# Supplementary material for: Mature and migratory dendritic cells promote immune infiltration and response to anti-PD-1 checkpoint blockade in metastatic melanoma
Source: Nat Commun. 2025 Sep 1;16:8151. doi: 10.1038/s41467-025-62878-5 (PMC12402436; doi:10.1038/s41467-025-62878-5)
Supplement: Supplementary file 3 — Supplementary Dataset 2 [file 41467_2025_62878_MOESM3_ESM.xlsx]

## Sheet: Tumor
Supplementary Data 2. Cell type markers in reference to all the other cells. Two-sided Wilcoxon rank sum tests were performed with multiple comparison adjustments. See Fig. 1.
p_val	avg_log2FC	pct.1	pct.2	p_val_adj	cluster	gene
0	7.0477	0.655	0.014	0	Tumor	S100A1
0	-5.8593	0.048	0.662	0	Tumor	SRGN
0	-7.66436	0.005	0.549	0	Tumor	PTPRC
0	-7.48396	0.012	0.539	0	Tumor	CXCR4
0	-4.38961	0.076	0.599	0	Tumor	ZFP36L2
0	-3.16071	0.128	0.641	0	Tumor	PNRC1
0	-7.20285	0.006	0.514	0	Tumor	CORO1A
0	7.31473	0.514	0.009	0	Tumor	MLANA
0	-7.39772	0.007	0.51	0	Tumor	CD52
0	3.49349	0.59	0.088	0	Tumor	S100A13
0	-3.45713	0.174	0.667	0	Tumor	DUSP1
0	-3.54459	0.168	0.657	0	Tumor	NFKBIA
0	-6.49819	0.009	0.493	0	Tumor	LAPTM5
0	-2.9467	0.172	0.654	0	Tumor	CYBA
0	-2.25328	0.4	0.867	0	Tumor	HLA-E
0	-4.20674	0.062	0.526	0	Tumor	TSC22D3
0	-5.57965	0.023	0.486	0	Tumor	TNFAIP3
0	-2.89394	0.101	0.563	0	Tumor	ARHGDIB
0	-3.65846	0.09	0.549	0	Tumor	ZFP36
0	5.29525	0.474	0.02	0	Tumor	S100B
0	4.7608	0.527	0.075	0	Tumor	SERPINE2
0	-6.96272	0.007	0.459	0	Tumor	HCST
0	-3.35073	0.154	0.593	0	Tumor	CD74
0	-5.00152	0.036	0.474	0	Tumor	IL32
0	-5.45719	0.013	0.45	0	Tumor	GMFG
0	-7.48961	0.004	0.431	0	Tumor	CD48
0	2.41385	0.872	0.449	0	Tumor	GSTP1
0	-7.89568	0.003	0.422	0	Tumor	CD37
0	1.82855	0.962	0.544	0	Tumor	CD63
0	-3.02638	0.075	0.492	0	Tumor	IRF1
0	-6.96206	0.007	0.419	0	Tumor	CD3D
0	-7.36369	0.007	0.419	0	Tumor	CD69
0	7.42001	0.421	0.01	0	Tumor	PMEL
0	-4.67854	0.034	0.438	0	Tumor	REL
0	-2.4214	0.248	0.65	0	Tumor	KLF6
0	1.70237	0.924	0.522	0	Tumor	LGALS1
0	-3.89332	0.065	0.465	0	Tumor	DUSP2
0	1.48813	0.554	0.156	0	Tumor	APOE
0	-5.30332	0.014	0.411	0	Tumor	RAC2
0	3.06534	0.502	0.11	0	Tumor	AP1S2
0	-1.66201	0.554	0.946	0	Tumor	HLA-C
0	-3.46789	0.096	0.487	0	Tumor	TXNIP
0	-1.91001	0.59	0.978	0	Tumor	HLA-B
0	-6.93189	0.007	0.395	0	Tumor	TRAC
0	-4.49224	0.06	0.447	0	Tumor	HLA-DPB1
0	-3.91564	0.604	0.987	0	Tumor	TMSB4X
0	-2.66558	0.168	0.55	0	Tumor	MTRNR2L12
0	1.66564	0.74	0.358	0	Tumor	ANXA5
0	-6.36439	0.006	0.388	0	Tumor	LCP1
0	-3.62627	0.061	0.442	0	Tumor	BTG2
0	2.90133	0.476	0.095	0	Tumor	NME1
0	-6.13824	0.008	0.387	0	Tumor	FYB1
0	-3.83323	0.077	0.454	0	Tumor	HLA-DRB1
0	-6.02952	0.014	0.389	0	Tumor	ZNF331
0	-4.2592	0.06	0.434	0	Tumor	HLA-DPA1
0	-3.29676	0.069	0.44	0	Tumor	RSRP1
0	-7.89792	0.002	0.373	0	Tumor	CYTIP
0	-6.28816	0.007	0.377	0	Tumor	STK17B
0	-7.21081	0.005	0.374	0	Tumor	CD2
0	-6.26649	0.009	0.378	0	Tumor	TRBC2
0	1.75565	0.906	0.542	0	Tumor	UQCRH
0	-6.67471	0.005	0.369	0	Tumor	LSP1
0	1.3568	0.835	0.473	0	Tumor	HSPB1
0	-3.37864	0.068	0.428	0	Tumor	EZR
0	-3.14068	0.103	0.462	0	Tumor	NR4A2
0	1.49752	0.694	0.336	0	Tumor	LMNA
0	-3.62878	0.066	0.419	0	Tumor	ID2
0	-3.95877	0.056	0.409	0	Tumor	CREM
0	-7.59256	0.002	0.354	0	Tumor	CD53
0	-3.46538	0.044	0.395	0	Tumor	MBNL1
0	-3.26282	0.076	0.424	0	Tumor	YPEL5
0	-7.3646	0.003	0.349	0	Tumor	CD3E
0	-2.9636	0.084	0.429	0	Tumor	ANKRD12
0	1.84824	0.936	0.593	0	Tumor	NDUFA4
0	-1.84866	0.191	0.532	0	Tumor	SON
0	2.40477	0.439	0.099	0	Tumor	RAB13
0	-4.30632	0.032	0.372	0	Tumor	ARL4C
0	-2.24144	0.14	0.48	0	Tumor	CCNL1
0	2.12339	0.539	0.202	0	Tumor	SNRPE
0	-7.12075	0.003	0.34	0	Tumor	ITGB2
0	-7.96437	0.003	0.339	0	Tumor	LTB
0	-4.1026	0.091	0.426	0	Tumor	HLA-DRA
0	-2.18174	0.108	0.442	0	Tumor	PSMB9
0	-4.0305	0.029	0.363	0	Tumor	EVL
0	3.73841	0.37	0.038	0	Tumor	MDK
0	1.83903	0.502	0.17	0	Tumor	MARCKSL1
0	-2.51881	0.122	0.452	0	Tumor	DDX3X
0	-4.02444	0.032	0.362	0	Tumor	STK4
0	-6.21194	0.006	0.335	0	Tumor	TUBA4A
0	-3.44036	0.033	0.362	0	Tumor	RARRES3
0	2.96073	0.403	0.076	0	Tumor	BEX3
0	-1.67906	0.172	0.498	0	Tumor	FOSB
0	-4.23047	0.025	0.351	0	Tumor	BIRC3
0	-4.97693	0.02	0.345	0	Tumor	RGCC
0	-2.66031	0.511	0.834	0	Tumor	JUNB
0	-1.64256	0.24	0.562	0	Tumor	RBM39
0	5.27633	0.333	0.013	0	Tumor	CHCHD6
0	-3.0329	0.057	0.377	0	Tumor	ELF1
0	-6.00085	0.021	0.34	0	Tumor	CCL5
0	1.81815	0.564	0.245	0	Tumor	PRDX6
0	-3.61285	0.073	0.39	0	Tumor	KLF2
0	2.0444	0.485	0.168	0	Tumor	HSBP1
0	-7.119	0.004	0.32	0	Tumor	CD7
0	-3.05952	0.044	0.359	0	Tumor	HLA-F
0	2.03138	0.48	0.166	0	Tumor	ATOX1
0	-6.18923	0.005	0.318	0	Tumor	ACAP1
0	-1.76132	0.182	0.492	0	Tumor	MCL1
0	1.4782	0.685	0.376	0	Tumor	ATP5MC3
0	-3.23415	0.05	0.359	0	Tumor	RNF213
0	2.54064	0.427	0.119	0	Tumor	HMGA1
0	-4.45234	0.02	0.326	0	Tumor	FAM107B
0	7.15622	0.309	0.003	0	Tumor	PRAME
0	-6.84886	0.004	0.31	0	Tumor	SAMSN1
0	1.68997	0.695	0.389	0	Tumor	NDUFB2
0	-3.1549	0.071	0.373	0	Tumor	SLC2A3
0	-2.21456	0.537	0.839	0	Tumor	JUND
0	1.52902	0.671	0.37	0	Tumor	RPS27L
0	-1.71433	0.322	0.622	0	Tumor	SRSF7
0	1.74335	0.531	0.232	0	Tumor	MGST3
0	1.59304	0.553	0.254	0	Tumor	BRI3
0	-2.90564	0.127	0.425	0	Tumor	GADD45B
0	-2.89452	0.06	0.356	0	Tumor	AKAP13
0	-2.04022	0.187	0.482	0	Tumor	ZFP36L1
0	0.75529	0.736	0.442	0	Tumor	TXN
0	-2.62056	0.093	0.386	0	Tumor	CLEC2B
0	-1.3818	0.205	0.496	0	Tumor	PSME1
0	-5.49473	0.01	0.301	0	Tumor	CLEC2D
0	-3.04586	0.113	0.403	0	Tumor	RGS1
0	1.86	0.736	0.446	0	Tumor	LDHB
0	1.92618	0.466	0.178	0	Tumor	MDH2
0	-7.69895	0.002	0.29	0	Tumor	RHOH
0	-7.62332	0.002	0.29	0	Tumor	CD3G
0	-2.69337	0.063	0.35	0	Tumor	JAK1
0	-2.73939	0.065	0.352	0	Tumor	ISG20
0	1.70945	0.516	0.23	0	Tumor	MIF
0	1.32198	0.824	0.538	0	Tumor	TPI1
0	-6.63372	0.012	0.297	0	Tumor	NKG7
0	2.05587	0.424	0.14	0	Tumor	PHB
0	3.23861	0.328	0.045	0	Tumor	NME4
0	-2.33907	0.097	0.379	0	Tumor	LIMD2
0	-5.02648	0.026	0.308	0	Tumor	HLA-DQB1
0	-3.99121	0.023	0.305	0	Tumor	FNBP1
0	-6.95999	0.011	0.293	0	Tumor	CCL4
0	-2.22679	0.102	0.383	0	Tumor	GPBP1
0	-7.1585	0.002	0.283	0	Tumor	LCK
0	-2.61898	0.077	0.358	0	Tumor	CLK1
0	2.73778	0.352	0.072	0	Tumor	ARPC1A
0	-7.29801	0.002	0.281	0	Tumor	IL2RG
0	-7.00218	0.006	0.285	0	Tumor	TRBC1
0	3.01817	0.344	0.065	0	Tumor	EIF4EBP1
0	-1.43058	0.223	0.501	0	Tumor	SRSF5
0	-1.80857	0.222	0.5	0	Tumor	PPP1R15A
0	3.50892	0.318	0.041	0	Tumor	GPM6B
0	1.14748	0.726	0.449	0	Tumor	RAC1
0	-1.99454	0.148	0.424	0	Tumor	IFITM2
0	-2.72237	0.064	0.338	0	Tumor	STK17A
0	1.72078	0.511	0.237	0	Tumor	DDT
0	-4.65826	0.013	0.287	0	Tumor	UCP2
0	6.69684	0.277	0.004	0	Tumor	PLP1
0	-3.32754	0.039	0.311	0	Tumor	CFLAR
0	-2.12727	0.146	0.418	0	Tumor	DDIT4
0	-2.19967	0.096	0.368	0	Tumor	STAT3
0	2.16215	0.4	0.128	0	Tumor	POLR2F
0	-2.85608	0.084	0.355	0	Tumor	RGS2
0	-2.5523	0.062	0.332	0	Tumor	GPSM3
0	0.417685	0.48	0.211	0	Tumor	IFITM3
0	1.91452	0.321	0.052	0	Tumor	CRYAB
0	4.87909	0.286	0.017	0	Tumor	MITF
0	1.74622	0.393	0.125	0	Tumor	CD59
0	-4.66255	0.013	0.281	0	Tumor	CST7
0	-2.00933	0.457	0.724	0	Tumor	DNAJA1
0	-1.9374	0.166	0.432	0	Tumor	COTL1
0	-4.02594	0.021	0.286	0	Tumor	SMAP2
0	1.56391	0.471	0.207	0	Tumor	PHPT1
0	2.28457	0.367	0.103	0	Tumor	TMEM147
0	1.74245	0.476	0.213	0	Tumor	MRPS21
0	2.25962	0.398	0.136	0	Tumor	NENF
0	-6.94326	0.002	0.264	0	Tumor	HCLS1
0	-1.25405	0.701	0.963	0	Tumor	HLA-A
0	3.65808	0.298	0.036	0	Tumor	METRN
0	-4.04567	0.018	0.279	0	Tumor	CDC42SE2
0	-5.86196	0.014	0.275	0	Tumor	HLA-DQA1
0	-1.80573	0.129	0.39	0	Tumor	PNISR
0	-3.42521	0.035	0.296	0	Tumor	FYN
0	-6.81181	0.004	0.265	0	Tumor	CD27
0	-1.17977	0.297	0.557	0	Tumor	FUS
0	-7.11574	0.003	0.262	0	Tumor	GIMAP7
0	-3.19439	0.04	0.299	0	Tumor	KDM6B
0	1.45733	0.573	0.314	0	Tumor	TUBB
0	1.49974	0.539	0.281	0	Tumor	UQCRQ
0	1.83851	0.4	0.142	0	Tumor	TMEM14C
0	-4.49799	0.012	0.27	0	Tumor	ITM2A
0	-1.65093	0.159	0.417	0	Tumor	HERPUD1
0	5.92855	0.267	0.009	0	Tumor	MIA
0	2.14212	0.364	0.107	0	Tumor	PSMB5
0	1.31495	0.805	0.549	0	Tumor	ENO1
0	-3.75153	0.101	0.357	0	Tumor	SLC38A2
0	3.81692	0.285	0.029	0	Tumor	LAPTM4B
0	4.96642	0.267	0.012	0	Tumor	SNCA
0	1.62343	0.465	0.21	0	Tumor	MRPL51
0	-2.26401	0.626	0.881	0	Tumor	BTG1
0	2.07719	0.645	0.391	0	Tumor	SDCBP
0	3.24803	0.327	0.073	0	Tumor	CCND1
0	1.9817	0.534	0.281	0	Tumor	LGALS3
0	-3.07	0.048	0.301	0	Tumor	SMCHD1
0	1.42805	0.549	0.297	0	Tumor	TBCA
0	1.91592	0.443	0.191	0	Tumor	BSG
0	-4.30022	0.017	0.268	0	Tumor	LBH
0	-1.84112	0.168	0.419	0	Tumor	TRA2B
0	1.23432	0.43	0.18	0	Tumor	STMN1
0	2.59473	0.303	0.053	0	Tumor	APOD
0	-3.58299	0.027	0.276	0	Tumor	RNASET2
0	-1.98552	0.109	0.357	0	Tumor	ARID4B
0	-1.43408	0.187	0.435	0	Tumor	DDX24
0	1.39647	0.311	0.063	0	Tumor	APOC1
0	-6.80932	0.006	0.253	0	Tumor	GZMA
0	-7.08704	0.003	0.25	0	Tumor	SLA
0	-1.40963	0.227	0.474	0	Tumor	SFPQ
0	1.26187	0.704	0.457	0	Tumor	COX5B
0	1.56387	0.575	0.328	0	Tumor	ATP5MF
0	-5.23565	0.008	0.253	0	Tumor	TNFAIP8
0	-1.34644	0.28	0.525	0	Tumor	SARAF
0	-3.55979	0.034	0.278	0	Tumor	RUNX3
0	-7.23168	0.002	0.246	0	Tumor	IKZF1
0	-2.32574	0.074	0.318	0	Tumor	SOCS3
0	-3.64544	0.026	0.269	0	Tumor	GBP2
0	-3.09839	0.04	0.283	0	Tumor	ZC3HAV1
0	-4.11115	0.019	0.261	0	Tumor	CNOT6L
0	-6.61988	0.003	0.245	0	Tumor	TNFRSF1B
0	-1.54534	0.14	0.382	0	Tumor	LRRFIP1
0	-2.52799	0.104	0.346	0	Tumor	PMAIP1
0	1.99514	0.472	0.23	0	Tumor	NDUFC2
0	0.707833	0.463	0.222	0	Tumor	NPC2
0	-2.58932	0.065	0.306	0	Tumor	YME1L1
0	-3.45641	0.026	0.265	0	Tumor	TGFB1
0	-2.15596	0.082	0.321	0	Tumor	PRPF38B
0	1.40551	0.615	0.376	0	Tumor	SEC61G
0	1.81143	0.489	0.25	0	Tumor	SSBP1
0	-6.67008	0.003	0.242	0	Tumor	ALOX5AP
0	-4.08869	0.022	0.26	0	Tumor	CYLD
0	-1.79363	0.18	0.418	0	Tumor	BRD2
0	-2.3402	0.08	0.318	0	Tumor	PPP2R5C
0	1.41278	0.853	0.616	0	Tumor	SLC25A6
0	1.03128	0.765	0.528	0	Tumor	ELOB
0	-1.71305	0.399	0.636	0	Tumor	DNAJB1
0	1.37604	0.544	0.308	0	Tumor	PEBP1
0	-3.98747	0.027	0.263	0	Tumor	CTSS
0	-1.70029	0.129	0.365	0	Tumor	SF1
0	-1.66431	0.138	0.374	0	Tumor	RBM25
0	-2.85661	0.038	0.273	0	Tumor	ICAM3
0	-2.42552	0.068	0.303	0	Tumor	MYH9
0	2.1769	0.33	0.096	0	Tumor	MRPS33
0	1.31962	0.479	0.246	0	Tumor	ATP6V1F
0	1.28235	0.571	0.338	0	Tumor	SEM1
0	0.19832	0.455	0.223	0	Tumor	TIMP1
0	-1.31221	0.16	0.392	0	Tumor	RAP1B
0	1.66091	0.421	0.189	0	Tumor	NDUFB9
0	8.10438	0.236	0.004	0	Tumor	DCT
0	-1.61819	0.169	0.4	0	Tumor	HNRNPH1
0	-7.76159	0.001	0.232	0	Tumor	TAGAP
0	-7.21402	0.002	0.233	0	Tumor	SPOCK2
0	-3.4825	0.031	0.262	0	Tumor	KIAA1551
0	-2.72758	0.073	0.304	0	Tumor	TYMP
0	-1.74673	0.142	0.372	0	Tumor	KMT2E
0	-7.19682	0.002	0.232	0	Tumor	TBC1D10C
0	1.30774	0.548	0.319	0	Tumor	TOMM20
0	-3.18016	0.031	0.26	0	Tumor	SEPT6
0	0.949417	0.814	0.585	0	Tumor	LDHA
0	1.08058	0.884	0.655	0	Tumor	ATP5MC2
0	-2.637	0.049	0.277	0	Tumor	WIPF1
0	1.34191	0.56	0.332	0	Tumor	ATP5F1B
0	-6.80004	0.002	0.23	0	Tumor	GIMAP4
0	-1.65719	0.128	0.356	0	Tumor	IER5
0	1.18853	0.803	0.576	0	Tumor	S100A10
0	1.36914	0.462	0.235	0	Tumor	NDUFB7
0	-7.13622	0.004	0.231	0	Tumor	IL7R
0	-1.96773	0.095	0.322	0	Tumor	ETS1
0	-3.49775	0.033	0.259	0	Tumor	CEMIP2
0	1.1739	0.816	0.59	0	Tumor	COX6C
0	1.3043	0.59	0.364	0	Tumor	ATP5PF
0	1.90885	0.316	0.091	0	Tumor	PRDX4
0	-3.15448	0.037	0.262	0	Tumor	SYNE2
0	-7.16162	0.002	0.227	0	Tumor	EVI2B
0	-1.56316	0.128	0.353	0	Tumor	ARGLU1
0	-6.42224	0.003	0.227	0	Tumor	DOK2
0	3.96538	0.247	0.024	0	Tumor	EDNRB
0	-1.59548	0.544	0.767	0	Tumor	JUN
0	-8.32613	0.001	0.223	0	Tumor	GPR183
0	-1.56679	0.139	0.361	0	Tumor	MSN
0	1.2629	0.639	0.418	0	Tumor	PKM
0	-2.09618	0.09	0.311	0	Tumor	PPP1R2
0	-5.11822	0.007	0.228	0	Tumor	SLC38A1
0	-1.63498	0.117	0.337	0	Tumor	ISG15
0	-1.15073	0.169	0.389	0	Tumor	AES
0	-0.987249	0.301	0.52	0	Tumor	HNRNPU
0	1.55173	0.397	0.178	0	Tumor	PSMB7
0	-2.98547	0.053	0.272	0	Tumor	BAZ1A
0	1.26562	0.455	0.236	0	Tumor	AP2S1
0	4.37596	0.234	0.015	0	Tumor	SYNGR1
0	-7.26713	0.002	0.221	0	Tumor	CD247
0	-4.22825	0.017	0.236	0	Tumor	PDE4B
0	1.74743	0.386	0.168	0	Tumor	TKT
0	-3.41853	0.027	0.245	0	Tumor	FOXP1
0	1.91847	0.314	0.096	0	Tumor	MGP
0	3.249	0.253	0.035	0	Tumor	FXYD3
0	1.37319	0.353	0.135	0	Tumor	SOX4
0	2.17478	0.297	0.079	0	Tumor	TCEAL4
0	-2.38408	0.063	0.28	0	Tumor	NFKBIZ
0	-7.41104	0.001	0.218	0	Tumor	APBB1IP
0	-1.54683	0.13	0.347	0	Tumor	ACTR2
0	3.01916	0.266	0.05	0	Tumor	AP1S1
0	-2.95498	0.036	0.252	0	Tumor	USP15
0	-6.01741	0.004	0.22	0	Tumor	FMNL1
0	-1.82723	0.344	0.559	0	Tumor	HSPA1B
0	-4.25843	0.015	0.23	0	Tumor	FOSL2
0	3.63163	0.248	0.033	0	Tumor	SLC25A4
0	1.46713	0.442	0.227	0	Tumor	FIS1
0	-0.825785	0.556	0.77	0	Tumor	SH3BGRL3
0	0.104652	0.272	0.059	0	Tumor	SPP1
0	-2.94621	0.046	0.258	0	Tumor	HLA-DMA
0	-3.77753	0.049	0.261	0	Tumor	SOD2
0	-7.04826	0.002	0.214	0	Tumor	TRAF3IP3
0	-6.55423	0.004	0.216	0	Tumor	PRDM1
0	1.45042	0.408	0.196	0	Tumor	PSMB4
0	-1.65083	0.175	0.386	0	Tumor	RSRC2
0	-2.29192	0.061	0.272	0	Tumor	MYCBP2
0	-1.18581	0.161	0.372	0	Tumor	PSMB8
0	-1.45633	0.224	0.435	0	Tumor	HSPH1
0	-5.69236	0.005	0.216	0	Tumor	PIK3IP1
0	1.40277	0.485	0.274	0	Tumor	CLTA
0	1.33606	0.997	0.786	0	Tumor	VIM
0	-2.89565	0.049	0.259	0	Tumor	RNF19A
0	1.85144	0.333	0.123	0	Tumor	CYC1
0	-1.80749	0.094	0.304	0	Tumor	SCAF11
0	-3.44945	0.031	0.241	0	Tumor	ADGRE5
0	-0.914643	0.293	0.502	0	Tumor	UBE2D3
0	-1.13706	0.244	0.453	0	Tumor	SRSF2
0	-1.15277	0.408	0.617	0	Tumor	IER2
0	-3.11215	0.03	0.239	0	Tumor	CDKN1B
0	3.12401	0.239	0.03	0	Tumor	BACE2
0	0.649406	0.82	0.611	0	Tumor	S100A11
0	-6.26197	0.003	0.211	0	Tumor	DOCK8
0	-3.34076	0.035	0.243	0	Tumor	CHD2
0	1.16219	0.485	0.277	0	Tumor	PRDX5
0	-3.22705	0.05	0.257	0	Tumor	HLA-DRB5
0	1.55127	0.382	0.175	0	Tumor	ATP5MC1
0	-3.08337	0.033	0.24	0	Tumor	AAK1
0	3.01873	0.244	0.037	0	Tumor	RHOBTB3
0	1.18546	0.567	0.36	0	Tumor	ATP5MPL
0	-2.48234	0.052	0.258	0	Tumor	JMJD1C
0	-2.30312	0.065	0.271	0	Tumor	INTS6
0	-3.72726	0.023	0.229	0	Tumor	SOCS1
0	-5.67666	0.005	0.211	0	Tumor	PTPN7
0	4.4202	0.22	0.015	0	Tumor	NSG1
0	1.57665	0.336	0.131	0	Tumor	ASAH1
0	-1.52753	0.118	0.323	0	Tumor	AHNAK
0	1.23346	0.46	0.255	0	Tumor	COX5A
0	-5.47235	0.006	0.211	0	Tumor	CRIP1
0	0.955789	0.73	0.525	0	Tumor	COX6B1
0	1.17854	0.446	0.242	0	Tumor	PFDN2
0	-1.0049	0.257	0.461	0	Tumor	PRRC2C
0	-2.14001	0.071	0.275	0	Tumor	NSD3
0	0.995067	0.643	0.439	0	Tumor	COX8A
0	-1.60586	0.106	0.31	0	Tumor	ARF6
0	-4.04902	0.017	0.221	0	Tumor	APOBEC3G
0	-1.21075	0.185	0.388	0	Tumor	ARL6IP5
0	-2.6691	0.056	0.259	0	Tumor	CHD1
0	-3.01278	0.045	0.248	0	Tumor	TSPYL2
0	-1.25931	0.658	0.861	0	Tumor	DDX5
0	1.23105	0.925	0.723	0	Tumor	CHCHD2
0	-1.92072	0.079	0.281	0	Tumor	PDCD4
0	-6.88266	0.003	0.205	0	Tumor	TIGIT
0	-6.77743	0.002	0.204	0	Tumor	PTGER4
0	3.29791	0.228	0.027	0	Tumor	PHLDA3
0	-2.16518	0.061	0.262	0	Tumor	WTAP
0	3.76481	0.221	0.02	0	Tumor	ST3GAL4
0	2.94784	0.255	0.054	0	Tumor	MSRB2
0	1.39536	0.389	0.188	0	Tumor	NDUFAB1
0	3.61147	0.224	0.024	0	Tumor	TBC1D7
0	-1.51003	0.14	0.34	0	Tumor	FAM133B
0	-1.7075	0.109	0.309	0	Tumor	LEPROTL1
0	-3.36591	0.034	0.234	0	Tumor	DUSP5
0	-6.78471	0.002	0.202	0	Tumor	CCND2
0	-1.08393	0.294	0.494	0	Tumor	EIF5
0	-1.76622	0.126	0.326	0	Tumor	LITAF
0	1.53764	0.397	0.197	0	Tumor	RANBP1
0	-1.10983	0.177	0.376	0	Tumor	SRRM1
0	-0.839975	0.244	0.443	0	Tumor	GNAI2
0	-1.06456	0.255	0.454	0	Tumor	SELENOK
0	-2.57679	0.05	0.249	0	Tumor	NR3C1
0	-4.98762	0.018	0.217	0	Tumor	CD83
0	-3.9547	0.019	0.218	0	Tumor	DDX3Y
0	-1.19689	0.164	0.363	0	Tumor	ACTR3
0	1.66468	0.363	0.164	0	Tumor	KDELR2
0	-1.44109	0.103	0.301	0	Tumor	TAPBP
0	1.29162	0.652	0.454	0	Tumor	SLC25A5
0	-2.92953	0.04	0.238	0	Tumor	AREG
0	1.32409	0.404	0.207	0	Tumor	ANAPC11
0	-2.20729	0.068	0.265	0	Tumor	GLS
0	1.16586	0.454	0.257	0	Tumor	NDUFB10
0	1.27412	0.472	0.275	0	Tumor	SF3B6
0	-2.11304	0.062	0.258	0	Tumor	SP100
0	1.67748	0.325	0.129	0	Tumor	TIMM13
0	-3.33837	0.026	0.221	0	Tumor	NABP1
0	-0.807695	0.282	0.476	0	Tumor	CDC42
0	1.61396	0.334	0.14	0	Tumor	C1orf43
0	1.04385	0.312	0.118	0	Tumor	GPNMB
0	1.4931	0.387	0.193	0	Tumor	ZNHIT1
0	0.477867	0.442	0.248	0	Tumor	DSTN
0	1.62345	0.34	0.147	0	Tumor	LAMTOR2
0	-5.17404	0.007	0.2	0	Tumor	TENT5C
0	-3.00037	0.031	0.224	0	Tumor	EML4
0	-1.52539	0.119	0.312	0	Tumor	HMGB2
0	-0.973693	0.229	0.422	0	Tumor	DNAJB6
0	-6.18999	0.012	0.205	0	Tumor	CCL3
0	4.87397	0.205	0.012	0	Tumor	GDF15
0	0.933614	0.576	0.383	0	Tumor	TSPO
0	-2.03388	0.059	0.251	0	Tumor	MOB1A
0	1.60434	0.332	0.14	0	Tumor	NHP2
0	-1.72718	0.103	0.295	0	Tumor	IQGAP1
0	1.01686	0.317	0.125	0	Tumor	TIMP2
0	5.49995	0.197	0.006	0	Tumor	PIR
0	-0.828425	0.325	0.516	0	Tumor	YWHAZ
0	-2.23034	0.056	0.247	0	Tumor	EPC1
0	1.00331	0.659	0.47	0	Tumor	NDUFS5
0	1.97882	0.281	0.092	0	Tumor	MAGED2
0	-6.53818	0.004	0.193	0	Tumor	CD8A
0	1.82387	0.267	0.078	0	Tumor	TCEAL9
0	2.29416	0.253	0.064	0	Tumor	CDK4
0	2.04114	0.285	0.096	0	Tumor	CALU
0	-1.66219	0.12	0.308	0	Tumor	NFE2L2
0	-0.925036	0.231	0.419	0	Tumor	EIF4G2
0	0.915639	0.733	0.545	0	Tumor	PPDPF
0	-1.41274	0.145	0.332	0	Tumor	DDX21
0	-0.718476	0.29	0.477	0	Tumor	SERP1
0	-1.5801	0.123	0.31	0	Tumor	AMD1
0	-3.93254	0.012	0.199	0	Tumor	PTPN6
0	-1.67802	0.095	0.281	0	Tumor	BCLAF1
0	1.29508	0.435	0.249	0	Tumor	CUTA
0	2.45924	0.239	0.053	0	Tumor	MRPL15
0	1.61658	0.246	0.06	0	Tumor	TPM2
0	-1.16509	0.173	0.359	0	Tumor	N4BP2L2
0	-4.01183	0.017	0.203	0	Tumor	RORA
0	-3.26325	0.023	0.209	0	Tumor	ARHGEF1
0	1.15967	0.54	0.355	0	Tumor	POLR2L
0	-1.64202	0.153	0.338	0	Tumor	ARID5B
0	-1.28776	0.135	0.32	0	Tumor	SF3B1
0	-2.28532	0.08	0.265	0	Tumor	PPP1R10
0	1.39952	0.371	0.186	0	Tumor	PPP1R14B
0	1.44512	0.377	0.192	0	Tumor	C1QBP
0	1.12584	0.564	0.379	0	Tumor	EIF3H
0	-2.89543	0.034	0.218	0	Tumor	PRDM2
0	-1.66147	0.077	0.261	0	Tumor	RAP1A
0	-3.24078	0.027	0.211	0	Tumor	TIPARP
0	4.76368	0.193	0.009	0	Tumor	RAB38
0	0.854424	0.459	0.275	0	Tumor	PTMS
0	1.22244	0.583	0.399	0	Tumor	COX7B
0	-1.80855	0.063	0.246	0	Tumor	TAP1
0	-6.49771	0.002	0.185	0	Tumor	IKZF3
0	-2.17148	0.074	0.257	0	Tumor	CHMP1B
0	-0.238327	0.301	0.119	0	Tumor	SPARC
0	-7.29632	0.001	0.183	0	Tumor	SYTL3
0	1.37321	0.361	0.179	0	Tumor	CCT6A
0	-0.16119	0.291	0.109	0	Tumor	CALD1
0	1.82714	0.283	0.101	0	Tumor	SRM
0	-1.60851	0.088	0.269	0	Tumor	TLN1
0	-1.16614	0.204	0.385	0	Tumor	MT-ND4L
0	7.67368	0.183	0.002	0	Tumor	BCAN
0	-2.01886	0.047	0.228	0	Tumor	TSTD1
0	2.08507	0.253	0.072	0	Tumor	CSRP1
0	-2.06219	0.069	0.25	0	Tumor	TRA2A
0	2.12633	0.284	0.103	0	Tumor	SMS
0	-1.49308	0.11	0.291	0	Tumor	DAZAP2
0	-4.74988	0.008	0.189	0	Tumor	GLIPR1
0	-3.81627	0.015	0.196	0	Tumor	RILPL2
0	0.971532	0.559	0.379	0	Tumor	SNRPD2
0	1.24199	0.402	0.222	0	Tumor	VDAC1
0	1.3727	0.386	0.206	0	Tumor	SNRPD1
0	-5.36843	0.005	0.185	0	Tumor	GBP5
0	1.22675	0.433	0.253	0	Tumor	LAMTOR5
0	-1.01486	0.139	0.319	0	Tumor	VAMP8
0	-1.77006	0.084	0.264	0	Tumor	G3BP2
0	-2.04092	0.071	0.251	0	Tumor	IDS
0	-2.4832	0.041	0.221	0	Tumor	RHOG
0	-2.12038	0.063	0.243	0	Tumor	WNK1
0	-1.92953	0.07	0.25	0	Tumor	ROCK1
0	1.15528	0.493	0.313	0	Tumor	ST13
0	-2.25656	0.054	0.233	0	Tumor	KMT2A
0	-2.60555	0.05	0.229	0	Tumor	PIK3R1
0	-0.878573	0.237	0.416	0	Tumor	SRRM2
0	-5.26177	0.006	0.185	0	Tumor	LAT
0	-1.19564	0.18	0.359	0	Tumor	WSB1
0	-1.38716	0.093	0.271	0	Tumor	CELF2
0	1.16784	0.426	0.248	0	Tumor	CCT3
0	1.12967	0.434	0.256	0	Tumor	CBX3
0	0.795618	0.42	0.242	0	Tumor	ELOC
0	-5.35431	0.005	0.183	0	Tumor	AKNA
0	3.61508	0.199	0.022	0	Tumor	TFAP2A
0	1.42288	0.343	0.166	0	Tumor	POLR2J
0	-0.9253	0.184	0.361	0	Tumor	HNRNPF
0	-1.76269	0.083	0.26	0	Tumor	PPP1R12A
0	-1.32013	0.125	0.302	0	Tumor	TERF2IP
0	-2.72749	0.054	0.23	0	Tumor	ID3
0	1.52368	0.338	0.162	0	Tumor	SLIRP
0	-5.38431	0.005	0.181	0	Tumor	LCP2
0	-4.56869	0.009	0.185	0	Tumor	RIPOR2
0	1.80846	0.278	0.103	0	Tumor	UQCC2
0	-1.80573	0.081	0.256	0	Tumor	NKTR
0	1.54279	0.312	0.137	0	Tumor	SNRPC
0	-6.95651	0.002	0.177	0	Tumor	IL10RA
0	0.751777	0.771	0.597	0	Tumor	H2AFZ
0	0.781281	0.657	0.483	0	Tumor	MT2A
0	-1.83841	0.086	0.26	0	Tumor	BCAS2
0	-5.15828	0.006	0.18	0	Tumor	MAP3K8
0	-1.02306	0.171	0.345	0	Tumor	UBE2B
0	-0.851272	0.549	0.723	0	Tumor	ARPC2
0	-1.55778	0.105	0.278	0	Tumor	IDI1
0	-1.96896	0.071	0.244	0	Tumor	MACF1
0	-1.38243	0.114	0.287	0	Tumor	CD55
0	-2.66642	0.039	0.212	0	Tumor	CSRNP1
0	-2.84373	0.032	0.205	0	Tumor	SKIL
0	7.30974	0.174	0.001	0	Tumor	GPR143
0	-6.48124	0.003	0.176	0	Tumor	CTSW
0	1.14404	0.446	0.273	0	Tumor	ERH
0	1.20392	0.252	0.079	0	Tumor	SERPINF1
0	-1.8696	0.069	0.242	0	Tumor	GRB2
0	1.05569	0.563	0.39	0	Tumor	SNU13
0	1.87507	0.27	0.098	0	Tumor	IMPDH2
0	-2.29947	0.055	0.227	0	Tumor	TOB1
0	-2.23811	0.063	0.235	0	Tumor	CITED2
0	-0.760664	0.242	0.414	0	Tumor	PSME2
0	-1.43954	0.113	0.285	0	Tumor	PNN
0	-5.72736	0.003	0.175	0	Tumor	PRKCH
0	2.88343	0.205	0.033	0	Tumor	GCSH
0	1.19495	0.374	0.202	0	Tumor	GADD45GIP1
0	0.848959	0.768	0.597	0	Tumor	SLC25A3
0	-3.12397	0.03	0.201	0	Tumor	VPS37B
0	-2.60302	0.045	0.216	0	Tumor	TLE4
0	-6.01188	0.007	0.178	0	Tumor	GZMB
0	-1.55582	0.132	0.303	0	Tumor	EIF4A3
0	2.20615	0.226	0.056	0	Tumor	RAB32
0	-6.92736	0.002	0.172	0	Tumor	PTPN22
0	-6.83778	0.002	0.172	0	Tumor	TNFSF10
0	1.46749	0.306	0.136	0	Tumor	PUF60
0	-4.56392	0.035	0.205	0	Tumor	PLCG2
0	-4.36179	0.009	0.179	0	Tumor	SAMHD1
0	-1.05773	0.21	0.379	0	Tumor	TAF1D
0	-6.83391	0.002	0.171	0	Tumor	BCL11B
0	1.31152	0.34	0.171	0	Tumor	TXNDC17
0	2.14794	0.235	0.066	0	Tumor	NAXE
0	1.56471	0.309	0.141	0	Tumor	C4orf48
0	6.1306	0.171	0.003	0	Tumor	BIRC7
0	-6.0596	0.004	0.172	0	Tumor	LAG3
0	1.23738	0.362	0.194	0	Tumor	PHB2
0	-2.45237	0.046	0.214	0	Tumor	SMG1
0	1.15354	0.909	0.742	0	Tumor	UQCRB
0	1.05658	0.449	0.282	0	Tumor	PSMD8
0	-6.74015	0.002	0.169	0	Tumor	ARHGAP30
0	4.10917	0.188	0.021	0	Tumor	QPCT
0	-1.51376	0.09	0.257	0	Tumor	FAM49B
0	-6.82137	0.004	0.171	0	Tumor	IFNG
0	-2.70293	0.028	0.195	0	Tumor	SEPT1
0	-3.11127	0.021	0.188	0	Tumor	SKAP1
0	2.87803	0.2	0.033	0	Tumor	FAM210B
0	-5.78068	0.004	0.171	0	Tumor	GZMM
0	-2.47354	0.042	0.209	0	Tumor	PARP14
0	-0.917149	0.18	0.347	0	Tumor	NR4A1
0	3.87423	0.181	0.014	0	Tumor	QPRT
0	1.03383	0.447	0.28	0	Tumor	YWHAE
0	1.74987	0.242	0.075	0	Tumor	LGALS3BP
0	0.63881	0.504	0.337	0	Tumor	CSTB
0	1.0501	0.527	0.361	0	Tumor	UQCR10
0	-1.49438	0.086	0.252	0	Tumor	CAPZA1
0	-6.90518	0.002	0.168	0	Tumor	NCF1
0	-1.96978	0.06	0.226	0	Tumor	DDX6
0	-6.74037	0.003	0.169	0	Tumor	PRF1
0	-1.38959	0.123	0.289	0	Tumor	ANKRD11
0	-1.8645	0.067	0.232	0	Tumor	WAC
0	-2.65926	0.032	0.197	0	Tumor	CSK
0	-2.48264	0.037	0.202	0	Tumor	CNN2
0	1.25576	0.351	0.186	0	Tumor	MRPL41
0	-2.14825	0.055	0.219	0	Tumor	EFHD2
0	-1.69379	0.089	0.253	0	Tumor	GCC2
0	-1.8849	0.068	0.232	0	Tumor	YTHDC1
0	2.11021	0.256	0.092	0	Tumor	HDDC2
0	-3.21266	0.022	0.186	0	Tumor	UTRN
0	7.10461	0.167	0.003	0	Tumor	TYRP1
0	-1.05032	0.184	0.348	0	Tumor	SRSF11
0	1.47581	0.304	0.14	0	Tumor	TOMM22
0	1.30392	0.524	0.361	0	Tumor	PGK1
0	-2.96025	0.027	0.19	0	Tumor	ARID5A
0	-2.08739	0.054	0.217	0	Tumor	PPP1R18
0	-1.80378	0.082	0.245	0	Tumor	STAT1
0	-2.24438	0.084	0.247	0	Tumor	MTRNR2L8
0	1.47986	0.288	0.125	0	Tumor	CNPY2
0	-4.1544	0.018	0.18	0	Tumor	BASP1
0	-1.82262	0.066	0.228	0	Tumor	ANXA6
0	-2.86368	0.054	0.216	0	Tumor	PLIN2
0	-7.45758	0.001	0.163	0	Tumor	GPR65
0	-6.48706	0.006	0.168	0	Tumor	TYROBP
0	6.19798	0.164	0.002	0	Tumor	SOX10
0	-2.15494	0.075	0.237	0	Tumor	METRNL
0	-3.17401	0.024	0.185	0	Tumor	GBP1
0	1.29071	0.323	0.162	0	Tumor	TMEM14B
0	-6.93055	0.001	0.162	0	Tumor	WAS
0	-1.9269	0.053	0.214	0	Tumor	CARD16
0	-3.27539	0.02	0.181	0	Tumor	RAB8B
0	-4.46695	0.008	0.169	0	Tumor	ARHGAP45
0	1.53548	0.368	0.207	0	Tumor	CHCHD10
0	-1.06815	0.14	0.301	0	Tumor	CDV3
0	-0.762009	0.327	0.488	0	Tumor	HNRNPDL
0	1.13504	0.436	0.275	0	Tumor	EIF3L
0	0.888107	0.95	0.789	0	Tumor	TOMM7
0	1.64643	0.865	0.705	0	Tumor	S100A6
0	0.847154	0.667	0.507	0	Tumor	GUK1
0	-1.19974	0.294	0.454	0	Tumor	ANXA1
0	0.912679	0.551	0.391	0	Tumor	ANXA2
0	-2.86551	0.031	0.191	0	Tumor	NFKB1
0	1.95594	0.235	0.075	0	Tumor	BZW2
0	1.0063	0.928	0.769	0	Tumor	YBX1
0	-1.31276	0.118	0.277	0	Tumor	GOLGB1
0	1.37631	0.406	0.247	0	Tumor	RPS17
0	1.58673	0.277	0.118	0	Tumor	VKORC1
0	0.934072	0.505	0.346	0	Tumor	C19orf53
0	-1.83016	0.075	0.234	0	Tumor	MYADM
0	-2.10119	0.055	0.214	0	Tumor	TANK
0	-7.29359	0.002	0.161	0	Tumor	GZMK
0	2.11243	0.211	0.052	0	Tumor	FSCN1
0	7.07489	0.161	0.002	0	Tumor	RGS20
0	-3.78827	0.017	0.176	0	Tumor	AC058791.1
0	0.55711	0.842	0.683	0	Tumor	DYNLL1
0	0.451245	0.686	0.528	0	Tumor	SSR4
0	1.62312	0.261	0.103	0	Tumor	ARL2
0	-1.46613	0.11	0.268	0	Tumor	MIDN
0	-2.39209	0.04	0.198	0	Tumor	SP110
0	-1.29196	0.165	0.323	0	Tumor	ZFAND5
0	-2.85545	0.036	0.194	0	Tumor	PCF11
0	-2.51849	0.037	0.195	0	Tumor	KANSL1
0	-1.65922	0.078	0.236	0	Tumor	PNRC2
0	2.32464	0.208	0.05	0	Tumor	POLD2
0	-1.27897	0.125	0.283	0	Tumor	ATRX
0	-1.60914	0.071	0.228	0	Tumor	CASP4
0	-2.34705	0.045	0.202	0	Tumor	HIF1A
0	-0.784038	0.218	0.375	0	Tumor	CAPZB
0	1.49245	0.32	0.163	0	Tumor	MDH1
0	1.29577	0.326	0.169	0	Tumor	NDUFC1
0	-2.89751	0.025	0.182	0	Tumor	SMARCA2
0	-3.06598	0.021	0.178	0	Tumor	GRK2
0	-7.21395	0.001	0.158	0	Tumor	BIN2
0	2.42037	0.198	0.041	0	Tumor	VAT1
0	-3.92557	0.012	0.169	0	Tumor	CYTH1
0	-1.75954	0.058	0.215	0	Tumor	MBD2
0	-3.82312	0.012	0.169	0	Tumor	RBM38
0	-2.06798	0.049	0.206	0	Tumor	CCND3
0	-0.800143	0.196	0.353	0	Tumor	ANAPC16
0	1.29793	0.391	0.235	0	Tumor	PRDX2
0	-3.17055	0.021	0.177	0	Tumor	ANKRD44
0	-5.68595	0.004	0.16	0	Tumor	RASGEF1B
0	-4.65504	0.009	0.165	0	Tumor	PRMT9
0	-2.03042	0.056	0.212	0	Tumor	ARID1B
0	2.26892	0.212	0.056	0	Tumor	MFGE8
0	2.21778	0.208	0.052	0	Tumor	COPRS
0	-1.55418	0.09	0.246	0	Tumor	TNRC6B
0	0.280463	0.416	0.26	0	Tumor	FABP5
0	1.07545	0.435	0.279	0	Tumor	ENY2
0	1.22817	0.686	0.531	0	Tumor	EIF3E
0	-7.28141	0.001	0.156	0	Tumor	SELL
0	2.95727	0.189	0.034	0	Tumor	IGFBP2
0	-2.81618	0.026	0.181	0	Tumor	SERPINB9
0	1.46248	0.312	0.157	0	Tumor	LSM5
0	3.2391	0.183	0.028	0	Tumor	PLOD3
0	-3.13722	0.025	0.18	0	Tumor	SPTY2D1
0	-2.05368	0.051	0.206	0	Tumor	RAB21
0	-6.62012	0.003	0.158	0	Tumor	GZMH
0	-0.917967	0.195	0.35	0	Tumor	SEC62
0	-3.50059	0.015	0.169	0	Tumor	EMB
0	-0.924658	0.123	0.277	0	Tumor	RGS10
0	-3.97806	0.016	0.17	0	Tumor	BATF
0	-2.3258	0.04	0.194	0	Tumor	GLRX
0	-2.56146	0.036	0.19	0	Tumor	SLFN5
0	-1.74205	0.084	0.238	0	Tumor	NUFIP2
0	-0.573721	0.535	0.689	0	Tumor	ITM2B
0	2.68353	0.2	0.047	0	Tumor	GSTM3
0	-2.22395	0.049	0.202	0	Tumor	ZNF292
0	-2.2552	0.043	0.196	0	Tumor	JOSD1
0	1.4308	0.309	0.156	0	Tumor	LRPAP1
0	-1.7424	0.09	0.243	0	Tumor	RBPJ
0	2.74056	0.185	0.032	0	Tumor	EXOSC4
0	-7.23273	0.001	0.154	0	Tumor	SIT1
0	-2.60743	0.036	0.189	0	Tumor	NSMCE3
0	1.51135	0.272	0.12	0	Tumor	SDHC
0	-1.14966	0.126	0.278	0	Tumor	PPP1CB
0	-0.789128	0.245	0.397	0	Tumor	PCBP1
0	1.81457	0.234	0.082	0	Tumor	NDUFA8
0	-1.13335	0.146	0.298	0	Tumor	NASP
0	-6.67566	0.003	0.155	0	Tumor	HOPX
0	-4.44077	0.008	0.16	0	Tumor	TRIM22
0	-2.43666	0.036	0.188	0	Tumor	KLF13
0	1.55692	0.261	0.11	0	Tumor	C7orf50
0	0.737179	0.45	0.299	0	Tumor	FKBP1A
0	-1.50229	0.086	0.237	0	Tumor	GTF2B
0	2.00209	0.218	0.067	0	Tumor	MRPL12
0	-0.868845	0.2	0.351	0	Tumor	DDX17
0	1.15774	0.354	0.203	0	Tumor	NDUFA6
0	-0.873933	0.184	0.334	0	Tumor	HIST1H4C
0	1.24106	0.399	0.249	0	Tumor	ATP5F1A
0	-7.05773	0.001	0.151	0	Tumor	RCSD1
0	-1.51971	0.089	0.239	0	Tumor	BOD1L1
0	5.17834	0.156	0.006	0	Tumor	GMPR
0	-1.58247	0.092	0.242	0	Tumor	CHORDC1
0	-6.44194	0.002	0.152	0	Tumor	ARHGAP9
0	-1.89826	0.057	0.207	0	Tumor	VASP
0	0.920485	0.461	0.312	0	Tumor	PRELID1
0	1.90575	0.222	0.073	0	Tumor	GGCT
0	-1.21449	0.121	0.27	0	Tumor	MPHOSPH8
0	-1.28344	0.116	0.265	0	Tumor	YY1
0	-0.906347	0.171	0.32	0	Tumor	PTP4A2
0	-5.62344	0.003	0.152	0	Tumor	RASSF5
0	1.31845	0.305	0.156	0	Tumor	NDUFAF3
0	1.73589	0.236	0.087	0	Tumor	GLO1
0	-6.96177	0.001	0.15	0	Tumor	ITGAL
0	-7.08727	0.001	0.15	0	Tumor	RASAL3
0	0.581158	0.605	0.456	0	Tumor	PARK7
0	0.945389	0.47	0.321	0	Tumor	SPCS1
0	0.74113	0.695	0.546	0	Tumor	PSMA7
0	0.982753	0.499	0.351	0	Tumor	LY6E
0	-6.98097	0.001	0.149	0	Tumor	ICOS
0	-2.34518	0.038	0.186	0	Tumor	BTN3A2
0	-7.46725	0.001	0.149	0	Tumor	GIMAP1
0	1.28152	0.314	0.166	0	Tumor	TMEM230
0	1.32062	0.294	0.147	0	Tumor	COPS6
0	-1.72842	0.064	0.211	0	Tumor	YPEL3
0	-1.37369	0.156	0.303	0	Tumor	TOP1
0	0.12819	0.334	0.188	0	Tumor	CTSB
0	-2.20005	0.045	0.191	0	Tumor	TACC1
0	-3.49457	0.015	0.161	0	Tumor	NFKB2
0	-5.33747	0.006	0.152	0	Tumor	CTLA4
0	-6.11076	0.002	0.148	0	Tumor	PSTPIP1
0	1.03781	0.558	0.413	0	Tumor	POMP
0	-6.97397	0.002	0.147	0	Tumor	CD8B
0	-6.35367	0.002	0.147	0	Tumor	CD96
0	-4.66207	0.006	0.151	0	Tumor	VSIR
0	-4.08374	0.008	0.153	0	Tumor	EPSTI1
0	2.04719	0.212	0.067	0	Tumor	CBR1
0	-0.483879	0.365	0.509	0	Tumor	TMBIM6
0	-2.75708	0.045	0.189	0	Tumor	HEXIM1
0	-6.85899	0.002	0.146	0	Tumor	PLEK
0	-4.69952	0.007	0.151	0	Tumor	ITGA4
0	-2.79087	0.029	0.173	0	Tumor	PCSK7
0	-8.36472	0.001	0.145	0	Tumor	CCR7
0	-0.909368	0.145	0.289	0	Tumor	SERTAD1
0	0.792442	0.605	0.461	0	Tumor	PPIB
0	1.51096	0.256	0.113	0	Tumor	NDUFS2
0	-3.39529	0.018	0.161	0	Tumor	RNF149
0	0.864845	0.494	0.351	0	Tumor	TRMT112
0	0.687318	0.636	0.493	0	Tumor	RAN
0	1.39414	0.276	0.133	0	Tumor	NDUFAF8
0	-1.88977	0.058	0.201	0	Tumor	DEDD2
0	-1.95119	0.063	0.206	0	Tumor	SNHG12
0	0.697548	0.292	0.149	0	Tumor	TSC22D1
0	-2.63546	0.029	0.172	0	Tumor	VPS13C
0	1.65966	0.288	0.145	0	Tumor	METTL9
0	-2.46007	0.037	0.18	0	Tumor	MAF
0	-2.5344	0.033	0.176	0	Tumor	SUN2
0	-1.89986	0.059	0.201	0	Tumor	CREBRF
0	-1.87554	0.06	0.202	0	Tumor	SPTAN1
0	-3.1161	0.019	0.161	0	Tumor	ZBTB1
0	-4.23087	0.008	0.15	0	Tumor	DENND2D
0	-3.46391	0.013	0.155	0	Tumor	ARHGAP15
0	0.978885	0.241	0.099	0	Tumor	ITM2C
0	5.71768	0.153	0.011	0	Tumor	SNORC
0	-5.54728	0.003	0.145	0	Tumor	RASGRP1
0	-4.48812	0.007	0.149	0	Tumor	PRKCB
0	0.84077	0.553	0.412	0	Tumor	ATP6V1G1
0	-3.63752	0.018	0.159	0	Tumor	ZC3H12A
0	0.982085	0.404	0.263	0	Tumor	NDUFS6
0	0.665778	0.853	0.712	0	Tumor	HINT1
0	-1.11908	0.113	0.254	0	Tumor	CD164
0	1.18191	0.316	0.175	0	Tumor	MORF4L2
0	-1.98994	0.055	0.196	0	Tumor	ATM
0	1.49615	0.244	0.103	0	Tumor	RCN2
0	-7.64036	0.001	0.142	0	Tumor	SH2D1A
0	-5.9706	0.003	0.144	0	Tumor	GATA3
0	-0.9881	0.155	0.296	0	Tumor	VAMP2
0	1.95618	0.211	0.07	0	Tumor	HMG20B
0	-5.05012	0.012	0.153	0	Tumor	ETS2
0	1.46142	0.218	0.078	0	Tumor	PHACTR1
0	1.39448	0.259	0.119	0	Tumor	MRPL14
0	-2.89846	0.028	0.168	0	Tumor	RAB11FIP1
0	-2.79513	0.024	0.164	0	Tumor	FERMT3
0	1.21377	0.395	0.255	0	Tumor	GSTO1
0	-0.867867	0.161	0.301	0	Tumor	SYF2
0	1.02303	0.36	0.22	0	Tumor	UFC1
0	-6.20173	0.005	0.145	0	Tumor	AIF1
0	-4.74232	0.008	0.148	0	Tumor	HLA-DMB
0	-5.71266	0.003	0.143	0	Tumor	POU2F2
0	2.21485	0.188	0.049	0	Tumor	MRPL24
0	-1.56747	0.088	0.227	0	Tumor	LIMS1
0	-1.59858	0.076	0.215	0	Tumor	CMTM6
0	0.823528	0.444	0.305	0	Tumor	DAD1
0	-3.48928	0.012	0.151	0	Tumor	GBP4
0	0.73915	0.579	0.44	0	Tumor	COX6A1
0	-6.56294	0.002	0.14	0	Tumor	CD84
0	1.008	0.71	0.572	0	Tumor	RPL36A
0	-1.59912	0.14	0.278	0	Tumor	HNRNPH3
0	2.0685	0.185	0.047	0	Tumor	PPFIBP1
0	-4.2892	0.008	0.146	0	Tumor	HECA
0	-2.21412	0.041	0.179	0	Tumor	ARID4A
0	-0.505484	0.425	0.563	0	Tumor	YWHAB
0	-3.18035	0.018	0.155	0	Tumor	SIAH2
0	-7.13776	0.001	0.138	0	Tumor	NCKAP1L
0	0.987042	0.404	0.267	0	Tumor	ATP5PD
0	1.58902	0.225	0.088	0	Tumor	MRPL40
0	1.03998	0.938	0.801	0	Tumor	PPIA
0	0.416334	0.636	0.5	0	Tumor	PRDX1
0	-6.35565	0.002	0.138	0	Tumor	PLAC8
0	-5.42567	0.003	0.139	0	Tumor	SEMA4D
0	-1.48816	0.077	0.213	0	Tumor	TMEM123
0	-6.55609	0.003	0.139	0	Tumor	KLRD1
0	-5.51976	0.003	0.139	0	Tumor	BICDL1
0	-2.60413	0.029	0.165	0	Tumor	PER1
0	-6.15874	0.002	0.138	0	Tumor	IL2RB
0	-0.82718	0.165	0.301	0	Tumor	TMEM50A
0	1.04923	0.356	0.22	0	Tumor	SRP9
0	-4.47018	0.01	0.146	0	Tumor	ELL2
0	1.21125	0.293	0.157	0	Tumor	TXNL4A
0	1.31926	0.28	0.145	0	Tumor	STMP1
0	-3.13931	0.021	0.156	0	Tumor	CBLB
0	-1.26036	0.087	0.222	0	Tumor	SELENOT
0	1.78565	0.206	0.071	0	Tumor	MALSU1
0	-1.86471	0.045	0.18	0	Tumor	OSTF1
0	-0.976789	0.192	0.327	0	Tumor	ITGB1
0	-2.04522	0.047	0.182	0	Tumor	OGA
0	0.764157	0.433	0.298	0	Tumor	SEC11A
0	-0.885567	0.133	0.268	0	Tumor	BPTF
0	-2.08036	0.048	0.183	0	Tumor	ZBTB7A
0	-0.565403	0.418	0.552	0	Tumor	EIF4A2
0	1.72159	0.209	0.075	0	Tumor	ZNF593
0	-1.98418	0.045	0.179	0	Tumor	MIER1
0	-6.4681	0.002	0.136	0	Tumor	C1orf162
0	2.5908	0.215	0.081	0	Tumor	S100A16
0	-2.60092	0.028	0.162	0	Tumor	ITSN2
0	1.36361	0.259	0.125	0	Tumor	DNPH1
0	-5.45122	0.004	0.138	0	Tumor	CRYBG1
0	1.10594	0.324	0.19	0	Tumor	POLR2K
0	2.61579	0.191	0.057	0	Tumor	TNFRSF12A
0	-2.69723	0.026	0.16	0	Tumor	SYNRG
0	1.65822	0.225	0.091	0	Tumor	MRPS26
0	-0.501911	0.399	0.533	0	Tumor	NOP53
0	-2.82474	0.024	0.158	0	Tumor	APOL6
0	-2.37328	0.04	0.174	0	Tumor	RANBP2
0	1.02514	0.301	0.167	0	Tumor	PYURF
0	-4.00075	0.009	0.143	0	Tumor	PIM1
0	0.988839	0.35	0.216	0	Tumor	RAB2A
0	0.651302	0.695	0.561	0	Tumor	TUBA1B
0	-5.189	0.004	0.137	0	Tumor	ARAP2
0	-1.42187	0.061	0.194	0	Tumor	OCIAD2
0	0.796975	0.687	0.554	0	Tumor	SKP1
0	-2.33042	0.035	0.168	0	Tumor	DIAPH1
0	-1.54774	0.078	0.211	0	Tumor	HBP1
0	0.801502	0.493	0.36	0	Tumor	NDUFB11
0	-2.43997	0.03	0.163	0	Tumor	FOXN3
0	-0.75881	0.708	0.841	0	Tumor	CALM1
0	-4.86954	0.005	0.138	0	Tumor	EVI2A
0	-7.1912	0.001	0.134	0	Tumor	AC004687.1
0	1.32347	0.265	0.132	0	Tumor	POLR2I
0	1.53953	0.261	0.128	0	Tumor	COMT
0	0.974938	0.438	0.305	0	Tumor	ATP5PO
0	-2.31114	0.035	0.167	0	Tumor	AC245297.3
0	-3.40856	0.015	0.147	0	Tumor	PDE7A
0	-3.13791	0.018	0.15	0	Tumor	B4GALT1
0	1.88292	0.195	0.063	0	Tumor	MYL6B
0	-4.59233	0.006	0.138	0	Tumor	RHOF
0	1.12815	0.301	0.169	0	Tumor	PDCD5
0	-0.703241	0.208	0.339	0	Tumor	HNRNPA0
0	-1.20157	0.139	0.27	0	Tumor	CYTOR
0	-2.81575	0.028	0.159	0	Tumor	TGFBR2
0	1.64428	0.207	0.076	0	Tumor	CRTAP
0	1.97131	0.175	0.044	0	Tumor	MYO10
0	0.818462	0.445	0.314	0	Tumor	LAMTOR4
0	-1.48353	0.196	0.327	0	Tumor	NAMPT
0	-2.57744	0.029	0.16	0	Tumor	OFD1
0	1.55809	0.225	0.094	0	Tumor	UBE2V2
0	-2.3977	0.04	0.171	0	Tumor	SETX
0	-7.24773	0.001	0.132	0	Tumor	CD6
0	-2.3125	0.034	0.165	0	Tumor	PPP4R3A
0	2.30703	0.171	0.04	0	Tumor	AHCY
0	0.317881	0.834	0.703	0	Tumor	ZFAS1
0	-1.46668	0.192	0.323	0	Tumor	CEBPB
0	1.16946	0.287	0.156	0	Tumor	PSMD4
0	-2.55645	0.026	0.156	0	Tumor	IRF2
0	-6.85418	0.001	0.131	0	Tumor	DOCK2
0	5.3244	0.135	0.005	0	Tumor	ESRP1
0	1.82563	0.199	0.069	0	Tumor	GPAA1
0	-0.17784	0.264	0.394	0	Tumor	HSPA5
0	5.46438	0.134	0.004	0	Tumor	TYR
0	-2.11996	0.044	0.174	0	Tumor	GABARAPL1
0	0.949391	0.332	0.202	0	Tumor	TUFM
0	1.9656	0.182	0.052	0	Tumor	RAB34
0	-1.68981	0.063	0.193	0	Tumor	MKNK2
0	-3.55332	0.013	0.143	0	Tumor	XAF1
0	1.20822	0.276	0.147	0	Tumor	LSM4
0	-1.48362	0.07	0.199	0	Tumor	CDC42SE1
0	-2.54451	0.032	0.161	0	Tumor	PPP1R15B
0	-1.02425	0.134	0.263	0	Tumor	DHX36
0	-1.77068	0.052	0.181	0	Tumor	CCNH
0	-2.16749	0.037	0.166	0	Tumor	AKIRIN2
0	7.05031	0.13	0.001	0	Tumor	MAGEA4
0	1.69657	0.21	0.081	0	Tumor	FDFT1
0	-1.93567	0.045	0.174	0	Tumor	UPF2
0	1.04993	0.328	0.199	0	Tumor	ROMO1
0	2.46611	0.181	0.052	0	Tumor	MFSD12
0	0.932161	0.401	0.272	0	Tumor	NDUFA11
0	-4.79491	0.006	0.135	0	Tumor	NFKBID
0	0.960423	0.354	0.225	0	Tumor	AURKAIP1
0	-0.435502	0.501	0.629	0	Tumor	SUB1
0	-6.33479	0.002	0.13	0	Tumor	HAVCR2
0	-0.833095	0.14	0.268	0	Tumor	IFRD1
0	-3.81883	0.01	0.138	0	Tumor	LPXN
0	-2.24496	0.035	0.163	0	Tumor	C12orf75
0	-1.81281	0.095	0.223	0	Tumor	RBBP6
0	3.37089	0.144	0.016	0	Tumor	NQO1
0	-6.96427	0.001	0.129	0	Tumor	S1PR4
0	-1.84901	0.059	0.187	0	Tumor	MT-ATP8
0	1.04938	0.342	0.215	0	Tumor	RHEB
0	-1.17825	0.102	0.229	0	Tumor	PAK2
0	-1.25016	0.098	0.225	0	Tumor	PRPF4B
0	-2.83025	0.025	0.152	0	Tumor	CCDC186
0	-3.91605	0.012	0.139	0	Tumor	PTPRE
0	3.14921	0.145	0.018	0	Tumor	TMEM98
0	-0.643035	0.615	0.742	0	Tumor	MYL12A
0	0.982777	0.351	0.224	0	Tumor	EIF3I
0	1.17209	0.275	0.149	0	Tumor	TIMM8B
0	-5.86145	0.002	0.128	0	Tumor	PYHIN1
0	-2.17844	0.04	0.166	0	Tumor	MAP3K2
0	-1.73145	0.056	0.182	0	Tumor	NIPBL
0	-4.23947	0.008	0.134	0	Tumor	PIM2
0	0.844548	0.476	0.35	0	Tumor	TMEM258
0	-3.01609	0.022	0.148	0	Tumor	ARL5B
0	-2.28276	0.034	0.16	0	Tumor	ATF7IP
0	-5.21284	0.004	0.13	0	Tumor	MYO1F
0	1.15563	0.283	0.157	0	Tumor	ETFB
0	-1.07452	0.144	0.269	0	Tumor	FLNA
0	-2.46852	0.029	0.154	0	Tumor	RSBN1
0	-4.17921	0.008	0.133	0	Tumor	SH2D2A
0	-1.64739	0.072	0.197	0	Tumor	BHLHE40
0	1.05165	0.312	0.187	0	Tumor	CCT5
0	-2.17596	0.04	0.165	0	Tumor	TRIM38
0	-2.40629	0.035	0.16	0	Tumor	FKBP5
0	-6.15456	0.002	0.127	0	Tumor	MYO1G
0	-7.89802	0.001	0.126	0	Tumor	P2RY10
0	-3.28435	0.014	0.139	0	Tumor	IFITM1
0	-2.69538	0.024	0.149	0	Tumor	DGKZ
0	-0.899366	0.668	0.793	0	Tumor	NEAT1
0	-2.1206	0.04	0.165	0	Tumor	KDM2A
0	1.1426	0.299	0.174	0	Tumor	NDUFS8
0	0.839954	0.467	0.342	0	Tumor	NEDD8
0	-5.95533	0.002	0.127	0	Tumor	CCDC88C
0	-4.28033	0.007	0.132	0	Tumor	IL16
0	-7.0387	0.004	0.129	0	Tumor	CCL4L2
0	0.916568	0.373	0.248	0	Tumor	DYNLRB1
0	-3.33482	0.017	0.142	0	Tumor	TCF7
0	-0.577709	0.214	0.338	0	Tumor	CIB1
0	1.3676	0.229	0.105	0	Tumor	CNIH4
0	-1.95955	0.045	0.169	0	Tumor	MECP2
0	-1.19911	0.077	0.201	0	Tumor	UBE2L6
0	1.56179	0.2	0.076	0	Tumor	TMED3
0	-7.42283	0.001	0.125	0	Tumor	SP140
0	-0.589	0.134	0.258	0	Tumor	ABRACL
0	-2.89831	0.025	0.149	0	Tumor	AC016831.5
0	-2.9851	0.025	0.149	0	Tumor	NR4A3
0	-2.46296	0.028	0.152	0	Tumor	PTBP3
0	-0.427864	0.289	0.413	0	Tumor	TUBB4B
0	0.548742	0.888	0.764	0	Tumor	SRP14
0	-1.24679	0.095	0.219	0	Tumor	NCOR1
0	-1.37312	0.098	0.222	0	Tumor	BTG3
0	-0.452	0.682	0.806	0	Tumor	MT-ND5
0	1.51318	0.241	0.117	0	Tumor	ZNF106
0	-3.17248	0.017	0.14	0	Tumor	LNPEP
0	-4.15468	0.009	0.132	0	Tumor	AC025164.1
0	2.46126	0.157	0.034	0	Tumor	PDLIM4
0	0.862957	0.952	0.829	0	Tumor	NPM1
0	1.55259	0.212	0.089	0	Tumor	MRPL13
0	-1.26721	0.088	0.211	0	Tumor	PAXX
0	1.50179	0.26	0.137	0	Tumor	CLNS1A
0	-1.75145	0.07	0.193	0	Tumor	H2AFX
0	-1.16618	0.089	0.212	0	Tumor	BUB3
0	0.816434	0.326	0.203	0	Tumor	PHLDA1
0	0.982171	0.368	0.245	0	Tumor	P4HB
0	0.799428	0.404	0.281	0	Tumor	WDR83OS
0	-1.15132	0.124	0.247	0	Tumor	PIM3
0	-1.05656	0.113	0.236	0	Tumor	SLTM
0	1.06189	0.292	0.169	0	Tumor	ATRAID
0	-6.38248	0.002	0.124	0	Tumor	TNFRSF9
0	-2.52322	0.022	0.144	0	Tumor	MCUB
0	-7.22716	0.001	0.123	0	Tumor	ITK
0	-4.99568	0.004	0.126	0	Tumor	DEF6
0	-5.51402	0.003	0.125	0	Tumor	STX11
0	-1.52378	0.065	0.187	0	Tumor	FNBP4
0	-1.99721	0.876	0.998	0	Tumor	B2M
0	-0.942332	0.124	0.246	0	Tumor	ABHD17A
0	-0.722445	0.164	0.286	0	Tumor	CAST
0	2.15351	0.166	0.045	0	Tumor	PAICS
0	1.02473	0.397	0.276	0	Tumor	C6orf48
0	-1.60613	0.06	0.181	0	Tumor	STAG2
0	-1.58807	0.067	0.188	0	Tumor	POLR2A
0	0.942079	0.22	0.099	0	Tumor	BLVRB
0	-0.94463	0.114	0.235	0	Tumor	CD47
0	-0.926076	0.17	0.291	0	Tumor	LUC7L3
0	0.832617	0.545	0.425	0	Tumor	SSR2
0	-0.878174	0.147	0.267	0	Tumor	SRSF10
0	1.3468	0.228	0.108	0	Tumor	STOML2
0	-3.20921	0.014	0.134	0	Tumor	ARRB2
0	-1.36315	0.08	0.2	0	Tumor	HNRNPUL1
0	-2.59229	0.027	0.147	0	Tumor	PBXIP1
0	0.983211	0.509	0.389	0	Tumor	DBI
0	-1.9396	0.039	0.159	0	Tumor	TMEM243
0	-1.72896	0.056	0.176	0	Tumor	PNPLA8
0	1.48755	0.21	0.09	0	Tumor	TCEAL8
0	-2.60384	0.026	0.146	0	Tumor	TOPORS
0	7.172	0.121	0.001	0	Tumor	BANCR
0	-5.35168	0.005	0.125	0	Tumor	GADD45G
0	2.80808	0.146	0.026	0	Tumor	CRNDE
0	-2.74094	0.022	0.142	0	Tumor	SLC9A3R1
0	1.78947	0.183	0.063	0	Tumor	CD320
0	1.94184	0.172	0.052	0	Tumor	PAFAH1B3
0	-0.886816	0.144	0.263	0	Tumor	VAMP5
0	-1.00125	0.118	0.237	0	Tumor	DDX46
0	-0.752456	0.181	0.3	0	Tumor	CSNK1A1
0	-1.26417	0.094	0.213	0	Tumor	MYLIP
0	1.49861	0.207	0.088	0	Tumor	PFDN6
0	-1.59433	0.059	0.178	0	Tumor	SERINC1
0	-2.68581	0.025	0.144	0	Tumor	TRIM8
0	-0.803011	0.165	0.284	0	Tumor	PPIG
0	1.09337	0.27	0.152	0	Tumor	LSM2
0	-2.93768	0.018	0.136	0	Tumor	RABGAP1L
0	1.44425	0.2	0.082	0	Tumor	MRPS18B
0	-1.34285	0.076	0.194	0	Tumor	CDK2AP2
0	-1.96194	0.042	0.16	0	Tumor	TUT4
0	-2.56366	0.023	0.141	0	Tumor	FCMR
0	-6.78041	0.001	0.119	0	Tumor	PDCD1
0	0.941218	0.905	0.787	0	Tumor	RPS10
0	1.38677	0.214	0.096	0	Tumor	LYPLA1
0	-2.17563	0.035	0.153	0	Tumor	ABI1
0	-0.708846	0.188	0.306	0	Tumor	EIF3A
0	-0.203243	0.253	0.371	0	Tumor	TUBA1A
0	1.01669	0.29	0.172	0	Tumor	STUB1
0	-1.72185	0.055	0.173	0	Tumor	JMJD6
0	-5.57999	0.002	0.12	0	Tumor	TMC8
0	-0.67622	0.228	0.346	0	Tumor	CAP1
0	0.919565	0.344	0.226	0	Tumor	COX7A2L
0	0.705056	0.534	0.417	0	Tumor	C12orf57
0	-0.336022	0.349	0.466	0	Tumor	TRIR
0	1.13014	0.27	0.153	0	Tumor	APEX1
0	-2.81429	0.023	0.14	0	Tumor	RALGAPA1
0	3.16371	0.136	0.019	0	Tumor	ETV5
0	1.3327	0.224	0.107	0	Tumor	FLOT1
0	1.47915	0.202	0.085	0	Tumor	MEA1
0	-6.403	0.001	0.118	0	Tumor	INPP5D
0	0.968481	0.313	0.196	0	Tumor	CSNK2B
0	-2.53968	0.026	0.143	0	Tumor	IFNGR1
0	1.83259	0.179	0.062	0	Tumor	SMIM30
0	-5.09774	0.003	0.12	0	Tumor	CD4
0	-2.24715	0.041	0.158	0	Tumor	PNP
0	-0.232104	0.426	0.542	0	Tumor	CIRBP
0	-0.9336	0.225	0.341	0	Tumor	ATP1B3
0	1.14273	0.269	0.153	0	Tumor	NDUFA5
0	0.931868	0.334	0.218	0	Tumor	NDUFA13
0	2.15661	0.159	0.043	0	Tumor	SCCPDH
0	1.3189	0.226	0.11	0	Tumor	ADI1
0	-3.20427	0.014	0.13	0	Tumor	CASP8
0	-3.28192	0.014	0.13	0	Tumor	SAMD9
0	-0.852218	0.109	0.225	0	Tumor	ANXA11
0	3.35753	0.136	0.02	0	Tumor	BCAS3
0	-3.52218	0.012	0.128	0	Tumor	PREX1
0	-3.6127	0.01	0.126	0	Tumor	IL27RA
0	1.3976	0.215	0.099	0	Tumor	UQCRC1
0	-2.38697	0.028	0.144	0	Tumor	CENPC
0	-0.58127	0.188	0.304	0	Tumor	HNRNPD
0	-2.25404	0.036	0.152	0	Tumor	ATXN1
0	-1.13163	0.099	0.215	0	Tumor	SH3KBP1
0	4.29112	0.123	0.007	0	Tumor	ERBB3
0	2.45301	0.151	0.035	0	Tumor	CRYL1
0	1.07088	0.299	0.183	0	Tumor	TMED10
0	-2.49783	0.028	0.144	0	Tumor	USP36
0	-1.9291	0.038	0.154	0	Tumor	PTPN2
0	-1.11669	0.168	0.284	0	Tumor	CTSC
0	1.10247	0.285	0.169	0	Tumor	ALKBH7
0	0.714221	0.564	0.448	0	Tumor	GPX4
0	-0.750066	0.161	0.276	0	Tumor	ATF3
0	1.13871	0.279	0.164	0	Tumor	STRAP
0	-0.602348	0.207	0.322	0	Tumor	HNRNPM
0	3.26551	0.132	0.017	0	Tumor	MORN2
0	-1.84356	0.043	0.158	0	Tumor	BIN1
0	-1.19002	0.11	0.225	0	Tumor	NOP58
0	3.99385	0.124	0.009	0	Tumor	PFN2
0	-3.03013	0.019	0.134	0	Tumor	JMY
0	-1.26962	0.074	0.189	0	Tumor	PAFAH1B1
0	0.835201	0.2	0.085	0	Tumor	TIMP3
0	-0.710143	0.176	0.291	0	Tumor	UBXN4
0	0.126544	0.799	0.684	0	Tumor	HSPE1
0	-0.911039	0.147	0.261	0	Tumor	GOLGA4
0	-6.79335	0.002	0.116	0	Tumor	LINC01871
0	3.14892	0.132	0.018	0	Tumor	GGH
0	-6.52896	0.001	0.115	0	Tumor	JAML
0	-1.21816	0.08	0.194	0	Tumor	FGFR1OP2
0	-2.92892	0.016	0.13	0	Tumor	PHF11
0	5.92198	0.117	0.003	0	Tumor	LINC00520
0	-3.64581	0.009	0.123	0	Tumor	SQOR
0	-6.3657	0.001	0.115	0	Tumor	PARVG
0	-1.47712	0.063	0.177	0	Tumor	DNTTIP2
0	-0.314035	0.337	0.451	0	Tumor	HNRNPA3
0	-0.633458	0.203	0.317	0	Tumor	BZW1
0	4.7729	0.119	0.005	0	Tumor	MLPH
0	-2.44196	0.03	0.144	0	Tumor	TFRC
0	-2.36323	0.03	0.144	0	Tumor	OGT
0	-0.340787	0.404	0.518	0	Tumor	HNRNPK
0	1.11281	0.215	0.101	0	Tumor	PHLDA2
0	1.6306	0.208	0.094	0	Tumor	MRPL21
0	2.11626	0.148	0.034	0	Tumor	FKBP10
0	-2.62781	0.038	0.152	0	Tumor	TCF4
0	1.06981	0.243	0.129	0	Tumor	TXN2
0	-2.49929	0.025	0.138	0	Tumor	MLLT6
0	-2.6151	0.024	0.137	0	Tumor	BCL2
0	-3.58543	0.022	0.135	0	Tumor	MAFB
0	5.50203	0.116	0.003	0	Tumor	PAX3
0	-7.59919	0.001	0.114	0	Tumor	TRAT1
0	-1.14346	0.102	0.215	0	Tumor	C6orf62
0	-2.75269	0.021	0.134	0	Tumor	GPCPD1
0	-3.95957	0.01	0.123	0	Tumor	TSHZ2
0	-2.63708	0.02	0.133	0	Tumor	RGS19
0	2.31696	0.146	0.033	0	Tumor	ACOT7
0	0.95495	0.296	0.183	0	Tumor	PSMB2
0	1.69939	0.183	0.07	0	Tumor	CCNG1
0	-1.70496	0.062	0.175	0	Tumor	ARIH1
0	0.589258	0.844	0.731	0	Tumor	EEF2
0	0.938363	0.302	0.189	0	Tumor	RPS19BP1
0	3.03487	0.135	0.023	0	Tumor	SRPX
0	2.64669	0.136	0.024	0	Tumor	MGST1
0	-2.77765	0.018	0.13	0	Tumor	CYFIP2
0	-2.99212	0.018	0.13	0	Tumor	PHACTR2
0	-2.99908	0.016	0.128	0	Tumor	CNTRL
0	-1.0486	0.085	0.197	0	Tumor	OPTN
0	-7.23107	0.001	0.113	0	Tumor	IRF8
0	1.13557	0.229	0.117	0	Tumor	ERGIC3
0	1.77264	0.205	0.093	0	Tumor	CKS1B
0	0.577386	0.742	0.63	0	Tumor	OST4
0	0.61224	0.883	0.771	0	Tumor	COX7C
0	2.42146	0.144	0.032	0	Tumor	TRIP6
0	-0.432907	0.25	0.362	0	Tumor	DRAP1
0	1.98004	0.989	0.877	0	Tumor	GAPDH
0	-2.46958	0.025	0.136	0	Tumor	RCAN3
0	-1.64603	0.058	0.169	0	Tumor	PLEKHO1
0	2.78083	0.136	0.025	0	Tumor	SLC39A4
0	-1.58797	0.055	0.166	0	Tumor	KRAS
0	-1.66825	0.055	0.166	0	Tumor	GNG2
0	-1.6095	0.053	0.164	0	Tumor	TMOD3
0	-6.23422	0.002	0.113	0	Tumor	TNFRSF18
0	1.33404	0.214	0.103	0	Tumor	C1orf122
0	-6.69935	0.002	0.113	0	Tumor	TNF
0	-1.38731	0.073	0.184	0	Tumor	PHIP
0	0.637453	0.159	0.048	0	Tumor	CTHRC1
0	-1.71232	0.049	0.16	0	Tumor	PIP4K2A
0	1.368	0.195	0.084	0	Tumor	SPTSSA
0	-1.34078	0.1	0.211	0	Tumor	IVNS1ABP
0	0.98921	0.308	0.197	0	Tumor	NDUFB3
0	-2.03119	0.038	0.149	0	Tumor	IQGAP2
0	0.950317	0.205	0.094	0	Tumor	PMP22
0	-2.33637	0.03	0.141	0	Tumor	LPIN2
0	2.85645	0.132	0.022	0	Tumor	NES
0	-1.18043	0.092	0.202	0	Tumor	IRF2BP2
0	-2.67924	0.025	0.135	0	Tumor	PELI1
0	-1.5378	0.059	0.169	0	Tumor	PHF3
0	0.923254	0.324	0.214	0	Tumor	C8orf59
0	1.22393	0.228	0.118	0	Tumor	NDUFS3
0	-1.68345	0.089	0.199	0	Tumor	SPAG9
0	-1.59713	0.053	0.163	0	Tumor	IRF3
0	-1.37284	0.077	0.187	0	Tumor	ASH1L
0	4.83646	0.117	0.007	0	Tumor	BAALC
0	1.23421	0.22	0.11	0	Tumor	PTTG1IP
0	-1.05139	0.098	0.208	0	Tumor	SMARCA5
0	1.75179	0.173	0.063	0	Tumor	CHCHD3
0	1.25534	0.237	0.127	0	Tumor	ESD
0	-2.64937	0.022	0.131	0	Tumor	HIPK1
0	1.36516	0.196	0.087	0	Tumor	DUSP23
0	1.03363	0.273	0.164	0	Tumor	NDUFB5
0	-2.19669	0.03	0.139	0	Tumor	VOPP1
0	-1.23563	0.087	0.196	0	Tumor	PCM1
0	-2.55823	0.024	0.133	0	Tumor	CD82
0	-0.854555	0.121	0.23	0	Tumor	UBALD2
0	-4.78955	0.004	0.113	0	Tumor	ZAP70
0	-6.44962	0.001	0.11	0	Tumor	ST8SIA4
0	-0.927551	0.11	0.219	0	Tumor	CHMP4A
0	-3.05363	0.015	0.124	0	Tumor	MALT1
0	0.532342	0.919	0.81	0	Tumor	RPL31
0	-0.412448	0.251	0.36	0	Tumor	UBXN1
0	0.936967	0.299	0.19	0	Tumor	MRPL57
0	-0.77557	0.202	0.311	0	Tumor	TPM4
0	0.834815	0.322	0.214	0	Tumor	RAB7A
0	-2.45245	0.026	0.134	0	Tumor	SYNE1
0	-2.47052	0.029	0.137	0	Tumor	CHST12
0	1.86619	0.162	0.054	0	Tumor	FMC1
0	1.14058	0.233	0.125	0	Tumor	MLF2
0	-3.95228	0.008	0.116	0	Tumor	SPN
0	2.57902	0.127	0.019	0	Tumor	FAM167B
0	-6.72961	0.001	0.109	0	Tumor	STAT4
0	-5.74893	0.003	0.111	0	Tumor	LST1
0	-1.76901	0.049	0.157	0	Tumor	C16orf72
0	-3.44349	0.011	0.119	0	Tumor	CMIP
0	1.57544	0.176	0.068	0	Tumor	EBNA1BP2
0	1.29587	0.236	0.128	0	Tumor	FAM162A
0	-1.87328	0.042	0.15	0	Tumor	SNX9
0	-2.0389	0.037	0.145	0	Tumor	EHD1
0	1.5328	0.176	0.068	0	Tumor	EI24
0	-0.433189	0.366	0.474	0	Tumor	HNRNPC
0	-2.04614	0.038	0.146	0	Tumor	SYNGR2
0	1.04718	0.243	0.135	0	Tumor	KDELR1
0	-1.57526	0.055	0.162	0	Tumor	USP34
0	-1.7101	0.051	0.158	0	Tumor	DNAJB14
0	1.22644	0.229	0.122	0	Tumor	NDUFS4
0	2.34091	0.138	0.031	0	Tumor	RTL8A
0	-0.684041	0.162	0.269	0	Tumor	PAPOLA
0	0.971866	0.261	0.154	0	Tumor	MRPS34
0	-1.89263	0.047	0.154	0	Tumor	SPEN
0	-2.79777	0.018	0.125	0	Tumor	EPB41
0	-2.8624	0.017	0.124	0	Tumor	RASA2
0	-2.77542	0.017	0.124	0	Tumor	ARHGAP4
0	-5.7601	0.005	0.112	0	Tumor	AQP3
0	-3.18868	0.012	0.119	0	Tumor	GLIPR2
0	1.54975	0.182	0.075	0	Tumor	MTCH2
0	-0.89534	0.107	0.214	0	Tumor	PYCARD
0	-6.85471	0.001	0.108	0	Tumor	ABI3
0	1.3218	0.214	0.107	0	Tumor	FBXO7
0	0.907975	0.296	0.189	0	Tumor	PDCD6
0	0.714713	0.208	0.101	0	Tumor	NUPR1
0	-0.764776	0.261	0.368	0	Tumor	MAP1LC3B
0	-0.88014	0.139	0.246	0	Tumor	ZNF207
0	1.01816	0.289	0.182	0	Tumor	C19orf70
0	-0.855609	0.128	0.234	0	Tumor	HP1BP3
0	-3.65904	0.01	0.116	0	Tumor	ENTPD1
0	2.45839	0.132	0.026	0	Tumor	OSBPL1A
0	1.33579	0.211	0.105	0	Tumor	CYSTM1
0	-4.23079	0.007	0.113	0	Tumor	LYN
0	1.28657	0.179	0.073	0	Tumor	TSPAN4
0	-7.6203	0.001	0.107	0	Tumor	KLRB1
0	-2.83352	0.02	0.126	0	Tumor	ZNF267
0	0.855333	0.438	0.332	0	Tumor	NUCKS1
0	-0.529134	0.194	0.3	0	Tumor	H1FX
0	-1.86299	0.038	0.144	0	Tumor	CDC40
0	1.31478	0.207	0.101	0	Tumor	LAGE3
0	-0.851768	0.135	0.241	0	Tumor	ARPC5L
0	0.904451	0.308	0.202	0	Tumor	BANF1
0	1.17341	0.359	0.253	0	Tumor	ATP5F1C
0	2.23543	0.141	0.035	0	Tumor	H1F0
0	1.35535	0.192	0.087	0	Tumor	NELFE
0	1.66116	0.167	0.062	0	Tumor	PCOLCE
0	-2.34357	0.023	0.128	0	Tumor	CASP1
0	-2.61493	0.024	0.129	0	Tumor	SC5D
0	0.960838	0.275	0.17	0	Tumor	MRPL52
0	2.26485	0.14	0.035	0	Tumor	GAS7
0	-3.86711	0.01	0.115	0	Tumor	AC007952.4
0	-2.10126	0.035	0.14	0	Tumor	EP300
0	-5.37077	0.002	0.107	0	Tumor	SYTL1
0	-2.20506	0.047	0.152	0	Tumor	ABHD5
0	-6.91366	0.001	0.106	0	Tumor	GPR171
0	-5.85415	0.002	0.107	0	Tumor	CD38
0	-4.38967	0.006	0.111	0	Tumor	AC044849.1
0	6.05237	0.122	0.017	0	Tumor	PAEP
0	-0.968899	0.104	0.209	0	Tumor	NAP1L4
0	-1.7786	0.043	0.148	0	Tumor	CYBC1
0	0.913551	0.353	0.248	0	Tumor	MINOS1
0	-2.04234	0.041	0.146	0	Tumor	AHI1
0	0.617471	0.447	0.342	0	Tumor	EID1
0	-1.99408	0.154	0.258	0	Tumor	GADD45A
0	2.81614	0.127	0.023	0	Tumor	CHPF
0	2.40544	0.14	0.036	0	Tumor	QDPR
0	-2.3749	0.027	0.131	0	Tumor	KLF3
0	0.787111	0.232	0.128	0	Tumor	CD9
0	-1.76506	0.058	0.162	0	Tumor	NFAT5
0	1.29697	0.202	0.098	0	Tumor	NAA20
0	-2.60984	0.023	0.127	0	Tumor	RUNX1
0	-1.03444	0.106	0.21	0	Tumor	TGOLN2
0	6.74542	0.105	0.001	0	Tumor	ROPN1B
0	-2.70329	0.021	0.125	0	Tumor	TUT7
0	-7.4438	0.004	0.108	0	Tumor	LYZ
0	-1.67494	0.046	0.15	0	Tumor	TMC6
0	2.1364	0.143	0.039	0	Tumor	TIMM50
0	0.794639	0.359	0.255	0	Tumor	EIF3D
0	-0.533375	0.42	0.523	0	Tumor	NCL
0	-1.97709	0.036	0.139	0	Tumor	STK10
0	-0.812095	0.152	0.255	0	Tumor	AKAP9
0	-3.51927	0.01	0.113	0	Tumor	TCIRG1
0	-3.16874	0.014	0.117	0	Tumor	DDHD1
0	-2.85919	0.019	0.122	0	Tumor	SATB1
0	-1.12495	0.081	0.184	0	Tumor	CCDC12
0	-4.71438	0.004	0.107	0	Tumor	OASL
0	-2.95702	0.016	0.119	0	Tumor	N4BP2L1
0	5.68517	0.106	0.003	0	Tumor	TSPAN10
0	-7.5835	0.001	0.104	0	Tumor	SPINT2
0	0.834702	0.301	0.198	0	Tumor	OSTC
0	-0.455299	0.188	0.291	0	Tumor	SH3BGRL
0	0.745846	0.965	0.862	0	Tumor	RPL4
0	0.764841	0.498	0.395	0	Tumor	UQCR11
0	-3.25141	0.013	0.115	0	Tumor	PDE4D
0	-2.01357	0.035	0.137	0	Tumor	TMEM173
0	2.6553	0.124	0.022	0	Tumor	KHDRBS3
0	-0.955136	0.09	0.192	0	Tumor	PSIP1
0	-3.42586	0.012	0.114	0	Tumor	NSUN6
0	-2.03675	0.032	0.134	0	Tumor	WAPL
0	1.7271	0.155	0.053	0	Tumor	HEBP1
0	-2.08597	0.033	0.135	0	Tumor	MIS18BP1
0	-0.646285	0.213	0.315	0	Tumor	KTN1
0	-1.5516	0.059	0.161	0	Tumor	MAP2K3
0	2.5697	0.124	0.022	0	Tumor	ISYNA1
0	-6.2104	0.004	0.106	0	Tumor	CXCL13
0	-2.8464	0.018	0.12	0	Tumor	ERAP2
0	-1.64292	0.046	0.148	0	Tumor	ORAI1
0	0.922093	0.172	0.07	0	Tumor	CRIP2
0	1.69636	0.143	0.041	0	Tumor	TYMS
0	-0.991335	0.091	0.192	0	Tumor	GNAI3
0	-1.35458	0.058	0.159	0	Tumor	COQ10B
0	2.78834	0.117	0.016	0	Tumor	CYP27A1
0	2.18036	0.157	0.056	0	Tumor	MRPL44
0	-0.641913	0.164	0.265	0	Tumor	ARPC4
0	-1.58901	0.06	0.161	0	Tumor	RYBP
0	-1.21742	0.089	0.19	0	Tumor	ZBTB20
0	-1.32294	0.07	0.171	0	Tumor	BDP1
0	1.55031	0.167	0.066	0	Tumor	AGPAT2
0	-2.70194	0.022	0.123	0	Tumor	PFKFB3
0	-2.13116	0.028	0.129	0	Tumor	USP3
0	-2.47611	0.023	0.124	0	Tumor	NFATC3
0	1.50546	0.17	0.069	0	Tumor	MRPS23
0	1.04548	0.18	0.079	0	Tumor	CNN3
0	-1.53253	0.048	0.149	0	Tumor	PPM1K
0	1.08971	0.205	0.104	0	Tumor	SERPINB6
0	-6.89353	0.001	0.102	0	Tumor	SASH3
0	-5.79765	0.002	0.103	0	Tumor	IL4R
0	5.76497	0.104	0.003	0	Tumor	SLCO4A1-AS1
0	-1.62389	0.05	0.151	0	Tumor	SAFB2
0	0.923196	0.29	0.189	0	Tumor	NOL7
0	0.999812	0.239	0.138	0	Tumor	MPG
0	0.797014	0.396	0.296	0	Tumor	NDUFB4
0	2.20511	0.134	0.034	0	Tumor	CAMK2N1
0	-0.706956	0.141	0.241	0	Tumor	WASF2
0	-2.45703	0.023	0.123	0	Tumor	GALM
0	-7.56214	0	0.1	0	Tumor	CD28
0	-2.92177	0.015	0.115	0	Tumor	DOCK10
0	-2.01907	0.034	0.134	0	Tumor	SETD2
0	-2.04793	0.032	0.132	0	Tumor	XRN1
0	-2.52598	0.027	0.127	0	Tumor	TSC22D2
0	-3.04128	0.014	0.114	0	Tumor	PARP8
0	-2.54347	0.022	0.122	0	Tumor	RALGDS
0	1.26914	0.199	0.099	0	Tumor	VEGFB
0	-1.17659	0.088	0.188	0	Tumor	ATP2B1
0	-2.39237	0.025	0.125	0	Tumor	FOXO1
0	-0.87813	0.144	0.244	0	Tumor	FAM177A1
0	-1.08515	0.12	0.22	0	Tumor	GSPT1
0	-3.55656	0.01	0.11	0	Tumor	RNF125
0	-2.71304	0.02	0.12	0	Tumor	GPRIN3
0	-1.13238	0.082	0.182	0	Tumor	TAOK3
0	1.35131	0.184	0.084	0	Tumor	COA3
0	-1.8103	0.041	0.141	0	Tumor	CHD3
0	-0.935647	0.104	0.203	0	Tumor	GGNBP2
0	-1.21435	0.072	0.171	0	Tumor	PHF20
0	-5.88557	0.002	0.101	0	Tumor	ARHGAP25
0	-1.10891	0.07	0.169	0	Tumor	SS18L2
0	-1.48817	0.057	0.156	0	Tumor	RBM5
0	-6.37113	0.001	0.1	0	Tumor	CCDC69
0	6.23775	0.101	0.002	0	Tumor	CITED1
0	-2.12363	0.03	0.129	0	Tumor	KAT6A
0	-2.38086	0.023	0.122	0	Tumor	CWF19L2
0	1.48101	0.153	0.054	0	Tumor	FAM213A
0	0.775534	0.187	0.088	0	Tumor	A2M
0	1.76722	0.154	0.055	0	Tumor	TMEM106C
0	-2.35174	0.026	0.125	0	Tumor	GNA13
0	-6.85931	0.001	0.1	0	Tumor	SIRPG
0	-1.69319	0.046	0.145	0	Tumor	ARID1A
0	-4.65746	0.007	0.106	0	Tumor	VCAM1
0	1.18247	0.204	0.105	0	Tumor	MRPL55
0	-0.849012	0.116	0.215	0	Tumor	VCP
0	-3.94021	0.007	0.106	0	Tumor	LGALS9
0	-0.450425	0.535	0.634	0	Tumor	SRSF3
0	0.952895	0.605	0.506	0	Tumor	COX7A2
0	0.927699	0.347	0.248	0	Tumor	VDAC2
0	-0.986825	0.104	0.202	0	Tumor	BRD4
0	-2.15342	0.029	0.127	0	Tumor	LBR
0	0.874002	0.264	0.166	0	Tumor	CCT7
0	-3.11187	0.014	0.112	0	Tumor	BCL2L11
0	1.66869	0.155	0.057	0	Tumor	MCUR1
0	0.966568	0.262	0.164	0	Tumor	PDAP1
0	-3.25978	0.013	0.111	0	Tumor	PDE3B
0	-5.98118	0.001	0.099	0	Tumor	RASGRP2
0	-1.05125	0.091	0.189	0	Tumor	OSBPL8
0	-1.85016	0.039	0.137	0	Tumor	ZMYM2
0	-2.29276	0.025	0.123	0	Tumor	MORC3
0	-4.20676	0.006	0.104	0	Tumor	MGAT4A
0	-1.16563	0.082	0.18	0	Tumor	MXD4
0	-1.215	0.084	0.182	0	Tumor	IL6ST
0	-0.89041	0.103	0.2	0	Tumor	G3BP1
0	1.04761	0.202	0.105	0	Tumor	CD151
0	-1.07263	0.086	0.183	0	Tumor	SRSF4
0	0.487501	0.328	0.231	0	Tumor	ATP1A1
0	-2.90745	0.017	0.114	0	Tumor	FAM129A
0	1.43086	0.183	0.086	0	Tumor	BOLA3
0	3.79974	0.109	0.012	0	Tumor	DCBLD2
0	-2.50986	0.03	0.127	0	Tumor	FBXW7
0	-2.49807	0.023	0.12	0	Tumor	OTULIN
0	-0.973488	0.091	0.188	0	Tumor	PPP2CA
0	-2.6603	0.019	0.116	0	Tumor	SAMD9L
0	1.2259	0.167	0.07	0	Tumor	CAVIN3
0	-1.32393	0.069	0.166	0	Tumor	PSMA3-AS1
0	-1.42367	0.053	0.15	0	Tumor	VPS4B
0	-1.22675	0.06	0.157	0	Tumor	RAB8A
0	-1.96008	0.037	0.134	0	Tumor	TOB2
0	-1.21623	0.077	0.174	0	Tumor	KDM5A
0	-0.761385	0.117	0.214	0	Tumor	CCDC59
0	-1.56429	0.047	0.144	0	Tumor	THUMPD1
0	0.652884	0.404	0.308	0	Tumor	SELENOW
0	-1.68347	0.044	0.14	0	Tumor	CWC25
0	-2.14519	0.03	0.126	0	Tumor	RLF
0	2.31837	0.125	0.029	0	Tumor	GLMP
0	-2.99635	0.019	0.115	0	Tumor	MXD1
0	-1.32357	0.07	0.166	0	Tumor	RBMS1
0	-0.795233	0.152	0.248	0	Tumor	MRPL18
0	-2.28809	0.03	0.126	0	Tumor	NFIL3
0	3.41485	0.108	0.012	0	Tumor	STXBP1
0	-2.86389	0.027	0.123	0	Tumor	NXF1
0	-3.24168	0.012	0.108	0	Tumor	SIK3
0	5.88449	0.098	0.002	0	Tumor	TRPM1
0	-3.38193	0.011	0.107	0	Tumor	DENND4A
0	-4.26853	0.005	0.101	0	Tumor	NLRC5
0	-6.80198	0.003	0.099	0	Tumor	CCL3L1
0	-2.44777	0.023	0.119	0	Tumor	NCOA3
0	-3.66753	0.008	0.104	0	Tumor	ARRDC2
0	1.35853	0.177	0.081	0	Tumor	AK2
0	-1.4121	0.047	0.143	0	Tumor	PTEN
0	-0.709355	0.139	0.235	0	Tumor	THRAP3
0	0.734605	0.38	0.285	0	Tumor	GYPC
0	-0.37725	0.212	0.307	0	Tumor	CSDE1
0	-8.94582	0	0.095	0	Tumor	LY9
0	1.04007	0.241	0.146	0	Tumor	COX20
0	-0.622299	0.166	0.261	0	Tumor	DDX18
0	-2.13206	0.028	0.123	0	Tumor	CAB39
0	-2.41068	0.023	0.118	0	Tumor	FRYL
0	-1.96035	0.031	0.126	0	Tumor	AKAP17A
0	-1.37114	0.058	0.153	0	Tumor	ADD3
0	-4.891	0.003	0.098	0	Tumor	ITGB7
0	-1.26566	0.07	0.165	0	Tumor	CNOT2
0	-6.14301	0.001	0.096	0	Tumor	SELPLG
0	0.993323	0.234	0.139	0	Tumor	METTL26
0	-2.76255	0.027	0.122	0	Tumor	ZNF217
0	-1.24203	0.08	0.175	0	Tumor	AFF4
0	1.33894	0.175	0.08	0	Tumor	DCAF13
0	0.774222	0.292	0.197	0	Tumor	CCT2
0	0.748544	0.341	0.247	0	Tumor	PDIA6
0	0.657807	0.4	0.306	0	Tumor	BRK1
0	0.772243	0.461	0.367	0	Tumor	NDUFA1
0	0.881543	0.27	0.176	0	Tumor	UQCRFS1
0	-1.56435	0.046	0.14	0	Tumor	ERICH1
0	-1.62896	0.043	0.137	0	Tumor	CCSER2
0	-1.6575	0.045	0.139	0	Tumor	IST1
0	-1.36136	0.064	0.158	0	Tumor	ODF2L
0	-1.43872	0.056	0.15	0	Tumor	ZNF644
0	-1.40195	0.06	0.154	0	Tumor	TBL1XR1
0	1.64552	0.15	0.056	0	Tumor	PSMG4
0	-2.95909	0.013	0.107	0	Tumor	PSMB8-AS1
0	1.12639	0.192	0.098	0	Tumor	YIPF3
0	-3.94942	0.008	0.102	0	Tumor	HIVEP2
0	-7.36984	0.001	0.095	0	Tumor	IPCEF1
0	-2.50006	0.018	0.112	0	Tumor	AC016831.7
0	-1.71456	0.042	0.136	0	Tumor	RPS6KA3
0	-3.26573	0.015	0.109	0	Tumor	OTUD1
0	3.21936	0.107	0.013	0	Tumor	BAMBI
0	-2.64819	0.018	0.112	0	Tumor	ZEB1
0	3.90454	0.101	0.007	0	Tumor	MOK
0	-3.40639	0.01	0.104	0	Tumor	ICAM2
0	-2.14172	0.027	0.121	0	Tumor	SIRT7
0	-1.51763	0.052	0.146	0	Tumor	ASXL1
0	-3.39529	0.01	0.104	0	Tumor	MOB3A
0	-3.47621	0.01	0.104	0	Tumor	JAK3
0	1.1368	0.21	0.116	0	Tumor	MRPS15
0	0.705804	0.208	0.114	0	Tumor	SERPINH1
0	-0.987253	0.608	0.702	0	Tumor	SAT1
0	-1.63331	0.9	0.994	0	Tumor	MALAT1
0	-0.910335	0.371	0.277	0	Tumor	KRT10
0	0.468592	0.668	0.575	0	Tumor	EDF1
0	0.79616	0.3	0.207	0	Tumor	MRPL20
0	-1.49738	0.062	0.155	0	Tumor	PUM1
0	-1.15657	0.1	0.193	0	Tumor	THUMPD3-AS1
0	-1.41891	0.057	0.15	0	Tumor	ACAP2
0	-0.712096	0.163	0.256	0	Tumor	TAF7
0	1.48226	0.158	0.065	0	Tumor	LYRM4
0	-1.63309	0.042	0.135	0	Tumor	TSPYL1
0	-4.9058	0.005	0.098	0	Tumor	FGL2
0	-1.56067	0.055	0.148	0	Tumor	KMT2C
0	2.52892	0.114	0.021	0	Tumor	PLAT
0	-1.91686	0.032	0.125	0	Tumor	SIPA1
0	1.20985	0.19	0.097	0	Tumor	COA4
0	-2.74251	0.02	0.113	0	Tumor	USP12
0	-2.4762	0.02	0.113	0	Tumor	RNF166
0	-0.688484	0.137	0.23	0	Tumor	SEPT9
0	-1.09004	0.114	0.207	0	Tumor	LYST
0	0.62032	0.547	0.455	0	Tumor	CYCS
0	-1.93293	0.048	0.14	0	Tumor	KLF10
0	-1.50843	0.048	0.14	0	Tumor	BIRC2
0	-0.855348	0.106	0.198	0	Tumor	PTBP1
0	-2.91614	0.015	0.107	0	Tumor	TRAF5
0	-1.78972	0.038	0.13	0	Tumor	BIRC6
0	-1.7421	0.037	0.129	0	Tumor	TLK1
0	2.69701	0.112	0.02	0	Tumor	HES6
0	-1.75035	0.042	0.134	0	Tumor	TTC14
0	-0.734119	0.122	0.214	0	Tumor	IK
0	2.17214	0.123	0.031	0	Tumor	SLC35B2
0	3.23575	0.105	0.013	0	Tumor	TUSC3
0	2.57076	0.116	0.024	0	Tumor	PLEKHA5
0	3.52061	0.103	0.011	0	Tumor	PYCR1
0	-1.14469	0.07	0.162	0	Tumor	CSNK1D
0	5.79644	0.094	0.002	0	Tumor	CDH19
0	0.908011	0.242	0.15	0	Tumor	EIF6
0	-5.94293	0.002	0.094	0	Tumor	MIR155HG
0	-0.908761	0.117	0.209	0	Tumor	SNHG15
0	0.72241	0.282	0.19	0	Tumor	FKBP2
0	0.459876	0.724	0.632	0	Tumor	SUMO2
0	-0.989049	0.142	0.233	0	Tumor	ZEB2
0	-1.26321	0.074	0.165	0	Tumor	MGAT1
0	3.70754	0.1	0.009	0	Tumor	FMN1
0	1.54842	0.149	0.058	0	Tumor	GPATCH4
0	-1.41243	0.052	0.143	0	Tumor	MARCH7
0	-4.95027	0.003	0.094	0	Tumor	RFTN1
0	6.27107	0.092	0.001	0	Tumor	SLC45A2
0	1.19654	0.226	0.135	0	Tumor	UPP1
0	-0.975936	0.098	0.189	0	Tumor	RSBN1L
0	-7.25733	0.001	0.092	0	Tumor	GPR174
0	-2.637	0.018	0.109	0	Tumor	KIAA2026
0	-6.78298	0.002	0.093	0	Tumor	MS4A6A
0	-2.48387	0.02	0.111	0	Tumor	KAT6B
0	2.51443	0.115	0.024	0	Tumor	KRT18
0	-0.571798	0.157	0.248	0	Tumor	PRR13
0	2.84562	0.108	0.017	0	Tumor	FAH
0	-2.2533	0.025	0.116	0	Tumor	N4BP1
0	4.56806	0.097	0.006	0	Tumor	COL9A3
0	2.22643	0.12	0.029	0	Tumor	NR2F6
0	-2.65196	0.017	0.108	0	Tumor	ZNF430
0	-0.899689	0.097	0.188	0	Tumor	USP16
0	-1.43726	0.05	0.141	0	Tumor	NECAP2
0	-1.11765	0.081	0.172	0	Tumor	UBE2R2
0	1.32052	0.173	0.082	0	Tumor	TMEM141
0	0.585775	0.942	0.851	0	Tumor	BTF3
0	0.945756	0.275	0.185	0	Tumor	MYDGF
0	1.41419	0.14	0.05	0	Tumor	NRP2
0	-1.54662	0.05	0.14	0	Tumor	RBM6
0	-2.75312	0.026	0.116	0	Tumor	BCL6
0	-3.34203	0.01	0.1	0	Tumor	AC026979.2
0	1.51187	0.161	0.071	0	Tumor	FBXO32
0	-3.26603	0.01	0.1	0	Tumor	ABLIM1
0	2.33029	0.116	0.026	0	Tumor	FARP1
0	-1.52639	0.048	0.138	0	Tumor	LASP1
0	0.854324	0.245	0.155	0	Tumor	HAX1
0	-2.49944	0.018	0.108	0	Tumor	OXNAD1
0	-1.45674	0.042	0.132	0	Tumor	CHIC2
0	-8.4301	0	0.09	0	Tumor	DAPP1
0	5.35527	0.097	0.007	0	Tumor	BX322234.2
0	-1.43518	0.059	0.149	0	Tumor	ALG13
0	-1.28851	0.063	0.153	0	Tumor	PAG1
0	-2.34382	0.024	0.114	0	Tumor	TRPS1
0	-2.19183	0.024	0.114	0	Tumor	SHOC2
0	-0.784834	0.126	0.216	0	Tumor	DYNC1H1
0	1.15134	0.184	0.094	0	Tumor	MRPL27
0	2.55039	0.113	0.023	0	Tumor	PYGB
0	-1.37122	0.053	0.143	0	Tumor	HNRNPL
0	0.717001	0.313	0.223	0	Tumor	CHMP2A
0	-3.74413	0.006	0.096	0	Tumor	MFNG
0	-2.01921	0.028	0.118	0	Tumor	MX1
0	-0.519765	0.176	0.265	0	Tumor	ACTN4
0	-0.989749	0.076	0.165	0	Tumor	DNAJB9
0	-3.58241	0.009	0.098	0	Tumor	SORL1
0	-3.36626	0.011	0.1	0	Tumor	SIRT1
0	-1.29701	0.06	0.149	0	Tumor	PLK3
0	-1.53467	0.042	0.131	0	Tumor	RNPEPL1
0	1.24185	0.178	0.089	0	Tumor	SUMF2
0	5.94956	0.094	0.005	0	Tumor	VGF
0	-6.88502	0.001	0.09	0	Tumor	CYBB
0	-0.849894	0.101	0.19	0	Tumor	C9orf78
0	-5.70442	0.002	0.091	0	Tumor	SPI1
0	-1.77823	0.036	0.125	0	Tumor	NUTM2B-AS1
0	0.937887	0.21	0.121	0	Tumor	MLEC
0	0.883497	0.246	0.157	0	Tumor	TMED2
0	1.35565	0.158	0.069	0	Tumor	TSPAN3
0	-7.42032	0.001	0.09	0	Tumor	PECAM1
0	-8.60257	0.001	0.09	0	Tumor	CD79A
0	0.79892	0.316	0.227	0	Tumor	SNRPD3
0	-1.1373	0.083	0.172	0	Tumor	OSER1
0	0.888734	0.289	0.2	0	Tumor	LSM3
0	-0.399301	0.189	0.277	0	Tumor	TCP1
0	-1.41198	0.049	0.137	0	Tumor	KIF2A
0	2.2694	0.115	0.027	0	Tumor	CTSF
0	-1.95763	0.028	0.116	0	Tumor	LYSMD2
0	-0.853688	0.096	0.184	0	Tumor	AKIRIN1
0	-1.80383	0.032	0.12	0	Tumor	RASSF1
0	2.9559	0.103	0.015	0	Tumor	ST3GAL6
0	1.20427	0.179	0.091	0	Tumor	MRPL36
0	-1.95562	0.033	0.121	0	Tumor	RICTOR
0	1.85945	0.129	0.041	0	Tumor	SDHAF3
0	2.12663	0.119	0.031	0	Tumor	PIP4P2
0	-1.84915	0.034	0.122	0	Tumor	PICALM
0	-1.15957	0.06	0.148	0	Tumor	TIAL1
0	-2.69673	0.017	0.105	0	Tumor	HDAC7
0	0.935255	0.222	0.134	0	Tumor	COPZ1
0	-1.24436	0.06	0.148	0	Tumor	TMPO
0	-4.99477	0.003	0.091	0	Tumor	TC2N
0	-2.3336	0.023	0.111	0	Tumor	HERC1
0	-1.95393	0.034	0.122	0	Tumor	TLE3
0	-2.54248	0.018	0.106	0	Tumor	RBL2
0	-2.14548	0.024	0.112	0	Tumor	CARD8
0	3.94927	0.096	0.008	0	Tumor	TNNT1
0	-3.84262	0.006	0.094	0	Tumor	APOL3
0	-5.61697	0.002	0.09	0	Tumor	CYTH4
0	1.29097	0.163	0.076	0	Tumor	SLC39A1
0	1.28322	0.169	0.082	0	Tumor	COA6
0	-0.980408	0.083	0.17	0	Tumor	PJA2
0	1.33992	0.167	0.08	0	Tumor	RPL26L1
0	4.89686	0.097	0.01	0	Tumor	NPTX2
0	0.980775	0.223	0.136	0	Tumor	FAAP20
0	1.55517	0.143	0.056	0	Tumor	MPV17
0	-1.12271	0.068	0.155	0	Tumor	KPNA4
0	4.82807	0.092	0.005	0	Tumor	MELTF
0	-0.569913	0.163	0.25	0	Tumor	REEP5
0	-1.7912	0.035	0.122	0	Tumor	DCP2
0	-4.69402	0.004	0.091	0	Tumor	MAN1A1
0	-1.58146	0.042	0.129	0	Tumor	ZNF394
0	0.21378	0.215	0.128	0	Tumor	CAV1
0	-4.14519	0.004	0.091	0	Tumor	GIMAP2
0	0.975606	0.218	0.131	0	Tumor	NAA10
0	-5.17403	0.002	0.089	0	Tumor	PTK2B
0	1.40189	0.149	0.062	0	Tumor	HACD3
0	-1.25489	0.064	0.151	0	Tumor	TMEM259
0	-0.675479	0.118	0.205	0	Tumor	PET100
0	2.88066	0.103	0.016	0	Tumor	KDELR3
0	-0.619053	0.176	0.262	0	Tumor	TPR
0	1.55114	0.139	0.053	0	Tumor	SMIM29
0	0.905658	0.228	0.142	0	Tumor	SNF8
0	0.883867	0.232	0.146	0	Tumor	SUPT4H1
0	-0.755957	0.111	0.197	0	Tumor	AIP
0	-1.57505	0.044	0.13	0	Tumor	SPPL2A
0	-3.33393	0.026	0.112	0	Tumor	MIR22HG
0	-2.77407	0.026	0.112	0	Tumor	TNFSF9
0	-4.19147	0.005	0.091	0	Tumor	CDC14A
0	-2.54266	0.04	0.126	0	Tumor	RGS16
0	-1.3534	0.056	0.142	0	Tumor	CUL3
0	-2.43721	0.019	0.105	0	Tumor	SNRK
0	-2.11492	0.025	0.111	0	Tumor	RNF168
0	-1.31861	0.058	0.144	0	Tumor	REST
0	-2.14002	0.025	0.111	0	Tumor	MAT2B
0	-0.989056	0.119	0.205	0	Tumor	ARL4A
0	-1.04701	0.066	0.152	0	Tumor	ANXA7
0	4.63967	0.091	0.005	0	Tumor	STXBP6
0	6.7857	0.087	0.001	0	Tumor	SLC24A5
0	-1.68921	0.038	0.124	0	Tumor	GPATCH8
0	-1.28019	0.065	0.151	0	Tumor	RIOK3
0	1.11205	0.185	0.099	0	Tumor	GPI
0	-0.523353	0.329	0.415	0	Tumor	SQSTM1
0	-1.33188	0.055	0.14	0	Tumor	WDR82
0	-1.5772	0.055	0.14	0	Tumor	AC020916.1
0	-2.90762	0.013	0.098	0	Tumor	SP140L
0	-3.45033	0.009	0.094	0	Tumor	GLCCI1
0	1.01944	0.169	0.084	0	Tumor	GRINA
0	-2.34037	0.032	0.117	0	Tumor	PDLIM1
0	1.07546	0.17	0.085	0	Tumor	DUSP6
0	-1.09507	0.072	0.157	0	Tumor	PABPN1
0	-1.48089	0.05	0.135	0	Tumor	HECTD1
0	-1.87796	0.031	0.116	0	Tumor	CNOT1
0	-2.6158	0.018	0.103	0	Tumor	ERO1B
0	1.52525	0.151	0.066	0	Tumor	MRPS25
0	-1.52908	0.042	0.127	0	Tumor	TNIP1
0	6.18686	0.087	0.002	0	Tumor	COL11A2
0	0.457758	0.144	0.059	0	Tumor	AEBP1
0	-1.71501	0.037	0.122	0	Tumor	SRRT
0	-2.37226	0.02	0.105	0	Tumor	RAPGEF1
0	-2.48252	0.023	0.108	0	Tumor	IRF7
0	-6.93584	0.001	0.086	0	Tumor	CRTAM
0	-7.03119	0.001	0.086	0	Tumor	LRMP
0	1.23364	0.233	0.149	0	Tumor	RTF2
0	0.723773	0.404	0.32	0	Tumor	RBX1
0	-4.4798	0.011	0.095	0	Tumor	CXCL2
0	-1.89942	0.032	0.116	0	Tumor	CDKN2AIP
0	-1.99279	0.027	0.111	0	Tumor	PLEKHA2
0	-3.18344	0.011	0.095	0	Tumor	TRAF1
0	-2.7628	0.016	0.1	0	Tumor	ATG2A
0	-7.75977	0	0.084	0	Tumor	GPR18
0	-1.57169	0.045	0.129	0	Tumor	RBM23
0	-1.95502	0.033	0.117	0	Tumor	CREBBP
0	-3.44637	0.009	0.093	0	Tumor	MX2
0	-2.79514	0.014	0.098	0	Tumor	TRAPPC10
0	-1.63476	0.038	0.122	0	Tumor	MTF2
0	-6.72155	0.002	0.086	0	Tumor	FCGR3A
0	-1.3054	0.059	0.143	0	Tumor	CEP350
0	-5.41028	0.003	0.087	0	Tumor	LINC01943
0	-0.765434	0.089	0.173	0	Tumor	TMEM165
0	-4.37154	0.007	0.091	0	Tumor	MAST4
0	1.12026	0.179	0.095	0	Tumor	TSTA3
0	-0.794653	0.088	0.172	0	Tumor	RBM17
0	-0.857541	0.095	0.179	0	Tumor	SMC3
0	-2.32108	0.024	0.108	0	Tumor	TBC1D4
0	-1.54327	0.041	0.125	0	Tumor	CDKN2D
0	1.20783	0.175	0.091	0	Tumor	ERCC1
0	1.44852	0.145	0.061	0	Tumor	PARVB
0	0.665662	0.427	0.343	0	Tumor	ATP5ME
0	1.59159	0.135	0.052	0	Tumor	HIST3H2A
0	0.635379	0.339	0.256	0	Tumor	SELENOH
0	-0.597695	0.144	0.227	0	Tumor	SNX6
0	-1.44251	0.047	0.13	0	Tumor	MAPKAPK2
0	1.00941	0.196	0.113	0	Tumor	SUCLG1
0	-1.00925	0.072	0.155	0	Tumor	WDR33
0	-0.930541	0.102	0.185	0	Tumor	LAP3
0	1.34251	0.158	0.075	0	Tumor	EEF1E1
0	-1.31879	0.05	0.133	0	Tumor	PPIL4
0	-6.8058	0.001	0.084	0	Tumor	TRGC2
0	1.02939	0.189	0.106	0	Tumor	MPLKIP
0	1.18796	0.187	0.104	0	Tumor	AKR1B1
0	-3.70518	0.009	0.092	0	Tumor	TMEM176B
0	-6.73018	0.001	0.084	0	Tumor	CXCR3
0	-3.42262	0.011	0.094	0	Tumor	ATP2B1-AS1
0	-1.49661	0.05	0.133	0	Tumor	SEC14L1
0	-0.768664	0.102	0.185	0	Tumor	MAPRE1
0	4.59533	0.087	0.004	0	Tumor	PIK3CD-AS2
0	1.86903	0.119	0.036	0	Tumor	TMEM9
0	0.922087	0.221	0.138	0	Tumor	THOC7
0	-1.85906	0.036	0.119	0	Tumor	HCG18
0	-1.70189	0.036	0.119	0	Tumor	MDFIC
0	-1.7448	0.036	0.119	0	Tumor	RNF139
0	-1.63789	0.041	0.124	0	Tumor	KLF9
0	-4.1302	0.005	0.088	0	Tumor	DGKA
0	-1.67386	0.036	0.119	0	Tumor	R3HDM2
0	-0.376446	0.155	0.238	0	Tumor	ARL6IP1
0	-0.950571	0.095	0.178	0	Tumor	TGIF1
0	0.5295	0.963	0.88	0	Tumor	SERF2
0	0.433676	0.137	0.055	0	Tumor	CTSK
0	0.676676	0.364	0.282	0	Tumor	JTB
0	-1.35702	0.051	0.133	0	Tumor	STT3B
0	-1.0343	0.12	0.202	0	Tumor	CDKN1A
0	1.43693	0.138	0.056	0	Tumor	CYHR1
0	-0.358177	0.186	0.268	0	Tumor	ISCU
0	-0.630571	0.146	0.228	0	Tumor	CKLF
0	0.757525	0.274	0.192	0	Tumor	NAA38
0	0.93468	0.256	0.174	0	Tumor	NDUFS7
0	-1.90378	0.031	0.113	0	Tumor	TRIM33
0	-2.82885	0.016	0.098	0	Tumor	ETV3
0	-6.46338	0.001	0.083	0	Tumor	CXCR6
0	-1.05662	0.079	0.161	0	Tumor	TMF1
0	-1.10666	0.072	0.154	0	Tumor	CDK13
0	1.92676	0.125	0.043	0	Tumor	AAMDC
0	-1.44189	0.048	0.13	0	Tumor	CDK12
0	1.03685	0.189	0.107	0	Tumor	MRPS12
0	-0.618075	0.161	0.243	0	Tumor	PRPF40A
0	-1.4705	0.04	0.122	0	Tumor	GRK6
0	2.56576	0.102	0.02	0	Tumor	IFT22
0	1.28039	0.151	0.069	0	Tumor	MRPL17
0	-2.33427	0.02	0.102	0	Tumor	FAM111A
0	0.635379	0.313	0.231	0	Tumor	RSL1D1
0	0.881813	0.217	0.135	0	Tumor	SAT2
0	-2.39821	0.02	0.102	0	Tumor	GTPBP1
0	0.673008	0.285	0.203	0	Tumor	ILF2
0	-0.43587	0.988	0.906	0	Tumor	FTL
0	1.44745	0.139	0.058	0	Tumor	MTX1
0	0.693237	0.271	0.19	0	Tumor	TMED9
0	0.980388	0.202	0.121	0	Tumor	HSD17B10
0	0.777609	0.261	0.18	0	Tumor	BCAP31
0	-1.59209	0.036	0.117	0	Tumor	SMNDC1
0	0.60728	0.38	0.299	0	Tumor	NOP10
0	0.611447	0.375	0.294	0	Tumor	EIF5A
0	-1.51497	0.044	0.125	0	Tumor	TMED5
0	-2.43235	0.018	0.099	0	Tumor	CLK4
0	-1.04443	0.105	0.186	0	Tumor	PTP4A1
0	-0.729308	0.113	0.194	0	Tumor	SYNCRIP
0	1.27997	0.163	0.082	0	Tumor	STX7
0	-1.75752	0.033	0.114	0	Tumor	HERPUD2
0	-1.83083	0.028	0.109	0	Tumor	MSL3
0	-4.37549	0.004	0.085	0	Tumor	SUSD3
0	-6.2691	0.001	0.082	0	Tumor	FLI1
0	-3.13033	0.011	0.092	0	Tumor	CSGALNACT2
0	-4.48494	0.004	0.085	0	Tumor	GCH1
0	-1.44045	0.048	0.129	0	Tumor	MED13
0	1.01468	0.193	0.112	0	Tumor	CENPX
0	-6.8849	0.001	0.082	0	Tumor	AC243960.1
0	0.691485	0.302	0.221	0	Tumor	SSB
0	3.70554	0.089	0.008	0	Tumor	TRIM2
0	2.44097	0.103	0.022	0	Tumor	HIBADH
0	1.10568	0.174	0.093	0	Tumor	GRHPR
0	1.42662	0.151	0.07	0	Tumor	CHPT1
0	-1.56676	0.04	0.121	0	Tumor	EIF1AY
0	-0.339808	0.792	0.873	0	Tumor	OAZ1
0	-1.39432	0.054	0.134	0	Tumor	LUZP1
0	-1.39225	0.053	0.133	0	Tumor	WDR26
0	-0.681767	0.121	0.201	0	Tumor	SPCS3
0	-0.425225	0.191	0.271	0	Tumor	PAIP2
0	0.86296	0.258	0.178	0	Tumor	PSMA2
0	-1.65902	0.037	0.117	0	Tumor	ANKRD13D
0	4.28141	0.085	0.005	0	Tumor	TEX41
0	-0.999773	0.075	0.155	0	Tumor	SMC4
0	-1.43062	0.047	0.127	0	Tumor	ZNF131
0	1.29588	0.156	0.076	0	Tumor	GARS
0	-7.14915	0.001	0.081	0	Tumor	GIMAP6
0	-6.08366	0.001	0.081	0	Tumor	FGD3
0	-1.87638	0.081	0.161	0	Tumor	KLF4
0	-2.10133	0.026	0.106	0	Tumor	ELMSAN1
0	-1.77069	0.034	0.114	0	Tumor	NFATC2IP
0	-3.09823	0.013	0.093	0	Tumor	ERN1
0	-4.16254	0.005	0.085	0	Tumor	LDLRAD4
0	-3.87669	0.012	0.092	0	Tumor	HMOX1
0	-1.10069	0.071	0.151	0	Tumor	APOBEC3C
0	-1.58786	0.072	0.152	0	Tumor	SLC5A3
0	1.60149	0.122	0.042	0	Tumor	ENAH
0	-1.02512	0.092	0.172	0	Tumor	RAB10
0	-1.84865	0.042	0.122	0	Tumor	INSIG1
0	0.7146	0.307	0.227	0	Tumor	PSMB6
0	0.803125	0.242	0.162	0	Tumor	SEC11C
0	0.716578	0.294	0.214	0	Tumor	CCT8
0	0.402233	0.88	0.8	0	Tumor	COX4I1
0	0.534409	0.449	0.37	0	Tumor	GNG5
0	-1.23783	0.059	0.138	0	Tumor	ZNF638
0	0.640089	0.508	0.429	0	Tumor	MZT2B
0	1.46946	0.136	0.057	0	Tumor	PSMG3
0	-1.30486	0.056	0.135	0	Tumor	CELF1
0	-1.10817	0.056	0.135	0	Tumor	BLOC1S2
0	-1.23492	0.057	0.136	0	Tumor	SUZ12
0	-1.29156	0.049	0.128	0	Tumor	DR1
0	-1.88486	0.03	0.109	0	Tumor	MEF2D
0	-2.34634	0.02	0.099	0	Tumor	ZBTB11
0	-2.90266	0.013	0.092	0	Tumor	BTN3A1
0	-1.46895	0.043	0.122	0	Tumor	SENP6
0	-1.34507	0.046	0.125	0	Tumor	NRBF2
0	-1.2667	0.05	0.129	0	Tumor	MAX
0	1.6477	0.124	0.045	0	Tumor	SLC39A6
0	1.16064	0.158	0.079	0	Tumor	NDUFV3
0	-2.13357	0.023	0.102	0	Tumor	AFTPH
0	0.707198	0.295	0.216	0	Tumor	AP2M1
0	1.40028	0.141	0.062	0	Tumor	EMC2
0	-0.55394	0.126	0.205	0	Tumor	RSF1
0	-1.47912	0.04	0.119	0	Tumor	GLUD1
0	0.500394	0.642	0.564	0	Tumor	EIF3K
0	0.586795	0.424	0.346	0	Tumor	ARF1
0	-2.17345	0.023	0.101	0	Tumor	NCOA1
0	-1.17042	0.061	0.139	0	Tumor	CCAR1
0	-0.715427	0.143	0.221	0	Tumor	CHD4
0	-1.478	0.051	0.129	0	Tumor	CLIP1
0	-1.19611	0.058	0.136	0	Tumor	LRP10
0	-2.22542	0.022	0.1	0	Tumor	GCHFR
0	-1.70099	0.036	0.114	0	Tumor	GGA2
0	1.37406	0.136	0.058	0	Tumor	C20orf27
0	-3.39106	0.018	0.096	0	Tumor	TNFRSF4
0	-1.64827	0.034	0.112	0	Tumor	GPBP1L1
0	-4.11564	0.014	0.092	0	Tumor	S100A9
0	-7.13921	0.001	0.079	0	Tumor	AC114760.2
0	-5.82017	0.004	0.082	0	Tumor	CD14
0	6.24336	0.079	0.001	0	Tumor	STK32A
0	-3.75369	0.006	0.084	0	Tumor	HIST1H1D
0	-4.932	0.003	0.081	0	Tumor	TOX
0	3.01966	0.09	0.012	0	Tumor	ZNF704
0	-3.14433	0.01	0.088	0	Tumor	FBXO34
0	-8.02918	0.002	0.08	0	Tumor	IGHM
0	-1.66808	0.034	0.112	0	Tumor	PIAS1
0	3.47321	0.087	0.009	0	Tumor	TBC1D16
0	-1.51753	0.043	0.121	0	Tumor	MAPRE2
0	-5.57609	0.002	0.08	0	Tumor	ADA2
0	-6.58994	0.001	0.079	0	Tumor	NCF4
0	-0.544699	0.159	0.237	0	Tumor	RHOB
0	-3.57227	0.008	0.086	0	Tumor	ELMO1
0	-1.56592	0.04	0.118	0	Tumor	RBM33
0	0.601627	0.351	0.273	0	Tumor	ZNF706
0	-0.594441	0.828	0.905	0	Tumor	MT-ND1
0	-1.25158	0.06	0.137	0	Tumor	NCOA7
0	1.87682	0.113	0.036	0	Tumor	FKBP9
0	2.25085	0.099	0.022	0	Tumor	PARVA
0	-1.1387	0.088	0.165	0	Tumor	BAG3
0	-1.654	0.037	0.114	0	Tumor	NIN
0	-2.08238	0.023	0.1	0	Tumor	TMEM170A
0	-1.23043	0.051	0.128	0	Tumor	CALCOCO2
0	-2.03039	0.024	0.101	0	Tumor	TPST2
0	-2.39841	0.018	0.095	0	Tumor	CDK11A
0	6.17665	0.078	0.001	0	Tumor	FOXD3-AS1
0	-0.842443	0.102	0.179	0	Tumor	ADAR
0	1.70945	0.121	0.044	0	Tumor	NTPCR
0	-4.9152	0.015	0.092	0	Tumor	GNLY
0	-2.8826	0.013	0.09	0	Tumor	PTPN4
0	-1.38325	0.046	0.123	0	Tumor	MBD4
0	-1.59955	0.035	0.112	0	Tumor	NCK1
0	1.42696	0.149	0.072	0	Tumor	MAD1L1
0	1.19419	0.15	0.073	0	Tumor	SND1
0	0.992162	0.19	0.113	0	Tumor	NDUFV1
0	0.909036	0.194	0.117	0	Tumor	REXO2
0	-1.41063	0.047	0.124	0	Tumor	TBC1D15
0	-2.85845	0.014	0.091	0	Tumor	IRF9
0	-3.6947	0.006	0.083	0	Tumor	SUSD6
0	-3.66828	0.009	0.086	0	Tumor	TNFAIP2
0	-1.4296	0.047	0.124	0	Tumor	MEF2A
0	1.88368	0.111	0.034	0	Tumor	NT5C3B
0	2.84823	0.089	0.012	0	Tumor	LINC00511
0	4.51785	0.081	0.004	0	Tumor	RAC3
0	-2.82615	0.013	0.09	0	Tumor	NFATC1
0	-2.9569	0.013	0.09	0	Tumor	CD40
0	-2.31674	0.019	0.096	0	Tumor	STXBP2
0	-2.42725	0.018	0.095	0	Tumor	BCL3
0	0.531223	0.351	0.274	0	Tumor	ATP6V0B
0	-1.50946	0.038	0.114	0	Tumor	MTERF4
0	-1.18124	0.056	0.132	0	Tumor	MRPL1
0	-1.09814	0.061	0.137	0	Tumor	ERBIN
0	1.36953	0.137	0.061	0	Tumor	POP7
0	-1.52987	0.041	0.117	0	Tumor	SMC5
0	-1.19628	0.06	0.136	0	Tumor	RNF10
0	-2.21335	0.023	0.099	0	Tumor	SPATA13
0	-2.07895	0.023	0.099	0	Tumor	WHAMM
0	-1.88871	0.025	0.101	0	Tumor	PSMB10
0	-1.16046	0.063	0.139	0	Tumor	PTPN1
0	1.20216	0.131	0.055	0	Tumor	RCAN1
0	1.0382	0.158	0.082	0	Tumor	EVA1B
0	-0.835362	0.078	0.154	0	Tumor	TWF2
0	1.59302	0.124	0.048	0	Tumor	WWTR1
0	-1.67271	0.035	0.111	0	Tumor	ELF2
0	1.25025	0.102	0.026	0	Tumor	HPGD
0	-2.76756	0.011	0.087	0	Tumor	AL121944.1
0	1.77897	0.111	0.035	0	Tumor	MAGED1
0	-1.37986	0.048	0.124	0	Tumor	HUWE1
0	6.01027	0.077	0.001	0	Tumor	CSAG1
0	-1.68865	0.034	0.11	0	Tumor	ATXN2L
0	-1.36142	0.046	0.122	0	Tumor	CTCF
0	-5.42264	0.001	0.077	0	Tumor	AC008105.3
0	1.13531	0.158	0.082	0	Tumor	TMEM205
0	-3.11435	0.011	0.087	0	Tumor	ZBTB21
0	-0.8912	0.101	0.177	0	Tumor	MAT2A
0	0.790067	0.247	0.171	0	Tumor	GTF2A2
0	0.545635	0.351	0.275	0	Tumor	YWHAQ
0	0.449505	0.751	0.675	0	Tumor	CALM2
0	-0.58749	0.12	0.195	0	Tumor	SH3GLB1
0	0.787186	0.273	0.198	0	Tumor	ATP5PB
0	-1.6941	0.037	0.112	0	Tumor	LPIN1
0	-2.18017	0.022	0.097	0	Tumor	ASXL2
0	-1.47131	0.042	0.117	0	Tumor	NSD1
0	0.643081	0.277	0.202	0	Tumor	TALDO1
0	-2.02434	0.025	0.1	0	Tumor	EHBP1L1
0	-3.21064	0.01	0.085	0	Tumor	HELB
0	-1.57289	0.04	0.115	0	Tumor	C12orf65
0	-1.87483	0.024	0.099	0	Tumor	TNFSF12
0	-1.21893	0.057	0.132	0	Tumor	SUPT5H
0	1.29402	0.14	0.065	0	Tumor	ISOC2
0	-4.82993	0.003	0.078	0	Tumor	TNFRSF25
0	-6.53108	0.005	0.08	0	Tumor	C1QA
0	3.1653	0.086	0.011	0	Tumor	SELENBP1
0	-1.25431	0.05	0.125	0	Tumor	NCK2
0	-1.02266	0.072	0.147	0	Tumor	NAA50
0	2.68888	0.091	0.016	0	Tumor	GSTA4
0	2.64617	0.09	0.015	0	Tumor	SLC6A8
0	-10.3727	0	0.075	0	Tumor	MS4A1
0	-1.96625	0.028	0.103	0	Tumor	HERC4
0	-1.2943	0.048	0.123	0	Tumor	MGMT
0	-2.16685	0.02	0.095	0	Tumor	BORCS5
0	-5.38054	0.002	0.077	0	Tumor	ATP2A3
0	-2.41335	0.018	0.093	0	Tumor	STAT5B
0	1.04823	0.17	0.096	0	Tumor	POLR2H
0	-1.18531	0.055	0.129	0	Tumor	ADD1
0	-0.86569	0.095	0.169	0	Tumor	QKI
0	1.66006	0.115	0.041	0	Tumor	ZDHHC4
0	0.862638	0.256	0.182	0	Tumor	EIF4H
0	3.25639	0.085	0.011	0	Tumor	MACROD1
0	0.718649	0.44	0.366	0	Tumor	ATP5MD
0	-1.99981	0.026	0.1	0	Tumor	CCNT1
0	1.50516	0.125	0.051	0	Tumor	CNP
0	1.8403	0.112	0.038	0	Tumor	HSBP1L1
0	-1.16227	0.054	0.128	0	Tumor	CSNK1G2
0	-2.11535	0.023	0.097	0	Tumor	BRD1
0	-1.34983	0.046	0.12	0	Tumor	TRIP12
0	-2.33281	0.018	0.092	0	Tumor	EDEM1
0	-2.48846	0.016	0.09	0	Tumor	TAB2
0	-2.13235	0.021	0.095	0	Tumor	TNKS2
0	-5.7921	0.001	0.075	0	Tumor	ADAM8
0	-2.90653	0.014	0.088	0	Tumor	TNFSF13B
0	-3.5339	0.013	0.087	0	Tumor	RASD1
0	0.931331	0.19	0.116	0	Tumor	MRPS7
0	-8.03367	0	0.074	0	Tumor	ZNF831
0	-0.679864	0.14	0.214	0	Tumor	ODC1
0	0.849151	0.212	0.138	0	Tumor	BUD23
0	0.73469	0.245	0.171	0	Tumor	NONO
0	0.997226	0.174	0.1	0	Tumor	COPS5
0	0.982598	0.244	0.17	0	Tumor	H2AFJ
0	-0.531457	0.215	0.289	0	Tumor	VMP1
0	-0.894731	0.891	0.965	0	Tumor	UBC
0	-0.771663	0.094	0.167	0	Tumor	PITHD1
0	-1.85996	0.028	0.101	0	Tumor	PRKACB
0	-1.20189	0.052	0.125	0	Tumor	C1orf52
0	-2.3894	0.022	0.095	0	Tumor	EPAS1
0	-1.17583	0.059	0.132	0	Tumor	CLDND1
0	-2.82126	0.012	0.085	0	Tumor	LRBA
0	-1.19241	0.06	0.133	0	Tumor	FAM53C
0	1.44527	0.126	0.053	0	Tumor	ATP6V1C1
0	-1.26307	0.052	0.125	0	Tumor	USP47
0	-1.02402	0.065	0.138	0	Tumor	WDR74
0	-1.35644	0.067	0.14	0	Tumor	ANKRD10
0	-1.9369	0.025	0.098	0	Tumor	FBRS
0	0.696724	0.309	0.236	0	Tumor	SNRPB2
[truncated: 9,379 more rows]

## Sheet: CD8 T
p_val	avg_log2FC	pct.1	pct.2	p_val_adj	cluster	gene
0	4.33174	0.908	0.099	0	CD8 T	CCL5
0	3.97164	0.859	0.075	0	CD8 T	NKG7
0	3.53921	0.71	0.084	0	CD8 T	CST7
0	3.54509	0.687	0.067	0	CD8 T	GZMA
0	2.76032	0.766	0.154	0	CD8 T	CD3D
0	2.28722	0.804	0.197	0	CD8 T	IL32
0	2.92062	0.693	0.092	0	CD8 T	CCL4
0	4.41592	0.621	0.04	0	CD8 T	CD8A
0	2.7241	0.698	0.135	0	CD8 T	CD2
0	2.56962	0.726	0.181	0	CD8 T	HCST
0	2.52325	0.688	0.149	0	CD8 T	TRAC
0	1.21775	0.816	0.31	0	CD8 T	SRGN
0	1.99217	0.711	0.215	0	CD8 T	CORO1A
0	2.38986	0.635	0.147	0	CD8 T	TRBC2
0	1.92239	0.717	0.234	0	CD8 T	PTPRC
0	4.26565	0.512	0.032	0	CD8 T	GZMH
0	4.15873	0.515	0.04	0	CD8 T	LAG3
0	3.16131	0.516	0.045	0	CD8 T	GZMB
0	2.57386	0.677	0.213	0	CD8 T	RGS1
0	2.50957	0.683	0.221	0	CD8 T	DUSP2
0	3.07558	0.547	0.089	0	CD8 T	CD27
0	2.38928	0.585	0.133	0	CD8 T	CD3E
0	2.48562	0.604	0.154	0	CD8 T	RARRES3
0	2.56629	0.564	0.119	0	CD8 T	CD7
0	3.76044	0.482	0.043	0	CD8 T	IFNG
0	4.20857	0.463	0.03	0	CD8 T	CD8B
0	1.47921	0.666	0.237	0	CD8 T	CXCR4
0	3.57815	0.464	0.043	0	CD8 T	PRF1
0	1.56086	0.639	0.222	0	CD8 T	CD52
0	2.00386	0.619	0.204	0	CD8 T	ID2
0	3.15214	0.492	0.078	0	CD8 T	APOBEC3G
0	1.86129	0.644	0.236	0	CD8 T	PSMB9
0	3.04578	0.469	0.064	0	CD8 T	TIGIT
0	1.73027	0.58	0.175	0	CD8 T	CD69
0	2.54496	0.51	0.108	0	CD8 T	CD3G
0	2.17811	0.547	0.15	0	CD8 T	LSP1
0	3.05663	0.443	0.05	0	CD8 T	CTSW
0	2.19798	0.541	0.16	0	CD8 T	EVL
0	3.59496	0.423	0.044	0	CD8 T	GZMK
0	0.186987	0.604	0.231	0	CD8 T	HLA-DRB1
0	-4.0896	0.093	0.465	0	CD8 T	CST3
0	2.38675	0.489	0.12	0	CD8 T	CLEC2D
0	2.45409	0.487	0.12	0	CD8 T	RUNX3
0	2.43483	0.474	0.108	0	CD8 T	LCK
0	-5.78823	0.014	0.38	0	CD8 T	IFITM3
0	1.09584	0.745	0.381	0	CD8 T	CYBA
0	-6.20034	0.025	0.388	0	CD8 T	APOE
0	1.83656	0.54	0.18	0	CD8 T	RAC2
0	2.19677	0.471	0.111	0	CD8 T	TRBC1
0	2.24377	0.572	0.212	0	CD8 T	DUSP4
0	1.52353	0.624	0.264	0	CD8 T	COTL1
0	-5.50862	0.013	0.37	0	CD8 T	S100A13
0	-6.68704	0.009	0.363	0	CD8 T	S100A1
0	1.46752	0.576	0.224	0	CD8 T	TNFAIP3
0	-2.1707	0.198	0.547	0	CD8 T	LMNA
0	1.96317	0.554	0.206	0	CD8 T	CLEC2B
0	1.60476	0.61	0.264	0	CD8 T	TSC22D3
0	1.62688	0.511	0.167	0	CD8 T	FYB1
0	2.27007	0.451	0.108	0	CD8 T	ITM2A
0	-3.94314	0.039	0.375	0	CD8 T	NPC2
0	1.48022	0.406	0.076	0	CD8 T	CCL3
0	2.03872	0.454	0.127	0	CD8 T	SAMSN1
0	3.24026	0.365	0.039	0	CD8 T	KLRD1
0	-0.156807	0.541	0.218	0	CD8 T	HLA-DPA1
0	-4.69608	0.049	0.37	0	CD8 T	TIMP1
0	2.44245	0.416	0.096	0	CD8 T	SLA
0	1.82429	0.506	0.19	0	CD8 T	RGS2
0	1.18356	0.621	0.305	0	CD8 T	ARHGDIB
0	1.94062	0.491	0.175	0	CD8 T	RNF213
0	3.7831	0.344	0.028	0	CD8 T	PDCD1
0	2.05	0.457	0.142	0	CD8 T	TUBA4A
0	1.57402	0.519	0.204	0	CD8 T	CREM
0	1.61858	0.519	0.204	0	CD8 T	GMFG
0	-2.66933	0.118	0.432	0	CD8 T	BRI3
0	2.04844	0.447	0.133	0	CD8 T	ACAP1
0	3.62024	0.343	0.032	0	CD8 T	TNFRSF9
0	-3.36068	0.127	0.437	0	CD8 T	LGALS3
0	2.16818	0.421	0.113	0	CD8 T	IL2RG
0	2.23039	0.431	0.125	0	CD8 T	RNF19A
0	1.65427	0.514	0.21	0	CD8 T	LIMD2
0	2.26036	0.434	0.13	0	CD8 T	LYST
0	1.99272	0.441	0.137	0	CD8 T	FYN
0	1.59964	0.744	0.444	0	CD8 T	SRSF7
0	0.471215	0.844	0.546	0	CD8 T	S100A4
0	1.37452	0.488	0.192	0	CD8 T	CD48
0	1.17497	0.904	0.609	0	CD8 T	HLA-E
0	2.55975	0.374	0.082	0	CD8 T	PRDM1
0	1.44771	0.463	0.172	0	CD8 T	LCP1
0	1.10257	0.604	0.314	0	CD8 T	ZFP36L2
0	-3.87331	0.043	0.331	0	CD8 T	AP1S2
0	2.73541	0.354	0.066	0	CD8 T	IKZF3
0	1.59212	0.433	0.146	0	CD8 T	ITGB2
0	-2.94694	0.076	0.362	0	CD8 T	MARCKSL1
0	2.25851	0.394	0.109	0	CD8 T	ADGRE5
0	-5.3264	0.009	0.294	0	CD8 T	RAB13
0	1.73856	0.46	0.176	0	CD8 T	CYTOR
0	1.81768	0.456	0.172	0	CD8 T	PPP2R5C
0	2.50097	0.365	0.081	0	CD8 T	PTPN7
0	2.60246	0.307	0.027	0	CD8 T	CXCL13
0	1.05608	0.916	0.637	0	CD8 T	SH3BGRL3
0	-7.45328	0.005	0.284	0	CD8 T	MLANA
0	1.38835	0.441	0.163	0	CD8 T	CYTIP
0	1.24244	0.676	0.398	0	CD8 T	DUSP1
0	1.70352	0.454	0.176	0	CD8 T	HLA-F
0	3.43587	0.316	0.039	0	CD8 T	HAVCR2
0	2.1462	0.404	0.129	0	CD8 T	METRNL
0	-2.1228	0.195	0.469	0	CD8 T	TUBB
0	1.27488	0.451	0.178	0	CD8 T	ZNF331
0	0.743873	0.501	0.229	0	CD8 T	LAPTM5
0	3.46151	0.302	0.031	0	CD8 T	LINC01871
0	1.29539	0.53	0.259	0	CD8 T	NR4A2
0	-2.75254	0.076	0.347	0	CD8 T	ATOX1
0	2.33534	0.36	0.09	0	CD8 T	DOK2
0	1.15783	0.529	0.261	0	CD8 T	IRF1
0	-2.15028	0.229	0.497	0	CD8 T	ANXA2
0	2.67666	0.32	0.053	0	CD8 T	CTLA4
0	1.50341	0.435	0.169	0	CD8 T	STK17B
0	1.9835	0.363	0.098	0	CD8 T	ALOX5AP
0	2.00614	0.376	0.111	0	CD8 T	RAB27A
0	2.21962	0.356	0.092	0	CD8 T	TBC1D10C
0	-4.39493	0.06	0.323	0	CD8 T	SERPINE2
0	1.30002	0.59	0.327	0	CD8 T	PSME1
0	2.72156	0.323	0.061	0	CD8 T	PTPN22
0	1.60921	0.421	0.159	0	CD8 T	RGCC
0	1.66355	0.447	0.185	0	CD8 T	ISG20
0	-4.14291	0.021	0.283	0	CD8 T	CD59
0	-2.04033	0.145	0.405	0	CD8 T	MGST3
0	2.75326	0.322	0.063	0	CD8 T	CBLB
0	0.771668	0.45	0.191	0	CD8 T	CD37
0	-2.34177	0.112	0.37	0	CD8 T	DSTN
0	1.32738	0.498	0.242	0	CD8 T	PSMB8
0	-5.38839	0.013	0.268	0	CD8 T	S100B
0	2.29076	0.364	0.11	0	CD8 T	DUSP5
0	1.0735	0.681	0.428	0	CD8 T	KLF6
0	1.76908	0.361	0.109	0	CD8 T	GIMAP7
0	1.08538	0.55	0.299	0	CD8 T	ZFP36
0	2.75343	0.303	0.053	0	CD8 T	SIT1
0	3.43122	0.278	0.031	0	CD8 T	OASL
0	2.24496	0.318	0.071	0	CD8 T	GBP5
0	1.90932	0.347	0.101	0	CD8 T	TNFRSF1B
0	1.83774	0.37	0.125	0	CD8 T	GBP2
0	1.16651	0.974	0.729	0	CD8 T	HLA-C
0	2.68142	0.287	0.042	0	CD8 T	CCL4L2
0	1.89628	0.332	0.088	0	CD8 T	CD247
0	2.76631	0.294	0.051	0	CD8 T	PSTPIP1
0	1.71953	0.381	0.14	0	CD8 T	WIPF1
0	-6.09044	0.004	0.244	0	CD8 T	TIMP2
0	-4.11829	0.021	0.26	0	CD8 T	BEX3
0	1.50753	0.424	0.186	0	CD8 T	ETS1
0	2.09879	0.308	0.07	0	CD8 T	BATF
0	2.82285	0.284	0.047	0	CD8 T	SH2D2A
0	3.41529	0.269	0.033	0	CD8 T	VCAM1
0	1.7608	0.357	0.121	0	CD8 T	LBH
0	2.29944	0.306	0.07	0	CD8 T	SYTL3
0	1.41365	0.432	0.196	0	CD8 T	ELF1
0	-3.95352	0.049	0.284	0	CD8 T	CTSB
0	1.34675	0.392	0.158	0	CD8 T	CD53
0	2.86103	0.275	0.042	0	CD8 T	PYHIN1
0	-6.5664	0.004	0.237	0	CD8 T	GPNMB
0	1.29491	0.413	0.18	0	CD8 T	STK17A
0	2.42267	0.3	0.067	0	CD8 T	PRKCH
0	3.17051	0.278	0.046	0	CD8 T	TNFSF9
0	-1.23114	0.471	0.239	0	CD8 T	HLA-DRA
0	-1.17086	0.376	0.608	0	CD8 T	RAC1
0	1.09225	0.413	0.182	0	CD8 T	ARL4C
0	1.27921	0.996	0.765	0	CD8 T	HLA-B
0	-3.33493	0.035	0.265	0	CD8 T	SOX4
0	-7.86558	0.005	0.234	0	CD8 T	PMEL
0	1.47716	0.417	0.188	0	CD8 T	AKAP13
0	1.96996	0.323	0.095	0	CD8 T	GIMAP4
0	1.34766	0.416	0.188	0	CD8 T	LEPROTL1
0	-6.33537	0.006	0.231	0	CD8 T	SPARC
0	1.75856	0.345	0.12	0	CD8 T	CNOT6L
0	3.91383	0.244	0.02	0	CD8 T	TRGC2
0	1.40977	0.35	0.126	0	CD8 T	RHOH
0	-1.47964	0.385	0.609	0	CD8 T	TXN
0	-3.58136	0.031	0.254	0	CD8 T	ASAH1
0	2.54242	0.284	0.061	0	CD8 T	CHST12
0	1.2779	0.999	0.777	0	CD8 T	TMSB4X
0	1.21806	0.399	0.178	0	CD8 T	STK4
0	3.75769	0.242	0.021	0	CD8 T	CRTAM
0	1.36593	0.426	0.205	0	CD8 T	PMAIP1
0	0.840643	0.416	0.195	0	CD8 T	HMGB2
0	2.54288	0.27	0.05	0	CD8 T	SH2D1A
0	2.34733	0.269	0.049	0	CD8 T	IL2RB
0	-6.80097	0.003	0.223	0	CD8 T	MDK
0	-2.32095	0.083	0.303	0	CD8 T	NME1
0	-7.26729	0.003	0.221	0	CD8 T	CALD1
0	-2.5368	0.074	0.292	0	CD8 T	HMGA1
0	2.25145	0.291	0.073	0	CD8 T	AKNA
0	1.38572	0.373	0.156	0	CD8 T	CFLAR
0	-5.8864	0.005	0.222	0	CD8 T	MARCKS
0	1.21403	0.885	0.669	0	CD8 T	JUND
0	0.811405	0.533	0.318	0	CD8 T	MCL1
0	-6.76663	0.004	0.219	0	CD8 T	CCND1
0	2.22117	0.282	0.067	0	CD8 T	GZMM
0	-6.16684	0.011	0.225	0	CD8 T	MGP
0	1.21532	0.712	0.498	0	CD8 T	DNAJB1
0	-3.99488	0.059	0.272	0	CD8 T	IER3
0	0.894439	0.445	0.232	0	CD8 T	YPEL5
0	2.08584	0.295	0.082	0	CD8 T	CCND2
0	1.56003	0.341	0.13	0	CD8 T	CDC42SE2
0	3.06696	0.243	0.032	0	CD8 T	GPR171
0	1.0106	0.847	0.636	0	CD8 T	JUN
0	-1.94169	0.467	0.677	0	CD8 T	GSTP1
0	1.42727	0.341	0.132	0	CD8 T	UCP2
0	1.05726	0.417	0.208	0	CD8 T	ISG15
0	0.90547	0.484	0.275	0	CD8 T	TXNIP
0	1.53333	0.344	0.135	0	CD8 T	TAP1
0	1.93906	0.297	0.089	0	CD8 T	TRAF3IP3
0	-1.69103	0.136	0.344	0	CD8 T	HSBP1
0	-1.06729	0.319	0.526	0	CD8 T	GPX4
0	-0.826907	0.601	0.807	0	CD8 T	EEF2
0	1.58774	0.335	0.129	0	CD8 T	PAXX
0	2.46631	0.262	0.056	0	CD8 T	ITGAL
0	1.11504	0.413	0.207	0	CD8 T	LITAF
0	2.58873	0.256	0.051	0	CD8 T	BICDL1
0	-2.22344	0.119	0.323	0	CD8 T	STMN1
0	2.26337	0.263	0.059	0	CD8 T	HOPX
0	-1.86421	0.332	0.536	0	CD8 T	SDCBP
0	2.42983	0.262	0.059	0	CD8 T	ITGA4
0	3.53791	0.225	0.022	0	CD8 T	CXCR6
0	1.88654	0.295	0.093	0	CD8 T	BTN3A2
0	1.9055	0.299	0.097	0	CD8 T	ARHGEF1
0	0.956609	0.774	0.573	0	CD8 T	DNAJA1
0	1.40266	0.383	0.182	0	CD8 T	PPP1R2
0	1.96027	0.292	0.091	0	CD8 T	APOBEC3C
0	0.730173	0.936	0.736	0	CD8 T	BTG1
0	1.5469	0.328	0.128	0	CD8 T	KIAA1551
0	1.35907	0.414	0.215	0	CD8 T	STAT3
0	1.64549	0.326	0.128	0	CD8 T	CEMIP2
0	-5.66472	0.007	0.205	0	CD8 T	GSN
0	1.41932	0.345	0.147	0	CD8 T	FNBP1
0	-6.04041	0.006	0.204	0	CD8 T	CRYAB
0	-5.17831	0.006	0.204	0	CD8 T	NME4
0	-5.77729	0.007	0.205	0	CD8 T	APOC1
0	-1.28093	0.366	0.564	0	CD8 T	ANXA5
0	0.837921	0.507	0.31	0	CD8 T	PSME2
0	1.83045	0.29	0.093	0	CD8 T	SEPT1
0	0.725264	0.428	0.232	0	CD8 T	EZR
0	-1.17543	0.671	0.867	0	CD8 T	YBX1
0	1.24948	0.399	0.204	0	CD8 T	MBNL1
0	1.86307	0.281	0.086	0	CD8 T	SKAP1
0	-1.55154	0.125	0.319	0	CD8 T	LAPTM4A
0	1.09649	0.628	0.434	0	CD8 T	HSPA1B
0	2.38621	0.25	0.057	0	CD8 T	RASAL3
0	1.77083	0.293	0.1	0	CD8 T	SLC38A1
0	2.30074	0.251	0.059	0	CD8 T	ARHGAP9
0	2.65325	0.235	0.045	0	CD8 T	SNAP47
0	0.837536	0.46	0.27	0	CD8 T	IFITM2
0	0.668006	0.576	0.386	0	CD8 T	SARAF
0	1.25943	0.38	0.191	0	CD8 T	ARF6
0	0.946362	0.534	0.346	0	CD8 T	SRSF5
0	2.30123	0.249	0.061	0	CD8 T	DENND2D
0	-3.70273	0.017	0.205	0	CD8 T	TCEAL4
0	2.26299	0.244	0.057	0	CD8 T	CD96
0	-1.67268	0.109	0.296	0	CD8 T	PPP1R14B
0	-1.59409	0.519	0.706	0	CD8 T	S100A10
0	-4.75552	0.012	0.198	0	CD8 T	CD9
0	2.97965	0.218	0.032	0	CD8 T	SIRPG
0	-3.03679	0.035	0.22	0	CD8 T	PRDX4
0	-1.20934	0.461	0.646	0	CD8 T	TUBA1B
0	-5.46479	0.005	0.189	0	CD8 T	TCEAL9
0	1.32108	0.323	0.139	0	CD8 T	ICAM3
0	-1.54353	0.254	0.438	0	CD8 T	CSTB
0	-1.0693	0.555	0.739	0	CD8 T	UQCRH
0	-1.89056	0.111	0.294	0	CD8 T	TKT
0	-5.84032	0.005	0.188	0	CD8 T	CHCHD6
0	1.19721	0.364	0.181	0	CD8 T	GPSM3
0	1.88028	0.261	0.078	0	CD8 T	LAT
0	1.24913	0.351	0.168	0	CD8 T	ABHD17A
0	-0.960858	0.402	0.585	0	CD8 T	PRDX1
0	1.4641	0.299	0.117	0	CD8 T	HCLS1
0	1.29062	0.352	0.17	0	CD8 T	ARPC5L
0	0.86462	0.528	0.347	0	CD8 T	SON
0	3.65666	0.198	0.017	0	CD8 T	EOMES
0	-2.04005	0.07	0.251	0	CD8 T	PSMB5
0	0.447921	0.553	0.373	0	CD8 T	PNRC1
0	1.46468	0.272	0.092	0	CD8 T	CRIP1
0	-1.17155	0.2	0.38	0	CD8 T	YWHAE
0	-1.08995	0.357	0.536	0	CD8 T	RPS27L
0	1.12162	0.406	0.227	0	CD8 T	GPBP1
0	1.97902	0.256	0.077	0	CD8 T	ATXN1
0	1.04835	0.353	0.174	0	CD8 T	BIRC3
0	1.20567	0.344	0.165	0	CD8 T	CELF2
0	-1.02507	0.572	0.75	0	CD8 T	SLC25A6
0	-1.32681	0.207	0.385	0	CD8 T	SNRPE
0	1.16289	0.387	0.209	0	CD8 T	VAMP2
0	1.08559	0.38	0.202	0	CD8 T	CLK1
0	-5.11273	0.016	0.194	0	CD8 T	APOD
0	-1.01295	0.261	0.439	0	CD8 T	TBCA
0	1.71556	0.255	0.077	0	CD8 T	LCP2
0	-3.37483	0.029	0.207	0	CD8 T	CALU
0	-0.799383	0.321	0.499	0	CD8 T	ATP6V1G1
0	-6.40368	0.004	0.182	0	CD8 T	SERPINF1
0	2.8874	0.209	0.031	0	CD8 T	MIR155HG
0	1.24728	0.994	0.817	0	CD8 T	HLA-A
0	-2.28669	0.098	0.275	0	CD8 T	PSAP
0	1.73975	0.266	0.089	0	CD8 T	PTPN6
0	0.875283	0.444	0.267	0	CD8 T	DDIT4
0	1.21618	0.374	0.197	0	CD8 T	TERF2IP
0	-2.45346	0.052	0.227	0	CD8 T	ARPC1A
0	1.62894	0.257	0.082	0	CD8 T	C12orf75
0	-1.00782	0.266	0.441	0	CD8 T	PEBP1
0	-0.930433	0.275	0.449	0	CD8 T	TOMM20
0	0.89368	0.722	0.548	0	CD8 T	SUB1
0	3.16735	0.198	0.025	0	CD8 T	TOX
0	2.22284	0.231	0.058	0	CD8 T	RASGRP1
0	0.926032	0.411	0.238	0	CD8 T	BTG2
0	-1.09056	0.198	0.371	0	CD8 T	EIF3L
0	0.668377	0.456	0.284	0	CD8 T	BRD2
0	-1.27175	0.495	0.667	0	CD8 T	HSPB1
0	-0.989043	0.452	0.624	0	CD8 T	EIF3E
0	2.03965	0.242	0.07	0	CD8 T	DGKZ
0	2.97806	0.199	0.028	0	CD8 T	LINC01943
0	-1.7233	0.116	0.287	0	CD8 T	YBX3
0	-1.23147	0.191	0.361	0	CD8 T	AP2S1
0	2.14182	0.224	0.055	0	CD8 T	CD84
0	2.18301	0.227	0.058	0	CD8 T	GATA3
0	1.23155	0.356	0.187	0	CD8 T	PRPF38B
0	-2.50971	0.068	0.237	0	CD8 T	CTSZ
0	0.793801	0.556	0.388	0	CD8 T	RBM39
0	1.04725	0.387	0.219	0	CD8 T	ARID4B
0	-1.50806	0.117	0.285	0	CD8 T	TMEM14C
0	0.837728	0.411	0.243	0	CD8 T	ANKRD12
0	-1.90155	0.081	0.249	0	CD8 T	TMEM147
0	-1.05627	0.388	0.555	0	CD8 T	NDUFB2
0	-2.03589	0.568	0.735	0	CD8 T	LGALS1
0	-6.82048	0.002	0.169	0	CD8 T	PRAME
0	-6.21424	0.013	0.18	0	CD8 T	SPP1
0	-2.59646	0.052	0.218	0	CD8 T	EIF4EBP1
0	-5.62546	0.005	0.171	0	CD8 T	LAPTM4B
0	1.61732	0.261	0.095	0	CD8 T	APBB1IP
0	-5.4198	0.005	0.171	0	CD8 T	NUPR1
0	1.54075	0.298	0.132	0	CD8 T	TSPYL2
0	-6.89304	0.003	0.168	0	CD8 T	TPM2
0	1.28082	0.284	0.119	0	CD8 T	CARD16
0	-1.50662	0.178	0.342	0	CD8 T	RPS17
0	-7.44362	0.001	0.165	0	CD8 T	MITF
0	-3.55012	0.024	0.188	0	CD8 T	CAV1
0	0.864616	0.479	0.315	0	CD8 T	HSPH1
0	-4.50527	0.009	0.173	0	CD8 T	LGALS3BP
0	-0.905847	0.254	0.418	0	CD8 T	ST13
0	1.5231	0.274	0.111	0	CD8 T	SOCS1
0	-3.16112	0.03	0.193	0	CD8 T	GPM6B
0	-1.71077	0.133	0.296	0	CD8 T	ATP1A1
0	0.928414	0.435	0.272	0	CD8 T	ARL6IP5
0	0.847678	0.437	0.274	0	CD8 T	DDX3X
0	1.61839	0.26	0.098	0	CD8 T	SLFN5
0	-6.61639	0.002	0.163	0	CD8 T	EMP1
0	-3.72106	0.02	0.181	0	CD8 T	GRN
0	2.0673	0.217	0.057	0	CD8 T	GALM
0	-6.19919	0.004	0.164	0	CD8 T	CTSL
0	-1.0026	0.407	0.567	0	CD8 T	SLC25A5
0	-4.38527	0.014	0.174	0	CD8 T	PHLDA2
0	1.33889	0.296	0.136	0	CD8 T	SYNE2
0	0.696887	0.82	0.66	0	CD8 T	JUNB
0	0.762691	0.402	0.243	0	CD8 T	RSRP1
0	0.935409	0.457	0.298	0	CD8 T	DDX24
0	2.12909	0.214	0.055	0	CD8 T	ARAP2
0	1.25685	0.307	0.148	0	CD8 T	ZC3HAV1
0	1.60009	0.252	0.093	0	CD8 T	DOCK8
0	1.56717	0.254	0.095	0	CD8 T	GNG2
0	1.27152	0.294	0.135	0	CD8 T	BUB3
0	-1.67646	0.122	0.28	0	CD8 T	NENF
0	-6.84525	0.006	0.164	0	CD8 T	IGFBP7
0	-5.11627	0.006	0.164	0	CD8 T	PMP22
0	-1.0687	0.259	0.417	0	CD8 T	PRDX6
0	1.28227	0.28	0.123	0	CD8 T	TSTD1
0	1.02734	0.403	0.246	0	CD8 T	PNISR
0	1.03862	0.384	0.227	0	CD8 T	ARGLU1
0	-4.79067	0.007	0.164	0	CD8 T	APP
0	1.4593	0.284	0.127	0	CD8 T	TOB1
0	0.717781	0.454	0.298	0	CD8 T	CCNL1
0	2.47074	0.195	0.039	0	CD8 T	CD38
0	-1.16021	0.23	0.386	0	CD8 T	MIF
0	1.41114	0.258	0.103	0	CD8 T	TAGAP
0	1.28127	0.28	0.125	0	CD8 T	UBE2L6
0	-4.93317	0.007	0.162	0	CD8 T	PHACTR1
0	1.89355	0.225	0.071	0	CD8 T	ARHGAP30
0	1.2637	0.258	0.104	0	CD8 T	SPOCK2
0	1.02491	0.315	0.161	0	CD8 T	FAM107B
0	-1.33296	0.14	0.294	0	CD8 T	PHB
0	3.20838	0.175	0.022	0	CD8 T	TRG-AS1
0	1.88839	0.22	0.067	0	CD8 T	SLC9A3R1
0	-6.28105	0.004	0.157	0	CD8 T	TIMP3
0	0.857777	0.415	0.262	0	CD8 T	CIB1
0	0.898265	0.389	0.237	0	CD8 T	MSN
0	1.51218	0.251	0.099	0	CD8 T	FMNL1
0	-5.73623	0.005	0.157	0	CD8 T	FXYD3
0	-3.91704	0.017	0.168	0	CD8 T	MSRB2
0	1.66705	0.212	0.061	0	CD8 T	ICOS
0	-6.4867	0.002	0.153	0	CD8 T	RHOBTB3
0	-5.41071	0.004	0.155	0	CD8 T	RAB32
0	-6.87879	0.002	0.153	0	CD8 T	PLP1
0	1.03409	0.313	0.162	0	CD8 T	SMCHD1
0	1.77408	0.227	0.077	0	CD8 T	APOL6
0	-4.77757	0.012	0.162	0	CD8 T	S100A16
0	1.3222	0.303	0.153	0	CD8 T	CHORDC1
0	-1.27209	0.148	0.298	0	CD8 T	C1QBP
0	-0.481082	0.282	0.132	0	CD8 T	HLA-DQA1
0	0.710071	0.431	0.282	0	CD8 T	TRA2B
0	1.31189	0.261	0.112	0	CD8 T	IKZF1
0	-1.01785	0.237	0.386	0	CD8 T	DDT
0	-1.33675	0.162	0.311	0	CD8 T	RTN4
0	-5.94542	0.005	0.154	0	CD8 T	HES1
0	-6.97325	0.003	0.152	0	CD8 T	A2M
0	0.832414	0.564	0.415	0	CD8 T	FUS
0	2.32562	0.194	0.046	0	CD8 T	TRAF5
0	2.28327	0.197	0.049	0	CD8 T	ENTPD1
0	-6.25466	0.003	0.151	0	CD8 T	SNCA
0	-0.200013	0.303	0.155	0	CD8 T	HLA-DQB1
0	1.46679	0.249	0.101	0	CD8 T	CSK
0	0.926179	0.42	0.272	0	CD8 T	HNRNPH1
0	-2.69817	0.055	0.202	0	CD8 T	GLUL
0	1.25082	0.295	0.148	0	CD8 T	IDS
0	1.67982	0.216	0.069	0	CD8 T	GPR65
0	0.471781	0.471	0.324	0	CD8 T	FOSB
0	-2.18042	0.051	0.197	0	CD8 T	IMPDH2
0	-0.152576	0.863	0.717	0	CD8 T	NEAT1
0	1.67213	0.222	0.076	0	CD8 T	IL10RA
0	1.57252	0.237	0.091	0	CD8 T	TENT5C
0	-6.88534	0.002	0.148	0	CD8 T	EDNRB
0	0.783051	0.768	0.623	0	CD8 T	ARPC2
0	1.65311	0.224	0.079	0	CD8 T	EMB
0	1.81213	0.225	0.08	0	CD8 T	AHI1
0	-1.06171	0.637	0.782	0	CD8 T	ZFAS1
0	4.04731	0.156	0.011	0	CD8 T	FASLG
0	-6.63114	0.002	0.147	0	CD8 T	BACE2
0	0.855663	0.406	0.262	0	CD8 T	ANAPC16
0	0.966961	0.316	0.172	0	CD8 T	IFI27L2
0	-1.29493	0.185	0.329	0	CD8 T	BSG
0	-1.00479	0.205	0.349	0	CD8 T	MRPL51
0	2.24588	0.188	0.045	0	CD8 T	ZAP70
0	0.870563	0.388	0.245	0	CD8 T	KMT2E
0	1.66122	0.182	0.039	0	CD8 T	GNLY
0	4.07436	0.153	0.01	0	CD8 T	DTHD1
0	0.557266	0.355	0.212	0	CD8 T	CTSC
0	-2.77765	0.03	0.173	0	CD8 T	BLVRB
0	1.17344	0.283	0.14	0	CD8 T	AIP
0	1.20309	0.276	0.134	0	CD8 T	ANXA6
0	1.64425	0.226	0.084	0	CD8 T	AC058791.1
0	1.25824	0.281	0.139	0	CD8 T	EPC1
0	0.98322	0.315	0.173	0	CD8 T	CKLF
0	-6.76655	0.001	0.143	0	CD8 T	CNN3
0	1.14513	0.293	0.151	0	CD8 T	STAT1
0	2.5041	0.18	0.038	0	CD8 T	SLF1
0	-0.966167	0.232	0.374	0	CD8 T	ATP6V1F
0	2.44607	0.179	0.037	0	CD8 T	ITGB7
0	-5.04967	0.008	0.15	0	CD8 T	MIA
0	1.29314	0.263	0.122	0	CD8 T	CDK2AP2
0	-1.19019	0.179	0.32	0	CD8 T	P4HB
0	1.29923	0.295	0.154	0	CD8 T	RBPJ
0	2.5972	0.174	0.033	0	CD8 T	GPR174
0	-1.40668	0.136	0.276	0	CD8 T	KDELR2
0	-1.10612	0.203	0.343	0	CD8 T	ELOC
0	-1.84485	0.622	0.762	0	CD8 T	CD63
0	-5.25809	0.009	0.149	0	CD8 T	IFI27
0	2.63524	0.168	0.029	0	CD8 T	CXCR3
0	1.94194	0.193	0.054	0	CD8 T	MYO1F
0	1.12	0.298	0.159	0	CD8 T	PPP1R12A
0	-0.918823	0.209	0.348	0	CD8 T	EIF5A
0	0.74373	0.47	0.331	0	CD8 T	ATP5IF1
0	1.54838	0.225	0.087	0	CD8 T	GRK2
0	-0.97819	0.212	0.35	0	CD8 T	C6orf48
0	1.1504	0.282	0.144	0	CD8 T	SH3KBP1
0	-1.37664	0.59	0.727	0	CD8 T	S100A11
0	-2.15208	0.044	0.181	0	CD8 T	ADI1
0	2.04416	0.186	0.049	0	CD8 T	ITK
0	-0.935628	0.254	0.391	0	CD8 T	CLTA
0	-0.797946	0.32	0.457	0	CD8 T	ATP5F1B
0	3.00402	0.16	0.023	0	CD8 T	SLA2
0	-3.43397	0.022	0.159	0	CD8 T	FCGRT
0	-4.73292	0.007	0.144	0	CD8 T	FSCN1
0	-2.62659	0.041	0.178	0	CD8 T	METRN
0	0.690802	0.474	0.337	0	CD8 T	SRSF2
0	1.89044	0.195	0.059	0	CD8 T	SEMA4D
0	-5.84366	0.003	0.139	0	CD8 T	TSPAN4
0	1.90693	0.19	0.054	0	CD8 T	CD6
0	1.86894	0.195	0.059	0	CD8 T	RHOF
0	1.12499	0.284	0.148	0	CD8 T	SP100
0	-0.861639	0.214	0.35	0	CD8 T	PHPT1
0	-4.45587	0.01	0.146	0	CD8 T	MFGE8
0	0.855718	0.174	0.038	0	CD8 T	CCL3L1
0	-1.34112	0.164	0.3	0	CD8 T	CHCHD10
0	-2.23672	0.042	0.178	0	CD8 T	PTTG1IP
0	0.606555	0.479	0.343	0	CD8 T	CD99
0	-0.956552	0.552	0.687	0	CD8 T	ENO1
0	-3.71178	0.017	0.152	0	CD8 T	SLC25A4
0	1.53654	0.21	0.075	0	CD8 T	BCL11B
0	1.46567	0.239	0.104	0	CD8 T	KANSL1
0	0.805652	0.801	0.666	0	CD8 T	MYL12A
0	2.00157	0.184	0.05	0	CD8 T	SP140
0	-3.07878	0.02	0.154	0	CD8 T	CRTAP
0	2.0299	0.185	0.051	0	CD8 T	PARP8
0	1.98998	0.186	0.052	0	CD8 T	MYO1G
0	2.01255	0.183	0.049	0	CD8 T	SPN
0	1.14461	0.275	0.142	0	CD8 T	WNK1
0	-4.81752	0.006	0.139	0	CD8 T	PHLDA3
0	1.43556	0.228	0.095	0	CD8 T	PAG1
0	-5.14761	0.004	0.137	0	CD8 T	ACTN1
0	-1.33585	0.105	0.238	0	CD8 T	TIMM13
0	0.44725	0.35	0.217	0	CD8 T	VAMP8
0	1.10456	0.295	0.162	0	CD8 T	NSD3
0	1.15784	0.26	0.128	0	CD8 T	PIK3R1
0	1.26316	0.248	0.116	0	CD8 T	CCND3
0	-0.714168	0.662	0.794	0	CD8 T	PABPC1
0	1.25028	0.264	0.132	0	CD8 T	KMT2A
0	-1.34203	0.101	0.233	0	CD8 T	TSC22D1
0	1.22973	0.231	0.099	0	CD8 T	PIK3IP1
0	1.19281	0.289	0.157	0	CD8 T	NKTR
0	0.941597	0.301	0.169	0	CD8 T	PDCD4
0	0.755573	0.416	0.285	0	CD8 T	CAPZB
0	0.976641	0.224	0.093	0	CD8 T	GBP1
0	1.27647	0.25	0.119	0	CD8 T	MXD4
0	-0.859534	0.289	0.42	0	CD8 T	UQCRQ
0	1.21745	0.255	0.124	0	CD8 T	PPP1R18
0	1.30018	0.25	0.119	0	CD8 T	SPTAN1
0	1.66302	0.203	0.072	0	CD8 T	TRIM22
0	1.37856	0.249	0.118	0	CD8 T	DEDD2
0	-5.19531	0.004	0.135	0	CD8 T	SYNGR1
0	1.13595	0.274	0.144	0	CD8 T	NAP1L4
0	1.19178	0.256	0.126	0	CD8 T	AAK1
0	0.964789	0.305	0.175	0	CD8 T	ZEB2
0	-1.07121	0.644	0.774	0	CD8 T	NDUFA4
0	-0.840329	0.523	0.653	0	CD8 T	RPL36A
0	-7.15726	0.001	0.131	0	CD8 T	CAVIN1
0	2.139	0.172	0.042	0	CD8 T	ABI3
0	-2.17864	0.038	0.167	0	CD8 T	SERPINB6
0	-2.16215	0.087	0.216	0	CD8 T	SGK1
0	0.636238	0.423	0.294	0	CD8 T	DRAP1
0	1.15513	0.233	0.104	0	CD8 T	EVI2B
0	0.897615	0.304	0.175	0	CD8 T	MYH9
0	1.18897	0.266	0.138	0	CD8 T	CITED2
0	-1.4675	0.095	0.223	0	CD8 T	MRPS33
0	1.15533	0.223	0.095	0	CD8 T	XIST
0	-5.7239	0.003	0.131	0	CD8 T	CAVIN3
0	-5.07602	0.005	0.133	0	CD8 T	CRIP2
0	1.48812	0.221	0.093	0	CD8 T	SUN2
0	1.01043	0.286	0.158	0	CD8 T	CAPZA1
0	-1.19147	0.147	0.274	0	CD8 T	POLR2F
0	-4.51883	0.008	0.135	0	CD8 T	GSTM3
0	-1.94464	0.089	0.216	0	CD8 T	CD55
0	1.61446	0.198	0.071	0	CD8 T	WAS
0	-4.89683	0.009	0.136	0	CD8 T	KLF4
0	-8.34939	0.003	0.13	0	CD8 T	DCT
0	-1.00253	0.228	0.355	0	CD8 T	PFDN2
0	-0.880675	0.167	0.294	0	CD8 T	RAB2A
0	0.87241	0.317	0.191	0	CD8 T	TAPBP
0	-6.22452	0.002	0.128	0	CD8 T	PPFIBP1
0	0.504656	0.396	0.27	0	CD8 T	RSRC2
0	0.457827	0.267	0.142	0	CD8 T	HLA-DMA
0	-6.10379	0.003	0.128	0	CD8 T	NSG1
0	1.29462	0.234	0.109	0	CD8 T	CNN2
0	1.59946	0.202	0.077	0	CD8 T	ARHGAP45
0	0.597591	0.411	0.286	0	CD8 T	BST2
0	-1.57667	0.084	0.209	0	CD8 T	VKORC1
0	0.857159	0.379	0.255	0	CD8 T	N4BP2L2
0	0.679472	0.393	0.269	0	CD8 T	AES
0	1.02649	0.276	0.153	0	CD8 T	CHMP4A
0	3.78168	0.134	0.011	0	CD8 T	AKAP5
0	-7.91309	0.002	0.125	0	CD8 T	FN1
0	1.78023	0.183	0.06	0	CD8 T	OTULIN
0	1.53662	0.213	0.09	0	CD8 T	PCSK7
0	-5.72547	0.006	0.129	0	CD8 T	RNASE1
0	-4.0667	0.007	0.13	0	CD8 T	VAT1
0	0.823197	0.319	0.197	0	CD8 T	JAK1
0	1.62699	0.189	0.067	0	CD8 T	RASSF5
0	-2.3774	0.066	0.188	0	CD8 T	CEBPD
0	-3.15036	0.023	0.145	0	CD8 T	MYC
0	1.62949	0.187	0.065	0	CD8 T	IFITM1
0	-4.28582	0.014	0.135	0	CD8 T	TNFRSF12A
0	1.18309	0.245	0.124	0	CD8 T	TANK
0	1.16942	0.214	0.093	0	CD8 T	SERPINB9
0	2.26573	0.157	0.036	0	CD8 T	IPCEF1
0	2.31795	0.16	0.039	0	CD8 T	DGKH
0	1.88835	0.173	0.053	0	CD8 T	PDE4D
0	1.02931	0.298	0.178	0	CD8 T	BCLAF1
0	1.04323	0.259	0.139	0	CD8 T	CASP4
0	1.37731	0.218	0.098	0	CD8 T	GABARAPL1
0	-4.1647	0.008	0.128	0	CD8 T	RAB34
0	0.877466	0.283	0.163	0	CD8 T	FAM49B
0	0.981609	0.276	0.157	0	CD8 T	GLS
0	1.66289	0.19	0.071	0	CD8 T	UBE2F
0	1.13488	0.243	0.124	0	CD8 T	CDC42SE1
0	1.70636	0.18	0.061	0	CD8 T	CASP8
0	-6.54744	0.001	0.12	0	CD8 T	MYO10
0	-6.56939	0.001	0.12	0	CD8 T	TFAP2A
0	2.6199	0.144	0.025	0	CD8 T	SAMD3
0	-0.779313	0.42	0.538	0	CD8 T	PKM
0	1.93877	0.169	0.051	0	CD8 T	PDE3B
0	1.94306	0.164	0.046	0	CD8 T	TRAT1
0	1.84084	0.172	0.054	0	CD8 T	DEF6
0	-5.07536	0.008	0.126	0	CD8 T	PCOLCE
0	-2.03161	0.052	0.169	0	CD8 T	CYSTM1
0	1.3793	0.188	0.071	0	CD8 T	GBP4
0	-2.06151	0.047	0.164	0	CD8 T	CD151
0	1.725	0.164	0.047	0	CD8 T	JAML
0	-5.95138	0.005	0.122	0	CD8 T	IGFBP2
0	1.07024	0.242	0.125	0	CD8 T	CDKN1B
0	1.99145	0.165	0.049	0	CD8 T	ASXL2
0	-1.89164	0.046	0.162	0	CD8 T	SYPL1
0	-1.52283	0.08	0.196	0	CD8 T	MAGED2
0	-3.63415	0.016	0.132	0	CD8 T	LY96
0	-1.19271	0.106	0.222	0	CD8 T	APEX1
0	-7.17425	0.002	0.118	0	CD8 T	GDF15
0	0.635669	0.658	0.542	0	CD8 T	SOD1
0	0.757978	0.319	0.204	0	CD8 T	ARPC4
0	-1.89969	0.053	0.168	0	CD8 T	CDK4
0	1.38916	0.202	0.087	0	CD8 T	TMC6
0	1.92011	0.165	0.05	0	CD8 T	SPATA13
0	2.1508	0.149	0.034	0	CD8 T	RDH10
0	0.518878	0.554	0.44	0	CD8 T	SEPT7
0	-1.45313	0.12	0.234	0	CD8 T	TUBA1C
0	-7.24013	0.002	0.116	0	CD8 T	CYR61
0	2.85545	0.135	0.021	0	CD8 T	THEMIS
0	1.34399	0.198	0.084	0	CD8 T	FERMT3
0	-3.38557	0.016	0.13	0	CD8 T	ST3GAL4
0	1.3073	0.218	0.104	0	CD8 T	OGA
0	1.48112	0.197	0.083	0	CD8 T	SYNRG
0	-5.04686	0.005	0.119	0	CD8 T	MEF2C
0	0.848101	0.767	0.653	0	CD8 T	HSPA1A
0	0.674822	0.381	0.267	0	CD8 T	RAP1B
0	-2.34982	0.031	0.145	0	CD8 T	IRS2
0	1.28087	0.212	0.098	0	CD8 T	CD2BP2
0	1.30643	0.211	0.097	0	CD8 T	IRF3
0	0.735911	0.344	0.23	0	CD8 T	ACTR2
0	1.01544	0.27	0.157	0	CD8 T	NOP58
0	0.898349	0.318	0.205	0	CD8 T	PAPOLA
0	1.423	0.194	0.081	0	CD8 T	IRF2
0	1.5148	0.188	0.075	0	CD8 T	LPIN2
0	0.576257	0.455	0.342	0	CD8 T	SFPQ
0	1.46426	0.235	0.122	0	CD8 T	CMC1
0	0.794475	0.304	0.191	0	CD8 T	PRR13
0	-3.68853	0.025	0.137	0	CD8 T	FCER1G
0	-2.2906	0.047	0.159	0	CD8 T	CKS1B
0	-7.21048	0.001	0.113	0	CD8 T	RND3
0	-1.80811	0.079	0.191	0	CD8 T	UPP1
0	-1.89313	0.062	0.174	0	CD8 T	CDKN1A
0	1.01389	0.243	0.131	0	CD8 T	OPTN
0	-1.12069	0.487	0.599	0	CD8 T	LDHB
0	0.962699	0.245	0.133	0	CD8 T	IDH2
0	-1.89147	0.057	0.168	0	CD8 T	TUBB2A
0	-2.08459	0.056	0.167	0	CD8 T	AP1S1
0	2.15126	0.134	0.023	0	CD8 T	CLIC3
0	-2.63926	0.027	0.138	0	CD8 T	DUSP6
0	-6.1358	0.003	0.114	0	CD8 T	QPCT
0	0.745694	0.348	0.237	0	CD8 T	H1FX
0	-1.62739	0.065	0.176	0	CD8 T	FLOT1
0	1.68319	0.173	0.062	0	CD8 T	SAMD9
0	0.911751	0.297	0.186	0	CD8 T	MPHOSPH8
0	2.57898	0.135	0.025	0	CD8 T	PCED1B
0	-6.52866	0.002	0.112	0	CD8 T	AEBP1
0	-5.47054	0.003	0.113	0	CD8 T	FAM213A
0	1.56347	0.179	0.069	0	CD8 T	SRRT
0	-1.30813	0.092	0.201	0	CD8 T	SRM
0	1.08629	0.234	0.125	0	CD8 T	BHLHE40
0	0.854228	0.259	0.15	0	CD8 T	TRA2A
0	1.13771	0.23	0.121	0	CD8 T	SMG1
0	-6.80266	0.001	0.11	0	CD8 T	PIR
0	2.02328	0.152	0.043	0	CD8 T	NLRC5
0	4.33761	0.115	0.006	0	CD8 T	AC243829.4
0	-1.9497	0.063	0.172	0	CD8 T	CSRP1
0	-0.740197	0.599	0.708	0	CD8 T	LDHA
0	0.756771	0.254	0.146	0	CD8 T	SMAP2
0	1.29044	0.198	0.09	0	CD8 T	BIN1
0	2.89474	0.134	0.026	0	CD8 T	TTN
0	1.35509	0.195	0.087	0	CD8 T	ORAI1
0	0.687642	0.259	0.151	0	CD8 T	PYCARD
0	1.07132	0.255	0.147	0	CD8 T	NCOR1
0	1.84537	0.157	0.049	0	CD8 T	AC044849.1
0	0.867303	0.285	0.177	0	CD8 T	YME1L1
0	1.31505	0.197	0.09	0	CD8 T	ANKRD44
0	1.22466	0.202	0.095	0	CD8 T	PIP4K2A
0	2.97035	0.125	0.018	0	CD8 T	LINC01934
0	1.54635	0.179	0.072	0	CD8 T	PDE7A
0	1.3385	0.189	0.082	0	CD8 T	APMAP
0	2.65705	0.127	0.02	0	CD8 T	TOX2
0	-5.9526	0.002	0.109	0	CD8 T	PLTP
0	1.08173	0.241	0.134	0	CD8 T	DDX6
0	0.813562	0.298	0.191	0	CD8 T	DAZAP2
0	-2.01363	0.042	0.149	0	CD8 T	SPTSSA
0	0.699608	0.24	0.133	0	CD8 T	CYLD
0	1.11803	0.192	0.086	0	CD8 T	PLA2G16
0	-2.22265	0.033	0.139	0	CD8 T	COPRS
0	-2.35895	0.034	0.14	0	CD8 T	PLD3
0	1.98929	0.151	0.045	0	CD8 T	NAB1
0	-4.89631	0.004	0.11	0	CD8 T	RAB38
0	1.8125	0.154	0.048	0	CD8 T	PARVG
0	1.48742	0.173	0.067	0	CD8 T	RABGAP1L
0	1.21733	0.205	0.099	0	CD8 T	ARID5A
0	0.472772	0.857	0.751	0	CD8 T	DDX5
0	0.695316	0.456	0.351	0	CD8 T	PRRC2C
0	1.30889	0.196	0.091	0	CD8 T	AC245297.3
0	0.925603	0.223	0.118	0	CD8 T	OCIAD2
0	3.58916	0.115	0.01	0	CD8 T	TNIP3
0	1.5847	0.167	0.062	0	CD8 T	RALGDS
0	-2.66535	0.023	0.128	0	CD8 T	GCSH
0	-5.84754	0.003	0.108	0	CD8 T	GNG11
0	-1.83526	0.049	0.154	0	CD8 T	MRPL15
0	1.19092	0.21	0.105	0	CD8 T	JMJD6
0	0.967494	0.243	0.138	0	CD8 T	TGFB1
0	1.57139	0.165	0.061	0	CD8 T	GPRIN3
0	1.29269	0.199	0.095	0	CD8 T	DNAJB14
0	-4.39781	0.009	0.113	0	CD8 T	CTHRC1
0	-5.86898	0.002	0.106	0	CD8 T	CLIC4
0	-6.89468	0.002	0.106	0	CD8 T	CTSK
0	1.83372	0.15	0.046	0	CD8 T	HNRNPLL
0	-6.91224	0.001	0.105	0	CD8 T	NRP2
0	-5.10415	0.004	0.108	0	CD8 T	TCF4
0	-2.75056	0.021	0.125	0	CD8 T	FAM210B
0	-4.811	0.004	0.108	0	CD8 T	IFNGR2
0	-2.5173	0.039	0.143	0	CD8 T	CAPG
0	-1.96421	0.039	0.143	0	CD8 T	CTNNA1
0	0.533474	0.703	0.599	0	CD8 T	CLIC1
0	0.901787	0.299	0.195	0	CD8 T	ATRX
0	0.963353	0.24	0.136	0	CD8 T	USP15
0	0.606187	0.889	0.785	0	CD8 T	PFN1
0	0.954014	0.266	0.163	0	CD8 T	GCC2
0	-4.4613	0.009	0.112	0	CD8 T	BASP1
0	-2.57171	0.029	0.132	0	CD8 T	TBC1D7
0	-1.57329	0.061	0.164	0	CD8 T	BZW2
0	0.780986	0.254	0.151	0	CD8 T	BTG3
0	-5.50994	0.005	0.108	0	CD8 T	SELENOP
0	1.08574	0.21	0.107	0	CD8 T	VPS37B
0	-1.4981	0.068	0.17	0	CD8 T	GLO1
0	1.53323	0.166	0.064	0	CD8 T	HERPUD2
0	1.6251	0.159	0.057	0	CD8 T	RNF166
0	1.34652	0.183	0.081	0	CD8 T	CCSER2
0	1.36813	0.173	0.071	0	CD8 T	BIN2
0	-0.710223	0.794	0.896	0	CD8 T	EEF1B2
0	1.02804	0.224	0.123	0	CD8 T	CCDC12
0	1.53203	0.166	0.065	0	CD8 T	CYFIP2
0	1.61122	0.159	0.058	0	CD8 T	SAMD9L
0	1.62151	0.161	0.06	0	CD8 T	TRPS1
0	1.28044	0.232	0.131	0	CD8 T	IER5L
0	2.52847	0.128	0.027	0	CD8 T	PGGHG
0	-1.66792	0.057	0.158	0	CD8 T	VEGFB
0	3.98546	0.11	0.009	0	CD8 T	KLRC2
0	1.66478	0.157	0.056	0	CD8 T	CCDC88C
0	0.967695	0.253	0.152	0	CD8 T	ROCK1
0	1.54448	0.162	0.061	0	CD8 T	PREX1
0	-6.21986	0.005	0.106	0	CD8 T	C11orf96
0	1.31266	0.173	0.072	0	CD8 T	EPSTI1
0	-1.84441	0.047	0.148	0	CD8 T	CBR1
0	-7.78703	0.001	0.101	0	CD8 T	BCAN
0	0.924973	0.266	0.166	0	CD8 T	G3BP2
0	-2.93667	0.069	0.169	0	CD8 T	SOD2
0	-3.21687	0.013	0.113	0	CD8 T	HEBP1
0	1.23766	0.187	0.087	0	CD8 T	CYBC1
0	0.93848	0.246	0.146	0	CD8 T	MYADM
0	-4.56717	0.007	0.107	0	CD8 T	CD68
0	1.92414	0.142	0.042	0	CD8 T	PTPN4
0	1.46705	0.166	0.067	0	CD8 T	RASSF1
0	1.03533	0.233	0.134	0	CD8 T	RSBN1L
0	-3.28642	0.015	0.114	0	CD8 T	PLOD3
0	0.9445	0.25	0.151	0	CD8 T	FAM3C
0	-1.96074	0.037	0.136	0	CD8 T	GRINA
0	1.44055	0.169	0.07	0	CD8 T	XAF1
0	-6.60013	0.001	0.1	0	CD8 T	FKBP10
0	1.72052	0.151	0.052	0	CD8 T	TMC8
0	-2.86319	0.026	0.125	0	CD8 T	MFSD12
0	1.21178	0.181	0.082	0	CD8 T	RBM38
0	-6.22085	0.002	0.1	0	CD8 T	CAV2
0	1.18625	0.193	0.095	0	CD8 T	SMARCA2
0	1.19178	0.199	0.101	0	CD8 T	KRAS
0	0.955873	0.226	0.128	0	CD8 T	MBD2
0	0.930058	0.209	0.111	0	CD8 T	ZBTB38
0	-5.2013	0.004	0.102	0	CD8 T	TGFBI
0	0.868428	0.236	0.138	0	CD8 T	SEPT6
0	-3.42361	0.013	0.11	0	CD8 T	ABL2
0	-7.39977	0.001	0.098	0	CD8 T	DST
0	-1.93035	0.04	0.137	0	CD8 T	POLD2
0	1.55575	0.153	0.056	0	CD8 T	S1PR4
0	1.0624	0.208	0.111	0	CD8 T	SP110
0	-5.09749	0.007	0.104	0	CD8 T	VEGFA
0	-5.15837	0.006	0.103	0	CD8 T	PLAUR
0	0.537991	0.863	0.766	0	CD8 T	CALM1
0	-1.92124	0.044	0.14	0	CD8 T	SPTBN1
0	-8.94941	0	0.096	0	CD8 T	NNMT
0	1.13796	0.188	0.092	0	CD8 T	RAB8B
0	1.42536	0.162	0.066	0	CD8 T	GGA2
0	-0.690423	0.827	0.922	0	CD8 T	RPL4
0	0.922898	0.217	0.122	0	CD8 T	PMF1
0	-8.57433	0	0.095	0	CD8 T	GPR143
0	2.00378	0.132	0.037	0	CD8 T	FUT8
0	-4.07158	0.008	0.103	0	CD8 T	CTSH
0	-3.46994	0.01	0.105	0	CD8 T	QPRT
0	2.72384	0.115	0.02	0	CD8 T	SLFN12L
0	-1.97523	0.034	0.129	0	CD8 T	NFIC
0	2.21697	0.128	0.033	0	CD8 T	AC243960.1
0	-4.43448	0.007	0.102	0	CD8 T	RCAN1
0	-5.04832	0.005	0.099	0	CD8 T	FCGR2A
0	-3.1021	0.013	0.107	0	CD8 T	CXXC5
0	-7.72969	0.003	0.097	0	CD8 T	COL1A2
0	-6.42886	0.001	0.095	0	CD8 T	EMP2
0	2.81707	0.113	0.019	0	CD8 T	MIAT
0	1.31362	0.173	0.079	0	CD8 T	STK10
0	0.705705	0.911	0.818	0	CD8 T	HSPA8
0	1.80919	0.137	0.044	0	CD8 T	BTN3A1
0	0.933232	0.211	0.118	0	CD8 T	PARP14
0	-5.89359	0.002	0.095	0	CD8 T	WWTR1
0	-1.98586	0.038	0.131	0	CD8 T	STX7
0	1.41747	0.158	0.065	0	CD8 T	PHF11
0	1.92881	0.13	0.037	0	CD8 T	TSEN54
0	-6.12269	0.001	0.094	0	CD8 T	BIRC7
0	-5.35707	0.003	0.096	0	CD8 T	H1F0
0	1.33904	0.172	0.079	0	CD8 T	OGT
0	1.28412	0.175	0.082	0	CD8 T	ZBTB1
0	1.71474	0.141	0.048	0	CD8 T	JAK3
0	1.9472	0.132	0.04	0	CD8 T	LRBA
0	-5.73351	0.002	0.094	0	CD8 T	CRNDE
0	1.49592	0.146	0.054	0	CD8 T	PSMB10
0	-5.63336	0.002	0.094	0	CD8 T	PKIG
0	2.22529	0.121	0.029	0	CD8 T	MAP4K1
0	0.979854	0.207	0.115	0	CD8 T	CCNDBP1
0	0.948543	0.202	0.111	0	CD8 T	SS18L2
0	1.64717	0.138	0.047	0	CD8 T	ST8SIA4
0	1.7441	0.134	0.043	0	CD8 T	SASH3
0	1.3419	0.162	0.071	0	CD8 T	CD82
0	-3.85924	0.008	0.099	0	CD8 T	RNF130
0	2.49127	0.115	0.024	0	CD8 T	WHRN
0	-2.49976	0.022	0.113	0	CD8 T	AHCY
0	-0.873565	0.763	0.854	0	CD8 T	RPS10
0	3.55068	0.099	0.009	0	CD8 T	JAKMIP1
0	0.898294	0.195	0.105	0	CD8 T	NSMCE3
0	2.34845	0.112	0.022	0	CD8 T	XCL2
0	-3.08162	0.012	0.102	0	CD8 T	SCARB2
0	-3.29764	0.013	0.103	0	CD8 T	PDLIM4
0	-7.54574	0.002	0.092	0	CD8 T	TYRP1
0	1.16694	0.183	0.093	0	CD8 T	VPS13C
0	0.439801	0.665	0.576	0	CD8 T	SRSF3
0	1.97629	0.117	0.028	0	CD8 T	SLAMF7
0	-6.63774	0.001	0.09	0	CD8 T	ENAH
0	-2.47924	0.023	0.112	0	CD8 T	RHOQ
0	1.32171	0.154	0.065	0	CD8 T	INPP4B
0	0.987967	0.185	0.096	0	CD8 T	PTGER4
0	1.28749	0.156	0.067	0	CD8 T	GIMAP1
0	1.34772	0.153	0.064	0	CD8 T	EVI2A
0	-6.41509	0.001	0.09	0	CD8 T	SOX10
0	-0.836463	0.602	0.691	0	CD8 T	H2AFZ
0	1.33386	0.159	0.071	0	CD8 T	LNPEP
0	1.65388	0.138	0.05	0	CD8 T	ATG2A
0	1.52841	0.142	0.054	0	CD8 T	AC007952.4
0	-6.94182	0.001	0.089	0	CD8 T	TMEM98
0	2.68158	0.105	0.017	0	CD8 T	TBX21
0	-6.62484	0.004	0.092	0	CD8 T	COL6A2
0	1.05361	0.192	0.105	0	CD8 T	MIER1
0	1.48335	0.143	0.056	0	CD8 T	PRKACB
0	1.06715	0.188	0.101	0	CD8 T	RNF115
0	-6.64796	0.001	0.088	0	CD8 T	ID4
0	1.57377	0.145	0.058	0	CD8 T	BPGM
0	-6.6443	0.001	0.088	0	CD8 T	RGS20
0	1.32483	0.153	0.066	0	CD8 T	LPXN
0	-2.5454	0.025	0.112	0	CD8 T	BNIP3
0	-6.38424	0.001	0.088	0	CD8 T	MGST1
0	1.89386	0.124	0.037	0	CD8 T	GTF3C1
0	1.34718	0.147	0.06	0	CD8 T	AC004687.1
0	1.20151	0.163	0.077	0	CD8 T	ARHGAP15
0	-5.99608	0.001	0.087	0	CD8 T	GNG12
0	-6.26205	0.002	0.088	0	CD8 T	GMPR
0	-2.33884	0.025	0.111	0	CD8 T	ASPH
0	1.50215	0.144	0.058	0	CD8 T	DDHD1
0	1.38997	0.148	0.062	0	CD8 T	IL16
0	-6.54127	0.001	0.087	0	CD8 T	OSBPL1A
0	1.37911	0.15	0.064	0	CD8 T	C19orf66
0	3.26773	0.096	0.011	0	CD8 T	CCR5
0	-4.32521	0.014	0.099	0	CD8 T	PERP
0	1.65818	0.129	0.044	0	CD8 T	GLCCI1
0	-3.40997	0.01	0.095	0	CD8 T	TRIP6
0	-3.44144	0.014	0.099	0	CD8 T	PRSS23
0	-3.67358	0.014	0.099	0	CD8 T	TPM1
0	-2.48455	0.017	0.102	0	CD8 T	ZBTB10
0	-2.63102	0.018	0.103	0	CD8 T	RCN1
0	-4.40527	0.004	0.089	0	CD8 T	CTTN
0	-3.82418	0.005	0.09	0	CD8 T	SPART
0	-5.29588	0.004	0.089	0	CD8 T	MAFB
0	1.50761	0.136	0.052	0	CD8 T	INPP5D
0	-7.74505	0.001	0.085	0	CD8 T	SPARCL1
0	1.2802	0.164	0.08	0	CD8 T	AC016831.5
0	1.66266	0.124	0.04	0	CD8 T	GFOD1
0	-6.2174	0.004	0.088	0	CD8 T	CTGF
0	-5.75135	0.002	0.086	0	CD8 T	SRPX
0	-6.27537	0.002	0.086	0	CD8 T	SERPING1
0	1.26956	0.158	0.075	0	CD8 T	XRN1
0	-7.18826	0.002	0.085	0	CD8 T	COL6A1
0	1.03005	0.169	0.087	0	CD8 T	IFI35
0	1.99452	0.113	0.031	0	CD8 T	S100PBP
0	-5.75774	0.002	0.084	0	CD8 T	NES
0	-5.48082	0.002	0.084	0	CD8 T	ETV5
0	-7.01545	0.002	0.084	0	CD8 T	POSTN
0	2.09025	0.11	0.028	0	CD8 T	C16orf54
0	1.50161	0.127	0.045	0	CD8 T	MT1F
0	1.1901	0.161	0.079	0	CD8 T	GALNT1
0	-4.49422	0.006	0.088	0	CD8 T	CKB
0	2.20298	0.104	0.022	0	CD8 T	CD70
0	-1.8808	0.873	0.955	0	CD8 T	FTL
0	1.37243	0.137	0.056	0	CD8 T	OXNAD1
0	1.15406	0.138	0.057	0	CD8 T	STX11
0	-3.44022	0.01	0.091	0	CD8 T	CAMK2N1
0	1.1502	0.16	0.079	0	CD8 T	RNPEPL1
0	1.1675	0.165	0.084	0	CD8 T	LYAR
0	-6.27358	0.001	0.082	0	CD8 T	TWIST1
0	-5.36134	0.009	0.09	0	CD8 T	IGFBP3
0	1.15877	0.152	0.071	0	CD8 T	PRKCB
0	1.24325	0.155	0.074	0	CD8 T	MAPRE2
0	2.05886	0.11	0.029	0	CD8 T	RGL4
0	1.30064	0.144	0.063	0	CD8 T	NCKAP1L
0	-4.55249	0.005	0.086	0	CD8 T	NQO1
0	1.321	0.148	0.067	0	CD8 T	SIRT7
0	-5.39622	0.002	0.082	0	CD8 T	FKBP9
0	1.57093	0.126	0.046	0	CD8 T	TRAF1
0	-5.20158	0.004	0.084	0	CD8 T	LGMN
0	-5.24026	0.002	0.082	0	CD8 T	TUBB6
0	1.81764	0.111	0.031	0	CD8 T	MATK
0	-4.52074	0.004	0.084	0	CD8 T	CLEC11A
0	2.25869	0.103	0.023	0	CD8 T	IL12RB1
0	2.34703	0.102	0.022	0	CD8 T	LINC00649
0	2.35032	0.101	0.022	0	CD8 T	LAX1
0	1.34002	0.134	0.055	0	CD8 T	EXOSC9
0	2.09928	0.109	0.03	0	CD8 T	CSF1
0	2.56794	0.097	0.018	0	CD8 T	SLAMF6
0	-4.52122	0.004	0.083	0	CD8 T	SWAP70
0	4.15994	0.084	0.005	0	CD8 T	KLRC4
0	3.27001	0.09	0.011	0	CD8 T	LINC01480
0	-3.579	0.008	0.087	0	CD8 T	GRASP
0	1.70809	0.117	0.039	0	CD8 T	CYTH4
0	-5.82997	0.002	0.08	0	CD8 T	FAM167B
0	-5.0935	0.002	0.08	0	CD8 T	HNMT
0	-7.65692	0	0.078	0	CD8 T	FSTL1
0	-5.30727	0.002	0.08	0	CD8 T	DAB2
0	-5.78469	0.002	0.08	0	CD8 T	KHDRBS3
0	1.17937	0.151	0.073	0	CD8 T	CHST11
0	1.85605	0.113	0.035	0	CD8 T	ORMDL3
0	1.33481	0.144	0.066	0	CD8 T	NFATC3
0	-1.0943	0.886	0.964	0	CD8 T	RPLP0
0	1.49882	0.133	0.056	0	CD8 T	FAM118A
0	1.78121	0.111	0.034	0	CD8 T	GIMAP6
0	-4.28653	0.01	0.087	0	CD8 T	IGFBP4
0	-7.30058	0.001	0.078	0	CD8 T	MYL9
0	2.97035	0.089	0.012	0	CD8 T	APOBEC3H
0	1.30958	0.141	0.064	0	CD8 T	N4BP1
0	1.71694	0.116	0.04	0	CD8 T	TC2N
0	2.13974	0.101	0.025	0	CD8 T	PPP1R16B
0	3.98473	0.082	0.006	0	CD8 T	TIMD4
0	-7.67352	0	0.076	0	CD8 T	LAMA4
0	-6.66878	0.001	0.077	0	CD8 T	AKAP12
0	-7.57366	0	0.076	0	CD8 T	SNAI2
0	2.69995	0.091	0.015	0	CD8 T	AC090152.1
0	-7.65599	0	0.076	0	CD8 T	ESRP1
0	-5.83145	0.003	0.079	0	CD8 T	ADM
0	-6.00834	0.001	0.077	0	CD8 T	FARP1
0	1.23823	0.146	0.07	0	CD8 T	RICTOR
0	1.33729	0.131	0.056	0	CD8 T	TAP2
0	1.60515	0.116	0.041	0	CD8 T	GIMAP2
0	1.22645	0.134	0.059	0	CD8 T	TBC1D4
0	-5.85047	0.001	0.076	0	CD8 T	MAP1B
0	2.7514	0.089	0.014	0	CD8 T	ASB2
0	-7.08304	0.001	0.076	0	CD8 T	NR2F2
0	-0.630341	0.801	0.876	0	CD8 T	PPIA
0	1.38895	0.129	0.055	0	CD8 T	TMEM170A
0	1.29725	0.13	0.056	0	CD8 T	TPST2
0	1.74102	0.124	0.05	0	CD8 T	GALNT2
0	-6.60266	0.001	0.075	0	CD8 T	BGN
0	-6.40446	0.001	0.075	0	CD8 T	YAP1
0	1.54207	0.119	0.045	0	CD8 T	SH3BP1
0	1.26778	0.133	0.06	0	CD8 T	DOCK2
0	-3.8151	0.009	0.082	0	CD8 T	TSPAN13
0	2.56804	0.089	0.016	0	CD8 T	MCOLN2
0	-3.72946	0.007	0.08	0	CD8 T	MORN2
0	-4.41409	0.006	0.079	0	CD8 T	HBEGF
0	-5.78877	0.001	0.074	0	CD8 T	DLC1
0	4.43811	0.077	0.004	0	CD8 T	AL158071.4
0	-4.0925	0.004	0.077	0	CD8 T	CTSF
0	1.39653	0.122	0.049	0	CD8 T	NFATC2
0	1.71926	0.11	0.038	0	CD8 T	HIST1H2BN
0	1.31662	0.126	0.054	0	CD8 T	PSMB8-AS1
0	1.9159	0.099	0.027	0	CD8 T	MCTP2
0	-7.28393	0.001	0.073	0	CD8 T	PRRX1
0	-6.07981	0.001	0.073	0	CD8 T	LAMC1
0	-5.79814	0.001	0.073	0	CD8 T	CYP27A1
0	3.63406	0.079	0.007	0	CD8 T	LINC02084
0	-6.28115	0.001	0.073	0	CD8 T	PFN2
0	-5.8383	0.002	0.074	0	CD8 T	PLAT
0	-5.29749	0.003	0.075	0	CD8 T	TYR
0	2.23353	0.093	0.021	0	CD8 T	LAYN
0	1.58064	0.118	0.046	0	CD8 T	IRF9
0	0.303021	0.897	0.826	0	CD8 T	OAZ1
0	1.48051	0.116	0.045	0	CD8 T	ARHGAP25
0	1.21262	0.133	0.062	0	CD8 T	MAT2B
0	1.47797	0.112	0.041	0	CD8 T	BCAS4
0	1.40486	0.122	0.051	0	CD8 T	MOB3A
0	-7.37854	0.006	0.077	0	CD8 T	CXCL8
0	-7.56959	0.001	0.072	0	CD8 T	VCAN
0	-4.4705	0.005	0.076	0	CD8 T	KRT18
0	-6.20062	0.001	0.072	0	CD8 T	MMP14
0	1.46085	0.12	0.049	0	CD8 T	STAT5B
0	-0.495615	0.804	0.875	0	CD8 T	TOMM7
0	3.09641	0.08	0.01	0	CD8 T	GFI1
0	1.27789	0.129	0.059	0	CD8 T	AC016831.7
0	1.7057	0.106	0.036	0	CD8 T	TP53INP1
0	2.17638	0.092	0.022	0	CD8 T	SFMBT2
0	1.8087	0.101	0.031	0	CD8 T	ZNF831
0	-6.48847	0.001	0.071	0	CD8 T	MAGEA4
0	1.76796	0.103	0.033	0	CD8 T	PLEKHF1
0	-0.8578	0.884	0.954	0	CD8 T	RPL23
0	-2.02071	0.827	0.896	0	CD8 T	VIM
0	-6.18897	0.001	0.07	0	CD8 T	ITGB5
0	1.49148	0.112	0.043	0	CD8 T	SELPLG
0	1.28111	0.123	0.054	0	CD8 T	RNF125
0	1.95297	0.096	0.027	0	CD8 T	CD226
0	-6.81911	0.001	0.07	0	CD8 T	ADAMTS1
0	1.4063	0.118	0.049	0	CD8 T	B3GNT2
0	2.44466	0.088	0.019	0	CD8 T	KLRG1
0	-5.23527	0.002	0.071	0	CD8 T	ERBB3
0	1.35054	0.117	0.049	0	CD8 T	STAT4
0	1.35629	0.105	0.037	0	CD8 T	LRMP
0	1.23075	0.123	0.055	0	CD8 T	TRIM69
0	1.4683	0.113	0.045	0	CD8 T	CORO7
0	-5.30178	0.002	0.07	0	CD8 T	GNG7
0	3.47675	0.075	0.007	0	CD8 T	ZBED2
0	1.21803	1	0.932	0	CD8 T	B2M
0	2.53584	0.082	0.015	0	CD8 T	FCRL3
0	1.42277	0.112	0.045	0	CD8 T	CCDC69
0	3.40649	0.075	0.008	0	CD8 T	DRAIC
0	1.71878	0.102	0.035	0	CD8 T	CGAS
0	-2.42748	0.912	0.979	0	CD8 T	FTH1
0	-7.4989	0.001	0.067	0	CD8 T	BAALC
0	1.477	0.107	0.041	0	CD8 T	FAS
0	2.57621	0.081	0.015	0	CD8 T	ZBP1
0	1.57377	0.102	0.037	0	CD8 T	ARHGEF3
0	1.50993	0.103	0.038	0	CD8 T	RIN3
0	1.93118	0.09	0.026	0	CD8 T	DZIP3
0	1.52844	0.105	0.041	0	CD8 T	HELB
0	0.513404	0.957	0.893	0	CD8 T	UBB
0	1.76043	0.094	0.031	0	CD8 T	GBP3
0	2.71582	0.077	0.014	0	CD8 T	CCDC141
0	2.11479	0.083	0.02	0	CD8 T	CDKN2A
0	1.62651	0.099	0.036	0	CD8 T	FGD3
0	2.12727	0.084	0.021	0	CD8 T	NELL2
0	-0.750262	0.833	0.895	0	CD8 T	NPM1
0	1.87891	0.089	0.027	0	CD8 T	ATP8A1
0	1.55966	0.097	0.036	0	CD8 T	CCDC88B
0	3.93389	0.066	0.005	0	CD8 T	KIR2DL4
0	1.61897	0.095	0.034	0	CD8 T	ANXA2R
0	4.42587	0.064	0.003	0	CD8 T	AL158071.3
0	1.88154	0.088	0.027	0	CD8 T	GRAP2
0	1.41411	0.099	0.039	0	CD8 T	DUSP16
0	1.49912	0.098	0.038	0	CD8 T	KIF21A
0	1.6701	0.091	0.031	0	CD8 T	HACD4
0	1.83491	0.086	0.026	0	CD8 T	IL21R
0	2.16301	0.076	0.017	0	CD8 T	ADAP1
0	2.49789	0.074	0.015	0	CD8 T	UBASH3A
0	0.783451	0.982	0.923	0	CD8 T	UBC
0	1.75651	0.085	0.027	0	CD8 T	SYTL2
0	1.73094	0.086	0.028	0	CD8 T	PSD4
0	1.56507	0.093	0.035	0	CD8 T	AC114760.2
0	2.85943	0.068	0.011	0	CD8 T	TRGC1
0	1.69064	0.086	0.029	0	CD8 T	SYT11
0	-0.813284	0.908	0.965	0	CD8 T	RPS20
0	0.727761	0.998	0.942	0	CD8 T	MALAT1
0	1.6544	0.083	0.027	0	CD8 T	FBXO6
0	3.40318	0.063	0.007	0	CD8 T	LINC02446
0	1.52851	0.091	0.035	0	CD8 T	PIK3CD
0	1.88688	0.074	0.018	0	CD8 T	XCL1
0	1.81455	0.083	0.028	0	CD8 T	AC103591.3
0	1.68733	0.083	0.028	0	CD8 T	BTN3A3
0	1.76617	0.081	0.026	0	CD8 T	MAPK13
0	1.60987	0.085	0.03	0	CD8 T	MPHOSPH9
0	2.09229	0.074	0.019	0	CD8 T	PRKCQ
0	2.72756	0.064	0.01	0	CD8 T	PRR5L
0	1.88835	0.075	0.021	0	CD8 T	SLC2A8
0	1.54991	0.087	0.033	0	CD8 T	FAM53B
0	2.23793	0.07	0.017	0	CD8 T	NLRC3
0	2.32531	0.068	0.015	0	CD8 T	RAB37
0	2.45427	0.065	0.013	0	CD8 T	PATL2
0	3.03052	0.06	0.008	0	CD8 T	MYO7A
0	1.93112	0.072	0.02	0	CD8 T	ZFYVE28
0	3.04723	0.058	0.007	0	CD8 T	AL136987.1
0	1.66612	0.077	0.026	0	CD8 T	PPM1M
0	1.97007	0.068	0.017	0	CD8 T	PPP2R2B
0	2.78503	0.06	0.009	0	CD8 T	DAPK2
0	2.16216	0.064	0.015	0	CD8 T	AFAP1L2
0	2.21084	0.063	0.014	0	CD8 T	IGFLR1
0	-1.18059	0.925	0.973	0	CD8 T	RPL7
0	1.63406	0.07	0.023	0	CD8 T	NCALD
0	1.73934	0.069	0.022	0	CD8 T	DENND1C
0	1.79964	0.068	0.021	0	CD8 T	AL627171.1
0	1.73109	0.068	0.021	0	CD8 T	MEI1
0	3.2019	0.052	0.006	0	CD8 T	FCRL6
0	1.87834	0.064	0.018	0	CD8 T	CLSTN3
0	2.70493	0.055	0.009	0	CD8 T	CPNE7
0	2.62475	0.054	0.009	0	CD8 T	AC004865.2
0	2.99479	0.052	0.007	0	CD8 T	CD244
0	2.4407	0.056	0.011	0	CD8 T	REC8
0	3.26448	0.051	0.006	0	CD8 T	SLC27A2
0	1.72209	0.059	0.015	0	CD8 T	KLRC1
0	0.290156	0.891	0.848	0	CD8 T	MYL6
0	3.04821	0.049	0.006	0	CD8 T	RASGEF1A
0	2.38438	0.053	0.01	0	CD8 T	PDE7B
0	3.26815	0.048	0.006	0	CD8 T	ZNF683
0	2.90103	0.05	0.008	0	CD8 T	TNFSF4
0	2.17853	0.056	0.014	0	CD8 T	CLECL1
0	2.1174	0.056	0.014	0	CD8 T	SPNS3
0	3.06709	0.048	0.006	0	CD8 T	ZBTB32
0	2.08668	0.055	0.013	0	CD8 T	CAPN12
0	1.89498	0.058	0.017	0	CD8 T	MIR181A1HG
0	2.04171	0.057	0.016	0	CD8 T	ABCA2
0	2.3861	0.052	0.011	0	CD8 T	AP003774.4
0	1.90965	0.055	0.015	0	CD8 T	LAIR2
0	2.11488	0.052	0.012	0	CD8 T	AC133644.2
0	-0.627145	0.922	0.962	0	CD8 T	RPL22
0	-0.57968	0.907	0.947	0	CD8 T	H3F3A
0	0.387308	0.919	0.88	0	CD8 T	CFL1
0	2.09735	0.052	0.013	0	CD8 T	ABCB1
0	0.417574	0.94	0.901	0	CD8 T	RPS26
0	2.27708	0.049	0.011	0	CD8 T	AC136475.3
0	2.92195	0.044	0.006	0	CD8 T	EDARADD
0	2.11381	0.051	0.013	0	CD8 T	AMIGO2
0	2.32966	0.048	0.01	0	CD8 T	LINC00426
0	2.76396	0.044	0.007	0	CD8 T	SH2D1B
0	2.51708	0.046	0.009	0	CD8 T	CD200R1
0	-1.67932	0.815	0.779	0	CD8 T	S100A6
0	2.7241	0.042	0.007	0	CD8 T	ANKS1B
0	2.11126	0.045	0.01	0	CD8 T	PIF1
0	4.21563	0.037	0.002	0	CD8 T	LINC00158
0	2.49873	0.042	0.008	0	CD8 T	ANKRD35
0	2.40359	0.042	0.008	0	CD8 T	GNGT2
0	0.476353	0.983	0.95	0	CD8 T	H3F3B
0	2.39452	0.041	0.008	0	CD8 T	SARDH
0	2.88235	0.039	0.006	0	CD8 T	AP005482.1
0	2.06128	0.041	0.009	0	CD8 T	IL18RAP
0	3.3713	0.036	0.004	0	CD8 T	LINC00539
0	0.372285	0.848	0.817	0	CD8 T	RPL36AL
0	3.32897	0.034	0.003	0	CD8 T	KRT86
0	2.62518	0.037	0.006	0	CD8 T	ABCD2
0	3.09641	0.034	0.004	0	CD8 T	SYNGR3
0	2.37076	0.038	0.008	0	CD8 T	KCNK5
0	3.00319	0.036	0.006	0	CD8 T	TRBV28
0	2.49515	0.037	0.007	0	CD8 T	AC022706.1
0	3.31133	0.033	0.004	0	CD8 T	TOGARAM2
0	2.18295	0.036	0.007	0	CD8 T	GLDC
0	3.36356	0.03	0.003	0	CD8 T	HMHB1
0	5.10115	0.028	0.001	0	CD8 T	ITGAD
0	-0.802008	0.946	0.972	0	CD8 T	RACK1
0	0.452113	0.994	0.968	0	CD8 T	RPS29
0	0.358897	0.996	0.971	0	CD8 T	ACTB
0	2.94822	0.029	0.004	0	CD8 T	PHEX
0	4.05373	0.026	0.002	0	CD8 T	AC243829.1
0	-0.35853	0.931	0.955	0	CD8 T	RPL38
0	1.22341	0.982	0.959	0	CD8 T	HSP90AA1
0	-0.537598	0.947	0.969	0	CD8 T	RPL27
0	3.46159	0.025	0.003	0	CD8 T	TRGV10
0	3.95164	0.023	0.001	0	CD8 T	BTNL8
0	3.40738	0.023	0.002	0	CD8 T	ZNF80
0	3.58864	0.02	0.002	0	CD8 T	DBH-AS1
0	3.54063	0.02	0.002	0	CD8 T	KLRK1
0	3.9613	0.018	0.001	0	CD8 T	PON3
0	-0.776555	0.954	0.969	0	CD8 T	RPL5
0	-0.472721	0.963	0.976	0	CD8 T	NACA
0	-0.346003	0.996	0.984	0	CD8 T	RPL12
0	4.61781	0.012	0	0	CD8 T	AC096734.1
0	-0.764277	0.967	0.977	0	CD8 T	RPS5
0	-1.16909	0.981	0.99	0	CD8 T	RPL8
0	-0.31811	0.995	0.986	0	CD8 T	RPL23A
0	0.179159	0.996	0.988	0	CD8 T	PTMA
0	-0.451598	0.994	0.987	0	CD8 T	RPL26
0	-0.495444	0.994	0.988	0	CD8 T	RPS7
0	-0.712572	0.994	0.988	0	CD8 T	RPS4X
0	-0.939565	0.991	0.986	0	CD8 T	RPL29
0	-0.603301	0.992	0.987	0	CD8 T	RPL7A
0	-0.537966	0.997	0.992	0	CD8 T	RPL18A
0	-0.433369	0.985	0.981	0	CD8 T	RPL14
0	-0.392556	0.993	0.989	0	CD8 T	RPL37
0	-0.640644	0.997	0.993	0	CD8 T	RPS23
0	-0.492632	0.997	0.993	0	CD8 T	RPL39
0	-0.603065	0.997	0.993	0	CD8 T	RPL30
0	-0.368774	0.996	0.992	0	CD8 T	RPL21
0	-0.611372	0.999	0.995	0	CD8 T	RPS2
0	0.267818	0.998	0.994	0	CD8 T	RPS15A
0	-0.288564	0.987	0.991	0	CD8 T	RPL13A
0	-0.389446	0.98	0.984	0	CD8 T	RPS11
0	-0.515553	0.998	0.995	0	CD8 T	RPL11
0	-0.703675	0.998	0.995	0	CD8 T	RPL32
0	-0.777018	0.997	0.994	0	CD8 T	RPS3A
0	-1.12475	0.999	0.996	0	CD8 T	RPS18
0	-0.64708	0.978	0.975	0	CD8 T	RPL10A
0	-0.547826	0.999	0.996	0	CD8 T	RPS12
0	-0.563101	0.985	0.988	0	CD8 T	RPS13
0	-0.450453	0.984	0.981	0	CD8 T	RPL6
0	-0.551572	0.997	0.994	0	CD8 T	RPL19
0	-0.454348	0.986	0.983	0	CD8 T	RPL36
0	-0.796852	0.989	0.991	0	CD8 T	RPL37A
0	-0.664669	1	0.998	0	CD8 T	EEF1A1
0	-0.548345	0.99	0.988	0	CD8 T	RPS6
0	-0.454185	1	0.998	0	CD8 T	RPL13
0	-0.573069	0.993	0.991	0	CD8 T	RPS16
0	-0.380605	0.994	0.992	0	CD8 T	RPL18
0	-0.829966	0.992	0.99	0	CD8 T	RPL3
0	-0.448017	0.983	0.984	0	CD8 T	RPL24
0	-0.442987	0.989	0.988	0	CD8 T	RPL35A
0	-0.518329	0.991	0.992	0	CD8 T	RPL9
0	-0.338495	0.997	0.996	0	CD8 T	RPS14
0	-0.291863	0.999	0.998	0	CD8 T	RPL10
0	-0.69093	0.982	0.981	0	CD8 T	RPL35
0	-0.47229	0.999	0.998	0	CD8 T	TPT1
0	-0.584453	1	0.999	0	CD8 T	RPLP1
0	-0.855648	0.993	0.993	0	CD8 T	RPS8
0	-0.620446	0.995	0.995	0	CD8 T	RPL15
0	-0.437725	0.991	0.991	0	CD8 T	RPS9
0	0.35697	0.926	0.926	0	CD8 T	MT-CO1
4.89814e-308	1.22585	0.141	0.068	1.35722e-303	CD8 T	LPIN1
4.93637e-308	-6.67281	0.001	0.067	1.36782e-303	CD8 T	UACA
9.71643e-308	-6.16537	0.002	0.069	2.69232e-303	CD8 T	HTRA1
1.52019e-307	-3.34157	0.008	0.081	4.2123e-303	CD8 T	NR2F6
3.54023e-307	1.25388	0.124	0.056	9.80962e-303	CD8 T	SFXN1
5.40587e-307	-7.31699	0.002	0.069	1.49791e-302	CD8 T	IGFBP5
7.96177e-307	0.767129	0.356	0.248	2.20613e-302	CD8 T	RBM25
2.39872e-306	-0.99534	0.168	0.288	6.6466e-302	CD8 T	ATP5MC1
7.73313e-306	-7.05213	0	0.066	2.14277e-301	CD8 T	PARVA
2.08769e-305	1.39492	0.097	0.039	5.78479e-301	CD8 T	SACM1L
4.56141e-305	-1.93995	0.034	0.121	1.26392e-300	CD8 T	TSPAN3
7.76447e-305	2.223	0.038	0.008	2.15146e-300	CD8 T	CEACAM21
3.514e-304	-5.93796	0.001	0.067	9.73695e-300	CD8 T	MLPH
2.77824e-303	-0.272352	0.998	0.993	7.69823e-299	CD8 T	RPS15
4.64719e-303	-3.45483	0.009	0.081	1.28769e-298	CD8 T	GGH
5.09347e-303	-6.97278	0.001	0.067	1.41135e-298	CD8 T	TNC
6.84649e-303	0.846009	0.239	0.141	1.89709e-298	CD8 T	CCDC107
1.38979e-302	0.642659	0.379	0.264	3.85097e-298	CD8 T	CALM3
3.09352e-302	-7.02585	0.001	0.066	8.57182e-298	CD8 T	DCBLD2
3.76937e-302	1.04756	0.185	0.101	1.04446e-297	CD8 T	COQ10B
4.5395e-302	-1.57484	0.097	0.202	1.25785e-297	CD8 T	SMS
4.78374e-302	-1.40616	0.073	0.175	1.32553e-297	CD8 T	HDLBP
6.9551e-302	-6.69875	0.001	0.067	1.92719e-297	CD8 T	NEDD4L
9.96892e-302	-5.76366	0.001	0.067	2.76229e-297	CD8 T	FAM114A1
1.14282e-301	1.45196	0.084	0.032	3.16663e-297	CD8 T	TSPAN17
2.63915e-301	-1.32617	0.086	0.191	7.31283e-297	CD8 T	ARL2
5.56302e-301	-6.48683	0.001	0.066	1.54146e-296	CD8 T	SDC2
2.6142e-300	0.671407	0.322	0.21	7.24368e-296	CD8 T	ACTN4
2.87153e-300	-2.77803	0.013	0.087	7.95672e-296	CD8 T	CCDC88A
5.73427e-300	1.55373	0.075	0.027	1.58891e-295	CD8 T	SUPT3H
1.5961e-299	0.126994	0.85	0.789	4.42262e-295	CD8 T	HMGB1
2.1403e-299	-7.06117	0.001	0.066	5.93055e-295	CD8 T	LINC00520
3.33396e-299	0.789006	0.225	0.129	9.23806e-295	CD8 T	EFHD2
1.63112e-298	-0.362113	0.997	0.989	4.51968e-294	CD8 T	RPS3
1.89618e-298	-6.56204	0.001	0.066	5.25413e-294	CD8 T	BANCR
1.94523e-298	1.80049	0.061	0.019	5.39005e-294	CD8 T	PARP15
7.12499e-298	2.15319	0.04	0.009	1.97426e-293	CD8 T	DLG3
7.99802e-298	0.594157	0.477	0.371	2.21617e-293	CD8 T	CDC42
3.8638e-297	-6.25329	0.001	0.066	1.07062e-292	CD8 T	ECM1
7.70074e-297	-1.16796	0.126	0.237	2.1338e-292	CD8 T	CYC1
8.09932e-297	1.23538	0.134	0.064	2.24424e-292	CD8 T	ARHGAP4
1.28284e-296	-5.05288	0.002	0.068	3.55462e-292	CD8 T	KCTD12
1.37686e-296	1.64691	0.071	0.025	3.81514e-292	CD8 T	SNX20
2.71574e-296	1.51619	0.088	0.035	7.52503e-292	CD8 T	TBC1D2B
6.75411e-296	-0.954899	0.204	0.324	1.8715e-291	CD8 T	PRDX2
2.57414e-295	-5.9192	0.001	0.066	7.13268e-291	CD8 T	EMILIN1
2.57949e-295	-5.71192	0.001	0.065	7.14751e-291	CD8 T	PTK2
5.08296e-295	-0.468605	0.568	0.693	1.40844e-290	CD8 T	SLC25A3
6.1632e-295	0.462047	0.349	0.229	1.70776e-290	CD8 T	REL
8.03382e-295	1.16081	0.145	0.072	2.22609e-290	CD8 T	DCP2
9.91583e-295	1.30808	0.112	0.049	2.74758e-290	CD8 T	SYTL1
2.78869e-294	2.03313	0.044	0.011	7.72717e-290	CD8 T	USP30-AS1
3.47059e-294	-6.20722	0.001	0.065	9.61667e-290	CD8 T	PAX3
9.78124e-294	0.676472	0.374	0.264	2.71028e-289	CD8 T	HNRNPF
9.85633e-294	1.09461	0.116	0.052	2.73109e-289	CD8 T	TNF
1.17463e-293	1.22386	0.123	0.057	3.25478e-289	CD8 T	RAPGEF1
1.29425e-293	-2.62817	0.016	0.091	3.58623e-289	CD8 T	C1orf21
2.60982e-293	-6.14877	0.001	0.065	7.23154e-289	CD8 T	ST3GAL6
2.77823e-293	-7.00293	0.001	0.065	7.6982e-289	CD8 T	TM4SF1
4.29777e-293	-1.28932	0.086	0.19	1.19087e-288	CD8 T	APLP2
1.11433e-292	-0.57372	0.719	0.784	3.0877e-288	CD8 T	GNAS
1.24914e-292	-0.798944	0.395	0.504	3.46123e-288	CD8 T	SEC61G
3.04075e-292	1.2827	0.12	0.055	8.42563e-288	CD8 T	GTPBP1
6.72128e-292	-5.89561	0.001	0.065	1.8624e-287	CD8 T	NRN1
8.28183e-292	-3.11894	0.012	0.084	2.29481e-287	CD8 T	SMIM14
1.39298e-291	-1.7259	0.044	0.134	3.85981e-287	CD8 T	PGRMC1
1.8062e-291	3.11363	0.023	0.003	5.0048e-287	CD8 T	TTC16
2.1779e-291	1.7167	0.054	0.016	6.03475e-287	CD8 T	FBXO2
3.54711e-291	0.725779	0.374	0.268	9.82867e-287	CD8 T	SRRM1
1.01457e-290	-5.50813	0.002	0.065	2.81128e-286	CD8 T	FAM129B
1.34281e-290	1.0489	0.194	0.11	3.72078e-286	CD8 T	PSMA3-AS1
1.41923e-290	1.32041	0.11	0.049	3.93254e-286	CD8 T	CEP85L
4.45793e-290	1.1777	0.137	0.066	1.23525e-285	CD8 T	CNTRL
1.84088e-289	-2.05037	0.03	0.113	5.10091e-285	CD8 T	PAICS
3.98272e-289	0.662265	0.426	0.317	1.10357e-284	CD8 T	DNAJB6
1.9528e-288	0.355068	0.686	0.6	5.41102e-284	CD8 T	ARPC3
4.26011e-288	3.62337	0.017	0.002	1.18043e-283	CD8 T	PPP1R2C
4.27219e-288	-5.3709	0.001	0.065	1.18378e-283	CD8 T	CTDSPL
4.73693e-288	-2.50083	0.02	0.097	1.31255e-283	CD8 T	ATP1B1
5.27462e-288	-5.66973	0.001	0.064	1.46154e-283	CD8 T	SRGAP1
1.84341e-287	1.28125	0.117	0.053	5.10791e-283	CD8 T	STAT5A
7.47096e-287	0.826918	0.116	0.052	2.07013e-282	CD8 T	TNFRSF18
8.97681e-287	1.07718	0.151	0.077	2.48738e-282	CD8 T	RNF167
9.80636e-287	1.53163	0.095	0.039	2.71725e-282	CD8 T	ANKRD36C
1.91266e-286	2.10705	0.043	0.011	5.29979e-282	CD8 T	TSPAN32
2.32783e-286	-5.43376	0.002	0.065	6.45019e-282	CD8 T	PTGR1
1.23619e-285	1.40136	0.095	0.039	3.42536e-281	CD8 T	METTL8
1.83318e-285	-3.60609	0.006	0.073	5.07956e-281	CD8 T	ITGA6
1.92954e-285	-4.09241	0.004	0.069	5.34655e-281	CD8 T	CTBP2
2.76599e-285	-1.20766	0.246	0.36	7.66429e-281	CD8 T	NDUFC2
3.87313e-285	1.34044	0.086	0.033	1.07321e-280	CD8 T	ADAM8
1.02328e-284	-5.36521	0.002	0.064	2.83541e-280	CD8 T	TUSC3
1.17215e-284	-0.918303	0.196	0.314	3.24792e-280	CD8 T	NDUFB9
1.18363e-284	1.29918	0.112	0.05	3.27972e-280	CD8 T	TRAPPC10
1.89308e-284	-0.792934	0.234	0.358	5.24552e-280	CD8 T	NDUFB7
2.57913e-284	-0.667482	0.428	0.538	7.14651e-280	CD8 T	ATP5MC3
5.53852e-284	-5.0645	0.002	0.065	1.53467e-279	CD8 T	KDELR3
6.47012e-284	1.14554	0.154	0.08	1.79281e-279	CD8 T	CENPC
2.79413e-283	-5.88913	0.001	0.063	7.74224e-279	CD8 T	PYGL
3.48645e-283	-0.414014	0.975	0.956	9.6606e-279	CD8 T	RPSA
4.62568e-283	0.926715	0.193	0.108	1.28173e-278	CD8 T	TWF2
7.58987e-283	2.52074	0.03	0.006	2.10308e-278	CD8 T	PLCXD2
9.79937e-283	-1.79572	0.042	0.128	2.71531e-278	CD8 T	EVA1B
1.44697e-282	0.802543	0.249	0.152	4.00942e-278	CD8 T	PET100
4.90724e-282	-5.9233	0.001	0.063	1.35975e-277	CD8 T	RBFOX2
1.04862e-281	-5.47159	0.001	0.063	2.90563e-277	CD8 T	CKAP4
2.73282e-281	-4.21568	0.016	0.088	7.57238e-277	CD8 T	SNORC
4.46341e-281	1.08692	0.155	0.081	1.23677e-276	CD8 T	SIAH2
5.67788e-281	0.845506	0.289	0.19	1.57328e-276	CD8 T	DHX36
7.29254e-281	1.22617	0.123	0.058	2.02069e-276	CD8 T	BCL2L11
1.40654e-280	0.728748	0.258	0.161	3.89739e-276	CD8 T	INTS6
2.3432e-280	-4.35314	0.025	0.102	6.49278e-276	CD8 T	S100A2
6.97272e-280	1.1402	0.168	0.091	1.93207e-275	CD8 T	AC020916.1
8.8802e-280	-5.87278	0.003	0.066	2.46061e-275	CD8 T	SERPINE1
1.64603e-279	0.962155	0.19	0.106	4.56098e-275	CD8 T	GSDMD
1.56007e-278	1.18595	0.13	0.063	4.32281e-274	CD8 T	PLEKHA2
1.93076e-278	-4.84156	0.003	0.065	5.34994e-274	CD8 T	STXBP1
2.5431e-278	-0.981457	0.269	0.378	7.04667e-274	CD8 T	SSBP1
3.1121e-278	0.774046	0.381	0.28	8.62331e-274	CD8 T	CACYBP
3.96182e-278	2.05346	0.043	0.011	1.09778e-273	CD8 T	GPR68
3.96349e-278	-4.44592	0.002	0.065	1.09824e-273	CD8 T	NFIA
4.70999e-278	0.811263	0.29	0.191	1.30509e-273	CD8 T	IQGAP1
5.5465e-278	1.2207	0.13	0.063	1.53688e-273	CD8 T	ERAP2
6.21108e-278	-2.77937	0.013	0.083	1.72103e-273	CD8 T	GLMP
8.32687e-278	1.09764	0.127	0.06	2.30729e-273	CD8 T	GLIPR2
1.89412e-277	1.06315	0.168	0.091	5.2484e-273	CD8 T	ATF7IP
1.99107e-277	-1.25287	0.09	0.191	5.51705e-273	CD8 T	ESD
2.42882e-277	0.804374	0.269	0.171	6.73002e-273	CD8 T	TLN1
3.30339e-277	0.222304	1	0.996	9.15338e-273	CD8 T	RPS27
6.72676e-277	-2.608	0.023	0.098	1.86392e-272	CD8 T	TYMS
2.86388e-276	-6.52346	0.001	0.061	7.93552e-272	CD8 T	NDN
3.49704e-276	-1.23914	0.097	0.199	9.68995e-272	CD8 T	UQCC2
6.8041e-276	1.09877	0.134	0.066	1.88535e-271	CD8 T	MRPL10
7.55116e-276	-1.07759	0.226	0.335	2.09235e-271	CD8 T	GSTO1
1.18552e-275	0.646943	0.4	0.292	3.28497e-271	CD8 T	RABAC1
1.33938e-275	-5.98065	0.001	0.061	3.71129e-271	CD8 T	DDR2
3.16601e-275	-6.66173	0.001	0.06	8.77269e-271	CD8 T	TJP1
4.48504e-275	2.28735	0.035	0.008	1.24276e-270	CD8 T	KLHDC7B
6.27988e-275	0.978403	0.178	0.098	1.74009e-270	CD8 T	UTRN
6.42601e-275	0.873664	0.22	0.13	1.78058e-270	CD8 T	YPEL3
8.57599e-275	1.11859	0.126	0.06	2.37632e-270	CD8 T	FAM129A
1.102e-274	1.96006	0.044	0.012	3.05354e-270	CD8 T	AGFG2
1.13339e-274	0.996624	0.164	0.087	3.14052e-270	CD8 T	IQGAP2
1.70539e-274	-0.735563	0.342	0.457	4.72547e-270	CD8 T	POLR2L
1.71305e-274	-4.21909	0.003	0.065	4.7467e-270	CD8 T	CTNND1
4.33867e-274	-1.00832	0.135	0.245	1.2022e-269	CD8 T	NHP2
7.49478e-274	0.197244	0.993	0.988	2.07673e-269	CD8 T	FAU
1.76075e-273	1.95005	0.044	0.012	4.87887e-269	CD8 T	RYR1
4.84676e-273	-0.203435	1	0.999	1.34299e-268	CD8 T	RPL41
9.98959e-273	1.16884	0.123	0.058	2.76802e-268	CD8 T	YARS
1.14378e-272	1.81845	0.054	0.016	3.16929e-268	CD8 T	TRERF1
1.31189e-272	-5.13223	0.001	0.062	3.63512e-268	CD8 T	LTBR
1.33533e-272	-5.41397	0.001	0.061	3.70007e-268	CD8 T	NECTIN2
7.58515e-272	1.57865	0.071	0.026	2.10177e-267	CD8 T	UNC13D
2.47602e-271	0.930111	0.175	0.095	6.86081e-267	CD8 T	AKIRIN2
2.74973e-271	1.05291	0.154	0.081	7.61923e-267	CD8 T	TBCC
8.37505e-271	1.19945	0.121	0.057	2.32064e-266	CD8 T	IGF2R
1.164e-270	1.1933	0.146	0.075	3.22532e-266	CD8 T	RALGAPA1
1.17674e-270	0.918525	0.189	0.106	3.26062e-266	CD8 T	POLR3GL
3.42545e-270	-0.88108	0.98	0.926	9.49159e-266	CD8 T	GAPDH
4.18684e-270	-5.12108	0.002	0.062	1.16013e-265	CD8 T	HOMER3
5.70982e-270	-2.5295	0.018	0.09	1.58213e-265	CD8 T	AAMDC
2.28284e-269	-6.46257	0.001	0.06	6.32551e-265	CD8 T	ALDH1A1
2.4768e-269	1.29724	0.1	0.044	6.86297e-265	CD8 T	PPP3CC
4.54661e-269	1.09853	0.126	0.061	1.25982e-264	CD8 T	SQOR
1.07183e-268	-4.08949	0.005	0.068	2.96992e-264	CD8 T	PLOD1
1.32197e-268	-0.253208	0.994	0.994	3.66306e-264	CD8 T	RPS28
2.61734e-268	1.11806	0.128	0.062	7.25239e-264	CD8 T	N4BP2L1
3.08058e-268	-6.18681	0.001	0.06	8.53599e-264	CD8 T	LRP1
9.07784e-268	-0.333087	0.803	0.87	2.51538e-263	CD8 T	RPL31
1.34836e-267	-0.49929	0.77	0.827	3.73618e-263	CD8 T	CHCHD2
5.35089e-267	0.802664	0.241	0.148	1.48268e-262	CD8 T	MOB1A
7.6817e-267	3.80012	0.014	0.001	2.12852e-262	CD8 T	KLRC3
1.34132e-266	-4.21751	0.004	0.065	3.71667e-262	CD8 T	BAMBI
1.69169e-266	-6.06216	0.001	0.059	4.68752e-262	CD8 T	FERMT2
1.73557e-266	1.21502	0.102	0.045	4.80908e-262	CD8 T	IRF4
2.16873e-266	2.37225	0.033	0.007	6.00932e-262	CD8 T	MANEA-DT
3.20848e-266	-7.59799	0.001	0.059	8.89038e-262	CD8 T	MMP2
3.40047e-266	-0.894486	0.217	0.33	9.42237e-262	CD8 T	MDH2
4.24754e-266	1.6733	0.06	0.02	1.17695e-261	CD8 T	LLGL2
7.39798e-266	-2.18625	0.068	0.159	2.04991e-261	CD8 T	NDRG1
9.10771e-266	0.553367	0.782	0.735	2.52365e-261	CD8 T	HSPE1
1.02088e-265	-2.31483	0.019	0.091	2.82874e-261	CD8 T	RTL8A
1.099e-265	0.791614	0.233	0.142	3.04523e-261	CD8 T	RBCK1
2.29025e-265	1.00026	0.204	0.12	6.34606e-261	CD8 T	POLR2A
2.89434e-265	-5.90469	0.001	0.059	8.01992e-261	CD8 T	NFIB
5.29357e-265	-5.92588	0.001	0.059	1.46679e-260	CD8 T	FMN1
5.73499e-265	-6.28179	0.001	0.059	1.58911e-260	CD8 T	TSPAN10
1.24597e-264	-4.89827	0.003	0.062	3.45246e-260	CD8 T	MCAM
1.34835e-264	-1.08362	0.138	0.244	3.73614e-260	CD8 T	LSM5
2.32419e-264	3.35641	0.017	0.002	6.44009e-260	CD8 T	TTC24
2.93843e-264	-4.8675	0.002	0.061	8.14209e-260	CD8 T	NCKAP1
1.53349e-263	0.777408	0.318	0.22	4.24915e-259	CD8 T	SF3B1
3.41304e-263	0.33025	0.773	0.729	9.45718e-259	CD8 T	ATP5MG
1.15645e-262	1.0736	0.158	0.084	3.2044e-258	CD8 T	CHD3
1.33658e-262	0.796675	0.233	0.143	3.70353e-258	CD8 T	NR3C1
2.27753e-262	-5.45232	0.002	0.06	6.3108e-258	CD8 T	RAB31
3.63988e-262	1.66024	0.061	0.021	1.00858e-257	CD8 T	AL357060.1
3.68158e-262	0.840234	0.286	0.192	1.02013e-257	CD8 T	PNN
9.18294e-262	1.4343	0.072	0.027	2.5445e-257	CD8 T	EPS8L2
3.97149e-261	0.985382	0.139	0.07	1.10046e-256	CD8 T	CASP1
7.51132e-261	-3.43941	0.015	0.082	2.08131e-256	CD8 T	ERRFI1
1.12978e-260	1.15198	0.132	0.066	3.1305e-256	CD8 T	CRYBG1
1.95814e-260	0.738306	0.295	0.197	5.4258e-256	CD8 T	REEP5
2.30619e-260	1.66273	0.058	0.019	6.39023e-256	CD8 T	HENMT1
2.53082e-260	-0.88072	0.176	0.289	7.01265e-256	CD8 T	RHEB
2.81782e-260	1.15439	0.128	0.063	7.8079e-256	CD8 T	PPP6R1
4.50546e-260	0.903044	0.157	0.084	1.24842e-255	CD8 T	RNF149
7.87002e-260	-2.75125	0.012	0.079	2.1807e-255	CD8 T	ISYNA1
1.00534e-259	0.506496	0.49	0.39	2.78569e-255	CD8 T	UBE2D3
1.98335e-259	1.16947	0.117	0.056	5.49566e-255	CD8 T	FAM111A
2.22266e-259	1.87224	0.049	0.015	6.15878e-255	CD8 T	ADAMTS6
2.72932e-259	-3.04948	0.011	0.076	7.56267e-255	CD8 T	PLEKHA5
3.28029e-259	0.909091	0.179	0.1	9.08936e-255	CD8 T	RILPL2
4.12048e-259	1.15161	0.119	0.057	1.14175e-254	CD8 T	EHBP1L1
4.90777e-259	1.56385	0.066	0.024	1.35989e-254	CD8 T	PITPNM1
5.37478e-259	-1.95224	0.027	0.102	1.4893e-254	CD8 T	PLS3
5.58754e-259	1.2929	0.104	0.047	1.54825e-254	CD8 T	ABHD3
8.06051e-259	-5.33062	0.002	0.06	2.23349e-254	CD8 T	RBP1
1.43016e-258	-6.49038	0.003	0.061	3.96284e-254	CD8 T	CXCL2
1.80292e-258	-0.95724	0.139	0.246	4.99572e-254	CD8 T	C1orf43
2.84009e-258	1.03591	0.132	0.066	7.8696e-254	CD8 T	PIM2
5.47921e-258	1.05894	0.141	0.073	1.51824e-253	CD8 T	SIPA1
7.50521e-258	0.377795	0.394	0.28	2.07962e-253	CD8 T	HERPUD1
1.45168e-257	1.14315	0.131	0.065	4.02247e-253	CD8 T	RASA2
1.63848e-257	-6.78145	0.002	0.059	4.54008e-253	CD8 T	PTN
1.78731e-257	-1.04252	0.153	0.259	4.95244e-253	CD8 T	SLIRP
2.05139e-257	-2.19186	0.018	0.087	5.68419e-253	CD8 T	ARHGAP5
2.64423e-257	-7.18616	0.001	0.058	7.32691e-253	CD8 T	ADIRF
5.23909e-257	1.67789	0.06	0.02	1.4517e-252	CD8 T	MFSD6
8.94768e-257	-1.36792	0.068	0.158	2.47931e-252	CD8 T	TCEAL8
2.07786e-256	-2.01541	0.036	0.114	5.75753e-252	CD8 T	PMEPA1
3.80308e-256	-1.38841	0.061	0.149	1.05379e-251	CD8 T	ZNF593
5.76531e-256	0.893102	0.2	0.117	1.59751e-251	CD8 T	FOSL2
1.20546e-255	1.17365	0.109	0.05	3.34021e-251	CD8 T	AC026979.2
1.58982e-255	-5.92232	0.001	0.057	4.40524e-251	CD8 T	ROPN1B
1.71456e-255	1.50138	0.078	0.031	4.75087e-251	CD8 T	HELZ2
1.78772e-255	0.791878	0.205	0.12	4.9536e-251	CD8 T	PDE4B
1.89005e-255	0.937814	0.186	0.106	5.23713e-251	CD8 T	WDR33
2.6358e-255	1.19444	0.109	0.05	7.30355e-251	CD8 T	PTPRJ
2.87707e-255	1.22899	0.118	0.057	7.97207e-251	CD8 T	RBL2
4.43118e-255	0.464262	0.566	0.478	1.22784e-250	CD8 T	EIF4A2
9.46708e-255	0.243853	0.287	0.181	2.62323e-250	CD8 T	TYMP
1.5962e-254	-5.24471	0.002	0.059	4.42291e-250	CD8 T	CPVL
2.32788e-254	1.04403	0.138	0.071	6.45033e-250	CD8 T	RCSD1
4.18496e-254	-5.54835	0.001	0.058	1.15961e-249	CD8 T	CDC42EP5
4.19618e-254	-6.80912	0.001	0.056	1.16272e-249	CD8 T	GNAI1
7.14791e-254	1.32371	0.095	0.041	1.98061e-249	CD8 T	PRKX
1.02927e-253	1.53237	0.068	0.025	2.85202e-249	CD8 T	CTDP1
1.32056e-253	-5.30774	0.003	0.06	3.65913e-249	CD8 T	TMEM158
1.58361e-253	-2.17677	0.023	0.094	4.38802e-249	CD8 T	GAS7
4.35196e-253	2.08529	0.04	0.011	1.20588e-248	CD8 T	P2RY11
2.98059e-252	-6.00065	0.001	0.056	8.25891e-248	CD8 T	PCDH7
4.45272e-252	-5.03389	0.002	0.059	1.2338e-247	CD8 T	P4HA2
6.06277e-252	-0.593464	0.61	0.685	1.67993e-247	CD8 T	TPI1
7.37636e-252	0.907777	0.204	0.122	2.04392e-247	CD8 T	EML4
1.72049e-251	-6.44172	0.001	0.056	4.7673e-247	CD8 T	EFNA1
2.1471e-251	-2.47354	0.018	0.085	5.94939e-247	CD8 T	HSPA2
2.36533e-251	-0.707777	0.393	0.5	6.55408e-247	CD8 T	COX7B
2.56373e-251	1.16362	0.111	0.052	7.10385e-247	CD8 T	BORCS5
3.10911e-251	1.10516	0.138	0.071	8.61504e-247	CD8 T	ANKRD13D
3.76974e-251	-5.76205	0.002	0.058	1.04456e-246	CD8 T	TMEM176B
4.41387e-251	-7.062	0.001	0.055	1.22304e-246	CD8 T	HSPG2
6.95783e-251	1.69379	0.053	0.017	1.92795e-246	CD8 T	ADAT2
9.33861e-251	1.45153	0.079	0.032	2.58763e-246	CD8 T	MLLT3
1.2796e-250	0.863375	0.294	0.202	3.54565e-246	CD8 T	AHSA1
1.36731e-250	-1.00602	0.147	0.252	3.78868e-246	CD8 T	LAMTOR2
4.06823e-250	2.30728	0.032	0.007	1.12727e-245	CD8 T	ATP8B4
4.50346e-250	1.10507	0.144	0.076	1.24787e-245	CD8 T	MLLT6
5.77048e-250	1.3071	0.096	0.043	1.59894e-245	CD8 T	PARP10
5.96359e-250	1.19843	0.127	0.063	1.65245e-245	CD8 T	CREBZF
8.75145e-250	1.78882	0.051	0.016	2.42494e-245	CD8 T	Z93241.1
2.09307e-249	1.26376	0.102	0.046	5.79968e-245	CD8 T	ZNRF1
2.68403e-249	-6.80858	0.003	0.06	7.43719e-245	CD8 T	CFD
2.88437e-249	-6.98941	0.001	0.055	7.9923e-245	CD8 T	RAMP2
3.50487e-249	-1.11773	0.086	0.181	9.71166e-245	CD8 T	PABPC4
4.88051e-249	-2.82249	0.01	0.072	1.35234e-244	CD8 T	GNAQ
5.79077e-249	-2.13299	0.019	0.088	1.60457e-244	CD8 T	KLF3
6.09974e-249	-5.15726	0.002	0.057	1.69018e-244	CD8 T	PXDC1
6.70345e-249	-6.53792	0.001	0.056	1.85746e-244	CD8 T	CITED1
1.86748e-248	0.949511	0.171	0.096	5.1746e-244	CD8 T	MFSD10
1.88812e-248	-8.27973	0.001	0.055	5.23179e-244	CD8 T	DSP
2.79231e-248	-5.99838	0.001	0.055	7.73722e-244	CD8 T	LINC00511
9.52634e-248	1.11996	0.117	0.056	2.63965e-243	CD8 T	TCIRG1
1.56912e-247	1.16457	0.113	0.054	4.34788e-243	CD8 T	RNF113A
5.69076e-247	1.65456	0.057	0.019	1.57685e-242	CD8 T	MTX3
6.37527e-247	-4.04128	0.004	0.062	1.76652e-242	CD8 T	PYCR1
7.92494e-247	-2.51564	0.015	0.081	2.19592e-242	CD8 T	HSBP1L1
1.64683e-246	-5.45348	0.001	0.056	4.56321e-242	CD8 T	NREP
1.84354e-246	-0.219212	0.976	0.979	5.10827e-242	CD8 T	RPL27A
3.05812e-246	1.97135	0.043	0.012	8.47375e-242	CD8 T	AGAP2
4.11467e-246	1.04308	0.17	0.096	1.14013e-241	CD8 T	KDM2A
6.55697e-246	-5.48192	0.001	0.056	1.81687e-241	CD8 T	ZNF704
6.59316e-246	-7.25746	0.001	0.055	1.8269e-241	CD8 T	COL4A2
7.51223e-246	-1.98278	0.058	0.141	2.08156e-241	CD8 T	BCL2A1
7.72602e-246	0.989008	0.153	0.082	2.1408e-241	CD8 T	SLC2A4RG
7.79954e-246	-4.32441	0.004	0.061	2.16117e-241	CD8 T	OAF
8.89745e-246	-6.70391	0.001	0.056	2.4654e-241	CD8 T	MEG3
1.70308e-245	-6.07448	0.001	0.056	4.71908e-241	CD8 T	EGFL7
2.29547e-245	0.725134	0.254	0.162	6.36051e-241	CD8 T	RAP1A
5.06885e-245	-2.71621	0.013	0.077	1.40453e-240	CD8 T	MGST2
6.12775e-245	-1.92521	0.027	0.099	1.69794e-240	CD8 T	PEA15
6.26987e-245	1.41769	0.081	0.034	1.73732e-240	CD8 T	HAUS3
7.99985e-245	1.03622	0.161	0.089	2.21668e-240	CD8 T	OFD1
8.44988e-245	1.05885	0.149	0.08	2.34138e-240	CD8 T	ZNF394
2.60177e-244	-6.732	0	0.054	7.20924e-240	CD8 T	GPX8
6.6222e-244	-2.74967	0.014	0.077	1.83494e-239	CD8 T	C1orf162
6.74748e-244	0.611169	0.355	0.253	1.86966e-239	CD8 T	LRRFIP1
8.007e-244	-0.708354	0.332	0.448	2.21866e-239	CD8 T	TAGLN2
1.23895e-243	-5.32401	0.002	0.056	3.43302e-239	CD8 T	COL9A3
4.78345e-243	-6.67451	0.001	0.054	1.32545e-238	CD8 T	MYLK
5.23494e-243	-1.36778	0.07	0.157	1.45055e-238	CD8 T	NAXE
5.90674e-243	1.3806	0.084	0.035	1.6367e-238	CD8 T	ATP2A3
6.80768e-243	-4.85517	0.002	0.057	1.88634e-238	CD8 T	HYAL2
6.86989e-243	-4.51898	0.002	0.057	1.90358e-238	CD8 T	CYFIP1
7.25962e-243	-1.60873	0.046	0.125	2.01157e-238	CD8 T	MRPL24
1.58357e-242	-5.56324	0.001	0.055	4.38792e-238	CD8 T	EPHX1
4.4963e-242	-0.773679	0.211	0.323	1.24588e-237	CD8 T	ATP6V0B
5.2768e-242	1.01344	0.139	0.072	1.46215e-237	CD8 T	LBR
5.7012e-242	-2.53202	0.031	0.102	1.57975e-237	CD8 T	ID1
6.36696e-242	1.01648	0.147	0.078	1.76422e-237	CD8 T	MIS18BP1
7.18296e-242	-1.72865	0.038	0.114	1.99033e-237	CD8 T	EXOSC4
9.42334e-242	-7.9114	0.001	0.053	2.61111e-237	CD8 T	C1S
9.58687e-242	-5.2214	0.001	0.055	2.65643e-237	CD8 T	LAMB1
9.71628e-242	-6.43469	0.002	0.056	2.69228e-237	CD8 T	C1R
1.3948e-241	1.74387	0.052	0.017	3.86485e-237	CD8 T	PIK3CG
1.59113e-241	-2.06225	0.028	0.099	4.40886e-237	CD8 T	CRYL1
1.6937e-241	1.23108	0.093	0.041	4.69309e-237	CD8 T	RPS6KA1
2.11508e-241	1.5758	0.065	0.024	5.86068e-237	CD8 T	D2HGDH
6.7797e-241	-2.47268	0.016	0.08	1.87859e-236	CD8 T	PIP4P2
1.33489e-240	-5.06368	0.002	0.056	3.69884e-236	CD8 T	TNNT1
2.07822e-240	1.40439	0.08	0.033	5.75853e-236	CD8 T	KMT2E-AS1
4.80078e-240	-6.92874	0	0.053	1.33025e-235	CD8 T	TEAD1
6.81863e-240	-0.80589	0.17	0.278	1.88937e-235	CD8 T	RAB7A
1.30271e-239	-0.314111	0.837	0.902	3.60967e-235	CD8 T	BTF3
1.33246e-239	-4.41835	0.003	0.057	3.6921e-235	CD8 T	SLC6A8
2.39335e-239	-5.77941	0.001	0.054	6.63173e-235	CD8 T	TRPM1
5.5488e-239	-5.81281	0.002	0.055	1.53752e-234	CD8 T	NT5E
9.25579e-239	2.21069	0.034	0.008	2.56469e-234	CD8 T	ABAT
3.77079e-238	1.05465	0.141	0.074	1.04485e-233	CD8 T	SYNE1
1.31821e-237	0.356725	0.295	0.196	3.65262e-233	CD8 T	SERPINB1
1.85706e-237	0.981828	0.147	0.079	5.14572e-233	CD8 T	VOPP1
1.88738e-237	-4.70481	0.003	0.058	5.22973e-233	CD8 T	SLCO4A1-AS1
2.21445e-237	1.23392	0.094	0.042	6.13601e-233	CD8 T	ZRSR2
3.39587e-237	1.94838	0.039	0.011	9.40962e-233	CD8 T	GAB3
1.10585e-236	-5.63331	0.003	0.058	3.06419e-232	CD8 T	NPTX2
1.45346e-236	-6.07285	0.001	0.053	4.0274e-232	CD8 T	SELENBP1
1.68819e-236	-3.36571	0.006	0.063	4.67782e-232	CD8 T	SLC44A1
3.36456e-236	-5.71595	0.003	0.058	9.32286e-232	CD8 T	KLF5
5.98551e-236	1.25892	0.093	0.041	1.65853e-231	CD8 T	PTK2B
1.0561e-235	-1.26914	0.065	0.15	2.92634e-231	CD8 T	NANS
1.13146e-235	1.89608	0.041	0.011	3.13516e-231	CD8 T	SLFN13
1.66848e-235	-0.674723	0.211	0.325	4.62318e-231	CD8 T	EIF4B
1.80756e-235	0.866994	0.2	0.12	5.00856e-231	CD8 T	PRDM2
2.97397e-235	-1.10553	0.12	0.216	8.24057e-231	CD8 T	H2AFJ
3.6446e-235	-5.86529	0.001	0.052	1.00988e-230	CD8 T	LAMB2
3.69956e-235	-1.2796	0.078	0.165	1.02511e-230	CD8 T	NDUFA8
4.11615e-235	-1.33925	0.062	0.146	1.14054e-230	CD8 T	RDX
1.09366e-234	-6.07338	0.001	0.053	3.03042e-230	CD8 T	TUBB2B
1.77611e-234	-4.51118	0.002	0.055	4.92142e-230	CD8 T	SVIL
1.84146e-234	-5.92776	0.001	0.053	5.10251e-230	CD8 T	AXL
2.36711e-234	1.17534	0.123	0.062	6.55903e-230	CD8 T	HERC1
2.41697e-234	-0.796662	0.188	0.296	6.69717e-230	CD8 T	PSMB7
2.60648e-234	1.22663	0.095	0.043	7.22228e-230	CD8 T	ARRDC1
3.91147e-234	-5.65153	0.001	0.053	1.08383e-229	CD8 T	TRIM2
5.56227e-234	0.909865	0.116	0.057	1.54125e-229	CD8 T	F2R
8.26768e-234	-0.673975	0.269	0.382	2.29089e-229	CD8 T	ATP5PO
9.2616e-234	0.923091	0.15	0.081	2.5663e-229	CD8 T	TFRC
1.20263e-233	0.457959	0.48	0.387	3.33236e-229	CD8 T	EIF5
1.31076e-233	-6.49911	0	0.052	3.63198e-229	CD8 T	MYO1B
2.40703e-233	-0.757494	0.204	0.314	6.66964e-229	CD8 T	ANAPC11
5.82125e-233	1.62804	0.061	0.022	1.61301e-228	CD8 T	CARD11
7.23686e-233	-4.7195	0.003	0.056	2.00526e-228	CD8 T	ALDH2
1.21985e-232	-5.4444	0.001	0.053	3.38009e-228	CD8 T	TGFB1I1
2.15509e-232	-6.25598	0.001	0.052	5.97153e-228	CD8 T	STXBP6
1.98556e-231	-5.08447	0.002	0.054	5.5018e-227	CD8 T	TNFAIP2
2.40982e-231	-1.29507	0.066	0.149	6.67736e-227	CD8 T	CYB5R3
4.67537e-231	-5.94744	0.001	0.052	1.2955e-226	CD8 T	CDH19
7.19116e-231	-5.96981	0.001	0.052	1.9926e-226	CD8 T	LARP6
1.06976e-230	-0.803224	0.247	0.352	2.96419e-226	CD8 T	MRPS21
1.86402e-230	-4.13005	0.003	0.056	5.16501e-226	CD8 T	MPZL1
2.09445e-230	-0.936829	0.136	0.236	5.8035e-226	CD8 T	ALKBH7
2.21586e-230	-6.17296	0.002	0.054	6.13994e-226	CD8 T	DMKN
7.03003e-230	1.49821	0.066	0.025	1.94795e-225	CD8 T	FAM78A
8.31246e-230	-5.45965	0.001	0.052	2.3033e-225	CD8 T	TBC1D16
8.94394e-230	1.13145	0.124	0.063	2.47828e-225	CD8 T	IL27RA
1.00306e-229	-3.66867	0.004	0.058	2.77937e-225	CD8 T	MOK
3.14437e-229	1.56275	0.063	0.023	8.71274e-225	CD8 T	INTS6L
3.98966e-229	-0.702025	0.173	0.283	1.10549e-224	CD8 T	RSL1D1
4.65047e-229	0.783133	0.185	0.108	1.2886e-224	CD8 T	SMC4
5.53886e-229	1.78886	0.048	0.015	1.53476e-224	CD8 T	NAALADL1
8.05707e-229	-6.79576	0	0.051	2.23253e-224	CD8 T	SLC45A2
2.51961e-228	-5.0733	0.002	0.053	6.98159e-224	CD8 T	SPRED1
3.50513e-228	-5.29587	0.001	0.052	9.71238e-224	CD8 T	ABCA1
3.54718e-228	-7.12378	0	0.05	9.82887e-224	CD8 T	RASSF8
4.1027e-228	-2.29693	0.017	0.079	1.13682e-223	CD8 T	WASL
7.14397e-228	1.25384	0.093	0.042	1.97952e-223	CD8 T	UHRF2
8.49587e-228	1.48838	0.061	0.022	2.35412e-223	CD8 T	STARD4
1.08976e-227	1.28418	0.094	0.043	3.01961e-223	CD8 T	PRKD2
1.25147e-227	-3.43328	0.007	0.062	3.46771e-223	CD8 T	COPZ2
1.26999e-227	0.969419	0.167	0.096	3.51902e-223	CD8 T	DIAPH1
1.27927e-227	-4.59151	0.002	0.054	3.54473e-223	CD8 T	PAWR
3.41339e-227	-1.65006	0.039	0.112	9.45817e-223	CD8 T	MCUR1
5.05583e-227	-8.59348	0	0.05	1.40092e-222	CD8 T	THBS2
8.29351e-227	-1.69376	0.035	0.106	2.29805e-222	CD8 T	SKAP2
1.03373e-226	-2.98565	0.029	0.096	2.86436e-222	CD8 T	TYROBP
1.06959e-226	2.00651	0.038	0.01	2.96374e-222	CD8 T	TRIM59
1.08036e-226	1.11447	0.117	0.058	2.99356e-222	CD8 T	NFKBIB
4.81372e-226	-0.984341	0.104	0.197	1.33383e-221	CD8 T	KDELR1
5.07598e-226	1.01931	0.144	0.078	1.4065e-221	CD8 T	ADGRG1
9.75451e-226	1.15743	0.109	0.053	2.70288e-221	CD8 T	KIF20B
1.16788e-225	-6.40264	0.003	0.055	3.23607e-221	CD8 T	CCL2
1.17027e-225	-5.55724	0.002	0.052	3.2427e-221	CD8 T	CYBB
1.30506e-225	1.00022	0.155	0.087	3.6162e-221	CD8 T	LASP1
1.54125e-225	-5.88609	0.001	0.051	4.27066e-221	CD8 T	ZNF503
1.58628e-225	0.325508	0.753	0.726	4.39541e-221	CD8 T	TMA7
2.9178e-225	1.20195	0.117	0.059	8.08492e-221	CD8 T	KIAA2026
3.24552e-225	-2.44002	0.018	0.08	8.99302e-221	CD8 T	CHPF
3.76475e-225	-3.84412	0.005	0.058	1.04317e-220	CD8 T	CD40
4.99702e-225	-5.19545	0.001	0.052	1.38462e-220	CD8 T	SEMA3C
5.46806e-225	-1.48921	0.052	0.13	1.51515e-220	CD8 T	PLK2
5.50832e-225	1.35497	0.079	0.034	1.5263e-220	CD8 T	DENND1B
6.58058e-225	-4.4523	0.004	0.056	1.82341e-220	CD8 T	SERPINA1
7.09477e-225	0.5969	0.375	0.278	1.96589e-220	CD8 T	CAP1
7.7676e-225	-2.61226	0.019	0.082	2.15232e-220	CD8 T	CCR7
7.97977e-225	-1.19144	0.097	0.187	2.21111e-220	CD8 T	ZNF106
1.5262e-224	-3.33249	0.007	0.061	4.22895e-220	CD8 T	FAM89A
2.38461e-224	-3.62948	0.004	0.057	6.60753e-220	CD8 T	PLXNB2
2.6272e-224	1.37165	0.076	0.031	7.27971e-220	CD8 T	TMEM140
3.17928e-224	1.62796	0.058	0.021	8.80946e-220	CD8 T	FAM102B
3.78412e-224	0.648994	0.331	0.238	1.04854e-219	CD8 T	PTP4A2
4.35744e-224	-0.690726	0.272	0.382	1.2074e-219	CD8 T	SF3B6
5.53311e-224	-6.98007	0	0.05	1.53317e-219	CD8 T	TMEM54
7.93255e-224	-1.83091	0.029	0.096	2.19803e-219	CD8 T	SHC1
1.0081e-223	-6.03684	0.001	0.051	2.79336e-219	CD8 T	SLC9A3R2
1.40892e-223	-3.44471	0.005	0.059	3.90398e-219	CD8 T	FNIP2
1.42388e-223	-6.09703	0.001	0.05	3.94542e-219	CD8 T	CSRP2
2.54238e-223	-3.80329	0.005	0.057	7.04469e-219	CD8 T	STX3
3.81501e-223	-6.37464	0.001	0.051	1.0571e-218	CD8 T	APCDD1
4.28071e-223	-2.53655	0.02	0.083	1.18614e-218	CD8 T	PDLIM1
1.40593e-222	1.49572	0.06	0.022	3.8957e-218	CD8 T	ACSL5
1.41477e-222	-5.95203	0.001	0.05	3.9202e-218	CD8 T	FAM20C
1.58085e-222	-5.71747	0.008	0.063	4.38039e-218	CD8 T	LYZ
2.13312e-222	0.939437	0.132	0.069	5.91065e-218	CD8 T	ARRB2
2.23002e-222	1.3371	0.078	0.033	6.17917e-218	CD8 T	TRAFD1
2.57e-222	-7.0672	0.001	0.051	7.12122e-218	CD8 T	CCDC80
3.43994e-222	1.42473	0.062	0.023	9.53172e-218	CD8 T	AC245014.3
1.97971e-221	1.30673	0.082	0.036	5.48558e-217	CD8 T	U2AF1L4
2.86966e-221	-3.82708	0.004	0.056	7.95154e-217	CD8 T	ADAM15
3.38494e-221	-5.99359	0.001	0.05	9.37932e-217	CD8 T	KANK2
4.60901e-221	-6.08313	0.001	0.049	1.27711e-216	CD8 T	SASH1
5.13648e-221	-2.06085	0.021	0.085	1.42327e-216	CD8 T	RTL8C
6.57861e-221	-5.15154	0.002	0.051	1.82287e-216	CD8 T	KLHDC8B
6.80155e-221	1.2966	0.095	0.044	1.88464e-216	CD8 T	CDC14A
1.17067e-220	0.791614	0.245	0.161	3.24382e-216	CD8 T	MYCBP2
1.36548e-220	-5.52386	0.001	0.05	3.78362e-216	CD8 T	CD276
2.06377e-220	-2.5222	0.018	0.079	5.7185e-216	CD8 T	CREG1
2.29888e-220	-6.82261	0.001	0.05	6.36996e-216	CD8 T	SFRP1
3.13771e-220	-4.77201	0.003	0.053	8.69427e-216	CD8 T	SPI1
4.98237e-220	-5.51296	0.001	0.05	1.38057e-215	CD8 T	NOL3
5.9109e-220	1.42614	0.07	0.028	1.63785e-215	CD8 T	ZNF101
7.8667e-220	-3.64318	0.005	0.058	2.17978e-215	CD8 T	GSTA4
7.99236e-220	-6.32374	0.001	0.049	2.2146e-215	CD8 T	TEX41
1.37954e-219	0.506328	0.501	0.414	3.82256e-215	CD8 T	YWHAZ
1.66826e-219	1.38691	0.073	0.03	4.62258e-215	CD8 T	VAV1
3.16202e-219	0.901238	0.206	0.128	8.76163e-215	CD8 T	ARID1B
3.85896e-219	-0.589541	0.486	0.588	1.06928e-214	CD8 T	COX5B
4.753e-219	0.986765	0.134	0.071	1.31701e-214	CD8 T	PIM1
7.61665e-219	-1.40546	0.056	0.133	2.1105e-214	CD8 T	CCNG1
8.87075e-219	-3.30761	0.006	0.059	2.458e-214	CD8 T	SPINT2
2.09383e-218	-1.8928	0.034	0.102	5.80179e-214	CD8 T	SLC25A37
3.37585e-218	-4.83393	0.002	0.052	9.35413e-214	CD8 T	MELTF
6.71216e-218	-1.18613	0.113	0.202	1.85987e-213	CD8 T	COMT
1.14492e-217	1.15635	0.095	0.044	3.17246e-213	CD8 T	CCDC28A
1.16735e-217	0.611952	0.303	0.209	3.2346e-213	CD8 T	NDUFA3
2.02021e-217	0.770856	0.244	0.16	5.59779e-213	CD8 T	IK
2.03772e-217	0.229119	0.934	0.924	5.64633e-213	CD8 T	ATP5F1E
2.23328e-217	-6.33919	0	0.048	6.18818e-213	CD8 T	TBX2
2.27209e-217	-3.59465	0.006	0.059	6.29574e-213	CD8 T	FHL2
4.48237e-217	1.08813	0.113	0.056	1.24202e-212	CD8 T	ATG5
7.5139e-217	-6.67396	0	0.048	2.08203e-212	CD8 T	SEPT10
1.41715e-216	2.92195	0.017	0.002	3.92679e-212	CD8 T	AC099811.4
1.47903e-216	1.63368	0.048	0.016	4.09826e-212	CD8 T	BTLA
5.41289e-216	1.24587	0.091	0.042	1.49986e-211	CD8 T	TRIM26
5.4401e-216	-8.7493	0.002	0.051	1.5074e-211	CD8 T	COL1A1
6.42282e-216	0.587206	0.351	0.256	1.7797e-211	CD8 T	ACTR3
8.05101e-216	-6.56521	0.001	0.048	2.23085e-211	CD8 T	CYGB
1.3366e-215	0.622776	0.335	0.241	3.70357e-211	CD8 T	PPP1CA
1.74792e-215	-6.55556	0.001	0.048	4.8433e-211	CD8 T	SLC24A5
1.8573e-215	1.64092	0.06	0.023	5.14639e-211	CD8 T	KMT5C
1.03197e-214	1.09765	0.121	0.063	2.8595e-210	CD8 T	CASP3
2.75161e-214	0.667579	0.313	0.223	7.62443e-210	CD8 T	PAIP2
3.71394e-214	1.22281	0.089	0.04	1.0291e-209	CD8 T	GCH1
4.0222e-214	-5.17077	0.001	0.049	1.11451e-209	CD8 T	NFIX
5.16889e-214	-5.6581	0.001	0.048	1.43225e-209	CD8 T	EFEMP2
6.814e-214	0.706387	0.244	0.159	1.88809e-209	CD8 T	ANXA11
9.19862e-214	1.03673	0.147	0.082	2.54884e-209	CD8 T	TTC14
1.63502e-213	-3.59715	0.004	0.055	4.53047e-209	CD8 T	PTP4A3
2.12511e-213	-4.11193	0.003	0.052	5.88847e-209	CD8 T	HACD1
2.2295e-213	-2.72047	0.009	0.063	6.17773e-209	CD8 T	SCML1
4.19439e-213	-7.4907	0.001	0.047	1.16222e-208	CD8 T	COL4A1
4.96708e-213	-1.37655	0.052	0.127	1.37633e-208	CD8 T	LEPROT
5.2737e-213	-0.496064	0.774	0.829	1.46129e-208	CD8 T	UQCRB
5.65588e-213	0.781636	0.25	0.167	1.56719e-208	CD8 T	SLTM
6.94068e-213	-7.7178	0.001	0.048	1.92319e-208	CD8 T	FBLN1
8.19037e-213	1.00425	0.152	0.086	2.26947e-208	CD8 T	RSBN1
9.89061e-213	-4.98399	0.002	0.05	2.74059e-208	CD8 T	PIK3CD-AS2
1.03443e-212	1.32553	0.08	0.035	2.86631e-208	CD8 T	HSD17B7
1.32911e-212	0.902804	0.172	0.101	3.68283e-208	CD8 T	PTPRA
4.49601e-212	-4.7688	0.004	0.054	1.2458e-207	CD8 T	IGFBP6
9.91182e-212	-5.70341	0.001	0.048	2.74647e-207	CD8 T	GNA11
1.02684e-211	-8.85809	0.01	0.065	2.84526e-207	CD8 T	IGKC
1.87907e-211	-5.1408	0.002	0.049	5.20671e-207	CD8 T	NRP1
3.05865e-211	-5.89866	0.001	0.048	8.4752e-207	CD8 T	IGF2BP2
3.46989e-211	0.929933	0.192	0.119	9.61472e-207	CD8 T	KDM5A
3.63446e-211	1.39541	0.071	0.029	1.00707e-206	CD8 T	TMEM120B
4.55311e-211	1.47019	0.065	0.026	1.26162e-206	CD8 T	ZNF821
4.62354e-211	-5.34589	0.001	0.048	1.28114e-206	CD8 T	FRMD6
5.88769e-211	-0.9843	0.146	0.239	1.63142e-206	CD8 T	MYDGF
5.92223e-211	1.36673	0.07	0.029	1.64099e-206	CD8 T	BORCS6
8.3488e-211	1.01126	0.147	0.082	2.31337e-206	CD8 T	PRMT9
1.09901e-210	1.38112	0.069	0.028	3.04524e-206	CD8 T	OAS2
1.64731e-210	0.868557	0.194	0.12	4.56453e-206	CD8 T	ZNF292
2.47626e-210	-5.51052	0.001	0.048	6.86148e-206	CD8 T	COL11A2
2.95122e-210	-4.99524	0.002	0.049	8.17753e-206	CD8 T	PEG10
3.17269e-210	-3.4815	0.007	0.06	8.79121e-206	CD8 T	BIRC5
6.06156e-210	-0.821099	0.156	0.254	1.6796e-205	CD8 T	MORF4L2
6.30567e-210	-4.04027	0.004	0.053	1.74724e-205	CD8 T	ITGA3
1.40344e-209	-5.7661	0.008	0.06	3.88878e-205	CD8 T	S100A9
1.14034e-208	-4.67797	0.002	0.049	3.15977e-204	CD8 T	RALGPS2
1.2012e-208	-8.23252	0	0.046	3.32839e-204	CD8 T	THY1
1.35766e-208	-5.45843	0.001	0.047	3.76195e-204	CD8 T	CAMSAP2
1.71938e-208	-2.36245	0.022	0.083	4.76422e-204	CD8 T	BCAS3
2.33516e-208	0.97605	0.136	0.074	6.47049e-204	CD8 T	EPS15
7.61785e-208	1.68849	0.05	0.018	2.11083e-203	CD8 T	PCNX2
8.11054e-208	-0.730401	0.242	0.343	2.24735e-203	CD8 T	FIS1
1.20448e-207	1.1111	0.112	0.057	3.33749e-203	CD8 T	PHYKPL
1.28488e-207	3.77302	0.01	0.001	3.56026e-203	CD8 T	LINC02156
3.27216e-207	0.962262	0.138	0.076	9.06684e-203	CD8 T	RAB1B
4.53791e-207	0.93876	0.135	0.073	1.25741e-202	CD8 T	C1orf56
7.37177e-207	1.9104	0.037	0.01	2.04264e-202	CD8 T	AC007384.1
7.52258e-207	-1.13007	0.075	0.156	2.08443e-202	CD8 T	RRBP1
8.506e-207	-1.27951	0.075	0.154	2.35693e-202	CD8 T	GGCT
1.08096e-206	-0.873611	0.14	0.235	2.99524e-202	CD8 T	SNHG7
1.15749e-206	-5.25531	0.001	0.047	3.20728e-202	CD8 T	SIRPA
1.26162e-206	2.26999	0.024	0.005	3.49581e-202	CD8 T	LINC02195
3.56634e-206	2.74645	0.018	0.003	9.88196e-202	CD8 T	AC099063.4
1.01045e-205	0.497154	0.286	0.192	2.79985e-201	CD8 T	RGS10
1.31351e-205	0.914471	0.175	0.105	3.63962e-201	CD8 T	ODF2L
3.49746e-205	-0.708417	0.218	0.321	9.69112e-201	CD8 T	VDAC1
5.48307e-205	1.33082	0.073	0.031	1.5193e-200	CD8 T	CD5
5.8742e-205	-1.09716	0.104	0.189	1.62768e-200	CD8 T	FAM162A
6.7006e-205	-1.82188	0.024	0.086	1.85667e-200	CD8 T	MXI1
7.59135e-205	-4.82853	0.001	0.047	2.10349e-200	CD8 T	IGF1R
8.14837e-205	1.19217	0.098	0.048	2.25783e-200	CD8 T	MARK2
9.01525e-205	-7.24004	0	0.045	2.49803e-200	CD8 T	GULP1
9.58936e-205	1.47025	0.064	0.026	2.65712e-200	CD8 T	DDX60
1.58366e-204	1.5789	0.056	0.021	4.38817e-200	CD8 T	ITGB2-AS1
1.94365e-204	-7.19337	0	0.045	5.38565e-200	CD8 T	PPIC
2.02921e-204	-8.18736	0	0.045	5.62273e-200	CD8 T	MDFI
2.33096e-204	1.00022	0.132	0.072	6.45886e-200	CD8 T	MDFIC
2.35167e-204	1.40483	0.063	0.025	6.51624e-200	CD8 T	STAMBPL1
2.40932e-204	0.854865	0.183	0.111	6.67597e-200	CD8 T	CCNH
2.66097e-204	-1.17191	0.135	0.224	7.37329e-200	CD8 T	METTL9
3.2603e-204	-7.35275	0.001	0.046	9.03396e-200	CD8 T	SOD3
3.76035e-204	-0.992515	0.084	0.168	1.04196e-199	CD8 T	SERPINH1
4.83339e-204	-4.90737	0.017	0.074	1.33929e-199	CD8 T	PAEP
5.855e-204	-0.323304	0.242	0.146	1.62236e-199	CD8 T	HLA-DRB5
6.22208e-204	1.75068	0.043	0.014	1.72408e-199	CD8 T	ATP9A
7.63079e-204	1.334	0.071	0.03	2.11442e-199	CD8 T	CHFR
8.24713e-204	1.04005	0.143	0.081	2.2852e-199	CD8 T	TOPORS
1.26834e-203	-4.78253	0.002	0.048	3.51443e-199	CD8 T	IL13RA1
2.93062e-203	1.34436	0.073	0.031	8.12046e-199	CD8 T	TESPA1
3.17279e-203	0.401813	0.405	0.307	8.79149e-199	CD8 T	UBE2S
3.21768e-203	0.439416	0.561	0.488	8.91588e-199	CD8 T	YWHAB
3.85114e-203	-6.15834	0.001	0.045	1.06711e-198	CD8 T	PCGF2
4.02756e-203	1.05512	0.1	0.049	1.116e-198	CD8 T	ERN1
4.56145e-203	-1.44125	0.045	0.115	1.26393e-198	CD8 T	CYB5A
8.00789e-203	-4.68911	0.004	0.052	2.21891e-198	CD8 T	THBS1
8.78019e-203	-5.86822	0.001	0.046	2.4329e-198	CD8 T	TPST1
1.11181e-202	0.898692	0.182	0.111	3.08071e-198	CD8 T	CNOT2
2.25735e-202	0.557416	0.279	0.188	6.25488e-198	CD8 T	ABRACL
2.4599e-202	-0.913856	0.108	0.196	6.81613e-198	CD8 T	MRPL14
6.36837e-202	1.12632	0.112	0.057	1.76461e-197	CD8 T	NCOA1
6.76037e-202	1.50278	0.061	0.024	1.87323e-197	CD8 T	LINC00861
8.12127e-202	0.467932	0.25	0.166	2.25032e-197	CD8 T	PPP1R10
9.55519e-202	-4.78476	0.002	0.048	2.64765e-197	CD8 T	SDC3
1.05656e-201	-4.35902	0.002	0.049	2.92762e-197	CD8 T	ZFHX3
1.18747e-201	1.38844	0.069	0.029	3.29037e-197	CD8 T	ADCY7
1.27531e-201	-1.45299	0.041	0.11	3.53375e-197	CD8 T	MAP3K13
2.53072e-201	-1.20163	0.065	0.142	7.01238e-197	CD8 T	LAMP2
4.53724e-201	1.21662	0.092	0.044	1.25722e-196	CD8 T	ATP11B
1.28844e-200	0.97449	0.137	0.076	3.57015e-196	CD8 T	BCL2
1.82038e-200	-6.09307	0.001	0.045	5.04408e-196	CD8 T	SGCE
3.20928e-200	1.26585	0.081	0.037	8.8926e-196	CD8 T	CALCOCO1
3.52499e-200	1.55108	0.051	0.018	9.7674e-196	CD8 T	NINJ2
6.32637e-200	1.01255	0.117	0.061	1.75297e-195	CD8 T	PCGF5
6.46401e-200	0.461663	0.212	0.134	1.79111e-195	CD8 T	CHD2
9.95436e-200	-5.47056	0.001	0.046	2.75825e-195	CD8 T	CREB5
1.09592e-199	0.970685	0.124	0.066	3.03668e-195	CD8 T	NMI
1.46212e-199	-2.49634	0.012	0.065	4.05138e-195	CD8 T	IFT22
2.11951e-199	-5.40564	0.003	0.049	5.87295e-195	CD8 T	CD14
4.90324e-199	-1.30316	0.07	0.146	1.35864e-194	CD8 T	HMG20B
9.98152e-199	1.10204	0.111	0.057	2.76578e-194	CD8 T	PPM1B
2.00835e-198	-5.57545	0.001	0.045	5.56494e-194	CD8 T	MFAP2
2.36107e-198	2.40262	0.022	0.004	6.54228e-194	CD8 T	AC008083.2
2.68526e-198	-0.807662	0.156	0.25	7.44059e-194	CD8 T	TMED10
6.21489e-198	-2.84186	0.03	0.091	1.72208e-193	CD8 T	ETS2
1.35168e-197	-5.60712	0.001	0.046	3.74537e-193	CD8 T	TMEM176A
1.44869e-197	1.19146	0.098	0.048	4.01419e-193	CD8 T	CARS
1.51606e-197	-5.5648	0.001	0.045	4.20086e-193	CD8 T	PLEKHA4
2.3835e-197	-2.47521	0.013	0.067	6.60444e-193	CD8 T	HIBADH
3.03397e-197	-0.608552	0.389	0.484	8.40682e-193	CD8 T	ATP5PF
3.67468e-197	-6.27279	0.001	0.045	1.01822e-192	CD8 T	CPE
4.33765e-197	-7.11678	0.001	0.044	1.20192e-192	CD8 T	ANGPTL4
4.63326e-197	0.901217	0.153	0.088	1.28383e-192	CD8 T	MRPL1
4.85635e-197	0.935568	0.145	0.083	1.34565e-192	CD8 T	DR1
6.43043e-197	1.35649	0.065	0.026	1.78181e-192	CD8 T	HDAC10
7.78084e-197	1.62723	0.061	0.024	2.15599e-192	CD8 T	CHI3L2
1.26867e-196	0.255951	0.796	0.763	3.51536e-192	CD8 T	HNRNPA2B1
1.53396e-196	1.10062	0.112	0.058	4.25046e-192	CD8 T	ZNF430
1.66863e-196	-0.71889	0.207	0.307	4.62361e-192	CD8 T	VDAC2
1.9086e-196	1.33274	0.06	0.023	5.28853e-192	CD8 T	AOAH
2.11907e-196	0.786252	0.205	0.131	5.87172e-192	CD8 T	FGFR1OP2
2.24489e-196	-1.24272	0.056	0.128	6.22036e-192	CD8 T	EI24
2.30813e-196	1.17892	0.1	0.05	6.39559e-192	CD8 T	PHC3
2.44676e-196	-4.80295	0.002	0.046	6.77973e-192	CD8 T	RAC3
2.9033e-196	0.494191	0.48	0.401	8.04475e-192	CD8 T	TRIR
3.13048e-196	-1.55976	0.035	0.099	8.67426e-192	CD8 T	PTPN12
3.95202e-196	-3.67129	0.005	0.052	1.09507e-191	CD8 T	MACROD1
4.67895e-196	-5.83366	0.001	0.044	1.29649e-191	CD8 T	SGCD
6.35357e-196	-0.888046	0.13	0.219	1.76051e-191	CD8 T	LSM4
1.16739e-195	1.00696	0.135	0.075	3.23472e-191	CD8 T	NUTM2B-AS1
1.29257e-195	1.35104	0.065	0.027	3.58158e-191	CD8 T	GMIP
1.31119e-195	1.24826	0.083	0.038	3.63318e-191	CD8 T	NUP210
1.43496e-195	0.344359	0.9	0.911	3.97614e-191	CD8 T	MT-ATP6
4.85547e-195	1.18495	0.08	0.036	1.3454e-190	CD8 T	SEL1L3
1.1772e-194	1.46276	0.057	0.022	3.26191e-190	CD8 T	GPD2
2.33501e-194	-1.08636	0.084	0.164	6.47008e-190	CD8 T	UQCRC1
3.15317e-194	-1.73057	0.023	0.082	8.73712e-190	CD8 T	CDKN1C
5.05941e-194	0.961424	0.105	0.053	1.40191e-189	CD8 T	STXBP2
5.13677e-194	1.76522	0.04	0.013	1.42335e-189	CD8 T	GRAMD1B
5.72173e-194	1.0245	0.133	0.074	1.58544e-189	CD8 T	NSD1
1.24246e-193	-2.11804	0.021	0.079	3.44273e-189	CD8 T	EGR3
1.38828e-193	-3.1639	0.006	0.053	3.84677e-189	CD8 T	NEK6
1.44549e-193	0.758218	0.25	0.171	4.00532e-189	CD8 T	DDX46
1.51956e-193	-0.518129	0.382	0.485	4.21054e-189	CD8 T	SNU13
1.78701e-193	1.0502	0.103	0.052	4.95162e-189	CD8 T	CYB561D2
1.90375e-193	1.25806	0.099	0.049	5.27511e-189	CD8 T	COQ7
1.99842e-193	-6.02815	0.001	0.043	5.53742e-189	CD8 T	STK32A
2.23449e-193	0.304325	0.691	0.632	6.19155e-189	CD8 T	MYL12B
2.33002e-193	1.40433	0.065	0.027	6.45626e-189	CD8 T	SP4
2.95675e-193	-3.80418	0.004	0.05	8.19285e-189	CD8 T	ALDH7A1
3.28983e-193	0.907027	0.153	0.089	9.1158e-189	CD8 T	PDCL3
5.55572e-193	1.15329	0.091	0.043	1.53943e-188	CD8 T	FOXN2
6.63676e-193	-3.61973	0.005	0.051	1.83898e-188	CD8 T	FAM92A
1.75746e-192	1.27491	0.077	0.034	4.86976e-188	CD8 T	LINS1
1.93668e-192	-5.51332	0.002	0.046	5.36635e-188	CD8 T	MS4A7
2.35729e-192	-3.76768	0.004	0.049	6.53182e-188	CD8 T	PGF
3.10146e-192	0.974551	0.143	0.081	8.59384e-188	CD8 T	ETNK1
3.35782e-192	1.05243	0.098	0.048	9.3042e-188	CD8 T	BAK1
3.61639e-192	-0.898055	0.15	0.24	1.00207e-187	CD8 T	LRPAP1
4.13028e-192	-5.78547	0.001	0.043	1.14446e-187	CD8 T	PALLD
4.23827e-192	1.20002	0.092	0.045	1.17438e-187	CD8 T	ZCCHC2
4.53067e-192	-7.92135	0	0.043	1.2554e-187	CD8 T	RARRES2
4.54375e-192	-5.61316	0.001	0.044	1.25903e-187	CD8 T	COX7A1
6.54329e-192	-3.62829	0.006	0.052	1.81308e-187	CD8 T	LHFPL6
8.29299e-192	-3.34377	0.012	0.063	2.2979e-187	CD8 T	UBE2C
1.95582e-191	-1.94039	0.021	0.078	5.41937e-187	CD8 T	MAGED1
2.06156e-191	0.943239	0.144	0.082	5.71237e-187	CD8 T	SCAMP2
2.55697e-191	1.08683	0.103	0.052	7.0851e-187	CD8 T	LENG1
5.64197e-191	-2.03041	0.02	0.076	1.56333e-186	CD8 T	CORO1C
5.8893e-191	-3.11466	0.01	0.059	1.63187e-186	CD8 T	PDGFA
5.94416e-191	-1.94318	0.026	0.085	1.64707e-186	CD8 T	SLC39A4
6.4393e-191	-5.75281	0.001	0.044	1.78427e-186	CD8 T	CSPG4
9.75363e-191	0.876141	0.17	0.103	2.70263e-186	CD8 T	NRBP1
1.11789e-190	-1.95081	0.021	0.078	3.09755e-186	CD8 T	NT5C3B
1.16302e-190	-1.35973	0.058	0.129	3.22262e-186	CD8 T	CD320
1.1633e-190	-0.844803	0.128	0.217	3.2234e-186	CD8 T	EPB41L4A-AS1
2.58448e-190	0.884938	0.191	0.12	7.16134e-186	CD8 T	FNBP4
4.62399e-190	-5.15012	0.002	0.045	1.28126e-185	CD8 T	JAG1
6.28697e-190	0.335302	0.332	0.238	1.74206e-185	CD8 T	ARID5B
7.24052e-190	-1.41941	0.043	0.11	2.00628e-185	CD8 T	PLIN3
9.25879e-190	1.38404	0.038	0.012	2.56552e-185	CD8 T	VNN2
1.15024e-189	-0.19318	0.994	0.989	3.1872e-185	CD8 T	RPLP2
1.86091e-189	-2.39238	0.014	0.066	5.1564e-185	CD8 T	SAV1
2.58271e-189	0.857024	0.164	0.098	7.15642e-185	CD8 T	TIAL1
3.71619e-189	0.858565	0.207	0.135	1.02972e-184	CD8 T	PCM1
6.31418e-189	-5.98088	0.001	0.043	1.7496e-184	CD8 T	CSAG1
8.3526e-189	0.986109	0.139	0.079	2.31442e-184	CD8 T	BIRC6
9.76591e-189	1.05753	0.128	0.071	2.70603e-184	CD8 T	ZNF791
1.12354e-188	-5.57823	0.001	0.043	3.11322e-184	CD8 T	FOXD3-AS1
2.60971e-188	3.22654	0.012	0.001	7.23126e-184	CD8 T	CD8B2
2.74097e-188	-2.35902	0.014	0.066	7.59496e-184	CD8 T	C9orf3
3.07979e-188	-5.52415	0.001	0.043	8.53378e-184	CD8 T	NAV1
3.45638e-188	-3.07899	0.006	0.053	9.5773e-184	CD8 T	EPB41L2
4.46849e-188	2.31189	0.022	0.005	1.23817e-183	CD8 T	KIAA0825
4.58987e-188	-3.41397	0.005	0.051	1.27181e-183	CD8 T	ZNF703
4.70479e-188	0.900194	0.144	0.082	1.30365e-183	CD8 T	PBXIP1
4.80621e-188	-0.796817	0.119	0.206	1.33175e-183	CD8 T	TTC3
6.28678e-188	-8.17799	0	0.041	1.742e-183	CD8 T	PLPP3
6.53726e-188	-0.580851	0.263	0.365	1.81141e-183	CD8 T	ENY2
7.18156e-188	0.995461	0.142	0.082	1.98994e-183	CD8 T	SLC7A5
7.95446e-188	1.11766	0.092	0.045	2.2041e-183	CD8 T	RFTN1
8.48608e-188	-1.24645	0.055	0.125	2.35141e-183	CD8 T	SLC39A1
1.06383e-187	1.10406	0.095	0.047	2.94778e-183	CD8 T	TSPAN5
1.28731e-187	-0.249068	0.999	0.995	3.567e-183	CD8 T	RPS19
1.32472e-187	-5.79546	0.001	0.043	3.67067e-183	CD8 T	CDC42EP1
2.19535e-187	-4.55434	0.007	0.053	6.08309e-183	CD8 T	VGF
3.04732e-187	2.28004	0.024	0.005	8.44381e-183	CD8 T	AC004817.3
3.28057e-187	-3.42644	0.004	0.049	9.09013e-183	CD8 T	FKBP14
3.30582e-187	-5.58942	0.001	0.042	9.1601e-183	CD8 T	BHLHE41
6.84977e-187	1.18838	0.087	0.041	1.898e-182	CD8 T	MIA2
1.02863e-186	1.09833	0.106	0.055	2.85022e-182	CD8 T	BRD1
1.07034e-186	0.779311	0.184	0.114	2.96581e-182	CD8 T	TSC22D4
1.17466e-186	-1.16875	0.074	0.148	3.25486e-182	CD8 T	MRPL12
1.21212e-186	-5.26298	0.001	0.043	3.35868e-182	CD8 T	LRMDA
1.75231e-186	-2.26795	0.017	0.07	4.85548e-182	CD8 T	GNS
1.78621e-186	-1.41015	0.049	0.116	4.94941e-182	CD8 T	CHPT1
3.40999e-186	1.03746	0.109	0.057	9.44875e-182	CD8 T	HDAC7
3.72393e-186	-0.755814	0.152	0.244	1.03186e-181	CD8 T	FKBP2
4.29958e-186	-6.15834	0.001	0.042	1.19137e-181	CD8 T	AMOTL1
5.13514e-186	0.797188	0.157	0.093	1.4229e-181	CD8 T	FKBP5
5.41115e-186	-8.19228	0.002	0.045	1.49937e-181	CD8 T	COL3A1
5.48095e-186	-2.18615	0.015	0.067	1.51872e-181	CD8 T	FADS3
6.76078e-186	-6.24321	0.001	0.042	1.87335e-181	CD8 T	AHNAK2
9.11338e-186	-2.00162	0.055	0.122	2.52523e-181	CD8 T	GPR183
1.21939e-185	1.0045	0.138	0.079	3.37881e-181	CD8 T	GGA1
1.4056e-185	-2.03641	0.02	0.075	3.89479e-181	CD8 T	DPYSL2
1.94507e-185	-0.82943	0.316	0.406	5.38959e-181	CD8 T	HSP90B1
2.46746e-185	-6.28148	0.001	0.042	6.8371e-181	CD8 T	RAI14
2.93279e-185	0.754248	0.188	0.118	8.12646e-181	CD8 T	LSM6
3.91245e-185	-6.80807	0.001	0.042	1.0841e-180	CD8 T	CFH
5.11782e-185	0.919517	0.167	0.102	1.4181e-180	CD8 T	TMEM259
6.7587e-185	-6.36459	0.001	0.042	1.87277e-180	CD8 T	THBD
1.09299e-184	0.981942	0.127	0.071	3.02857e-180	CD8 T	NIN
1.09502e-184	-9.2704	0.001	0.042	3.0342e-180	CD8 T	CXCL14
1.09648e-184	1.18561	0.089	0.043	3.03823e-180	CD8 T	ELMO1
1.15188e-184	-0.693743	0.191	0.285	3.19174e-180	CD8 T	PHB2
1.28955e-184	-2.70905	0.017	0.07	3.5732e-180	CD8 T	COL18A1
1.40117e-184	-3.19072	0.005	0.05	3.88249e-180	CD8 T	SSBP2
1.50777e-184	1.05446	0.114	0.061	4.17788e-180	CD8 T	KAT6B
1.53238e-184	1.35367	0.075	0.034	4.24607e-180	CD8 T	GXYLT1
1.76764e-184	-3.17969	0.005	0.051	4.89796e-180	CD8 T	FXYD1
2.14433e-184	-5.46495	0.001	0.042	5.94171e-180	CD8 T	GAPLINC
2.48299e-184	-6.41596	0	0.041	6.88012e-180	CD8 T	GJA1
3.46301e-184	1.84085	0.029	0.008	9.59565e-180	CD8 T	CD160
6.06667e-184	-6.57514	0	0.041	1.68101e-179	CD8 T	RCN3
6.53264e-184	0.901841	0.153	0.09	1.81013e-179	CD8 T	ITSN2
7.97107e-184	1.48677	0.052	0.019	2.2087e-179	CD8 T	USP28
9.93597e-184	-1.3283	0.057	0.126	2.75316e-179	CD8 T	SMIM30
1.17752e-183	0.669682	0.247	0.169	3.26278e-179	CD8 T	UBALD2
1.31406e-183	1.0494	0.104	0.054	3.64114e-179	CD8 T	MTSS1
1.90149e-183	1.625	0.047	0.017	5.26885e-179	CD8 T	FAM122C
1.90242e-183	1.46352	0.057	0.022	5.27142e-179	CD8 T	FAM160B1
2.30618e-183	-7.27537	0	0.04	6.39018e-179	CD8 T	SMARCA1
2.54739e-183	-4.99708	0.002	0.043	7.05855e-179	CD8 T	SEMA3B
5.35171e-183	-2.69377	0.016	0.068	1.4829e-178	CD8 T	HPGD
7.21695e-183	1.04935	0.095	0.047	1.99974e-178	CD8 T	MIF4GD
7.2781e-183	2.19433	0.024	0.005	2.01669e-178	CD8 T	AC087623.3
1.07447e-182	-7.69256	0	0.04	2.97725e-178	CD8 T	HAS2
1.37718e-182	0.812766	0.205	0.134	3.81602e-178	CD8 T	ADAR
2.32982e-182	-8.0159	0	0.04	6.4557e-178	CD8 T	COL5A2
2.62319e-182	1.40884	0.06	0.024	7.26859e-178	CD8 T	PHTF1
3.64048e-182	-1.19295	0.049	0.116	1.00874e-177	CD8 T	ASAP1
5.65507e-182	2.02131	0.028	0.007	1.56696e-177	CD8 T	C11orf21
7.15504e-182	1.10484	0.092	0.045	1.98259e-177	CD8 T	SMIM27
8.62455e-182	-3.21347	0.007	0.053	2.38978e-177	CD8 T	EFNB2
8.80796e-182	-1.34174	0.05	0.116	2.4406e-177	CD8 T	HEXB
1.11985e-181	0.812737	0.175	0.108	3.103e-177	CD8 T	SHISA5
1.39355e-181	-2.32321	0.015	0.066	3.86139e-177	CD8 T	FAH
1.71776e-181	0.737146	0.191	0.12	4.75973e-177	CD8 T	TMX4
1.84493e-181	-3.73234	0.004	0.047	5.11212e-177	CD8 T	FRMD4A
2.48543e-181	0.909148	0.133	0.075	6.88687e-177	CD8 T	MITD1
5.39328e-181	-4.96272	0.001	0.042	1.49443e-176	CD8 T	GAS6
6.93076e-181	1.59988	0.044	0.015	1.92044e-176	CD8 T	UBASH3B
7.92019e-181	-2.26651	0.022	0.077	2.19461e-176	CD8 T	DUSP14
2.65118e-180	-3.92706	0.008	0.053	7.34616e-176	CD8 T	CLU
2.69455e-180	-1.69636	0.029	0.087	7.46632e-176	CD8 T	SELL
3.01283e-180	-1.74356	0.027	0.084	8.34824e-176	CD8 T	TAX1BP3
3.82397e-180	-1.88971	0.018	0.071	1.05958e-175	CD8 T	CUX1
4.32163e-180	0.644436	0.339	0.26	1.19748e-175	CD8 T	TCF25
4.4583e-180	0.746573	0.175	0.107	1.23535e-175	CD8 T	OSTF1
5.60608e-180	-6.17315	0.001	0.041	1.55339e-175	CD8 T	PLOD2
5.9559e-180	-5.37921	0.001	0.041	1.65032e-175	CD8 T	FMNL2
9.38459e-180	1.07671	0.094	0.047	2.60038e-175	CD8 T	C21orf91
9.75577e-180	-2.58451	0.008	0.054	2.70323e-175	CD8 T	IL6R
1.00964e-179	-1.80969	0.033	0.093	2.79761e-175	CD8 T	QDPR
[truncated: 8,260 more rows]

## Sheet: CD4 T
p_val	avg_log2FC	pct.1	pct.2	p_val_adj	cluster	gene
0	3.19431	0.842	0.107	0	CD4 T	LTB
0	4.09908	0.747	0.056	0	CD4 T	IL7R
0	2.03477	0.833	0.156	0	CD4 T	CD3D
0	2.05187	0.888	0.22	0	CD4 T	CXCR4
0	-4.04991	0.153	0.809	0	CD4 T	CD63
0	2.08936	0.878	0.224	0	CD4 T	PTPRC
0	1.58684	0.942	0.304	0	CD4 T	SRGN
0	2.126	0.782	0.147	0	CD4 T	TRAC
0	2.45397	0.739	0.124	0	CD4 T	CD3E
0	1.68307	0.822	0.208	0	CD4 T	CD52
0	2.35502	0.758	0.168	0	CD4 T	CD48
0	-4.02482	0.126	0.709	0	CD4 T	GSTP1
0	2.3959	0.712	0.151	0	CD4 T	FYB1
0	2.19562	0.842	0.293	0	CD4 T	ZFP36L2
0	3.24962	0.618	0.069	0	CD4 T	SPOCK2
0	2.31729	0.693	0.148	0	CD4 T	TRBC2
0	1.90155	0.792	0.25	0	CD4 T	TSC22D3
0	2.40517	0.688	0.147	0	CD4 T	STK17B
0	2.36965	0.679	0.143	0	CD4 T	CYTIP
0	1.90737	0.741	0.211	0	CD4 T	TNFAIP3
0	2.43383	0.68	0.152	0	CD4 T	STK4
0	2.36596	0.713	0.188	0	CD4 T	CREM
0	-2.85647	0.245	0.766	0	CD4 T	LGALS1
0	2.40554	0.677	0.158	0	CD4 T	ARL4C
0	2.38479	0.621	0.102	0	CD4 T	CD3G
0	2.00057	0.876	0.358	0	CD4 T	SARAF
0	1.89987	0.659	0.146	0	CD4 T	CD2
0	1.40991	0.681	0.171	0	CD4 T	CD37
0	1.68247	0.676	0.171	0	CD4 T	CD69
0	1.47111	0.795	0.291	0	CD4 T	ARHGDIB
0	1.81987	0.711	0.215	0	CD4 T	IL32
0	2.28817	0.655	0.161	0	CD4 T	ZNF331
0	1.18634	0.708	0.222	0	CD4 T	CORO1A
0	2.32856	0.7	0.216	0	CD4 T	ANKRD12
0	2.16855	0.616	0.143	0	CD4 T	RGCC
0	2.6464	0.577	0.105	0	CD4 T	TRBC1
0	2.21697	0.682	0.211	0	CD4 T	YPEL5
0	1.68223	0.789	0.321	0	CD4 T	MTRNR2L12
0	1.21603	0.812	0.348	0	CD4 T	PNRC1
0	2.02955	0.607	0.15	0	CD4 T	BIRC3
0	2.07978	0.577	0.123	0	CD4 T	ACAP1
0	1.82462	0.576	0.124	0	CD4 T	CD7
0	-2.42294	0.242	0.691	0	CD4 T	HSPB1
0	-3.03158	0.137	0.585	0	CD4 T	ANXA5
0	2.68779	0.533	0.086	0	CD4 T	IKZF1
0	2.52057	0.52	0.073	0	CD4 T	GPR183
0	2.00777	0.614	0.17	0	CD4 T	LEPROTL1
0	1.54256	0.639	0.196	0	CD4 T	GMFG
0	0.994208	0.659	0.217	0	CD4 T	LAPTM5
0	2.37361	0.628	0.196	0	CD4 T	KLF2
0	2.19806	0.54	0.11	0	CD4 T	RHOH
0	2.93229	0.502	0.073	0	CD4 T	PIK3IP1
0	-5.16654	0.037	0.465	0	CD4 T	CST3
0	1.10379	0.652	0.231	0	CD4 T	DUSP2
0	1.58218	0.629	0.214	0	CD4 T	EZR
0	3.2828	0.465	0.05	0	CD4 T	BCL11B
0	3.74607	0.449	0.036	0	CD4 T	CCR7
0	1.45051	0.591	0.18	0	CD4 T	RAC2
0	2.21855	0.55	0.14	0	CD4 T	SMCHD1
0	2.41099	0.51	0.101	0	CD4 T	AAK1
0	1.68254	0.625	0.218	0	CD4 T	BTG2
0	1.9303	0.595	0.188	0	CD4 T	SLC2A3
0	2.12871	0.544	0.139	0	CD4 T	FAM107B
0	1.96663	0.513	0.109	0	CD4 T	LCK
0	3.51665	0.444	0.044	0	CD4 T	TCF7
0	0.85381	0.602	0.202	0	CD4 T	HCST
0	2.32	0.505	0.106	0	CD4 T	CNOT6L
0	1.98261	0.519	0.122	0	CD4 T	CLEC2D
0	-2.05999	0.358	0.749	0	CD4 T	S100A11
0	-1.8998	0.323	0.714	0	CD4 T	TPI1
0	1.70625	0.554	0.166	0	CD4 T	PPP2R5C
0	1.53656	0.591	0.205	0	CD4 T	REL
0	1.52942	0.55	0.165	0	CD4 T	EVL
0	1.41518	0.663	0.279	0	CD4 T	DDX24
0	-2.12296	0.238	0.621	0	CD4 T	TXN
0	2.07413	0.494	0.117	0	CD4 T	CDC42SE2
0	2.02956	0.497	0.122	0	CD4 T	SMAP2
0	1.54186	0.626	0.252	0	CD4 T	NR4A2
0	3.48469	0.416	0.042	0	CD4 T	ICOS
0	-2.0034	0.247	0.619	0	CD4 T	RAC1
0	1.33662	0.619	0.247	0	CD4 T	AES
0	2.10413	0.483	0.114	0	CD4 T	SEPT6
0	2.01982	0.498	0.131	0	CD4 T	ZC3HAV1
0	-6.45149	0.018	0.383	0	CD4 T	APOE
0	2.20328	0.443	0.08	0	CD4 T	CD247
0	1.55821	0.539	0.178	0	CD4 T	ETS1
0	1.8391	0.488	0.128	0	CD4 T	SAMSN1
0	2.27375	0.464	0.105	0	CD4 T	FOXP1
0	1.58804	0.53	0.171	0	CD4 T	STK17A
0	1.1831	0.584	0.226	0	CD4 T	RSRP1
0	1.56542	0.573	0.217	0	CD4 T	SF1
0	-2.81389	0.147	0.502	0	CD4 T	ANXA2
0	0.943163	0.795	0.443	0	CD4 T	SRSF7
0	1.80628	0.489	0.137	0	CD4 T	FYN
0	2.59406	0.417	0.065	0	CD4 T	LAT
0	1.54808	0.553	0.203	0	CD4 T	STAT3
0	-5.34675	0.024	0.374	0	CD4 T	IFITM3
0	2.72573	0.429	0.08	0	CD4 T	RORA
0	1.1156	0.782	0.435	0	CD4 T	NOP53
0	-5.52031	0.017	0.364	0	CD4 T	S100A13
0	-6.54504	0.012	0.358	0	CD4 T	S100A1
0	0.996322	0.575	0.229	0	CD4 T	HIST1H4C
0	3.00453	0.393	0.05	0	CD4 T	RCAN3
0	1.78233	0.469	0.127	0	CD4 T	ICAM3
0	2.0479	0.484	0.144	0	CD4 T	BCAS2
0	1.77959	0.511	0.172	0	CD4 T	PPP1R2
0	1.52108	0.529	0.19	0	CD4 T	ELF1
0	1.48173	0.531	0.193	0	CD4 T	MBNL1
0	2.07205	0.439	0.102	0	CD4 T	TNFAIP8
0	1.78025	0.487	0.152	0	CD4 T	PDCD4
0	1.43854	0.502	0.17	0	CD4 T	GPSM3
0	0.643723	0.719	0.388	0	CD4 T	NFKBIA
0	0.928431	0.706	0.375	0	CD4 T	RBM39
0	2.10407	0.436	0.107	0	CD4 T	CDKN1B
0	1.49608	0.584	0.255	0	CD4 T	DDIT4
0	1.01664	0.937	0.609	0	CD4 T	HLA-E
0	1.0784	0.587	0.259	0	CD4 T	IRF1
0	1.37907	0.654	0.327	0	CD4 T	SELENOK
0	1.21511	0.508	0.182	0	CD4 T	ISG20
0	1.69873	0.463	0.138	0	CD4 T	FNBP1
0	-2.47297	0.279	0.597	0	CD4 T	MT2A
0	2.12216	0.418	0.101	0	CD4 T	EML4
0	1.81517	0.432	0.116	0	CD4 T	LBH
0	2.4923	0.392	0.076	0	CD4 T	PTGER4
0	2.34343	0.386	0.07	0	CD4 T	RIPOR2
0	1.2869	0.531	0.217	0	CD4 T	GPBP1
0	3.94317	0.336	0.022	0	CD4 T	CD28
0	1.7525	0.427	0.115	0	CD4 T	ITM2A
0	-3.23225	0.122	0.433	0	CD4 T	LGALS3
0	0.87069	0.631	0.321	0	CD4 T	FXYD5
0	1.52504	0.522	0.214	0	CD4 T	FAM133B
0	1.07244	0.521	0.213	0	CD4 T	LIMD2
0	2.61014	0.36	0.052	0	CD4 T	SELL
0	1.88281	0.415	0.107	0	CD4 T	GIMAP7
0	1.38434	0.453	0.146	0	CD4 T	TUBA4A
0	1.99709	0.407	0.1	0	CD4 T	SOCS1
0	2.32249	0.392	0.086	0	CD4 T	NSMCE3
0	1.72691	0.451	0.147	0	CD4 T	NSD3
0	1.1387	0.537	0.234	0	CD4 T	RGS1
0	1.27081	0.48	0.178	0	CD4 T	HLA-F
0	1.42017	0.429	0.127	0	CD4 T	RNASET2
0	-5.34006	0.022	0.323	0	CD4 T	SERPINE2
0	2.93415	0.351	0.05	0	CD4 T	SC5D
0	0.794924	0.639	0.338	0	CD4 T	SON
0	2.6159	0.359	0.061	0	CD4 T	PBXIP1
0	1.6514	0.415	0.117	0	CD4 T	IL2RG
0	2.04848	0.38	0.083	0	CD4 T	TRAF3IP3
0	1.25801	0.478	0.181	0	CD4 T	RNF213
0	1.57437	0.406	0.11	0	CD4 T	CD27
0	0.400184	0.655	0.359	0	CD4 T	RPS4Y1
0	-2.6977	0.131	0.427	0	CD4 T	BRI3
0	-2.34265	0.097	0.392	0	CD4 T	PTMS
0	0.914533	0.633	0.338	0	CD4 T	SRSF5
0	0.832175	0.698	0.403	0	CD4 T	FUS
0	2.00643	0.385	0.092	0	CD4 T	TAGAP
0	2.10768	0.371	0.08	0	CD4 T	SKAP1
0	1.1593	0.465	0.175	0	CD4 T	RGS10
0	1.61016	0.458	0.168	0	CD4 T	FAM177A1
0	1.83383	0.382	0.093	0	CD4 T	TBC1D10C
0	0.964676	0.624	0.335	0	CD4 T	PRRC2C
0	2.21789	0.357	0.068	0	CD4 T	SYTL3
0	-1.46903	0.412	0.7	0	CD4 T	ENO1
0	1.18242	0.497	0.21	0	CD4 T	ARID4B
0	1.73564	0.409	0.122	0	CD4 T	CEMIP2
0	0.825776	0.551	0.265	0	CD4 T	DDX3X
0	1.62906	0.432	0.147	0	CD4 T	GCC2
0	3.11062	0.323	0.038	0	CD4 T	P2RY10
0	-1.58735	0.461	0.746	0	CD4 T	UQCRH
0	1.63945	0.408	0.123	0	CD4 T	KIAA1551
0	-3.16702	0.081	0.366	0	CD4 T	NPC2
0	1.31114	0.468	0.184	0	CD4 T	JAK1
0	1.95408	0.385	0.101	0	CD4 T	ATM
0	1.75456	0.404	0.12	0	CD4 T	USP15
0	2.40049	0.356	0.072	0	CD4 T	AC058791.1
0	1.22228	0.712	0.428	0	CD4 T	KLF6
0	0.651021	0.583	0.299	0	CD4 T	ZFP36
0	0.96118	0.458	0.176	0	CD4 T	LCP1
0	1.15842	0.518	0.237	0	CD4 T	PNISR
0	1.99734	0.367	0.086	0	CD4 T	APBB1IP
0	1.51592	0.946	0.666	0	CD4 T	JUND
0	-1.70201	0.273	0.552	0	CD4 T	ATP5MC3
0	1.59204	0.429	0.15	0	CD4 T	G3BP2
0	0.74563	0.567	0.288	0	CD4 T	CCNL1
0	1.75616	0.379	0.103	0	CD4 T	PDE4B
0	-1.79669	0.243	0.518	0	CD4 T	SEC61G
0	2.82277	0.317	0.042	0	CD4 T	CD6
0	-4.84627	0.015	0.29	0	CD4 T	RAB13
0	-7.07459	0.006	0.28	0	CD4 T	MLANA
0	1.80829	0.369	0.095	0	CD4 T	SLC38A1
0	1.91386	0.389	0.116	0	CD4 T	PIK3R1
0	1.63126	0.401	0.128	0	CD4 T	EPC1
0	0.19326	0.667	0.394	0	CD4 T	CYBA
0	1.73088	0.396	0.124	0	CD4 T	TSPYL2
0	-2.13695	0.195	0.465	0	CD4 T	TUBB
0	1.33681	0.389	0.119	0	CD4 T	CYLD
0	-1.01359	0.266	0.535	0	CD4 T	LMNA
0	1.0781	0.512	0.243	0	CD4 T	N4BP2L2
0	3.10593	0.302	0.034	0	CD4 T	TRAT1
0	-2.91576	0.076	0.344	0	CD4 T	ATOX1
0	-1.58198	0.284	0.551	0	CD4 T	PKM
0	1.32093	0.447	0.18	0	CD4 T	PRPF38B
0	1.40153	0.537	0.272	0	CD4 T	TXNIP
0	0.772939	0.442	0.177	0	CD4 T	RARRES3
0	0.944525	0.417	0.152	0	CD4 T	ITGB2
0	1.54486	0.392	0.128	0	CD4 T	SYNE2
0	1.87218	0.361	0.097	0	CD4 T	JOSD1
0	1.0831	0.46	0.197	0	CD4 T	CLK1
0	3.54355	0.286	0.024	0	CD4 T	MAL
0	-2.68936	0.085	0.347	0	CD4 T	HSBP1
0	1.05645	0.42	0.159	0	CD4 T	CD53
0	-3.75389	0.1	0.36	0	CD4 T	TIMP1
0	1.55834	0.398	0.139	0	CD4 T	IDS
0	1.52103	0.424	0.165	0	CD4 T	YME1L1
0	0.958605	0.494	0.236	0	CD4 T	KMT2E
0	1.69707	0.352	0.094	0	CD4 T	DOK2
0	1.93958	0.339	0.081	0	CD4 T	CCND2
0	2.7801	0.305	0.048	0	CD4 T	SATB1
0	2.6758	0.311	0.054	0	CD4 T	JMY
0	-1.70884	0.252	0.508	0	CD4 T	POMP
0	-1.69599	0.306	0.561	0	CD4 T	NDUFB2
0	-1.62789	0.529	0.784	0	CD4 T	NDUFA4
0	1.7295	0.348	0.093	0	CD4 T	EVI2B
0	-1.61155	0.455	0.71	0	CD4 T	S100A10
0	1.30522	0.434	0.18	0	CD4 T	PPP1CB
0	1.05679	0.49	0.237	0	CD4 T	UBE2B
0	1.72105	0.985	0.733	0	CD4 T	BTG1
0	1.48435	0.391	0.14	0	CD4 T	GTF2B
0	-5.62205	0.013	0.264	0	CD4 T	S100B
0	1.44639	0.396	0.147	0	CD4 T	TNRC6B
0	-1.01726	0.535	0.784	0	CD4 T	DYNLL1
0	2.7586	0.29	0.041	0	CD4 T	ITK
0	1.76165	0.902	0.654	0	CD4 T	JUNB
0	3.75128	0.283	0.035	0	CD4 T	TNFRSF4
0	-1.26123	0.419	0.666	0	CD4 T	ELOB
0	-3.12506	0.056	0.303	0	CD4 T	NME1
0	1.39691	0.393	0.147	0	CD4 T	MYCBP2
0	-3.29883	0.046	0.292	0	CD4 T	YBX3
0	-2.20303	0.155	0.4	0	CD4 T	MGST3
0	1.2378	0.364	0.119	0	CD4 T	CHD2
0	-3.19928	0.079	0.323	0	CD4 T	AP1S2
0	2.34532	0.297	0.053	0	CD4 T	RASGRP1
0	2.44827	0.284	0.04	0	CD4 T	CD4
0	2.08457	0.309	0.066	0	CD4 T	PRMT9
0	1.24557	0.381	0.138	0	CD4 T	CHD1
0	1.53941	0.387	0.145	0	CD4 T	CHMP1B
0	1.73659	0.346	0.104	0	CD4 T	NABP1
0	1.56704	0.349	0.107	0	CD4 T	OCIAD2
0	1.64474	0.337	0.096	0	CD4 T	ARHGEF1
0	2.47446	0.292	0.051	0	CD4 T	EPB41
0	1.14684	0.466	0.226	0	CD4 T	ARID5B
0	1.21159	0.377	0.137	0	CD4 T	RUNX3
0	-1.2367	0.479	0.719	0	CD4 T	LDHA
0	1.77469	0.334	0.096	0	CD4 T	CCNH
0	-3.54759	0.04	0.278	0	CD4 T	CD59
0	1.20808	0.414	0.176	0	CD4 T	MPHOSPH8
0	1.10482	0.428	0.19	0	CD4 T	AKAP13
0	1.85725	0.324	0.088	0	CD4 T	ARID5A
0	1.74374	0.324	0.088	0	CD4 T	DOCK8
0	0.648043	0.969	0.733	0	CD4 T	HLA-C
0	2.34242	0.296	0.06	0	CD4 T	BCL2
0	-2.09167	0.129	0.365	0	CD4 T	AP2S1
0	-1.50449	0.413	0.648	0	CD4 T	TUBA1B
0	1.24725	0.386	0.151	0	CD4 T	KDM6B
0	1.69247	0.328	0.093	0	CD4 T	FMNL1
0	2.13375	0.296	0.061	0	CD4 T	FCMR
0	1.35126	0.352	0.118	0	CD4 T	TSTD1
0	0.680554	0.544	0.311	0	CD4 T	HSPH1
0	1.59168	0.343	0.11	0	CD4 T	DEDD2
0	-1.9006	0.189	0.422	0	CD4 T	PRDX6
0	2.50058	0.284	0.051	0	CD4 T	CRYBG1
0	1.22673	0.4	0.168	0	CD4 T	NDFIP1
0	-1.65783	0.241	0.473	0	CD4 T	SEM1
0	1.67402	0.337	0.106	0	CD4 T	TNFRSF1B
0	0.944634	0.453	0.222	0	CD4 T	ARGLU1
0	0.784816	0.486	0.255	0	CD4 T	ANAPC16
0	0.766387	0.409	0.178	0	CD4 T	SOCS3
0	-2.3756	0.133	0.364	0	CD4 T	DSTN
0	-1.45016	0.308	0.538	0	CD4 T	RPS27L
0	1.72215	0.361	0.131	0	CD4 T	NR3C1
0	2.23505	0.285	0.055	0	CD4 T	GIMAP1
0	3.58161	0.249	0.02	0	CD4 T	TNFRSF25
0	3.93117	0.248	0.019	0	CD4 T	PASK
0	0.613456	0.535	0.307	0	CD4 T	DNAJB6
0	2.27308	0.28	0.052	0	CD4 T	BICDL1
0	-1.37506	0.371	0.599	0	CD4 T	COX5B
0	0.595645	0.593	0.365	0	CD4 T	SERP1
0	-1.78856	0.242	0.47	0	CD4 T	ATP5MF
0	-4.92303	0.012	0.24	0	CD4 T	TIMP2
0	0.718166	0.995	0.768	0	CD4 T	HLA-B
0	1.46745	0.352	0.125	0	CD4 T	KMT2A
0	1.44995	0.351	0.124	0	CD4 T	DDX6
0	1.62881	0.318	0.092	0	CD4 T	SEPT1
0	2.06972	0.291	0.065	0	CD4 T	ARHGAP15
0	1.45525	0.334	0.109	0	CD4 T	SLA
0	-5.8181	0.008	0.233	0	CD4 T	GPNMB
0	1.08228	0.388	0.163	0	CD4 T	CELF2
0	2.4863	0.271	0.047	0	CD4 T	TSHZ2
0	1.65291	0.321	0.097	0	CD4 T	VPS37B
0	0.98132	0.796	0.573	0	CD4 T	DNAJA1
0	0.525294	0.556	0.333	0	CD4 T	SFPQ
0	2.53823	0.267	0.044	0	CD4 T	OXNAD1
0	0.88601	0.492	0.269	0	CD4 T	ARL6IP5
0	0.972944	0.395	0.173	0	CD4 T	IDI1
0	-6.70732	0.008	0.23	0	CD4 T	PMEL
0	0.706696	0.615	0.393	0	CD4 T	HNRNPU
0	1.80867	0.302	0.08	0	CD4 T	ANKRD44
0	1.36232	0.344	0.122	0	CD4 T	PSIP1
0	-1.76822	0.207	0.427	0	CD4 T	UQCRQ
0	0.957282	0.44	0.22	0	CD4 T	DDX21
0	1.90931	0.298	0.078	0	CD4 T	PER1
0	0.730283	0.511	0.292	0	CD4 T	NSA2
0	1.30453	0.334	0.116	0	CD4 T	HCLS1
0	0.851148	0.457	0.239	0	CD4 T	RBM25
0	1.25523	0.369	0.151	0	CD4 T	RAP1A
0	2.75479	0.254	0.036	0	CD4 T	STAT4
0	2.0044	0.278	0.061	0	CD4 T	BIN2
0	2.82525	0.253	0.036	0	CD4 T	AC026979.2
0	1.06518	0.998	0.781	0	CD4 T	TMSB4X
0	-2.06443	0.139	0.356	0	CD4 T	FABP5
0	1.35137	0.344	0.127	0	CD4 T	TMEM123
0	1.35325	0.346	0.129	0	CD4 T	TGFB1
0	-2.1958	0.587	0.803	0	CD4 T	S100A6
0	2.60455	0.257	0.041	0	CD4 T	LEF1
0	2.70852	0.258	0.042	0	CD4 T	AP3M2
0	1.64183	0.285	0.069	0	CD4 T	GZMM
0	1.72003	0.301	0.086	0	CD4 T	TENT5C
0	-1.99846	0.171	0.386	0	CD4 T	SNRPE
0	-5.49515	0.013	0.228	0	CD4 T	SPARC
0	0.973507	0.383	0.168	0	CD4 T	MYH9
0	-1.23303	0.371	0.586	0	CD4 T	PRDX1
0	3.6287	0.232	0.018	0	CD4 T	CAMK4
0	-6.30145	0.005	0.219	0	CD4 T	MDK
0	2.37122	0.289	0.075	0	CD4 T	BATF
0	2.21676	0.274	0.061	0	CD4 T	CTLA4
0	1.5576	0.334	0.121	0	CD4 T	NOSIP
0	0.769128	0.472	0.259	0	CD4 T	SRRM1
0	0.561807	0.616	0.403	0	CD4 T	YWHAZ
0	0.970741	0.714	0.501	0	CD4 T	DNAJB1
0	0.452276	0.679	0.467	0	CD4 T	EIF4A2
0	2.19443	0.271	0.059	0	CD4 T	HECA
0	1.83364	0.285	0.073	0	CD4 T	RBM38
0	1.85873	0.283	0.071	0	CD4 T	ARHGAP45
0	1.37507	0.321	0.11	0	CD4 T	CCND3
0	2.10058	0.28	0.069	0	CD4 T	AC016831.5
0	2.31804	0.261	0.05	0	CD4 T	IL27RA
0	-6.12617	0.007	0.218	0	CD4 T	CALD1
0	1.65122	0.306	0.095	0	CD4 T	SLFN5
0	0.473271	0.58	0.369	0	CD4 T	SNHG8
0	1.07864	0.391	0.181	0	CD4 T	DHX36
0	2.08423	0.278	0.068	0	CD4 T	USP36
0	3.02541	0.238	0.028	0	CD4 T	DGKA
0	-1.51002	0.284	0.493	0	CD4 T	ATP5PF
0	-5.32648	0.009	0.218	0	CD4 T	MARCKS
0	1.89181	0.282	0.073	0	CD4 T	RSBN1
0	0.87081	0.391	0.183	0	CD4 T	CD55
0	0.872838	0.33	0.122	0	CD4 T	AREG
0	2.48206	0.256	0.048	0	CD4 T	TBC1D4
0	1.71286	0.297	0.089	0	CD4 T	MECP2
0	1.63202	0.303	0.095	0	CD4 T	KLF13
0	2.04284	0.264	0.057	0	CD4 T	CD96
0	2.38739	0.251	0.044	0	CD4 T	PDE3B
0	1.44819	0.345	0.138	0	CD4 T	RNF19A
0	1.47461	0.315	0.109	0	CD4 T	PRDM2
0	1.95269	0.271	0.065	0	CD4 T	MCUB
0	0.515092	0.516	0.31	0	CD4 T	ANP32B
0	1.6011	0.326	0.12	0	CD4 T	CORO1B
0	1.03823	0.395	0.189	0	CD4 T	ANKRD11
0	1.87751	0.279	0.073	0	CD4 T	CYTH1
0	1.17554	0.358	0.152	0	CD4 T	NKTR
0	2.63235	0.242	0.036	0	CD4 T	KLRB1
0	0.621159	0.405	0.2	0	CD4 T	AMD1
0	-1.1381	0.399	0.604	0	CD4 T	GUK1
0	0.456191	0.613	0.409	0	CD4 T	DUSP1
0	2.30026	0.251	0.047	0	CD4 T	CCDC88C
0	1.86616	0.277	0.073	0	CD4 T	CHD3
0	1.40609	0.318	0.114	0	CD4 T	MT-ND6
0	1.79435	0.278	0.075	0	CD4 T	EMB
0	1.54515	0.312	0.109	0	CD4 T	ZNF292
0	2.20482	0.256	0.053	0	CD4 T	AC025164.1
0	3.0949	0.243	0.04	0	CD4 T	TNFRSF18
0	-1.6629	0.151	0.354	0	CD4 T	PHPT1
0	-1.26107	0.516	0.719	0	CD4 T	COX6C
0	-2.28427	0.058	0.26	0	CD4 T	SOX4
0	-5.68034	0.019	0.221	0	CD4 T	MGP
0	1.79066	0.288	0.086	0	CD4 T	SPTY2D1
0	-5.27026	0.013	0.215	0	CD4 T	CCND1
0	-3.39569	0.036	0.238	0	CD4 T	TSC22D1
0	1.03848	0.368	0.166	0	CD4 T	SEPT9
0	1.33916	0.308	0.107	0	CD4 T	FOSL2
0	1.25857	0.329	0.128	0	CD4 T	C9orf78
0	-1.50253	0.196	0.397	0	CD4 T	PRDX5
0	2.12199	0.254	0.054	0	CD4 T	PIM2
0	0.661126	0.373	0.173	0	CD4 T	LSP1
0	0.881264	0.397	0.197	0	CD4 T	TERF2IP
0	1.09203	0.347	0.147	0	CD4 T	WIPF1
0	2.45972	0.242	0.042	0	CD4 T	RNF125
0	0.391647	0.578	0.378	0	CD4 T	EIF5
0	-1.22323	0.351	0.55	0	CD4 T	PPIB
0	1.90283	0.269	0.07	0	CD4 T	NCK2
0	1.03169	0.395	0.196	0	CD4 T	DDX18
0	-3.50331	0.078	0.277	0	CD4 T	CTSB
0	-1.67408	0.196	0.395	0	CD4 T	CLTA
0	1.36798	0.301	0.103	0	CD4 T	TIPARP
0	1.61724	0.276	0.078	0	CD4 T	SAMHD1
0	1.07762	0.349	0.151	0	CD4 T	GLS
0	0.74505	0.454	0.257	0	CD4 T	HNRNPA0
0	-3.96005	0.071	0.268	0	CD4 T	IER3
0	1.88814	0.278	0.081	0	CD4 T	FKBP5
0	0.578576	0.486	0.289	0	CD4 T	UBXN1
0	1.66238	0.27	0.073	0	CD4 T	PRKCH
0	0.649254	0.456	0.259	0	CD4 T	CIB1
0	0.373955	0.664	0.467	0	CD4 T	CIRBP
0	2.59417	0.235	0.038	0	CD4 T	MGAT4A
0	0.866703	0.409	0.212	0	CD4 T	SF3B1
0	4.79102	0.203	0.007	0	CD4 T	CD40LG
0	1.89431	0.265	0.07	0	CD4 T	SIAH2
0	1.15383	0.331	0.136	0	CD4 T	UCP2
0	-6.23471	0.007	0.202	0	CD4 T	APOC1
0	-1.27794	0.3	0.495	0	CD4 T	TSPO
0	0.663589	0.406	0.212	0	CD4 T	ISG15
0	-2.33428	0.126	0.32	0	CD4 T	STMN1
0	2.03045	0.253	0.059	0	CD4 T	MTERF4
0	0.384703	0.472	0.278	0	CD4 T	TAF1D
0	0.361856	0.731	0.537	0	CD4 T	COMMD6
0	1.66283	0.277	0.084	0	CD4 T	TUT4
0	2.82584	0.224	0.031	0	CD4 T	CDC14A
0	0.815292	0.402	0.21	0	CD4 T	VAMP2
0	0.335121	0.381	0.189	0	CD4 T	GADD45A
0	0.684946	0.438	0.246	0	CD4 T	LRRFIP1
0	-1.40787	0.315	0.507	0	CD4 T	COX7B
0	-6.09487	0.009	0.201	0	CD4 T	CRYAB
0	1.7701	0.266	0.074	0	CD4 T	IL10RA
0	0.647217	0.503	0.311	0	CD4 T	SRRM2
0	1.70674	0.28	0.089	0	CD4 T	TIGIT
0	-1.52981	0.274	0.465	0	CD4 T	DBI
0	2.16858	0.245	0.054	0	CD4 T	GPRIN3
0	2.42325	0.233	0.042	0	CD4 T	AC044849.1
0	-3.72928	0.027	0.218	0	CD4 T	EIF4EBP1
0	2.01629	0.246	0.055	0	CD4 T	SEMA4D
0	0.405062	0.456	0.265	0	CD4 T	RSRC2
0	1.44802	0.291	0.1	0	CD4 T	KANSL1
0	1.08334	0.339	0.149	0	CD4 T	CCDC59
0	0.316848	0.475	0.285	0	CD4 T	BRD2
0	-5.14866	0.012	0.202	0	CD4 T	GSN
0	1.32615	0.283	0.093	0	CD4 T	PTPN7
0	2.10374	0.252	0.063	0	CD4 T	KLF3
0	1.62228	0.279	0.091	0	CD4 T	RANBP2
0	1.14371	0.322	0.134	0	CD4 T	YTHDC1
0	1.60113	0.271	0.083	0	CD4 T	TMEM243
0	2.12331	0.243	0.055	0	CD4 T	TTC39C
0	1.56704	0.277	0.09	0	CD4 T	RILPL2
0	-1.59294	0.19	0.377	0	CD4 T	ATP6V1F
0	2.42283	0.224	0.037	0	CD4 T	SORL1
0	1.64501	0.271	0.084	0	CD4 T	PPP4R3A
0	1.2462	0.313	0.126	0	CD4 T	TOB1
0	-1.08546	0.455	0.642	0	CD4 T	COX6B1
0	1.03384	0.346	0.159	0	CD4 T	UBALD2
0	0.395672	0.576	0.389	0	CD4 T	EIF3F
0	1.27242	0.302	0.116	0	CD4 T	RHOG
0	1.63986	0.271	0.085	0	CD4 T	WDR74
0	1.72171	0.27	0.084	0	CD4 T	GLIPR1
0	1.90595	0.251	0.065	0	CD4 T	RALGAPA1
0	1.76063	0.261	0.075	0	CD4 T	ZBTB1
0	1.10816	0.337	0.152	0	CD4 T	CHORDC1
0	1.88166	0.252	0.067	0	CD4 T	TLK1
0	1.30463	0.304	0.119	0	CD4 T	ARID1B
0	1.1512	0.314	0.129	0	CD4 T	HBP1
0	0.954749	0.37	0.185	0	CD4 T	SCAF11
0	0.614432	0.447	0.262	0	CD4 T	RAP1B
0	1.52368	0.269	0.085	0	CD4 T	AC245297.3
0	4.14257	0.195	0.011	0	CD4 T	TRABD2A
0	0.415509	0.464	0.28	0	CD4 T	TRA2B
0	0.367023	0.518	0.334	0	CD4 T	SRSF2
0	1.18757	0.288	0.104	0	CD4 T	DDX3Y
0	-1.09808	0.654	0.838	0	CD4 T	CHCHD2
0	3.41073	0.201	0.018	0	CD4 T	CD5
0	1.80423	0.276	0.093	0	CD4 T	MAF
0	0.617283	0.437	0.254	0	CD4 T	UBE2D2
0	-1.91527	0.102	0.285	0	CD4 T	TMEM14C
0	1.20469	0.285	0.102	0	CD4 T	GIMAP4
0	1.8447	0.249	0.066	0	CD4 T	MLLT6
0	-1.88094	0.166	0.349	0	CD4 T	MARCKSL1
0	-1.64219	0.168	0.351	0	CD4 T	MRPL51
0	1.45181	0.271	0.089	0	CD4 T	SUN2
0	-1.8691	0.183	0.365	0	CD4 T	NDUFC2
0	2.191	0.228	0.046	0	CD4 T	TMC8
0	1.22495	0.307	0.125	0	CD4 T	HNRNPUL1
0	0.766041	0.414	0.232	0	CD4 T	RBMX
0	-1.16224	0.704	0.885	0	CD4 T	PPIA
0	1.67755	0.269	0.088	0	CD4 T	ALG13
0	-1.87034	0.149	0.33	0	CD4 T	BSG
0	1.10506	0.315	0.134	0	CD4 T	GBP2
0	1.41846	0.236	0.055	0	CD4 T	PLAC8
0	-4.79525	0.014	0.195	0	CD4 T	CD9
0	1.93584	0.237	0.056	0	CD4 T	EVI2A
0	0.376741	0.573	0.392	0	CD4 T	TRIR
0	0.369829	0.526	0.346	0	CD4 T	EIF3G
0	-2.25998	0.1	0.28	0	CD4 T	NENF
0	-0.81305	0.395	0.215	0	CD4 T	SLC38A2
0	0.843268	0.388	0.209	0	CD4 T	PPIG
0	0.83475	0.385	0.206	0	CD4 T	CDV3
0	-1.86362	0.161	0.34	0	CD4 T	GSTO1
0	1.79735	0.25	0.071	0	CD4 T	CENPC
0	-4.89557	0.008	0.187	0	CD4 T	TCEAL9
0	1.57342	0.257	0.078	0	CD4 T	SYNRG
0	1.25045	0.289	0.111	0	CD4 T	CSRNP1
0	1.02328	0.361	0.183	0	CD4 T	GOLGB1
0	1.70313	0.252	0.074	0	CD4 T	NFKB2
0	-1.4588	0.2	0.378	0	CD4 T	YWHAE
0	0.590298	0.479	0.301	0	CD4 T	UBE2S
0	-2.1652	0.77	0.948	0	CD4 T	GAPDH
0	-1.30507	0.282	0.459	0	CD4 T	ATP5F1B
0	0.545132	0.656	0.479	0	CD4 T	YWHAB
0	1.31466	0.292	0.115	0	CD4 T	CREBRF
0	0.712541	0.358	0.181	0	CD4 T	ABRACL
0	-1.94463	0.115	0.292	0	CD4 T	PPP1R14B
0	-1.36204	0.3	0.477	0	CD4 T	ATP5MPL
0	1.47258	0.266	0.09	0	CD4 T	ADD3
0	-4.96722	0.009	0.185	0	CD4 T	CHCHD6
0	1.8562	0.235	0.059	0	CD4 T	CYFIP2
0	1.6681	0.249	0.073	0	CD4 T	TSPYL1
0	-4.8936	0.011	0.187	0	CD4 T	CAV1
0	-2.63637	0.071	0.247	0	CD4 T	ASAH1
0	1.15972	0.299	0.123	0	CD4 T	YPEL3
0	0.52564	0.714	0.538	0	CD4 T	SOD1
0	0.947487	0.332	0.157	0	CD4 T	MBP
0	-1.43744	0.214	0.389	0	CD4 T	FKBP1A
0	1.43849	0.255	0.08	0	CD4 T	AKNA
0	1.28287	0.292	0.117	0	CD4 T	SPTAN1
0	-5.26707	0.017	0.191	0	CD4 T	APOD
0	1.76446	0.235	0.061	0	CD4 T	RASAL3
0	0.9403	0.336	0.163	0	CD4 T	CFLAR
0	1.11089	0.322	0.149	0	CD4 T	SYAP1
0	-1.20887	0.251	0.424	0	CD4 T	GNG5
0	-6.01349	0.006	0.179	0	CD4 T	SERPINF1
0	1.71083	0.244	0.071	0	CD4 T	LPIN2
0	2.04871	0.223	0.05	0	CD4 T	S1PR4
0	2.61976	0.202	0.03	0	CD4 T	SUSD3
0	1.85666	0.23	0.058	0	CD4 T	RHOF
0	0.542708	0.322	0.15	0	CD4 T	BAZ1A
0	3.45732	0.189	0.017	0	CD4 T	ZC3H12D
0	0.876447	0.362	0.19	0	CD4 T	ATRX
0	-2.39271	0.079	0.251	0	CD4 T	BEX3
0	1.90107	0.231	0.06	0	CD4 T	FOXO1
0	1.68447	0.238	0.067	0	CD4 T	PDE7A
0	2.34157	0.212	0.041	0	CD4 T	ARRDC2
0	-2.01088	0.107	0.277	0	CD4 T	KDELR2
0	-1.07888	0.384	0.554	0	CD4 T	COX8A
0	0.445625	0.399	0.229	0	CD4 T	IER5
0	-1.65441	0.164	0.334	0	CD4 T	MDH2
0	1.86196	0.23	0.06	0	CD4 T	GATA3
0	3.04801	0.192	0.022	0	CD4 T	ZNF831
0	-1.5514	0.215	0.385	0	CD4 T	MIF
0	-2.77011	0.047	0.217	0	CD4 T	PRDX4
0	2.09496	0.217	0.047	0	CD4 T	FAM102A
0	0.404783	0.72	0.55	0	CD4 T	CCNI
0	1.81728	0.227	0.058	0	CD4 T	INPP4B
0	0.999056	0.311	0.142	0	CD4 T	JMJD1C
0	2.04531	0.219	0.05	0	CD4 T	DOCK10
0	1.52526	0.248	0.079	0	CD4 T	KIF2A
0	0.354858	0.441	0.272	0	CD4 T	HNRNPH1
0	0.899573	0.343	0.175	0	CD4 T	BCLAF1
0	1.62189	0.233	0.065	0	CD4 T	DENND2D
0	-1.55288	0.146	0.314	0	CD4 T	LAPTM4A
0	0.625605	0.327	0.159	0	CD4 T	PPP1R10
0	0.845745	0.314	0.146	0	CD4 T	TRA2A
0	0.825085	0.324	0.156	0	CD4 T	GSPT1
0	-1.59333	0.189	0.357	0	CD4 T	PFDN2
0	-2.11455	0.08	0.248	0	CD4 T	PSMB5
0	0.818264	0.914	0.747	0	CD4 T	DDX5
0	1.33117	0.266	0.099	0	CD4 T	MIER1
0	1.891	0.225	0.058	0	CD4 T	CASP8
0	-2.52923	0.057	0.224	0	CD4 T	ARPC1A
0	2.06119	0.217	0.05	0	CD4 T	PDE4D
0	-0.666211	0.459	0.626	0	CD4 T	CLIC1
0	-0.895867	0.673	0.84	0	CD4 T	SRP14
0	-1.83507	0.364	0.53	0	CD4 T	SDCBP
0	3.15298	0.186	0.02	0	CD4 T	TESPA1
0	1.50086	0.246	0.08	0	CD4 T	IQGAP2
0	-1.73164	0.128	0.294	0	CD4 T	PHB
0	0.463653	0.49	0.324	0	CD4 T	FOSB
0	0.604745	0.428	0.262	0	CD4 T	DDX17
0	-1.16457	0.697	0.862	0	CD4 T	YBX1
0	1.41841	0.262	0.097	0	CD4 T	ODF2L
0	1.48179	0.253	0.088	0	CD4 T	DIAPH1
0	1.92622	0.225	0.06	0	CD4 T	PHACTR2
0	-3.26705	0.038	0.203	0	CD4 T	CALU
0	-1.52949	0.153	0.318	0	CD4 T	ANAPC11
0	-6.97863	0.002	0.167	0	CD4 T	PRAME
0	0.686861	0.209	0.044	0	CD4 T	AQP3
0	0.611362	0.984	0.82	0	CD4 T	HLA-A
0	0.769488	0.925	0.761	0	CD4 T	CALM1
0	1.25009	0.271	0.107	0	CD4 T	PHF20
0	0.725211	0.336	0.172	0	CD4 T	ABHD17A
0	0.946319	0.311	0.147	0	CD4 T	SP100
0	2.44194	0.198	0.034	0	CD4 T	IPCEF1
0	2.00923	0.215	0.051	0	CD4 T	AC016831.7
0	0.430922	0.461	0.298	0	CD4 T	EIF4B
0	0.973036	0.314	0.151	0	CD4 T	BOD1L1
0	1.44577	0.253	0.09	0	CD4 T	SMARCA2
0	-1.31897	0.207	0.37	0	CD4 T	COX5A
0	0.721631	0.35	0.187	0	CD4 T	BPTF
0	2.21618	0.207	0.044	0	CD4 T	TNRC6C
0	-3.76386	0.117	0.279	0	CD4 T	HLA-DRA
0	1.38194	0.252	0.09	0	CD4 T	PLK3
0	-5.51497	0.006	0.168	0	CD4 T	NUPR1
0	1.65362	0.242	0.08	0	CD4 T	MRPL1
0	1.88147	0.217	0.056	0	CD4 T	PRKCA
0	-1.62228	0.159	0.32	0	CD4 T	P4HB
0	1.86569	0.217	0.056	0	CD4 T	MALT1
0	-1.31894	0.277	0.438	0	CD4 T	LY6E
0	0.728306	0.349	0.188	0	CD4 T	DAZAP2
0	-1.34531	0.199	0.36	0	CD4 T	NDUFB7
0	-1.38437	0.3	0.46	0	CD4 T	POLR2L
0	0.326303	0.442	0.282	0	CD4 T	MT-ND4L
0	-6.3403	0.003	0.163	0	CD4 T	MITF
0	1.84852	0.217	0.057	0	CD4 T	RASA2
0	1.81935	0.224	0.064	0	CD4 T	RNF139
0	1.551	0.225	0.065	0	CD4 T	SIT1
0	1.13223	0.279	0.12	0	CD4 T	IL6ST
0	1.19693	0.266	0.107	0	CD4 T	DNAJB9
0	-1.54424	0.184	0.343	0	CD4 T	ELOC
0	0.997049	0.277	0.118	0	CD4 T	TLE4
0	-2.33995	0.112	0.271	0	CD4 T	PSAP
0	1.92689	0.214	0.055	0	CD4 T	RNF168
0	-2.72676	0.041	0.2	0	CD4 T	TCEAL4
0	-3.32729	0.031	0.19	0	CD4 T	CEBPD
0	1.39221	0.247	0.088	0	CD4 T	PCSK7
0	0.808735	0.346	0.187	0	CD4 T	PNN
0	2.27696	0.198	0.04	0	CD4 T	ITPKB
0	-5.98385	0.019	0.177	0	CD4 T	SPP1
0	1.31474	0.259	0.101	0	CD4 T	PHF3
0	1.07438	0.292	0.134	0	CD4 T	IRF2BP2
0	0.856484	0.348	0.19	0	CD4 T	AKAP9
0	1.40733	0.231	0.074	0	CD4 T	PTPN22
0	1.45033	0.23	0.073	0	CD4 T	ARHGAP30
0	0.403432	0.457	0.3	0	CD4 T	UXT
0	1.31626	0.262	0.105	0	CD4 T	ARIH1
0	1.7012	0.221	0.064	0	CD4 T	PHF1
0	1.58455	0.22	0.063	0	CD4 T	ITGAL
0	-5.47035	0.005	0.162	0	CD4 T	PMP22
0	3.15037	0.176	0.019	0	CD4 T	FLT3LG
0	1.70699	0.235	0.078	0	CD4 T	ZBTB10
0	0.408591	0.409	0.252	0	CD4 T	RPL17
0	1.98404	0.2	0.044	0	CD4 T	ICAM2
0	0.959187	0.299	0.143	0	CD4 T	NAP1L4
0	-2.80951	0.041	0.197	0	CD4 T	NME4
0	-1.98511	0.127	0.283	0	CD4 T	HMGA1
0	-5.3771	0.01	0.165	0	CD4 T	TPM2
0	2.00735	0.217	0.062	0	CD4 T	SESN3
0	1.22721	0.252	0.097	0	CD4 T	GNG2
0	0.746699	0.276	0.122	0	CD4 T	SNHG12
0	1.30575	0.242	0.088	0	CD4 T	BIN1
0	-5.35013	0.006	0.16	0	CD4 T	PHACTR1
0	2.32897	0.188	0.034	0	CD4 T	TC2N
0	-1.95277	0.092	0.246	0	CD4 T	TMEM147
0	1.05167	0.291	0.137	0	CD4 T	CITED2
0	-1.19297	0.411	0.565	0	CD4 T	SLC25A5
0	-1.77225	0.122	0.275	0	CD4 T	POLR2F
0	1.84053	0.205	0.052	0	CD4 T	DEF6
0	-5.13031	0.007	0.16	0	CD4 T	EMP1
0	-1.33308	0.202	0.355	0	CD4 T	LAMTOR5
0	-1.33243	0.174	0.326	0	CD4 T	ATP6V0B
0	-1.82748	0.103	0.255	0	CD4 T	LAMTOR2
0	1.61077	0.225	0.073	0	CD4 T	TOPORS
0	-3.81277	0.018	0.17	0	CD4 T	LGALS3BP
0	0.917597	0.297	0.145	0	CD4 T	SH3KBP1
0	1.33323	0.24	0.088	0	CD4 T	RAB8B
0	1.01207	0.278	0.127	0	CD4 T	AKIRIN1
0	-1.25174	0.234	0.385	0	CD4 T	SF3B6
0	-6.33075	0.01	0.161	0	CD4 T	IGFBP7
0	1.65862	0.218	0.067	0	CD4 T	KAT6A
0	2.12174	0.191	0.04	0	CD4 T	TRAF1
0	-3.45728	0.026	0.177	0	CD4 T	METRN
0	-1.20292	0.216	0.367	0	CD4 T	NDUFB10
0	-1.55552	0.139	0.29	0	CD4 T	ATP5MC1
0	1.3285	0.236	0.085	0	CD4 T	TMC6
0	1.60948	0.223	0.073	0	CD4 T	TMEM173
0	1.05171	0.279	0.129	0	CD4 T	PCM1
0	-2.3982	0.083	0.233	0	CD4 T	CTSZ
0	2.03684	0.194	0.044	0	CD4 T	JAK3
0	1.56012	0.214	0.064	0	CD4 T	RCSD1
0	0.766134	0.356	0.206	0	CD4 T	TPR
0	2.61381	0.178	0.029	0	CD4 T	LINC00513
0	-1.90192	0.09	0.239	0	CD4 T	CYC1
0	1.26734	0.237	0.088	0	CD4 T	GRK2
0	1.68286	0.209	0.06	0	CD4 T	CWF19L2
0	0.89625	0.298	0.149	0	CD4 T	ROCK1
0	-5.98368	0.006	0.155	0	CD4 T	TIMP3
0	1.47071	0.234	0.086	0	CD4 T	RAB11FIP1
0	1.11539	0.262	0.114	0	CD4 T	FNBP4
0	1.08352	0.265	0.117	0	CD4 T	RAB21
0	-0.90452	0.373	0.521	0	CD4 T	COX6A1
0	-4.86435	0.012	0.16	0	CD4 T	S100A16
0	1.18622	0.247	0.099	0	CD4 T	NFKB1
0	0.949757	0.289	0.141	0	CD4 T	SMARCA5
0	-5.87735	0.003	0.151	0	CD4 T	RHOBTB3
0	1.52628	0.216	0.068	0	CD4 T	GRK6
0	1.47494	0.218	0.07	0	CD4 T	WAS
0	-6.38832	0.003	0.151	0	CD4 T	PLP1
0	1.29636	0.246	0.098	0	CD4 T	CRIP1
0	0.931853	0.27	0.123	0	CD4 T	CDC42SE1
0	1.85899	0.193	0.046	0	CD4 T	ZAP70
0	1.05972	0.272	0.125	0	CD4 T	FGFR1OP2
0	1.08481	0.255	0.108	0	CD4 T	CNN2
0	2.5758	0.174	0.027	0	CD4 T	AC114760.2
0	0.84264	0.302	0.155	0	CD4 T	NOP58
0	-1.43945	0.151	0.298	0	CD4 T	PSMB7
0	1.60103	0.213	0.066	0	CD4 T	USP3
0	1.58492	0.213	0.066	0	CD4 T	GPCPD1
0	1.17401	0.269	0.123	0	CD4 T	TANK
0	-2.80519	0.044	0.19	0	CD4 T	GPM6B
0	-3.56987	0.021	0.167	0	CD4 T	LAPTM4B
0	0.941509	0.275	0.129	0	CD4 T	OPTN
0	-0.893484	0.634	0.78	0	CD4 T	ATP5MC2
0	0.537223	0.258	0.112	0	CD4 T	ALOX5AP
0	1.68511	0.206	0.06	0	CD4 T	CNTRL
0	2.04728	0.188	0.042	0	CD4 T	ABLIM1
0	-3.32628	0.031	0.177	0	CD4 T	GRN
0	1.45711	0.218	0.073	0	CD4 T	ZNF394
0	-1.69669	0.287	0.432	0	CD4 T	CSTB
0	2.22161	0.177	0.032	0	CD4 T	HIST1H1D
0	-4.93756	0.007	0.152	0	CD4 T	RAB32
0	2.14613	0.183	0.038	0	CD4 T	RASGRP2
0	-6.44295	0.005	0.15	0	CD4 T	A2M
0	0.654045	0.302	0.157	0	CD4 T	INTS6
0	0.634585	0.348	0.203	0	CD4 T	NFE2L2
0	2.87829	0.166	0.022	0	CD4 T	RIC3
0	-5.52251	0.005	0.149	0	CD4 T	SNCA
0	4.00686	0.156	0.012	0	CD4 T	IL2RA
0	0.825239	0.286	0.142	0	CD4 T	WNK1
0	-4.88607	0.01	0.154	0	CD4 T	FXYD3
0	1.31202	0.226	0.083	0	CD4 T	OFD1
0	1.6281	0.203	0.06	0	CD4 T	SH2D1A
0	1.60488	0.208	0.065	0	CD4 T	RABGAP1L
0	1.64136	0.205	0.062	0	CD4 T	CCDC66
0	-6.55718	0.003	0.146	0	CD4 T	EDNRB
0	0.878881	0.288	0.145	0	CD4 T	NCOR1
0	1.22015	0.241	0.098	0	CD4 T	DDX27
0	2.50328	0.171	0.029	0	CD4 T	SLAMF1
0	0.471623	0.377	0.235	0	CD4 T	H1FX
0	1.23241	0.228	0.086	0	CD4 T	PPM1K
0	1.11438	0.224	0.082	0	CD4 T	LCP2
0	1.09394	0.245	0.103	0	CD4 T	CSK
0	1.63729	0.2	0.058	0	CD4 T	IL16
0	2.55487	0.169	0.027	0	CD4 T	AC008105.3
0	1.48547	0.208	0.066	0	CD4 T	RASSF5
0	0.813162	0.292	0.15	0	CD4 T	NUFIP2
0	-1.78218	0.095	0.237	0	CD4 T	TIMM13
0	1.02096	0.249	0.108	0	CD4 T	SP110
0	1.33608	0.227	0.086	0	CD4 T	ATF7IP
0	1.81811	0.191	0.05	0	CD4 T	RBL2
0	-0.842829	0.491	0.632	0	CD4 T	PSMA7
0	1.20815	0.24	0.099	0	CD4 T	PRDM1
0	0.274052	0.359	0.218	0	CD4 T	TOP1
0	-5.67834	0.004	0.145	0	CD4 T	BACE2
0	-0.758088	0.402	0.542	0	CD4 T	PARK7
0	1.68219	0.197	0.057	0	CD4 T	MSL3
0	0.543593	0.36	0.22	0	CD4 T	SYF2
0	0.463339	0.369	0.229	0	CD4 T	ACTR2
0	0.864315	0.294	0.154	0	CD4 T	PAK2
0	2.18973	0.18	0.04	0	CD4 T	GLCCI1
0	0.932781	0.286	0.146	0	CD4 T	POLR2J3-1
0	-1.12945	0.259	0.398	0	CD4 T	PRELID1
0	1.52131	0.215	0.076	0	CD4 T	BRAF
0	-3.09716	0.026	0.165	0	CD4 T	CD151
0	1.33613	0.223	0.084	0	CD4 T	THUMPD1
0	0.211584	0.872	0.733	0	CD4 T	MT-ND5
0	0.780058	0.295	0.156	0	CD4 T	IK
0	1.63601	0.204	0.065	0	CD4 T	HCG18
0	1.58018	0.204	0.065	0	CD4 T	MDFIC
0	0.533708	0.354	0.215	0	CD4 T	ISCU
0	0.546106	0.346	0.207	0	CD4 T	EIF4A3
0	-5.1965	0.009	0.148	0	CD4 T	MIA
0	2.11879	0.183	0.045	0	CD4 T	ETV3
0	-2.90676	0.033	0.171	0	CD4 T	BLVRB
0	0.45041	0.349	0.211	0	CD4 T	NASP
0	2.21229	0.173	0.035	0	CD4 T	HELB
0	0.758893	0.299	0.161	0	CD4 T	PPP1R12A
0	2.56539	0.163	0.026	0	CD4 T	TNIK
0	1.333	0.213	0.076	0	CD4 T	STK10
0	0.676467	0.335	0.198	0	CD4 T	ARF6
0	1.50835	0.204	0.067	0	CD4 T	LNPEP
0	1.23678	0.228	0.092	0	CD4 T	MAP3K2
0	0.829294	0.261	0.125	0	CD4 T	SVIP
0	1.02604	0.252	0.116	0	CD4 T	POLR2A
0	1.32265	0.215	0.079	0	CD4 T	CSNK1G2
0	0.753726	0.262	0.126	0	CD4 T	ADGRE5
0	-1.36001	0.218	0.354	0	CD4 T	MRPS21
0	-2.8991	0.037	0.173	0	CD4 T	CSRP1
0	0.727951	0.303	0.167	0	CD4 T	DDX46
0	3.8627	0.148	0.012	0	CD4 T	RTKN2
0	1.123	0.235	0.099	0	CD4 T	ARID4A
0	-5.16741	0.005	0.14	0	CD4 T	CNN3
0	-2.43103	0.064	0.199	0	CD4 T	GLUL
0	2.24192	0.17	0.035	0	CD4 T	SERINC5
0	1.1215	0.258	0.123	0	CD4 T	CARD16
0	1.37616	0.201	0.066	0	CD4 T	ARHGAP9
0	1.09782	0.241	0.106	0	CD4 T	PSMA3-AS1
0	-0.971024	0.241	0.376	0	CD4 T	SEC11A
0	1.24361	0.224	0.089	0	CD4 T	SAFB2
0	1.80187	0.182	0.047	0	CD4 T	TMEM238
0	-1.24964	0.17	0.305	0	CD4 T	PDIA6
0	-1.28584	0.209	0.344	0	CD4 T	FIS1
0	0.838356	0.281	0.147	0	CD4 T	MACF1
0	1.58093	0.2	0.066	0	CD4 T	HIPK1
0	-1.66627	0.067	0.201	0	CD4 T	ZEB2
0	1.46149	0.199	0.065	0	CD4 T	PIM1
0	1.34545	0.21	0.076	0	CD4 T	TBCC
0	1.54669	0.197	0.063	0	CD4 T	LPXN
0	-3.4696	0.025	0.159	0	CD4 T	WARS
0	-1.4122	0.166	0.3	0	CD4 T	ZNHIT1
0	-4.94992	0.013	0.147	0	CD4 T	IFI27
0	0.754168	0.298	0.164	0	CD4 T	SLTM
0	1.1008	0.234	0.101	0	CD4 T	ISCA1
0	-5.2671	0.004	0.137	0	CD4 T	TSPAN4
0	1.12206	0.227	0.094	0	CD4 T	PIP4K2A
0	0.798014	0.253	0.12	0	CD4 T	IRS2
0	1.09789	0.23	0.097	0	CD4 T	IRF3
0	-1.14839	0.321	0.454	0	CD4 T	UQCR10
0	0.878112	0.264	0.131	0	CD4 T	USP16
0	-1.88459	0.163	0.296	0	CD4 T	CTSD
0	-1.2884	0.165	0.298	0	CD4 T	NDUFAB1
0	0.870843	0.264	0.132	0	CD4 T	RSBN1L
0	-1.25464	0.311	0.443	0	CD4 T	CD81
0	-1.58934	0.128	0.26	0	CD4 T	SLIRP
0	1.25455	0.204	0.072	0	CD4 T	GPR65
0	-1.96627	0.076	0.208	0	CD4 T	VKORC1
0	0.713406	0.342	0.211	0	CD4 T	AHNAK
0	1.80013	0.174	0.043	0	CD4 T	HIST2H2AC
0	1.06187	0.24	0.109	0	CD4 T	SKIL
0	1.59465	0.192	0.061	0	CD4 T	DDX39B
0	2.12728	0.169	0.038	0	CD4 T	FBXO34
0	2.41004	0.161	0.03	0	CD4 T	AC013394.1
0	1.16425	0.215	0.084	0	CD4 T	IKZF3
0	-6.26588	0.002	0.133	0	CD4 T	SYNGR1
0	1.872	0.174	0.044	0	CD4 T	SYTL1
0	1.21603	0.217	0.087	0	CD4 T	CCM2
0	1.08124	0.236	0.106	0	CD4 T	PNPLA8
0	2.25499	0.16	0.03	0	CD4 T	FGD3
0	0.733812	0.235	0.105	0	CD4 T	PCF11
0	1.27719	0.209	0.079	0	CD4 T	CCSER2
0	1.08609	0.229	0.099	0	CD4 T	GABARAPL1
0	1.75545	0.185	0.055	0	CD4 T	DDHD1
0	1.86456	0.174	0.044	0	CD4 T	STAT5B
0	1.28096	0.201	0.071	0	CD4 T	SLC9A3R1
0	-4.18826	0.014	0.144	0	CD4 T	MFGE8
0	0.566466	0.346	0.216	0	CD4 T	PMAIP1
0	1.1139	0.208	0.079	0	CD4 T	RNF149
0	1.60421	0.185	0.056	0	CD4 T	DOCK2
0	1.21451	0.205	0.076	0	CD4 T	DGKZ
0	-1.36582	0.136	0.265	0	CD4 T	TXNDC17
0	2.43423	0.154	0.025	0	CD4 T	RGL4
0	1.85277	0.174	0.045	0	CD4 T	TRAPPC10
0	0.469779	0.292	0.163	0	CD4 T	NFKBIZ
0	-1.32797	0.186	0.314	0	CD4 T	NDUFB9
0	2.22627	0.162	0.034	0	CD4 T	DUSP16
0	-1.10889	0.241	0.369	0	CD4 T	ERH
0	-4.16787	0.01	0.137	0	CD4 T	PHLDA3
0	2.10802	0.164	0.037	0	CD4 T	CASK
0	0.5187	0.252	0.125	0	CD4 T	PLIN2
0	2.51923	0.152	0.025	0	CD4 T	MLLT3
0	0.65138	0.308	0.181	0	CD4 T	YY1
0	2.0001	0.168	0.041	0	CD4 T	NFATC1
0	0.766367	0.302	0.175	0	CD4 T	PIM3
0	-3.80437	0.014	0.141	0	CD4 T	FSCN1
0	-1.24658	0.152	0.278	0	CD4 T	RAB7A
0	0.629184	0.278	0.152	0	CD4 T	SNRPN
0	4.48028	0.132	0.006	0	CD4 T	CHRM3-AS2
0	1.6801	0.17	0.044	0	CD4 T	HIVEP2
0	1.02812	0.221	0.095	0	CD4 T	UTRN
0	-1.95117	0.066	0.192	0	CD4 T	ARL2
0	1.25591	0.209	0.083	0	CD4 T	BIRC2
0	1.28117	0.195	0.069	0	CD4 T	VSIR
0	-8.25439	0.003	0.129	0	CD4 T	DCT
0	1.52032	0.186	0.06	0	CD4 T	N4BP1
0	-1.22093	0.256	0.382	0	CD4 T	DDT
0	0.256799	0.961	0.835	0	CD4 T	MT-ND2
0	1.03011	0.973	0.847	0	CD4 T	MT-ND3
0	1.80802	0.171	0.046	0	CD4 T	CDK11A
0	1.07964	0.227	0.102	0	CD4 T	CDK13
0	1.84515	0.167	0.042	0	CD4 T	BEX2
0	1.46355	0.185	0.06	0	CD4 T	ARHGAP4
0	1.19136	0.212	0.087	0	CD4 T	FOXN3
0	1.15251	0.216	0.091	0	CD4 T	VPS13C
0	-5.59719	0.004	0.129	0	CD4 T	CAVIN1
0	1.59674	0.18	0.055	0	CD4 T	PITPNC1
0	-1.35806	0.18	0.305	0	CD4 T	SNRPD1
0	-1.04803	0.248	0.373	0	CD4 T	RBX1
0	1.00968	0.235	0.11	0	CD4 T	BDP1
0	-2.40979	0.048	0.173	0	CD4 T	FAM3C
0	0.64266	0.29	0.165	0	CD4 T	CD47
0	-2.59426	0.044	0.168	0	CD4 T	PHLDA2
0	1.40432	0.191	0.067	0	CD4 T	ANKRD13D
0	0.739228	0.264	0.14	0	CD4 T	WAC
0	1.17544	0.209	0.085	0	CD4 T	NECAP2
0	1.3083	0.206	0.082	0	CD4 T	HECTD1
0	0.667434	0.278	0.155	0	CD4 T	TNFRSF14
0	-2.55889	0.044	0.167	0	CD4 T	AP1S1
0	-2.08195	0.048	0.171	0	CD4 T	SERPINH1
0	-3.7317	0.047	0.17	0	CD4 T	NKG7
0	1.09999	0.209	0.086	0	CD4 T	GBP5
0	1.0945	0.219	0.096	0	CD4 T	RBM5
0	1.03235	0.223	0.1	0	CD4 T	RYBP
0	1.90729	0.164	0.041	0	CD4 T	SENP7
0	0.942665	0.241	0.118	0	CD4 T	PHIP
0	1.44522	0.185	0.062	0	CD4 T	SAMD9
0	-1.0816	0.243	0.366	0	CD4 T	ENY2
0	2.22768	0.156	0.033	0	CD4 T	CDR2
0	1.83875	0.164	0.041	0	CD4 T	MFNG
0	1.04085	0.181	0.059	0	CD4 T	C1orf162
0	-0.825844	0.351	0.473	0	CD4 T	SEC61B
0	-4.5435	0.007	0.129	0	CD4 T	ST3GAL4
0	1.98562	0.161	0.039	0	CD4 T	PCNX1
0	2.20062	0.155	0.033	0	CD4 T	GOLGA8B
0	0.764601	0.269	0.148	0	CD4 T	TGOLN2
0	0.646497	0.268	0.147	0	CD4 T	GRB2
0	2.91665	0.135	0.014	0	CD4 T	TXK
0	0.980968	0.224	0.103	0	CD4 T	BTN3A2
0	1.21001	0.202	0.081	0	CD4 T	PPIL4
0	1.74629	0.168	0.047	0	CD4 T	BORCS5
0	1.41107	0.183	0.062	0	CD4 T	LINC00623
0	-1.06041	0.31	0.431	0	CD4 T	TBCA
0	-1.02084	0.622	0.743	0	CD4 T	SLC25A6
0	-1.30112	0.33	0.451	0	CD4 T	PGK1
0	1.14622	0.207	0.086	0	CD4 T	PTPN2
0	1.65382	0.174	0.053	0	CD4 T	ZNF430
0	0.914212	0.977	0.856	0	CD4 T	MT-ND1
0	-1.82431	0.083	0.204	0	CD4 T	COMT
0	0.605596	0.28	0.16	0	CD4 T	CAPZA1
0	1.26282	0.198	0.078	0	CD4 T	TTC14
0	1.28112	0.195	0.075	0	CD4 T	TRIM22
0	1.29587	0.198	0.078	0	CD4 T	ZMYM2
0	2.17236	0.151	0.031	0	CD4 T	SH3YL1
0	-3.15505	0.029	0.149	0	CD4 T	SLC25A4
0	1.90525	0.158	0.038	0	CD4 T	GIMAP2
0	0.989671	0.218	0.098	0	CD4 T	PAG1
0	1.44834	0.184	0.064	0	CD4 T	MORC3
0	0.947643	0.23	0.111	0	CD4 T	DNTTIP2
0	1.76627	0.165	0.046	0	CD4 T	SP140L
0	1.8	0.163	0.044	0	CD4 T	CEP85L
0	-2.23982	0.048	0.167	0	CD4 T	CDK4
0	0.623724	0.291	0.172	0	CD4 T	HP1BP3
0	2.45314	0.143	0.024	0	CD4 T	LDLRAP1
0	-0.953019	0.574	0.693	0	CD4 T	H2AFZ
0	2.00262	0.161	0.042	0	CD4 T	PHTF2
0	-2.97861	0.039	0.158	0	CD4 T	CTSL
0	-0.700014	0.572	0.691	0	CD4 T	SLC25A3
0	-5.57714	0.008	0.127	0	CD4 T	RNASE1
0	0.851528	0.241	0.122	0	CD4 T	PAFAH1B1
0	1.12722	0.208	0.089	0	CD4 T	TTC19
0	-1.33119	0.186	0.305	0	CD4 T	RANBP1
0	1.18596	0.18	0.061	0	CD4 T	IL2RB
0	1.76252	0.16	0.041	0	CD4 T	MX2
0	0.699651	0.27	0.152	0	CD4 T	PRPF4B
0	0.731905	0.272	0.154	0	CD4 T	SNHG15
0	1.64996	0.171	0.053	0	CD4 T	CCNT1
0	1.33116	0.193	0.075	0	CD4 T	SETD2
0	0.991205	0.228	0.11	0	CD4 T	TMF1
0	-3.10229	0.021	0.139	0	CD4 T	COPRS
0	4.94999	0.122	0.004	0	CD4 T	FOXP3
0	-4.54706	0.007	0.125	0	CD4 T	PPFIBP1
0	1.51243	0.175	0.057	0	CD4 T	HERC1
0	1.48037	0.175	0.057	0	CD4 T	RNF166
0	0.68958	0.258	0.141	0	CD4 T	BUB3
0	1.19475	0.195	0.078	0	CD4 T	TFRC
0	-3.62899	0.015	0.132	0	CD4 T	TBC1D7
0	0.925077	0.228	0.111	0	CD4 T	STAG2
0	2.80673	0.134	0.017	0	CD4 T	LINC00861
0	-3.84479	0.011	0.128	0	CD4 T	CAVIN3
0	-1.50464	0.104	0.221	0	CD4 T	TIMM8B
0	-2.65172	0.046	0.163	0	CD4 T	MSRB2
0	-4.19831	0.016	0.133	0	CD4 T	TNFRSF12A
0	1.70281	0.16	0.043	0	CD4 T	IL4R
0	-0.750335	0.606	0.723	0	CD4 T	CALM2
0	1.06954	0.204	0.087	0	CD4 T	CRBN
0	-2.92994	0.032	0.149	0	CD4 T	HES1
0	-6.29651	0.002	0.119	0	CD4 T	TFAP2A
0	-5.52156	0.007	0.124	0	CD4 T	PCOLCE
0	1.0362	0.21	0.093	0	CD4 T	VPS51
0	1.89447	0.159	0.043	0	CD4 T	NAF1
0	0.935951	0.226	0.11	0	CD4 T	NIPBL
0	1.81913	0.159	0.043	0	CD4 T	CRTC3
0	1.12951	0.204	0.088	0	CD4 T	PPP1R15B
0	-5.92336	0.004	0.12	0	CD4 T	IGFBP2
0	-6.11822	0.002	0.118	0	CD4 T	MYO10
0	0.912858	0.211	0.095	0	CD4 T	SERPINB9
0	1.0828	0.209	0.093	0	CD4 T	KDM2A
0	0.931115	0.21	0.094	0	CD4 T	TMPO
0	2.05919	0.148	0.032	0	CD4 T	AC243960.1
0	0.821244	0.264	0.149	0	CD4 T	LIMS1
0	1.47056	0.168	0.053	0	CD4 T	SPN
0	0.976385	0.223	0.108	0	CD4 T	GLRX
0	1.26138	0.193	0.078	0	CD4 T	OGT
0	-6.54411	0.007	0.122	0	CD4 T	FN1
0	-1.84024	0.064	0.179	0	CD4 T	ITM2C
0	0.966639	0.216	0.101	0	CD4 T	KRAS
0	1.70553	0.156	0.041	0	CD4 T	SIRPG
0	0.679115	0.268	0.154	0	CD4 T	RNMT
0	0.801921	0.233	0.119	0	CD4 T	MKNK2
0	1.21444	0.199	0.085	0	CD4 T	PDCL3
0	-2.31784	0.044	0.158	0	CD4 T	APP
0	-2.6899	0.033	0.147	0	CD4 T	NBL1
0	0.854017	0.237	0.123	0	CD4 T	ASH1L
0	0.996732	0.213	0.099	0	CD4 T	USP34
0	2.11476	0.144	0.03	0	CD4 T	ANXA2R
0	1.30437	0.183	0.069	0	CD4 T	RBM33
0	-4.33599	0.022	0.135	0	CD4 T	FCER1G
0	3.04323	0.135	0.022	0	CD4 T	PGAP1
0	1.54396	0.166	0.053	0	CD4 T	SNRK
0	1.09889	0.201	0.088	0	CD4 T	WDR82
0	-2.04891	0.051	0.164	0	CD4 T	SERPINB6
0	-1.69366	0.086	0.199	0	CD4 T	UQCC2
0	-4.04347	0.012	0.125	0	CD4 T	NSG1
0	-3.4106	0.015	0.128	0	CD4 T	VAT1
0	2.416	0.143	0.03	0	CD4 T	ZDBF2
0	1.17121	0.182	0.069	0	CD4 T	PRKCB
0	1.53216	0.168	0.056	0	CD4 T	KAT6B
0	0.674954	0.258	0.146	0	CD4 T	CHURC1
0	2.33244	0.139	0.027	0	CD4 T	TIAM1
0	-4.84622	0.005	0.117	0	CD4 T	MEF2C
0	-6.26659	0.004	0.116	0	CD4 T	GDF15
0	0.847757	0.224	0.112	0	CD4 T	URI1
0	1.33148	0.174	0.062	0	CD4 T	SH2D2A
0	1.85811	0.149	0.037	0	CD4 T	GPR174
0	-2.25173	0.042	0.154	0	CD4 T	MRPL15
0	0.674908	0.238	0.126	0	CD4 T	DUSP5
0	1.58037	0.168	0.057	0	CD4 T	FAM129A
0	0.857106	0.228	0.117	0	CD4 T	CEBPZ
0	-7.8829	0.001	0.112	0	CD4 T	CD8A
0	0.22603	0.219	0.108	0	CD4 T	HEXIM1
0	0.681968	0.24	0.129	0	CD4 T	CMPK1
0	1.33127	0.179	0.068	0	CD4 T	RICTOR
0	1.73767	0.153	0.042	0	CD4 T	PACS1
0	1.01619	0.205	0.094	0	CD4 T	PDCD7
0	1.29096	0.176	0.065	0	CD4 T	SIRT7
0	2.05338	0.14	0.03	0	CD4 T	RETREG1
0	1.03267	0.198	0.088	0	CD4 T	ORAI1
0	1.71005	0.152	0.042	0	CD4 T	ARHGAP25
0	1.02336	0.206	0.096	0	CD4 T	DNAJB14
0	1.8149	0.151	0.041	0	CD4 T	BCL9L
0	1.28141	0.178	0.068	0	CD4 T	R3HDM2
0	-0.814628	0.697	0.806	0	CD4 T	HMGB1
0	0.778213	0.229	0.12	0	CD4 T	PPHLN1
0	0.746283	0.231	0.122	0	CD4 T	SMG1
0	-6.00728	0.005	0.114	0	CD4 T	CYR61
0	3.09036	0.125	0.016	0	CD4 T	IKZF2
0	1.11494	0.187	0.078	0	CD4 T	RNPEPL1
0	-5.78142	0.003	0.112	0	CD4 T	CTHRC1
0	0.997502	0.188	0.079	0	CD4 T	NR4A3
0	-3.22395	0.017	0.126	0	CD4 T	RAB34
0	-0.860637	0.506	0.615	0	CD4 T	SSR4
0	1.2855	0.174	0.065	0	CD4 T	PHF11
0	1.32546	0.178	0.069	0	CD4 T	ZC3H7A
0	2.0329	0.139	0.031	0	CD4 T	CRLF3
0	-2.48126	0.058	0.166	0	CD4 T	CCL4
0	1.35593	0.167	0.059	0	CD4 T	CARD8
0	2.73921	0.126	0.018	0	CD4 T	ARMH1
0	-6.44857	0.003	0.111	0	CD4 T	RND3
0	1.17361	0.186	0.078	0	CD4 T	ZNF131
0	1.14636	0.186	0.078	0	CD4 T	RBM23
0	1.72273	0.148	0.04	0	CD4 T	AL121944.1
0	-2.24606	0.04	0.148	0	CD4 T	SPTSSA
0	1.00811	0.199	0.092	0	CD4 T	REST
0	2.04624	0.138	0.031	0	CD4 T	SGTB
0	0.793779	0.227	0.12	0	CD4 T	KRR1
0	-5.61658	0.005	0.112	0	CD4 T	QPCT
0	2.50473	0.128	0.021	0	CD4 T	FHIT
0	1.1762	0.181	0.074	0	CD4 T	XRN1
0	0.880779	0.214	0.107	0	CD4 T	RNF145
0	-5.53198	0.004	0.111	0	CD4 T	AEBP1
0	-6.39826	0.002	0.109	0	CD4 T	PIR
0	3.17214	0.119	0.012	0	CD4 T	LINC01550
0	-2.20186	0.035	0.142	0	CD4 T	CTNNA1
0	1.15678	0.174	0.067	0	CD4 T	PSTPIP1
0	1.30823	0.163	0.057	0	CD4 T	PYHIN1
0	1.52851	0.158	0.052	0	CD4 T	ERO1B
0	-1.92045	0.061	0.167	0	CD4 T	CYSTM1
0	1.4945	0.16	0.054	0	CD4 T	SFXN1
0	-3.2563	0.026	0.132	0	CD4 T	KLF4
0	1.53153	0.158	0.052	0	CD4 T	WHAMM
0	0.954103	0.197	0.091	0	CD4 T	ASXL1
0	1.40223	0.16	0.054	0	CD4 T	FAM118A
0	1.20184	0.18	0.074	0	CD4 T	NUMA1
0	1.86634	0.141	0.035	0	CD4 T	FRAT2
0	1.31432	0.167	0.062	0	CD4 T	EXOSC6
0	-5.72506	0.003	0.108	0	CD4 T	RAB38
0	1.12915	0.184	0.079	0	CD4 T	SRPRA
0	1.10468	0.188	0.083	0	CD4 T	TSPAN14
0	-5.95514	0.003	0.108	0	CD4 T	PLTP
0	1.14846	0.179	0.074	0	CD4 T	CDKN2D
0	0.762186	0.982	0.877	0	CD4 T	MT-CYB
0	-0.735144	0.468	0.573	0	CD4 T	RAN
0	0.990445	0.198	0.094	0	CD4 T	ZNF644
0	-2.34626	0.053	0.157	0	CD4 T	CKS1B
0	-2.03641	0.051	0.155	0	CD4 T	GGCT
0	2.09982	0.133	0.029	0	CD4 T	ZBTB25
0	1.53754	0.155	0.051	0	CD4 T	BRD1
0	0.829093	0.209	0.105	0	CD4 T	WDR33
0	1.17661	0.181	0.077	0	CD4 T	ARL5B
0	1.57521	0.149	0.045	0	CD4 T	NLRC5
0	1.4842	0.153	0.049	0	CD4 T	R3HDM4
0	-2.38511	0.05	0.154	0	CD4 T	FCGRT
0	1.23823	0.166	0.063	0	CD4 T	ARAP2
0	1.91758	0.136	0.033	0	CD4 T	JADE2
0	1.25761	0.168	0.065	0	CD4 T	HERPUD2
0	1.28004	0.17	0.067	0	CD4 T	TNRC6A
0	-6.66364	0.002	0.105	0	CD4 T	CTSK
0	1.1868	0.175	0.072	0	CD4 T	NUTM2B-AS1
0	1.63236	0.147	0.044	0	CD4 T	NLRP1
0	0.969381	0.189	0.087	0	CD4 T	ITSN2
0	1.06459	0.19	0.088	0	CD4 T	SNX9
0	2.2801	0.128	0.026	0	CD4 T	MFHAS1
0	1.41541	0.154	0.052	0	CD4 T	SPATA13
0	1.84921	0.139	0.037	0	CD4 T	RASA3
0	0.905052	0.201	0.099	0	CD4 T	TMEM259
0	1.12327	0.174	0.072	0	CD4 T	PELI1
0	0.733355	0.213	0.111	0	CD4 T	SS18L2
0	0.825476	0.211	0.109	0	CD4 T	CNOT2
0	0.807598	0.217	0.115	0	CD4 T	DNAJA2
0	1.63575	0.143	0.041	0	CD4 T	RGS14
0	-0.988655	0.462	0.564	0	CD4 T	COX7A2
0	1.38417	0.157	0.056	0	CD4 T	THEM4
0	2.04832	0.13	0.029	0	CD4 T	INPP4A
0	0.874224	0.196	0.095	0	CD4 T	TRIM38
0	2.03719	0.131	0.03	0	CD4 T	KLF12
0	1.95538	0.134	0.033	0	CD4 T	POLR3E
0	2.367	0.124	0.023	0	CD4 T	ZNF101
0	1.03557	0.167	0.066	0	CD4 T	POU2F2
0	0.886702	0.182	0.081	0	CD4 T	CCDC186
0	2.018	0.131	0.031	0	CD4 T	TMEM131L
0	-2.59783	0.029	0.129	0	CD4 T	CRIP2
0	0.931036	0.198	0.098	0	CD4 T	GLG1
0	1.4087	0.153	0.053	0	CD4 T	ZNF830
0	1.42821	0.153	0.053	0	CD4 T	GTPBP1
0	-5.37602	0.003	0.103	0	CD4 T	NRP2
0	-5.11216	0.007	0.107	0	CD4 T	SELENOP
0	-5.18635	0.006	0.106	0	CD4 T	GNG11
0	1.51932	0.149	0.049	0	CD4 T	TAF3
0	-4.87997	0.006	0.106	0	CD4 T	TCF4
0	0.972163	0.184	0.084	0	CD4 T	APOL6
0	0.843372	0.199	0.1	0	CD4 T	COQ10B
0	-3.56439	0.014	0.113	0	CD4 T	PLOD3
0	2.38308	0.121	0.022	0	CD4 T	P2RY8
0	1.74878	0.136	0.037	0	CD4 T	CHMP7
0	1.38587	0.154	0.055	0	CD4 T	NSUN6
0	-2.5744	0.027	0.126	0	CD4 T	GCSH
0	1.2826	0.162	0.063	0	CD4 T	NCOA3
0	-4.70953	0.005	0.104	0	CD4 T	CLIC4
0	1.0071	0.182	0.083	0	CD4 T	CDC40
0	-5.07933	0.004	0.103	0	CD4 T	PLS3
0	1.55013	0.142	0.043	0	CD4 T	NMRK1
0	1.0848	0.179	0.08	0	CD4 T	USP47
0	0.839415	0.206	0.107	0	CD4 T	OGA
0	-4.45918	0.021	0.12	0	CD4 T	CCL3
0	1.04534	0.18	0.081	0	CD4 T	CDK12
0	0.823265	0.212	0.113	0	CD4 T	SERINC3
0	1.00738	0.177	0.078	0	CD4 T	ILF3-DT
0	1.16526	0.169	0.071	0	CD4 T	DCP2
0	1.14001	0.169	0.071	0	CD4 T	AKAP17A
0	1.59529	0.151	0.053	0	CD4 T	CDK11B
0	1.84452	0.132	0.034	0	CD4 T	NUP210
0	1.10802	0.185	0.087	0	CD4 T	CLDND1
0	1.33175	0.154	0.056	0	CD4 T	PARP8
0	1.1123	0.166	0.068	0	CD4 T	DBF4
0	2.08226	0.139	0.041	0	CD4 T	MAGEH1
0	1.3057	0.155	0.057	0	CD4 T	ZEB1
0	-3.49145	0.013	0.111	0	CD4 T	FAM213A
0	1.25279	0.163	0.065	0	CD4 T	ZNF267
0	1.88309	0.132	0.034	0	CD4 T	PHF12
0	0.818931	0.202	0.105	0	CD4 T	MOB4
0	-6.84891	0.002	0.099	0	CD4 T	BCAN
0	1.19614	0.166	0.069	0	CD4 T	ISG20L2
0	1.16662	0.165	0.068	0	CD4 T	CAB39
0	1.46399	0.148	0.051	0	CD4 T	CLK4
0	2.07628	0.125	0.028	0	CD4 T	SFI1
0	-4.42506	0.006	0.103	0	CD4 T	PDLIM4
0	-4.34995	0.007	0.104	0	CD4 T	QPRT
0	-0.974658	0.833	0.929	0	CD4 T	SERF2
0	1.12532	0.166	0.07	0	CD4 T	CMTM7
0	4.83638	0.099	0.003	0	CD4 T	ADTRP
0	-5.0493	0.008	0.104	0	CD4 T	C11orf96
0	-5.69474	0.003	0.099	0	CD4 T	PRSS23
0	1.05586	0.166	0.07	0	CD4 T	C12orf65
0	2.02927	0.125	0.029	0	CD4 T	GOLGA8A
0	1.9799	0.126	0.03	0	CD4 T	LINS1
0	-5.51347	0.002	0.098	0	CD4 T	FKBP10
0	2.13133	0.12	0.024	0	CD4 T	GRAP2
0	1.05184	0.177	0.081	0	CD4 T	RPS6KA3
0	0.973937	0.176	0.08	0	CD4 T	CCDC91
0	1.1705	0.166	0.071	0	CD4 T	SMC5
0	1.55826	0.139	0.044	0	CD4 T	GPS2
0	0.900235	0.185	0.09	0	CD4 T	MARCH7
0	1.2665	0.155	0.06	0	CD4 T	MAT2B
0	-5.20555	0.003	0.098	0	CD4 T	CAV2
0	2.26916	0.118	0.023	0	CD4 T	DUSP8
0	-3.87302	0.008	0.103	0	CD4 T	RCN1
0	1.11611	0.161	0.066	0	CD4 T	MAML2
0	1.17465	0.158	0.063	0	CD4 T	NCKAP1L
0	1.88789	0.127	0.032	0	CD4 T	MARCH9
0	1.41025	0.146	0.051	0	CD4 T	DENND4A
0	-4.40603	0.01	0.105	0	CD4 T	CD68
0	3.08654	0.107	0.012	0	CD4 T	PBX4
0	-4.73316	0.006	0.101	0	CD4 T	RCAN1
0	1.42071	0.145	0.05	0	CD4 T	ATG2A
0	0.985763	0.174	0.079	0	CD4 T	UBAC2
0	0.962913	0.177	0.082	0	CD4 T	MAX
0	1.07643	0.167	0.073	0	CD4 T	MTF2
0	1.49392	0.139	0.045	0	CD4 T	BTN3A1
0	1.03293	0.167	0.073	0	CD4 T	SYNE1
0	1.18885	0.171	0.077	0	CD4 T	TRIM8
0	1.57634	0.138	0.044	0	CD4 T	FBXO33
0	1.51585	0.135	0.041	0	CD4 T	IL6R
0	0.92334	0.188	0.094	0	CD4 T	CEP350
0	1.15135	0.161	0.067	0	CD4 T	LPIN1
0	1.79775	0.122	0.028	0	CD4 T	TTN
0	0.882231	0.185	0.091	0	CD4 T	CUL3
0	1.27257	0.15	0.056	0	CD4 T	SP140
0	1.34544	0.148	0.054	0	CD4 T	ZNF721
0	0.893976	0.185	0.091	0	CD4 T	ERBIN
0	-4.70093	0.006	0.1	0	CD4 T	TGFBI
0	-2.83312	0.021	0.115	0	CD4 T	EXOSC4
0	2.48285	0.112	0.018	0	CD4 T	AP002387.2
0	0.827379	0.191	0.097	0	CD4 T	TIAL1
0	1.53983	0.135	0.041	0	CD4 T	SELPLG
0	2.29964	0.117	0.023	0	CD4 T	UTY
0	0.993387	0.178	0.084	0	CD4 T	STT3B
0	0.950154	0.178	0.084	0	CD4 T	CWC25
0	0.675211	0.865	0.771	0	CD4 T	PABPC1
0	1.06494	0.17	0.077	0	CD4 T	BIRC6
0	1.02866	0.169	0.076	0	CD4 T	CTCF
0	-3.21296	0.015	0.108	0	CD4 T	SCCPDH
0	0.95595	0.181	0.088	0	CD4 T	RBM6
0	2.48002	0.112	0.019	0	CD4 T	BACH2
0	-6.42487	0.001	0.094	0	CD4 T	GPR143
0	0.932581	0.163	0.07	0	CD4 T	IFITM1
0	2.90943	0.102	0.009	0	CD4 T	IL23A
0	2.71722	0.108	0.015	0	CD4 T	SDR42E2
0	0.954729	0.178	0.085	0	CD4 T	PRPF8
0	0.580879	0.911	0.819	0	CD4 T	HSPA8
0	1.035	0.169	0.077	0	CD4 T	PRRC2B
0	1.55081	0.14	0.048	0	CD4 T	STAM
0	1.12563	0.152	0.06	0	CD4 T	HMCES
0	2.63127	0.108	0.016	0	CD4 T	PRKCQ
0	0.866724	0.184	0.092	0	CD4 T	TRABD
0	0.952707	0.175	0.083	0	CD4 T	UBTF
0	1.05917	0.163	0.072	0	CD4 T	ITGA4
0	1.00313	0.164	0.073	0	CD4 T	EIF1AY
0	-4.54617	0.007	0.098	0	CD4 T	FCGR2A
0	1.19358	0.156	0.065	0	CD4 T	SLC4A7
0	1.25263	0.153	0.062	0	CD4 T	ERAP2
0	1.74175	0.126	0.035	0	CD4 T	STK38
0	-2.84806	0.019	0.11	0	CD4 T	ASPH
0	1.70573	0.127	0.036	0	CD4 T	NPAT
0	-6.47442	0.003	0.094	0	CD4 T	NNMT
0	1.73099	0.13	0.039	0	CD4 T	FAS
0	-6.13498	0.002	0.093	0	CD4 T	EMP2
0	1.10765	0.159	0.068	0	CD4 T	CHD6
0	1.13742	0.154	0.063	0	CD4 T	PREX1
0	0.871878	0.175	0.084	0	CD4 T	EHD1
0	1.49128	0.135	0.045	0	CD4 T	KIAA1109
0	2.07843	0.116	0.026	0	CD4 T	CD226
0	1.53784	0.13	0.04	0	CD4 T	CNST
0	0.88428	0.181	0.091	0	CD4 T	ZNF638
0	-5.36463	0.003	0.093	0	CD4 T	WWTR1
0	1.36845	0.141	0.051	0	CD4 T	RBM4
0	1.598	0.13	0.04	0	CD4 T	DYRK2
0	-5.4434	0.003	0.093	0	CD4 T	CRNDE
0	1.11553	0.156	0.066	0	CD4 T	NFATC3
0	-5.33585	0.003	0.093	0	CD4 T	BIRC7
0	2.1903	0.112	0.022	0	CD4 T	LINC00649
0	0.818091	0.991	0.901	0	CD4 T	MT-ATP6
0	0.318312	0.982	0.892	0	CD4 T	MT-ND4
0	1.44691	0.136	0.047	0	CD4 T	PHC3
0	1.0272	0.161	0.072	0	CD4 T	NSD1
0	0.923557	0.168	0.079	0	CD4 T	NRBF2
0	1.45794	0.134	0.045	0	CD4 T	PPP2R2D
0	1.09664	0.155	0.066	0	CD4 T	NCK1
0	1.88306	0.119	0.03	0	CD4 T	HAUS3
0	-2.83443	0.016	0.105	0	CD4 T	CXXC5
0	1.0933	0.155	0.066	0	CD4 T	MED30
0	-7.70376	0.002	0.091	0	CD4 T	TYRP1
0	1.84907	0.121	0.032	0	CD4 T	SLC16A7
0	1.70534	0.125	0.036	0	CD4 T	TRAF3
0	-4.42115	0.006	0.095	0	CD4 T	H1F0
0	1.71606	0.123	0.034	0	CD4 T	CERK
0	0.865892	0.174	0.085	0	CD4 T	IRF2
0	0.955158	0.173	0.084	0	CD4 T	RBM26
0	1.31045	0.14	0.052	0	CD4 T	ZBTB11
0	0.951247	0.166	0.078	0	CD4 T	PPP4R3B
0	1.3178	0.137	0.049	0	CD4 T	ASF1A
0	1.3927	0.137	0.049	0	CD4 T	NUP98
0	0.957063	0.168	0.08	0	CD4 T	STK24
0	1.02838	0.159	0.071	0	CD4 T	TLE3
0	1.0695	0.153	0.065	0	CD4 T	CD84
0	1.73319	0.124	0.036	0	CD4 T	GPR155
0	1.74003	0.128	0.04	0	CD4 T	TIFA
0	-4.09812	0.014	0.102	0	CD4 T	VEGFA
0	1.32273	0.152	0.064	0	CD4 T	PCNX4
0	-4.08966	0.006	0.094	0	CD4 T	GAS7
0	1.42086	0.126	0.038	0	CD4 T	LDLRAD4
0	1.34887	0.139	0.052	0	CD4 T	ZC3H6
0	0.971989	0.165	0.078	0	CD4 T	ZNF148
0	1.37617	0.135	0.048	0	CD4 T	HBS1L
0	1.47751	0.133	0.046	0	CD4 T	TAB2
0	-3.66715	0.012	0.099	0	CD4 T	TYMS
0	-5.56692	0.002	0.089	0	CD4 T	ENAH
0	1.55294	0.126	0.039	0	CD4 T	RNF44
0	-6.64896	0.008	0.095	0	CD4 T	COL1A2
0	1.28959	0.141	0.054	0	CD4 T	ARFGEF1
0	1.49667	0.128	0.041	0	CD4 T	WWP1
0	1.79051	0.128	0.041	0	CD4 T	PGM2L1
0	1.15412	0.141	0.054	0	CD4 T	GCHFR
0	1.11528	0.154	0.067	0	CD4 T	NFATC2IP
0	1.09246	0.154	0.067	0	CD4 T	TRADD
0	-6.38716	0.001	0.088	0	CD4 T	TMEM98
0	-5.78491	0.002	0.089	0	CD4 T	SOX10
0	0.57223	0.992	0.905	0	CD4 T	MT-CO3
0	1.44016	0.131	0.045	0	CD4 T	NR1D2
0	1.02106	0.161	0.075	0	CD4 T	EPSTI1
0	1.19915	0.143	0.057	0	CD4 T	PRKACB
0	2.2188	0.106	0.02	0	CD4 T	S1PR1
0	-5.00524	0.016	0.102	0	CD4 T	S100A2
0	2.20111	0.108	0.022	0	CD4 T	TMEM63A
0	2.18202	0.108	0.022	0	CD4 T	CMTM8
0	1.80092	0.118	0.032	0	CD4 T	MSL2
0	1.10925	0.15	0.064	0	CD4 T	FRYL
0	1.05369	0.153	0.067	0	CD4 T	CDKN2AIP
0	1.07871	0.151	0.065	0	CD4 T	OTULIN
0	1.60721	0.124	0.038	0	CD4 T	PPWD1
0	1.54208	0.126	0.04	0	CD4 T	ELMO1
0	-3.78064	0.008	0.094	0	CD4 T	TRIP6
0	-6.79195	0.001	0.087	0	CD4 T	RGS20
0	-3.49483	0.017	0.103	0	CD4 T	GZMB
0	2.32022	0.106	0.02	0	CD4 T	GPR132
0	1.43503	0.131	0.046	0	CD4 T	SKI
0	1.37615	0.133	0.048	0	CD4 T	JADE1
0	-4.74173	0.011	0.096	0	CD4 T	DST
0	1.42311	0.13	0.045	0	CD4 T	TARSL2
0	2.60428	0.101	0.016	0	CD4 T	PHLDB3
0	-4.22624	0.006	0.091	0	CD4 T	C1orf21
0	1.11567	0.15	0.065	0	CD4 T	ATXN2L
0	-4.03056	0.007	0.092	0	CD4 T	PKIG
0	0.356003	0.897	0.812	0	CD4 T	RPL36AL
0	1.20177	0.137	0.053	0	CD4 T	INPP5D
0	1.20232	0.138	0.054	0	CD4 T	PSMB8-AS1
0	1.23476	0.139	0.055	0	CD4 T	ESCO1
0	1.29762	0.135	0.051	0	CD4 T	RNF138
0	-8.33969	0	0.084	0	CD4 T	CD8B
0	1.4003	0.133	0.049	0	CD4 T	RPS6KA5
0	1.25455	0.129	0.045	0	CD4 T	RFLNB
0	1.99717	0.11	0.026	0	CD4 T	METTL4
0	1.44889	0.129	0.045	0	CD4 T	ZNF91
0	2.2927	0.108	0.024	0	CD4 T	THADA
0	-5.80463	0.002	0.086	0	CD4 T	GMPR
0	-5.99603	0.002	0.086	0	CD4 T	ID4
0	1.94947	0.109	0.025	0	CD4 T	THEMIS
0	1.08202	0.151	0.067	0	CD4 T	ESYT2
0	1.38979	0.119	0.035	0	CD4 T	GPR18
0	1.19696	0.141	0.057	0	CD4 T	CCNK
0	1.48614	0.126	0.042	0	CD4 T	ZCCHC2
0	0.936698	0.154	0.07	0	CD4 T	RGS19
0	-0.445386	0.777	0.861	0	CD4 T	MYL6
0	1.28185	0.134	0.051	0	CD4 T	ZC3H8
0	1.21225	0.138	0.055	0	CD4 T	PHYKPL
0	1.19359	0.14	0.057	0	CD4 T	KIAA2026
0	1.22664	0.138	0.055	0	CD4 T	HDAC7
0	0.974991	0.155	0.072	0	CD4 T	RLF
0	1.34091	0.128	0.045	0	CD4 T	PTPN4
0	1.24635	0.133	0.05	0	CD4 T	SCML1
0	2.53412	0.101	0.018	0	CD4 T	CYSLTR1
0	3.21535	0.092	0.009	0	CD4 T	ANK3
0	1.39103	0.128	0.045	0	CD4 T	CORO7
0	1.80987	0.114	0.031	0	CD4 T	FAM117A
0	-5.27723	0.002	0.085	0	CD4 T	OSBPL1A
0	1.67386	0.116	0.033	0	CD4 T	U2AF1L4
0	1.60727	0.12	0.037	0	CD4 T	UXS1
0	1.59295	0.119	0.036	0	CD4 T	ARHGEF3
0	1.10843	0.149	0.066	0	CD4 T	AGO2
0	1.13336	0.145	0.062	0	CD4 T	CREBZF
0	-5.70887	0.003	0.086	0	CD4 T	MGST1
0	1.17578	0.141	0.058	0	CD4 T	CKAP2
0	-4.88476	0.005	0.088	0	CD4 T	MAFB
0	-5.85169	0.008	0.091	0	CD4 T	COL6A2
0	1.0265	0.153	0.071	0	CD4 T	MIA3
0	-5.42912	0.003	0.085	0	CD4 T	SRPX
0	-5.93153	0.003	0.085	0	CD4 T	SERPING1
0	-7.37323	0.001	0.083	0	CD4 T	POSTN
0	-4.813	0.004	0.086	0	CD4 T	GNG12
0	0.976936	0.151	0.069	0	CD4 T	CCDC174
0	2.26021	0.102	0.02	0	CD4 T	RAPGEF6
0	1.11634	0.143	0.061	0	CD4 T	N4BP2L1
0	1.01212	0.147	0.065	0	CD4 T	NFKBID
0	2.16448	0.104	0.022	0	CD4 T	TTTY15
0	-1.54166	0.815	0.896	0	CD4 T	VIM
0	-5.86583	0.002	0.083	0	CD4 T	NES
0	1.77354	0.112	0.031	0	CD4 T	DOCK11
0	0.974655	0.154	0.073	0	CD4 T	CD82
0	2.50552	0.097	0.016	0	CD4 T	LINC01089
0	1.76504	0.11	0.029	0	CD4 T	C16orf54
0	2.46812	0.099	0.018	0	CD4 T	AARSD1
0	-6.85745	0.003	0.084	0	CD4 T	COL6A1
0	1.21829	0.12	0.039	0	CD4 T	SCML4
0	1.56155	0.118	0.037	0	CD4 T	CDC37L1
0	-4.03369	0.006	0.087	0	CD4 T	CTTN
0	1.51629	0.118	0.037	0	CD4 T	STN1
0	1.04743	0.132	0.052	0	CD4 T	JAML
0	0.807266	0.14	0.06	0	CD4 T	SNAPC1
0	1.24555	0.132	0.052	0	CD4 T	STAT5A
0	1.11466	0.138	0.058	0	CD4 T	RRP1B
0	1.59072	0.113	0.033	0	CD4 T	PIK3CD
0	2.30188	0.099	0.019	0	CD4 T	AC092683.1
0	-5.25262	0.003	0.083	0	CD4 T	ETV5
0	-6.35073	0.004	0.084	0	CD4 T	SPARCL1
0	1.32247	0.123	0.043	0	CD4 T	SMIM27
0	1.86334	0.108	0.028	0	CD4 T	ZNF506
0	1.28923	0.13	0.05	0	CD4 T	KMT2B
0	1.66737	0.118	0.038	0	CD4 T	LINC01943
0	1.40385	0.122	0.042	0	CD4 T	SLC25A38
0	1.41552	0.122	0.042	0	CD4 T	LRBA
0	-5.43064	0.006	0.086	0	CD4 T	CTGF
0	1.08762	0.143	0.063	0	CD4 T	TRPS1
0	1.9523	0.105	0.025	0	CD4 T	TRIM14
0	2.00092	0.105	0.025	0	CD4 T	HIP1R
0	1.21569	0.134	0.055	0	CD4 T	MEPCE
0	1.81625	0.108	0.029	0	CD4 T	ZBTB24
0	1.78754	0.109	0.03	0	CD4 T	LFNG
0	2.79991	0.091	0.012	0	CD4 T	EPHX2
0	1.03958	0.128	0.049	0	CD4 T	SIRT1
0	1.45303	0.124	0.045	0	CD4 T	ZNRF1
0	1.60336	0.112	0.033	0	CD4 T	ATP2A3
0	1.5489	0.118	0.039	0	CD4 T	ZNRF2
0	0.323357	0.989	0.91	0	CD4 T	MT-CO2
0	1.58359	0.114	0.036	0	CD4 T	EPC2
0	1.44105	0.114	0.036	0	CD4 T	TACC3
0	1.14541	0.134	0.056	0	CD4 T	ZC3H18
0	-4.94545	0.003	0.081	0	CD4 T	FKBP9
0	1.33578	0.123	0.045	0	CD4 T	CSGALNACT2
0	2.37983	0.096	0.018	0	CD4 T	TCP11L2
0	1.67907	0.113	0.035	0	CD4 T	SLFN11
0	1.04016	0.142	0.064	0	CD4 T	RNF216
0	1.98892	0.103	0.025	0	CD4 T	ARNTL
0	1.05485	0.141	0.063	0	CD4 T	NUP58
0	1.99275	0.103	0.025	0	CD4 T	IL21R
0	1.06229	0.143	0.065	0	CD4 T	STX16
0	2.01597	0.1	0.023	0	CD4 T	LAX1
0	1.21364	0.13	0.053	0	CD4 T	MAP3K1
0	0.848063	0.129	0.052	0	CD4 T	TNF
0	1.53407	0.117	0.04	0	CD4 T	TMEM245
0	1.53073	0.114	0.037	0	CD4 T	SMG6
0	-5.34165	0.002	0.079	0	CD4 T	HNMT
0	1.28938	0.121	0.044	0	CD4 T	XPO6
0	1.89637	0.103	0.026	0	CD4 T	SLC7A6
0	1.33311	0.123	0.046	0	CD4 T	ABHD3
0	1.38146	0.12	0.043	0	CD4 T	DIP2A
0	3.15235	0.085	0.009	0	CD4 T	AC133644.2
0	1.02125	0.135	0.059	0	CD4 T	MYO1G
0	1.20629	0.129	0.053	0	CD4 T	OTUD5
0	1.49474	0.114	0.038	0	CD4 T	KANSL2
0	1.14918	0.131	0.055	0	CD4 T	CHD8
0	1.26252	0.121	0.045	0	CD4 T	CCDC69
0	2.1868	0.104	0.028	0	CD4 T	ICA1
0	1.63148	0.109	0.033	0	CD4 T	PVT1
0	1.63218	0.108	0.032	0	CD4 T	SLC25A45
0	2.13055	0.096	0.02	0	CD4 T	NELL2
0	2.67198	0.089	0.013	0	CD4 T	LPAR2
0	0.687491	0.727	0.651	0	CD4 T	JUN
0	0.544085	0.995	0.919	0	CD4 T	MT-CO1
0	1.44294	0.113	0.038	0	CD4 T	ANKRD36C
0	1.37167	0.117	0.042	0	CD4 T	YTHDC2
0	1.19438	0.127	0.052	0	CD4 T	ASCC3
0	1.13116	0.135	0.06	0	CD4 T	ELMSAN1
0	1.08418	0.131	0.056	0	CD4 T	TNFSF12
0	1.82791	0.102	0.027	0	CD4 T	LRRC8C
0	1.26148	0.123	0.048	0	CD4 T	CYP20A1
0	2.23621	0.094	0.019	0	CD4 T	PLCL2
0	2.36105	0.09	0.015	0	CD4 T	TMEM71
0	2.35948	0.094	0.019	0	CD4 T	DGKE
0	0.875024	0.116	0.042	0	CD4 T	LY9
0	1.36252	0.116	0.042	0	CD4 T	HIVEP1
0	1.83771	0.1	0.026	0	CD4 T	CAMK2G
0	1.13439	0.128	0.054	0	CD4 T	PAF1
0	2.75718	0.086	0.012	0	CD4 T	MAN1C1
0	1.29055	0.119	0.045	0	CD4 T	IP6K1
0	1.54978	0.109	0.035	0	CD4 T	MAN2A1
0	1.53088	0.109	0.035	0	CD4 T	AC016831.1
0	1.22551	0.12	0.046	0	CD4 T	SASH3
0	1.60904	0.106	0.032	0	CD4 T	METTL15
0	1.61017	0.107	0.033	0	CD4 T	KLHL28
0	2.08255	0.094	0.02	0	CD4 T	DENND1C
0	1.82856	0.1	0.027	0	CD4 T	MAP3K4
0	1.53908	0.109	0.036	0	CD4 T	NAA16
0	1.83599	0.099	0.026	0	CD4 T	TTPAL
0	1.29098	0.117	0.044	0	CD4 T	IFNAR2
0	1.52515	0.105	0.032	0	CD4 T	SYNJ2
0	2.79977	0.087	0.014	0	CD4 T	CCR6
0	1.15314	0.123	0.05	0	CD4 T	LRCH4
0	1.48859	0.108	0.035	0	CD4 T	PRKAG2
0	1.36288	0.108	0.035	0	CD4 T	APOLD1
0	2.39624	0.089	0.016	0	CD4 T	NDUFV2-AS1
0	3.52457	0.079	0.007	0	CD4 T	FBLN7
0	4.9064	0.074	0.002	0	CD4 T	GCNT4
0	1.14365	0.12	0.048	0	CD4 T	RRM1
0	1.1517	0.123	0.052	0	CD4 T	BSDC1
0	1.26448	0.117	0.046	0	CD4 T	OGDH
0	1.34386	0.116	0.045	0	CD4 T	GK
0	1.18906	0.117	0.046	0	CD4 T	NDE1
0	2.40278	0.085	0.014	0	CD4 T	UBASH3A
0	1.16089	0.119	0.048	0	CD4 T	GPR171
0	2.15224	0.089	0.018	0	CD4 T	ITGB2-AS1
0	1.2318	0.112	0.042	0	CD4 T	ABTB1
0	1.4292	0.107	0.037	0	CD4 T	CASP8AP2
0	1.44828	0.107	0.037	0	CD4 T	ZNF92
0	1.34543	0.11	0.04	0	CD4 T	PRKX
0	1.06587	0.121	0.051	0	CD4 T	CSKMT
0	1.29131	0.113	0.043	0	CD4 T	ZNF33A
0	1.26596	0.115	0.045	0	CD4 T	NECAP1
0	1.11632	0.121	0.051	0	CD4 T	TPP2
0	1.43753	0.107	0.037	0	CD4 T	UBR1
0	2.72318	0.082	0.012	0	CD4 T	SH2D3A
0	1.69866	0.098	0.028	0	CD4 T	VAV1
0	1.27539	0.113	0.043	0	CD4 T	KIAA0355
0	1.12711	0.114	0.044	0	CD4 T	ZBTB21
0	1.08429	0.12	0.05	0	CD4 T	NFATC2
0	1.56141	0.1	0.031	0	CD4 T	NIPAL3
0	1.89782	0.091	0.022	0	CD4 T	KLHL6
0	1.61528	0.1	0.031	0	CD4 T	LYSMD3
0	1.39453	0.108	0.039	0	CD4 T	CLN8
0	1.40011	0.105	0.036	0	CD4 T	FLI1
0	1.69009	0.096	0.027	0	CD4 T	TMEM120B
0	1.21438	0.108	0.039	0	CD4 T	GNB5
0	1.35428	0.109	0.04	0	CD4 T	KLHL36
0	1.43729	0.105	0.036	0	CD4 T	ZNF276
0	1.33124	0.117	0.048	0	CD4 T	ERN1
0	1.50015	0.103	0.034	0	CD4 T	ARHGEF6
0	0.161136	0.906	0.838	0	CD4 T	RPS10
0	1.98229	0.09	0.022	0	CD4 T	ATP8B2
0	1.2806	0.111	0.043	0	CD4 T	ATP11B
0	1.23825	0.113	0.045	0	CD4 T	TSPAN5
0	1.5736	0.098	0.03	0	CD4 T	PCED1B
0	1.37622	0.107	0.039	0	CD4 T	LMBR1L
0	1.28182	0.114	0.046	0	CD4 T	ICE2
0	2.05884	0.087	0.019	0	CD4 T	MPZL3
0	1.25238	0.11	0.043	0	CD4 T	RPRD2
0	1.62853	0.095	0.028	0	CD4 T	PSD4
0	1.81534	0.091	0.024	0	CD4 T	SP4
0	1.36747	0.106	0.039	0	CD4 T	NCOA2
0	2.22737	0.084	0.017	0	CD4 T	GKAP1
0	3.16747	0.075	0.008	0	CD4 T	TNFSF8
0	1.28717	0.108	0.041	0	CD4 T	SCAPER
0	3.8054	0.072	0.005	0	CD4 T	LINC02273
0	0.773881	1	0.933	0	CD4 T	B2M
0	1.31097	0.104	0.038	0	CD4 T	ANKZF1
0	1.67044	0.094	0.028	0	CD4 T	TRIM52
0	1.34306	0.107	0.041	0	CD4 T	UHRF2
0	1.29447	0.106	0.04	0	CD4 T	MIA2
0	2.00348	0.086	0.02	0	CD4 T	TTC39B
0	1.40317	0.099	0.034	0	CD4 T	ECHDC2
0	1.70232	0.091	0.026	0	CD4 T	ANKRD36
0	2.71978	0.076	0.011	0	CD4 T	IL18R1
0	2.57751	0.077	0.012	0	CD4 T	DPP4
0	1.93869	0.085	0.02	0	CD4 T	CARD11
0	1.88672	0.09	0.025	0	CD4 T	OTUD6B
0	1.40854	0.101	0.036	0	CD4 T	VPS13A
0	1.39784	0.096	0.031	0	CD4 T	PGGHG
0	1.29623	0.106	0.041	0	CD4 T	CBL
0	1.29902	0.106	0.041	0	CD4 T	ARID2
0	1.32391	0.104	0.039	0	CD4 T	MGA
0	2.48117	0.077	0.013	0	CD4 T	PATJ
0	1.70314	0.09	0.026	0	CD4 T	KPNA5
0	1.56267	0.095	0.031	0	CD4 T	PRH1
0	1.39989	0.1	0.036	0	CD4 T	TGIF2
0	1.37289	0.102	0.039	0	CD4 T	METTL8
0	1.33205	0.097	0.034	0	CD4 T	NAAA
0	1.17328	0.105	0.042	0	CD4 T	THOC3
0	1.23986	0.104	0.041	0	CD4 T	PHF10
0	1.55946	0.093	0.03	0	CD4 T	CCDC84
0	1.52516	0.095	0.032	0	CD4 T	HOOK2
0	1.81037	0.087	0.024	0	CD4 T	ZNF708
0	1.94622	0.083	0.02	0	CD4 T	MEI1
0	1.3499	0.098	0.036	0	CD4 T	ZBTB4
0	2.49607	0.075	0.013	0	CD4 T	LRIG1
0	1.98402	0.082	0.02	0	CD4 T	ZNF184
0	2.56311	0.074	0.012	0	CD4 T	HS3ST3B1
0	1.60633	0.089	0.027	0	CD4 T	PPP1R16B
0	1.49943	0.093	0.031	0	CD4 T	ZNF83
0	2.9005	0.071	0.009	0	CD4 T	AC136475.3
0	1.31495	0.098	0.037	0	CD4 T	KIAA0040
0	1.17836	0.098	0.037	0	CD4 T	HIST1H1E
0	1.31203	0.098	0.037	0	CD4 T	CDK17
0	1.70801	0.085	0.024	0	CD4 T	C17orf67
0	3.02955	0.068	0.007	0	CD4 T	TMIGD2
0	3.77781	0.065	0.004	0	CD4 T	AC013264.1
0	2.40943	0.073	0.012	0	CD4 T	AL662844.4
0	2.23999	0.078	0.017	0	CD4 T	EPHB6
0	1.66015	0.087	0.026	0	CD4 T	KDM4C
0	2.36048	0.075	0.014	0	CD4 T	FRAT1
0	2.07598	0.079	0.018	0	CD4 T	ZNF10
0	1.71292	0.086	0.025	0	CD4 T	ATP9B
0	-2.08966	0.891	0.952	0	CD4 T	FTL
0	1.80076	0.082	0.022	0	CD4 T	AC097376.2
0	1.73069	0.083	0.023	0	CD4 T	STK26
0	1.68028	0.084	0.024	0	CD4 T	FAM78A
0	1.26403	0.096	0.036	0	CD4 T	IRAK4
0	1.32723	0.095	0.035	0	CD4 T	ING5
0	5.08376	0.062	0.002	0	CD4 T	CCR4
0	1.90148	0.08	0.02	0	CD4 T	TECPR1
0	1.8521	0.08	0.02	0	CD4 T	MAP4K2
0	1.5949	0.087	0.027	0	CD4 T	NMT2
0	2.61798	0.071	0.011	0	CD4 T	LINC00239
0	1.53255	0.089	0.029	0	CD4 T	ZZEF1
0	1.81194	0.086	0.026	0	CD4 T	TOX2
0	3.03752	0.067	0.008	0	CD4 T	FAM184A
0	1.28924	0.092	0.033	0	CD4 T	TMEM154
0	1.52033	0.09	0.031	0	CD4 T	NKRF
0	1.39592	0.092	0.033	0	CD4 T	GXYLT1
0	1.39305	0.092	0.033	0	CD4 T	METTL16
0	0.301592	0.937	0.879	0	CD4 T	EEF1D
0	1.57296	0.084	0.026	0	CD4 T	IL12RB1
0	1.63037	0.082	0.024	0	CD4 T	SNX20
0	1.6077	0.082	0.024	0	CD4 T	MIAT
0	1.51128	0.086	0.028	0	CD4 T	ZDHHC18
0	1.41339	0.088	0.03	0	CD4 T	KLF16
0	1.21538	1	0.943	0	CD4 T	MALAT1
0	1.51307	0.084	0.027	0	CD4 T	STYX
0	1.63962	0.081	0.024	0	CD4 T	LINC01934
0	1.60382	0.082	0.025	0	CD4 T	AKAP7
0	1.37083	0.09	0.033	0	CD4 T	PIK3CA
0	1.95158	0.076	0.019	0	CD4 T	SETD1B
0	1.98091	0.074	0.017	0	CD4 T	NLRC3
0	2.28757	0.069	0.013	0	CD4 T	PKIA
0	1.58917	0.082	0.026	0	CD4 T	STIM1
0	2.7445	0.065	0.009	0	CD4 T	AL365361.1
0	1.71634	0.078	0.022	0	CD4 T	TRANK1
0	2.93068	0.064	0.008	0	CD4 T	BEX5
0	2.06698	0.071	0.015	0	CD4 T	CCDC141
0	1.7567	0.077	0.021	0	CD4 T	EIF4E3
0	1.79637	0.077	0.021	0	CD4 T	MAP3K5
0	1.49783	0.082	0.027	0	CD4 T	HERC5
0	1.43868	0.082	0.027	0	CD4 T	C9orf72
0	1.40771	0.083	0.028	0	CD4 T	IL17RA
0	1.69576	0.078	0.023	0	CD4 T	CHI3L2
0	5.29607	0.056	0.001	0	CD4 T	LINC00402
0	1.82787	0.075	0.02	0	CD4 T	MASTL
0	2.1142	0.069	0.015	0	CD4 T	FAM122C
0	1.52729	0.081	0.027	0	CD4 T	MED17
0	1.54421	0.079	0.025	0	CD4 T	USP37
0	2.97308	0.061	0.007	0	CD4 T	EPHA1-AS1
0	1.5166	0.079	0.025	0	CD4 T	TBL1X
0	1.68768	0.076	0.022	0	CD4 T	CA5B
0	2.54697	0.064	0.01	0	CD4 T	GPR82
0	1.51529	0.079	0.025	0	CD4 T	SLFN12L
0	1.74796	0.076	0.022	0	CD4 T	C22orf46
0	1.75234	0.075	0.021	0	CD4 T	ZNF675
0	2.00067	0.069	0.016	0	CD4 T	PCNX2
0	1.42176	0.082	0.029	0	CD4 T	VTI1A
0	1.96262	0.069	0.016	0	CD4 T	APBA2
0	1.49612	0.079	0.026	0	CD4 T	AKTIP
0	2.83269	0.061	0.008	0	CD4 T	LTA
0	1.58297	0.077	0.024	0	CD4 T	TRMO
0	1.59414	0.075	0.022	0	CD4 T	CBX7
0	1.75338	0.074	0.021	0	CD4 T	SLC12A6
0	3.74052	0.056	0.004	0	CD4 T	F5
0	1.47367	0.078	0.026	0	CD4 T	GMIP
0	1.58269	0.075	0.023	0	CD4 T	L3MBTL3
0	2.74725	0.062	0.01	0	CD4 T	AC005224.3
0	1.80105	0.069	0.018	0	CD4 T	NXPE3
0	1.41453	0.07	0.019	0	CD4 T	FBLN5
0	1.56149	0.074	0.023	0	CD4 T	RUBCN
0	1.54597	0.075	0.024	0	CD4 T	TSPYL4
0	1.60117	0.072	0.021	0	CD4 T	APBB1
0	2.94399	0.057	0.007	0	CD4 T	PLCL1
0	1.76804	0.069	0.019	0	CD4 T	HERC3
0	1.73955	0.069	0.019	0	CD4 T	SLC8B1
0	3.26675	0.055	0.005	0	CD4 T	ERCC5
0	1.77177	0.069	0.019	0	CD4 T	PTGER2
0	2.09418	0.064	0.014	0	CD4 T	SPNS3
0	2.42341	0.062	0.012	0	CD4 T	AC004585.1
0	1.53986	0.073	0.023	0	CD4 T	NBEAL2
0	1.66004	0.071	0.021	0	CD4 T	ZFYVE28
0	1.66864	0.071	0.021	0	CD4 T	AL357060.1
0	3.05296	0.055	0.006	0	CD4 T	AL445686.2
0	2.00725	0.064	0.015	0	CD4 T	RGPD5
0	1.63573	0.069	0.02	0	CD4 T	SFMBT1
0	2.24722	0.061	0.012	0	CD4 T	ZNF165
0	1.59789	0.071	0.022	0	CD4 T	AL627171.1
0	1.69714	0.067	0.019	0	CD4 T	SLC9A9
0	2.02218	0.063	0.015	0	CD4 T	ZMAT1
0	1.8256	0.066	0.018	0	CD4 T	ABCC1
0	2.67053	0.056	0.008	0	CD4 T	AC020911.2
0	0.659238	0.928	0.881	0	CD4 T	EEF1B2
0	1.8329	0.065	0.018	0	CD4 T	MATR3-1
0	1.72839	0.064	0.017	0	CD4 T	ATXN7L1
0	5.29149	0.048	0.001	0	CD4 T	AC005842.1
0	2.52661	0.056	0.009	0	CD4 T	CARMIL2
0	1.74118	0.065	0.018	0	CD4 T	RFFL
0	1.64687	0.065	0.018	0	CD4 T	MHENCR
0	3.03717	0.052	0.006	0	CD4 T	ATXN7-1
0	1.82085	0.063	0.017	0	CD4 T	CEP120
0	2.71032	0.053	0.007	0	CD4 T	DTX1
0	1.97502	0.06	0.014	0	CD4 T	GRAP
0	1.72556	0.065	0.019	0	CD4 T	ZFY
0	1.62177	0.066	0.02	0	CD4 T	TCF20
0	2.35359	0.05	0.005	0	CD4 T	SCGB3A1
0	1.87586	0.061	0.016	0	CD4 T	CHST7
0	2.03432	0.057	0.013	0	CD4 T	KIF21B
0	1.9578	0.057	0.013	0	CD4 T	USP20
0	1.84393	0.06	0.016	0	CD4 T	FAM117B
0	1.97915	0.059	0.015	0	CD4 T	LAIR2
0	2.18514	0.056	0.012	0	CD4 T	USP9Y
0	1.7428	0.058	0.015	0	CD4 T	TMEM116
0	4.42015	0.045	0.002	0	CD4 T	FAAH2
0	2.53206	0.051	0.008	0	CD4 T	MPP7
0	1.81587	0.059	0.016	0	CD4 T	KDM5D
0	1.78424	0.057	0.015	0	CD4 T	AL645728.1
0	1.7954	0.058	0.016	0	CD4 T	SYNGAP1
0	1.98584	0.056	0.014	0	CD4 T	ZNF250
0	1.7671	0.058	0.016	0	CD4 T	DHCR7
0	2.09132	0.053	0.011	0	CD4 T	AGAP2
0	0.429132	0.967	0.925	0	CD4 T	UBC
0	1.85227	0.056	0.015	0	CD4 T	ZHX2
0	2.91679	0.047	0.006	0	CD4 T	MORN3
0	2.31439	0.051	0.01	0	CD4 T	SUMO4
0	1.91814	0.054	0.014	0	CD4 T	TBC1D19
0	2.91098	0.046	0.006	0	CD4 T	GPRASP1
0	1.97262	0.053	0.013	0	CD4 T	LETM2
0	2.50594	0.048	0.008	0	CD4 T	TTC9
0	2.80692	0.045	0.006	0	CD4 T	WNT10A
0	2.18394	0.049	0.01	0	CD4 T	CCDC7
0	2.34888	0.048	0.009	0	CD4 T	AL359220.1
0	1.9227	0.052	0.013	0	CD4 T	TSPOAP1-AS1
0	2.1448	0.048	0.009	0	CD4 T	CASS4
0	1.92401	0.05	0.012	0	CD4 T	LY75
0	3.34451	0.042	0.004	0	CD4 T	AC103724.4
0	2.50222	0.045	0.007	0	CD4 T	AC093010.2
0	2.2557	0.047	0.009	0	CD4 T	AC025171.3
0	1.90751	0.051	0.013	0	CD4 T	TNFRSF10A
0	3.11244	0.043	0.005	0	CD4 T	AL137779.1
0	2.26548	0.047	0.009	0	CD4 T	FXYD7
0	-0.609831	0.908	0.946	0	CD4 T	H3F3A
0	2.91612	0.042	0.005	0	CD4 T	RASGRF2
0	3.15056	0.041	0.004	0	CD4 T	AC012645.3
0	3.12931	0.04	0.004	0	CD4 T	ACSL6
0	2.49501	0.044	0.008	0	CD4 T	AC017002.3
0	3.0403	0.038	0.004	0	CD4 T	C15orf53
0	3.37533	0.037	0.003	0	CD4 T	AL031280.1
0	2.02857	0.044	0.01	0	CD4 T	RAB39B
0	2.13371	0.043	0.009	0	CD4 T	CORO2A
0	2.69011	0.038	0.006	0	CD4 T	AL645608.8
0	3.56712	0.035	0.003	0	CD4 T	AL109741.1
0	2.53277	0.038	0.006	0	CD4 T	ATXN7
0	2.33365	0.039	0.007	0	CD4 T	LMOD3
0	2.59264	0.038	0.006	0	CD4 T	GIMAP5
0	2.22551	0.04	0.008	0	CD4 T	ANO9
0	3.22704	0.034	0.004	0	CD4 T	AC008549.2
0	4.08124	0.031	0.001	0	CD4 T	ANKRD55
0	0.176142	0.985	0.956	0	CD4 T	RPSA
0	2.35402	0.035	0.006	0	CD4 T	AC104532.2
0	2.76466	0.034	0.005	0	CD4 T	CYB561D2-1
0	2.83903	0.034	0.005	0	CD4 T	AC084018.2
0	2.31493	0.036	0.007	0	CD4 T	AC012368.1
0	0.648862	0.935	0.964	0	CD4 T	HSP90AA1
0	-0.769087	0.935	0.964	0	CD4 T	ACTG1
0	2.49243	0.034	0.006	0	CD4 T	KCNA3
0	2.52543	0.034	0.006	0	CD4 T	AL591895.1
0	4.35099	0.029	0.001	0	CD4 T	MDS2
0	1.11968	0.995	0.968	0	CD4 T	RPS29
0	3.40386	0.029	0.002	0	CD4 T	AC020571.1
0	3.5362	0.028	0.002	0	CD4 T	LINC01281
0	4.72922	0.027	0.001	0	CD4 T	VSIG1
0	3.24778	0.027	0.002	0	CD4 T	ADGRE1
0	3.01337	0.027	0.003	0	CD4 T	FBXL16
0	4.06829	0.025	0.001	0	CD4 T	TTC39C-AS1
0	0.547352	0.979	0.956	0	CD4 T	RPS21
0	2.85449	0.026	0.003	0	CD4 T	NR3C2
0	5.37547	0.024	0.001	0	CD4 T	LINC01336
0	3.03516	0.026	0.003	0	CD4 T	BTBD11
0	0.320819	0.974	0.952	0	CD4 T	H3F3B
0	5.48133	0.022	0.001	0	CD4 T	GTSCR1
0	4.32887	0.021	0.001	0	CD4 T	SUSD4
0	3.10943	0.023	0.003	0	CD4 T	FANK1
0	5.05511	0.02	0	0	CD4 T	LINC01727
0	3.25887	0.022	0.002	0	CD4 T	AL158163.1
0	3.13644	0.021	0.002	0	CD4 T	ITPKB-AS1
0	3.2803	0.021	0.002	0	CD4 T	ACVR1C
0	4.43394	0.019	0.001	0	CD4 T	WNT7A
0	3.58821	0.019	0.001	0	CD4 T	AC002306.1
0	0.260563	0.982	0.966	0	CD4 T	RPL5
0	4.2034	0.016	0.001	0	CD4 T	AP003716.1
0	4.88331	0.015	0	0	CD4 T	AC009041.1
0	4.33161	0.016	0.001	0	CD4 T	NOG
0	0.259384	0.969	0.956	0	CD4 T	RPL22
0	0.197814	0.987	0.974	0	CD4 T	UBA52
0	0.35017	0.989	0.977	0	CD4 T	RPL27A
0	4.9785	0.012	0	0	CD4 T	SSTR3
0	0.609425	0.994	0.983	0	CD4 T	RPS25
0	-0.54631	0.946	0.957	0	CD4 T	RPLP0
0	5.35275	0.011	0	0	CD4 T	CCR8
0	0.314353	0.998	0.988	0	CD4 T	PTMA
0	0.131144	0.991	0.981	0	CD4 T	RPL14
0	0.334655	0.961	0.951	0	CD4 T	RPL38
0	0.237098	0.992	0.982	0	CD4 T	RPL36
0	0.112506	0.996	0.987	0	CD4 T	RPL26
0	0.323768	0.995	0.986	0	CD4 T	RPL23A
0	0.663726	0.995	0.987	0	CD4 T	RPS6
0	0.194768	0.994	0.987	0	CD4 T	RPL35A
0	0.652979	0.997	0.99	0	CD4 T	RPL34
0	0.290608	0.996	0.989	0	CD4 T	RPL37
0	0.470503	0.996	0.989	0	CD4 T	RPLP2
0	0.444385	0.997	0.99	0	CD4 T	RPS3
0	0.296494	0.997	0.99	0	CD4 T	RPL13A
0	0.430497	0.999	0.992	0	CD4 T	RPL28
0	0.33289	0.997	0.99	0	CD4 T	RPL3
0	0.52611	0.994	0.988	0	CD4 T	FAU
0	-0.762784	0.963	0.968	0	CD4 T	RPL7
0	0.361847	0.998	0.993	0	CD4 T	RPL30
0	0.325493	0.992	0.987	0	CD4 T	RPS13
0	0.610192	0.997	0.992	0	CD4 T	RPL21
0	0.258539	0.996	0.991	0	CD4 T	RPS16
0	0.538991	0.995	0.991	0	CD4 T	RPL9
0	0.247112	0.997	0.993	0	CD4 T	RPS23
0	0.501474	0.998	0.994	0	CD4 T	RPS15A
0	0.305432	0.996	0.992	0	CD4 T	EIF1
0	0.454925	0.997	0.993	0	CD4 T	RPS28
0	0.129059	0.996	0.992	0	CD4 T	RPL18A
0	0.304063	0.996	0.992	0	CD4 T	RPL18
0	0.378896	0.998	0.995	0	CD4 T	RPL11
0	0.291126	0.998	0.995	0	CD4 T	RPL32
0	0.239524	0.997	0.994	0	CD4 T	RPL19
0	0.755976	0.999	0.997	0	CD4 T	RPS27
0	0.510353	0.997	0.995	0	CD4 T	RPS27A
0	0.268093	0.996	0.994	0	CD4 T	RPS3A
0	0.515311	0.998	0.996	0	CD4 T	RPS14
0	0.475966	1	0.998	0	CD4 T	EEF1A1
0	0.622953	0.998	0.996	0	CD4 T	RPS12
0	0.246513	0.993	0.991	0	CD4 T	RPS9
0	0.494401	0.998	0.999	0	CD4 T	RPL10
0	-0.591274	0.99	0.989	0	CD4 T	RPL8
0	-1.01163	0.971	0.972	0	CD4 T	FTH1
0	0.8372	0.999	0.998	0	CD4 T	TPT1
0	0.54275	0.999	0.998	0	CD4 T	RPL13
0	0.34961	0.999	0.999	0	CD4 T	RPL41
1.04326e-307	-6.40806	0.001	0.077	2.89076e-303	CD4 T	FSTL1
1.12766e-307	-1.29102	0.272	0.376	3.12465e-303	CD4 T	SSBP1
1.56081e-307	-1.68002	0.118	0.233	4.32484e-303	CD4 T	TUBA1C
2.65771e-307	-1.66397	0.083	0.194	7.36425e-303	CD4 T	MAGED2
5.18644e-307	-2.40824	0.03	0.123	1.43711e-302	CD4 T	FAM210B
9.53463e-307	3.03774	0.021	0.002	2.64195e-302	CD4 T	EPHA1
1.06692e-306	0.789081	0.198	0.103	2.95634e-302	CD4 T	UPF2
1.08154e-306	1.09414	0.111	0.045	2.99683e-302	CD4 T	APOL3
1.73065e-306	1.45749	0.081	0.028	4.79546e-302	CD4 T	ZNF609
3.01422e-306	1.71441	0.057	0.016	8.35209e-302	CD4 T	AC087239.1
3.52152e-306	-7.04002	0.001	0.075	9.75779e-302	CD4 T	ESRP1
4.73932e-306	1.4367	0.083	0.029	1.31322e-301	CD4 T	ENTPD4
7.10261e-306	1.3311	0.09	0.033	1.96806e-301	CD4 T	ZNF274
9.9901e-306	5.45023	0.01	0	2.76816e-301	CD4 T	LINC01891
2.32141e-305	-1.25471	0.169	0.288	6.4324e-301	CD4 T	RHEB
2.37802e-305	-5.15257	0.003	0.079	6.58927e-301	CD4 T	DAB2
4.88918e-305	1.11392	0.126	0.055	1.35474e-300	CD4 T	SIK3
5.82084e-305	-5.54341	0.003	0.078	1.6129e-300	CD4 T	FAM167B
7.06189e-305	0.964299	0.156	0.074	1.95678e-300	CD4 T	GPATCH8
1.10335e-304	0.421442	0.135	0.06	3.05726e-300	CD4 T	GADD45G
1.15271e-304	1.00098	0.145	0.067	3.19404e-300	CD4 T	GALM
1.34713e-304	-6.58387	0.001	0.075	3.73276e-300	CD4 T	SNAI2
2.74634e-304	0.763753	0.27	0.158	7.60983e-300	CD4 T	UGP2
4.05843e-304	1.44537	0.077	0.026	1.12455e-299	CD4 T	OTULINL
8.81716e-304	1.32182	0.089	0.033	2.44315e-299	CD4 T	KMT2E-AS1
1.1516e-303	0.925521	0.161	0.078	3.19096e-299	CD4 T	TNIP1
1.38846e-303	0.864188	0.145	0.067	3.84727e-299	CD4 T	CCDC57
1.52561e-303	0.743714	0.226	0.124	4.22731e-299	CD4 T	TAOK3
1.57795e-303	0.906379	0.177	0.089	4.37234e-299	CD4 T	ARID1A
2.93163e-303	-0.528678	0.589	0.686	8.12325e-299	CD4 T	SUMO2
2.97828e-303	1.49233	0.076	0.025	8.25251e-299	CD4 T	MDN1
1.50034e-302	0.671654	0.176	0.087	4.15728e-298	CD4 T	TGFBR2
2.34048e-302	-0.470804	0.905	0.928	6.48525e-298	CD4 T	ATP5F1E
2.69652e-302	0.950119	0.149	0.07	7.47179e-298	CD4 T	SYS1
6.09611e-302	0.780086	0.205	0.108	1.68917e-297	CD4 T	CSNK1D
1.60999e-301	-1.18992	0.164	0.286	4.46112e-297	CD4 T	PSMA4
2.74994e-301	-4.91342	0.003	0.079	7.6198e-297	CD4 T	KHDRBS3
2.85583e-301	-2.58851	0.064	0.166	7.91322e-297	CD4 T	HLA-DRB5
3.07517e-301	1.02669	0.144	0.067	8.52099e-297	CD4 T	BRD9
3.55801e-301	0.914585	0.156	0.074	9.85888e-297	CD4 T	GRAMD1A
4.90359e-301	2.3865	0.03	0.005	1.35874e-296	CD4 T	UBXN10-AS1
5.56921e-301	0.98611	0.142	0.065	1.54317e-296	CD4 T	SF3A1
5.88055e-301	1.30296	0.096	0.037	1.62944e-296	CD4 T	SMAD7
6.25642e-301	2.29328	0.034	0.007	1.73359e-296	CD4 T	AC009404.1
2.20915e-300	1.11697	0.121	0.052	6.12134e-296	CD4 T	DYRK1A
2.46925e-300	1.60485	0.066	0.021	6.84204e-296	CD4 T	ST8SIA1
4.34201e-300	1.84599	0.054	0.015	1.20313e-295	CD4 T	CISH
9.34976e-300	-2.96904	0.022	0.109	2.59072e-295	CD4 T	BASP1
1.29189e-299	-1.44889	0.215	0.113	3.5797e-295	CD4 T	PLCG2
1.3393e-299	-1.37771	0.128	0.244	3.71106e-295	CD4 T	NHP2
2.46825e-299	-4.16741	0.007	0.085	6.83929e-295	CD4 T	NQO1
3.69944e-299	0.636064	0.269	0.156	1.02508e-294	CD4 T	RSF1
3.84597e-299	-0.961482	0.301	0.413	1.06568e-294	CD4 T	NEDD8
4.77195e-299	0.918727	0.152	0.072	1.32226e-294	CD4 T	LBR
1.09661e-298	0.644069	0.247	0.139	3.03859e-294	CD4 T	ANXA6
1.5711e-298	-4.49717	0.006	0.083	4.35336e-294	CD4 T	PDLIM1
1.82538e-298	1.1625	0.108	0.044	5.05794e-294	CD4 T	PPP3CC
2.60752e-298	3.65701	0.015	0.001	7.22519e-294	CD4 T	TMEM45B
3.87026e-298	-4.39215	0.005	0.081	1.07241e-293	CD4 T	TUBB6
6.24246e-298	0.815516	0.183	0.093	1.72972e-293	CD4 T	SINHCAF
7.13817e-298	1.07791	0.121	0.052	1.97792e-293	CD4 T	TXLNG
1.01534e-297	0.666196	0.31	0.19	2.81341e-293	CD4 T	MRPL18
3.15117e-297	1.16011	0.103	0.041	8.73158e-293	CD4 T	PTK2B
7.57404e-297	-5.98595	0.002	0.075	2.09869e-292	CD4 T	LAMA4
9.62979e-297	0.993496	0.145	0.068	2.66832e-292	CD4 T	CNOT1
1.19191e-296	1.31022	0.089	0.033	3.30265e-292	CD4 T	PIBF1
1.27691e-296	1.86156	0.049	0.013	3.5382e-292	CD4 T	GRPEL2
1.31506e-296	0.382102	0.343	0.211	3.64389e-292	CD4 T	RGS2
1.32692e-296	-5.96619	0.003	0.077	3.67677e-292	CD4 T	MYL9
1.37054e-296	1.00443	0.142	0.066	3.79764e-292	CD4 T	TRIM33
2.68955e-296	-6.2968	0.002	0.075	7.45249e-292	CD4 T	NR2F2
4.24904e-296	-1.47075	0.185	0.296	1.17737e-291	CD4 T	CHCHD10
6.82583e-296	1.07404	0.121	0.052	1.89137e-291	CD4 T	MOB3A
1.01504e-295	0.769578	0.216	0.118	2.81258e-291	CD4 T	KDM5A
1.97104e-295	0.325604	0.554	0.385	5.46156e-291	CD4 T	UBE2D3
6.12848e-295	1.43982	0.077	0.027	1.69814e-290	CD4 T	P4HTM
8.6038e-295	-1.22432	0.196	0.313	2.38403e-290	CD4 T	SNX3
9.50313e-295	-4.36944	0.005	0.08	2.63322e-290	CD4 T	GGH
1.05649e-294	1.50211	0.07	0.023	2.92743e-290	CD4 T	FAM110A
1.92033e-294	1.07048	0.121	0.052	5.32105e-290	CD4 T	NDEL1
3.32352e-294	0.667407	0.25	0.143	9.20915e-290	CD4 T	ORMDL1
3.79939e-294	1.10315	0.118	0.051	1.05277e-289	CD4 T	STXBP3
5.6736e-294	1.48835	0.069	0.022	1.5721e-289	CD4 T	KMT5C
1.11618e-293	1.10343	0.121	0.053	3.09282e-289	CD4 T	PAXBP1
1.39298e-293	0.960016	0.151	0.072	3.85981e-289	CD4 T	DUSP10
1.97453e-292	1.38203	0.07	0.023	5.47122e-288	CD4 T	CITED4
2.33578e-292	3.17741	0.02	0.002	6.47221e-288	CD4 T	OR2A25
2.43288e-292	-5.71409	0.002	0.075	6.74128e-288	CD4 T	MAP1B
4.02013e-292	1.18007	0.108	0.044	1.11394e-287	CD4 T	EED
4.27075e-292	1.70772	0.056	0.016	1.18338e-287	CD4 T	SHISAL2A
4.64959e-292	0.865347	0.17	0.085	1.28836e-287	CD4 T	SPSB3
4.90197e-292	0.954572	0.149	0.071	1.35829e-287	CD4 T	YAF2
5.16126e-292	-3.01003	0.059	0.157	1.43013e-287	CD4 T	HLA-DQA1
1.26819e-291	1.77254	0.054	0.015	3.51402e-287	CD4 T	ANKRD36B
1.49733e-291	0.99016	0.141	0.066	4.14895e-287	CD4 T	SP3
2.14172e-291	-1.49054	0.123	0.241	5.93449e-287	CD4 T	EGR1
2.48851e-291	0.738249	0.2	0.106	6.89541e-287	CD4 T	OSTF1
2.59052e-291	1.13488	0.114	0.048	7.17807e-287	CD4 T	RNF4
3.71798e-291	1.88222	0.05	0.013	1.03021e-286	CD4 T	CTH
5.29876e-291	0.474255	0.391	0.256	1.46823e-286	CD4 T	SRSF11
6.24309e-291	1.12827	0.116	0.049	1.7299e-286	CD4 T	PLEKHA1
1.6585e-290	1.40336	0.075	0.026	4.59553e-286	CD4 T	UNC13D
1.22686e-289	0.817265	0.184	0.095	3.39951e-285	CD4 T	SNRNP200
3.25334e-289	1.37955	0.078	0.027	9.01469e-285	CD4 T	FAM215B
4.14541e-289	-1.29803	0.13	0.245	1.14865e-284	CD4 T	FKBP2
6.19248e-289	0.853704	0.178	0.091	1.71588e-284	CD4 T	HNRNPL
6.2322e-289	0.531194	0.281	0.165	1.72688e-284	CD4 T	FAM49B
1.1467e-288	1.05747	0.127	0.057	3.17739e-284	CD4 T	NCOA1
3.21031e-288	3.55685	0.016	0.001	8.89544e-284	CD4 T	HPCAL4
1.06265e-287	0.157446	0.997	0.993	2.9445e-283	CD4 T	RPS8
1.4789e-287	1.10109	0.111	0.046	4.09787e-283	CD4 T	SH3BP1
2.35537e-287	-5.87917	0.001	0.072	6.52648e-283	CD4 T	LAMC1
3.57333e-287	2.06856	0.04	0.009	9.90134e-283	CD4 T	HIST4H4
4.8449e-287	1.35233	0.082	0.03	1.34247e-282	CD4 T	ZNF335
7.4906e-287	-2.84235	0.023	0.108	2.07557e-282	CD4 T	ABL2
2.25847e-286	2.27399	0.033	0.006	6.25798e-282	CD4 T	KCNQ1
2.3879e-286	-1.89484	0.052	0.15	6.61664e-282	CD4 T	MRPL12
3.65865e-286	0.697852	0.224	0.124	1.01378e-281	CD4 T	CCDC12
6.60643e-286	0.847913	0.136	0.062	1.83058e-281	CD4 T	AC004687.1
9.36247e-286	-5.2305	0.003	0.074	2.59425e-281	CD4 T	TYR
1.36882e-285	-5.9307	0.001	0.072	3.79287e-281	CD4 T	CYP27A1
1.60179e-285	1.05577	0.129	0.058	4.43841e-281	CD4 T	STIM2
2.2728e-285	2.13648	0.033	0.006	6.2977e-281	CD4 T	TRBV28
2.70735e-285	-2.12953	0.038	0.13	7.50181e-281	CD4 T	STX7
3.8549e-285	-4.93245	0.003	0.075	1.06816e-280	CD4 T	AKAP12
6.79442e-285	1.37607	0.076	0.026	1.88266e-280	CD4 T	AL133453.1
9.13329e-285	0.969453	0.143	0.067	2.53074e-280	CD4 T	PIAS1
1.04159e-284	1.55883	0.065	0.021	2.88613e-280	CD4 T	ZNF107
1.83556e-284	0.371542	0.164	0.079	5.08614e-280	CD4 T	NCF1
2.06077e-284	1.64334	0.058	0.017	5.71018e-280	CD4 T	ZNF891
2.44304e-284	0.770581	0.22	0.122	6.76941e-280	CD4 T	ZNRD1
3.28182e-284	-5.36522	0.002	0.073	9.0936e-280	CD4 T	DLC1
3.45776e-284	1.35911	0.083	0.031	9.5811e-280	CD4 T	ATAD2B
3.90134e-284	1.18202	0.095	0.037	1.08102e-279	CD4 T	ORMDL3
4.27387e-284	0.977246	0.139	0.065	1.18425e-279	CD4 T	C19orf25
7.75259e-284	1.12088	0.12	0.053	2.14816e-279	CD4 T	SLC39A10
8.53817e-284	1.55633	0.068	0.022	2.36584e-279	CD4 T	TUBD1
1.15454e-283	1.36466	0.078	0.028	3.1991e-279	CD4 T	FBXW4
1.54443e-283	2.66439	0.025	0.004	4.27946e-279	CD4 T	FAM169A
1.73243e-283	1.39461	0.08	0.029	4.80039e-279	CD4 T	ZNF224
3.34307e-283	1.27722	0.093	0.036	9.26331e-279	CD4 T	RNASEK
1.08738e-282	1.39602	0.078	0.028	3.01303e-278	CD4 T	ZSCAN18
2.75181e-282	-6.41924	0.001	0.07	7.62498e-278	CD4 T	MAGEA4
3.2627e-282	-1.39223	0.175	0.285	9.04062e-278	CD4 T	TKT
5.87886e-282	-1.96669	0.041	0.134	1.62897e-277	CD4 T	GRINA
1.39392e-281	0.372926	0.524	0.367	3.86242e-277	CD4 T	CDC42
2.03413e-281	-5.05452	0.003	0.074	5.63636e-277	CD4 T	YAP1
4.13598e-281	0.701918	0.214	0.117	1.14604e-276	CD4 T	LSM14A
1.24378e-280	0.746416	0.197	0.106	3.44639e-276	CD4 T	RFC1
1.70386e-280	1.12277	0.11	0.046	4.72121e-276	CD4 T	FAM172A
1.72613e-280	1.37062	0.096	0.038	4.78293e-276	CD4 T	TP53INP1
7.25155e-280	1.00753	0.13	0.059	2.00933e-275	CD4 T	SMU1
1.22538e-279	0.919041	0.155	0.076	3.39541e-275	CD4 T	SENP6
2.34475e-279	-4.30032	0.004	0.076	6.49705e-275	CD4 T	FARP1
2.97375e-279	-3.72134	0.008	0.082	8.23997e-275	CD4 T	CLEC11A
6.71401e-279	1.60128	0.057	0.017	1.86039e-274	CD4 T	PARD6A
1.53133e-278	1.44269	0.078	0.028	4.24316e-274	CD4 T	SESN1
[truncated: 8,807 more rows]

## Sheet: Other T
p_val	avg_log2FC	pct.1	pct.2	p_val_adj	cluster	gene
0	2.02763	0.794	0.232	0	Other T	IL32
0	1.89912	0.751	0.19	0	Other T	CD3D
0	1.77958	0.754	0.239	0	Other T	CD52
0	1.94696	0.691	0.18	0	Other T	TRAC
0	1.17808	0.823	0.338	0	Other T	SRGN
0	1.94548	0.647	0.17	0	Other T	CD2
0	1.47614	0.732	0.258	0	Other T	CXCR4
0	1.65547	0.682	0.215	0	Other T	HCST
0	1.56058	0.724	0.261	0	Other T	PTPRC
0	1.53672	0.615	0.161	0	Other T	CCL5
0	1.46489	0.697	0.244	0	Other T	CORO1A
0	1.85994	0.597	0.158	0	Other T	CD3E
0	1.79243	0.607	0.177	0	Other T	TRBC2
0	1.53785	0.62	0.196	0	Other T	CD69
0	1.52271	0.649	0.25	0	Other T	DUSP2
0	1.5257	0.712	0.325	0	Other T	ZFP36L2
0	2.33174	0.486	0.101	0	Other T	IL7R
0	1.46442	0.664	0.281	0	Other T	TSC22D3
0	1.79651	0.538	0.156	0	Other T	LTB
0	1.23751	0.7	0.319	0	Other T	ARHGDIB
0	1.57728	0.581	0.204	0	Other T	CD48
0	1.70346	0.52	0.147	0	Other T	CD7
0	-4.28702	0.076	0.444	0	Other T	CST3
0	1.87823	0.492	0.132	0	Other T	CD3G
0	1.83003	0.489	0.131	0	Other T	TRBC1
0	1.47267	0.541	0.185	0	Other T	FYB1
0	1.46165	0.575	0.219	0	Other T	GMFG
0	1.33556	0.595	0.243	0	Other T	TNFAIP3
0	1.44665	0.549	0.2	0	Other T	RAC2
0	-5.55199	0.028	0.367	0	Other T	APOE
0	-5.13438	0.023	0.359	0	Other T	IFITM3
0	1.26044	0.476	0.141	0	Other T	NKG7
0	1.8312	0.464	0.13	0	Other T	LCK
0	-5.44732	0.015	0.349	0	Other T	S100A13
0	-6.21431	0.013	0.342	0	Other T	S100A1
0	1.44224	0.514	0.185	0	Other T	RARRES3
0	-2.41209	0.344	0.672	0	Other T	GSTP1
0	1.50893	0.503	0.176	0	Other T	CYTIP
0	1.53414	0.46	0.134	0	Other T	CST7
0	1.78791	0.494	0.17	0	Other T	RGCC
0	1.6342	0.439	0.116	0	Other T	GZMA
0	1.53053	0.506	0.184	0	Other T	EVL
0	-2.42335	0.446	0.764	0	Other T	CD63
0	1.68207	0.466	0.15	0	Other T	ACAP1
0	0.836104	0.556	0.242	0	Other T	LAPTM5
0	0.670951	0.712	0.403	0	Other T	CYBA
0	1.68564	0.393	0.085	0	Other T	CD8A
0	1.15598	0.697	0.39	0	Other T	SARAF
0	1.29557	0.497	0.191	0	Other T	ZNF331
0	1.5214	0.527	0.222	0	Other T	CREM
0	2.05811	0.41	0.105	0	Other T	SPOCK2
0	0.839946	0.504	0.203	0	Other T	CD37
0	1.7259	0.459	0.16	0	Other T	TUBA4A
0	-3.3142	0.122	0.42	0	Other T	LGALS3
0	-1.81638	0.262	0.559	0	Other T	ANXA5
0	-2.666	0.117	0.414	0	Other T	BRI3
0	1.44865	0.478	0.182	0	Other T	STK17B
0	1.61771	0.439	0.144	0	Other T	CLEC2D
0	1.36006	0.486	0.191	0	Other T	ARL4C
0	1.46012	0.488	0.197	0	Other T	LEPROTL1
0	1.49333	0.477	0.187	0	Other T	STK4
0	0.935968	0.914	0.625	0	Other T	HLA-E
0	-3.11463	0.066	0.354	0	Other T	NPC2
0	-1.91475	0.378	0.664	0	Other T	HSPB1
0	1.26608	0.515	0.233	0	Other T	ID2
0	1.55467	0.469	0.188	0	Other T	PPP2R5C
0	1.31337	0.478	0.198	0	Other T	ISG20
0	2.24653	0.354	0.075	0	Other T	GZMM
0	1.06562	0.732	0.462	0	Other T	SRSF7
0	1.6617	0.413	0.145	0	Other T	RUNX3
0	1.65936	0.399	0.131	0	Other T	IL2RG
0	1.12742	0.456	0.189	0	Other T	LCP1
0	2.12535	0.328	0.063	0	Other T	CD8B
0	-4.83091	0.014	0.278	0	Other T	RAB13
0	1.18341	0.505	0.241	0	Other T	YPEL5
0	1.00262	0.538	0.274	0	Other T	NR4A2
0	1.49072	0.4	0.136	0	Other T	RHOH
0	1.11735	0.491	0.228	0	Other T	LIMD2
0	1.32127	0.458	0.195	0	Other T	RNF213
0	1.21793	0.511	0.249	0	Other T	RGS1
0	1.62494	0.4	0.139	0	Other T	CDC42SE2
0	0.949105	0.537	0.276	0	Other T	IRF1
0	-1.3516	0.336	0.597	0	Other T	RAC1
0	1.01813	0.526	0.266	0	Other T	PSMB9
0	1.62186	0.382	0.122	0	Other T	GIMAP7
0	1.5161	0.415	0.156	0	Other T	FYN
0	-3.87717	0.09	0.349	0	Other T	TIMP1
0	-6.5169	0.009	0.268	0	Other T	MLANA
0	0.623987	0.636	0.378	0	Other T	PNRC1
0	1.57721	0.389	0.131	0	Other T	ITM2A
0	-1.32005	0.267	0.523	0	Other T	LMNA
0	1.79451	0.357	0.101	0	Other T	CD247
0	1.25527	0.447	0.192	0	Other T	STK17A
0	0.96886	0.669	0.415	0	Other T	DUSP1
0	1.19018	0.497	0.243	0	Other T	BTG2
0	-4.46663	0.054	0.308	0	Other T	SERPINE2
0	-2.67975	0.078	0.332	0	Other T	ATOX1
0	1.25717	0.445	0.193	0	Other T	HLA-F
0	0.860263	0.564	0.313	0	Other T	ZFP36
0	1.47403	0.398	0.148	0	Other T	SAMSN1
0	1.21569	0.533	0.284	0	Other T	TXNIP
0	1.08077	0.487	0.24	0	Other T	EZR
0	1.14366	0.426	0.179	0	Other T	LSP1
0	-2.23963	0.483	0.73	0	Other T	LGALS1
0	2.11576	0.317	0.071	0	Other T	GZMK
0	1.42215	0.37	0.125	0	Other T	CD27
0	0.50711	0.809	0.565	0	Other T	S100A4
0	-3.14125	0.069	0.313	0	Other T	AP1S2
0	-2.07213	0.243	0.481	0	Other T	ANXA2
0	-1.5575	0.36	0.597	0	Other T	TXN
0	1.96878	0.322	0.086	0	Other T	LAT
0	0.894252	0.979	0.743	0	Other T	HLA-C
0	1.07335	0.485	0.249	0	Other T	ANKRD12
0	1.14904	0.407	0.171	0	Other T	CD53
0	-3.465	0.034	0.267	0	Other T	CD59
0	1.37418	0.377	0.144	0	Other T	CCL4
0	0.875193	0.48	0.248	0	Other T	RSRP1
0	1.12602	0.413	0.181	0	Other T	BIRC3
0	-4.48204	0.022	0.253	0	Other T	S100B
0	1.60721	0.347	0.116	0	Other T	IKZF1
0	1.52284	0.349	0.118	0	Other T	SLA
0	1.71307	0.311	0.08	0	Other T	CTSW
0	0.842841	0.573	0.343	0	Other T	PSME1
0	1.52516	0.363	0.134	0	Other T	LBH
0	1.58439	0.359	0.132	0	Other T	CNOT6L
0	1.04165	0.39	0.165	0	Other T	ITGB2
0	0.953879	0.667	0.443	0	Other T	KLF6
0	-5.66711	0.006	0.23	0	Other T	TIMP2
0	1.63622	0.332	0.109	0	Other T	TBC1D10C
0	1.14056	0.447	0.224	0	Other T	KLF2
0	1.13262	0.968	0.745	0	Other T	BTG1
0	1.05826	0.452	0.23	0	Other T	REL
0	0.996556	0.524	0.303	0	Other T	DDX24
0	0.434693	0.627	0.408	0	Other T	NFKBIA
0	1.09924	0.429	0.21	0	Other T	ELF1
0	0.918553	0.997	0.778	0	Other T	HLA-B
0	1.24065	0.384	0.166	0	Other T	FAM107B
0	1.13312	0.406	0.189	0	Other T	GPSM3
0	1.33863	0.365	0.148	0	Other T	ICAM3
0	0.953473	0.491	0.274	0	Other T	DDIT4
0	-5.83402	0.007	0.223	0	Other T	GPNMB
0	1.01525	0.431	0.215	0	Other T	SLC2A3
0	0.616548	0.871	0.655	0	Other T	SH3BGRL3
0	1.49768	0.344	0.128	0	Other T	AAK1
0	1.11838	0.416	0.2	0	Other T	ETS1
0	-1.96406	0.118	0.333	0	Other T	HSBP1
0	1.36119	0.367	0.154	0	Other T	ZC3HAV1
0	0.918738	0.484	0.271	0	Other T	AES
0	0.733481	0.503	0.291	0	Other T	COTL1
0	1.29606	0.369	0.157	0	Other T	FNBP1
0	-6.73614	0.009	0.22	0	Other T	PMEL
0	-2.40179	0.08	0.291	0	Other T	NME1
0	-1.76898	0.178	0.388	0	Other T	MGST3
0	1.60781	0.328	0.118	0	Other T	SOCS1
0	-3.3246	0.036	0.246	0	Other T	BEX3
0	1.26935	0.377	0.167	0	Other T	SMCHD1
0	-2.0238	0.143	0.353	0	Other T	DSTN
0	1.64533	0.309	0.1	0	Other T	PTPN7
0	1.68427	0.309	0.1	0	Other T	TRAF3IP3
0	1.09868	0.999	0.79	0	Other T	TMSB4X
0	-2.0303	0.134	0.342	0	Other T	MARCKSL1
0	-5.90083	0.01	0.218	0	Other T	SPARC
0	1.13541	0.874	0.666	0	Other T	JUNB
0	-2.80102	0.046	0.252	0	Other T	SOX4
0	-6.7239	0.004	0.209	0	Other T	CALD1
0	-6.12545	0.005	0.21	0	Other T	MDK
0	1.46457	0.315	0.111	0	Other T	APOBEC3G
0	1.52596	0.31	0.108	0	Other T	DOK2
0	1.24275	0.375	0.173	0	Other T	PDCD4
0	1.48857	0.298	0.096	0	Other T	TIGIT
0	1.7296	0.28	0.079	0	Other T	IFNG
0	1.39295	0.328	0.128	0	Other T	ADGRE5
0	0.706593	0.595	0.395	0	Other T	RBM39
0	2.8832	0.244	0.045	0	Other T	KLRB1
0	1.57673	0.302	0.103	0	Other T	PIK3IP1
0	-4.98725	0.01	0.209	0	Other T	MARCKS
0	-3.29122	0.073	0.269	0	Other T	CTSB
0	-5.77692	0.016	0.212	0	Other T	MGP
0	1.14775	0.312	0.116	0	Other T	ALOX5AP
0	-1.84407	0.329	0.524	0	Other T	SDCBP
0	1.79799	0.274	0.079	0	Other T	BCL11B
0	-5.38985	0.011	0.206	0	Other T	CCND1
0	1.58107	0.292	0.097	0	Other T	SKAP1
0	0.796383	0.476	0.281	0	Other T	DDX3X
0	1.47944	0.305	0.111	0	Other T	SLC38A1
0	1.43266	0.333	0.139	0	Other T	TGFB1
0	0.675121	0.474	0.28	0	Other T	IFITM2
0	1.2481	0.336	0.143	0	Other T	SYNE2
0	1.0982	0.386	0.193	0	Other T	PPP1R2
0	1.31017	0.331	0.138	0	Other T	SEPT6
0	-2.96066	0.048	0.24	0	Other T	ASAH1
0	0.769456	0.613	0.421	0	Other T	FUS
0	0.961307	0.407	0.215	0	Other T	MBNL1
0	-1.1345	0.26	0.45	0	Other T	TUBB
0	1.68787	0.275	0.085	0	Other T	SYTL3
0	1.18023	0.346	0.156	0	Other T	WIPF1
0	1.76569	0.267	0.079	0	Other T	PTPN22
0	1.97413	0.255	0.067	0	Other T	CD96
0	0.642807	0.544	0.357	0	Other T	SON
0	1.39815	0.296	0.11	0	Other T	TAGAP
0	1.44975	0.296	0.11	0	Other T	GIMAP4
0	1.57956	0.289	0.103	0	Other T	RORA
0	0.71979	0.54	0.356	0	Other T	SRSF5
0	0.961817	0.418	0.234	0	Other T	CLEC2B
0	1.31496	0.331	0.148	0	Other T	RNF19A
0	-5.03959	0.011	0.194	0	Other T	GSN
0	1.11567	0.33	0.148	0	Other T	SMAP2
0	1.22526	0.336	0.154	0	Other T	IDS
0	-5.53155	0.01	0.192	0	Other T	CRYAB
0	1.07533	0.377	0.196	0	Other T	PRPF38B
0	1.16072	0.321	0.14	0	Other T	KIAA1551
0	-5.15057	0.012	0.193	0	Other T	APOC1
0	-1.01338	0.355	0.535	0	Other T	PKM
0	1.70518	0.269	0.09	0	Other T	AC058791.1
0	1.318	0.319	0.14	0	Other T	TSPYL2
0	1.4438	0.288	0.109	0	Other T	ARHGEF1
0	0.733565	0.399	0.221	0	Other T	ISG15
0	1.19289	0.309	0.131	0	Other T	TSTD1
0	-1.10348	0.55	0.728	0	Other T	UQCRH
0	1.17772	0.319	0.142	0	Other T	GBP2
0	0.651761	0.429	0.252	0	Other T	HIST1H4C
0	-1.42788	0.175	0.352	0	Other T	AP2S1
0	0.872611	0.43	0.254	0	Other T	PNISR
0	0.921937	0.402	0.227	0	Other T	STAT3
0	0.961047	0.378	0.203	0	Other T	AKAP13
0	-3.61944	0.019	0.192	0	Other T	NME4
0	1.25857	0.291	0.118	0	Other T	TNFRSF1B
0	1.07298	0.856	0.683	0	Other T	JUND
0	0.830213	0.684	0.512	0	Other T	DNAJB1
0	0.819619	0.384	0.212	0	Other T	CLK1
0	-3.42017	0.086	0.258	0	Other T	IER3
0	-0.974753	0.403	0.575	0	Other T	PRDX1
0	1.5935	0.259	0.088	0	Other T	AKNA
0	2.0123	0.23	0.059	0	Other T	CD6
0	0.894556	0.372	0.201	0	Other T	JAK1
0	-5.06378	0.007	0.178	0	Other T	CHCHD6
0	1.51536	0.267	0.097	0	Other T	PTGER4
0	1.46627	0.266	0.096	0	Other T	CCND2
0	-4.63859	0.009	0.179	0	Other T	TCEAL9
0	-1.06064	0.356	0.525	0	Other T	RPS27L
0	1.38482	0.274	0.105	0	Other T	SEPT1
0	0.939557	0.379	0.21	0	Other T	HMGB2
0	1.59821	0.255	0.086	0	Other T	BATF
0	1.33198	0.309	0.14	0	Other T	CEMIP2
0	1.38333	0.272	0.104	0	Other T	APBB1IP
0	0.905754	0.387	0.219	0	Other T	VAMP2
0	1.36475	0.29	0.122	0	Other T	EML4
0	1.15376	0.296	0.128	0	Other T	HCLS1
0	1.57213	0.251	0.083	0	Other T	PRKCH
0	1.84259	0.235	0.067	0	Other T	RASGRP1
0	0.857886	0.405	0.238	0	Other T	GPBP1
0	1.38981	0.273	0.106	0	Other T	FMNL1
0	1.83567	0.232	0.065	0	Other T	SH2D1A
0	-4.83626	0.012	0.179	0	Other T	CAV1
0	1.72876	0.24	0.073	0	Other T	BIN2
0	-6.2459	0.005	0.172	0	Other T	SERPINF1
0	-5.40293	0.017	0.183	0	Other T	APOD
0	-1.0115	0.37	0.535	0	Other T	ATP5MC3
0	0.798113	0.992	0.827	0	Other T	HLA-A
0	2.11202	0.217	0.052	0	Other T	LINC01871
0	-2.65261	0.044	0.209	0	Other T	PRDX4
0	1.12328	0.345	0.18	0	Other T	YME1L1
0	1.41191	0.268	0.104	0	Other T	PRDM1
0	1.41473	0.253	0.089	0	Other T	GBP5
0	1.70136	0.235	0.071	0	Other T	SIT1
0	-2.86493	0.031	0.194	0	Other T	TCEAL4
0	-2.22842	0.064	0.227	0	Other T	TSC22D1
0	-3.6411	0.025	0.187	0	Other T	CD9
0	-1.10184	0.385	0.546	0	Other T	NDUFB2
0	1.57615	0.247	0.086	0	Other T	EMB
0	1.97504	0.217	0.056	0	Other T	ITK
0	-0.889687	0.525	0.685	0	Other T	TPI1
0	-2.52584	0.067	0.227	0	Other T	CTSZ
0	1.20123	0.28	0.121	0	Other T	OCIAD2
0	-2.35915	0.057	0.216	0	Other T	ARPC1A
0	0.904588	0.367	0.208	0	Other T	TERF2IP
0	1.42946	0.247	0.088	0	Other T	IKZF3
0	1.38309	0.293	0.134	0	Other T	PIK3R1
0	-2.65222	0.05	0.209	0	Other T	EIF4EBP1
0	-1.31821	0.563	0.721	0	Other T	S100A11
0	1.0992	0.301	0.143	0	Other T	PAXX
0	1.1968	0.279	0.122	0	Other T	CCND3
0	1.07906	0.325	0.168	0	Other T	G3BP2
0	-6.25849	0.003	0.16	0	Other T	PRAME
0	1.29723	0.239	0.082	0	Other T	LAG3
0	1.151	0.277	0.121	0	Other T	PDE4B
0	1.68049	0.229	0.073	0	Other T	TCF7
0	1.1331	0.259	0.103	0	Other T	CRIP1
0	1.63982	0.231	0.076	0	Other T	GPR65
0	-2.92578	0.041	0.196	0	Other T	CALU
0	-5.18279	0.006	0.161	0	Other T	NUPR1
0	-6.98808	0.002	0.156	0	Other T	MITF
0	1.15242	0.233	0.08	0	Other T	PRF1
0	1.08264	0.298	0.146	0	Other T	EPC1
0	1.1543	0.282	0.13	0	Other T	CDKN1B
0	1.61757	0.232	0.081	0	Other T	PBXIP1
0	1.30333	0.257	0.106	0	Other T	BTN3A2
0	1.37152	0.255	0.104	0	Other T	GNG2
0	-5.75966	0.007	0.158	0	Other T	TPM2
0	1.48134	0.235	0.084	0	Other T	IL10RA
0	2.07331	0.199	0.049	0	Other T	STAT4
0	0.692165	0.736	0.586	0	Other T	DNAJA1
0	-5.30658	0.021	0.17	0	Other T	SPP1
0	1.09785	0.275	0.126	0	Other T	TNFAIP8
0	1.67886	0.213	0.064	0	Other T	SH2D2A
0	0.951149	0.295	0.146	0	Other T	UCP2
0	1.68738	0.214	0.065	0	Other T	BICDL1
0	2.09319	0.195	0.047	0	Other T	GPR171
0	-4.22427	0.013	0.161	0	Other T	LAPTM4B
0	1.21214	0.235	0.087	0	Other T	GZMB
0	1.22045	0.284	0.136	0	Other T	TOB1
0	1.3249	0.246	0.099	0	Other T	TENT5C
0	-6.44769	0.008	0.155	0	Other T	IGFBP7
0	-4.78699	0.007	0.154	0	Other T	PHACTR1
0	1.23283	0.291	0.144	0	Other T	CITED2
0	-5.23414	0.006	0.153	0	Other T	EMP1
0	1.38552	0.246	0.099	0	Other T	SUN2
0	1.5059	0.221	0.075	0	Other T	GZMH
0	1.34836	0.238	0.092	0	Other T	RIPOR2
0	-5.02527	0.009	0.155	0	Other T	CTSL
0	-3.22687	0.026	0.171	0	Other T	GRN
0	1.58371	0.214	0.069	0	Other T	PSTPIP1
0	-1.167	0.623	0.767	0	Other T	NDUFA4
0	1.58039	0.214	0.07	0	Other T	ICOS
0	1.60441	0.214	0.07	0	Other T	ITGAL
0	1.47033	0.225	0.082	0	Other T	PRMT9
0	1.45683	0.226	0.083	0	Other T	ARHGAP45
0	-4.13259	0.012	0.155	0	Other T	PMP22
0	-0.975772	0.538	0.68	0	Other T	ENO1
0	1.27564	0.249	0.107	0	Other T	NSMCE3
0	-3.28832	0.021	0.163	0	Other T	LGALS3BP
0	-6.93066	0.002	0.144	0	Other T	PLP1
0	1.357	0.236	0.095	0	Other T	AC245297.3
0	-4.77452	0.013	0.154	0	Other T	S100A16
0	-5.90003	0.007	0.148	0	Other T	TIMP3
0	1.11713	0.25	0.11	0	Other T	EVI2B
0	-5.55905	0.003	0.143	0	Other T	SNCA
0	-5.31332	0.005	0.145	0	Other T	RHOBTB3
0	1.18289	0.285	0.145	0	Other T	NR3C1
0	-4.89781	0.006	0.146	0	Other T	RAB32
0	1.41151	0.236	0.096	0	Other T	PCSK7
0	-5.17478	0.008	0.148	0	Other T	FXYD3
0	1.53805	0.214	0.075	0	Other T	RCAN3
0	0.887355	0.79	0.651	0	Other T	JUN
0	1.51501	0.218	0.079	0	Other T	ARHGAP15
0	1.61215	0.207	0.068	0	Other T	GATA3
0	1.18837	0.246	0.108	0	Other T	SLFN5
0	-6.0525	0.005	0.143	0	Other T	A2M
0	-6.36306	0.003	0.14	0	Other T	EDNRB
0	1.53591	0.206	0.07	0	Other T	RASAL3
0	1.58036	0.209	0.074	0	Other T	CTLA4
0	1.48223	0.208	0.074	0	Other T	ITGA4
0	1.31029	0.228	0.094	0	Other T	ANKRD44
0	-5.01113	0.005	0.139	0	Other T	BACE2
0	1.66572	0.193	0.06	0	Other T	PYHIN1
0	1.71404	0.192	0.059	0	Other T	PARP8
0	1.59982	0.2	0.067	0	Other T	RHOF
0	0.529804	0.807	0.674	0	Other T	MYL12A
0	-5.30225	0.008	0.141	0	Other T	MIA
0	1.42131	0.213	0.081	0	Other T	ARHGAP30
0	1.19521	0.253	0.121	0	Other T	ATM
0	-5.9417	0.003	0.134	0	Other T	CNN3
0	1.4271	0.204	0.074	0	Other T	DENND2D
0	1.53544	0.2	0.07	0	Other T	GIMAP1
0	1.16657	0.233	0.103	0	Other T	DOCK8
0	1.78745	0.187	0.057	0	Other T	PDE3B
0	1.45963	0.207	0.077	0	Other T	SLC9A3R1
0	1.09249	0.244	0.115	0	Other T	CNN2
0	1.36823	0.195	0.066	0	Other T	IL2RB
0	1.30075	0.211	0.084	0	Other T	CBLB
0	1.57415	0.194	0.067	0	Other T	SEMA4D
0	1.65368	0.187	0.06	0	Other T	S1PR4
0	1.74148	0.179	0.053	0	Other T	ZAP70
0	1.54699	0.193	0.067	0	Other T	CASP8
0	1.70614	0.184	0.058	0	Other T	OXNAD1
0	-0.893996	0.612	0.738	0	Other T	SLC25A6
0	0.539499	0.882	0.756	0	Other T	DDX5
0	1.7675	0.177	0.052	0	Other T	TRAT1
0	1.67332	0.185	0.06	0	Other T	CCDC88C
0	1.42308	0.201	0.077	0	Other T	PDE7A
0	-0.976412	0.73	0.853	0	Other T	YBX1
0	1.62191	0.186	0.063	0	Other T	IL27RA
0	1.09124	0.216	0.094	0	Other T	C12orf75
0	1.40573	0.194	0.073	0	Other T	ARHGAP9
0	1.07861	0.21	0.089	0	Other T	LCP2
0	1.71452	0.176	0.055	0	Other T	RNF125
0	1.65643	0.18	0.06	0	Other T	PDE4D
0	1.609	0.187	0.067	0	Other T	CRYBG1
0	1.70872	0.172	0.053	0	Other T	TNFRSF18
0	0.637466	0.889	0.77	0	Other T	CALM1
0	1.21511	0.205	0.086	0	Other T	RBM38
0	1.41446	0.205	0.087	0	Other T	LYAR
0	1.44122	0.193	0.077	0	Other T	RALGAPA1
0	1.34372	0.197	0.081	0	Other T	LPIN2
0	1.36801	0.187	0.072	0	Other T	PIM1
0	1.36515	0.198	0.083	0	Other T	AC016831.5
0	1.78687	0.165	0.05	0	Other T	AC026979.2
0	2.16449	0.147	0.032	0	Other T	SAMD3
0	1.09606	0.182	0.067	0	Other T	KLRD1
0	1.98403	0.157	0.042	0	Other T	TC2N
0	1.32347	0.184	0.069	0	Other T	CCR7
0	1.62666	0.165	0.051	0	Other T	OASL
0	1.55195	0.175	0.061	0	Other T	DEF6
0	1.55179	0.171	0.058	0	Other T	SPN
0	1.87326	0.151	0.039	0	Other T	CRTAM
0	1.63173	0.165	0.054	0	Other T	AC044849.1
0	1.36862	0.178	0.07	0	Other T	LPXN
0	1.4579	0.163	0.056	0	Other T	PDCD1
0	1.28397	0.18	0.073	0	Other T	IFITM1
0	1.398	0.175	0.068	0	Other T	EVI2A
0	1.45247	0.167	0.061	0	Other T	MYO1G
0	1.48984	0.162	0.057	0	Other T	TMC8
0	1.76957	0.143	0.038	0	Other T	TRGC2
0	1.48358	0.164	0.06	0	Other T	P2RY10
0	-1.87692	0.847	0.951	0	Other T	FTL
0	1.75467	0.147	0.044	0	Other T	CDC14A
0	1.85556	0.141	0.038	0	Other T	CXCR3
0	1.37361	0.161	0.06	0	Other T	TNFRSF9
0	1.64263	0.147	0.046	0	Other T	CD28
0	2.1546	0.128	0.028	0	Other T	THEMIS
0	2.50146	0.122	0.022	0	Other T	NELL2
0	1.62373	0.148	0.051	0	Other T	MGAT4A
0	1.36509	0.16	0.063	0	Other T	RNF166
0	1.66397	0.138	0.043	0	Other T	GPR174
0	1.9467	0.131	0.036	0	Other T	AC114760.2
0	1.64361	0.138	0.044	0	Other T	IPCEF1
0	1.35794	0.148	0.054	0	Other T	TNF
0	1.32304	0.149	0.055	0	Other T	JAML
0	1.55946	0.14	0.047	0	Other T	SIRPG
0	1.85501	0.128	0.036	0	Other T	PASK
0	1.95008	0.125	0.033	0	Other T	CAMK4
0	1.53616	0.139	0.048	0	Other T	PTPN4
0	2.47033	0.113	0.022	0	Other T	KLRG1
0	1.71017	0.125	0.034	0	Other T	MATK
0	2.13339	0.12	0.029	0	Other T	FLT3LG
0	1.85173	0.127	0.037	0	Other T	TNFRSF25
0	1.78897	0.128	0.038	0	Other T	AC243960.1
0	0.857878	0.139	0.05	0	Other T	GNLY
0	1.65735	0.128	0.039	0	Other T	CXCR6
0	1.84576	0.122	0.034	0	Other T	ZNF831
0	2.02913	0.116	0.029	0	Other T	GRAP2
0	0.561084	0.908	0.823	0	Other T	HSPA8
0	1.6435	0.125	0.041	0	Other T	SUSD3
0	1.89326	0.114	0.031	0	Other T	CD5
0	1.75017	0.118	0.036	0	Other T	ANXA2R
0	1.65952	0.119	0.038	0	Other T	SLAMF1
0	1.74498	0.113	0.033	0	Other T	RGL4
0	1.6225	0.118	0.038	0	Other T	FGD3
0	1.82311	0.112	0.033	0	Other T	C16orf54
0	1.73243	0.111	0.033	0	Other T	SLA2
0	1.77867	0.105	0.031	0	Other T	TESPA1
0	1.77437	0.103	0.03	0	Other T	CD226
0	2.02224	0.095	0.024	0	Other T	LINC00861
0	1.87173	0.095	0.025	0	Other T	MIAT
0	1.82275	0.095	0.027	0	Other T	LINC00649
0	1.01265	1	0.936	0	Other T	B2M
0	1.98293	0.085	0.022	0	Other T	CD40LG
0	2.59784	0.066	0.01	0	Other T	LINC02446
0	0.889587	0.999	0.945	0	Other T	MALAT1
0	-1.38384	0.898	0.933	0	Other T	GAPDH
0	-1.51969	0.94	0.974	0	Other T	FTH1
0	0.413368	0.982	0.952	0	Other T	H3F3B
0	-1.47978	0.863	0.89	0	Other T	VIM
0	0.868505	0.994	0.969	0	Other T	RPS29
0	-0.584118	0.939	0.957	0	Other T	RPLP0
0	0.369154	0.998	0.988	0	Other T	PTMA
0	0.434992	0.994	0.984	0	Other T	RPS25
0	0.414622	0.997	0.988	0	Other T	FAU
0	0.238224	1	0.992	0	Other T	RPL28
0	0.446822	0.996	0.989	0	Other T	RPLP2
0	0.444322	0.999	0.994	0	Other T	RPS15A
0	0.527785	0.994	0.99	0	Other T	RPL34
0	0.601349	0.999	0.997	0	Other T	RPS27
0	-0.70978	0.991	0.989	0	Other T	RPL8
5.07494e-307	0.778085	0.392	0.228	1.40621e-302	Other T	ARID4B
1.95543e-306	0.27774	0.999	0.995	5.41829e-302	Other T	RPS27A
7.18249e-306	1.34921	0.166	0.066	1.9902e-301	Other T	GPRIN3
4.9449e-305	-2.20003	0.101	0.265	1.37018e-300	Other T	PSAP
5.38939e-305	-1.29165	0.237	0.409	1.49335e-300	Other T	PRDX6
1.25795e-304	-1.94536	0.114	0.277	3.48564e-300	Other T	HMGA1
1.26079e-304	1.14967	0.235	0.112	3.49353e-300	Other T	KANSL1
3.88273e-304	1.07803	0.236	0.111	1.07587e-299	Other T	VPS37B
7.66279e-304	0.935058	0.356	0.203	2.12328e-299	Other T	ARF6
8.8325e-304	-3.42008	0.017	0.154	2.4474e-299	Other T	APP
8.42944e-302	1.12569	0.212	0.095	2.33571e-297	Other T	GLIPR1
1.62275e-300	-1.4996	0.136	0.307	4.49647e-296	Other T	LAPTM4A
2.51897e-300	1.4455	0.137	0.05	6.97981e-296	Other T	NLRC5
6.67492e-300	0.900295	0.29	0.15	1.84955e-295	Other T	TAP1
2.10798e-299	0.965988	0.182	0.075	5.84099e-295	Other T	HOPX
3.06466e-299	-1.87894	0.081	0.24	8.49186e-295	Other T	PSMB5
8.33974e-299	1.26214	0.186	0.079	2.31086e-294	Other T	MCUB
1.47353e-298	-1.31517	0.215	0.386	4.08299e-294	Other T	CLTA
2.289e-298	1.99836	0.073	0.018	6.34258e-294	Other T	PBX4
2.29893e-298	1.51613	0.122	0.042	6.37011e-294	Other T	HIST1H1D
2.42792e-298	-0.678352	0.738	0.826	6.72751e-294	Other T	CHCHD2
5.25064e-297	-5.05298	0.005	0.131	1.4549e-292	Other T	TSPAN4
5.78903e-296	1.77907	0.094	0.028	1.60408e-291	Other T	P2RY8
5.93448e-296	1.6056	0.112	0.037	1.64439e-291	Other T	AC008105.3
2.41062e-295	1.01823	0.246	0.119	6.67959e-291	Other T	FOSL2
1.65039e-293	1.27748	0.166	0.067	4.57306e-289	Other T	ARAP2
1.96862e-293	1.35641	0.166	0.068	5.45484e-289	Other T	PIM2
2.30475e-293	1.75529	0.091	0.026	6.38622e-289	Other T	SLFN12L
6.88574e-293	1.3194	0.164	0.066	1.90797e-288	Other T	IL16
7.0931e-293	1.1898	0.19	0.083	1.96543e-288	Other T	DGKZ
1.11964e-292	-1.39626	0.21	0.374	3.10241e-288	Other T	SNRPE
2.98351e-292	1.31459	0.167	0.068	8.26701e-288	Other T	EPB41
3.53253e-291	-4.2773	0.014	0.145	9.78829e-287	Other T	HES1
2.92012e-290	0.810378	0.401	0.242	8.09137e-286	Other T	SF1
4.45422e-290	-0.643049	0.807	0.871	1.23422e-285	Other T	PPIA
5.08353e-290	0.734499	0.351	0.194	1.4086e-285	Other T	RGS10
3.61502e-289	1.30462	0.165	0.068	1.00169e-284	Other T	TTC39C
4.2078e-289	0.710699	0.374	0.215	1.16594e-284	Other T	RGS2
5.89543e-289	1.30515	0.157	0.062	1.63356e-284	Other T	FAM129A
1.70187e-288	0.666125	0.51	0.343	4.71571e-284	Other T	SRSF2
4.77815e-288	-1.25437	0.199	0.37	1.32398e-283	Other T	YWHAE
6.77977e-288	1.97781	0.079	0.021	1.87861e-283	Other T	PTGER2
1.94476e-287	1.13506	0.2	0.089	5.38874e-283	Other T	IQGAP2
2.34957e-287	1.22022	0.176	0.074	6.51043e-283	Other T	RASSF5
5.55642e-287	1.23242	0.159	0.064	1.53963e-282	Other T	MYO1F
7.86053e-287	0.535246	0.461	0.294	2.17807e-282	Other T	BRD2
1.28324e-286	-5.95086	0.003	0.124	3.55572e-282	Other T	CAVIN1
2.28722e-286	1.3033	0.16	0.064	6.33767e-282	Other T	AC004687.1
5.25928e-286	1.4015	0.163	0.067	1.45729e-281	Other T	SATB1
2.14811e-285	1.553	0.107	0.035	5.95219e-281	Other T	TRG-AS1
1.12191e-284	-4.75572	0.014	0.141	3.1087e-280	Other T	IFI27
1.51617e-284	1.84327	0.083	0.023	4.20116e-280	Other T	TBX21
4.02507e-284	1.52896	0.094	0.028	1.11531e-279	Other T	XCL2
5.81632e-284	1.35306	0.139	0.052	1.61164e-279	Other T	CXCL13
7.64798e-284	0.761813	0.41	0.252	2.11918e-279	Other T	KMT2E
3.82429e-283	1.48145	0.127	0.046	1.05967e-278	Other T	SELPLG
6.56025e-283	1.44554	0.131	0.048	1.81778e-278	Other T	ITGB7
6.6646e-283	1.10245	0.221	0.104	1.84669e-278	Other T	ARID5A
1.71167e-282	1.42187	0.15	0.06	4.74287e-278	Other T	FAM118A
9.08211e-282	-7.26489	0.003	0.123	2.51656e-277	Other T	DCT
9.52588e-282	1.48619	0.14	0.054	2.63953e-277	Other T	TNFRSF4
2.46324e-281	-1.54869	0.115	0.276	6.82539e-277	Other T	TMEM14C
5.7385e-281	0.939224	0.308	0.169	1.59008e-276	Other T	NSD3
6.00001e-281	0.80561	0.323	0.177	1.66254e-276	Other T	CELF2
3.06708e-280	0.545011	0.479	0.305	8.49858e-276	Other T	CCNL1
3.40208e-280	1.24024	0.169	0.071	9.42684e-276	Other T	CYFIP2
4.64896e-280	1.0376	0.282	0.15	1.28818e-275	Other T	MYADM
1.10547e-279	0.974739	0.301	0.164	3.06314e-275	Other T	NKTR
5.38199e-279	1.17123	0.194	0.087	1.4913e-274	Other T	ZBTB1
1.29893e-278	1.18454	0.182	0.079	3.5992e-274	Other T	WAS
1.49245e-278	1.11985	0.208	0.096	4.13544e-274	Other T	GRK2
6.26272e-278	1.54137	0.119	0.042	1.73534e-273	Other T	LINC01943
6.42339e-278	0.754693	0.443	0.281	1.77986e-273	Other T	ARL6IP5
1.73572e-276	1.43074	0.136	0.052	4.8095e-272	Other T	SYTL1
1.92201e-276	0.842954	0.313	0.172	5.3257e-272	Other T	CFLAR
2.18251e-275	-1.47293	0.273	0.426	6.04752e-271	Other T	CSTB
5.22318e-275	-4.05692	0.01	0.131	1.44729e-270	Other T	PHLDA3
1.34214e-274	0.341879	0.969	0.927	3.71893e-270	Other T	UBC
4.92866e-274	0.963534	0.27	0.14	1.36568e-269	Other T	USP15
2.36541e-273	1.14829	0.203	0.094	6.5543e-269	Other T	TMC6
3.32038e-273	0.647321	0.504	0.33	9.20045e-269	Other T	FOSB
1.16896e-272	-1.77941	0.116	0.271	3.23908e-268	Other T	NENF
1.7195e-272	-5.26117	0.004	0.12	4.76457e-268	Other T	PPFIBP1
1.93033e-272	1.14151	0.203	0.094	5.34876e-268	Other T	FKBP5
3.59323e-272	-2.46015	0.045	0.183	9.95648e-268	Other T	GPM6B
2.77146e-270	-1.57962	0.782	0.783	7.67943e-266	Other T	S100A6
2.33359e-269	-4.69716	0.006	0.123	6.46613e-265	Other T	CAVIN3
1.26097e-268	-4.10401	0.009	0.127	3.49402e-264	Other T	SYNGR1
2.13654e-268	1.10417	0.212	0.1	5.92015e-264	Other T	PIP4K2A
2.14618e-268	-2.73718	0.037	0.17	5.94685e-264	Other T	METRN
1.00507e-267	-2.7093	0.033	0.165	2.78496e-263	Other T	BLVRB
6.1035e-267	0.932782	0.301	0.167	1.69122e-262	Other T	GCC2
8.43022e-267	1.11678	0.222	0.108	2.33593e-262	Other T	KLF13
2.91594e-266	-7.20206	0.004	0.118	8.07977e-262	Other T	FN1
1.93012e-265	-3.03118	0.03	0.158	5.34818e-261	Other T	MSRB2
2.66912e-265	1.86351	0.078	0.022	7.39587e-261	Other T	PRKCQ
5.13361e-265	1.0765	0.228	0.112	1.42247e-260	Other T	CCNH
7.09714e-264	-6.15166	0.002	0.113	1.96655e-259	Other T	TFAP2A
7.61124e-264	1.16249	0.195	0.09	2.109e-259	Other T	SYNRG
1.33427e-263	1.2642	0.157	0.066	3.69712e-259	Other T	TNFSF9
1.66503e-262	1.69785	0.086	0.026	4.61364e-258	Other T	LINC01934
2.76974e-261	-0.626365	0.951	0.968	7.67468e-257	Other T	RPL7
7.09965e-261	0.942515	0.325	0.188	1.96724e-256	Other T	FAM177A1
1.56304e-260	-5.65123	0.002	0.113	4.33103e-256	Other T	MYO10
8.27918e-260	1.48649	0.122	0.045	2.29408e-255	Other T	GIMAP2
1.2922e-259	-2.87133	0.035	0.163	3.58055e-255	Other T	PHLDA2
2.34085e-259	1.60312	0.1	0.033	6.48627e-255	Other T	PCED1B
2.54954e-259	1.25399	0.163	0.07	7.06451e-255	Other T	GALM
7.58889e-259	0.964789	0.256	0.133	2.10281e-254	Other T	FOXP1
9.52962e-259	0.67077	0.265	0.137	2.64056e-254	Other T	CYLD
1.18554e-257	0.794785	0.32	0.18	3.28501e-253	Other T	ABHD17A
1.48796e-257	1.09723	0.193	0.089	4.12298e-253	Other T	KIF2A
1.25826e-256	2.013	0.064	0.016	3.48652e-252	Other T	SPNS3
1.33614e-256	0.876081	0.303	0.169	3.70232e-252	Other T	BCAS2
2.08036e-256	1.20894	0.168	0.073	5.76448e-252	Other T	RCSD1
3.22734e-256	0.367388	0.977	0.957	8.94263e-252	Other T	RPS21
4.69644e-256	0.715313	0.463	0.31	1.30134e-251	Other T	UBE2S
8.38163e-256	1.21541	0.162	0.069	2.32247e-251	Other T	SAMD9
1.79804e-255	1.15227	0.184	0.083	4.98219e-251	Other T	SIAH2
2.89506e-255	1.17641	0.16	0.068	8.02193e-251	Other T	CD84
3.10182e-255	0.44924	0.933	0.904	8.59483e-251	Other T	RPS26
3.1867e-255	-3.59223	0.019	0.138	8.83003e-251	Other T	MFGE8
7.07553e-255	0.892589	0.331	0.194	1.96056e-250	Other T	DHX36
1.80885e-254	-5.10031	0.009	0.122	5.01213e-250	Other T	RNASE1
4.53656e-254	0.980931	0.263	0.14	1.25704e-249	Other T	KMT2A
4.60897e-254	0.749514	0.504	0.349	1.2771e-249	Other T	SELENOK
6.02731e-253	1.27419	0.147	0.06	1.67011e-248	Other T	SP140
8.96766e-253	-3.42049	0.018	0.135	2.48485e-248	Other T	FSCN1
9.25441e-252	1.31694	0.145	0.059	2.56431e-247	Other T	RBL2
1.32969e-251	1.43607	0.12	0.044	3.68443e-247	Other T	HELB
5.6742e-251	-3.063	0.028	0.151	1.57227e-246	Other T	FCGRT
1.205e-250	0.684144	0.418	0.261	3.33894e-246	Other T	PSMB8
3.0689e-250	-6.73833	0.002	0.109	8.50362e-246	Other T	CYR61
4.85105e-250	2.14885	0.066	0.017	1.34418e-245	Other T	NCR3
6.24555e-250	1.77968	0.083	0.025	1.73058e-245	Other T	TRABD2A
6.96037e-250	0.890422	0.271	0.145	1.92865e-245	Other T	BUB3
9.9377e-250	1.07604	0.202	0.096	2.75364e-245	Other T	BIN1
3.68141e-249	1.23807	0.158	0.067	1.02008e-244	Other T	RASA2
4.52612e-249	-6.27373	0.004	0.111	1.25414e-244	Other T	GDF15
6.27256e-249	0.2425	1	0.999	1.73806e-244	Other T	RPL41
2.84208e-248	-3.74191	0.011	0.123	7.87511e-244	Other T	VAT1
3.41496e-248	-1.4499	0.134	0.284	9.46252e-244	Other T	PPP1R14B
3.77036e-248	-4.90426	0.009	0.119	1.04473e-243	Other T	PCOLCE
8.8752e-248	-5.2387	0.006	0.115	2.45923e-243	Other T	IGFBP2
1.31545e-247	0.997934	0.244	0.127	3.64498e-243	Other T	SPTAN1
2.91716e-247	1.19405	0.178	0.081	8.08315e-243	Other T	TRIM22
3.98917e-247	-3.87742	0.01	0.121	1.10536e-242	Other T	RAB34
5.54676e-246	1.42058	0.128	0.05	1.53695e-241	Other T	BTN3A1
9.67312e-246	1.21534	0.172	0.077	2.68032e-241	Other T	BCL2
1.13706e-244	-3.63555	0.014	0.127	3.15068e-240	Other T	GSTM3
7.14032e-244	-1.55501	0.122	0.268	1.97851e-239	Other T	KDELR2
7.187e-244	1.47849	0.098	0.033	1.99145e-239	Other T	EOMES
7.78509e-244	0.252915	1	0.998	2.15717e-239	Other T	RPL10
9.30549e-244	1.1583	0.212	0.105	2.57846e-239	Other T	GABARAPL1
2.2495e-243	0.755111	0.407	0.261	6.23314e-239	Other T	N4BP2L2
9.88596e-243	0.362735	0.878	0.817	2.7393e-238	Other T	RPL36AL
5.25394e-242	-6.2844	0.003	0.107	1.45581e-237	Other T	RND3
8.67588e-242	-4.63042	0.006	0.112	2.404e-237	Other T	MEF2C
1.20759e-241	-1.14986	0.187	0.343	3.34612e-237	Other T	PHPT1
3.65948e-241	0.834848	0.293	0.164	1.01401e-236	Other T	INTS6
3.98534e-241	-0.582529	0.477	0.634	1.1043e-236	Other T	TUBA1B
4.18206e-241	1.24221	0.156	0.068	1.15881e-236	Other T	AC025164.1
1.42458e-240	2.10578	0.057	0.014	3.94738e-236	Other T	AC004585.1
7.90305e-240	0.940166	0.247	0.131	2.18986e-235	Other T	DUSP5
3.74902e-239	0.735526	0.38	0.236	1.03882e-234	Other T	ARGLU1
1.69332e-238	1.09828	0.187	0.088	4.69201e-234	Other T	APOL6
1.20466e-237	1.32871	0.133	0.054	3.338e-233	Other T	JAK3
1.31871e-237	0.814948	0.315	0.181	3.65401e-233	Other T	CKLF
1.98588e-237	0.559921	0.61	0.46	5.50268e-233	Other T	NOP53
2.17381e-237	-5.56526	0.003	0.106	6.0234e-233	Other T	AEBP1
2.20774e-237	4.55844	0.013	0.001	6.11742e-233	Other T	SLC4A10
2.43441e-237	1.24938	0.147	0.062	6.74551e-233	Other T	AC016831.7
2.96598e-237	1.52282	0.108	0.039	8.21843e-233	Other T	LINC00513
1.70301e-236	-1.59983	0.14	0.282	4.71888e-232	Other T	TKT
2.72381e-236	1.11864	0.184	0.086	7.54739e-232	Other T	CCSER2
2.85903e-236	0.960404	0.205	0.1	7.92207e-232	Other T	SERPINB9
4.59081e-236	1.2413	0.159	0.07	1.27207e-231	Other T	HERPUD2
5.2365e-236	1.13491	0.169	0.076	1.45098e-231	Other T	SELL
7.37041e-236	2.3828	0.042	0.008	2.04227e-231	Other T	AC013264.1
9.63865e-236	2.33871	0.045	0.009	2.67077e-231	Other T	LINC02273
1.24118e-235	-5.48003	0.003	0.104	3.4392e-231	Other T	PIR
4.16825e-235	-0.973451	0.349	0.491	1.15498e-230	Other T	POMP
1.21665e-234	1.31559	0.134	0.054	3.37122e-230	Other T	BORCS5
1.40089e-234	0.484395	0.496	0.333	3.88172e-230	Other T	MCL1
5.73758e-234	-3.36579	0.016	0.125	1.58983e-229	Other T	CRIP2
1.31247e-233	-0.484884	0.891	0.922	3.63671e-229	Other T	SERF2
2.74055e-233	0.65013	0.421	0.27	7.59378e-229	Other T	CIB1
3.71498e-233	0.943832	0.252	0.136	1.02938e-228	Other T	HNRNPUL1
1.16271e-232	-5.32458	0.005	0.107	3.22174e-228	Other T	QPCT
3.00845e-232	1.18107	0.154	0.067	8.33612e-228	Other T	PREX1
3.35818e-232	0.518766	0.438	0.29	9.30519e-228	Other T	TRA2B
3.47449e-232	-5.35316	0.003	0.104	9.62747e-228	Other T	RAB38
1.29973e-231	-1.08308	0.27	0.414	3.60142e-227	Other T	UQCRQ
2.96787e-231	-5.44349	0.003	0.103	8.22368e-227	Other T	PLTP
4.84122e-231	-3.75255	0.018	0.128	1.34145e-226	Other T	KLF4
1.49981e-229	-1.57453	0.1	0.238	4.15582e-225	Other T	TMEM147
9.76604e-228	0.976386	0.238	0.126	2.70607e-223	Other T	DEDD2
1.18625e-227	1.49204	0.097	0.034	3.28699e-223	Other T	PGGHG
5.57008e-227	0.964902	0.218	0.111	1.54341e-222	Other T	CSK
1.26278e-226	1.28148	0.133	0.055	3.49905e-222	Other T	ATG2A
1.29124e-226	1.15423	0.155	0.069	3.5779e-222	Other T	LINC00623
1.58372e-226	1.73506	0.081	0.025	4.38833e-222	Other T	ARMH1
1.70006e-225	1.30502	0.126	0.05	4.71069e-221	Other T	TRAF1
1.98469e-225	-0.489864	0.926	0.944	5.49936e-221	Other T	H3F3A
3.55888e-225	-6.42404	0.003	0.1	9.8613e-221	Other T	CTSK
9.33308e-225	1.09986	0.183	0.088	2.5861e-220	Other T	CYTH1
9.87918e-225	-3.92089	0.02	0.127	2.73742e-220	Other T	TNFRSF12A
1.76401e-223	-0.966515	0.363	0.499	4.8879e-219	Other T	SEC61G
2.12614e-223	1.31989	0.123	0.049	5.89132e-219	Other T	SLF1
2.17453e-223	1.10357	0.189	0.092	6.0254e-219	Other T	OFD1
3.72337e-223	2.17156	0.042	0.009	1.03171e-218	Other T	ZNF683
7.69952e-223	0.823557	0.285	0.163	2.13346e-218	Other T	GLS
2.31744e-222	-1.43309	0.134	0.276	6.42141e-218	Other T	YBX3
3.75013e-222	1.65457	0.086	0.028	1.03912e-217	Other T	IL12RB1
7.97559e-222	0.618117	0.253	0.136	2.20995e-217	Other T	CHD2
1.02736e-221	1.78315	0.072	0.021	2.84672e-217	Other T	MYBL1
5.69287e-221	0.669749	0.414	0.269	1.57744e-216	Other T	ANAPC16
5.78061e-221	1.60526	0.071	0.021	1.60175e-216	Other T	TNFSF14
6.15634e-221	0.916258	0.254	0.139	1.70586e-216	Other T	DDX6
1.14097e-220	-5.39239	0.003	0.099	3.16151e-216	Other T	NRP2
1.2044e-220	1.33763	0.122	0.049	3.33727e-216	Other T	MFNG
1.89666e-220	-3.41065	0.016	0.12	5.25546e-216	Other T	NSG1
2.80548e-220	1.47245	0.106	0.04	7.7737e-216	Other T	NUP210
3.64267e-220	1.1221	0.196	0.098	1.00935e-215	Other T	RAB8B
3.69867e-220	1.07816	0.183	0.088	1.02487e-215	Other T	RSBN1
4.79206e-220	0.894655	0.243	0.13	1.32783e-215	Other T	CARD16
5.27818e-220	0.559938	0.5	0.342	1.46253e-215	Other T	FXYD5
7.44401e-220	1.78114	0.074	0.023	2.06266e-215	Other T	AL357060.1
1.46403e-219	1.58247	0.087	0.029	4.05669e-215	Other T	IL21R
2.02545e-219	-0.914634	0.437	0.556	5.61231e-215	Other T	SLC25A5
2.68199e-219	-5.22397	0.005	0.102	7.43151e-215	Other T	SELENOP
4.84106e-219	-3.14928	0.018	0.123	1.34141e-214	Other T	ST3GAL4
6.75557e-219	-1.12549	0.224	0.366	1.8719e-214	Other T	ATP6V1F
2.0284e-218	-5.05942	0.005	0.102	5.62048e-214	Other T	GNG11
6.02822e-218	1.17808	0.161	0.073	1.67036e-213	Other T	JMY
7.31207e-218	-7.25339	0.001	0.095	2.0261e-213	Other T	BCAN
9.50886e-218	1.13792	0.168	0.078	2.63481e-213	Other T	MLLT6
1.08552e-217	1.42995	0.112	0.043	3.00786e-213	Other T	PRKX
2.61278e-217	0.953632	0.223	0.116	7.23976e-213	Other T	JOSD1
3.45248e-217	-3.9151	0.008	0.107	9.56647e-213	Other T	FAM213A
4.17299e-217	0.890833	0.243	0.131	1.15629e-212	Other T	CDC42SE1
9.35695e-217	1.05838	0.197	0.098	2.59272e-212	Other T	DIAPH1
1.18317e-216	1.83393	0.067	0.02	3.27846e-212	Other T	LINC01550
1.28159e-216	0.647997	0.421	0.28	3.55117e-212	Other T	HNRNPH1
1.29982e-216	1.45806	0.098	0.035	3.60167e-212	Other T	MAP4K1
1.62588e-216	1.77433	0.076	0.024	4.50514e-212	Other T	AL627171.1
4.84359e-216	-4.34563	0.009	0.107	1.34211e-211	Other T	CTHRC1
4.97624e-216	0.322807	0.935	0.882	1.37887e-211	Other T	EEF1D
1.32774e-215	-1.05166	0.325	0.455	3.67902e-211	Other T	ATP5MF
1.82383e-215	-2.21188	0.042	0.158	5.05364e-211	Other T	CD151
2.03778e-215	-2.25319	0.07	0.193	5.64648e-211	Other T	GLUL
2.81145e-215	1.40595	0.113	0.044	7.79026e-211	Other T	DGKA
1.65247e-214	-1.16892	0.615	0.69	4.57882e-210	Other T	S100A10
2.18017e-214	2.06683	0.049	0.011	6.04102e-210	Other T	KLRC4
4.16172e-214	-4.53552	0.005	0.1	1.15317e-209	Other T	CLIC4
4.68718e-213	0.903825	0.254	0.141	1.29877e-208	Other T	C9orf78
8.67126e-213	-0.92201	0.31	0.45	2.40272e-208	Other T	ATP5F1B
1.67377e-212	-5.72728	0.002	0.094	4.63785e-208	Other T	CAV2
2.79179e-212	1.02941	0.366	0.244	7.73578e-208	Other T	DUSP4
2.93737e-212	-0.781257	0.449	0.584	8.13915e-208	Other T	COX5B
4.71507e-212	1.34805	0.116	0.046	1.3065e-207	Other T	LRBA
5.79604e-212	-1.30132	0.148	0.285	1.60603e-207	Other T	PHB
4.43709e-211	-1.08393	0.238	0.38	1.22947e-206	Other T	FKBP1A
5.7283e-211	1.28443	0.135	0.058	1.58725e-206	Other T	ERO1B
5.90851e-211	0.651185	0.323	0.191	1.63719e-206	Other T	ABRACL
1.86646e-210	-4.34633	0.006	0.1	5.17179e-206	Other T	QPRT
6.46102e-210	-5.32352	0.002	0.094	1.79028e-205	Other T	FKBP10
9.3394e-210	0.983258	0.266	0.153	2.58785e-205	Other T	METRNL
2.32376e-209	-1.16881	0.242	0.376	6.43891e-205	Other T	MIF
3.9364e-209	-7.94102	0	0.09	1.09074e-204	Other T	GPR143
7.5915e-209	1.79958	0.064	0.019	2.10353e-204	Other T	UBASH3A
1.75443e-208	-2.85821	0.023	0.126	4.86134e-204	Other T	TBC1D7
4.40513e-208	1.03066	0.198	0.101	1.22062e-203	Other T	SMARCA2
1.92368e-207	-0.698545	0.613	0.705	5.33031e-203	Other T	COX6C
4.30422e-207	1.56827	0.082	0.027	1.19266e-202	Other T	LAX1
5.45052e-207	0.82642	0.273	0.157	1.51028e-202	Other T	SP100
1.0308e-206	-5.42978	0.007	0.1	2.85625e-202	Other T	C11orf96
1.49894e-205	-7.60809	0.001	0.09	4.15341e-201	Other T	NNMT
7.81314e-205	-3.96174	0.008	0.102	2.16494e-200	Other T	TCF4
1.13801e-204	-0.432674	0.926	0.948	3.15331e-200	Other T	RPL23
4.62115e-204	0.184512	0.998	0.99	1.28048e-199	Other T	RPS3
1.91343e-203	-0.831665	0.35	0.483	5.30193e-199	Other T	TSPO
2.80311e-203	3.93937	0.012	0.001	7.76713e-199	Other T	REG4
3.19507e-203	0.730554	0.366	0.236	8.85322e-199	Other T	FAM133B
3.90151e-203	-6.42039	0.001	0.089	1.08107e-198	Other T	BIRC7
4.64908e-203	-6.07912	0.003	0.093	1.28821e-198	Other T	DST
4.89988e-203	0.972233	0.203	0.104	1.35771e-198	Other T	IRF3
5.1422e-203	-0.459791	0.964	0.961	1.42485e-198	Other T	ACTG1
5.1498e-203	-4.72796	0.005	0.096	1.42696e-198	Other T	TGFBI
7.49831e-203	-0.87295	0.322	0.458	2.07771e-198	Other T	SEM1
9.54568e-203	-1.30038	0.188	0.32	2.64501e-198	Other T	BSG
1.11419e-202	-0.889057	0.351	0.481	3.08731e-198	Other T	ATP5PF
1.40818e-202	-0.934004	0.29	0.427	3.90192e-198	Other T	TBCA
1.94861e-202	1.12509	0.159	0.075	5.3994e-198	Other T	HECA
2.03106e-202	0.770347	0.315	0.191	5.62786e-198	Other T	MPHOSPH8
1.64555e-200	0.807571	0.266	0.152	4.55967e-196	Other T	NAP1L4
1.98427e-200	-0.564101	0.568	0.686	5.49821e-196	Other T	SLC25A3
2.78184e-200	-1.23677	0.178	0.312	7.7082e-196	Other T	P4HB
3.4554e-200	1.05313	0.171	0.083	9.57457e-196	Other T	CENPC
8.38161e-200	-2.25644	0.05	0.161	2.32246e-195	Other T	AP1S1
8.5702e-200	-2.68729	0.037	0.143	2.37472e-195	Other T	SLC25A4
1.47377e-199	0.850229	0.225	0.121	4.08366e-195	Other T	NABP1
1.51875e-199	-0.46549	0.965	0.97	4.20831e-195	Other T	RACK1
1.53093e-199	-2.12782	0.037	0.145	4.24205e-195	Other T	CRTAP
8.04037e-199	-0.619463	0.526	0.65	2.22791e-194	Other T	ELOB
1.80333e-198	-3.79933	0.012	0.106	4.99684e-194	Other T	BASP1
2.23823e-198	0.84477	0.242	0.134	6.20192e-194	Other T	YPEL3
2.3207e-198	-2.15221	0.054	0.166	6.43044e-194	Other T	CSRP1
3.08892e-198	0.551019	0.356	0.222	8.55908e-194	Other T	LITAF
1.23753e-197	-4.52337	0.007	0.097	3.42906e-193	Other T	RCAN1
4.22604e-197	1.13258	0.109	0.043	1.17099e-192	Other T	SCML4
7.1872e-197	0.163658	0.417	0.273	1.9915e-192	Other T	GADD45B
3.64066e-196	-5.17229	0.003	0.089	1.00879e-191	Other T	EMP2
6.70182e-196	0.890859	0.201	0.104	1.85701e-191	Other T	PAG1
1.20306e-195	0.952517	0.207	0.109	3.33355e-191	Other T	MIER1
1.23456e-195	0.661578	0.384	0.253	3.42084e-191	Other T	RBM25
1.29025e-195	2.43432	0.033	0.006	3.57515e-191	Other T	A2M-AS1
1.63138e-195	-3.96682	0.008	0.098	4.52039e-191	Other T	PDLIM4
2.44868e-195	-1.4081	0.224	0.354	6.78504e-191	Other T	NDUFC2
2.11242e-194	0.998053	0.203	0.107	5.85329e-190	Other T	ODF2L
2.41164e-194	0.793468	0.148	0.067	6.68241e-190	Other T	PLAC8
2.69853e-194	1.2138	0.132	0.058	7.47735e-190	Other T	PSMB8-AS1
3.77001e-194	1.13986	0.15	0.07	1.04463e-189	Other T	CNTRL
7.77778e-194	-1.85343	0.056	0.169	2.15515e-189	Other T	PTTG1IP
2.17561e-193	1.24471	0.121	0.051	6.02838e-189	Other T	SORL1
3.03164e-193	1.49555	0.086	0.03	8.40037e-189	Other T	ZC3H12D
4.85266e-193	-6.90106	0.002	0.087	1.34462e-188	Other T	TYRP1
5.27709e-193	1.06977	0.157	0.074	1.46223e-188	Other T	RABGAP1L
1.14865e-192	-4.68048	0.006	0.094	3.18279e-188	Other T	FCGR2A
1.51106e-192	-1.19379	0.203	0.335	4.18698e-188	Other T	ELOC
2.64375e-192	-5.58308	0.002	0.085	7.32556e-188	Other T	ENAH
6.41349e-192	-0.543073	0.689	0.771	1.77712e-187	Other T	ATP5MC2
1.87603e-191	-1.31396	0.204	0.33	5.19828e-187	Other T	GSTO1
1.95624e-191	-4.53342	0.005	0.091	5.42055e-187	Other T	H1F0
2.14535e-191	0.645047	0.304	0.182	5.94456e-187	Other T	MYH9
5.79883e-191	0.234694	0.993	0.994	1.6068e-186	Other T	RPS28
6.9672e-191	-0.704833	0.61	0.701	1.93054e-186	Other T	LDHA
2.20139e-190	0.682693	0.269	0.156	6.09982e-186	Other T	TRA2A
4.36359e-190	-5.99304	0.001	0.084	1.20911e-185	Other T	TMEM98
4.74319e-190	0.669268	0.403	0.272	1.31429e-185	Other T	SRRM1
6.25356e-190	1.18002	0.138	0.062	1.7328e-185	Other T	DOCK10
7.7514e-190	-1.04344	0.249	0.377	2.14783e-185	Other T	DDT
8.26751e-190	-1.36702	0.106	0.23	2.29084e-185	Other T	TIMM13
9.49342e-190	0.991581	0.198	0.104	2.63053e-185	Other T	MECP2
1.00114e-189	1.61988	0.071	0.023	2.77405e-185	Other T	ZFYVE28
1.05437e-189	-4.74665	0.004	0.089	2.92157e-185	Other T	WWTR1
1.36719e-189	-7.18926	0.006	0.091	3.78833e-185	Other T	COL1A2
3.75291e-189	-5.2417	0.002	0.085	1.03989e-184	Other T	SOX10
3.92864e-189	-0.36914	0.987	0.991	1.08859e-184	Other T	RPL37A
4.40064e-189	1.12127	0.146	0.068	1.21937e-184	Other T	ARHGAP4
4.54069e-189	-1.31813	0.14	0.267	1.25818e-184	Other T	POLR2F
4.61324e-189	-6.52629	0.001	0.083	1.27828e-184	Other T	RGS20
6.4311e-189	-2.5544	0.025	0.122	1.78199e-184	Other T	GCSH
1.39434e-188	1.49265	0.085	0.03	3.86358e-184	Other T	ATP8A1
1.81068e-188	-3.77948	0.011	0.101	5.01721e-184	Other T	CD68
2.3443e-188	0.22167	0.998	0.992	6.49582e-184	Other T	RPL21
7.14075e-188	-2.1366	0.035	0.137	1.97863e-183	Other T	CTNNA1
2.0178e-187	-0.627164	0.714	0.781	5.59113e-183	Other T	GNAS
2.33353e-187	0.68662	0.962	0.961	6.46599e-183	Other T	HSP90AA1
2.86411e-187	-1.15727	0.196	0.325	7.93615e-183	Other T	MDH2
3.54432e-187	-2.03753	0.044	0.149	9.82095e-183	Other T	MRPL15
1.15862e-186	-0.618914	0.862	0.89	3.21042e-182	Other T	NPM1
1.45759e-186	1.96351	0.048	0.012	4.03883e-182	Other T	CPNE7
1.46293e-186	1.02021	0.163	0.079	4.05362e-182	Other T	FCMR
1.53355e-186	1.09628	0.15	0.071	4.24931e-182	Other T	PHF11
1.82315e-186	0.843629	0.23	0.128	5.05177e-182	Other T	TLE4
3.5156e-186	1.14927	0.131	0.058	9.74139e-182	Other T	SPATA13
3.66711e-186	1.10557	0.155	0.074	1.01612e-181	Other T	HIPK1
6.1416e-186	0.982389	0.237	0.135	1.70178e-181	Other T	NOSIP
9.22699e-186	-5.92172	0.002	0.083	2.55671e-181	Other T	GMPR
3.40801e-185	1.2704	0.116	0.049	9.44325e-181	Other T	CORO7
6.86439e-185	0.40593	0.21	0.11	1.90205e-180	Other T	GPR183
9.12751e-185	-2.00446	0.069	0.181	2.52914e-180	Other T	CEBPD
1.26581e-184	1.0652	0.163	0.08	3.50744e-180	Other T	CDKN2D
1.72654e-184	0.747678	0.344	0.222	4.78407e-180	Other T	PMAIP1
2.73646e-184	0.605519	0.197	0.102	7.58246e-180	Other T	GBP1
4.31188e-184	-4.19086	0.005	0.089	1.19478e-179	Other T	CRNDE
4.56247e-184	1.25084	0.116	0.049	1.26421e-179	Other T	ARHGAP25
5.47521e-184	0.803437	0.251	0.144	1.51713e-179	Other T	ANXA6
7.40115e-184	0.964676	0.186	0.096	2.05078e-179	Other T	TMEM243
2.37156e-183	-3.11403	0.013	0.101	6.57135e-179	Other T	IFNGR2
3.24976e-183	-0.359484	0.997	0.995	9.00476e-179	Other T	RPL15
4.66628e-183	1.17848	0.127	0.056	1.29298e-178	Other T	TMEM238
5.39699e-183	1.11446	0.15	0.072	1.49545e-178	Other T	SIRT7
7.16988e-183	1.05272	0.168	0.084	1.9867e-178	Other T	OGT
1.91118e-182	-1.04553	0.211	0.341	5.2957e-178	Other T	MRPL51
2.56615e-182	-1.14021	0.223	0.348	7.11054e-178	Other T	PFDN2
2.60214e-182	0.877846	0.174	0.087	7.21026e-178	Other T	RNF149
3.46514e-182	0.763182	0.271	0.161	9.60157e-178	Other T	CHMP4A
3.726e-182	1.18791	0.123	0.053	1.03244e-177	Other T	TRAPPC10
8.75776e-182	1.16192	0.166	0.083	2.42669e-177	Other T	ILF3-DT
1.0735e-181	-1.65086	0.075	0.187	2.97456e-177	Other T	IMPDH2
1.24899e-181	1.00619	0.178	0.091	3.46084e-177	Other T	ATXN1
2.52365e-181	-5.48173	0.003	0.083	6.99279e-177	Other T	ID4
3.10823e-181	1.36354	0.102	0.041	8.6126e-177	Other T	ARHGEF3
4.77909e-181	-3.93865	0.009	0.095	1.32424e-176	Other T	PRSS23
6.83069e-181	-5.18726	0.003	0.083	1.89272e-176	Other T	MGST1
1.15865e-180	0.741353	0.279	0.166	3.21051e-176	Other T	RAP1A
2.61741e-180	1.4656	0.083	0.03	7.25259e-176	Other T	PPP1R16B
3.19941e-180	-2.63089	0.029	0.124	8.86526e-176	Other T	LY96
3.34745e-180	1.67168	0.064	0.02	9.27545e-176	Other T	TMEM71
5.47203e-180	0.793139	0.274	0.165	1.51625e-175	Other T	TNRC6B
6.88674e-180	0.978432	0.182	0.094	1.90825e-175	Other T	ORAI1
9.46317e-180	0.792202	0.27	0.16	2.62215e-175	Other T	STAT1
1.55237e-179	1.56778	0.055	0.016	4.30145e-175	Other T	IL23A
1.7538e-179	-3.07602	0.012	0.099	4.8596e-175	Other T	PLS3
1.96463e-179	-2.13199	0.033	0.13	5.44379e-175	Other T	GRINA
3.42287e-179	-3.84176	0.006	0.088	9.48442e-175	Other T	PKIG
3.79317e-179	-4.95982	0.003	0.082	1.05105e-174	Other T	GNG12
9.966e-179	0.565514	0.487	0.355	2.76148e-174	Other T	PRRC2C
1.25269e-178	1.08962	0.146	0.069	3.47107e-174	Other T	OTULIN
1.67013e-178	-0.779428	0.23	0.372	4.62776e-174	Other T	PTMS
1.78842e-178	1.52106	0.07	0.023	4.95552e-174	Other T	TXK
2.14174e-178	0.50789	0.283	0.169	5.93456e-174	Other T	PPP1R10
2.52804e-178	0.879337	0.213	0.116	7.00495e-174	Other T	SP110
2.60762e-178	1.3572	0.101	0.041	7.22547e-174	Other T	GOLGA8B
1.06496e-177	0.817313	0.26	0.153	2.9509e-173	Other T	NCOR1
1.55847e-177	-4.40622	0.004	0.084	4.31838e-173	Other T	CTTN
5.69929e-177	0.79392	0.266	0.158	1.57922e-172	Other T	GTF2B
7.33439e-177	1.00888	0.162	0.08	2.03229e-172	Other T	CHST12
1.27777e-176	0.985252	0.168	0.084	3.54058e-172	Other T	STK10
1.52009e-176	-1.89467	0.057	0.162	4.21202e-172	Other T	CYSTM1
7.11495e-176	-7.04027	0.002	0.079	1.97148e-171	Other T	POSTN
7.26908e-176	-5.86682	0.004	0.083	2.01419e-171	Other T	CTGF
1.16962e-175	-5.61278	0.003	0.081	3.24089e-171	Other T	SERPING1
2.48115e-175	-6.93987	0.002	0.08	6.87502e-171	Other T	COL6A1
2.63381e-175	-4.62268	0.003	0.082	7.29802e-171	Other T	OSBPL1A
5.86553e-175	-2.39064	0.026	0.119	1.62528e-170	Other T	FAM210B
7.56395e-175	1.63447	0.057	0.017	2.0959e-170	Other T	LAIR2
3.02247e-174	1.10406	0.137	0.064	8.37496e-170	Other T	DOCK2
3.54383e-174	1.09113	0.136	0.063	9.81959e-170	Other T	PITPNC1
4.96362e-174	1.0907	0.136	0.063	1.37537e-169	Other T	DDHD1
1.66847e-173	0.921902	0.15	0.072	4.62318e-169	Other T	ARRB2
1.6727e-173	-2.9102	0.02	0.108	4.63488e-169	Other T	PLOD3
1.7136e-173	0.774097	0.296	0.185	4.74821e-169	Other T	BCLAF1
4.02845e-173	-5.17036	0.003	0.08	1.11624e-168	Other T	NES
7.78483e-173	-2.62479	0.018	0.106	2.1571e-168	Other T	ASPH
8.9091e-173	-2.04483	0.036	0.133	2.46862e-168	Other T	COPRS
9.67604e-173	-0.868462	0.254	0.385	2.68113e-168	Other T	PRDX5
1.16189e-172	1.06317	0.152	0.074	3.21948e-168	Other T	ANKRD13D
3.93514e-172	0.98852	0.164	0.083	1.09039e-167	Other T	ZNF394
4.39087e-172	0.849804	0.231	0.132	1.21667e-167	Other T	CDK2AP2
2.18733e-171	0.990903	0.158	0.078	6.06086e-167	Other T	GRK6
4.91871e-171	0.859811	0.21	0.116	1.36293e-166	Other T	SS18L2
5.71926e-171	1.04738	0.165	0.084	1.58475e-166	Other T	USP36
6.82654e-171	-4.85111	0.004	0.081	1.89157e-166	Other T	SRPX
1.06418e-170	1.39725	0.089	0.034	2.94873e-166	Other T	MLLT3
1.10271e-170	0.915818	0.219	0.124	3.05549e-166	Other T	POLR2A
3.27628e-170	-5.8682	0.004	0.08	9.07825e-166	Other T	SPARCL1
3.59406e-170	0.922486	0.182	0.095	9.95878e-166	Other T	PPM1K
5.93354e-170	-2.03547	0.097	0.208	1.64412e-165	Other T	SGK1
8.22259e-170	-5.70452	0.008	0.087	2.2784e-165	Other T	COL6A2
1.13721e-169	0.874831	0.16	0.08	3.15108e-165	Other T	GBP4
2.37331e-169	1.21186	0.114	0.05	6.57621e-165	Other T	SASH3
2.58774e-169	1.89176	0.047	0.013	7.17036e-165	Other T	TNFSF8
7.62281e-169	1.00092	0.168	0.086	2.11221e-164	Other T	NFKB2
1.70432e-168	0.784081	0.238	0.137	4.7225e-164	Other T	PSIP1
2.27567e-168	-1.29214	0.115	0.231	6.30566e-164	Other T	CYC1
2.56859e-168	0.169975	0.998	0.992	7.11732e-164	Other T	EIF1
2.9061e-168	1.23058	0.105	0.044	8.05252e-164	Other T	TSEN54
4.92346e-168	-1.08072	0.168	0.291	1.36424e-163	Other T	PSMB7
5.65719e-168	0.939804	0.154	0.076	1.56755e-163	Other T	PRKCB
1.30838e-167	-2.98879	0.019	0.104	3.62539e-163	Other T	ABL2
1.36757e-167	-1.6258	0.06	0.165	3.78939e-163	Other T	SERPINH1
1.53194e-167	-4.63679	0.004	0.079	4.24486e-163	Other T	ETV5
3.77714e-167	-4.77605	0.007	0.084	1.04661e-162	Other T	MAFB
3.85344e-167	1.13063	0.13	0.06	1.06775e-162	Other T	SFXN1
5.00719e-167	1.30602	0.094	0.038	1.38744e-162	Other T	PIK3CD
5.09544e-167	-1.68441	0.058	0.161	1.4119e-162	Other T	CDK4
6.22624e-167	0.229103	0.999	0.996	1.72523e-162	Other T	RPS14
1.0125e-166	-1.58376	0.089	0.198	2.80553e-162	Other T	COMT
1.65486e-166	1.32904	0.091	0.036	4.58546e-162	Other T	TNIK
3.44521e-166	-2.59705	0.021	0.107	9.54634e-162	Other T	HEBP1
4.82896e-166	-4.01027	0.015	0.098	1.33806e-161	Other T	VEGFA
8.86182e-166	1.05832	0.127	0.058	2.45552e-161	Other T	GCHFR
9.09155e-166	1.11336	0.152	0.076	2.51918e-161	Other T	C1orf56
1.03594e-165	-4.7585	0.003	0.077	2.8705e-161	Other T	FKBP9
1.3673e-165	1.31747	0.098	0.04	3.78864e-161	Other T	JADE2
1.96492e-165	1.28277	0.108	0.047	5.44459e-161	Other T	DIP2A
2.04292e-165	-6.63764	0.001	0.074	5.66072e-161	Other T	FSTL1
2.53728e-165	-1.49868	0.078	0.185	7.03056e-161	Other T	ARL2
3.78088e-165	1.14658	0.119	0.053	1.04764e-160	Other T	SP140L
4.4475e-165	-3.044	0.038	0.13	1.23236e-160	Other T	FCER1G
1.02648e-164	-2.82137	0.016	0.099	2.84426e-160	Other T	RCN1
1.25859e-164	0.7027	0.234	0.134	3.48742e-160	Other T	RAB27A
1.50554e-164	-4.73894	0.003	0.077	4.17169e-160	Other T	TWIST1
4.65837e-164	0.558569	0.399	0.273	1.29079e-159	Other T	RAP1B
6.64794e-164	0.696677	0.225	0.128	1.84208e-159	Other T	H2AFX
8.76488e-164	-6.91447	0.001	0.072	2.42866e-159	Other T	SNAI2
9.53677e-164	-0.928659	0.227	0.352	2.64254e-159	Other T	NDUFB7
1.18325e-163	-1.48963	0.092	0.201	3.27867e-159	Other T	VKORC1
1.53655e-163	0.978399	0.164	0.084	4.25762e-159	Other T	NCK2
3.09417e-163	0.760877	0.269	0.164	8.57363e-159	Other T	MYCBP2
6.60899e-163	-5.02037	0.003	0.076	1.83128e-158	Other T	DAB2
7.09321e-163	1.13545	0.125	0.058	1.96546e-158	Other T	INPP5D
7.66007e-163	1.60431	0.062	0.02	2.12253e-158	Other T	NLRC3
7.94831e-163	1.16653	0.11	0.048	2.2024e-158	Other T	APOL3
1.0412e-162	0.654383	0.313	0.199	2.88506e-158	Other T	TAPBP
1.27444e-162	1.06715	0.15	0.075	3.53133e-158	Other T	RNF139
1.58034e-162	-2.08864	0.04	0.134	4.37895e-158	Other T	PLD3
2.7095e-162	1.65723	0.058	0.018	7.50776e-158	Other T	APOBEC3H
2.89515e-162	-4.79623	0.003	0.076	8.02218e-158	Other T	HNMT
3.76688e-162	-6.42157	0.001	0.072	1.04376e-157	Other T	ESRP1
4.876e-162	0.572661	0.381	0.258	1.35109e-157	Other T	LRRFIP1
1.23677e-161	0.743509	0.271	0.166	3.42696e-157	Other T	CAPZA1
1.48303e-161	-6.49004	0.002	0.074	4.10932e-157	Other T	MYL9
1.91157e-161	0.940951	0.178	0.094	5.29676e-157	Other T	ATF7IP
2.21016e-161	1.40074	0.08	0.03	6.12414e-157	Other T	ZNF101
3.27893e-161	2.39865	0.03	0.006	9.08559e-157	Other T	LINC02195
5.71176e-161	-5.2824	0.003	0.075	1.58267e-156	Other T	FAM167B
8.34957e-161	-0.587898	0.995	0.987	2.31358e-156	Other T	RPL29
8.43294e-161	-0.870462	0.341	0.451	2.33668e-156	Other T	POLR2L
9.36296e-161	-4.37993	0.004	0.077	2.59438e-156	Other T	TUBB6
1.23325e-160	0.326243	0.859	0.793	3.41722e-156	Other T	PFN1
1.52566e-160	-1.62479	0.058	0.158	4.22746e-156	Other T	SERPINB6
2.37496e-160	-6.17589	0.001	0.071	6.58076e-156	Other T	LAMA4
3.05583e-160	1.35929	0.087	0.034	8.46741e-156	Other T	SFI1
3.52298e-160	0.683734	0.327	0.213	9.76181e-156	Other T	SERTAD1
4.16651e-160	1.51545	0.069	0.024	1.1545e-155	Other T	CARD11
4.9825e-160	1.82365	0.045	0.012	1.3806e-155	Other T	TSPAN32
1.41142e-159	0.8175	0.217	0.124	3.9109e-155	Other T	PRDM2
2.09056e-159	-3.65521	0.014	0.094	5.79275e-155	Other T	TPM1
3.03788e-159	-0.827148	0.385	0.494	8.41766e-155	Other T	COX7B
5.66732e-159	1.21845	0.097	0.04	1.57036e-154	Other T	TOX
6.96364e-159	0.792931	0.229	0.133	1.92955e-154	Other T	PPP1R18
1.18284e-158	0.706508	0.305	0.196	3.27754e-154	Other T	PNN
1.81488e-158	-6.28635	0.001	0.071	5.02884e-154	Other T	NR2F2
2.63545e-158	0.847433	0.2	0.111	7.30255e-154	Other T	JMJD6
3.4695e-158	-3.92604	0.007	0.082	9.61363e-154	Other T	NQO1
4.3411e-158	-4.55867	0.004	0.075	1.20288e-153	Other T	KHDRBS3
4.61628e-158	1.72587	0.051	0.015	1.27912e-153	Other T	TRGC1
8.28986e-158	1.71751	0.051	0.015	2.29704e-153	Other T	GFI1
1.07962e-157	0.918059	0.177	0.094	2.99153e-153	Other T	PER1
1.09271e-157	-0.767485	0.183	0.308	3.02778e-153	Other T	STMN1
2.16166e-157	-2.93002	0.013	0.09	5.98974e-153	Other T	TRIP6
2.68662e-157	1.17945	0.108	0.048	7.44436e-153	Other T	RGS14
3.26377e-157	-6.02129	0.002	0.071	9.04357e-153	Other T	TYR
4.65897e-157	1.13653	0.123	0.057	1.29096e-152	Other T	ASXL2
5.00325e-157	1.50096	0.07	0.025	1.38635e-152	Other T	AC245014.3
1.55556e-156	-4.88947	0.003	0.073	4.31031e-152	Other T	FARP1
1.56103e-156	-1.21485	0.14	0.254	4.32547e-152	Other T	SLIRP
1.67166e-156	1.15236	0.121	0.056	4.63201e-152	Other T	TNRC6C
1.88586e-156	0.842466	0.189	0.103	5.22552e-152	Other T	RILPL2
2.25635e-156	0.224483	0.999	0.996	6.25213e-152	Other T	RPS12
4.91454e-156	1.23995	0.1	0.043	1.36177e-151	Other T	DUSP16
6.68064e-156	0.454196	0.629	0.509	1.85114e-151	Other T	IER2
9.09821e-156	0.806245	0.226	0.132	2.52102e-151	Other T	TANK
1.25997e-155	0.755469	0.235	0.138	3.49125e-151	Other T	OPTN
1.94061e-155	-1.75467	0.049	0.143	5.37724e-151	Other T	SPTSSA
1.95974e-155	1.47216	0.066	0.023	5.43023e-151	Other T	DTHD1
2.21266e-155	1.20696	0.132	0.064	6.13107e-151	Other T	TBC1D4
2.56958e-155	-1.06744	0.165	0.282	7.12004e-151	Other T	ATP5MC1
3.31338e-155	0.977693	0.148	0.074	9.18104e-151	Other T	SC5D
8.93342e-155	0.95935	0.155	0.079	2.47536e-150	Other T	EPSTI1
1.06866e-154	-5.56974	0.002	0.071	2.96114e-150	Other T	YAP1
2.31196e-154	-0.468481	0.999	0.996	6.40621e-150	Other T	RPS18
2.73849e-154	-3.77909	0.007	0.079	7.58807e-150	Other T	CLEC11A
5.11544e-154	0.976769	0.133	0.064	1.41744e-149	Other T	GLIPR2
6.44487e-154	-6.26694	0.002	0.07	1.78581e-149	Other T	BGN
9.961e-154	1.89194	0.042	0.011	2.76009e-149	Other T	TMIGD2
1.29692e-153	0.871127	0.173	0.092	3.59365e-149	Other T	FERMT3
1.85431e-153	-1.4371	0.085	0.189	5.13811e-149	Other T	MAGED2
2.55654e-153	1.47729	0.066	0.023	7.08393e-149	Other T	MPZL3
3.28669e-153	-5.90969	0.001	0.069	9.10709e-149	Other T	LAMC1
3.78014e-153	1.00808	0.148	0.074	1.04744e-148	Other T	MDFIC
5.92284e-153	1.71018	0.05	0.015	1.64116e-148	Other T	KIF21B
6.95196e-153	-2.09587	0.038	0.127	1.92632e-148	Other T	ACTN1
1.04171e-152	-5.34931	0.003	0.071	2.88648e-148	Other T	MAP1B
1.48854e-152	0.668309	0.305	0.197	4.12459e-148	Other T	DAZAP2
2.16335e-152	-4.99893	0.003	0.072	5.99444e-148	Other T	AKAP12
3.27322e-152	-0.746602	0.407	0.51	9.06975e-148	Other T	GPX4
4.23361e-152	0.916696	0.171	0.091	1.17309e-147	Other T	MRPL1
7.84209e-152	1.23561	0.111	0.05	2.17296e-147	Other T	IRF9
8.18739e-152	0.94422	0.184	0.101	2.26864e-147	Other T	PLK3
8.34176e-152	1.21496	0.094	0.039	2.31142e-147	Other T	GIMAP6
8.77057e-152	-0.349827	0.996	0.985	2.43024e-147	Other T	RPL12
3.90671e-151	-2.00475	0.038	0.126	1.08251e-146	Other T	STX7
4.80847e-151	-5.52016	0.002	0.069	1.33238e-146	Other T	CYP27A1
5.96692e-151	1.05542	0.138	0.068	1.65337e-146	Other T	N4BP1
6.46815e-151	-5.19692	0.002	0.07	1.79226e-146	Other T	DLC1
6.77251e-151	-2.94758	0.014	0.09	1.8766e-146	Other T	GAS7
8.85352e-151	0.445589	0.33	0.213	2.45322e-146	Other T	AMD1
9.35728e-151	0.990746	0.148	0.075	2.59281e-146	Other T	PHF1
1.47841e-150	0.378631	0.606	0.48	4.09652e-146	Other T	EIF4A2
3.08295e-150	1.01018	0.15	0.076	8.54254e-146	Other T	LNPEP
4.21472e-150	-7.15151	0.001	0.068	1.16786e-145	Other T	VCAN
6.91266e-150	1.65361	0.054	0.017	1.91543e-145	Other T	PATL2
1.05607e-149	0.654475	0.31	0.201	2.92627e-145	Other T	CYTOR
1.08871e-149	0.711994	0.244	0.146	3.01669e-145	Other T	CCDC107
1.2827e-149	1.4813	0.067	0.024	3.55423e-145	Other T	SLAMF6
1.33177e-149	-2.42772	0.034	0.119	3.69019e-145	Other T	MFSD12
2.00525e-149	1.37317	0.08	0.031	5.55636e-145	Other T	TMEM120B
2.16867e-149	0.856221	0.183	0.1	6.00916e-145	Other T	SPTY2D1
8.93078e-149	0.68328	0.275	0.172	2.47463e-144	Other T	UBALD2
9.75419e-149	-0.871784	0.26	0.377	2.70279e-144	Other T	SF3B6
1.00786e-148	-1.20008	0.136	0.246	2.79268e-144	Other T	LAMTOR2
1.11085e-148	-5.8062	0.001	0.067	3.07806e-144	Other T	MAGEA4
1.95525e-148	2.66829	0.021	0.003	5.41781e-144	Other T	AC006369.1
2.03067e-148	2.12477	0.034	0.008	5.6268e-144	Other T	AP005482.1
7.55338e-148	0.334764	0.728	0.634	2.09297e-143	Other T	ARPC2
1.13308e-147	0.973925	0.137	0.068	3.13965e-143	Other T	NCKAP1L
1.1939e-147	0.691773	0.249	0.15	3.30819e-143	Other T	AIP
1.69429e-147	1.03078	0.141	0.071	4.6947e-143	Other T	NFATC3
2.04065e-147	0.520461	0.226	0.132	5.65444e-143	Other T	SNHG12
3.08251e-147	-5.39377	0.002	0.069	8.54133e-143	Other T	PRRX1
3.80377e-147	0.923667	0.161	0.085	1.05399e-142	Other T	TBCC
6.22545e-147	1.10192	0.062	0.021	1.72501e-142	Other T	XCL1
6.295e-147	1.2935	0.087	0.036	1.74428e-142	Other T	INPP4A
6.69329e-147	-5.1033	0.002	0.068	1.85464e-142	Other T	PFN2
6.82815e-147	0.889659	0.15	0.077	1.89201e-142	Other T	VSIR
7.73822e-147	0.911191	0.183	0.101	2.14418e-142	Other T	TMPO
1.28061e-146	-3.75962	0.009	0.079	3.54843e-142	Other T	LGMN
1.59612e-146	-5.37764	0.002	0.068	4.42268e-142	Other T	MMP14
1.67973e-146	-5.808	0.001	0.066	4.65437e-142	Other T	ITGB5
3.13012e-146	0.966966	0.17	0.092	8.67325e-142	Other T	PDCL3
5.27857e-146	1.81471	0.044	0.012	1.46264e-141	Other T	AL365361.1
1.04504e-145	-2.15524	0.029	0.11	2.89569e-141	Other T	EXOSC4
1.27005e-145	1.03156	0.12	0.056	3.51919e-141	Other T	PARVG
1.66299e-145	0.781875	0.23	0.138	4.60797e-141	Other T	PCM1
1.82754e-145	1.36017	0.082	0.033	5.06392e-141	Other T	RIC3
2.20085e-145	-1.964	0.038	0.123	6.09834e-141	Other T	EVA1B
2.43301e-145	1.26659	0.091	0.038	6.74164e-141	Other T	U2AF1L4
2.48412e-145	1.11626	0.115	0.053	6.88325e-141	Other T	STAT5B
4.87741e-145	2.20143	0.029	0.006	1.35148e-140	Other T	TPRG1
8.62514e-145	1.01138	0.142	0.072	2.38994e-140	Other T	LPIN1
9.33038e-145	-0.793431	0.318	0.428	2.58535e-140	Other T	PEBP1
1.31109e-144	0.400594	0.473	0.347	3.63291e-140	Other T	SFPQ
1.38141e-144	-1.94584	0.033	0.116	3.82776e-140	Other T	TSPAN3
1.49295e-144	-4.92571	0.002	0.067	4.13682e-140	Other T	ERBB3
1.17003e-143	0.637786	0.542	0.45	3.24204e-139	Other T	HSPA1B
1.25262e-143	-0.883929	0.231	0.347	3.47089e-139	Other T	LAMTOR5
2.14583e-143	-3.40947	0.012	0.083	5.94587e-139	Other T	CKB
3.18615e-143	-1.23435	0.186	0.291	8.8285e-139	Other T	CHCHD10
5.6863e-143	-1.44088	0.073	0.169	1.57562e-138	Other T	HDLBP
8.2328e-143	1.13706	0.112	0.052	2.28123e-138	Other T	CEP85L
8.65987e-143	0.739615	0.219	0.129	2.39956e-138	Other T	RHOG
1.02096e-142	1.29909	0.087	0.036	2.82898e-138	Other T	LINS1
1.68379e-142	1.60675	0.053	0.017	4.6656e-138	Other T	JAKMIP1
1.82115e-142	-2.25873	0.023	0.101	5.04621e-138	Other T	CXXC5
2.36277e-142	1.25753	0.09	0.038	6.54701e-138	Other T	ATP2A3
2.74954e-142	-5.85794	0.002	0.066	7.6187e-138	Other T	ADAMTS1
4.46775e-142	1.0247	0.125	0.06	1.23797e-137	Other T	TPST2
8.66733e-142	0.898293	0.188	0.106	2.40163e-137	Other T	MAF
1.00153e-141	-1.33398	0.094	0.195	2.77514e-137	Other T	SRM
4.60564e-141	1.19215	0.101	0.045	1.27618e-136	Other T	FAS
8.68195e-141	-4.8234	0.014	0.085	2.40568e-136	Other T	IGFBP3
1.31745e-140	1.11272	0.108	0.049	3.65051e-136	Other T	SH3BP1
2.39338e-140	0.857906	0.223	0.134	6.63182e-136	Other T	FGFR1OP2
6.91391e-140	-2.46155	0.019	0.093	1.91578e-135	Other T	RNF130
7.80679e-140	1.24427	0.092	0.04	2.16318e-135	Other T	ZNF276
8.30846e-140	-2.2486	0.02	0.096	2.30219e-135	Other T	SCARB2
9.94647e-140	1.07522	0.122	0.059	2.75607e-135	Other T	GTPBP1
1.39371e-139	-3.14764	0.01	0.078	3.86184e-135	Other T	SWAP70
1.74003e-139	-1.90863	0.045	0.131	4.82146e-135	Other T	DUSP6
3.0254e-139	-5.71065	0.001	0.063	8.38307e-135	Other T	PARVA
3.4126e-139	1.23347	0.091	0.039	9.45597e-135	Other T	CRLF3
3.69417e-139	0.977486	0.148	0.077	1.02362e-134	Other T	KAT6A
9.99412e-139	-5.89423	0.002	0.064	2.76927e-134	Other T	BAALC
1.04689e-138	-3.99538	0.008	0.074	2.90083e-134	Other T	ADM
1.0655e-138	-5.30532	0.002	0.064	2.9524e-134	Other T	MLPH
2.0723e-138	0.533226	0.252	0.155	5.74213e-134	Other T	CHD1
2.23387e-138	1.03313	0.126	0.062	6.18984e-134	Other T	PRKACB
2.35062e-138	-0.906805	0.205	0.317	6.51334e-134	Other T	ATP6V0B
3.94815e-138	1.61453	0.054	0.018	1.09399e-133	Other T	LPAR2
5.01736e-138	0.728068	0.26	0.164	1.39026e-133	Other T	CHORDC1
6.49446e-138	1.09694	0.11	0.051	1.79955e-133	Other T	ERN1
1.05228e-137	-5.33127	0.002	0.064	2.91577e-133	Other T	UACA
1.14821e-137	-1.04323	0.151	0.259	3.18158e-133	Other T	TXNDC17
1.70412e-137	-5.82792	0.001	0.063	4.72194e-133	Other T	SDC2
2.40014e-137	0.832771	0.209	0.123	6.65054e-133	Other T	ZNF292
2.72873e-137	-1.68778	0.054	0.142	7.56104e-133	Other T	CBR1
2.91865e-137	-1.51638	0.066	0.158	8.0873e-133	Other T	BZW2
3.67894e-137	-0.38434	0.662	0.766	1.0194e-132	Other T	DYNLL1
4.36245e-137	1.42135	0.067	0.025	1.20879e-132	Other T	AP002387.2
4.48653e-137	0.97524	0.132	0.066	1.24317e-132	Other T	CARD8
4.91396e-137	1.02517	0.123	0.06	1.36161e-132	Other T	SNRK
5.51944e-137	0.679867	0.248	0.154	1.52938e-132	Other T	SH3KBP1
6.16988e-137	0.265871	0.904	0.927	1.70961e-132	Other T	MT-CO1
7.96302e-137	-0.777832	0.557	0.37	2.20647e-132	Other T	CD74
1.15507e-136	0.794593	0.182	0.102	3.20059e-132	Other T	UTRN
2.56924e-136	-0.927176	0.23	0.337	7.1191e-132	Other T	FIS1
4.40656e-136	0.95807	0.151	0.08	1.22101e-131	Other T	XRN1
4.46793e-136	0.927495	0.159	0.086	1.23802e-131	Other T	TTC14
4.73928e-136	-0.93624	0.239	0.347	1.31321e-131	Other T	MRPS21
5.20818e-136	-6.93552	0.003	0.065	1.44313e-131	Other T	IGFBP5
5.30963e-136	1.09525	0.123	0.06	1.47125e-131	Other T	AC007952.4
5.80986e-136	1.54444	0.061	0.022	1.60985e-131	Other T	SDR42E2
6.38271e-136	-6.31457	0.001	0.062	1.76858e-131	Other T	LINC00520
1.25387e-135	0.936919	0.144	0.075	3.47435e-131	Other T	HCG18
1.33688e-135	-5.70556	0.002	0.063	3.70435e-131	Other T	NEDD4L
1.66946e-135	-6.01755	0.002	0.063	4.62591e-131	Other T	TNC
1.67301e-135	0.586707	0.267	0.168	4.63575e-131	Other T	KDM6B
2.47863e-135	1.32117	0.065	0.024	6.86803e-131	Other T	FASLG
4.01814e-135	-3.9048	0.006	0.069	1.11339e-130	Other T	PLAT
5.46979e-135	-4.85352	0.003	0.065	1.51562e-130	Other T	HTRA1
6.33944e-135	-0.680242	0.437	0.537	1.75659e-130	Other T	PPIB
7.0692e-135	-0.403117	0.706	0.79	1.9588e-130	Other T	EEF2
7.29348e-135	-0.775105	0.3	0.406	2.02095e-130	Other T	ST13
7.36553e-135	-1.92082	0.051	0.137	2.04092e-130	Other T	MYC
8.37211e-135	0.983401	0.143	0.075	2.31983e-130	Other T	RICTOR
9.62768e-135	1.50131	0.06	0.021	2.66773e-130	Other T	AC090152.1
1.05071e-134	-5.59799	0.002	0.062	2.91142e-130	Other T	EMILIN1
1.16468e-134	-3.26604	0.01	0.076	3.22721e-130	Other T	MORN2
1.67061e-134	-0.871028	0.355	0.453	4.6291e-130	Other T	DBI
2.56681e-134	-1.21702	0.115	0.215	7.11237e-130	Other T	MRPS33
2.84416e-134	0.957007	0.079	0.032	7.8809e-130	Other T	CLIC3
2.85638e-134	-0.925742	0.162	0.272	7.91474e-130	Other T	RAB7A
3.74514e-134	1.39262	0.067	0.025	1.03774e-129	Other T	FAM110A
6.87962e-134	1.51041	0.06	0.021	1.90627e-129	Other T	MCOLN2
1.01324e-133	-4.28328	0.015	0.084	2.80759e-129	Other T	SNORC
1.10157e-133	-5.54842	0.001	0.061	3.05235e-129	Other T	PAX3
1.80792e-133	1.1062	0.107	0.05	5.00956e-129	Other T	GLCCI1
2.28332e-133	-5.19592	0.002	0.062	6.32684e-129	Other T	ECM1
2.30085e-133	0.825271	0.163	0.089	6.37543e-129	Other T	EHD1
3.23986e-133	0.294603	0.392	0.277	8.97734e-129	Other T	RSRC2
4.3244e-133	0.668056	0.201	0.117	1.19825e-128	Other T	TIPARP
4.38213e-133	1.2132	0.092	0.04	1.21424e-128	Other T	ORMDL3
5.71515e-133	-2.41046	0.023	0.097	1.58361e-128	Other T	CTSH
1.33617e-132	1.52441	0.056	0.019	3.70238e-128	Other T	TNIP3
1.7479e-132	-4.96974	0.002	0.062	4.84327e-128	Other T	NRN1
2.0407e-132	-1.40755	0.504	0.571	5.65458e-128	Other T	MT2A
3.74595e-132	1.35196	0.071	0.027	1.03796e-127	Other T	FAM78A
4.54683e-132	1.73159	0.04	0.011	1.25988e-127	Other T	CASS4
4.61839e-132	-5.5395	0.003	0.063	1.27971e-127	Other T	BANCR
4.99683e-132	0.799258	0.207	0.124	1.38457e-127	Other T	FNBP4
5.52627e-132	0.692436	0.169	0.093	1.53127e-127	Other T	SAMHD1
7.05287e-132	-2.44856	0.017	0.087	1.95428e-127	Other T	RTL8A
7.38621e-132	0.654956	0.251	0.157	2.04664e-127	Other T	LYST
8.22731e-132	-4.55147	0.003	0.063	2.27971e-127	Other T	FAM114A1
8.85073e-132	1.71512	0.051	0.017	2.45245e-127	Other T	CISH
1.2908e-131	-6.22123	0.001	0.059	3.57669e-127	Other T	RBFOX2
1.78404e-131	-2.00029	0.031	0.108	4.94339e-127	Other T	AHCY
2.00694e-131	0.998505	0.138	0.072	5.56103e-127	Other T	NFATC2IP
2.39718e-131	-0.888231	0.177	0.287	6.64234e-127	Other T	RAB2A
3.57588e-131	-1.06047	0.137	0.24	9.90842e-127	Other T	C1orf43
7.13927e-131	1.7499	0.043	0.013	1.97822e-126	Other T	LINC02084
8.64321e-131	0.855823	0.156	0.084	2.39495e-126	Other T	RNPEPL1
9.39993e-131	1.0254	0.122	0.06	2.60463e-126	Other T	FAM102A
9.70069e-131	0.442473	0.293	0.189	2.68797e-126	Other T	IDI1
1.08297e-130	0.896945	0.161	0.088	3.00079e-126	Other T	CHD3
1.19754e-130	1.01358	0.13	0.066	3.31827e-126	Other T	RNF168
4.38236e-130	0.749095	0.228	0.14	1.21431e-125	Other T	RSBN1L
4.4454e-130	-3.15493	0.024	0.096	1.23178e-125	Other T	PLAUR
6.51321e-130	-4.69485	0.002	0.061	1.80475e-125	Other T	ST3GAL6
7.68975e-130	-5.03142	0.003	0.062	2.13075e-125	Other T	DCBLD2
8.38266e-130	0.947175	0.154	0.084	2.32275e-125	Other T	TOPORS
8.97214e-130	0.999352	0.094	0.042	2.48609e-125	Other T	LRMP
1.51015e-129	-1.51901	0.102	0.196	4.18448e-125	Other T	SMS
5.36756e-129	-4.44369	0.004	0.064	1.4873e-124	Other T	KCTD12
1.09501e-128	1.75049	0.044	0.013	3.03416e-124	Other T	FOXP3
1.29916e-128	-3.80547	0.005	0.066	3.59984e-124	Other T	GNG7
1.72402e-128	-3.05216	0.009	0.073	4.77709e-124	Other T	CTSF
1.8726e-128	0.683742	0.257	0.164	5.18877e-124	Other T	NOP58
3.2426e-128	1.28961	0.076	0.031	8.98493e-124	Other T	BTN3A3
3.9261e-128	1.08167	0.118	0.058	1.08788e-123	Other T	SIK3
4.43398e-128	0.908773	0.144	0.076	1.22861e-123	Other T	LBR
6.41267e-128	0.644784	0.258	0.164	1.77689e-123	Other T	IK
6.93425e-128	-5.92991	0.003	0.061	1.92141e-123	Other T	TM4SF1
9.22629e-128	-3.10551	0.013	0.079	2.55651e-123	Other T	PDLIM1
1.09652e-127	-2.83617	0.011	0.076	3.03834e-123	Other T	NR2F6
1.1696e-127	1.06095	0.116	0.057	3.24084e-123	Other T	STAT5A
1.67543e-127	0.652207	0.242	0.151	4.64244e-123	Other T	WNK1
1.92605e-127	-4.55651	0.003	0.061	5.33688e-123	Other T	PTGR1
1.97436e-127	-1.38238	0.078	0.169	5.47075e-123	Other T	FLOT1
2.72701e-127	-6.1264	0.001	0.057	7.55627e-123	Other T	DDR2
3.64175e-127	1.02922	0.122	0.061	1.00909e-122	Other T	NSUN6
6.75309e-127	1.57974	0.047	0.015	1.87121e-122	Other T	IL18R1
9.31467e-127	1.08605	0.108	0.052	2.581e-122	Other T	ITPKB
9.6218e-127	-4.38926	0.003	0.062	2.6661e-122	Other T	FAM129B
9.67785e-127	0.641284	0.276	0.18	2.68164e-122	Other T	SEPT9
1.02784e-126	-0.86578	0.208	0.315	2.84805e-122	Other T	VDAC1
1.79448e-126	1.042	0.101	0.047	4.97232e-122	Other T	MIR155HG
1.83276e-126	0.88747	0.171	0.097	5.07841e-122	Other T	PPP4R3A
1.83971e-126	-4.64729	0.003	0.06	5.09765e-122	Other T	SRGAP1
3.17009e-126	0.691767	0.248	0.158	8.78401e-122	Other T	ROCK1
4.941e-126	1.28043	0.077	0.032	1.3691e-121	Other T	PSD4
5.02192e-126	-4.48144	0.003	0.061	1.39153e-121	Other T	TUSC3
5.40789e-126	0.680516	0.236	0.147	1.49847e-121	Other T	CASP4
7.17455e-126	1.31713	0.073	0.03	1.988e-121	Other T	ARNTL
7.17817e-126	0.601157	0.327	0.225	1.989e-121	Other T	SF3B1
7.6922e-126	0.741221	0.255	0.164	2.13143e-121	Other T	RBPJ
9.6298e-126	-4.22436	0.005	0.065	2.66832e-121	Other T	PLOD1
1.06461e-125	0.269612	0.344	0.225	2.94993e-121	Other T	VAMP8
1.31901e-125	-4.4505	0.003	0.061	3.65483e-121	Other T	CTDSPL
2.02058e-125	-5.7655	0.001	0.057	5.59882e-121	Other T	TJP1
2.53942e-125	-4.41	0.004	0.061	7.03648e-121	Other T	KDELR3
2.59214e-125	0.812988	0.181	0.105	7.18255e-121	Other T	RANBP2
2.73893e-125	0.946932	0.139	0.074	7.58931e-121	Other T	MTERF4
3.09796e-125	-2.75104	0.014	0.079	8.58415e-121	Other T	GLMP
3.95232e-125	1.63325	0.042	0.013	1.09515e-120	Other T	ZBED2
4.08823e-125	-0.997885	0.279	0.371	1.13281e-120	Other T	SSBP1
6.46752e-125	-1.95974	0.032	0.106	1.79208e-120	Other T	RHOQ
7.51427e-125	-4.49836	0.003	0.059	2.08213e-120	Other T	PYGL
7.70816e-125	-0.717444	0.715	0.77	2.13585e-120	Other T	ZFAS1
1.67787e-124	0.190259	1	0.998	4.64921e-120	Other T	TPT1
2.62361e-124	1.24692	0.084	0.036	7.26975e-120	Other T	HAUS3
2.64526e-124	0.936288	0.133	0.07	7.32976e-120	Other T	C19orf66
2.72569e-124	-7.61711	0.001	0.056	7.55261e-120	Other T	MMP2
6.16299e-124	0.963745	0.11	0.053	1.7077e-119	Other T	ABI3
8.20172e-124	0.873027	0.127	0.065	2.27262e-119	Other T	HAVCR2
8.55899e-124	-0.387219	0.757	0.828	2.37161e-119	Other T	SRP14
1.20316e-123	1.87427	0.034	0.009	3.33383e-119	Other T	AC022706.1
1.55401e-123	-5.82605	0.001	0.057	4.30601e-119	Other T	RBP1
1.55998e-123	-4.99178	0.002	0.058	4.32254e-119	Other T	NECTIN2
2.04566e-123	-4.2606	0.004	0.061	5.66831e-119	Other T	STXBP1
2.37464e-123	1.26279	0.082	0.036	6.57988e-119	Other T	KMT2E-AS1
4.63239e-123	1.81375	0.039	0.011	1.28359e-118	Other T	AC025171.3
5.53442e-123	-4.58199	0.002	0.058	1.53353e-118	Other T	LTBR
6.36542e-123	0.16101	1	0.998	1.76379e-118	Other T	RPL13
6.38531e-123	0.320228	0.45	0.324	1.76931e-118	Other T	PSME2
7.26126e-123	-5.68385	0.011	0.073	2.01202e-118	Other T	CXCL8
1.02362e-122	0.94134	0.134	0.071	2.83634e-118	Other T	CWF19L2
1.1656e-122	0.591825	0.262	0.168	3.22977e-118	Other T	MBP
1.5143e-122	0.846046	0.174	0.1	4.19597e-118	Other T	KDM2A
2.46728e-122	1.26346	0.075	0.031	6.83659e-118	Other T	WHRN
2.68689e-122	0.785621	0.185	0.108	7.44511e-118	Other T	APOBEC3C
2.75673e-122	1.05497	0.103	0.049	7.63863e-118	Other T	RASGRP2
4.58921e-122	1.93298	0.034	0.009	1.27162e-117	Other T	SLC27A2
6.48479e-122	-4.8283	0.002	0.056	1.79687e-117	Other T	ALDH1A1
6.86163e-122	1.01434	0.116	0.058	1.90129e-117	Other T	BRD1
8.10805e-122	-3.811	0.004	0.062	2.24666e-117	Other T	CTNND1
8.64178e-122	-5.71264	0.002	0.056	2.39455e-117	Other T	LRP1
9.22837e-122	-5.50683	0.001	0.056	2.55709e-117	Other T	NFIB
1.13962e-121	0.963569	0.117	0.059	3.15777e-117	Other T	TRAF5
1.24496e-121	-1.12449	0.099	0.192	3.44965e-117	Other T	KDELR1
1.50813e-121	0.373782	0.483	0.371	4.17886e-117	Other T	ANXA1
1.82436e-121	-3.748	0.004	0.062	5.05512e-117	Other T	PTK2
2.05705e-121	-4.75969	0.002	0.057	5.69987e-117	Other T	NDN
3.69902e-121	-1.04045	0.202	0.301	1.02496e-116	Other T	RTN4
4.49379e-121	0.617868	0.223	0.137	1.24518e-116	Other T	UBE2L6
6.40135e-121	-2.72551	0.013	0.077	1.77375e-116	Other T	GGH
7.26105e-121	-4.4996	0.003	0.059	2.01196e-116	Other T	PYCR1
9.31276e-121	-6.44923	0.001	0.054	2.58047e-116	Other T	ROPN1B
1.3029e-120	-1.01984	0.14	0.238	3.61021e-116	Other T	NHP2
1.42222e-120	0.973136	0.129	0.067	3.94083e-116	Other T	ERAP2
1.59019e-120	-4.45269	0.028	0.097	4.40625e-116	Other T	S100A2
2.25293e-120	1.54509	0.048	0.016	6.24264e-116	Other T	AC243829.4
1.09037e-119	0.257372	0.985	0.978	3.0213e-115	Other T	RPL27A
1.89632e-119	-2.80313	0.014	0.077	5.2545e-115	Other T	CHPF
2.16531e-119	1.44255	0.063	0.024	5.99987e-115	Other T	IKZF2
2.36092e-119	-1.40012	0.075	0.16	6.54187e-115	Other T	NDUFA8
2.38984e-119	-4.32512	0.003	0.058	6.62202e-115	Other T	HOMER3
2.47211e-119	0.910663	0.166	0.095	6.84997e-115	Other T	AC020916.1
3.18642e-119	1.04756	0.104	0.05	8.82925e-115	Other T	GPS2
3.75247e-119	0.668543	0.205	0.124	1.03977e-114	Other T	CSRNP1
4.05135e-119	0.661851	0.265	0.175	1.12259e-114	Other T	DDX46
4.25528e-119	-1.55813	0.052	0.131	1.17909e-114	Other T	POLD2
5.9041e-119	1.10616	0.099	0.047	1.63597e-114	Other T	CASK
6.6908e-119	1.06357	0.093	0.043	1.85395e-114	Other T	GCH1
9.31633e-119	1.28906	0.071	0.029	2.58146e-114	Other T	SUPT3H
1.36672e-118	-0.944044	0.193	0.293	3.78705e-114	Other T	ZNHIT1
1.64309e-118	1.02877	0.107	0.052	4.55283e-114	Other T	ATF7IP2
1.85026e-118	-3.31289	0.018	0.083	5.12687e-114	Other T	IGFBP4
2.00724e-118	-5.52454	0.001	0.054	5.56187e-114	Other T	CDC42EP5
2.17898e-118	-4.21738	0.003	0.057	6.03774e-114	Other T	NCKAP1
2.95217e-118	-1.52043	0.052	0.131	8.18016e-114	Other T	MYL6B
3.55482e-118	0.61695	0.292	0.197	9.85005e-114	Other T	SCAF11
3.82099e-118	-6.41404	0.001	0.053	1.05876e-113	Other T	PCDH7
4.12995e-118	0.447714	0.435	0.323	1.14437e-113	Other T	DNAJB6
5.22899e-118	1.07066	0.113	0.056	1.4489e-113	Other T	KIF20B
6.45176e-118	-5.16293	0.002	0.056	1.78772e-113	Other T	TSPAN10
8.57578e-118	-1.29712	0.095	0.184	2.37626e-113	Other T	APLP2
1.1068e-117	1.7644	0.038	0.011	3.06682e-113	Other T	AL359220.1
1.26905e-117	-6.63158	0.002	0.054	3.51641e-113	Other T	ADIRF
1.31392e-117	0.997055	0.109	0.054	3.64074e-113	Other T	NFATC2
1.63536e-117	-2.74257	0.013	0.075	4.53142e-113	Other T	ISYNA1
2.07091e-117	0.349829	0.657	0.562	5.73829e-113	Other T	SUB1
2.28708e-117	0.713888	0.211	0.129	6.33728e-113	Other T	CCDC12
2.44584e-117	0.641597	0.261	0.171	6.77717e-113	Other T	SLTM
2.82177e-117	-1.44107	0.063	0.145	7.81884e-113	Other T	MRPL12
5.50134e-117	1.25595	0.076	0.032	1.52437e-112	Other T	VAV1
5.56302e-117	1.36086	0.064	0.025	1.54146e-112	Other T	DENND1C
6.55055e-117	1.62944	0.042	0.013	1.81509e-112	Other T	AC136475.3
1.04663e-116	0.782816	0.188	0.112	2.90011e-112	Other T	OGA
1.3082e-116	-7.505	0.001	0.053	3.62489e-112	Other T	C1R
2.0722e-116	1.03759	0.08	0.035	5.74187e-112	Other T	TTN
2.86342e-116	-1.81989	0.036	0.108	7.93426e-112	Other T	PAICS
3.37603e-116	0.406154	0.512	0.404	9.35463e-112	Other T	TRIR
3.72972e-116	-0.913519	0.209	0.307	1.03347e-111	Other T	NDUFB9
6.82284e-116	1.08865	0.103	0.05	1.89054e-111	Other T	ABHD3
8.66687e-116	-4.44748	0.003	0.056	2.4015e-111	Other T	FERMT2
9.17327e-116	1.36683	0.072	0.03	2.54182e-111	Other T	FAM215B
1.07453e-115	1.26894	0.076	0.032	2.9774e-111	Other T	LDLRAP1
1.15933e-115	0.988615	0.119	0.061	3.2124e-111	Other T	CCNT1
1.27207e-115	1.38268	0.062	0.024	3.52478e-111	Other T	MEI1
1.36463e-115	0.748437	0.196	0.119	3.78126e-111	Other T	PHF20
1.75958e-115	0.865164	0.143	0.078	4.87561e-111	Other T	SYNE1
2.22686e-115	1.05272	0.109	0.054	6.17039e-111	Other T	HNRNPLL
2.75527e-115	-4.30334	0.003	0.056	7.63456e-111	Other T	FMN1
3.28225e-115	2.25497	0.021	0.004	9.09478e-111	Other T	TRGV10
3.61631e-115	-4.64986	0.006	0.062	1.00204e-110	Other T	SERPINE1
5.58547e-115	-5.03776	0.003	0.056	1.54768e-110	Other T	CPVL
6.86801e-115	-0.498419	0.541	0.629	1.90306e-110	Other T	COX6B1
7.8409e-115	-5.57241	0.001	0.052	2.17264e-110	Other T	LINC00511
8.27178e-115	1.02161	0.111	0.056	2.29203e-110	Other T	MOB3A
8.76068e-115	-0.870654	0.206	0.304	2.4275e-110	Other T	PSMB4
1.04457e-114	0.631188	0.233	0.148	2.89441e-110	Other T	YTHDC1
1.05339e-114	-1.32319	0.095	0.182	2.91883e-110	Other T	ZNF106
1.3577e-114	0.769874	0.167	0.096	3.76205e-110	Other T	RAB11FIP1
1.36293e-114	1.26234	0.069	0.028	3.77655e-110	Other T	UNC13D
2.23068e-114	0.697143	0.186	0.111	6.18098e-110	Other T	OSTF1
2.4885e-114	1.16567	0.086	0.039	6.89539e-110	Other T	CGAS
4.41782e-114	-5.48356	0.001	0.053	1.22413e-109	Other T	GNAI1
6.44913e-114	-6.21186	0.001	0.052	1.78699e-109	Other T	RAMP2
6.88046e-114	-2.92142	0.016	0.078	1.90651e-109	Other T	TSPAN13
8.51461e-114	0.808147	0.152	0.085	2.35931e-109	Other T	TFRC
1.24423e-113	-1.32721	0.07	0.152	3.44764e-109	Other T	TCEAL8
1.48201e-113	-6.06357	0.001	0.053	4.10649e-109	Other T	CITED1
1.69194e-113	1.25842	0.069	0.029	4.68819e-109	Other T	AKTIP
1.87352e-113	0.698787	0.246	0.16	5.19134e-109	Other T	SNHG15
1.99446e-113	0.55527	0.262	0.171	5.52646e-109	Other T	FAM49B
2.29834e-113	0.613032	0.258	0.169	6.36846e-109	Other T	PPP1R12A
3.18983e-113	2.09247	0.027	0.007	8.83869e-109	Other T	ACSL6
7.40567e-113	-1.40844	0.069	0.15	2.05204e-108	Other T	GGCT
7.42493e-113	-6.60839	0.001	0.052	2.05738e-108	Other T	COL4A2
8.65131e-113	-0.898616	0.185	0.282	2.39719e-108	Other T	RHEB
1.28201e-112	1.28773	0.065	0.026	3.55232e-108	Other T	GPR132
1.93062e-112	0.965763	0.116	0.059	5.34954e-108	Other T	FAM111A
2.02469e-112	-5.74131	0.002	0.052	5.61022e-108	Other T	HSPG2
2.59675e-112	-0.804308	0.207	0.308	7.19535e-108	Other T	ANAPC11
4.88581e-112	1.58666	0.045	0.015	1.35381e-107	Other T	TSPOAP1-AS1
5.1007e-112	-4.90004	0.003	0.054	1.41335e-107	Other T	TMEM176B
8.1379e-112	0.461272	0.431	0.327	2.25493e-107	Other T	HSPH1
1.07485e-111	-5.45112	0.002	0.053	2.97831e-107	Other T	EGFL7
1.24907e-111	0.588394	0.296	0.203	3.46104e-107	Other T	ANKRD11
1.41597e-111	1.47137	0.054	0.02	3.9235e-107	Other T	ZBP1
1.4227e-111	0.457177	0.351	0.248	3.94216e-107	Other T	MSN
1.57094e-111	-6.05863	0.001	0.051	4.35292e-107	Other T	MYLK
1.78495e-111	1.19099	0.073	0.031	4.94592e-107	Other T	ZDHHC18
1.8508e-111	-4.94737	0.002	0.053	5.12839e-107	Other T	TNNT1
2.06135e-111	-0.639237	0.31	0.413	5.7118e-107	Other T	GNG5
2.30292e-111	-1.36728	0.071	0.152	6.38115e-107	Other T	VEGFB
3.63712e-111	0.875411	0.15	0.085	1.00781e-106	Other T	RBM23
5.35333e-111	0.956295	0.116	0.06	1.48335e-106	Other T	TMEM170A
5.89089e-111	0.218166	0.25	0.161	1.63231e-106	Other T	BAZ1A
9.36927e-111	-7.27817	0.001	0.05	2.59613e-106	Other T	C1S
1.02813e-110	-4.79468	0.002	0.052	2.84884e-106	Other T	ZNF704
1.43911e-110	0.802858	0.132	0.071	3.98764e-106	Other T	INPP4B
1.48355e-110	-4.76626	0.002	0.053	4.11077e-106	Other T	NREP
1.99007e-110	1.08103	0.096	0.046	5.5143e-106	Other T	DYRK2
2.21476e-110	-3.04954	0.013	0.071	6.13687e-106	Other T	KRT18
3.64574e-110	-6.49758	0.002	0.052	1.0102e-105	Other T	DSP
3.73938e-110	0.413226	0.525	0.418	1.03614e-105	Other T	YWHAZ
4.43451e-110	-3.86246	0.004	0.057	1.22876e-105	Other T	RAB31
4.62329e-110	1.22724	0.068	0.028	1.28107e-105	Other T	OTULINL
4.86725e-110	-4.44332	0.004	0.056	1.34867e-105	Other T	TMEM158
5.20549e-110	1.13759	0.088	0.041	1.44239e-105	Other T	STK38
6.23019e-110	-5.96202	0.001	0.05	1.72632e-105	Other T	TEAD1
6.42024e-110	-5.01427	0.002	0.053	1.77898e-105	Other T	EFNA1
7.75213e-110	-1.58212	0.047	0.12	2.14804e-105	Other T	MRPL24
9.26315e-110	0.523822	0.36	0.263	2.56673e-105	Other T	SRSF11
9.73004e-110	1.42738	0.046	0.016	2.6961e-105	Other T	TRDC
1.0045e-109	0.789952	0.169	0.099	2.78337e-105	Other T	TUT4
1.12093e-109	-4.60863	0.003	0.054	3.10598e-105	Other T	SLCO4A1-AS1
1.28272e-109	0.959974	0.117	0.061	3.55428e-105	Other T	ZNF430
1.45107e-109	-0.951894	0.156	0.25	4.02078e-105	Other T	NDUFC1
1.65352e-109	-5.10996	0.001	0.051	4.58173e-105	Other T	GPX8
2.19482e-109	1.1055	0.091	0.043	6.08164e-105	Other T	HIST1H2BN
2.31951e-109	0.930529	0.123	0.065	6.42714e-105	Other T	HERC1
2.43984e-109	-5.29392	0.002	0.051	6.76055e-105	Other T	TRPM1
2.76071e-109	-6.01473	0.001	0.05	7.64964e-105	Other T	TUBB2B
3.47217e-109	0.665407	0.233	0.15	9.62104e-105	Other T	SMARCA5
3.62709e-109	-2.85838	0.009	0.065	1.00503e-104	Other T	CTBP2
3.85245e-109	1.59581	0.042	0.014	1.06747e-104	Other T	AGAP2
4.08714e-109	1.22989	0.071	0.03	1.13251e-104	Other T	ANKRD36
4.60155e-109	-0.909138	0.193	0.287	1.27504e-104	Other T	C1QBP
4.9511e-109	-5.81762	0.001	0.05	1.3719e-104	Other T	SELENBP1
5.69341e-109	-6.04698	0.005	0.056	1.57759e-104	Other T	CFD
6.42215e-109	-0.649693	0.344	0.435	1.77951e-104	Other T	TOMM20
6.81299e-109	1.20755	0.074	0.032	1.88781e-104	Other T	LRRC8C
6.89731e-109	-4.15123	0.003	0.054	1.91117e-104	Other T	PXDC1
7.83414e-109	0.805711	0.168	0.099	2.17076e-104	Other T	VPS13C
1.63369e-108	0.887564	0.141	0.078	4.5268e-104	Other T	MTF2
2.07609e-108	-1.14612	0.106	0.193	5.75265e-104	Other T	UQCC2
2.19779e-108	-1.24741	0.07	0.15	6.08987e-104	Other T	CCDC50
2.31872e-108	-6.48247	0.001	0.049	6.42495e-104	Other T	SEMA3C
2.39883e-108	0.305816	0.663	0.582	6.64693e-104	Other T	SRSF3
2.4487e-108	0.690816	0.203	0.126	6.78511e-104	Other T	NUCB2
2.50741e-108	-5.54789	0.005	0.057	6.94778e-104	Other T	CXCL2
2.60108e-108	-3.26594	0.006	0.059	7.20733e-104	Other T	CKAP4
3.5397e-108	0.864121	0.144	0.081	9.80815e-104	Other T	TLK1
7.69944e-108	0.62225	0.273	0.185	2.13344e-103	Other T	NDFIP1
9.67246e-108	1.26244	0.069	0.029	2.68014e-103	Other T	PPM1M
1.06967e-107	-4.96813	0.002	0.051	2.96394e-103	Other T	TNFAIP2
1.41123e-107	-4.0644	0.004	0.056	3.91037e-103	Other T	P4HA2
1.50368e-107	0.751996	0.188	0.115	4.16654e-103	Other T	PSMA3-AS1
1.56501e-107	-4.7759	0.003	0.053	4.33649e-103	Other T	COL9A3
1.73131e-107	1.99075	0.027	0.007	4.79728e-103	Other T	C15orf53
1.97468e-107	0.834846	0.135	0.074	5.47164e-103	Other T	RASSF1
2.03495e-107	-3.23342	0.008	0.061	5.63865e-103	Other T	NFIA
2.31082e-107	-1.04138	0.143	0.234	6.40305e-103	Other T	MYDGF
2.45972e-107	-3.38584	0.006	0.059	6.81563e-103	Other T	COPZ2
2.46334e-107	1.03524	0.11	0.056	6.82568e-103	Other T	RBM4
3.45319e-107	-0.834083	0.194	0.291	9.56845e-103	Other T	NDUFAB1
3.71196e-107	-5.82996	0.001	0.049	1.02855e-102	Other T	CDH19
3.78963e-107	1.57755	0.044	0.015	1.05007e-102	Other T	AC133644.2
4.25761e-107	0.891466	0.123	0.065	1.17974e-102	Other T	CCL4L2
4.54692e-107	0.935172	0.105	0.053	1.25991e-102	Other T	HIST2H2AC
5.10362e-107	-0.266346	0.982	0.975	1.41416e-102	Other T	RPS5
5.25862e-107	-5.39957	0.001	0.049	1.45711e-102	Other T	LAMB2
6.00874e-107	-3.77089	0.006	0.057	1.66496e-102	Other T	OAF
8.56563e-107	1.11868	0.085	0.04	2.37345e-102	Other T	AC013394.1
8.71428e-107	-1.01717	0.125	0.215	2.41464e-102	Other T	TIMM8B
1.10854e-106	1.00583	0.096	0.047	3.07166e-102	Other T	SLC25A38
1.17004e-106	-4.49512	0.002	0.052	3.24205e-102	Other T	EPHX1
1.25327e-106	0.691969	0.184	0.111	3.47268e-102	Other T	POLR3GL
1.4334e-106	0.97411	0.12	0.064	3.97182e-102	Other T	KAT6B
1.44177e-106	-1.34674	0.061	0.138	3.995e-102	Other T	LAMP2
2.34595e-106	-1.64025	0.073	0.151	6.50039e-102	Other T	WARS
2.49188e-106	1.01625	0.121	0.064	6.90474e-102	Other T	ELMSAN1
2.90831e-106	0.796329	0.136	0.075	8.05864e-102	Other T	RGS19
3.12138e-106	1.73668	0.031	0.009	8.64904e-102	Other T	PTGDR
3.36582e-106	-5.15496	0.005	0.055	9.32635e-102	Other T	PTN
3.60293e-106	-3.85885	0.005	0.056	9.98336e-102	Other T	FHL2
4.75968e-106	-5.6029	0.001	0.049	1.31886e-101	Other T	MYO1B
4.8294e-106	-0.889901	0.148	0.242	1.33818e-101	Other T	CANX
6.99447e-106	-0.725921	0.263	0.36	1.9381e-101	Other T	ENY2
8.42028e-106	-4.98594	0.002	0.05	2.33318e-101	Other T	TGFB1I1
9.16849e-106	-4.08334	0.004	0.054	2.5405e-101	Other T	HYAL2
1.10471e-105	0.764938	0.172	0.102	3.06103e-101	Other T	DNAJB14
1.12358e-105	0.818539	0.14	0.078	3.11334e-101	Other T	SRRT
1.21745e-105	-5.11291	0.001	0.049	3.37344e-101	Other T	TBC1D16
1.25879e-105	1.6367	0.037	0.011	3.48797e-101	Other T	IL18RAP
1.57423e-105	0.823841	0.16	0.094	4.36203e-101	Other T	THUMPD1
2.01129e-105	-1.94023	0.024	0.086	5.57309e-101	Other T	C1orf21
2.06736e-105	-1.26355	0.073	0.152	5.72846e-101	Other T	NAXE
2.58592e-105	1.02159	0.099	0.049	7.16533e-101	Other T	CCDC69
3.30727e-105	0.837375	0.159	0.093	9.16411e-101	Other T	CLDND1
4.8217e-105	1.27776	0.062	0.025	1.33604e-100	Other T	NBEAL2
5.34717e-105	-5.33715	0.001	0.049	1.48165e-100	Other T	LARP6
5.64564e-105	-3.63068	0.007	0.059	1.56435e-100	Other T	MCAM
6.12073e-105	1.10534	0.088	0.042	1.69599e-100	Other T	CDR2
7.36147e-105	-4.02829	0.003	0.052	2.03979e-100	Other T	LAMB1
9.17639e-105	-5.97648	0.001	0.048	2.54269e-100	Other T	APCDD1
1.10262e-104	-3.08344	0.008	0.061	3.05525e-100	Other T	BAMBI
1.74188e-104	0.648882	0.175	0.104	4.82657e-100	Other T	PTPN6
2.00876e-104	0.681618	0.218	0.14	5.56608e-100	Other T	USP16
2.6036e-104	1.39656	0.05	0.019	7.21432e-100	Other T	CCR5
2.72577e-104	-4.30941	0.004	0.053	7.55285e-100	Other T	ALDH2
3.03698e-104	-3.63351	0.004	0.054	8.41517e-100	Other T	PLXNB2
3.46389e-104	1.33325	0.061	0.025	9.5981e-100	Other T	KMT5C
6.05774e-104	1.10449	0.082	0.038	1.67854e-99	Other T	MSL2
6.10682e-104	-3.63659	0.005	0.055	1.69214e-99	Other T	GSTA4
6.30495e-104	-0.958128	0.329	0.227	1.74704e-99	Other T	SLC38A2
8.79877e-104	-0.619481	0.267	0.369	2.43805e-99	Other T	SEC11A
9.46311e-104	-1.63671	0.053	0.125	2.62213e-99	Other T	PLK2
1.45472e-103	0.874967	0.149	0.086	4.03089e-99	Other T	ZMYM2
1.55942e-103	-1.39702	0.055	0.128	4.321e-99	Other T	PGRMC1
1.75786e-103	1.3214	0.062	0.026	4.87086e-99	Other T	INTS6L
2.13258e-103	-3.77906	0.004	0.054	5.90916e-99	Other T	SLC6A8
2.21792e-103	-1.2409	0.083	0.163	6.14564e-99	Other T	GLO1
2.33471e-103	-5.28339	0.002	0.048	6.46924e-99	Other T	KLHDC8B
2.37e-103	1.49688	0.049	0.018	6.56703e-99	Other T	SHISAL2A
2.9401e-103	1.01268	0.1	0.05	8.14671e-99	Other T	PACS1
4.20108e-103	-5.7774	0.003	0.052	1.16408e-98	Other T	CCL2
6.59811e-103	-0.640849	0.539	0.61	1.82827e-98	Other T	EIF3E
6.76336e-103	1.27345	0.056	0.022	1.87406e-98	Other T	PIK3R5
7.45764e-103	1.0217	0.102	0.052	2.06644e-98	Other T	COQ7
7.7647e-103	-4.57663	0.002	0.049	2.15152e-98	Other T	STXBP6
8.36532e-103	0.577736	0.288	0.199	2.31795e-98	Other T	PPP1CB
1.12692e-102	-6.98646	0.001	0.048	3.12259e-98	Other T	CCDC80
1.33016e-102	-5.09116	0.001	0.048	3.68574e-98	Other T	SLC45A2
1.44123e-102	-2.84566	0.008	0.061	3.99351e-98	Other T	GNB4
1.46391e-102	1.53269	0.045	0.016	4.05635e-98	Other T	DPP4
1.91393e-102	-4.9816	0.002	0.049	5.3033e-98	Other T	MELTF
1.94108e-102	1.04262	0.097	0.048	5.37853e-98	Other T	BCL9L
2.42178e-102	-5.65748	0.001	0.047	6.7105e-98	Other T	FAM20C
6.77923e-102	2.41263	0.018	0.003	1.87846e-97	Other T	AC004832.6
8.91465e-102	0.784981	0.16	0.094	2.47016e-97	Other T	PTPN2
9.42466e-102	0.462509	0.349	0.251	2.61148e-97	Other T	GSTK1
1.11657e-101	1.07343	0.089	0.043	3.09391e-97	Other T	ANKRD36C
1.1764e-101	-5.67574	0.001	0.047	3.2597e-97	Other T	SASH1
1.42659e-101	0.455271	0.313	0.219	3.95293e-97	Other T	NASP
1.78559e-101	1.06477	0.082	0.038	4.94769e-97	Other T	PLEKHF1
1.79822e-101	0.781495	0.153	0.089	4.9827e-97	Other T	CSNK1G2
3.16852e-101	-4.33285	0.003	0.05	8.77965e-97	Other T	TRIM2
3.36701e-101	-3.23558	0.006	0.055	9.32966e-97	Other T	MOK
3.82336e-101	-1.95494	0.032	0.095	1.05941e-96	Other T	CRYL1
3.87507e-101	-5.59789	0.001	0.047	1.07374e-96	Other T	TMEM54
4.59993e-101	-1.69996	0.037	0.103	1.27459e-96	Other T	SCCPDH
4.83443e-101	0.34998	0.502	0.395	1.33957e-96	Other T	UBE2D3
4.91871e-101	-4.25796	0.003	0.05	1.36292e-96	Other T	SPRED1
5.54613e-101	0.834323	0.149	0.086	1.53678e-96	Other T	TSPYL1
5.69905e-101	-4.48626	0.003	0.05	1.57915e-96	Other T	AXL
7.16201e-101	0.746215	0.134	0.074	1.98452e-96	Other T	CASP1
7.37918e-101	0.976559	0.096	0.048	2.0447e-96	Other T	AL121944.1
8.52714e-101	2.50812	0.017	0.003	2.36279e-96	Other T	Z82206.1
1.01422e-100	-0.628482	0.379	0.465	2.81031e-96	Other T	ATP5MPL
1.04375e-100	1.20784	0.065	0.028	2.89214e-96	Other T	SNX20
1.05708e-100	0.761044	0.154	0.09	2.92907e-96	Other T	IRF2
1.12124e-100	0.807608	0.15	0.087	3.10683e-96	Other T	RPS6KA3
1.20104e-100	0.925102	0.106	0.055	3.32796e-96	Other T	ASF1A
2.9847e-100	0.653649	0.18	0.11	8.2703e-96	Other T	NFKB1
3.26623e-100	-3.87437	0.004	0.052	9.0504e-96	Other T	MEG3
3.72943e-100	-4.52568	0.002	0.048	1.03339e-95	Other T	ZNF503
3.94506e-100	-5.3857	0.001	0.046	1.09314e-95	Other T	TEX41
4.97627e-100	1.23618	0.064	0.027	1.37888e-95	Other T	RASSF7
5.52887e-100	-1.97424	0.022	0.081	1.53199e-95	Other T	RTL8C
5.56544e-100	-2.76053	0.011	0.063	1.54213e-95	Other T	C9orf3
6.27739e-100	1.45018	0.051	0.019	1.7394e-95	Other T	ETV7
6.41038e-100	-0.777998	0.36	0.434	1.77625e-95	Other T	CD81
6.54731e-100	-4.89879	0.003	0.049	1.81419e-95	Other T	CYBB
6.91848e-100	0.288166	0.65	0.55	1.91704e-95	Other T	COMMD6
7.52975e-100	-5.00368	0.002	0.047	2.08642e-95	Other T	RASSF8
8.12881e-100	-5.79557	0.001	0.047	2.25241e-95	Other T	THBS2
1.58431e-99	-8.10196	0.001	0.045	4.38996e-95	Other T	FBLN1
1.89521e-99	0.595043	0.232	0.152	5.25143e-95	Other T	SELENOT
3.42269e-99	1.42534	0.049	0.019	9.48394e-95	Other T	FAM122C
3.50795e-99	-3.40011	0.005	0.054	9.72018e-95	Other T	CYFIP1
3.52827e-99	-1.66076	0.032	0.095	9.77648e-95	Other T	PEA15
4.29912e-99	-5.54093	0.001	0.046	1.19124e-94	Other T	EFEMP2
4.61075e-99	-5.67798	0.001	0.045	1.27759e-94	Other T	SLC24A5
5.60384e-99	-2.28804	0.017	0.073	1.55277e-94	Other T	MGST2
6.42688e-99	0.456785	0.421	0.324	1.78082e-94	Other T	SRRM2
6.46185e-99	0.858333	0.14	0.08	1.79051e-94	Other T	MAPRE2
9.18766e-99	1.7202	0.033	0.01	2.54581e-94	Other T	AC093010.2
1.069e-98	1.08453	0.091	0.045	2.9621e-94	Other T	SERINC5
1.5047e-98	0.963853	0.106	0.055	4.16938e-94	Other T	CDK11A
1.58241e-98	-5.14002	0.002	0.047	4.38469e-94	Other T	NRP1
1.62577e-98	-4.62058	0.004	0.051	4.50485e-94	Other T	IGFBP6
2.13239e-98	-5.44697	0.004	0.051	5.90864e-94	Other T	DMKN
2.16721e-98	-0.87619	0.159	0.248	6.00511e-94	Other T	MORF4L2
2.37936e-98	1.79415	0.032	0.01	6.59297e-94	Other T	ANO9
3.14734e-98	0.920871	0.121	0.066	8.72097e-94	Other T	MAT2B
3.57985e-98	1.05618	0.088	0.043	9.91941e-94	Other T	SACM1L
3.92434e-98	-1.15171	0.081	0.159	1.0874e-93	Other T	MRPL40
4.85271e-98	1.01088	0.095	0.048	1.34464e-93	Other T	FBXO34
4.97922e-98	-5.05013	0.001	0.045	1.37969e-93	Other T	TBX2
9.7593e-98	0.771882	0.164	0.098	2.7042e-93	Other T	SAFB2
1.01685e-97	-4.064	0.006	0.053	2.81758e-93	Other T	SERPINA1
1.05464e-97	-0.684917	0.267	0.36	2.9223e-93	Other T	COX5A
1.30816e-97	-1.11788	0.199	0.283	3.62478e-93	Other T	ATP1A1
1.37467e-97	0.991705	0.106	0.055	3.80907e-93	Other T	ETV3
1.43333e-97	-7.29828	0.001	0.045	3.97161e-93	Other T	COL4A1
1.46522e-97	-4.26193	0.003	0.049	4.05998e-93	Other T	FAM92A
1.63841e-97	0.826202	0.128	0.071	4.53988e-93	Other T	NCK1
1.84339e-97	0.942978	0.112	0.06	5.10784e-93	Other T	WHAMM
2.59785e-97	0.830458	0.136	0.077	7.19838e-93	Other T	CD82
3.04126e-97	-4.72904	0.006	0.054	8.42702e-93	Other T	NPTX2
3.9941e-97	0.5838	0.187	0.116	1.10673e-92	Other T	GLRX
4.03511e-97	-1.17699	0.07	0.144	1.11809e-92	Other T	CYB5R3
4.05879e-97	1.0187	0.085	0.041	1.12465e-92	Other T	TACC3
4.08006e-97	0.668414	0.207	0.133	1.13054e-92	Other T	ARID1B
4.65311e-97	0.74218	0.185	0.115	1.28933e-92	Other T	CNOT2
6.31797e-97	0.86153	0.121	0.066	1.75065e-92	Other T	N4BP2L1
7.06534e-97	-1.3295	0.069	0.142	1.95773e-92	Other T	HMG20B
7.42702e-97	0.783043	0.136	0.077	2.05795e-92	Other T	XAF1
7.73303e-97	0.969226	0.11	0.058	2.14275e-92	Other T	LEF1
9.44697e-97	0.569208	0.287	0.202	2.61766e-92	Other T	ATRX
1.03492e-96	-4.78845	0.003	0.048	2.86767e-92	Other T	SLC9A3R2
1.10641e-96	-4.08444	0.004	0.05	3.06576e-92	Other T	SPI1
1.37515e-96	0.729923	0.188	0.118	3.81041e-92	Other T	BDP1
1.87183e-96	0.970006	0.104	0.054	5.18665e-92	Other T	B3GNT2
2.04065e-96	-5.16248	0.01	0.06	5.65443e-92	Other T	LYZ
2.20155e-96	0.830119	0.146	0.085	6.10027e-92	Other T	ZNF131
2.25097e-96	1.08267	0.084	0.041	6.23722e-92	Other T	PHF12
3.40983e-96	0.995481	0.096	0.049	9.44831e-92	Other T	ESYT1
3.43167e-96	0.830882	0.135	0.077	9.50881e-92	Other T	USP3
4.44822e-96	-1.56345	0.04	0.105	1.23256e-91	Other T	PARVB
4.83153e-96	0.824763	0.181	0.113	1.33877e-91	Other T	SMC4
5.22717e-96	0.775356	0.159	0.095	1.4484e-91	Other T	WDR82
6.70266e-96	0.803419	0.145	0.084	1.85724e-91	Other T	TMEM173
6.93714e-96	1.41396	0.048	0.018	1.92221e-91	Other T	Z93241.1
8.17587e-96	1.22427	0.055	0.022	2.26545e-91	Other T	HIST1H2BG
9.47457e-96	-4.56229	0.003	0.047	2.62531e-91	Other T	CSRP2
9.65013e-96	1.24748	0.059	0.024	2.67395e-91	Other T	EIF4E3
9.68906e-96	-8.27302	0.003	0.048	2.68474e-91	Other T	COL1A1
9.95572e-96	1.1809	0.048	0.018	2.75863e-91	Other T	KLRC1
9.96811e-96	0.573566	0.243	0.163	2.76206e-91	Other T	CCDC59
1.01483e-95	0.785974	0.143	0.083	2.81198e-91	Other T	B4GALT1
1.08113e-95	0.929944	0.105	0.055	2.9957e-91	Other T	LRCH4
1.57473e-95	0.641746	0.212	0.137	4.36341e-91	Other T	AKIRIN1
1.71482e-95	-7.11365	0.001	0.043	4.7516e-91	Other T	THY1
1.82575e-95	0.552838	0.189	0.118	5.05896e-91	Other T	DDX3Y
1.86998e-95	-2.33407	0.023	0.079	5.18153e-91	Other T	BCAS3
3.05205e-95	-2.78488	0.019	0.074	8.45693e-91	Other T	HBEGF
3.10727e-95	1.37763	0.049	0.019	8.60994e-91	Other T	RAB37
3.65994e-95	-1.17854	0.067	0.14	1.01413e-90	Other T	TMED3
4.46505e-95	1.37696	0.048	0.018	1.23722e-90	Other T	AC087239.1
4.66572e-95	-4.82871	0.002	0.045	1.29282e-90	Other T	CYGB
5.118e-95	0.538666	0.269	0.185	1.41815e-90	Other T	ARPC5L
6.1025e-95	0.702142	0.162	0.097	1.69094e-90	Other T	TRABD
6.8155e-95	1.30653	0.058	0.024	1.88851e-90	Other T	PLCL2
7.40496e-95	0.957849	0.094	0.047	2.05184e-90	Other T	KANSL1-AS1
9.11377e-95	-0.7488	0.206	0.297	2.52533e-90	Other T	PDIA6
1.10752e-94	0.879091	0.122	0.068	3.06881e-90	Other T	TRPS1
1.59008e-94	-4.0478	0.003	0.047	4.40594e-90	Other T	CD276
1.79069e-94	1.04167	0.085	0.042	4.96181e-90	Other T	SMG6
1.80697e-94	-4.80678	0.002	0.045	5.00694e-90	Other T	SDC3
1.99045e-94	-5.07897	0.002	0.046	5.51535e-90	Other T	COL11A2
2.02382e-94	0.361378	0.118	0.064	5.60781e-90	Other T	GADD45G
2.10172e-94	-4.87946	0.003	0.047	5.82366e-90	Other T	SFRP1
2.24673e-94	-4.26325	0.003	0.047	6.22548e-90	Other T	KANK2
2.52995e-94	1.10884	0.079	0.037	7.01024e-90	Other T	KLF12
2.73449e-94	-4.35705	0.003	0.046	7.57699e-90	Other T	PEG10
2.78221e-94	0.994486	0.086	0.042	7.70921e-90	Other T	STN1
2.81806e-94	-4.8262	0.002	0.045	7.80855e-90	Other T	SIRPA
2.92647e-94	-7.0685	0	0.042	8.10895e-90	Other T	MDFI
3.19406e-94	-1.56693	0.034	0.096	8.85041e-90	Other T	PTPN12
3.73087e-94	0.680792	0.176	0.109	1.03379e-89	Other T	ARID4A
4.61102e-94	-4.56783	0.002	0.045	1.27767e-89	Other T	IGF2BP2
5.03421e-94	-3.3225	0.005	0.051	1.39493e-89	Other T	PAWR
9.02024e-94	-6.24456	0.001	0.043	2.49942e-89	Other T	PPIC
1.19701e-93	-4.11318	0.003	0.047	3.3168e-89	Other T	NOL3
1.30784e-93	-3.28289	0.006	0.053	3.6239e-89	Other T	ADAM15
1.38552e-93	-1.10078	0.083	0.159	3.83913e-89	Other T	UQCRC1
1.63565e-93	1.4888	0.044	0.016	4.53224e-89	Other T	TBC1D19
1.69501e-93	0.916873	0.105	0.055	4.6967e-89	Other T	CSKMT
1.83907e-93	-1.81315	0.025	0.082	5.09589e-89	Other T	CCDC88A
1.96627e-93	-7.38028	0	0.042	5.44833e-89	Other T	SGCD
1.96704e-93	-5.60611	0.001	0.042	5.45047e-89	Other T	GULP1
2.34503e-93	1.06479	0.082	0.04	6.49784e-89	Other T	VPS13A
2.88552e-93	0.354724	0.58	0.491	7.9955e-89	Other T	YWHAB
3.00843e-93	0.587786	0.278	0.195	8.33606e-89	Other T	GOLGB1
3.78563e-93	-2.016	0.02	0.075	1.04896e-88	Other T	MAGED1
3.84029e-93	-2.8603	0.029	0.087	1.06411e-88	Other T	ETS2
4.77344e-93	-4.55342	0.002	0.045	1.32267e-88	Other T	SEPT10
6.33827e-93	1.16645	0.068	0.03	1.75627e-88	Other T	NMT2
7.29096e-93	-0.26985	0.109	0.057	2.02025e-88	Other T	AQP3
8.72373e-93	-0.856212	0.158	0.244	2.41726e-88	Other T	TMED10
1.16674e-92	2.48062	0.016	0.003	3.23292e-88	Other T	TTC39C-AS1
1.17786e-92	1.20463	0.053	0.021	3.26373e-88	Other T	PPP2R2B
1.90106e-92	1.24432	0.06	0.026	5.26763e-88	Other T	CA5B
2.66486e-92	-2.24243	0.018	0.072	7.38407e-88	Other T	PLEKHA5
3.57575e-92	1.06449	0.079	0.038	9.90805e-88	Other T	ARHGEF6
4.66442e-92	-6.04109	0.001	0.043	1.29247e-87	Other T	SOD3
6.54394e-92	-0.533134	0.399	0.485	1.81326e-87	Other T	ATP6V1G1
6.7638e-92	0.582474	0.235	0.158	1.87418e-87	Other T	BTG3
6.90716e-92	-4.11599	0.002	0.045	1.91391e-87	Other T	IL13RA1
8.03921e-92	-0.648265	0.267	0.357	2.22758e-87	Other T	NDUFB10
8.07199e-92	-2.90359	0.016	0.067	2.23667e-87	Other T	COL18A1
8.68855e-92	-1.96663	0.028	0.085	2.40751e-87	Other T	CAMK2N1
9.11156e-92	1.03234	0.075	0.035	2.52472e-87	Other T	HACD4
1.01601e-91	-0.823807	0.166	0.252	2.81527e-87	Other T	OSTC
1.01668e-91	-6.41348	0	0.041	2.81711e-87	Other T	STK32A
1.09929e-91	-0.245497	0.996	0.989	3.04604e-87	Other T	RPS4X
1.83403e-91	-2.88359	0.013	0.062	5.08192e-87	Other T	EPAS1
1.86798e-91	1.01071	0.098	0.051	5.17599e-87	Other T	PHTF2
3.12926e-91	1.3692	0.03	0.009	8.67087e-87	Other T	CD160
3.20357e-91	0.50442	0.331	0.243	8.87678e-87	Other T	PTP4A2
3.26318e-91	-0.687773	0.274	0.362	9.04196e-87	Other T	ERH
3.39346e-91	0.529647	0.296	0.211	9.40295e-87	Other T	DDX18
3.87504e-91	0.4489	0.363	0.27	1.07373e-86	Other T	HNRNPF
3.88045e-91	-1.23881	0.056	0.124	1.07523e-86	Other T	EI24
4.13403e-91	1.62097	0.036	0.012	1.1455e-86	Other T	LTA
4.55202e-91	-1.04104	0.093	0.17	1.26132e-86	Other T	ADI1
4.88112e-91	0.540024	0.253	0.172	1.35251e-86	Other T	CD47
4.89954e-91	0.735102	0.127	0.071	1.35761e-86	Other T	CCDC57
4.91308e-91	0.60461	0.2	0.128	1.36136e-86	Other T	SMG1
5.45404e-91	0.98184	0.097	0.05	1.51126e-86	Other T	SENP7
5.72088e-91	1.55526	0.037	0.013	1.5852e-86	Other T	AC239800.3
5.75586e-91	-5.17419	0.001	0.043	1.59489e-86	Other T	MFAP2
6.10136e-91	-5.12199	0.002	0.043	1.69063e-86	Other T	TPST1
6.35075e-91	0.472587	0.347	0.256	1.75973e-86	Other T	UBE2B
1.21409e-90	-0.632871	0.301	0.389	3.36413e-86	Other T	PRELID1
1.27572e-90	-1.93466	0.022	0.076	3.5349e-86	Other T	PIP4P2
1.40019e-90	-1.14653	0.146	0.226	3.87978e-86	Other T	TUBA1C
1.45167e-90	-3.90179	0.004	0.047	4.02244e-86	Other T	PIK3CD-AS2
1.99669e-90	1.78017	0.029	0.009	5.53264e-86	Other T	ABCD2
2.23108e-90	-1.26851	0.054	0.121	6.18209e-86	Other T	SLC39A1
2.26046e-90	-6.0271	0.001	0.041	6.2635e-86	Other T	COX7A1
2.30639e-90	-4.77596	0.002	0.043	6.39079e-86	Other T	PCGF2
2.46579e-90	-5.1485	0.002	0.043	6.83247e-86	Other T	TMEM176A
2.49855e-90	1.20471	0.066	0.03	6.92324e-86	Other T	DUSP8
2.58606e-90	0.929906	0.094	0.048	7.16571e-86	Other T	SMIM27
2.61638e-90	0.886113	0.107	0.058	7.24973e-86	Other T	RNF113A
3.10414e-90	0.961347	0.098	0.051	8.60127e-86	Other T	NLRP1
3.94753e-90	-2.91547	0.008	0.055	1.09382e-85	Other T	CD40
5.47188e-90	-0.463379	0.421	0.512	1.5162e-85	Other T	COX6A1
5.50952e-90	-4.04589	0.003	0.046	1.52663e-85	Other T	FRMD6
6.84785e-90	0.661046	0.201	0.131	1.89747e-85	Other T	GABPB1-AS1
8.51759e-90	-1.8411	0.025	0.081	2.36014e-85	Other T	TAX1BP3
1.14434e-89	1.08637	0.077	0.037	3.17085e-85	Other T	ZBTB25
1.50081e-89	1.26029	0.07	0.032	4.15859e-85	Other T	AC103591.3
1.53229e-89	-3.27167	0.005	0.049	4.24583e-85	Other T	AC245595.1
1.5346e-89	-1.20537	0.07	0.141	4.25223e-85	Other T	RDX
1.60467e-89	1.22455	0.058	0.025	4.44637e-85	Other T	TTC39B
1.92592e-89	-0.494134	0.459	0.542	5.33653e-85	Other T	COX8A
2.00108e-89	1.06823	0.078	0.038	5.54479e-85	Other T	KLHL28
2.69329e-89	1.00516	0.09	0.046	7.46283e-85	Other T	ELMO1
2.78559e-89	-4.71512	0.002	0.043	7.71858e-85	Other T	CREB5
3.69679e-89	-5.05236	0.004	0.047	1.02434e-84	Other T	CD14
4.78635e-89	-3.43608	0.006	0.05	1.32625e-84	Other T	LHFPL6
4.8245e-89	0.674621	0.174	0.108	1.33682e-84	Other T	KRAS
5.78507e-89	0.10425	0.185	0.115	1.60298e-84	Other T	HEXIM1
5.92896e-89	0.845856	0.128	0.073	1.64286e-84	Other T	FOXO1
5.96063e-89	-4.57669	0.01	0.057	1.65163e-84	Other T	S100A9
6.89163e-89	-1.45587	0.049	0.113	1.9096e-84	Other T	CHPT1
7.18813e-89	0.394478	0.47	0.377	1.99176e-84	Other T	CDC42
7.21888e-89	-1.21757	0.066	0.136	2.00028e-84	Other T	GPAA1
7.34326e-89	1.15916	0.058	0.025	2.03474e-84	Other T	CDKN2A
7.67594e-89	-1.60047	0.033	0.092	2.12693e-84	Other T	SHC1
9.4837e-89	-6.80248	0.001	0.04	2.62784e-84	Other T	RARRES2
1.32573e-88	0.638161	0.196	0.126	3.67345e-84	Other T	MKNK2
1.51628e-88	0.959252	0.082	0.04	4.20146e-84	Other T	CCDC88B
1.54833e-88	1.03176	0.087	0.044	4.29027e-84	Other T	MIA2
2.10509e-88	-5.39423	0.001	0.041	5.833e-84	Other T	CSPG4
2.24802e-88	-3.62318	0.004	0.046	6.22905e-84	Other T	ZFHX3
2.28375e-88	-1.25689	0.056	0.123	6.32805e-84	Other T	NFIC
2.75622e-88	1.09971	0.076	0.036	7.6372e-84	Other T	DOCK11
2.75646e-88	-3.67035	0.007	0.051	7.63787e-84	Other T	NT5E
3.04813e-88	-4.57749	0.002	0.042	8.44605e-84	Other T	PLEKHA4
3.94412e-88	0.955346	0.087	0.044	1.09288e-83	Other T	LDLRAD4
6.501e-88	1.18186	0.059	0.025	1.80136e-83	Other T	TRANK1
9.26827e-88	-2.31358	0.018	0.069	2.56815e-83	Other T	PHGDH
1.13947e-87	0.26541	0.49	0.392	3.15736e-83	Other T	EIF5
1.25214e-87	1.20008	0.061	0.027	3.46956e-83	Other T	STK26
1.35242e-87	-3.1103	0.006	0.05	3.74742e-83	Other T	ITGA3
1.50958e-87	-4.51383	0.002	0.042	4.1829e-83	Other T	SGCE
1.56716e-87	0.817352	0.12	0.067	4.34243e-83	Other T	PPP6R1
1.60422e-87	-1.10294	0.073	0.144	4.44514e-83	Other T	ZNF593
1.78672e-87	-3.64598	0.004	0.046	4.95082e-83	Other T	NFIX
1.79782e-87	2.69343	0.012	0.002	4.98159e-83	Other T	CD8B2
1.96891e-87	1.20979	0.065	0.03	5.45566e-83	Other T	UTY
2.25297e-87	-5.67814	0.001	0.04	6.24276e-83	Other T	CDC42EP1
2.77636e-87	0.605238	0.222	0.149	7.69302e-83	Other T	ORMDL1
2.79017e-87	-0.24344	0.97	0.975	7.73128e-83	Other T	NACA
3.06113e-87	0.814664	0.133	0.077	8.48207e-83	Other T	AKAP17A
3.16994e-87	1.30172	0.055	0.023	8.78358e-83	Other T	ITGB2-AS1
3.51504e-87	1.50873	0.043	0.016	9.73984e-83	Other T	CHRM3-AS2
5.25295e-87	0.671398	0.177	0.112	1.45554e-82	Other T	WDR33
5.95844e-87	-5.33546	0.001	0.041	1.65102e-82	Other T	FOXD3-AS1
6.25463e-87	0.72612	0.149	0.089	1.7331e-82	Other T	RPA2
6.59456e-87	1.30417	0.051	0.021	1.82729e-82	Other T	NDUFV2-AS1
9.12946e-87	0.484083	0.147	0.087	2.52968e-82	Other T	ZC3H12A
9.66217e-87	-3.84539	0.003	0.045	2.67729e-82	Other T	GNA11
1.12997e-86	0.708562	0.156	0.095	3.13103e-82	Other T	FOXN3
1.28284e-86	1.69444	0.03	0.009	3.55463e-82	Other T	EDARADD
1.4684e-86	-1.23591	0.056	0.122	4.06879e-82	Other T	TMEM205
1.66219e-86	-1.34411	0.055	0.12	4.60577e-82	Other T	ATP6V1B2
1.73949e-86	1.04047	0.085	0.043	4.81996e-82	Other T	CDC37L1
1.84935e-86	2.13049	0.02	0.005	5.12436e-82	Other T	HMHB1
2.52954e-86	1.35213	0.047	0.018	7.00909e-82	Other T	IGFLR1
2.57629e-86	-0.790345	0.155	0.239	7.13864e-82	Other T	FKBP2
3.35223e-86	0.806046	0.13	0.075	9.2887e-82	Other T	R3HDM2
3.42141e-86	-7.05912	0.001	0.039	9.48038e-82	Other T	PLPP3
3.54909e-86	0.879304	0.115	0.064	9.83416e-82	Other T	RAB29
5.23173e-86	1.24527	0.062	0.028	1.44966e-81	Other T	TTTY15
5.26785e-86	-5.7774	0.001	0.039	1.45967e-81	Other T	AMOTL1
5.40304e-86	0.976078	0.092	0.048	1.49713e-81	Other T	EED
5.51744e-86	0.870415	0.109	0.06	1.52883e-81	Other T	PHYKPL
5.79593e-86	1.57314	0.037	0.013	1.60599e-81	Other T	AC004865.2
6.18102e-86	0.722258	0.154	0.094	1.7127e-81	Other T	ITSN2
6.64648e-86	0.752972	0.123	0.07	1.84167e-81	Other T	NFKBID
7.00179e-86	0.7212	0.163	0.101	1.94013e-81	Other T	ZNF644
7.16923e-86	-1.84492	0.023	0.076	1.98652e-81	Other T	WASL
7.38435e-86	-8.16994	0.002	0.042	2.04613e-81	Other T	COL3A1
9.52967e-86	-0.660479	0.272	0.357	2.64058e-81	Other T	EIF3L
9.78497e-86	-3.73346	0.004	0.045	2.71132e-81	Other T	CAMSAP2
1.0714e-85	-2.6985	0.008	0.053	2.96875e-81	Other T	MPZL1
1.20455e-85	-0.93754	0.121	0.198	3.33768e-81	Other T	SDHC
1.33326e-85	0.816983	0.126	0.072	3.69434e-81	Other T	TRADD
1.33504e-85	0.822105	0.127	0.073	3.69928e-81	Other T	CCDC66
1.56322e-85	0.688312	0.167	0.104	4.33153e-81	Other T	DNMT1
1.86892e-85	-5.53268	0.001	0.04	5.17859e-81	Other T	GAPLINC
2.09308e-85	0.956248	0.094	0.049	5.7997e-81	Other T	NECAP1
2.41004e-85	-1.67434	0.07	0.135	6.67799e-81	Other T	CAPG
2.45928e-85	-4.87853	0.002	0.041	6.81443e-81	Other T	PALLD
2.8699e-85	1.33531	0.048	0.019	7.95222e-81	Other T	TRIM39
2.87506e-85	0.403104	0.327	0.237	7.96649e-81	Other T	ACTR2
3.04544e-85	2.03125	0.033	0.011	8.43862e-81	Other T	AC020911.2
3.22415e-85	1.84076	0.026	0.007	8.9338e-81	Other T	KCNA3
3.70099e-85	-4.3782	0.007	0.051	1.02551e-80	Other T	VGF
4.5568e-85	1.05603	0.08	0.039	1.26264e-80	Other T	RNASEK
5.40404e-85	0.473997	0.209	0.136	1.49741e-80	Other T	EFHD2
5.48648e-85	0.982719	0.086	0.044	1.52025e-80	Other T	PPWD1
5.83939e-85	0.511301	0.229	0.154	1.61804e-80	Other T	JMJD1C
6.21116e-85	1.08632	0.077	0.037	1.72105e-80	Other T	SLC25A45
6.24234e-85	0.969643	0.089	0.046	1.72969e-80	Other T	ZRSR2
6.55694e-85	-5.02422	0.001	0.04	1.81686e-80	Other T	BHLHE41
6.72554e-85	1.38897	0.045	0.018	1.86358e-80	Other T	PATJ
8.78741e-85	-4.08049	0.009	0.053	2.4349e-80	Other T	BX322234.2
1.01033e-84	-5.51101	0.001	0.039	2.79951e-80	Other T	RAI14
1.17609e-84	0.605008	0.199	0.13	3.25882e-80	Other T	PAFAH1B1
1.2475e-84	1.16712	0.06	0.026	3.4567e-80	Other T	GLMN
1.26372e-84	-3.46154	0.005	0.047	3.50164e-80	Other T	PGF
1.70198e-84	-5.21759	0.001	0.04	4.71603e-80	Other T	AHNAK2
1.83829e-84	0.788418	0.151	0.092	5.09372e-80	Other T	AHI1
2.27366e-84	-1.69561	0.034	0.091	6.30008e-80	Other T	ACOT7
2.69031e-84	-1.38296	0.044	0.104	7.45458e-80	Other T	ISOC2
2.87511e-84	0.650455	0.185	0.119	7.96664e-80	Other T	STAG2
3.77088e-84	-4.57547	0.003	0.043	1.04487e-79	Other T	MS4A7
4.35278e-84	-7.48221	0.001	0.038	1.20611e-79	Other T	COL5A2
4.8768e-84	0.658929	0.169	0.106	1.35131e-79	Other T	COQ10B
5.17943e-84	0.162642	0.392	0.291	1.43517e-79	Other T	TAF1D
7.48137e-84	-4.78386	0.002	0.04	2.07301e-79	Other T	CSAG1
7.50151e-84	0.966407	0.088	0.045	2.07859e-79	Other T	RNF44
8.48638e-84	-1.7685	0.031	0.086	2.35149e-79	Other T	AAMDC
8.66329e-84	0.613019	0.164	0.102	2.40051e-79	Other T	ALG13
9.81487e-84	0.306628	0.576	0.481	2.7196e-79	Other T	CIRBP
1.54365e-83	-6.35117	0.001	0.038	4.2773e-79	Other T	HAS2
1.59825e-83	-3.01996	0.037	0.093	4.4286e-79	Other T	PERP
1.75455e-83	0.762069	0.117	0.066	4.8617e-79	Other T	HMCES
1.8037e-83	0.705949	0.149	0.09	4.99787e-79	Other T	SPSB3
1.88033e-83	0.710481	0.156	0.096	5.21022e-79	Other T	HNRNPL
1.97265e-83	-4.56785	0.003	0.042	5.46602e-79	Other T	CPE
2.06218e-83	-1.3168	0.058	0.122	5.71409e-79	Other T	SMIM30
2.29201e-83	-5.61942	0.001	0.039	6.35094e-79	Other T	GJA1
2.40319e-83	-0.678468	0.203	0.29	6.65899e-79	Other T	GADD45GIP1
2.43501e-83	-1.86315	0.028	0.082	6.74717e-79	Other T	SLC39A4
2.84534e-83	-4.56026	0.002	0.04	7.88415e-79	Other T	LRMDA
3.32338e-83	0.816714	0.126	0.073	9.20876e-79	Other T	PHACTR2
3.38852e-83	-3.60333	0.004	0.044	9.38924e-79	Other T	FRMD4A
3.45055e-83	2.40198	0.014	0.003	9.56112e-79	Other T	PPP1R2C
3.46506e-83	2.26618	0.015	0.003	9.60132e-79	Other T	KLRK1
3.69814e-83	-5.09638	0.003	0.042	1.02472e-78	Other T	ANGPTL4
4.0331e-83	1.00344	0.089	0.046	1.11753e-78	Other T	PRKD2
5.30286e-83	-5.27094	0.001	0.039	1.46937e-78	Other T	WLS
5.98376e-83	0.707164	0.156	0.096	1.65804e-78	Other T	CCM2
6.88616e-83	-4.7834	0.002	0.041	1.90808e-78	Other T	SEMA3B
7.87483e-83	-2.18637	0.016	0.063	2.18204e-78	Other T	FAH
8.2711e-83	-0.782756	0.224	0.306	2.29184e-78	Other T	SNX3
9.15291e-83	1.443	0.041	0.015	2.53618e-78	Other T	AC087190.1
9.16583e-83	-0.284518	0.865	0.897	2.53976e-78	Other T	BTF3
9.51213e-83	0.828838	0.117	0.066	2.63572e-78	Other T	SAMD9L
1.03604e-82	1.24058	0.056	0.024	2.87077e-78	Other T	ZNF184
1.05225e-82	-5.62644	0.001	0.038	2.91567e-78	Other T	RASAL2
1.10048e-82	0.961275	0.087	0.045	3.04932e-78	Other T	PTK2B
1.12101e-82	-5.57098	0.001	0.038	3.10621e-78	Other T	SMARCA1
1.15269e-82	0.981754	0.091	0.048	3.19398e-78	Other T	ZCCHC2
1.2183e-82	0.229342	0.502	0.405	3.37579e-78	Other T	HNRNPDL
1.32993e-82	2.10161	0.017	0.004	3.68511e-78	Other T	ZNF80
1.47418e-82	0.212383	0.992	0.988	4.0848e-78	Other T	RPS6
1.47748e-82	-6.97075	0	0.037	4.09395e-78	Other T	GJB1
1.55869e-82	0.914076	0.1	0.054	4.31899e-78	Other T	ABLIM1
1.75516e-82	1.65666	0.032	0.01	4.86338e-78	Other T	ULBP2
1.98312e-82	0.498771	0.144	0.086	5.49503e-78	Other T	NR4A3
1.9862e-82	0.425389	0.362	0.273	5.50357e-78	Other T	DDX17
2.42499e-82	0.82311	0.123	0.071	6.71939e-78	Other T	SLC4A7
2.89529e-82	-1.22143	0.105	0.175	8.02256e-78	Other T	HDDC2
2.95732e-82	-5.31983	0.002	0.04	8.19442e-78	Other T	THBD
3.943e-82	-4.09628	0.002	0.04	1.09257e-77	Other T	NAV1
5.37706e-82	0.807156	0.138	0.082	1.48993e-77	Other T	BIRC6
5.44843e-82	-2.09469	0.018	0.066	1.50971e-77	Other T	SNX8
6.92581e-82	1.02776	0.08	0.04	1.91907e-77	Other T	CDK17
8.83744e-82	-5.33481	0.001	0.039	2.44877e-77	Other T	PLOD2
1.19274e-81	1.08211	0.064	0.029	3.30497e-77	Other T	CD70
1.28063e-81	-0.873385	0.148	0.226	3.54851e-77	Other T	SNRPC
1.40118e-81	-5.1339	0.001	0.039	3.88252e-77	Other T	RCN3
1.46952e-81	-3.61668	0.004	0.044	4.07188e-77	Other T	RAC3
1.84059e-81	-5.41585	0.001	0.038	5.10008e-77	Other T	SORT1
2.08432e-81	0.812724	0.12	0.069	5.77543e-77	Other T	C19orf25
2.21135e-81	0.842056	0.118	0.067	6.12744e-77	Other T	CREBZF
2.37125e-81	0.736892	0.15	0.092	6.57049e-77	Other T	BIRC2
2.48951e-81	0.829959	0.115	0.065	6.89819e-77	Other T	DNAJC9
2.55056e-81	0.93007	0.09	0.047	7.06734e-77	Other T	MAL
2.6209e-81	1.22337	0.053	0.022	7.26226e-77	Other T	PARP15
3.26972e-81	-5.07917	0.001	0.038	9.06007e-77	Other T	TPD52L1
3.4745e-81	0.944594	0.091	0.048	9.62748e-77	Other T	PCNX1
4.08589e-81	0.805105	0.128	0.076	1.13216e-76	Other T	YAF2
4.44218e-81	1.94861	0.019	0.004	1.23088e-76	Other T	TTC16
4.61683e-81	1.1193	0.068	0.032	1.27928e-76	Other T	TRIM52
5.20769e-81	0.967494	0.084	0.043	1.443e-76	Other T	KANSL2
5.48574e-81	0.785009	0.131	0.078	1.52004e-76	Other T	NSD1
5.82626e-81	1.85059	0.024	0.007	1.6144e-76	Other T	SNAI3
6.36861e-81	0.725053	0.205	0.138	1.76468e-76	Other T	IER5L
6.75259e-81	1.02822	0.075	0.037	1.87108e-76	Other T	FAM117A
6.80947e-81	0.819524	0.103	0.056	1.88684e-76	Other T	R3HDM4
6.86589e-81	-1.93382	0.024	0.075	1.90247e-76	Other T	CREG1
6.96504e-81	0.575976	0.21	0.14	1.92994e-76	Other T	ANP32E
9.54447e-81	-4.52014	0.002	0.039	2.64468e-76	Other T	FGD4
1.03406e-80	0.542685	0.234	0.161	2.86527e-76	Other T	SYAP1
1.04072e-80	-6.73925	0	0.036	2.88374e-76	Other T	EVA1A
1.12714e-80	-6.41104	0	0.036	3.12318e-76	Other T	MMP17
1.19815e-80	-4.69752	0.002	0.039	3.31995e-76	Other T	FMNL2
1.43688e-80	0.850964	0.104	0.057	3.98144e-76	Other T	CLK4
1.57645e-80	0.453992	0.144	0.087	4.36819e-76	Other T	TNFSF10
1.58312e-80	0.872402	0.087	0.045	4.38666e-76	Other T	CYTH4
1.60667e-80	-0.912184	0.108	0.182	4.45192e-76	Other T	MLF2
1.89899e-80	-7.16018	0	0.036	5.26192e-76	Other T	TFPI
1.94564e-80	0.704093	0.152	0.094	5.39118e-76	Other T	CYBC1
2.09526e-80	-4.62183	0.001	0.038	5.80576e-76	Other T	RBPMS
2.20732e-80	0.757939	0.122	0.07	6.11626e-76	Other T	RALGDS
2.72777e-80	1.28233	0.056	0.025	7.55838e-76	Other T	AL031777.3
2.85878e-80	1.4965	0.034	0.012	7.92138e-76	Other T	CD200R1
3.18181e-80	0.490522	0.09	0.047	8.81647e-76	Other T	LY9
3.2302e-80	-3.95298	0.004	0.042	8.95055e-76	Other T	JAG1
3.47735e-80	-5.29613	0.001	0.037	9.63539e-76	Other T	KIF13A
3.79833e-80	-4.35551	0.002	0.04	1.05248e-75	Other T	ENPP2
4.20498e-80	-2.78164	0.009	0.052	1.16516e-75	Other T	SCD
5.24094e-80	-0.813624	0.257	0.34	1.45221e-75	Other T	FABP5
5.58412e-80	1.38437	0.039	0.015	1.5473e-75	Other T	PRR5L
6.5297e-80	0.773162	0.126	0.074	1.80931e-75	Other T	CAB39
6.88172e-80	0.400329	0.705	0.656	1.90685e-75	Other T	FOS
7.74896e-80	-3.1842	0.005	0.045	2.14716e-75	Other T	FKBP7
8.70334e-80	-3.01723	0.007	0.049	2.41161e-75	Other T	MACROD1
1.09715e-79	0.64286	0.157	0.097	3.0401e-75	Other T	ASXL1
1.13301e-79	0.912784	0.081	0.041	3.13945e-75	Other T	HIST1H1E
1.44315e-79	0.828801	0.1	0.055	3.99881e-75	Other T	ST8SIA4
1.46313e-79	-7.98272	0.002	0.038	4.05418e-75	Other T	DCN
1.48186e-79	1.09655	0.067	0.032	4.1061e-75	Other T	METTL4
1.85253e-79	0.817588	0.121	0.07	5.13318e-75	Other T	DDX39B
1.92891e-79	0.526937	0.3	0.222	5.34483e-75	Other T	PPIG
2.24055e-79	1.39586	0.04	0.015	6.20834e-75	Other T	FO393401.1
2.33475e-79	0.815416	0.124	0.072	6.46936e-75	Other T	TBRG1
2.48344e-79	-0.877605	0.158	0.234	6.88136e-75	Other T	LRPAP1
2.54946e-79	-5.37675	0.001	0.037	7.06431e-75	Other T	TSPAN6
2.70209e-79	-2.98457	0.007	0.047	7.48721e-75	Other T	ALDH7A1
2.8292e-79	0.786801	0.13	0.077	7.83942e-75	Other T	RBM33
3.15823e-79	1.41429	0.043	0.017	8.75113e-75	Other T	SH2D3A
3.78797e-79	0.63223	0.172	0.11	1.04961e-74	Other T	ISCA1
3.83857e-79	-1.4048	0.045	0.103	1.06363e-74	Other T	PHC2
4.30796e-79	0.754076	0.143	0.087	1.19369e-74	Other T	CDK12
4.38138e-79	0.281386	0.442	0.348	1.21404e-74	Other T	TUBB4B
5.25448e-79	0.919329	0.097	0.053	1.45596e-74	Other T	PHC3
6.53132e-79	1.62502	0.033	0.011	1.80976e-74	Other T	EPHA1-AS1
7.66253e-79	0.91573	0.09	0.048	2.12321e-74	Other T	PPP3CC
7.83589e-79	-2.70772	0.012	0.056	2.17125e-74	Other T	PDGFA
9.19868e-79	0.672749	0.181	0.118	2.54886e-74	Other T	TMF1
9.35004e-79	-1.33984	0.049	0.108	2.5908e-74	Other T	MCUR1
1.18186e-78	1.52313	0.034	0.012	3.2748e-74	Other T	RAB39B
1.23555e-78	-3.33059	0.011	0.053	3.42359e-74	Other T	ENG
1.26546e-78	0.711446	0.13	0.077	3.50646e-74	Other T	SIPA1
1.30035e-78	-2.06672	0.017	0.064	3.60314e-74	Other T	HIBADH
1.32776e-78	-4.39577	0.001	0.038	3.67908e-74	Other T	CDC42BPA
1.43228e-78	0.490325	0.232	0.159	3.9687e-74	Other T	PET100
1.6102e-78	-0.935324	0.114	0.187	4.46169e-74	Other T	C7orf50
2.05609e-78	0.656429	0.174	0.112	5.69721e-74	Other T	PHF3
2.71821e-78	0.348952	0.357	0.266	7.53189e-74	Other T	UBE2D2
2.91522e-78	0.556589	0.194	0.128	8.07779e-74	Other T	ZNRD1
3.61326e-78	-6.11505	0.003	0.039	1.0012e-73	Other T	CXCL14
3.69598e-78	1.05181	0.07	0.034	1.02412e-73	Other T	MPHOSPH9
3.94504e-78	1.04216	0.07	0.034	1.09313e-73	Other T	CCDC84
4.02315e-78	-0.477084	0.806	0.824	1.11477e-73	Other T	UQCRB
4.22519e-78	-4.87379	0.001	0.037	1.17076e-73	Other T	TBX3
[truncated: 7,685 more rows]

## Sheet: Cycling T
p_val	avg_log2FC	pct.1	pct.2	p_val_adj	cluster	gene
0	2.23966	0.873	0.209	0	Cycling T	CD3D
0	2.49991	0.857	0.196	0	Cycling T	TRAC
0	3.72396	0.866	0.209	0	Cycling T	HMGB2
0	2.89299	0.91	0.258	0	Cycling T	CORO1A
0	2.29825	0.89	0.252	0	Cycling T	IL32
0	3.95663	0.687	0.07	0	Cycling T	PCLAF
0	2.11492	0.795	0.185	0	Cycling T	CD2
0	2.4685	0.817	0.209	0	Cycling T	RAC2
0	2.58494	0.875	0.27	0	Cycling T	PSMB9
0	2.76261	0.894	0.293	0	Cycling T	COTL1
0	2.31303	0.822	0.229	0	Cycling T	GMFG
0	1.85922	0.735	0.15	0	Cycling T	NKG7
0	1.42083	0.754	0.176	0	Cycling T	CCL5
0	2.35052	0.743	0.184	0	Cycling T	LSP1
0	2.92846	0.648	0.093	0	Cycling T	CD8A
0	2.62395	0.844	0.293	0	Cycling T	STMN1
0	2.20322	0.809	0.261	0	Cycling T	PSMB8
0	2.16148	0.878	0.33	0	Cycling T	ARHGDIB
0	2.70214	0.682	0.136	0	Cycling T	ITM2A
0	0.669878	0.907	0.372	0	Cycling T	CD74
0	1.66076	0.762	0.231	0	Cycling T	HCST
0	2.07324	0.726	0.195	0	Cycling T	LCP1
0	2.15819	0.796	0.268	0	Cycling T	CALM3
0	2.39518	0.664	0.139	0	Cycling T	LCK
0	1.89963	0.696	0.173	0	Cycling T	CD3E
0	3.35458	0.599	0.083	0	Cycling T	TYMS
0	1.9412	0.706	0.191	0	Cycling T	TRBC2
0	2.52203	0.611	0.099	0	Cycling T	TIGIT
0	0.923088	0.868	0.356	0	Cycling T	SRGN
0	2.05363	0.835	0.323	0	Cycling T	PSME2
0	0.527369	0.754	0.245	0	Cycling T	HLA-DPA1
0	2.73937	0.59	0.083	0	Cycling T	LAG3
0	1.90692	0.649	0.143	0	Cycling T	CST7
0	2.55568	0.91	0.407	0	Cycling T	HMGN2
0	1.69564	0.761	0.258	0	Cycling T	CD52
0	2.57219	0.625	0.125	0	Cycling T	GZMA
0	0.482597	0.753	0.263	0	Cycling T	HLA-DRB1
0	2.19805	0.657	0.167	0	Cycling T	RPA3
0	1.97098	0.762	0.275	0	Cycling T	H2AFV
0	1.86548	0.834	0.348	0	Cycling T	PSME1
0	4.29538	0.532	0.049	0	Cycling T	CXCL13
0	1.86737	0.675	0.195	0	Cycling T	RARRES3
0	2.05436	0.684	0.206	0	Cycling T	ISG20
0	4.64103	0.497	0.024	0	Cycling T	MKI67
0	3.00942	0.601	0.128	0	Cycling T	PCNA
0	2.55466	0.61	0.138	0	Cycling T	IDH2
0	1.9075	0.749	0.279	0	Cycling T	PGAM1
0	2.02384	0.798	0.329	0	Cycling T	FABP5
0	1.94262	0.61	0.143	0	Cycling T	CD3G
0	2.74143	0.666	0.2	0	Cycling T	DUT
0	1.9142	0.663	0.199	0	Cycling T	CYTOR
0	1.92863	0.781	0.322	0	Cycling T	ANP32B
0	2.61347	0.54	0.081	0	Cycling T	PRF1
0	2.87594	0.528	0.07	0	Cycling T	CD8B
0	0.348739	0.705	0.252	0	Cycling T	HLA-DPB1
0	3.69992	0.498	0.047	0	Cycling T	CENPM
0	2.11803	0.573	0.123	0	Cycling T	SLA
0	1.76678	0.695	0.245	0	Cycling T	PPP1CA
0	2.62548	0.543	0.094	0	Cycling T	C12orf75
0	3.04615	0.511	0.067	0	Cycling T	SH2D1A
0	1.74116	0.698	0.256	0	Cycling T	RGS1
0	1.74474	0.596	0.16	0	Cycling T	CD7
0	2.05946	0.574	0.139	0	Cycling T	IL2RG
0	2.10433	0.516	0.083	0	Cycling T	IFNG
0	1.68078	0.701	0.268	0	Cycling T	PSMA4
0	2.12392	0.565	0.133	0	Cycling T	RAB27A
0	1.64008	0.667	0.236	0	Cycling T	LIMD2
0	1.06373	0.71	0.279	0	Cycling T	PTPRC
0	2.37563	0.567	0.138	0	Cycling T	ANP32E
0	2.57588	0.538	0.11	0	Cycling T	SMC4
0	2.04807	0.558	0.131	0	Cycling T	CD27
0	2.12906	0.541	0.115	0	Cycling T	APOBEC3G
0	3.63461	0.462	0.04	0	Cycling T	TK1
0	1.70968	0.715	0.294	0	Cycling T	DEK
0	4.78518	0.443	0.023	0	Cycling T	RRM2
0	2.02963	0.57	0.151	0	Cycling T	TAP1
0	1.72205	0.571	0.153	0	Cycling T	CLEC2D
0	1.72075	0.686	0.269	0	Cycling T	HNRNPF
0	1.45191	0.565	0.15	0	Cycling T	CCL4
0	1.36238	0.753	0.34	0	Cycling T	ATP5IF1
0	2.12398	0.558	0.146	0	Cycling T	BUB3
0	-3.1602	0.105	0.516	0	Cycling T	LMNA
0	2.32797	0.513	0.105	0	Cycling T	PTPN7
0	1.66827	0.649	0.242	0	Cycling T	HNRNPD
0	1.07445	0.67	0.264	0	Cycling T	DUSP2
0	1.50791	0.693	0.287	0	Cycling T	SNRPF
0	1.4677	0.754	0.349	0	Cycling T	SNRPG
0	1.56394	0.665	0.26	0	Cycling T	ACTR3
0	1.96076	0.549	0.145	0	Cycling T	GBP2
0	1.74129	0.572	0.169	0	Cycling T	TUBA4A
0	2.24038	0.525	0.123	0	Cycling T	DDX39A
0	0.889405	0.815	0.413	0	Cycling T	CYBA
0	2.61138	0.499	0.099	0	Cycling T	TMPO
0	1.34898	0.597	0.197	0	Cycling T	FYB1
0	1.42913	0.585	0.186	0	Cycling T	PTTG1
0	-2.85623	0.258	0.655	0	Cycling T	HSPB1
0	4.1338	0.422	0.026	0	Cycling T	ZWINT
0	1.60129	0.591	0.195	0	Cycling T	EVL
0	1.20043	0.636	0.242	0	Cycling T	ID2
0	1.84391	0.533	0.143	0	Cycling T	TRBC1
0	3.18217	0.451	0.061	0	Cycling T	NUSAP1
0	2.19404	0.495	0.106	0	Cycling T	CRIP1
0	1.22999	0.676	0.288	0	Cycling T	SNRPD1
0	1.85375	0.56	0.173	0	Cycling T	WDR1
0	3.55869	0.424	0.038	0	Cycling T	TOP2A
0	3.02538	0.434	0.048	0	Cycling T	BIRC5
0	1.04697	0.597	0.213	0	Cycling T	CD69
0	3.14435	0.638	0.255	0	Cycling T	HIST1H4C
0	1.93204	0.531	0.148	0	Cycling T	UCP2
0	1.52976	0.635	0.252	0	Cycling T	JPT1
0	2.87654	0.44	0.058	0	Cycling T	MAD2L1
0	2.64795	0.468	0.086	0	Cycling T	MCM7
0	2.21296	0.496	0.114	0	Cycling T	GIMAP4
0	2.01132	0.517	0.135	0	Cycling T	UBE2L6
0	1.74987	0.565	0.184	0	Cycling T	ARPC5L
0	1.38791	0.77	0.39	0	Cycling T	HNRNPA3
0	1.28207	0.725	0.346	0	Cycling T	SRSF2
0	1.34478	0.666	0.288	0	Cycling T	RANBP1
0	1.30924	0.67	0.293	0	Cycling T	CAPZB
0	1.94081	0.508	0.131	0	Cycling T	NUDT1
0	1.50471	0.584	0.21	0	Cycling T	ARPC4
0	2.12448	0.462	0.09	0	Cycling T	BATF
0	2.03732	0.504	0.132	0	Cycling T	CARHSP1
0	2.05663	0.472	0.101	0	Cycling T	GBP1
0	1.63943	0.588	0.218	0	Cycling T	NASP
0	-4.75954	0.062	0.431	0	Cycling T	CST3
0	2.9579	0.43	0.062	0	Cycling T	DNAJC9
0	1.17875	0.683	0.316	0	Cycling T	PSMB3
0	1.17842	0.792	0.425	0	Cycling T	HMGN1
0	1.9328	0.501	0.135	0	Cycling T	TSTD1
0	2.79811	0.422	0.056	0	Cycling T	PDCD1
0	0.828196	0.936	0.572	0	Cycling T	S100A4
0	1.48654	0.542	0.178	0	Cycling T	CD53
0	1.95572	0.496	0.135	0	Cycling T	HSPB11
0	1.46081	0.552	0.193	0	Cycling T	ABRACL
0	1.55128	0.523	0.164	0	Cycling T	FYN
0	2.31746	0.449	0.09	0	Cycling T	GZMB
0	1.18892	0.711	0.353	0	Cycling T	ARPC5
0	1.20143	0.756	0.399	0	Cycling T	SNRPB
0	1.0558	0.756	0.4	0	Cycling T	TPM3
0	1.76525	0.498	0.143	0	Cycling T	CCDC167
0	1.42426	0.91	0.558	0	Cycling T	RAN
0	3.06893	0.406	0.056	0	Cycling T	MCM5
0	2.37733	0.417	0.068	0	Cycling T	KLRD1
0	1.65168	0.783	0.435	0	Cycling T	TUBB
0	3.12131	0.399	0.051	0	Cycling T	SMC2
0	1.16613	0.869	0.523	0	Cycling T	PARK7
0	1.56066	0.907	0.561	0	Cycling T	SUB1
0	1.7973	0.487	0.144	0	Cycling T	ANXA6
0	2.68258	0.395	0.053	0	Cycling T	UBE2C
0	1.58967	0.496	0.154	0	Cycling T	RUNX3
0	2.51327	0.417	0.075	0	Cycling T	SIT1
0	1.8546	0.45	0.109	0	Cycling T	CD247
0	1.00314	0.783	0.442	0	Cycling T	RHOA
0	2.46432	0.4	0.06	0	Cycling T	UBE2T
0	1.04353	0.756	0.417	0	Cycling T	HNRNPC
0	1.48204	0.529	0.192	0	Cycling T	H2AFY
0	0.723338	0.488	0.151	0	Cycling T	HLA-DRB5
0	1.96884	0.424	0.087	0	Cycling T	CTSW
0	1.49384	0.553	0.218	0	Cycling T	SIVA1
0	1.0283	0.691	0.356	0	Cycling T	PSMB1
0	0.931118	0.867	0.533	0	Cycling T	COX8A
0	1.38708	0.544	0.211	0	Cycling T	PSMA5
0	2.4584	0.391	0.059	0	Cycling T	CENPF
0	1.70067	0.483	0.151	0	Cycling T	AIP
0	1.76679	0.463	0.132	0	Cycling T	HCLS1
0	1.16026	0.586	0.256	0	Cycling T	BLOC1S1
0	1.31964	0.605	0.275	0	Cycling T	PA2G4
0	0.91735	0.821	0.491	0	Cycling T	YWHAB
0	2.02092	0.457	0.128	0	Cycling T	H2AFX
0	1.50996	0.49	0.161	0	Cycling T	STAT1
0	1.29736	0.611	0.284	0	Cycling T	CAP1
0	1.03322	0.527	0.201	0	Cycling T	SERPINB1
0	2.60048	0.378	0.052	0	Cycling T	CDKN3
0	1.61127	0.469	0.143	0	Cycling T	CKS1B
0	1.14919	0.581	0.255	0	Cycling T	PSMA1
0	1.67894	0.455	0.131	0	Cycling T	GIMAP7
0	4.36001	0.341	0.017	0	Cycling T	ASF1B
0	2.01819	0.429	0.106	0	Cycling T	TRAF3IP3
0	1.24368	0.495	0.172	0	Cycling T	ITGB2
0	1.53689	0.488	0.167	0	Cycling T	CAPZA1
0	2.24075	0.395	0.076	0	Cycling T	CTLA4
0	1.07956	0.545	0.228	0	Cycling T	LSM5
0	1.94449	0.425	0.109	0	Cycling T	SEPT1
0	1.41307	0.497	0.182	0	Cycling T	IFI27L2
0	1.1114	0.553	0.239	0	Cycling T	LSM3
0	3.91041	0.337	0.023	0	Cycling T	AURKB
0	2.10619	0.407	0.093	0	Cycling T	SKA2
0	3.84107	0.336	0.023	0	Cycling T	CLSPN
0	1.49943	0.947	0.634	0	Cycling T	ARPC2
0	2.05835	0.406	0.096	0	Cycling T	RNASEH2B
0	2.57126	0.371	0.061	0	Cycling T	PHF19
0	1.97264	0.388	0.078	0	Cycling T	GZMH
0	2.65484	0.373	0.064	0	Cycling T	MCM3
0	1.10039	0.971	0.662	0	Cycling T	SH3BGRL3
0	3.18117	0.339	0.033	0	Cycling T	CDK1
0	1.32261	0.512	0.206	0	Cycling T	ARF6
0	2.331	0.385	0.079	0	Cycling T	SLC9A3R1
0	2.74672	0.356	0.051	0	Cycling T	CD38
0	2.01927	0.409	0.104	0	Cycling T	PTPN6
0	1.41201	0.507	0.203	0	Cycling T	HNRNPR
0	1.95884	0.419	0.115	0	Cycling T	SLBP
0	2.88999	0.351	0.047	0	Cycling T	SIRPG
0	1.43379	0.48	0.177	0	Cycling T	RALY
0	2.0112	0.42	0.117	0	Cycling T	CNN2
0	3.10778	0.342	0.04	0	Cycling T	FEN1
0	1.43051	0.504	0.204	0	Cycling T	SRSF10
0	1.30811	0.5	0.201	0	Cycling T	HLA-F
0	1.81018	0.406	0.108	0	Cycling T	PRDM1
0	3.35106	0.335	0.037	0	Cycling T	HELLS
0	4.25236	0.316	0.018	0	Cycling T	CCNA2
0	1.03269	0.877	0.581	0	Cycling T	SRSF3
0	2.42294	0.364	0.069	0	Cycling T	SAE1
0	1.5333	0.44	0.147	0	Cycling T	PSMC3
0	1.76267	0.409	0.116	0	Cycling T	TBC1D10C
0	4.06092	0.31	0.02	0	Cycling T	ASPM
0	1.56153	0.433	0.144	0	Cycling T	SEPT6
0	2.30863	0.357	0.068	0	Cycling T	SH2D2A
0	1.82659	0.422	0.134	0	Cycling T	SMC3
0	2.41506	0.341	0.054	0	Cycling T	CENPW
0	0.922179	0.393	0.107	0	Cycling T	CCL3
0	2.26516	0.347	0.061	0	Cycling T	TNFRSF9
0	2.80159	0.337	0.052	0	Cycling T	KIF22
0	2.3165	0.355	0.07	0	Cycling T	GALM
0	2.02353	0.387	0.103	0	Cycling T	DNMT1
0	3.16758	0.318	0.036	0	Cycling T	DHFR
0	1.33078	0.46	0.178	0	Cycling T	UBE2N
0	2.02429	0.369	0.088	0	Cycling T	PRKCH
0	2.51676	0.336	0.056	0	Cycling T	LINC01871
0	1.35617	0.454	0.174	0	Cycling T	PPM1G
0	3.10363	0.318	0.038	0	Cycling T	CENPK
0	1.36701	0.443	0.163	0	Cycling T	POLR2G
0	1.36171	0.452	0.173	0	Cycling T	FAM107B
0	3.92894	0.299	0.02	0	Cycling T	CDT1
0	1.26569	0.45	0.172	0	Cycling T	FAM49B
0	0.902885	0.883	0.606	0	Cycling T	CLIC1
0	2.48015	0.342	0.065	0	Cycling T	EZH2
0	2.0568	0.356	0.079	0	Cycling T	DTYMK
0	3.24923	0.307	0.034	0	Cycling T	MCM6
0	1.69264	0.399	0.126	0	Cycling T	CCND3
0	2.1917	0.346	0.073	0	Cycling T	CD96
0	1.66326	0.405	0.133	0	Cycling T	CDK2AP2
0	1.50345	0.417	0.147	0	Cycling T	PAXX
0	2.48589	0.32	0.051	0	Cycling T	GPR171
0	3.25957	0.3	0.031	0	Cycling T	CENPH
0	1.7302	0.382	0.113	0	Cycling T	CSK
0	2.83561	0.312	0.044	0	Cycling T	LMNB1
0	1.42931	0.422	0.154	0	Cycling T	NAP1L4
0	2.68524	0.319	0.051	0	Cycling T	RRM1
0	1.76874	0.375	0.108	0	Cycling T	APOBEC3C
0	1.99052	0.888	0.622	0	Cycling T	TUBA1B
0	1.44281	0.378	0.112	0	Cycling T	MT1E
0	1.47662	0.388	0.123	0	Cycling T	TNFRSF1B
0	2.14361	0.341	0.077	0	Cycling T	DENND2D
0	1.74495	0.36	0.099	0	Cycling T	TMEM106C
0	2.37409	0.312	0.053	0	Cycling T	OASL
0	2.96274	0.302	0.045	0	Cycling T	ATAD2
0	1.97768	0.352	0.096	0	Cycling T	FKBP5
0	2.19522	0.32	0.065	0	Cycling T	GMNN
0	3.1306	0.285	0.03	0	Cycling T	CCNB2
0	1.96238	0.34	0.085	0	Cycling T	NUDT21
0	3.02146	0.285	0.03	0	Cycling T	TPX2
0	2.47024	0.31	0.056	0	Cycling T	ZAP70
0	1.51822	0.381	0.128	0	Cycling T	PMF1
0	1.30977	0.388	0.135	0	Cycling T	MIR4435-2HG
0	1.5839	0.386	0.134	0	Cycling T	PPP1R18
0	1.80189	0.344	0.092	0	Cycling T	IKZF3
0	1.7386	0.377	0.126	0	Cycling T	NUCB2
0	1.66225	0.344	0.094	0	Cycling T	GBP5
0	1.5272	0.357	0.108	0	Cycling T	HINT2
0	2.83349	0.289	0.04	0	Cycling T	CXCR3
0	1.89077	0.337	0.089	0	Cycling T	RPA2
0	2.26546	0.309	0.062	0	Cycling T	SNAP47
0	2.55946	0.306	0.059	0	Cycling T	FAM111A
0	2.51985	0.303	0.056	0	Cycling T	KIF20B
0	1.84345	0.346	0.099	0	Cycling T	MTHFD2
0	1.81101	0.34	0.094	0	Cycling T	LAT
0	1.20087	0.923	0.678	0	Cycling T	H2AFZ
0	1.51425	0.366	0.121	0	Cycling T	LSM6
0	2.03777	0.318	0.073	0	Cycling T	PSTPIP1
0	2.89106	0.282	0.04	0	Cycling T	TACC3
0	3.39001	0.265	0.025	0	Cycling T	GINS2
0	1.83015	0.317	0.077	0	Cycling T	HOPX
0	1.53286	0.361	0.122	0	Cycling T	SNRPA1
0	0.934171	0.914	0.677	0	Cycling T	MYL12A
0	2.08114	0.316	0.08	0	Cycling T	ALYREF
0	1.85016	0.32	0.085	0	Cycling T	EXOSC8
0	1.63296	0.34	0.106	0	Cycling T	RAB8A
0	1.48356	0.314	0.08	0	Cycling T	GZMK
0	1.81251	0.302	0.069	0	Cycling T	IL2RB
0	2.07739	0.31	0.079	0	Cycling T	SMC1A
0	2.68724	0.27	0.04	0	Cycling T	TRGC2
0	1.97393	0.3	0.07	0	Cycling T	TFDP1
0	2.22049	0.291	0.061	0	Cycling T	PSMB10
0	4.30976	0.24	0.012	0	Cycling T	CDCA5
0	1.01044	0.958	0.73	0	Cycling T	ATP5MG
0	2.66725	0.267	0.04	0	Cycling T	VRK1
0	1.15216	0.979	0.752	0	Cycling T	HLA-C
0	1.9109	0.31	0.083	0	Cycling T	VOPP1
0	1.54094	0.318	0.092	0	Cycling T	LCP2
0	1.94136	0.289	0.065	0	Cycling T	HAVCR2
0	3.29192	0.248	0.025	0	Cycling T	NDC80
0	3.21394	0.244	0.023	0	Cycling T	GTSE1
0	1.90138	0.297	0.076	0	Cycling T	EBP
0	1.86444	0.295	0.075	0	Cycling T	SNRNP40
0	1.96782	0.301	0.081	0	Cycling T	USP1
0	2.14476	0.278	0.061	0	Cycling T	SP140
0	1.72288	0.303	0.086	0	Cycling T	HAT1
0	1.97346	0.293	0.076	0	Cycling T	LBR
0	3.98469	0.231	0.015	0	Cycling T	CDCA7
0	2.72211	0.253	0.037	0	Cycling T	RFC4
0	1.83298	0.297	0.081	0	Cycling T	WAS
0	2.39446	0.259	0.046	0	Cycling T	MIR155HG
0	1.87199	0.288	0.075	0	Cycling T	IFITM1
0	1.74536	0.293	0.081	0	Cycling T	GBP4
0	3.83343	0.226	0.015	0	Cycling T	SPC25
0	2.92672	0.24	0.029	0	Cycling T	CENPU
0	1.91942	0.273	0.064	0	Cycling T	PYHIN1
0	3.67814	0.225	0.017	0	Cycling T	KIFC1
0	2.09011	0.265	0.06	0	Cycling T	SPN
0	2.27532	0.247	0.042	0	Cycling T	CRTAM
0	1.78898	0.287	0.082	0	Cycling T	MCUB
0	0.922384	0.991	0.786	0	Cycling T	HLA-B
0	3.63135	0.22	0.017	0	Cycling T	FANCI
0	1.97933	0.265	0.062	0	Cycling T	HAUS1
0	1.58327	1	0.798	0	Cycling T	TMSB4X
0	1.93575	0.262	0.062	0	Cycling T	ACAT2
0	3.41243	0.22	0.02	0	Cycling T	RAD51AP1
0	2.09258	0.259	0.061	0	Cycling T	SFXN1
0	2.17455	0.251	0.053	0	Cycling T	ABI3
0	2.00122	0.262	0.065	0	Cycling T	SQOR
0	2.68261	0.233	0.036	0	Cycling T	MAP4K1
0	2.67807	0.231	0.035	0	Cycling T	HIRIP3
0	3.06055	0.222	0.027	0	Cycling T	CDC20
0	1.95695	0.26	0.065	0	Cycling T	CD6
0	2.21871	0.246	0.051	0	Cycling T	YEATS4
0	2.80591	0.22	0.026	0	Cycling T	NUF2
0	2.24097	0.241	0.047	0	Cycling T	HMGB3
0	1.68209	0.988	0.794	0	Cycling T	PFN1
0	1.86437	0.258	0.065	0	Cycling T	PPIH
0	2.41387	0.222	0.029	0	Cycling T	XCL2
0	3.35651	0.212	0.019	0	Cycling T	CHEK1
0	1.94862	0.986	0.793	0	Cycling T	HMGB1
0	1.96104	0.255	0.063	0	Cycling T	MYO1G
0	2.26341	0.241	0.049	0	Cycling T	ITGB7
0	3.38896	0.21	0.018	0	Cycling T	MYBL2
0	2.56883	0.227	0.036	0	Cycling T	MCM4
0	1.79148	0.261	0.071	0	Cycling T	ZDHHC12
0	1.99057	0.254	0.064	0	Cycling T	S1PR4
0	2.42565	0.229	0.04	0	Cycling T	TOX
0	2.376	0.227	0.038	0	Cycling T	CENPN
0	-2.04839	0.564	0.75	0	Cycling T	CD63
0	2.85899	0.214	0.028	0	Cycling T	ORC6
0	2.56738	0.217	0.034	0	Cycling T	EOMES
0	3.16941	0.208	0.025	0	Cycling T	FBXO5
0	3.25808	0.199	0.019	0	Cycling T	HMMR
0	3.63134	0.195	0.015	0	Cycling T	DLGAP5
0	2.30957	0.221	0.042	0	Cycling T	CCNB1
0	1.92024	0.241	0.062	0	Cycling T	ENTPD1
0	2.81319	0.205	0.026	0	Cycling T	LRR1
0	3.20907	0.199	0.021	0	Cycling T	CENPE
0	1.99987	0.235	0.057	0	Cycling T	WDR54
0	2.13593	0.226	0.05	0	Cycling T	SASH3
0	3.9776	0.189	0.013	0	Cycling T	KNL1
0	3.70434	0.188	0.013	0	Cycling T	NCAPG
0	2.54293	0.209	0.036	0	Cycling T	SAC3D1
0	4.04397	0.184	0.011	0	Cycling T	KIF11
0	3.81716	0.185	0.013	0	Cycling T	CDCA8
0	4.00475	0.181	0.011	0	Cycling T	CEP55
0	2.33374	0.209	0.039	0	Cycling T	MTHFD1
0	2.42794	0.208	0.038	0	Cycling T	CDCA4
0	0.900653	0.933	0.764	0	Cycling T	HNRNPA2B1
0	3.72179	0.181	0.012	0	Cycling T	KIF2C
0	3.64771	0.184	0.017	0	Cycling T	GNG4
0	2.66423	0.195	0.029	0	Cycling T	TOX2
0	3.23095	0.183	0.019	0	Cycling T	WDR76
0	2.65974	0.207	0.043	0	Cycling T	HIST1H1D
0	2.04339	0.211	0.047	0	Cycling T	CCDC34
0	-2.56282	0.784	0.948	0	Cycling T	FTL
0	3.11098	0.18	0.018	0	Cycling T	MND1
0	3.52746	0.176	0.016	0	Cycling T	BRCA1
0	2.27499	0.194	0.036	0	Cycling T	TRG-AS1
0	3.60974	0.172	0.014	0	Cycling T	MCM2
0	3.62953	0.169	0.013	0	Cycling T	MXD3
0	3.24646	0.175	0.019	0	Cycling T	ATAD5
0	0.993148	0.988	0.833	0	Cycling T	HLA-A
0	3.6826	0.168	0.013	0	Cycling T	FAM111B
0	2.56904	0.184	0.03	0	Cycling T	LIG1
0	3.21745	0.167	0.017	0	Cycling T	SGO1
0	2.88116	0.168	0.019	0	Cycling T	CENPA
0	3.58216	0.162	0.013	0	Cycling T	TCF19
0	2.30115	0.184	0.035	0	Cycling T	SLA2
0	2.27917	0.186	0.039	0	Cycling T	BARD1
0	2.69751	0.167	0.024	0	Cycling T	CDKN2A
0	2.82641	0.159	0.018	0	Cycling T	CDCA3
0	3.84681	0.152	0.011	0	Cycling T	UHRF1
0	3.52971	0.153	0.012	0	Cycling T	CDC45
0	3.07752	0.157	0.018	0	Cycling T	RACGAP1
0	4.10645	0.144	0.008	0	Cycling T	HIST1H1B
0	3.86718	0.145	0.009	0	Cycling T	ESCO2
0	3.39358	0.149	0.013	0	Cycling T	DRAIC
0	2.4665	0.164	0.03	0	Cycling T	NSD2
0	2.42428	0.161	0.027	0	Cycling T	AURKA
0	3.78034	0.143	0.009	0	Cycling T	MELK
0	2.76144	0.156	0.023	0	Cycling T	NCAPD3
0	0.95964	0.984	0.851	0	Cycling T	MYL6
0	3.11292	0.148	0.016	0	Cycling T	PLK1
0	3.80776	0.139	0.009	0	Cycling T	PKMYT1
0	2.99031	0.144	0.016	0	Cycling T	KIF23
0	2.40609	0.156	0.029	0	Cycling T	CD70
0	2.57101	0.151	0.025	0	Cycling T	SGO2
0	2.48229	0.152	0.027	0	Cycling T	TTF2
0	3.86767	0.134	0.009	0	Cycling T	NCAPH
0	3.55979	0.135	0.011	0	Cycling T	DTL
0	2.39898	0.151	0.027	0	Cycling T	LINC01934
0	2.68699	0.147	0.023	0	Cycling T	NCAPD2
0	3.18445	0.136	0.013	0	Cycling T	RMI2
0	3.47195	0.13	0.01	0	Cycling T	HJURP
0	2.88736	0.137	0.018	0	Cycling T	FANCA
0	2.78616	0.138	0.019	0	Cycling T	APOBEC3H
0	2.98942	0.136	0.018	0	Cycling T	BRCA2
0	2.51783	0.141	0.023	0	Cycling T	PRIM1
0	3.04397	0.131	0.015	0	Cycling T	E2F1
0	2.56939	0.136	0.023	0	Cycling T	CHAF1A
0	2.81998	0.13	0.017	0	Cycling T	JAKMIP1
0	2.17614	0.134	0.022	0	Cycling T	XCL1
0	2.63825	0.13	0.019	0	Cycling T	RFC5
0	0.697555	0.977	0.866	0	Cycling T	PPIA
0	3.37391	0.12	0.011	0	Cycling T	SHCBP1
0	3.21597	0.119	0.012	0	Cycling T	TIMD4
0	1.25311	0.989	0.882	0	Cycling T	CFL1
0	2.96214	0.12	0.014	0	Cycling T	CDC6
0	4.33195	0.109	0.005	0	Cycling T	KIF15
0	2.66529	0.121	0.018	0	Cycling T	LINC01480
0	3.05772	0.116	0.014	0	Cycling T	POLA2
0	3.68556	0.111	0.009	0	Cycling T	C21orf58
0	3.90009	0.109	0.007	0	Cycling T	SPC24
0	3.27953	0.111	0.011	0	Cycling T	CKAP2L
0	3.15037	0.112	0.012	0	Cycling T	FANCD2
0	3.24425	0.11	0.011	0	Cycling T	HIST1H2BH
0	2.46154	0.117	0.018	0	Cycling T	KLRC2
0	4.06276	0.105	0.006	0	Cycling T	HIST1H2AH
0	4.01145	0.105	0.006	0	Cycling T	MCM10
0	2.70921	0.113	0.016	0	Cycling T	AL441992.1
0	3.13342	0.104	0.011	0	Cycling T	BUB1
0	2.98008	0.105	0.013	0	Cycling T	ZBED2
0	2.75489	0.104	0.014	0	Cycling T	CIP2A
0	3.15452	0.099	0.011	0	Cycling T	NCAPG2
0	2.73391	0.101	0.014	0	Cycling T	FOXM1
0	4.57369	0.088	0.003	0	Cycling T	E2F8
0	3.89794	0.086	0.005	0	Cycling T	SKA1
0	2.87174	0.092	0.012	0	Cycling T	LINC02446
0	3.12865	0.085	0.009	0	Cycling T	SKA3
0	3.26518	0.084	0.009	0	Cycling T	CDCA2
0	3.40056	0.081	0.007	0	Cycling T	DEPDC1B
0	3.3222	0.081	0.008	0	Cycling T	CCNF
0	3.5776	0.079	0.006	0	Cycling T	MTFR2
0	3.29691	0.079	0.007	0	Cycling T	BUB1B
0	4.506	0.073	0.003	0	Cycling T	HIST1H3B
0	4.92083	0.068	0.002	0	Cycling T	E2F2
0	3.55791	0.071	0.005	0	Cycling T	POLE2
0	3.69735	0.069	0.005	0	Cycling T	HIST1H2AL
0	6.12546	0.064	0.001	0	Cycling T	AC007240.1
0	5.62821	0.063	0.001	0	Cycling T	HIST1H3G
0	0.957288	0.999	0.938	0	Cycling T	B2M
0	3.34655	0.066	0.006	0	Cycling T	OIP5
0	4.59904	0.057	0.002	0	Cycling T	POLQ
0	4.36901	0.055	0.002	0	Cycling T	NEIL3
0	3.95515	0.048	0.003	0	Cycling T	DNA2
0	4.03012	0.044	0.003	0	Cycling T	KIF18B
0	0.901523	0.999	0.961	0	Cycling T	ACTG1
0	-2.39304	0.935	0.973	0	Cycling T	FTH1
0	5.58927	0.035	0.001	0	Cycling T	C2orf48
0	4.7386	0.033	0.001	0	Cycling T	HIST1H3F
0	4.74652	0.031	0.001	0	Cycling T	HIST1H2AJ
0	1.64066	1	0.974	0	Cycling T	ACTB
0	0.723315	0.999	0.981	0	Cycling T	TMSB10
0	1.19827	0.999	0.988	0	Cycling T	PTMA
0	-0.912572	0.996	0.993	0	Cycling T	RPL30
1.44649e-306	0.99125	0.696	0.365	4.00807e-302	Cycling T	IFI16
1.58369e-305	1.22883	0.468	0.184	4.38823e-301	Cycling T	CKLF
4.25313e-303	3.84607	0.043	0.003	1.1785e-298	Cycling T	ORC1
5.00381e-303	0.414348	0.879	0.563	1.38651e-298	Cycling T	MT2A
3.07785e-302	1.7669	0.253	0.07	8.52842e-298	Cycling T	NMI
2.83793e-300	1.81333	0.253	0.07	7.86362e-296	Cycling T	SNRPA
2.90913e-300	1.9766	0.191	0.044	8.06091e-296	Cycling T	LINC01943
3.69682e-299	0.859835	0.794	0.471	1.02435e-294	Cycling T	SRSF7
1.27892e-298	1.22687	0.498	0.208	3.54377e-294	Cycling T	PSMA3
1.88389e-296	3.15775	0.079	0.009	5.22008e-292	Cycling T	ZNF683
3.07481e-296	1.42686	0.362	0.125	8.51998e-292	Cycling T	PRDX3
7.67244e-296	0.978654	0.704	0.379	2.12596e-291	Cycling T	NUCKS1
1.30237e-295	0.316107	0.458	0.167	3.60874e-291	Cycling T	HLA-DQB1
1.11285e-294	0.763382	0.882	0.605	3.0836e-290	Cycling T	ARPC3
1.65085e-293	1.06325	0.725	0.43	4.57434e-289	Cycling T	SET
1.89994e-291	1.16492	0.48	0.196	5.26454e-287	Cycling T	ANP32A
3.21702e-291	1.27635	0.476	0.196	8.91404e-287	Cycling T	GPSM3
1.16638e-290	1.49209	0.351	0.123	3.23192e-286	Cycling T	ALOX5AP
1.66239e-290	0.931533	0.692	0.356	4.60632e-286	Cycling T	RBX1
5.91289e-290	1.16048	0.493	0.205	1.6384e-285	Cycling T	LSM4
9.29728e-290	-7.34665	0.004	0.337	2.57618e-285	Cycling T	S100A13
1.58282e-289	1.99593	0.186	0.043	4.38584e-285	Cycling T	NUP37
7.66873e-289	-5.82431	0.012	0.346	2.12493e-284	Cycling T	IFITM3
4.31271e-288	1.78292	0.24	0.065	1.19501e-283	Cycling T	ANAPC15
6.12719e-288	3.23357	0.072	0.008	1.69778e-283	Cycling T	HIST1H2BF
1.37762e-287	3.90387	0.039	0.002	3.81726e-283	Cycling T	RAD54L
2.23872e-285	1.17473	0.527	0.233	6.20328e-281	Cycling T	ARHGDIA
2.61161e-285	0.935808	0.626	0.298	7.23652e-281	Cycling T	NDUFB1
6.69655e-285	2.45486	0.11	0.017	1.85555e-280	Cycling T	TROAP
1.65819e-284	1.44876	0.356	0.125	4.59469e-280	Cycling T	RBBP7
6.31031e-283	2.41005	0.128	0.023	1.74853e-278	Cycling T	TIPIN
1.35556e-282	1.4331	0.379	0.139	3.75612e-278	Cycling T	PSIP1
2.72195e-282	2.71218	0.106	0.016	7.54225e-278	Cycling T	HIST1H2AG
8.96126e-281	2.87993	0.087	0.011	2.48308e-276	Cycling T	DSCC1
3.66084e-280	1.29052	0.419	0.163	1.01438e-275	Cycling T	CHMP4A
9.9368e-279	1.27924	0.418	0.162	2.75339e-274	Cycling T	WIPF1
9.41174e-278	2.49403	0.123	0.022	2.6079e-273	Cycling T	AC090152.1
6.84981e-277	-6.98861	0.007	0.33	1.89801e-272	Cycling T	S100A1
2.06247e-276	0.932487	0.675	0.35	5.71491e-272	Cycling T	COX5A
7.13765e-276	1.81644	0.225	0.061	1.97777e-271	Cycling T	EXOSC9
8.70281e-275	2.34991	0.132	0.024	2.41146e-270	Cycling T	TEDC1
9.34318e-275	1.23059	0.405	0.153	2.5889e-270	Cycling T	VDAC3
4.68131e-274	0.686767	0.921	0.726	1.29714e-269	Cycling T	TMA7
2.78996e-273	1.12478	0.508	0.221	7.73071e-269	Cycling T	ENSA
2.11142e-272	3.49222	0.053	0.005	5.85054e-268	Cycling T	PLK4
2.49478e-272	2.59522	0.095	0.014	6.9128e-268	Cycling T	POC1A
2.96403e-271	1.88903	0.22	0.059	8.21303e-267	Cycling T	PSMB8-AS1
3.92426e-271	1.68781	0.232	0.064	1.08737e-266	Cycling T	PHGDH
1.23854e-270	2.12316	0.17	0.038	3.43188e-266	Cycling T	NCAPH2
3.70589e-270	2.91161	0.09	0.013	1.02686e-265	Cycling T	PIF1
2.74491e-269	0.658946	0.945	0.774	7.60586e-265	Cycling T	CALM1
3.88082e-269	1.3038	0.399	0.153	1.07534e-264	Cycling T	PSMD13
4.11962e-269	2.92478	0.083	0.011	1.1415e-264	Cycling T	TIMELESS
1.02541e-268	0.681959	0.924	0.636	2.8413e-264	Cycling T	HLA-E
1.22123e-268	1.93029	0.211	0.056	3.38389e-264	Cycling T	CDC25B
3.25213e-268	1.77182	0.23	0.064	9.01133e-264	Cycling T	DEF6
1.44971e-267	1.63807	0.254	0.075	4.017e-263	Cycling T	ITGAL
1.49225e-267	1.39466	0.333	0.115	4.13487e-263	Cycling T	NUDT5
6.03537e-267	-5.85044	0.039	0.354	1.67234e-262	Cycling T	APOE
1.45378e-266	1.07368	0.523	0.234	4.02827e-262	Cycling T	PSMB2
1.19946e-265	-4.47411	0.027	0.344	3.32359e-261	Cycling T	NPC2
6.75745e-263	1.64217	0.273	0.086	1.87242e-258	Cycling T	ARL3
1.31824e-262	0.935508	0.404	0.151	3.6527e-258	Cycling T	HLA-DMA
6.20386e-262	1.64634	0.272	0.086	1.71903e-257	Cycling T	DGKZ
1.65507e-261	-3.18051	0.087	0.404	4.58604e-257	Cycling T	BRI3
2.15777e-260	1.54383	0.293	0.096	5.97897e-256	Cycling T	DAZAP1
2.21792e-260	1.66959	0.251	0.075	6.14564e-256	Cycling T	RASAL3
5.36468e-260	1.06117	0.528	0.239	1.4865e-255	Cycling T	MZT2A
7.38851e-259	1.54504	0.287	0.093	2.04728e-254	Cycling T	SSRP1
2.13553e-258	0.929803	0.664	0.353	5.91734e-254	Cycling T	CD99
3.77991e-258	1.76426	0.21	0.056	1.04737e-253	Cycling T	ITGB3BP
6.26362e-258	3.60392	0.04	0.003	1.73559e-253	Cycling T	CDC25C
1.15488e-256	2.85273	0.079	0.01	3.20006e-252	Cycling T	SPAG5
1.46524e-256	2.92349	0.076	0.009	4.06005e-252	Cycling T	SLC27A2
1.98267e-256	1.31491	0.383	0.148	5.49377e-252	Cycling T	CENPX
4.9638e-256	1.08097	0.548	0.262	1.37542e-251	Cycling T	HNRNPM
3.31104e-255	1.10372	0.432	0.175	9.17456e-251	Cycling T	FDPS
1.77303e-254	1.66718	0.268	0.085	4.91289e-250	Cycling T	ARHGAP30
9.48448e-254	1.04602	0.544	0.255	2.62806e-249	Cycling T	XRCC6
3.41424e-253	0.859389	0.758	0.463	9.46051e-249	Cycling T	MZT2B
5.14357e-253	1.56266	0.285	0.093	1.42523e-248	Cycling T	HDAC1
2.61265e-252	1.47627	0.315	0.11	7.23939e-248	Cycling T	CBX5
9.28169e-252	2.73132	0.085	0.012	2.57186e-247	Cycling T	FANCG
2.3192e-251	1.04506	0.504	0.224	6.42628e-247	Cycling T	COX17
6.97883e-250	0.275779	1	0.93	1.93377e-245	Cycling T	GAPDH
3.95879e-249	1.24282	0.384	0.149	1.09694e-244	Cycling T	CDC42SE2
4.15853e-249	2.37698	0.119	0.022	1.15229e-244	Cycling T	HENMT1
5.50005e-249	0.713043	0.864	0.615	1.52401e-244	Cycling T	PSMA7
2.57739e-248	2.46511	0.114	0.02	7.14168e-244	Cycling T	RFWD3
3.03453e-248	1.40854	0.299	0.101	8.40838e-244	Cycling T	HPRT1
6.06924e-247	1.70051	0.246	0.075	1.68173e-242	Cycling T	RCSD1
1.42418e-246	1.37713	0.424	0.181	3.94627e-242	Cycling T	RAD21
1.66197e-246	0.962149	0.559	0.266	4.60515e-242	Cycling T	SNRPD3
2.40389e-246	1.61927	0.242	0.073	6.66094e-242	Cycling T	C19orf48
4.99538e-246	2.97246	0.066	0.008	1.38417e-241	Cycling T	TTK
1.22035e-245	1.54572	0.292	0.099	3.38147e-241	Cycling T	BIN1
1.08781e-244	-2.55715	0.235	0.519	3.0142e-240	Cycling T	SDCBP
1.11289e-244	-5.20226	0.041	0.34	3.08371e-240	Cycling T	TIMP1
3.43544e-244	1.39484	0.355	0.135	9.51927e-240	Cycling T	MBD2
1.01131e-242	0.995068	0.563	0.273	2.80225e-238	Cycling T	ANAPC16
2.12562e-242	2.02799	0.169	0.041	5.88988e-238	Cycling T	NUP210
3.89787e-242	-3.86155	0.037	0.336	1.08006e-237	Cycling T	MARCKSL1
8.63701e-242	1.44031	0.316	0.113	2.39323e-237	Cycling T	RBBP4
1.01802e-241	1.00227	0.523	0.246	2.82084e-237	Cycling T	DUSP4
2.26688e-241	1.21072	0.49	0.232	6.28131e-237	Cycling T	HNRNPAB
9.94972e-241	2.83727	0.078	0.011	2.75697e-236	Cycling T	ANKRD35
8.2226e-240	0.82863	0.752	0.458	2.2784e-235	Cycling T	HNRNPK
1.56983e-239	1.22391	0.369	0.142	4.34985e-235	Cycling T	FIBP
1.43631e-238	0.747536	0.834	0.55	3.97988e-234	Cycling T	SOD1
4.45645e-238	1.15113	0.424	0.177	1.23484e-233	Cycling T	MAGOH
1.68775e-237	0.476373	0.991	0.924	4.6766e-233	Cycling T	ATP5F1E
1.78571e-237	0.640905	0.9	0.674	4.94802e-233	Cycling T	TPI1
5.4554e-236	0.666443	0.882	0.674	1.51164e-231	Cycling T	SUMO2
8.71882e-235	1.00278	0.5	0.228	2.4159e-230	Cycling T	NAA38
1.12336e-234	0.852114	0.58	0.293	3.11272e-230	Cycling T	TRA2B
1.31164e-234	1.53475	0.279	0.094	3.63442e-230	Cycling T	CYBC1
1.38309e-234	1.31265	0.338	0.126	3.8324e-230	Cycling T	OCIAD2
4.5467e-234	1.19149	0.407	0.169	1.25985e-229	Cycling T	SSNA1
2.78597e-233	0.668259	0.563	0.253	7.71963e-229	Cycling T	LAPTM5
8.48261e-233	1.54561	0.239	0.074	2.35045e-228	Cycling T	ARRB2
3.63517e-231	1.55827	0.27	0.09	1.00727e-226	Cycling T	LYAR
3.83796e-231	0.882657	0.648	0.346	1.06346e-226	Cycling T	COPE
5.43748e-231	3.2353	0.056	0.006	1.50667e-226	Cycling T	ZGRF1
1.70996e-230	2.94467	0.068	0.008	4.73813e-226	Cycling T	KIF14
1.71475e-230	1.05646	0.462	0.205	4.75141e-226	Cycling T	RNF213
7.50844e-230	0.870388	0.399	0.158	2.08051e-225	Cycling T	SAMSN1
4.12328e-229	-1.25827	0.737	0.846	1.14252e-224	Cycling T	RPS10
5.27431e-229	0.914731	0.51	0.234	1.46146e-224	Cycling T	TALDO1
4.0455e-228	0.882093	0.62	0.321	1.12097e-223	Cycling T	RTRAF
7.65884e-228	1.37792	0.313	0.114	2.12219e-223	Cycling T	TWF2
7.92183e-228	1.02845	0.452	0.198	2.19506e-223	Cycling T	PPP2R5C
1.6643e-227	0.909864	0.558	0.269	4.61162e-223	Cycling T	UBE2L3
2.96364e-227	2.37996	0.105	0.019	8.21194e-223	Cycling T	RAB33A
8.79846e-227	1.99946	0.147	0.034	2.43797e-222	Cycling T	POLD3
4.45693e-226	1.07139	0.408	0.17	1.23497e-221	Cycling T	YWHAH
3.44364e-225	2.25385	0.113	0.022	9.54199e-221	Cycling T	DSN1
5.61124e-225	0.959493	0.538	0.261	1.55482e-220	Cycling T	PSMB6
7.65823e-225	1.85309	0.164	0.041	2.12202e-220	Cycling T	SMCO4
1.0919e-224	0.936886	0.528	0.253	3.02555e-220	Cycling T	CKS2
1.43388e-224	1.55447	0.263	0.088	3.97315e-220	Cycling T	DCTPP1
1.51887e-224	0.880709	0.571	0.282	4.20863e-220	Cycling T	SRP9
2.47808e-224	3.22364	0.054	0.006	6.86651e-220	Cycling T	ZNF367
2.60356e-224	1.24628	0.38	0.155	7.2142e-220	Cycling T	SH3KBP1
3.19236e-224	2.51921	0.094	0.016	8.84571e-220	Cycling T	GINS4
4.70187e-224	1.36857	0.295	0.104	1.30284e-219	Cycling T	SKAP1
6.04074e-224	2.24161	0.122	0.025	1.67383e-219	Cycling T	TBX21
1.45585e-223	1.52639	0.249	0.08	4.03401e-219	Cycling T	EPSTI1
2.88888e-223	0.994713	0.463	0.205	8.0048e-219	Cycling T	LSM2
5.95028e-223	1.45405	0.273	0.093	1.64876e-218	Cycling T	IFI35
8.89819e-223	1.34372	0.317	0.118	2.4656e-218	Cycling T	SS18L2
1.22137e-222	1.75658	0.189	0.052	3.38431e-218	Cycling T	OXCT1
2.38272e-222	2.19709	0.119	0.024	6.60227e-218	Cycling T	PAQR4
3.25275e-222	1.36642	0.34	0.133	9.01305e-218	Cycling T	SRSF4
6.37233e-222	1.80778	0.185	0.05	1.76571e-217	Cycling T	MIF4GD
1.22229e-221	1.52656	0.247	0.08	3.38685e-217	Cycling T	TOMM5
4.43738e-220	0.792301	0.5	0.219	1.22955e-215	Cycling T	CD48
5.29806e-220	1.00598	0.546	0.275	1.46804e-215	Cycling T	SRRM1
6.36883e-220	1.0755	0.504	0.244	1.76474e-215	Cycling T	PTP4A2
1.23926e-219	2.20611	0.115	0.023	3.43388e-215	Cycling T	AKAP5
3.82835e-219	0.902191	0.52	0.247	1.0608e-214	Cycling T	NDUFB3
4.49069e-219	1.88378	0.18	0.048	1.24432e-214	Cycling T	EED
4.7338e-219	1.60139	0.215	0.064	1.31169e-214	Cycling T	DCPS
1.3988e-218	1.44553	0.297	0.108	3.87592e-214	Cycling T	TAF15
5.02741e-218	0.732593	0.582	0.285	1.39305e-213	Cycling T	IRF1
7.26473e-218	1.0103	0.505	0.243	2.01298e-213	Cycling T	SRI
2.07331e-217	1.80374	0.177	0.047	5.74494e-213	Cycling T	IPCEF1
1.03861e-216	0.979226	0.581	0.313	2.87787e-212	Cycling T	UBE2S
1.62703e-216	1.12181	0.421	0.184	4.50834e-212	Cycling T	RNPS1
2.23328e-216	1.01322	0.464	0.211	6.18819e-212	Cycling T	GDI2
3.05201e-216	4.44924	0.022	0.001	8.4568e-212	Cycling T	APOBEC3B
3.93868e-216	1.13902	0.424	0.187	1.09137e-211	Cycling T	PSMD7
2.10284e-215	1.118	0.38	0.156	5.82675e-211	Cycling T	ICAM3
6.29181e-215	1.64162	0.227	0.071	1.7434e-210	Cycling T	RHOF
1.61682e-214	0.924215	0.455	0.201	4.48005e-210	Cycling T	STK17A
3.33392e-214	1.46261	0.259	0.088	9.23795e-210	Cycling T	CBLB
4.55367e-214	1.37778	0.291	0.105	1.26178e-209	Cycling T	RILPL2
2.92543e-213	1.39246	0.296	0.109	8.10607e-209	Cycling T	SUPT16H
1.71756e-212	1.17644	0.408	0.178	4.75919e-208	Cycling T	PPP1CC
3.00491e-212	2.17343	0.13	0.029	8.32631e-208	Cycling T	DLEU2
5.87953e-212	1.25752	0.362	0.149	1.62916e-207	Cycling T	MAZ
6.01195e-212	1.20624	0.358	0.145	1.66585e-207	Cycling T	PSMG2
1.35457e-211	2.55904	0.081	0.013	3.75338e-207	Cycling T	ARHGAP11A
3.64544e-211	-3.19751	0.142	0.408	1.01011e-206	Cycling T	LGALS3
3.75644e-211	-6.14922	0.006	0.268	1.04087e-206	Cycling T	RAB13
9.75423e-211	-1.27699	0.868	0.889	2.7028e-206	Cycling T	VIM
1.56636e-209	-0.630119	0.998	0.998	4.34024e-205	Cycling T	TPT1
3.42521e-209	1.55158	0.247	0.083	9.49093e-205	Cycling T	MIS18BP1
4.44507e-209	1.27755	0.323	0.124	1.23168e-204	Cycling T	PPP1R7
7.80157e-209	0.775402	0.69	0.396	2.16174e-204	Cycling T	UBE2D3
5.55533e-208	2.521	0.077	0.012	1.53933e-203	Cycling T	IL18RAP
2.10391e-207	1.79072	0.194	0.057	5.82973e-203	Cycling T	TNFRSF18
2.29425e-207	1.41533	0.299	0.113	6.35715e-203	Cycling T	GSDMD
2.44044e-207	1.26463	0.331	0.131	6.7622e-203	Cycling T	RHOG
5.56947e-207	2.0925	0.135	0.031	1.54324e-202	Cycling T	UNG
8.65819e-207	1.54599	0.268	0.095	2.3991e-202	Cycling T	SUZ12
8.89484e-207	1.12541	0.388	0.165	2.46467e-202	Cycling T	RNASEH2C
8.19035e-206	2.44272	0.097	0.018	2.26946e-201	Cycling T	CEP152
1.72864e-205	0.642078	0.814	0.522	4.78989e-201	Cycling T	ATP5MC3
6.84935e-205	1.41996	0.263	0.092	1.89789e-200	Cycling T	EMB
5.74272e-203	0.685794	0.688	0.405	1.59125e-198	Cycling T	HNRNPDL
6.91981e-203	1.86743	0.167	0.045	1.91741e-198	Cycling T	EMC9
9.24988e-203	1.50614	0.243	0.082	2.56305e-198	Cycling T	CHST12
2.97128e-202	-7.34367	0.005	0.258	8.23313e-198	Cycling T	MLANA
3.20933e-202	1.12374	0.367	0.154	8.89273e-198	Cycling T	RNF19A
4.96317e-202	1.17218	0.368	0.155	1.37524e-197	Cycling T	TMEM160
7.6754e-202	1.27892	0.325	0.129	2.12678e-197	Cycling T	RBM17
4.71165e-201	0.932664	0.437	0.195	1.30555e-196	Cycling T	GTF3C6
6.98818e-201	2.00781	0.141	0.034	1.93636e-196	Cycling T	MPHOSPH9
4.9727e-200	0.678275	0.811	0.521	1.37789e-195	Cycling T	PKM
1.2599e-198	1.1626	0.408	0.185	3.49107e-194	Cycling T	THRAP3
1.29511e-198	-0.766014	0.901	0.947	3.58863e-194	Cycling T	RPL23
3.39669e-197	0.742414	0.64	0.353	9.4119e-193	Cycling T	ERH
1.61999e-196	0.635045	0.835	0.566	4.48883e-192	Cycling T	UBL5
3.04284e-196	1.10605	0.348	0.143	8.43141e-192	Cycling T	LBH
3.63683e-196	1.51605	0.244	0.084	1.00773e-191	Cycling T	TMEM109
4.08918e-196	1.61442	0.22	0.072	1.13307e-191	Cycling T	CNTRL
9.4567e-196	1.47627	0.259	0.092	2.62036e-191	Cycling T	AHI1
5.16156e-195	1.76874	0.167	0.046	1.43022e-190	Cycling T	GPR174
1.17873e-194	1.26012	0.305	0.118	3.26615e-190	Cycling T	MRPL11
1.08278e-192	1.45958	0.233	0.079	3.00027e-188	Cycling T	ITGA4
1.44754e-192	0.892965	0.515	0.257	4.01099e-188	Cycling T	NDUFA2
4.77941e-192	0.895417	0.5	0.246	1.32433e-187	Cycling T	TRAPPC1
5.58697e-192	1.03829	0.204	0.062	1.54809e-187	Cycling T	TESC
1.31687e-191	0.949047	0.457	0.216	3.64892e-187	Cycling T	HMGN3
1.89043e-191	0.863197	0.507	0.25	5.23819e-187	Cycling T	BANF1
5.58026e-191	1.70389	0.181	0.053	1.54624e-186	Cycling T	DDB2
9.27556e-191	1.10995	0.368	0.159	2.57016e-186	Cycling T	LYST
3.60326e-190	1.38802	0.249	0.088	9.98427e-186	Cycling T	POLR3K
4.21737e-190	1.56201	0.206	0.065	1.16859e-185	Cycling T	POP4
1.8823e-189	2.368	0.086	0.015	5.21567e-185	Cycling T	PRC1
2.08728e-189	0.885048	0.467	0.226	5.78364e-185	Cycling T	ISG15
8.67198e-189	0.969883	0.509	0.264	2.40292e-184	Cycling T	PPA1
1.47835e-188	1.33834	0.247	0.086	4.09637e-184	Cycling T	MZT1
2.13013e-188	2.30407	0.1	0.02	5.90239e-184	Cycling T	ETV7
2.70419e-188	1.01817	0.464	0.226	7.49304e-184	Cycling T	DNAJC8
2.71405e-188	-4.95254	0.051	0.299	7.52036e-184	Cycling T	SERPINE2
3.45757e-188	0.934297	0.596	0.349	9.58059e-184	Cycling T	TUBB4B
5.16389e-188	1.5209	0.231	0.079	1.43086e-183	Cycling T	SRRT
6.76218e-188	2.31874	0.096	0.019	1.87373e-183	Cycling T	HAUS8
6.97232e-188	1.38662	0.248	0.087	1.93196e-183	Cycling T	PHF5A
8.688e-188	1.2683	0.278	0.104	2.40736e-183	Cycling T	CDC123
4.59793e-187	2.54049	0.077	0.013	1.27404e-182	Cycling T	MMS22L
4.70142e-187	1.20941	0.189	0.057	1.30272e-182	Cycling T	TNF
4.92312e-187	1.07605	0.376	0.164	1.36415e-182	Cycling T	PPP4C
9.83227e-187	1.33926	0.29	0.112	2.72442e-182	Cycling T	FMNL1
1.03431e-186	2.03173	0.113	0.025	2.86598e-182	Cycling T	FASLG
1.29375e-186	1.12557	0.396	0.181	3.58485e-182	Cycling T	DCTN3
4.79075e-186	0.519044	0.842	0.55	1.32747e-181	Cycling T	COX7A2
6.15301e-186	1.20762	0.301	0.118	1.70494e-181	Cycling T	SLC38A1
7.11039e-186	1.48995	0.208	0.067	1.97022e-181	Cycling T	MYO1F
1.92268e-185	0.889603	0.356	0.147	5.32754e-181	Cycling T	RHOH
5.32647e-185	0.848409	0.572	0.308	1.47591e-180	Cycling T	YWHAQ
1.37033e-184	2.69026	0.064	0.009	3.79704e-180	Cycling T	KIF4A
1.75871e-184	0.992705	0.394	0.176	4.87322e-180	Cycling T	CFLAR
2.54498e-184	1.33613	0.186	0.056	7.0519e-180	Cycling T	VCAM1
2.93823e-184	3.22978	0.045	0.005	8.14154e-180	Cycling T	ARHGAP11B
2.97547e-184	1.71293	0.174	0.051	8.24472e-180	Cycling T	RPIA
3.07394e-184	3.03032	0.051	0.006	8.51758e-180	Cycling T	STIL
6.70202e-184	0.845814	0.532	0.274	1.85706e-179	Cycling T	CIB1
8.60318e-184	1.46707	0.226	0.077	2.38385e-179	Cycling T	ACAA2
1.3008e-182	1.19817	0.348	0.15	3.60439e-178	Cycling T	PTBP1
4.95149e-182	0.670173	0.782	0.527	1.37201e-177	Cycling T	NAP1L1
6.63876e-182	0.850132	0.537	0.278	1.83953e-177	Cycling T	AES
3.09712e-181	0.876538	0.508	0.259	8.58182e-177	Cycling T	GTF3A
3.60345e-181	3.25418	0.042	0.004	9.9848e-177	Cycling T	E2F7
8.07274e-181	1.70479	0.163	0.046	2.23688e-176	Cycling T	BCAS4
1.23087e-180	0.337105	0.998	0.958	3.41062e-176	Cycling T	RPSA
2.74543e-180	0.866635	0.518	0.267	7.60732e-176	Cycling T	UBE2D2
3.35895e-180	4.43626	0.018	0.001	9.30733e-176	Cycling T	HIST1H3J
4.6875e-180	2.81707	0.058	0.008	1.29886e-175	Cycling T	C1orf112
8.82376e-180	-5.35474	0.01	0.244	2.44498e-175	Cycling T	S100B
4.42993e-179	-0.547825	0.982	0.992	1.22749e-174	Cycling T	RPL9
1.14532e-178	1.94644	0.118	0.027	3.17356e-174	Cycling T	MIS18A
1.55339e-178	0.755344	0.65	0.379	4.30428e-174	Cycling T	RBM8A
3.11315e-178	0.806838	0.637	0.378	8.62622e-174	Cycling T	CDC42
8.94775e-178	1.05223	0.386	0.176	2.47933e-173	Cycling T	PARP1
3.30647e-177	1.20168	0.29	0.114	9.16191e-173	Cycling T	CHCHD1
3.32519e-177	3.02907	0.048	0.006	9.21376e-173	Cycling T	SAPCD2
4.11949e-177	3.35857	0.037	0.003	1.14147e-172	Cycling T	TP73
4.39333e-177	1.10329	0.294	0.116	1.21735e-172	Cycling T	DOK2
7.86821e-177	1.08681	0.356	0.155	2.1802e-172	Cycling T	MOB1A
8.41565e-177	1.16762	0.357	0.158	2.33189e-172	Cycling T	KPNA2
1.37102e-176	4.3347	0.019	0.001	3.79896e-172	Cycling T	HIST1H2BM
2.04587e-176	1.29659	0.294	0.118	5.66891e-172	Cycling T	SPOCK2
1.41934e-175	1.09035	0.361	0.16	3.93286e-171	Cycling T	PET100
2.53037e-175	1.79948	0.148	0.04	7.01139e-171	Cycling T	GIMAP6
5.17953e-175	0.828359	0.575	0.32	1.4352e-170	Cycling T	PCBP1
1.04644e-174	1.78774	0.145	0.039	2.89958e-170	Cycling T	HSPA14-1
1.69681e-174	1.77117	0.169	0.05	4.7017e-170	Cycling T	DGKH
2.35001e-174	1.30373	0.268	0.102	6.51166e-170	Cycling T	ITGAE
5.26919e-174	0.682836	0.721	0.448	1.46004e-169	Cycling T	SEPT7
9.26702e-174	1.70544	0.172	0.052	2.5678e-169	Cycling T	BAK1
2.89221e-173	1.70328	0.17	0.051	8.01404e-169	Cycling T	SH3BP1
3.97791e-173	1.43676	0.213	0.072	1.10224e-168	Cycling T	THYN1
1.30594e-172	0.841257	0.427	0.199	3.61863e-168	Cycling T	RGS10
1.70783e-172	1.3998	0.242	0.088	4.73223e-168	Cycling T	ARHGAP45
1.19675e-171	1.07352	0.356	0.157	3.31607e-167	Cycling T	DCXR
1.6048e-171	1.30226	0.252	0.094	4.44673e-167	Cycling T	MAGOHB
2.04756e-171	0.811707	0.533	0.281	5.67358e-167	Cycling T	SF3B5
3.68186e-171	1.27374	0.246	0.09	1.02021e-166	Cycling T	MAD2L2
5.5612e-171	3.18276	0.046	0.005	1.54095e-166	Cycling T	BHLHE40-AS1
1.52156e-170	3.05265	0.045	0.005	4.21609e-166	Cycling T	MYB
1.94061e-170	1.26626	0.258	0.098	5.37724e-166	Cycling T	COPS3
2.21929e-170	0.676308	0.541	0.286	6.14943e-166	Cycling T	IFITM2
3.91898e-170	0.931632	0.363	0.159	1.08591e-165	Cycling T	PYCARD
5.45556e-170	0.523049	0.797	0.547	1.51168e-165	Cycling T	SLC25A5
6.64573e-170	3.60392	0.03	0.002	1.84147e-165	Cycling T	HIST1H2AB
8.05958e-170	1.14941	0.348	0.155	2.23323e-165	Cycling T	SNRNP70
8.47788e-170	-3.18085	0.068	0.304	2.34914e-165	Cycling T	AP1S2
9.50208e-170	0.888907	0.443	0.215	2.63293e-165	Cycling T	GHITM
1.0003e-169	2.13347	0.106	0.024	2.77173e-165	Cycling T	MASTL
3.02883e-169	0.705532	0.675	0.405	8.39258e-165	Cycling T	TRIR
4.20139e-169	0.718789	0.61	0.342	1.16416e-164	Cycling T	GNAI2
4.37553e-169	0.853693	0.519	0.284	1.21242e-164	Cycling T	HNRNPH1
6.44342e-169	2.33461	0.084	0.016	1.78541e-164	Cycling T	ZWILCH
8.38346e-169	1.95055	0.122	0.03	2.32297e-164	Cycling T	IL12RB1
3.38077e-168	1.44669	0.201	0.067	9.36778e-164	Cycling T	RAD51C
4.75432e-168	-4.6351	0.02	0.244	1.31738e-163	Cycling T	SOX4
5.18724e-168	-6.47731	0.004	0.222	1.43733e-163	Cycling T	TIMP2
5.66703e-168	4.02934	0.023	0.001	1.57028e-163	Cycling T	FBXO43
5.93217e-168	2.65749	0.063	0.01	1.64375e-163	Cycling T	KNTC1
2.55684e-167	0.902329	0.443	0.218	7.08475e-163	Cycling T	PSMC5
3.37128e-167	1.30627	0.249	0.094	9.34148e-163	Cycling T	FERMT3
3.70549e-167	0.958336	0.367	0.163	1.02675e-162	Cycling T	ACAP1
6.76275e-167	4.0029	0.021	0.001	1.87389e-162	Cycling T	HIST1H3C
1.55729e-166	2.1678	0.097	0.021	4.31509e-162	Cycling T	NRM
2.69603e-166	1.34302	0.238	0.088	7.47042e-162	Cycling T	SLC2A4RG
3.36999e-166	3.79631	0.027	0.002	9.3379e-162	Cycling T	ESPL1
1.87629e-165	1.46951	0.197	0.065	5.19901e-161	Cycling T	GLIPR2
9.94037e-165	2.93184	0.051	0.007	2.75438e-160	Cycling T	CHTF18
1.15968e-164	1.81912	0.133	0.035	3.21336e-160	Cycling T	PCED1B
1.31053e-164	2.07726	0.108	0.025	3.63134e-160	Cycling T	LMNB2
1.83742e-164	1.58001	0.177	0.056	5.0913e-160	Cycling T	C3orf14
3.79251e-164	1.61562	0.175	0.055	1.05087e-159	Cycling T	HNRNPLL
4.72392e-164	1.06969	0.339	0.149	1.30895e-159	Cycling T	EWSR1
6.53566e-164	1.71499	0.146	0.041	1.81097e-159	Cycling T	COMTD1
1.66078e-163	2.21509	0.096	0.021	4.60184e-159	Cycling T	ASB2
1.92484e-163	0.740737	0.553	0.299	5.33355e-159	Cycling T	ANAPC11
5.72438e-163	0.835222	0.471	0.239	1.58617e-158	Cycling T	NDUFA12
6.16202e-163	1.18569	0.238	0.087	1.70743e-158	Cycling T	GZMM
9.19633e-163	1.49337	0.179	0.057	2.54821e-158	Cycling T	TRAT1
1.10876e-162	2.04008	0.116	0.028	3.07227e-158	Cycling T	SNX20
1.44469e-162	1.01109	0.364	0.166	4.00308e-158	Cycling T	NOP58
4.50064e-162	2.02085	0.099	0.022	1.24708e-157	Cycling T	RFC3
3.21473e-161	0.742557	0.581	0.326	8.90769e-157	Cycling T	NDUFV2
4.21399e-161	2.46587	0.072	0.013	1.16766e-156	Cycling T	MYO7A
5.61293e-161	1.51015	0.175	0.055	1.55529e-156	Cycling T	NABP2
7.85478e-161	0.844101	0.495	0.261	2.17648e-156	Cycling T	LRRFIP1
1.1631e-160	0.764661	0.447	0.225	3.22285e-156	Cycling T	PMAIP1
1.67104e-160	2.2633	0.089	0.018	4.63028e-156	Cycling T	BTLA
2.11572e-160	1.20363	0.284	0.116	5.86245e-156	Cycling T	ARHGEF1
5.51457e-160	0.766486	0.535	0.289	1.52803e-155	Cycling T	PDIA6
6.90593e-160	1.619	0.16	0.048	1.91356e-155	Cycling T	SELPLG
1.53899e-159	0.655806	0.412	0.189	4.26439e-155	Cycling T	CYTIP
3.24237e-159	-6.19253	0.005	0.215	8.98427e-155	Cycling T	GPNMB
3.52483e-159	1.49349	0.18	0.058	9.76696e-155	Cycling T	EXOSC3
5.98718e-159	3.24886	0.037	0.004	1.65899e-154	Cycling T	WDR62
8.7405e-159	1.49361	0.208	0.073	2.42191e-154	Cycling T	NFATC2IP
1.009e-158	0.573168	0.729	0.447	2.79584e-154	Cycling T	SEM1
1.1102e-158	0.71082	0.628	0.37	3.07626e-154	Cycling T	ARL6IP4
2.03401e-158	1.47642	0.177	0.057	5.63603e-154	Cycling T	HADH
6.93509e-158	1.5516	0.183	0.06	1.92164e-153	Cycling T	TRIM69
1.0913e-157	-7.6588	0.005	0.212	3.02389e-153	Cycling T	PMEL
1.6409e-157	2.16892	0.09	0.019	4.54677e-153	Cycling T	SASS6
2.84993e-157	1.95701	0.112	0.028	7.89688e-153	Cycling T	DPP3
4.70518e-157	0.426394	0.896	0.697	1.30376e-152	Cycling T	COX6C
5.66052e-157	-2.45567	0.071	0.302	1.56847e-152	Cycling T	LAPTM4A
5.83279e-157	-7.3919	0.004	0.211	1.61621e-152	Cycling T	SPARC
8.75904e-157	1.76108	0.144	0.041	2.42704e-152	Cycling T	ORMDL3
1.31832e-156	0.678699	0.585	0.328	3.65293e-152	Cycling T	NDUFS6
1.97484e-156	1.35144	0.132	0.035	5.47209e-152	Cycling T	PBK
3.47656e-156	0.996264	0.46	0.245	9.63321e-152	Cycling T	H1FX
5.93534e-156	3.26253	0.033	0.003	1.64462e-151	Cycling T	CDC25A
6.88461e-156	0.781271	0.528	0.286	1.90766e-151	Cycling T	ARL6IP5
8.07295e-156	0.539437	0.562	0.301	2.23693e-151	Cycling T	ATP5F1C
1.64779e-155	1.43404	0.188	0.063	4.56586e-151	Cycling T	ACTL6A
2.33248e-155	0.67792	0.544	0.295	6.46308e-151	Cycling T	BST2
3.46125e-155	2.49265	0.071	0.013	9.59078e-151	Cycling T	P2RY11
3.84085e-155	0.324229	0.996	0.97	1.06426e-150	Cycling T	RPS29
5.50101e-155	0.818703	0.524	0.288	1.52428e-150	Cycling T	XRCC5
5.97059e-155	1.19536	0.247	0.095	1.65439e-150	Cycling T	PLA2G16
1.05544e-154	0.992636	0.348	0.158	2.92453e-150	Cycling T	HSD17B10
2.15533e-154	1.64694	0.151	0.045	5.97221e-150	Cycling T	MRPL39
8.11847e-154	0.436085	0.729	0.443	2.24955e-149	Cycling T	DBI
3.05781e-153	0.868099	0.46	0.238	8.47288e-149	Cycling T	ACTR2
1.43994e-152	1.38252	0.216	0.079	3.98992e-148	Cycling T	MITD1
1.78387e-152	1.19318	0.258	0.102	4.94294e-148	Cycling T	GLRX3
1.92927e-152	-8.90027	0.001	0.201	5.34582e-148	Cycling T	CALD1
5.87047e-152	0.411973	0.747	0.444	1.62665e-147	Cycling T	ATP5MF
5.92271e-152	1.38151	0.206	0.073	1.64112e-147	Cycling T	COMMD8
2.28264e-151	1.56194	0.174	0.057	6.32498e-147	Cycling T	DCK
7.42511e-151	1.73271	0.147	0.044	2.05742e-146	Cycling T	HIST1H2BN
9.56498e-151	3.00953	0.038	0.004	2.65036e-146	Cycling T	RECQL4
1.21752e-150	2.86121	0.043	0.005	3.37363e-146	Cycling T	GINS1
1.31485e-150	-3.93779	0.025	0.233	3.64331e-146	Cycling T	ASAH1
2.80873e-150	1.07408	0.298	0.127	7.78272e-146	Cycling T	PSMD14
3.01758e-150	2.93148	0.043	0.005	8.36141e-146	Cycling T	SUV39H1
3.91225e-150	1.21059	0.26	0.105	1.08404e-145	Cycling T	RRP7A
4.53136e-150	1.65706	0.16	0.05	1.25559e-145	Cycling T	TSPAN5
5.98021e-150	1.92805	0.116	0.03	1.65706e-145	Cycling T	PPM1M
1.13164e-149	1.28153	0.25	0.099	3.13567e-145	Cycling T	GRK2
1.21571e-149	1.25968	0.23	0.087	3.36862e-145	Cycling T	FAM96A
1.34009e-149	1.38731	0.206	0.074	3.71326e-145	Cycling T	RASGRP1
1.43048e-149	-1.98743	0.157	0.381	3.96372e-145	Cycling T	MGST3
1.67541e-149	2.40885	0.065	0.011	4.64238e-145	Cycling T	DIAPH3
5.1899e-149	1.60445	0.161	0.051	1.43807e-144	Cycling T	MFNG
6.00979e-149	2.51343	0.062	0.01	1.66525e-144	Cycling T	PARPBP
9.38773e-149	0.735137	0.534	0.294	2.60125e-144	Cycling T	LSM7
1.21986e-148	0.6682	0.674	0.427	3.38012e-144	Cycling T	FUS
1.58771e-148	0.613639	0.571	0.318	4.39939e-144	Cycling T	ATP5F1A
2.96498e-148	1.13823	0.276	0.115	8.21567e-144	Cycling T	HIKESHI
4.36453e-148	1.01382	0.336	0.153	1.20937e-143	Cycling T	PIN1
4.38086e-148	2.49905	0.062	0.01	1.21389e-143	Cycling T	KIF18A
7.54987e-148	-0.949941	0.672	0.781	2.09199e-143	Cycling T	PABPC1
2.0078e-147	0.673684	0.653	0.409	5.56341e-143	Cycling T	PTGES3
2.16866e-147	2.82263	0.048	0.006	6.00914e-143	Cycling T	LINC00539
3.0374e-147	0.700325	0.582	0.338	8.41634e-143	Cycling T	CBX3
3.16172e-147	0.9646	0.354	0.165	8.76082e-143	Cycling T	FNBP1
4.53553e-147	0.727387	0.503	0.269	1.25675e-142	Cycling T	SUMO1
7.26248e-147	-7.55912	0.008	0.205	2.01236e-142	Cycling T	MGP
7.31908e-147	-5.20115	0.005	0.202	2.02804e-142	Cycling T	MARCKS
8.4499e-147	-5.95022	0.006	0.202	2.34138e-142	Cycling T	MDK
1.73734e-146	0.846529	0.421	0.211	4.814e-142	Cycling T	VPS29
2.04358e-146	2.13222	0.089	0.02	5.66254e-142	Cycling T	CCDC18
[truncated: 7,704 more rows]

## Sheet: NK
p_val	avg_log2FC	pct.1	pct.2	p_val_adj	cluster	gene
[truncated: 9,628 more rows]

[truncated: 8 more sheets: B, Monocyte_Macrophage, cDC, pDC, Mast, Endothelial, Fibroblast, Keratinocyte]
