# Supplementary material for: Mature and migratory dendritic cells promote immune infiltration and response to anti-PD-1 checkpoint blockade in metastatic melanoma
Source: Nat Commun. 2025 Sep 1;16:8151. doi: 10.1038/s41467-025-62878-5 (PMC12402436; doi:10.1038/s41467-025-62878-5)
Supplement: Supplementary file 4 — Supplementary Dataset 3 [file 41467_2025_62878_MOESM4_ESM.xlsx]

## Sheet: CD8 Tn
Supplementary Data 3. Non-tumor cell subtype markers in reference to all the other cells. Genes included in the mregDC signature, which was used in the meta bulk RNA-seq study, are shown in the mregDC tab. Two-sided Wilcoxon rank sum tests were performed with multiple comparison adjustments. See Fig. 2 and Extended Data Fig. 2.
p_val	avg_log2FC	pct.1	pct.2	p_val_adj	cluster	gene
0	1.92856	0.612	0.153	0	CD8 Tn	NKG7
0	1.86766	0.699	0.256	0	CD8 Tn	IL32
0	1.73366	0.612	0.18	0	CD8 Tn	CCL5
0	1.61371	0.609	0.264	0	CD8 Tn	CORO1A
0	1.42212	1	0.799	0	CD8 Tn	TMSB4X
0	1.21248	0.999	0.97	0	CD8 Tn	RPS29
0	-2.01773	0.96	0.972	0	CD8 Tn	FTH1
0	0.743187	1	0.994	0	CD8 Tn	RPS15A
0	0.835453	1	0.997	0	CD8 Tn	RPS27
6.47347e-304	1.6225	0.412	0.13	1.79373e-299	CD8 Tn	GZMA
3.53025e-302	1.5696	0.541	0.216	9.78197e-298	CD8 Tn	CD3D
1.2247e-299	2.04097	0.309	0.081	3.39354e-295	CD8 Tn	GZMK
2.7626e-278	2.07273	0.284	0.074	7.65488e-274	CD8 Tn	CD8B
4.36641e-278	1.63839	0.427	0.148	1.20989e-273	CD8 Tn	CST7
3.51106e-264	1.44347	0.506	0.203	9.7288e-260	CD8 Tn	TRAC
5.6502e-261	2.3929	0.239	0.058	1.56561e-256	CD8 Tn	LINC01871
1.45842e-258	1.51936	0.488	0.196	4.04113e-254	CD8 Tn	TRBC2
1.1186e-253	1.55436	0.53	0.236	3.09952e-249	CD8 Tn	HCST
1.904e-247	1.69378	0.491	0.215	5.2758e-243	CD8 Tn	RAC2
4.26567e-243	0.93875	0.935	0.663	1.18197e-238	CD8 Tn	SH3BGRL3
2.04171e-237	0.959946	0.426	0.153	5.65739e-233	CD8 Tn	CCL4
5.69138e-232	1.68942	0.461	0.199	1.57702e-227	CD8 Tn	RARRES3
2.55394e-228	0.587403	0.999	0.991	7.07672e-224	CD8 Tn	RPS24
6.81598e-226	1.90639	0.32	0.104	1.88864e-221	CD8 Tn	TIGIT
5.08106e-224	1.82601	0.369	0.135	1.40791e-219	CD8 Tn	CD27
1.42193e-217	0.646782	0.999	0.974	3.94002e-213	CD8 Tn	ACTB
3.99228e-213	-1.51949	0.889	0.888	1.10622e-208	CD8 Tn	VIM
2.93644e-211	0.837114	0.974	0.925	8.13658e-207	CD8 Tn	ATP5F1E
4.66469e-211	1.61572	0.488	0.235	1.29254e-206	CD8 Tn	GMFG
1.06692e-206	1.66693	0.304	0.099	2.95632e-202	CD8 Tn	CD8A
1.02588e-202	0.748902	0.993	0.958	2.84261e-198	CD8 Tn	RPS21
3.40414e-201	0.614064	0.998	0.988	9.43253e-197	CD8 Tn	FAU
1.81985e-199	1.35829	0.449	0.192	5.04263e-195	CD8 Tn	CD2
1.88976e-199	-1.81495	0.926	0.946	5.23634e-195	CD8 Tn	FTL
2.70871e-199	1.79156	0.367	0.144	7.50555e-195	CD8 Tn	LCK
8.12419e-198	0.477349	1	0.999	2.25113e-193	CD8 Tn	RPL41
4.62185e-197	1.84496	0.35	0.133	1.28067e-192	CD8 Tn	GIMAP7
3.82345e-194	1.76537	0.208	0.055	1.05944e-189	CD8 Tn	CXCL13
3.1752e-193	1.00648	0.875	0.678	8.79815e-189	CD8 Tn	MYL12A
8.53251e-193	0.461365	1	0.992	2.36427e-188	CD8 Tn	RPL28
2.1087e-192	-4.90502	0.017	0.335	5.843e-188	CD8 Tn	S100A13
7.03437e-192	-5.59973	0.013	0.329	1.94915e-187	CD8 Tn	S100A1
2.13182e-191	-4.30212	0.025	0.345	5.90705e-187	CD8 Tn	IFITM3
1.7005e-190	0.665191	0.893	0.574	4.71192e-186	CD8 Tn	S100A4
1.45966e-188	3.47348	0.132	0.027	4.04458e-184	CD8 Tn	CHI3L2
5.58647e-177	0.597475	0.998	0.984	1.54796e-172	CD8 Tn	RPS25
1.32901e-176	0.542149	1	0.994	3.68256e-172	CD8 Tn	RPS28
1.41107e-168	0.546891	1	0.99	3.90993e-164	CD8 Tn	RPL34
8.45081e-164	-3.09587	0.047	0.342	2.34163e-159	CD8 Tn	NPC2
3.2129e-162	-4.68001	0.073	0.352	8.90261e-158	CD8 Tn	APOE
2.32242e-160	0.893884	0.888	0.727	6.4352e-156	CD8 Tn	TMA7
5.79783e-157	1.27055	0.357	0.147	1.60652e-152	CD8 Tn	TRBC1
1.0091e-154	1.57182	0.244	0.081	2.79612e-150	CD8 Tn	GZMH
3.03761e-152	-0.826122	0.892	0.931	8.4169e-148	CD8 Tn	HSP90AB1
1.41436e-147	1.69745	0.3	0.12	3.91904e-143	CD8 Tn	APOBEC3G
1.78807e-147	-2.74653	0.059	0.334	4.95456e-143	CD8 Tn	MARCKSL1
7.07144e-147	1.43593	0.397	0.19	1.95942e-142	CD8 Tn	LSP1
3.85518e-146	0.772997	0.93	0.795	1.06823e-141	CD8 Tn	PFN1
3.49902e-143	0.492121	1	0.989	9.69542e-139	CD8 Tn	RPL37
3.9293e-142	2.91145	0.083	0.014	1.08877e-137	CD8 Tn	DRAIC
2.99512e-141	-4.40145	0.014	0.267	8.29917e-137	CD8 Tn	RAB13
6.24838e-141	1.50196	0.249	0.089	1.73136e-136	CD8 Tn	LAG3
1.31738e-140	1.30925	0.435	0.221	3.65032e-136	CD8 Tn	CD48
1.37253e-140	-6.18943	0.009	0.257	3.80314e-136	CD8 Tn	MLANA
1.78734e-140	1.27904	0.488	0.277	4.95253e-136	CD8 Tn	PSMB9
5.25882e-138	-4.51597	0.011	0.258	1.45717e-133	CD8 Tn	CD59
1.62902e-136	0.399822	1	0.995	4.51385e-132	CD8 Tn	RPS27A
1.73298e-136	1.34511	0.382	0.179	4.80193e-132	CD8 Tn	CD3E
3.73454e-135	-3.05782	0.047	0.303	1.0348e-130	CD8 Tn	AP1S2
5.5876e-135	1.76297	0.287	0.118	1.54827e-130	CD8 Tn	GIMAP4
6.81115e-132	-1.62004	0.77	0.747	1.8873e-127	CD8 Tn	CD63
2.96401e-129	1.50924	0.213	0.072	8.21298e-125	CD8 Tn	KLRD1
2.57949e-128	-1.30017	0.984	0.948	7.14751e-124	CD8 Tn	MALAT1
1.3216e-125	-5.47344	0.021	0.252	3.66201e-121	CD8 Tn	IER3
2.65143e-123	1.90445	0.206	0.072	7.34685e-119	CD8 Tn	SH2D1A
1.55369e-121	1.26416	0.353	0.164	4.30511e-117	CD8 Tn	CD7
3.11525e-121	0.957701	0.487	0.263	8.63204e-117	CD8 Tn	CD52
5.67812e-121	-1.93013	0.322	0.512	1.57335e-116	CD8 Tn	LMNA
2.40704e-120	0.36383	1	0.99	6.66967e-116	CD8 Tn	RPS3
4.33949e-120	-3.13383	0.047	0.281	1.20243e-115	CD8 Tn	ATP1A1
3.63758e-119	1.22706	0.487	0.3	1.00794e-114	CD8 Tn	COTL1
9.01015e-119	-5.40791	0.005	0.221	2.49662e-114	CD8 Tn	TIMP2
9.50685e-119	-2.32489	0.059	0.301	2.63425e-114	CD8 Tn	LAPTM4A
2.74187e-117	0.708762	0.882	0.732	7.59746e-113	CD8 Tn	ATP5MG
3.86013e-117	0.700832	0.926	0.819	1.0696e-112	CD8 Tn	RPL36AL
1.05404e-116	-3.91432	0.022	0.243	2.92064e-112	CD8 Tn	S100B
2.87578e-116	-4.06706	0.037	0.261	7.96851e-112	CD8 Tn	CTSB
3.46464e-116	-3.95072	0.022	0.243	9.60017e-112	CD8 Tn	SOX4
4.42924e-116	-6.37129	0.003	0.214	1.2273e-111	CD8 Tn	GPNMB
3.70688e-115	-2.05998	0.078	0.321	1.02714e-110	CD8 Tn	ATOX1
6.36018e-113	1.06083	0.528	0.336	1.76234e-108	CD8 Tn	ARHGDIB
6.51242e-113	0.797389	0.787	0.609	1.80453e-108	CD8 Tn	CLIC1
1.55992e-111	-7.03697	0.006	0.211	4.32237e-107	CD8 Tn	PMEL
8.96339e-110	-5.14829	0.006	0.21	2.48367e-105	CD8 Tn	SPARC
3.62327e-109	1.3978	0.233	0.09	1.00397e-104	CD8 Tn	CTSW
3.67934e-109	-0.644186	0.961	0.961	1.01951e-104	CD8 Tn	HSP90AA1
2.10939e-108	0.778237	0.8	0.637	5.8449e-104	CD8 Tn	ARPC2
4.22997e-108	-7.00085	0.002	0.2	1.17208e-103	CD8 Tn	CALD1
1.51473e-107	0.863783	0.725	0.565	4.19715e-103	CD8 Tn	SUB1
1.9872e-105	-5.53993	0.005	0.201	5.50634e-101	CD8 Tn	MDK
2.55549e-105	-0.96805	0.917	0.9	7.08101e-101	CD8 Tn	MT-ND4
3.37522e-105	-3.28536	0.026	0.232	9.35239e-101	CD8 Tn	ASAH1
5.40095e-105	-3.25101	0.046	0.259	1.49655e-100	CD8 Tn	PSAP
1.41789e-104	0.365964	0.999	0.988	3.92884e-100	CD8 Tn	RPL26
1.22869e-103	-5.19345	0.007	0.201	3.40458e-99	CD8 Tn	MARCKS
1.90333e-103	0.449806	0.997	0.975	5.27393e-99	CD8 Tn	UBA52
6.96902e-103	-3.39312	0.127	0.338	1.93105e-98	CD8 Tn	TIMP1
9.35424e-103	-5.66548	0.006	0.198	2.59197e-98	CD8 Tn	CCND1
1.59988e-102	0.400494	1	0.987	4.43311e-98	CD8 Tn	RPL23A
1.12044e-101	0.840092	0.954	0.905	3.10462e-97	CD8 Tn	RPS26
2.3883e-101	-1.43069	0.138	0.38	6.61774e-97	CD8 Tn	MGST3
3.57161e-100	-1.11111	0.858	0.847	9.89656e-96	CD8 Tn	MT-ND2
9.74914e-100	-2.12139	0.081	0.298	2.70139e-95	CD8 Tn	RTN4
2.14591e-99	0.68375	0.784	0.607	5.94611e-95	CD8 Tn	ARPC3
6.00888e-99	-2.46253	0.061	0.271	1.665e-94	CD8 Tn	YBX3
2.3152e-98	0.881046	0.695	0.554	6.4152e-94	CD8 Tn	COMMD6
2.38724e-96	-1.41669	0.131	0.363	6.61481e-92	CD8 Tn	YWHAE
3.17197e-95	-0.920261	0.913	0.887	8.78921e-91	CD8 Tn	MT-CYB
7.08011e-93	-1.64402	0.122	0.345	1.96183e-88	CD8 Tn	DSTN
8.35305e-93	-2.55116	0.042	0.237	2.31455e-88	CD8 Tn	BEX3
6.57356e-92	1.219	0.216	0.087	1.82147e-87	CD8 Tn	PRF1
2.1045e-91	-5.40945	0.006	0.18	5.83137e-87	CD8 Tn	CD9
2.10643e-91	-2.13044	0.098	0.304	5.8367e-87	CD8 Tn	STMN1
7.37557e-91	1.01129	0.11	0.031	2.0437e-86	CD8 Tn	XCL2
1.22507e-90	-1.45395	0.127	0.348	3.39455e-86	CD8 Tn	MTDH
1.94629e-90	-1.84477	0.154	0.367	5.39297e-86	CD8 Tn	PPP1R15A
4.79452e-90	0.53845	0.954	0.852	1.32851e-85	CD8 Tn	MYL6
5.95439e-90	-4.40588	0.01	0.186	1.6499e-85	CD8 Tn	GSN
7.1252e-90	0.407479	1	0.989	1.97432e-85	CD8 Tn	RPLP2
8.06879e-90	-1.41924	0.126	0.345	2.23578e-85	CD8 Tn	EIF4A1
8.70626e-90	1.24445	0.36	0.199	2.41242e-85	CD8 Tn	EVL
2.20323e-89	-4.22138	0.014	0.19	6.10494e-85	CD8 Tn	CALU
2.91828e-89	-1.62073	0.605	0.649	8.08627e-85	CD8 Tn	HSPB1
7.23139e-89	1.37243	0.302	0.152	2.00375e-84	CD8 Tn	UCP2
1.37296e-88	0.299239	1	0.998	3.80433e-84	CD8 Tn	RPL10
5.41815e-88	-4.51927	0.012	0.185	1.50131e-83	CD8 Tn	APOC1
6.38695e-88	-3.42828	0.026	0.205	1.76976e-83	CD8 Tn	CD55
5.17251e-87	-4.95687	0.005	0.172	1.43325e-82	CD8 Tn	TCEAL9
7.07571e-86	1.69505	0.195	0.08	1.96061e-81	CD8 Tn	DENND2D
1.34445e-85	-4.57504	0.029	0.204	3.72533e-81	CD8 Tn	MGP
1.73704e-85	-4.61537	0.015	0.184	4.81316e-81	CD8 Tn	CRYAB
4.06759e-85	-1.84272	0.374	0.516	1.12709e-80	CD8 Tn	SDCBP
4.07479e-85	2.59918	0.065	0.013	1.12908e-80	CD8 Tn	TIMD4
7.42496e-84	-0.752802	0.932	0.917	2.05738e-79	CD8 Tn	MT-CO2
1.15781e-83	1.98634	0.12	0.038	3.20818e-79	CD8 Tn	TRG-AS1
2.18509e-83	-3.6394	0.031	0.204	6.05466e-79	CD8 Tn	SGK1
2.66436e-83	-2.96581	0.029	0.203	7.38269e-79	CD8 Tn	PRDX4
6.28126e-83	-1.96952	0.078	0.271	1.74047e-78	CD8 Tn	HMGA1
1.44525e-82	-4.24561	0.014	0.178	4.00464e-78	CD8 Tn	GPM6B
1.83482e-82	-1.55823	0.254	0.442	5.0841e-78	CD8 Tn	TUBB
2.09208e-82	-3.26705	0.017	0.184	5.79693e-78	CD8 Tn	NME4
2.1745e-82	-4.6309	0.009	0.17	6.02532e-78	CD8 Tn	CHCHD6
5.2845e-82	1.13907	0.484	0.354	1.46428e-77	CD8 Tn	PSME1
8.10867e-82	-1.53367	0.208	0.401	2.24683e-77	CD8 Tn	BRI3
2.25901e-81	-0.922616	0.893	0.867	6.25949e-77	CD8 Tn	MT-ND1
4.52037e-81	-5.23007	0.007	0.165	1.25255e-76	CD8 Tn	SERPINF1
5.52277e-81	-5.10031	0.014	0.176	1.53031e-76	CD8 Tn	APOD
8.19849e-81	-1.65329	0.118	0.315	2.27172e-76	CD8 Tn	BSG
1.16876e-80	0.383394	1	0.983	3.23852e-76	CD8 Tn	RPL36
2.41107e-80	-1.50657	0.115	0.314	6.68085e-76	CD8 Tn	ATP6V0B
1.39788e-79	-1.45772	0.122	0.324	3.87338e-75	CD8 Tn	HSBP1
1.48432e-79	2.16046	0.259	0.133	4.1129e-75	CD8 Tn	CMC1
1.95319e-79	-1.75783	0.091	0.282	5.41208e-75	CD8 Tn	NME1
3.04126e-79	0.339932	1	0.981	8.42702e-75	CD8 Tn	TMSB10
3.32812e-79	-6.22209	0.003	0.155	9.22189e-75	CD8 Tn	LAPTM4B
7.47372e-79	-2.53813	0.046	0.221	2.07089e-74	CD8 Tn	CTSZ
1.22956e-78	0.506483	0.961	0.884	3.40698e-74	CD8 Tn	EEF1D
1.96813e-78	-1.73392	0.136	0.333	5.45349e-74	CD8 Tn	HSPA5
2.17497e-78	-1.70592	0.081	0.269	6.02662e-74	CD8 Tn	TMEM14C
4.07523e-78	-7.23517	0	0.15	1.12921e-73	CD8 Tn	MITF
6.42211e-78	-5.01505	0.006	0.158	1.7795e-73	CD8 Tn	PHLDA2
1.02577e-77	-5.68637	0.003	0.153	2.84232e-73	CD8 Tn	PRAME
2.0749e-77	-2.51978	0.282	0.427	5.74934e-73	CD8 Tn	CST3
6.26289e-77	-6.58741	0.011	0.164	1.73538e-72	CD8 Tn	SPP1
9.68797e-77	0.349569	0.997	0.981	2.68444e-72	CD8 Tn	RPL6
1.04971e-76	1.85694	0.127	0.043	2.90863e-72	CD8 Tn	TRGC2
1.79116e-76	1.23658	0.356	0.211	4.96313e-72	CD8 Tn	ISG20
1.15607e-75	-1.38747	0.155	0.355	3.20335e-71	CD8 Tn	TUBB4B
1.6446e-75	-5.78835	0.003	0.149	4.55701e-71	CD8 Tn	PMP22
3.50951e-75	1.11942	0.292	0.149	9.7245e-71	CD8 Tn	CD3G
2.4439e-74	-3.29423	0.03	0.189	6.77182e-70	CD8 Tn	GLUL
2.61035e-74	-5.74555	0.003	0.147	7.23303e-70	CD8 Tn	EMP1
2.66639e-74	-5.8964	0.006	0.152	7.3883e-70	CD8 Tn	TPM2
5.87449e-74	-2.1712	0.255	0.406	1.62776e-69	CD8 Tn	LGALS3
6.52485e-74	0.287915	1	0.996	1.80797e-69	CD8 Tn	RPS14
6.73724e-74	1.70948	0.139	0.051	1.86682e-69	CD8 Tn	SIRPG
1.42658e-73	-4.07253	0.01	0.158	3.95292e-69	CD8 Tn	LGALS3BP
1.61058e-73	-2.27979	0.055	0.224	4.46276e-69	CD8 Tn	TUBA1C
2.56301e-73	-5.62309	0.005	0.149	7.10184e-69	CD8 Tn	CTSL
3.12425e-73	-3.87811	0.015	0.165	8.65697e-69	CD8 Tn	GRN
4.31474e-73	-4.45989	0.005	0.149	1.19557e-68	CD8 Tn	APP
6.62327e-73	-4.44625	0.009	0.155	1.83524e-68	CD8 Tn	NUPR1
7.0055e-73	-0.712182	0.94	0.913	1.94115e-68	CD8 Tn	MT-CO3
8.41365e-73	-2.30962	0.028	0.187	2.33134e-68	CD8 Tn	TCEAL4
9.78851e-73	-1.97289	0.092	0.268	2.7123e-68	CD8 Tn	NR4A1
4.59046e-72	-6.52627	0.002	0.143	1.27197e-67	CD8 Tn	TIMP3
8.33687e-72	-1.64119	0.771	0.717	2.31006e-67	CD8 Tn	LGALS1
3.38149e-71	1.15445	0.277	0.143	9.36978e-67	CD8 Tn	ITM2A
9.462e-71	-1.62178	0.106	0.286	2.62183e-66	CD8 Tn	ATP1B3
9.61631e-71	-2.71475	0.028	0.181	2.66458e-66	CD8 Tn	APLP2
1.01887e-70	-4.80288	0.007	0.147	2.82318e-66	CD8 Tn	PHACTR1
1.75911e-70	-1.87296	0.064	0.233	4.87432e-66	CD8 Tn	TMEM147
2.51406e-70	-1.4514	0.143	0.334	6.96622e-66	CD8 Tn	HSPH1
3.66773e-70	-7.2177	0.001	0.138	1.01629e-65	CD8 Tn	A2M
4.61525e-70	-1.43103	0.22	0.398	1.27884e-65	CD8 Tn	HSP90B1
7.78763e-70	0.732348	0.212	0.094	2.15787e-65	CD8 Tn	GZMB
1.30999e-69	-6.32969	0.002	0.138	3.62985e-65	CD8 Tn	PLP1
1.7128e-69	-5.7315	0.003	0.139	4.746e-65	CD8 Tn	RHOBTB3
2.29445e-69	-5.71814	0.009	0.148	6.35768e-65	CD8 Tn	IGFBP7
5.26558e-69	-1.7983	0.092	0.265	1.45904e-64	CD8 Tn	NENF
9.02248e-69	-5.60668	0.002	0.137	2.50004e-64	CD8 Tn	SNCA
1.42744e-68	-5.0511	0.006	0.142	3.95528e-64	CD8 Tn	FXYD3
1.53718e-68	-2.36414	0.045	0.202	4.25938e-64	CD8 Tn	EIF4EBP1
2.1341e-68	1.48605	0.182	0.079	5.91339e-64	CD8 Tn	SIT1
3.8253e-67	-1.42637	0.102	0.278	1.05995e-62	CD8 Tn	PPP1R14B
4.22118e-67	-4.35881	0.006	0.14	1.16965e-62	CD8 Tn	RAB32
4.56033e-67	-4.8824	0.011	0.148	1.26362e-62	CD8 Tn	S100A16
8.66772e-67	-1.57851	0.077	0.245	2.40174e-62	CD8 Tn	MORF4L2
8.73453e-67	-0.998921	0.174	0.375	2.42025e-62	CD8 Tn	SQSTM1
1.01484e-66	-1.862	0.058	0.22	2.81202e-62	CD8 Tn	TSC22D1
1.17071e-66	-2.04948	0.096	0.265	3.24391e-62	CD8 Tn	NAMPT
1.45902e-66	-3.33185	0.022	0.164	4.04279e-62	CD8 Tn	CDKN1A
3.66045e-66	-5.53283	0.003	0.133	1.01427e-61	CD8 Tn	BACE2
4.16657e-66	-5.75117	0.003	0.134	1.15451e-61	CD8 Tn	EDNRB
5.24412e-66	1.15615	0.081	0.023	1.45309e-61	CD8 Tn	XCL1
5.57007e-66	-3.2196	0.02	0.161	1.54341e-61	CD8 Tn	SERPINH1
1.04152e-65	-1.94507	0.053	0.21	2.88595e-61	CD8 Tn	ARPC1A
3.5115e-65	-5.75115	0.001	0.129	9.73002e-61	CD8 Tn	CNN3
1.04558e-64	-1.38783	0.097	0.267	2.8972e-60	CD8 Tn	KTN1
1.1001e-64	0.590013	0.817	0.683	3.04828e-60	CD8 Tn	OST4
1.42958e-64	0.264646	1	0.996	3.96121e-60	CD8 Tn	RPS19
1.65804e-64	-1.32442	0.13	0.307	4.59428e-60	CD8 Tn	P4HB
2.648e-64	-1.57326	0.083	0.248	7.33734e-60	CD8 Tn	ZFAND5
2.82785e-64	-4.70666	0.008	0.139	7.83569e-60	CD8 Tn	HES1
8.91548e-64	0.281763	1	0.993	2.47039e-59	CD8 Tn	RPL21
9.91729e-64	-4.90709	0.005	0.133	2.74798e-59	CD8 Tn	MFGE8
1.05042e-63	-4.92543	0.004	0.131	2.91061e-59	CD8 Tn	FSCN1
1.10274e-63	-1.56111	0.072	0.234	3.05559e-59	CD8 Tn	PSMB5
2.48838e-63	-1.30175	0.148	0.327	6.89506e-59	CD8 Tn	ATF4
2.80184e-63	1.46744	0.22	0.109	7.76361e-59	CD8 Tn	TRAF3IP3
5.2692e-63	1.85843	0.122	0.045	1.46004e-58	CD8 Tn	LINC01943
5.7462e-63	-4.5355	0.008	0.136	1.59221e-58	CD8 Tn	MIA
6.61804e-63	-0.977663	0.17	0.359	1.83379e-58	CD8 Tn	SELENOK
8.24086e-63	-2.55688	0.031	0.172	2.28346e-58	CD8 Tn	CAV1
1.2205e-62	-1.04117	0.425	0.545	3.38187e-58	CD8 Tn	ANXA5
1.60298e-62	-1.04698	0.107	0.283	4.4417e-58	CD8 Tn	RAB2A
3.00865e-62	-5.23859	0.009	0.136	8.33666e-58	CD8 Tn	IFI27
5.36067e-62	-2.24532	0.077	0.231	1.48539e-57	CD8 Tn	EGR1
7.24178e-62	-2.55241	0.027	0.165	2.00663e-57	CD8 Tn	PTTG1IP
9.39759e-62	-1.21909	0.106	0.279	2.60398e-57	CD8 Tn	RHEB
1.28642e-61	0.276515	1	0.992	3.56453e-57	CD8 Tn	RPL18
2.461e-61	1.67046	0.104	0.036	6.81919e-57	CD8 Tn	EOMES
2.73706e-61	0.608422	0.768	0.636	7.58413e-57	CD8 Tn	MYL12B
3.43983e-61	-1.40143	0.11	0.276	9.53141e-57	CD8 Tn	TKT
3.83666e-61	-0.572295	0.927	0.909	1.0631e-56	CD8 Tn	MT-ATP6
3.89397e-61	-1.49278	0.11	0.274	1.07898e-56	CD8 Tn	WSB1
5.41129e-61	0.681828	0.196	0.089	1.49941e-56	CD8 Tn	IFNG
6.85165e-61	0.321372	0.999	0.938	1.89852e-56	CD8 Tn	B2M
7.17149e-61	-3.91951	0.009	0.134	1.98715e-56	CD8 Tn	IRS2
1.24307e-60	0.207947	1	0.998	3.44442e-56	CD8 Tn	RPL13
1.34095e-60	-4.92944	0.004	0.126	3.71563e-56	CD8 Tn	TSPAN4
1.56152e-60	-1.48231	0.352	0.47	4.32682e-56	CD8 Tn	ANXA2
3.10394e-60	-1.47981	0.175	0.341	8.6007e-56	CD8 Tn	FOSB
3.67327e-60	-1.40061	0.099	0.263	1.01783e-55	CD8 Tn	KDELR2
5.40756e-60	-1.21935	0.108	0.276	1.49838e-55	CD8 Tn	ARF4
5.62054e-60	1.21738	0.149	0.061	1.5574e-55	CD8 Tn	PDCD1
6.59925e-60	-6.70106	0.001	0.119	1.82859e-55	CD8 Tn	CAVIN1
8.44183e-60	-1.29335	0.13	0.299	2.33915e-55	CD8 Tn	MT-ND4L
1.63775e-59	-1.00906	0.275	0.449	4.53805e-55	CD8 Tn	CD44
1.82346e-59	0.423764	0.983	0.952	5.05261e-55	CD8 Tn	RPL38
2.32872e-59	0.455991	0.954	0.883	6.45266e-55	CD8 Tn	CFL1
2.55569e-59	-1.10919	0.166	0.343	7.08156e-55	CD8 Tn	PFDN2
3.7048e-59	-1.13268	0.156	0.33	1.02656e-54	CD8 Tn	ELOC
5.12726e-59	0.222835	1	0.994	1.42071e-54	CD8 Tn	RPS15
6.80102e-59	-2.98113	0.023	0.153	1.88449e-54	CD8 Tn	MSRB2
6.87917e-59	-0.920131	0.217	0.402	1.90615e-54	CD8 Tn	PRDX6
1.02469e-58	-0.730143	0.205	0.403	2.8393e-54	CD8 Tn	ST13
1.03035e-58	-4.78169	0.003	0.121	2.85499e-54	CD8 Tn	CRIP2
1.21904e-58	-0.8923	0.206	0.399	3.37785e-54	CD8 Tn	EIF5
1.39967e-58	0.334461	0.993	0.961	3.87833e-54	CD8 Tn	ACTG1
1.55123e-58	-5.17759	0.005	0.124	4.2983e-54	CD8 Tn	KLF4
2.20817e-58	-2.84085	0.027	0.158	6.11861e-54	CD8 Tn	TUBB2A
3.19003e-58	-3.55496	0.015	0.139	8.83925e-54	CD8 Tn	SLC25A4
3.70901e-58	-1.53817	0.074	0.226	1.02773e-53	CD8 Tn	SNHG7
4.26205e-58	-7.30195	0.002	0.118	1.18097e-53	CD8 Tn	DCT
5.08298e-58	-1.85763	0.093	0.247	1.40844e-53	CD8 Tn	IER5
5.12279e-58	-4.30744	0.007	0.126	1.41947e-53	CD8 Tn	PHLDA3
5.53984e-58	-1.50627	0.085	0.238	1.53504e-53	CD8 Tn	CANX
7.50379e-58	-2.1778	0.058	0.201	2.07923e-53	CD8 Tn	SOCS3
1.56974e-57	-4.38243	0.005	0.122	4.34958e-53	CD8 Tn	SYNGR1
1.74396e-57	-1.8499	0.106	0.261	4.83233e-53	CD8 Tn	CEBPB
2.35003e-57	-5.14986	0.003	0.118	6.51169e-53	CD8 Tn	CAVIN3
2.89111e-57	1.0809	0.366	0.241	8.01098e-53	CD8 Tn	LIMD2
3.27417e-57	-1.1556	0.108	0.272	9.07239e-53	CD8 Tn	SBDS
3.44584e-57	-0.561908	0.953	0.926	9.54808e-53	CD8 Tn	MT-CO1
5.26576e-57	-5.06187	0.002	0.115	1.45909e-52	CD8 Tn	PPFIBP1
5.75737e-57	-1.43488	0.1	0.257	1.59531e-52	CD8 Tn	SLC3A2
6.21964e-57	0.30174	1	0.988	1.7234e-52	CD8 Tn	RPL35A
7.54294e-57	-0.881257	0.176	0.356	2.09007e-52	CD8 Tn	ENY2
8.59664e-57	-4.31978	0.006	0.123	2.38204e-52	CD8 Tn	GSTM3
9.42111e-57	-5.6029	0.002	0.116	2.61049e-52	CD8 Tn	NSG1
1.14616e-56	-4.6281	0.007	0.123	3.17591e-52	CD8 Tn	TNFRSF12A
1.30531e-56	-3.32474	0.02	0.144	3.6169e-52	CD8 Tn	KCNQ1OT1
1.51988e-56	1.43226	0.153	0.066	4.21145e-52	CD8 Tn	PYHIN1
3.42303e-56	1.4403	0.195	0.095	9.48489e-52	CD8 Tn	IKZF3
3.75479e-56	-2.76097	0.018	0.141	1.04041e-51	CD8 Tn	CRTAP
5.41153e-56	-0.617846	0.748	0.78	1.49948e-51	CD8 Tn	PABPC1
7.56173e-56	-2.13887	0.092	0.238	2.09528e-51	CD8 Tn	KLF2
9.79333e-56	-1.02406	0.194	0.368	2.71363e-51	CD8 Tn	SNRPE
1.2635e-55	-5.50084	0.004	0.117	3.50103e-51	CD8 Tn	RNASE1
2.4975e-55	-7.89389	0.002	0.113	6.92033e-51	CD8 Tn	FN1
3.21165e-55	1.04028	0.196	0.094	8.89916e-51	CD8 Tn	BATF
3.30844e-55	1.8336	0.105	0.038	9.16736e-51	CD8 Tn	MATK
3.43843e-55	2.10585	0.067	0.019	9.52754e-51	CD8 Tn	LINC01480
5.37524e-55	-2.11756	0.031	0.159	1.48942e-50	CD8 Tn	BLVRB
5.50949e-55	-3.58518	0.009	0.124	1.52663e-50	CD8 Tn	ACTN1
6.57858e-55	0.471726	0.922	0.824	1.82286e-50	CD8 Tn	COX7C
7.10174e-55	-6.07718	0	0.109	1.96782e-50	CD8 Tn	TFAP2A
8.73027e-55	-1.49009	0.073	0.218	2.41907e-50	CD8 Tn	NFE2L2
8.94866e-55	0.970839	0.331	0.201	2.47958e-50	CD8 Tn	LCP1
1.02647e-54	1.35641	0.225	0.119	2.84424e-50	CD8 Tn	TBC1D10C
1.62133e-54	-2.85656	0.023	0.146	4.49256e-50	CD8 Tn	FCGRT
2.08869e-54	-6.63618	0.001	0.109	5.78754e-50	CD8 Tn	MYO10
2.96113e-54	-2.33134	0.032	0.158	8.20499e-50	CD8 Tn	CYSTM1
3.07974e-54	-0.924056	0.173	0.344	8.53364e-50	CD8 Tn	AP2S1
4.75053e-54	1.4092	0.166	0.076	1.31633e-49	CD8 Tn	PSTPIP1
5.20125e-54	-1.49172	0.107	0.259	1.44121e-49	CD8 Tn	CKS2
1.0007e-53	-1.66278	0.059	0.197	2.77284e-49	CD8 Tn	VKORC1
1.84235e-53	1.10449	0.24	0.129	5.10497e-49	CD8 Tn	SLA
1.87587e-53	-1.82805	0.049	0.183	5.19785e-49	CD8 Tn	IMPDH2
2.40378e-53	1.19829	0.133	0.055	6.66062e-49	CD8 Tn	KLRB1
2.57593e-53	-1.17033	0.153	0.315	7.13763e-49	CD8 Tn	TUBA1A
2.8576e-53	0.330627	0.856	0.638	7.91814e-49	CD8 Tn	HLA-E
2.89901e-53	1.32262	0.247	0.139	8.03286e-49	CD8 Tn	TSTD1
2.99158e-53	1.52532	0.112	0.042	8.28938e-49	CD8 Tn	TOX
6.59514e-53	-3.29063	0.015	0.13	1.82745e-48	CD8 Tn	PLD3
9.86588e-53	-2.44971	0.046	0.176	2.73374e-48	CD8 Tn	CEBPD
1.3821e-52	-2.15773	0.05	0.18	3.82966e-48	CD8 Tn	UPP1
2.61145e-52	1.32822	0.206	0.106	7.23608e-48	CD8 Tn	SKAP1
2.62433e-52	0.456304	0.95	0.893	7.27175e-48	CD8 Tn	PFDN5
2.80085e-52	-2.38752	0.028	0.148	7.76087e-48	CD8 Tn	RRBP1
3.07435e-52	-1.40697	0.087	0.232	8.51872e-48	CD8 Tn	LRPAP1
3.24753e-52	-1.82278	0.07	0.207	8.99857e-48	CD8 Tn	IFRD1
3.69827e-52	-2.3375	0.032	0.155	1.02475e-47	CD8 Tn	PRNP
3.82466e-52	0.287941	0.972	0.787	1.05977e-47	CD8 Tn	HLA-B
4.33574e-52	-3.60357	0.009	0.119	1.20139e-47	CD8 Tn	ST3GAL4
4.70008e-52	-3.69204	0.008	0.117	1.30234e-47	CD8 Tn	RAB34
5.22247e-52	1.09154	0.323	0.205	1.44709e-47	CD8 Tn	CYTOR
7.74018e-52	-3.47631	0.037	0.159	2.14473e-47	CD8 Tn	SOD2
1.15177e-51	-6.74357	0.003	0.107	3.19144e-47	CD8 Tn	GDF15
1.16515e-51	-5.64752	0.005	0.11	3.22852e-47	CD8 Tn	IGFBP2
1.21926e-51	-1.26336	0.094	0.241	3.37845e-47	CD8 Tn	TMED10
1.36742e-51	-0.93647	0.186	0.356	3.78898e-47	CD8 Tn	SFPQ
1.59032e-51	-4.76413	0.003	0.108	4.40662e-47	CD8 Tn	MEF2C
1.96508e-51	-6.50004	0.002	0.105	5.44505e-47	CD8 Tn	CYR61
4.76607e-51	-0.838554	0.205	0.379	1.32063e-46	CD8 Tn	CLTA
5.56259e-51	-3.10155	0.02	0.133	1.54134e-46	CD8 Tn	MYC
5.73666e-51	-3.04863	0.016	0.128	1.58957e-46	CD8 Tn	DUSP6
5.97613e-51	-7.49126	0.001	0.102	1.65593e-46	CD8 Tn	RND3
6.96427e-51	-2.05839	0.03	0.151	1.92973e-46	CD8 Tn	SYPL1
7.01745e-51	-2.17047	0.033	0.153	1.94447e-46	CD8 Tn	CD151
7.12798e-51	-1.18977	0.178	0.34	1.97509e-46	CD8 Tn	ZFP36L1
8.09586e-51	-1.15079	0.159	0.319	2.24328e-46	CD8 Tn	UBE2S
8.68223e-51	-1.16964	0.159	0.316	2.40576e-46	CD8 Tn	CCNL1
9.00093e-51	-1.06642	0.254	0.42	2.49407e-46	CD8 Tn	CSTB
9.41528e-51	-4.62875	0.008	0.114	2.60888e-46	CD8 Tn	PCOLCE
9.52433e-51	-0.935705	0.167	0.33	2.6391e-46	CD8 Tn	DNAJB6
9.78572e-51	2.52402	0.031	0.005	2.71152e-46	CD8 Tn	HMHB1
1.25327e-50	-1.86028	0.09	0.228	3.47269e-46	CD8 Tn	SLC2A3
1.56399e-50	1.2665	0.133	0.056	4.33366e-46	CD8 Tn	OASL
1.64927e-50	1.14474	0.113	0.044	4.56996e-46	CD8 Tn	CRTAM
1.99667e-50	-2.02616	0.041	0.165	5.53257e-46	CD8 Tn	ARL4A
2.03555e-50	-2.69437	0.02	0.133	5.6403e-46	CD8 Tn	CTNNA1
2.18866e-50	-1.08368	0.126	0.28	6.06456e-46	CD8 Tn	PHB
5.18923e-50	0.233728	0.998	0.958	1.43788e-45	CD8 Tn	RPSA
8.1887e-50	-5.411	0.002	0.103	2.26901e-45	CD8 Tn	QPCT
8.96937e-50	-1.24092	0.093	0.236	2.48532e-45	CD8 Tn	FKBP2
1.55698e-49	-0.976208	0.116	0.268	4.31425e-45	CD8 Tn	RAB7A
2.0838e-49	-1.73245	0.052	0.179	5.774e-45	CD8 Tn	ZNF106
2.40536e-49	-2.79796	0.011	0.118	6.66502e-45	CD8 Tn	VAT1
2.57757e-49	-2.8269	0.02	0.131	7.14218e-45	CD8 Tn	SPTBN1
2.59986e-49	0.287737	0.949	0.753	7.20396e-45	CD8 Tn	HLA-C
2.83703e-49	-6.10278	0.002	0.102	7.86112e-45	CD8 Tn	AEBP1
3.1559e-49	1.24796	0.18	0.089	8.74467e-45	CD8 Tn	GZMM
3.67537e-49	0.958901	0.382	0.268	1.01841e-44	CD8 Tn	PSMB8
3.87131e-49	-0.694012	0.753	0.746	1.0727e-44	CD8 Tn	MT-ND5
3.87991e-49	-1.78313	0.087	0.222	1.07509e-44	CD8 Tn	ATF3
4.97385e-49	-1.33601	0.12	0.264	1.3782e-44	CD8 Tn	PHLDA1
1.20142e-48	-6.10669	0.001	0.099	3.32902e-44	CD8 Tn	PLTP
2.10713e-48	1.17444	0.168	0.08	5.83865e-44	CD8 Tn	HOPX
2.40621e-48	-0.691564	0.258	0.432	6.66737e-44	CD8 Tn	TOMM20
2.50686e-48	-4.58127	0.004	0.103	6.94625e-44	CD8 Tn	FAM213A
2.8606e-48	-5.8061	0.002	0.1	7.92644e-44	CD8 Tn	PIR
3.49223e-48	0.201906	1	0.995	9.67662e-44	CD8 Tn	RPL11
3.86995e-48	0.231297	0.999	0.988	1.07233e-43	CD8 Tn	RPL7A
3.95359e-48	-1.83741	0.036	0.154	1.0955e-43	CD8 Tn	SERPINB6
4.18615e-48	-7.05839	0	0.096	1.15994e-43	CD8 Tn	CLIC4
6.44061e-48	-1.81229	0.043	0.164	1.78463e-43	CD8 Tn	METRN
6.88616e-48	-2.828	0.098	0.234	1.90809e-43	CD8 Tn	SLC38A2
8.38179e-48	-1.48181	0.089	0.225	2.32251e-43	CD8 Tn	AHNAK
9.64592e-48	0.195376	1	0.996	2.67279e-43	CD8 Tn	RPS12
1.27027e-47	-1.2548	0.088	0.227	3.51978e-43	CD8 Tn	CYC1
1.71608e-47	-2.21214	0.034	0.149	4.7551e-43	CD8 Tn	CKS1B
1.90268e-47	-0.766643	0.14	0.3	5.27213e-43	CD8 Tn	EIF1AX
3.65422e-47	-1.65339	0.067	0.194	1.01255e-42	CD8 Tn	COMT
3.95529e-47	-6.99334	0.001	0.096	1.09597e-42	CD8 Tn	CTSK
4.51994e-47	-3.203	0.011	0.113	1.25243e-42	CD8 Tn	TSPAN3
5.13998e-47	-1.78416	0.073	0.201	1.42424e-42	CD8 Tn	RHOB
7.10481e-47	-2.23898	0.078	0.208	1.96867e-42	CD8 Tn	GADD45A
7.29338e-47	-1.04414	0.57	0.627	2.02092e-42	CD8 Tn	TUBA1B
8.96133e-47	-1.95474	0.054	0.175	2.48309e-42	CD8 Tn	KDM6B
1.09865e-46	-7.59157	0.001	0.094	3.04424e-42	CD8 Tn	VEGFA
1.80447e-46	-4.88163	0.003	0.098	5e-42	CD8 Tn	TCF4
1.80778e-46	-5.51496	0.001	0.095	5.00918e-42	CD8 Tn	NRP2
2.84666e-46	0.223873	1	0.994	7.8878e-42	CD8 Tn	RPL39
2.97717e-46	-2.99133	0.018	0.122	8.24943e-42	CD8 Tn	PLK2
3.3114e-46	-0.879104	0.528	0.603	9.17555e-42	CD8 Tn	HSPD1
3.72049e-46	-3.69971	0.008	0.106	1.03091e-41	CD8 Tn	PMEPA1
3.84955e-46	-3.09513	0.014	0.115	1.06667e-41	CD8 Tn	FAM210B
4.19345e-46	1.34788	0.206	0.112	1.16196e-41	CD8 Tn	SEPT1
4.58326e-46	-1.63563	0.8	0.732	1.26998e-41	CD8 Tn	NEAT1
7.85031e-46	-9.23742	0	0.091	2.17524e-41	CD8 Tn	BCAN
8.43819e-46	-4.12572	0.005	0.101	2.33814e-41	CD8 Tn	ABL2
9.5695e-46	-1.18675	0.09	0.225	2.65161e-41	CD8 Tn	MTCH1
9.89911e-46	-1.58997	0.049	0.169	2.74294e-41	CD8 Tn	ITM2C
1.16241e-45	-2.1014	0.029	0.139	3.22091e-41	CD8 Tn	SPTSSA
1.25542e-45	-3.66996	0.019	0.121	3.47865e-41	CD8 Tn	CD83
2.26164e-45	-1.46847	0.053	0.174	6.26678e-41	CD8 Tn	RAB1A
3.3465e-45	-1.25846	0.096	0.231	9.27281e-41	CD8 Tn	MYDGF
3.49519e-45	-0.97581	0.148	0.294	9.68482e-41	CD8 Tn	PDIA6
3.58085e-45	2.43246	0.055	0.016	9.92219e-41	CD8 Tn	AC004585.1
4.00565e-45	-3.90318	0.005	0.1	1.10993e-40	CD8 Tn	RAB38
4.10921e-45	0.640525	0.668	0.569	1.13862e-40	CD8 Tn	UBL5
4.25839e-45	-1.05801	0.098	0.237	1.17996e-40	CD8 Tn	HNRNPAB
4.30546e-45	-2.18142	0.023	0.129	1.193e-40	CD8 Tn	COPRS
4.55031e-45	-1.80945	0.04	0.154	1.26085e-40	CD8 Tn	BZW2
5.2445e-45	-2.74842	0.039	0.15	1.4532e-40	CD8 Tn	NDRG1
6.1776e-45	0.363752	0.997	0.978	1.71175e-40	CD8 Tn	RPL27A
7.38285e-45	-4.76465	0.005	0.098	2.04571e-40	CD8 Tn	GNG11
8.08321e-45	-1.19801	0.082	0.213	2.23978e-40	CD8 Tn	RPN2
8.12916e-45	-6.35915	0.002	0.093	2.25251e-40	CD8 Tn	PLAUR
8.92156e-45	-1.43796	0.062	0.185	2.47208e-40	CD8 Tn	MAGED2
9.46798e-45	1.17835	0.236	0.135	2.62348e-40	CD8 Tn	CARD16
1.00347e-44	-2.92393	0.187	0.296	2.78051e-40	CD8 Tn	SERPINE2
1.11814e-44	-1.15398	0.123	0.263	3.09824e-40	CD8 Tn	ITGB1
1.35921e-44	-2.43395	0.022	0.125	3.76623e-40	CD8 Tn	PGRMC1
1.89206e-44	-3.61401	0.009	0.105	5.24271e-40	CD8 Tn	PLOD3
1.91826e-44	1.95273	0.062	0.019	5.3153e-40	CD8 Tn	KLRC2
2.0201e-44	-6.25991	0.001	0.09	5.59748e-40	CD8 Tn	FKBP10
2.77181e-44	-5.88437	0.004	0.096	7.68042e-40	CD8 Tn	C11orf96
3.01089e-44	-3.20343	0.016	0.115	8.34288e-40	CD8 Tn	MFSD12
3.67903e-44	-3.8035	0.005	0.098	1.01942e-39	CD8 Tn	IFNGR2
3.68302e-44	-5.97509	0.001	0.09	1.02053e-39	CD8 Tn	CAV2
3.813e-44	-1.04767	0.12	0.262	1.05655e-39	CD8 Tn	POLR2F
5.6778e-44	-4.9764	0.003	0.093	1.57326e-39	CD8 Tn	RCAN1
5.70495e-44	-4.0677	0.008	0.102	1.58078e-39	CD8 Tn	BASP1
6.00608e-44	-1.55822	0.049	0.165	1.66423e-39	CD8 Tn	HDLBP
8.71704e-44	-7.26536	0.001	0.089	2.4154e-39	CD8 Tn	DST
9.80493e-44	-1.11355	0.072	0.198	2.71685e-39	CD8 Tn	TTC3
1.34014e-43	-8.41615	0	0.088	3.71338e-39	CD8 Tn	COL1A2
1.73213e-43	-1.6853	0.044	0.157	4.79955e-39	CD8 Tn	CDK4
2.15322e-43	-5.07015	0.003	0.093	5.96636e-39	CD8 Tn	TGFBI
2.5888e-43	-1.41136	0.07	0.192	7.17329e-39	CD8 Tn	MIDN
3.03491e-43	-7.92482	0	0.086	8.40944e-39	CD8 Tn	GPR143
3.24399e-43	-0.773144	0.181	0.336	8.98876e-39	CD8 Tn	CCT3
3.92415e-43	-4.108	0.004	0.093	1.08734e-38	CD8 Tn	SCARB2
5.89651e-43	-0.625792	0.882	0.858	1.63387e-38	CD8 Tn	MT-ND3
6.35079e-43	-1.20842	0.155	0.293	1.75974e-38	CD8 Tn	HERPUD1
6.61592e-43	-8.07741	0	0.086	1.83321e-38	CD8 Tn	NNMT
7.6362e-43	2.97205	0.02	0.003	2.11592e-38	CD8 Tn	PMCH
7.72807e-43	-2.61663	0.021	0.12	2.14137e-38	CD8 Tn	LY96
1.34781e-42	-4.35141	0.005	0.094	3.73464e-38	CD8 Tn	ZBTB10
1.48572e-42	-4.2957	0.007	0.098	4.11677e-38	CD8 Tn	SELENOP
1.49538e-42	-1.43453	0.055	0.172	4.14354e-38	CD8 Tn	PABPC4
2.13241e-42	-3.84784	0.007	0.097	5.90869e-38	CD8 Tn	CD68
2.43222e-42	-1.27195	0.077	0.201	6.73943e-38	CD8 Tn	GOLGB1
2.4958e-42	-1.00509	0.146	0.287	6.91561e-38	CD8 Tn	CHCHD10
2.57705e-42	-1.02758	0.104	0.236	7.14074e-38	CD8 Tn	C1orf43
2.92691e-42	-0.540182	0.315	0.482	8.11016e-38	CD8 Tn	ATP6V1G1
3.68884e-42	-0.605171	0.21	0.374	1.02214e-37	CD8 Tn	DAD1
4.52347e-42	0.456757	0.882	0.775	1.25341e-37	CD8 Tn	CALM1
4.71795e-42	-6.29532	0.001	0.086	1.3073e-37	CD8 Tn	EMP2
5.16235e-42	-3.97232	0.011	0.103	1.43043e-37	CD8 Tn	CTHRC1
5.31086e-42	-2.5803	0.023	0.122	1.47159e-37	CD8 Tn	TBC1D7
7.25839e-42	-5.98957	0.001	0.085	2.01123e-37	CD8 Tn	BIRC7
8.13837e-42	0.280312	0.999	0.992	2.25506e-37	CD8 Tn	RPL9
1.35919e-41	1.06658	0.25	0.15	3.76619e-37	CD8 Tn	GBP2
1.78425e-41	-2.17812	0.023	0.122	4.94399e-37	CD8 Tn	STX7
2.33183e-41	-0.525327	0.202	0.364	6.46127e-37	CD8 Tn	PRRC2C
2.63527e-41	-0.474861	0.241	0.416	7.30206e-37	CD8 Tn	MORF4L1
2.6654e-41	0.262689	0.999	0.988	7.38556e-37	CD8 Tn	RPS6
2.71353e-41	-1.17281	0.083	0.207	7.51892e-37	CD8 Tn	H2AFJ
3.36311e-41	-5.52633	0.002	0.086	9.31885e-37	CD8 Tn	WWTR1
3.55225e-41	-0.526598	0.252	0.421	9.84293e-37	CD8 Tn	TBCA
4.32462e-41	-2.63107	0.018	0.112	1.19831e-36	CD8 Tn	MAFF
5.69464e-41	-5.51179	0.002	0.085	1.57793e-36	CD8 Tn	CRNDE
5.69829e-41	-4.75585	0.003	0.087	1.57894e-36	CD8 Tn	H1F0
6.394e-41	-0.883115	0.13	0.269	1.77171e-36	CD8 Tn	CCT6A
6.74933e-41	-7.73319	0.001	0.083	1.87017e-36	CD8 Tn	TYRP1
7.53635e-41	-1.74287	0.037	0.142	2.08825e-36	CD8 Tn	NANS
9.80377e-41	-2.05904	0.023	0.12	2.71653e-36	CD8 Tn	NFIC
1.042e-40	-0.921965	0.11	0.242	2.88727e-36	CD8 Tn	DDX21
1.26908e-40	-1.88052	0.064	0.176	3.5165e-36	CD8 Tn	NFKBIZ
1.62732e-40	-0.799859	0.177	0.322	4.50914e-36	CD8 Tn	PDIA3
1.94569e-40	-1.38823	0.116	0.243	5.39132e-36	CD8 Tn	REL
2.06233e-40	-0.861077	0.111	0.244	5.7145e-36	CD8 Tn	CCT2
2.29243e-40	-0.683209	0.185	0.337	6.35208e-36	CD8 Tn	PHPT1
2.93715e-40	-2.82548	0.016	0.108	8.13855e-36	CD8 Tn	ACSL3
2.98605e-40	-0.579192	0.282	0.441	8.27404e-36	CD8 Tn	TMBIM6
3.65738e-40	-1.65864	0.058	0.169	1.01342e-35	CD8 Tn	CHMP1B
3.70226e-40	-3.49559	0.008	0.095	1.02586e-35	CD8 Tn	PLS3
3.92463e-40	0.275947	0.971	0.834	1.08747e-35	CD8 Tn	HLA-A
4.06565e-40	-0.69455	0.219	0.372	1.12655e-35	CD8 Tn	DDT
4.15716e-40	-0.673346	0.208	0.361	1.15191e-35	CD8 Tn	ATP6V1F
4.55233e-40	-1.74002	0.033	0.134	1.26141e-35	CD8 Tn	QKI
4.64478e-40	-5.65998	0.001	0.082	1.28702e-35	CD8 Tn	SOX10
4.84896e-40	-1.29491	0.066	0.181	1.3436e-35	CD8 Tn	ARL2
5.08912e-40	-5.38347	0.001	0.082	1.41014e-35	CD8 Tn	ENAH
5.12847e-40	-1.96167	0.028	0.126	1.42105e-35	CD8 Tn	GRINA
5.61928e-40	-3.51842	0.008	0.094	1.55705e-35	CD8 Tn	CTSH
5.68256e-40	-2.75603	0.013	0.103	1.57458e-35	CD8 Tn	RHOQ
6.41919e-40	-5.65558	0	0.081	1.77869e-35	CD8 Tn	TMEM98
6.86848e-40	-4.14056	0.006	0.091	1.90319e-35	CD8 Tn	PRSS23
8.09254e-40	-4.33406	0.003	0.085	2.24236e-35	CD8 Tn	PKIG
9.13661e-40	-1.2226	0.127	0.254	2.53166e-35	CD8 Tn	VMP1
9.25122e-40	-7.97689	0	0.079	2.56342e-35	CD8 Tn	GMPR
1.02192e-39	-0.769117	0.225	0.379	2.83163e-35	CD8 Tn	EMP3
1.17817e-39	-0.999897	0.098	0.225	3.2646e-35	CD8 Tn	TIMM13
1.21222e-39	-2.21813	0.032	0.131	3.35895e-35	CD8 Tn	DNAJB4
1.23539e-39	0.179655	1	0.989	3.42314e-35	CD8 Tn	RPS7
1.31097e-39	-1.56634	0.056	0.165	3.63256e-35	CD8 Tn	FLOT1
1.44693e-39	-0.680466	0.189	0.338	4.0093e-35	CD8 Tn	TMEM59
1.73206e-39	0.191586	1	0.985	4.79937e-35	CD8 Tn	RPL12
1.85993e-39	-2.89529	0.014	0.103	5.15369e-35	CD8 Tn	ASPH
2.07622e-39	-1.8557	0.037	0.138	5.75299e-35	CD8 Tn	CBR1
2.65678e-39	-0.515027	0.851	0.846	7.36167e-35	CD8 Tn	YBX1
2.7811e-39	-1.46331	0.056	0.165	7.70614e-35	CD8 Tn	MLEC
2.98381e-39	-6.23686	0.003	0.084	8.26783e-35	CD8 Tn	COL6A2
3.04232e-39	-2.64377	0.014	0.103	8.42998e-35	CD8 Tn	HEBP1
3.3478e-39	-7.09885	0	0.079	9.27641e-35	CD8 Tn	MGST1
3.65638e-39	-3.56107	0.009	0.095	1.01314e-34	CD8 Tn	PDLIM4
4.05959e-39	-0.966267	0.117	0.244	1.12487e-34	CD8 Tn	FAM133B
4.55965e-39	-1.02554	0.105	0.231	1.26343e-34	CD8 Tn	TMED9
4.87047e-39	-0.602248	0.272	0.432	1.34956e-34	CD8 Tn	FUS
5.42188e-39	0.202267	1	0.993	1.50235e-34	CD8 Tn	RPS23
5.47346e-39	-4.19231	0.007	0.09	1.51664e-34	CD8 Tn	FCGR2A
5.72293e-39	-1.73161	0.044	0.148	1.58577e-34	CD8 Tn	PTP4A1
6.64637e-39	-1.7089	0.039	0.14	1.84164e-34	CD8 Tn	ATP2B1
6.80487e-39	-0.619501	0.288	0.444	1.88556e-34	CD8 Tn	ATP5F1B
8.41339e-39	-6.51417	0.001	0.079	2.33126e-34	CD8 Tn	ID4
1.05342e-38	-1.07077	0.167	0.304	2.91891e-34	CD8 Tn	BRD2
1.06525e-38	-0.698797	0.516	0.585	2.95171e-34	CD8 Tn	RAC1
1.17805e-38	1.34872	0.135	0.065	3.26426e-34	CD8 Tn	SNAP47
1.62363e-38	-7.08426	0.001	0.08	4.49891e-34	CD8 Tn	CTGF
1.72564e-38	-3.79325	0.011	0.096	4.78157e-34	CD8 Tn	ID1
1.76936e-38	-1.0887	0.082	0.201	4.90272e-34	CD8 Tn	TMED2
1.85446e-38	0.595264	0.62	0.528	5.13853e-34	CD8 Tn	PARK7
2.22119e-38	-6.02421	0.001	0.079	6.15471e-34	CD8 Tn	OSBPL1A
2.30193e-38	-0.979144	0.087	0.206	6.37842e-34	CD8 Tn	GOLGA4
3.09737e-38	-1.69454	0.038	0.139	8.58251e-34	CD8 Tn	RDX
3.15619e-38	-2.08573	0.025	0.118	8.74549e-34	CD8 Tn	GCSH
3.76115e-38	-5.41079	0.002	0.08	1.04218e-33	CD8 Tn	RGS20
3.90317e-38	-0.811455	0.118	0.249	1.08153e-33	CD8 Tn	CCT5
4.00014e-38	-1.66166	0.055	0.161	1.1084e-33	CD8 Tn	CSRP1
4.14837e-38	-0.789023	0.149	0.286	1.14947e-33	CD8 Tn	PSMB7
4.27377e-38	-6.54503	0.001	0.078	1.18422e-33	CD8 Tn	SRPX
4.44563e-38	-1.29623	0.101	0.221	1.23184e-33	CD8 Tn	EIF4A3
4.50755e-38	-1.76453	0.052	0.156	1.249e-33	CD8 Tn	AP1S1
4.66172e-38	-3.56291	0.006	0.087	1.29171e-33	CD8 Tn	GAS7
4.90453e-38	-1.0202	0.087	0.206	1.359e-33	CD8 Tn	AKAP9
5.02167e-38	-1.07835	0.085	0.203	1.39146e-33	CD8 Tn	NOP56
8.67627e-38	1.02845	0.298	0.2	2.40411e-33	CD8 Tn	GPSM3
9.51236e-38	-0.702543	0.136	0.273	2.63578e-33	CD8 Tn	RSL1D1
9.70319e-38	-1.49514	0.06	0.169	2.68866e-33	CD8 Tn	MTRNR2L8
1.05549e-37	-6.00384	0	0.076	2.92465e-33	CD8 Tn	NES
1.21673e-37	0.157266	1	0.994	3.37144e-33	CD8 Tn	RPL19
1.268e-37	-0.590317	0.261	0.416	3.51351e-33	CD8 Tn	HNRNPU
1.51584e-37	-7.68083	0.001	0.077	4.20024e-33	CD8 Tn	SPARCL1
1.66327e-37	0.917678	0.425	0.345	4.60876e-33	CD8 Tn	ATP5IF1
1.67048e-37	-1.55568	0.058	0.164	4.62873e-33	CD8 Tn	NUFIP2
1.86566e-37	-7.13807	0.001	0.077	5.16955e-33	CD8 Tn	COL6A1
1.89048e-37	-3.20346	0.008	0.09	5.23832e-33	CD8 Tn	RNF130
1.92868e-37	-3.50508	0.008	0.09	5.34419e-33	CD8 Tn	ATP1B1
1.94025e-37	0.148817	1	0.993	5.37623e-33	CD8 Tn	RPL30
2.20749e-37	0.28231	0.995	0.974	6.11674e-33	CD8 Tn	NACA
2.35712e-37	-3.34064	0.007	0.087	6.53135e-33	CD8 Tn	TRIP6
2.61742e-37	-0.541861	0.249	0.407	7.25262e-33	CD8 Tn	RBM39
2.69071e-37	-1.0407	0.088	0.206	7.45569e-33	CD8 Tn	CNPY2
2.76125e-37	0.244372	0.998	0.984	7.65115e-33	CD8 Tn	RPL24
2.8199e-37	-1.55082	0.054	0.158	7.81365e-33	CD8 Tn	IVNS1ABP
3.02809e-37	-1.00996	0.211	0.349	8.39055e-33	CD8 Tn	NDUFC2
3.32744e-37	0.219675	0.999	0.981	9.22001e-33	CD8 Tn	RPL14
4.1816e-37	-7.28734	0.001	0.076	1.15868e-32	CD8 Tn	POSTN
5.78475e-37	1.32079	0.15	0.077	1.6029e-32	CD8 Tn	RASAL3
5.9352e-37	-5.23494	0.002	0.078	1.64458e-32	CD8 Tn	SERPING1
7.35145e-37	-0.562374	0.22	0.372	2.03701e-32	CD8 Tn	SF3B6
8.29749e-37	-1.56733	0.042	0.141	2.29915e-32	CD8 Tn	CYB5R3
8.92619e-37	-4.88058	0.004	0.081	2.47336e-32	CD8 Tn	MAFB
1.04579e-36	1.90437	0.054	0.017	2.89777e-32	CD8 Tn	TRDC
1.06293e-36	-0.916286	0.191	0.324	2.94527e-32	CD8 Tn	GSTO1
1.06433e-36	1.04908	0.119	0.054	2.94914e-32	CD8 Tn	GPR171
1.09057e-36	-5.67064	0	0.074	3.02187e-32	CD8 Tn	FKBP9
1.22785e-36	-0.747084	0.167	0.303	3.40225e-32	CD8 Tn	NDUFB9
1.26007e-36	-1.41204	0.048	0.15	3.49154e-32	CD8 Tn	IRF2BP2
1.76566e-36	-3.40911	0.013	0.095	4.89247e-32	CD8 Tn	ICAM1
1.92909e-36	-1.70152	0.039	0.135	5.34532e-32	CD8 Tn	LAMP2
2.38574e-36	-5.40554	0.002	0.076	6.61064e-32	CD8 Tn	ETV5
2.69001e-36	-0.953069	0.101	0.221	7.45374e-32	CD8 Tn	BCAP31
3.60923e-36	-4.09998	0.004	0.08	1.00008e-31	CD8 Tn	GRASP
3.89833e-36	0.2904	0.933	0.844	1.08019e-31	CD8 Tn	RPS10
4.04688e-36	-0.660049	0.142	0.277	1.12135e-31	CD8 Tn	HNRNPA0
4.49898e-36	-3.61642	0.01	0.09	1.24662e-31	CD8 Tn	TPM1
4.52753e-36	-0.969815	0.168	0.298	1.25453e-31	CD8 Tn	TAF1D
4.63353e-36	-4.21167	0.004	0.08	1.2839e-31	CD8 Tn	CCDC88A
5.10489e-36	-2.1266	0.022	0.11	1.41451e-31	CD8 Tn	CHPT1
5.67494e-36	-2.91624	0.014	0.096	1.57247e-31	CD8 Tn	SLC25A37
5.72432e-36	-2.24421	0.026	0.115	1.58615e-31	CD8 Tn	PDIA4
6.43614e-36	0.310363	0.789	0.638	1.78339e-31	CD8 Tn	RPL36A
6.48739e-36	-1.65618	0.059	0.161	1.79759e-31	CD8 Tn	CHD1
6.50271e-36	0.951281	0.229	0.138	1.80184e-31	CD8 Tn	RAB27A
6.65512e-36	-1.23057	0.076	0.187	1.84407e-31	CD8 Tn	CTNNB1
8.04421e-36	-1.1635	0.137	0.258	2.22897e-31	CD8 Tn	BTG2
8.54566e-36	-1.90887	0.032	0.123	2.36792e-31	CD8 Tn	HEXA
9.23455e-36	-4.34306	0.011	0.091	2.5588e-31	CD8 Tn	PERP
9.54751e-36	-6.61578	0	0.073	2.64552e-31	CD8 Tn	KHDRBS3
9.63532e-36	-1.50322	0.043	0.141	2.66985e-31	CD8 Tn	ZNF593
9.89006e-36	0.964174	0.2	0.113	2.74044e-31	CD8 Tn	CD247
1.02087e-35	1.99115	0.047	0.014	2.82874e-31	CD8 Tn	LINC02084
1.2619e-35	-3.33303	0.005	0.081	3.49659e-31	CD8 Tn	CTTN
1.61562e-35	-1.21742	0.105	0.22	4.47673e-31	CD8 Tn	AMD1
1.86037e-35	-5.038	0.003	0.076	5.15489e-31	CD8 Tn	LGMN
1.90526e-35	0.294147	0.979	0.957	5.27928e-31	CD8 Tn	RPL22
2.06547e-35	-6.26917	0.001	0.073	5.72321e-31	CD8 Tn	DAB2
2.28313e-35	-0.698858	0.163	0.298	6.32633e-31	CD8 Tn	VDAC2
2.8685e-35	-1.55404	0.159	0.282	7.94833e-31	CD8 Tn	GADD45B
3.35972e-35	-3.80342	0.004	0.079	9.30945e-31	CD8 Tn	GNG12
3.62938e-35	-1.06375	0.078	0.188	1.00567e-30	CD8 Tn	SELENOS
3.78585e-35	-0.889588	0.192	0.326	1.04902e-30	CD8 Tn	RPS17
4.31559e-35	-1.60843	0.061	0.163	1.19581e-30	CD8 Tn	KPNA2
5.59967e-35	-1.36193	0.048	0.146	1.55161e-30	CD8 Tn	RB1CC1
6.20624e-35	-5.64129	0.007	0.082	1.71969e-30	CD8 Tn	IGFBP3
6.44174e-35	-2.10004	0.04	0.133	1.78494e-30	CD8 Tn	BCL2A1
6.47214e-35	-0.734142	0.306	0.437	1.79337e-30	CD8 Tn	TAGLN2
6.55307e-35	-4.24759	0.006	0.08	1.81579e-30	CD8 Tn	CKB
7.5563e-35	-6.44311	0.001	0.072	2.09378e-30	CD8 Tn	ADM
7.60102e-35	-2.49684	0.017	0.099	2.10617e-30	CD8 Tn	HIST1H2AC
8.21341e-35	-5.033	0.003	0.076	2.27586e-30	CD8 Tn	ERRFI1
8.22987e-35	-2.70009	0.015	0.095	2.28041e-30	CD8 Tn	RCN1
9.05662e-35	-0.943307	0.169	0.299	2.5095e-30	CD8 Tn	TRA2B
9.56811e-35	0.372044	0.926	0.833	2.65123e-30	CD8 Tn	OAZ1
9.74744e-35	-0.542901	0.187	0.329	2.70092e-30	CD8 Tn	EIF4G2
1.00015e-34	-6.10718	0	0.071	2.77131e-30	CD8 Tn	FSTL1
1.08257e-34	-1.18777	0.089	0.201	2.99969e-30	CD8 Tn	XBP1
1.40485e-34	-1.15019	0.081	0.189	3.8927e-30	CD8 Tn	ATP6AP2
1.41766e-34	-2.54697	0.021	0.104	3.92819e-30	CD8 Tn	BNIP3
1.97241e-34	-1.94457	0.041	0.133	5.46534e-30	CD8 Tn	CAPG
2.00278e-34	-1.45148	0.048	0.144	5.54951e-30	CD8 Tn	MRPL15
2.05419e-34	-1.14253	0.068	0.173	5.69196e-30	CD8 Tn	RCN2
2.17923e-34	-1.71636	0.031	0.12	6.03844e-30	CD8 Tn	LEPROT
2.3094e-34	-0.621291	0.153	0.287	6.39913e-30	CD8 Tn	GADD45GIP1
2.73867e-34	-2.10029	0.016	0.098	7.58857e-30	CD8 Tn	CXXC5
2.82619e-34	-0.55528	0.211	0.355	7.8311e-30	CD8 Tn	EIF3L
2.90423e-34	1.72676	0.087	0.037	8.04732e-30	CD8 Tn	RGL4
2.91665e-34	1.24419	0.191	0.111	8.08174e-30	CD8 Tn	APOBEC3C
3.15475e-34	-1.88809	0.031	0.119	8.74151e-30	CD8 Tn	SLC39A1
3.33973e-34	-1.13313	0.107	0.22	9.25405e-30	CD8 Tn	SERTAD1
3.46535e-34	-0.918787	0.116	0.234	9.60214e-30	CD8 Tn	LUC7L3
3.59041e-34	-2.71096	0.03	0.116	9.94866e-30	CD8 Tn	GPR183
3.86124e-34	-7.02044	0	0.069	1.06991e-29	CD8 Tn	AKAP12
3.9701e-34	-0.71275	0.126	0.25	1.10008e-29	CD8 Tn	EIF3A
4.43003e-34	-1.24882	0.053	0.152	1.22752e-29	CD8 Tn	GNL3
4.52278e-34	-1.82119	0.033	0.122	1.25322e-29	CD8 Tn	SKIL
4.57579e-34	-3.1724	0.009	0.084	1.26791e-29	CD8 Tn	SLC39A6
4.68431e-34	-2.5407	0.018	0.099	1.29798e-29	CD8 Tn	EPS8
4.78351e-34	-5.87541	0.001	0.07	1.32546e-29	CD8 Tn	FARP1
4.86339e-34	-2.64503	0.049	0.143	1.3476e-29	CD8 Tn	AREG
4.99291e-34	-1.16929	0.058	0.16	1.38349e-29	CD8 Tn	GLO1
5.77125e-34	-6.57657	0	0.069	1.59916e-29	CD8 Tn	SNAI2
6.18924e-34	-4.81799	0.003	0.074	1.71498e-29	CD8 Tn	TWIST1
6.6014e-34	-4.08779	0.002	0.073	1.82918e-29	CD8 Tn	HNMT
6.61069e-34	-4.10855	0.003	0.074	1.83176e-29	CD8 Tn	TUBB6
7.71631e-34	-1.42434	0.061	0.16	2.13811e-29	CD8 Tn	POLR2J3-1
1.01604e-33	-1.16655	0.145	0.261	2.81533e-29	CD8 Tn	RSRP1
1.11417e-33	0.332927	0.895	0.779	3.08725e-29	CD8 Tn	HINT1
1.14269e-33	-6.53887	0	0.068	3.16628e-29	CD8 Tn	LAMA4
1.3429e-33	-6.93192	0	0.068	3.72105e-29	CD8 Tn	TYR
1.58749e-33	-1.4456	0.047	0.141	4.39878e-29	CD8 Tn	MRPL12
1.59059e-33	-5.46226	0.001	0.069	4.40735e-29	CD8 Tn	ESRP1
1.65119e-33	1.76557	0.058	0.02	4.57529e-29	CD8 Tn	APOBEC3H
1.68411e-33	-0.966422	0.081	0.189	4.6665e-29	CD8 Tn	KDELR1
1.74368e-33	-0.79053	0.115	0.234	4.83157e-29	CD8 Tn	HSPA9
1.86215e-33	-1.20822	0.071	0.173	5.15984e-29	CD8 Tn	DYNC1H1
1.8971e-33	-1.72585	0.032	0.12	5.25668e-29	CD8 Tn	EVA1B
2.05386e-33	1.61592	0.078	0.031	5.69105e-29	CD8 Tn	TOX2
2.3967e-33	-1.26432	0.061	0.161	6.64102e-29	CD8 Tn	BNIP3L
2.9318e-33	-7.74151	0	0.067	8.12373e-29	CD8 Tn	PLAT
3.32948e-33	-3.89235	0.005	0.076	9.22565e-29	CD8 Tn	SWAP70
3.35026e-33	-6.36383	0.001	0.068	9.28323e-29	CD8 Tn	NR2F2
3.40049e-33	-4.40473	0.003	0.072	9.42241e-29	CD8 Tn	FAM167B
3.62259e-33	1.78123	0.06	0.021	1.00378e-28	CD8 Tn	ASB2
3.67958e-33	-1.32604	0.054	0.152	1.01957e-28	CD8 Tn	FKBP4
4.59703e-33	-0.70803	0.156	0.283	1.27379e-28	CD8 Tn	C1QBP
5.02321e-33	-1.64579	0.026	0.11	1.39188e-28	CD8 Tn	ASAP1
5.2086e-33	-5.40505	0.003	0.072	1.44325e-28	CD8 Tn	HBEGF
6.42058e-33	0.338027	0.922	0.838	1.77908e-28	CD8 Tn	COX4I1
6.52532e-33	1.4413	0.112	0.053	1.8081e-28	CD8 Tn	MT1F
7.09823e-33	-4.91906	0	0.067	1.96685e-28	CD8 Tn	DLC1
8.07493e-33	-3.6587	0.007	0.079	2.23748e-28	CD8 Tn	HSPA2
9.04365e-33	-5.3344	0.001	0.069	2.5059e-28	CD8 Tn	MAP1B
1.02518e-32	-1.53187	0.054	0.149	2.84067e-28	CD8 Tn	THUMPD3-AS1
1.07877e-32	-1.96259	0.04	0.128	2.98916e-28	CD8 Tn	BAG3
1.08984e-32	-1.03025	0.075	0.179	3.01984e-28	CD8 Tn	MLF2
1.37021e-32	-0.576628	0.265	0.408	3.79671e-28	CD8 Tn	UQCRQ
1.42104e-32	-0.648252	0.15	0.277	3.93757e-28	CD8 Tn	ATP5MC1
1.42569e-32	-0.971801	0.084	0.191	3.95046e-28	CD8 Tn	SRM
1.50408e-32	-3.65465	0.006	0.076	4.16765e-28	CD8 Tn	CLEC11A
1.63756e-32	-4.95938	0.003	0.071	4.53752e-28	CD8 Tn	MYL9
1.9526e-32	-5.17118	0.001	0.068	5.41045e-28	CD8 Tn	YAP1
2.03417e-32	-1.22586	0.087	0.19	5.63649e-28	CD8 Tn	ZEB2
2.04473e-32	-1.07035	0.066	0.167	5.66575e-28	CD8 Tn	ADI1
2.15398e-32	0.906888	0.26	0.169	5.96847e-28	CD8 Tn	FYN
2.52577e-32	-6.33008	0	0.066	6.99865e-28	CD8 Tn	PRRX1
2.60218e-32	-1.0747	0.17	0.289	7.21038e-28	CD8 Tn	NR4A2
2.62302e-32	-0.856512	0.097	0.208	7.26813e-28	CD8 Tn	EPB41L4A-AS1
2.93824e-32	-3.1611	0.01	0.083	8.14157e-28	CD8 Tn	CAMK2N1
3.07813e-32	-0.631252	0.209	0.341	8.5292e-28	CD8 Tn	CUTA
3.37517e-32	-0.76366	0.133	0.252	9.35224e-28	CD8 Tn	SF1
3.66803e-32	1.08529	0.274	0.188	1.01638e-27	CD8 Tn	ARPC5L
3.8315e-32	-1.07459	0.078	0.182	1.06167e-27	CD8 Tn	ESD
3.83895e-32	-3.46017	0.008	0.079	1.06373e-27	CD8 Tn	NQO1
4.08558e-32	-0.740838	0.13	0.249	1.13207e-27	CD8 Tn	SLIRP
4.23228e-32	-2.14364	0.018	0.096	1.17272e-27	CD8 Tn	QPRT
4.51763e-32	-1.28657	0.052	0.146	1.25179e-27	CD8 Tn	UBL3
4.71476e-32	-0.682396	0.236	0.373	1.30641e-27	CD8 Tn	RPL22L1
4.74106e-32	-1.33662	0.036	0.124	1.3137e-27	CD8 Tn	MAP4K4
5.05052e-32	-0.473081	0.204	0.344	1.39945e-27	CD8 Tn	CBX3
5.63749e-32	-1.13122	0.052	0.146	1.56209e-27	CD8 Tn	NORAD
5.7854e-32	-1.31558	0.062	0.159	1.60308e-27	CD8 Tn	JMJD1C
6.0208e-32	0.96672	0.358	0.276	1.6683e-27	CD8 Tn	ANAPC16
6.66127e-32	-1.01946	0.085	0.19	1.84577e-27	CD8 Tn	UQCC2
7.17581e-32	-3.37838	0.005	0.074	1.98834e-27	CD8 Tn	GGH
7.8775e-32	-5.82582	0.001	0.066	2.18278e-27	CD8 Tn	PFN2
8.16568e-32	-1.22415	0.075	0.176	2.26263e-27	CD8 Tn	DDIT3
8.872e-32	-1.58674	0.036	0.122	2.45834e-27	CD8 Tn	EI24
9.08377e-32	-3.33118	0.007	0.077	2.51702e-27	CD8 Tn	CTNNAL1
9.78055e-32	-1.43157	0.056	0.149	2.71009e-27	CD8 Tn	NAXE
9.81565e-32	-1.31492	0.052	0.145	2.71982e-27	CD8 Tn	FDFT1
9.90934e-32	-0.522354	0.196	0.335	2.74578e-27	CD8 Tn	EIF5A
1.0134e-31	-3.22078	0.008	0.079	2.80804e-27	CD8 Tn	TENT5A
1.02053e-31	-0.702532	0.134	0.254	2.82778e-27	CD8 Tn	TXNDC17
1.09258e-31	-1.50694	0.044	0.134	3.02743e-27	CD8 Tn	MT-ND6
1.16798e-31	-1.60873	0.041	0.128	3.23635e-27	CD8 Tn	POLD2
1.23382e-31	1.27857	0.12	0.059	3.4188e-27	CD8 Tn	ZAP70
1.29462e-31	-0.577596	0.18	0.311	3.58726e-27	CD8 Tn	VDAC1
1.63049e-31	-1.63325	0.042	0.13	4.51791e-27	CD8 Tn	OSER1
1.75169e-31	-2.46602	0.01	0.082	4.85375e-27	CD8 Tn	SPART
1.94179e-31	-4.56305	0.002	0.067	5.38051e-27	CD8 Tn	ITGA6
2.02255e-31	-6.81354	0.001	0.065	5.60427e-27	CD8 Tn	VCAN
2.1041e-31	-0.383528	0.236	0.385	5.83026e-27	CD8 Tn	ARF1
2.11009e-31	-3.89212	0.004	0.07	5.84686e-27	CD8 Tn	CTSF
2.14313e-31	-3.55322	0.013	0.085	5.93839e-27	CD8 Tn	ETS2
2.56359e-31	-4.70226	0.019	0.094	7.10345e-27	CD8 Tn	S100A2
2.59974e-31	-0.601641	0.233	0.371	7.20361e-27	CD8 Tn	MIF
2.60507e-31	-1.95176	0.025	0.105	7.2184e-27	CD8 Tn	PAICS
2.92734e-31	-5.97148	0.001	0.065	8.11136e-27	CD8 Tn	MAGEA4
3.09131e-31	-0.69063	0.399	0.501	8.5657e-27	CD8 Tn	CYCS
3.36161e-31	-1.51134	0.042	0.129	9.31468e-27	CD8 Tn	CSRNP1
3.62619e-31	-1.11492	0.671	0.656	1.00478e-26	CD8 Tn	SAT1
3.95993e-31	-0.765144	0.173	0.295	1.09726e-26	CD8 Tn	RANBP1
4.15691e-31	-3.42887	0.006	0.073	1.15184e-26	CD8 Tn	EGR3
4.22308e-31	-2.07378	0.017	0.093	1.17017e-26	CD8 Tn	PEA15
4.35161e-31	0.408987	0.777	0.676	1.20579e-26	CD8 Tn	SUMO2
4.39329e-31	-4.37922	0.002	0.066	1.21734e-26	CD8 Tn	LAMC1
4.9304e-31	-7.24414	0.004	0.07	1.36616e-26	CD8 Tn	CXCL8
5.43133e-31	-5.17823	0.001	0.065	1.50497e-26	CD8 Tn	MMP14
5.47603e-31	-2.34871	0.022	0.099	1.51735e-26	CD8 Tn	AHR
5.62464e-31	-4.62343	0.002	0.066	1.55853e-26	CD8 Tn	CYP27A1
6.33176e-31	-4.98798	0.003	0.068	1.75447e-26	CD8 Tn	BGN
6.42747e-31	-0.900818	0.172	0.293	1.78099e-26	CD8 Tn	DDX3X
6.44338e-31	-1.39791	0.048	0.137	1.7854e-26	CD8 Tn	TMED3
7.65393e-31	-1.45501	0.075	0.172	2.12083e-26	CD8 Tn	INTS6
7.91073e-31	-5.8182	0.001	0.064	2.19199e-26	CD8 Tn	GNG7
8.89004e-31	1.16841	0.136	0.071	2.46334e-26	CD8 Tn	SH2D2A
9.35832e-31	-4.79239	0.001	0.064	2.5931e-26	CD8 Tn	ITGB5
1.02682e-30	-2.15854	0.042	0.126	2.84522e-26	CD8 Tn	FCER1G
1.03504e-30	-1.63661	0.034	0.116	2.86799e-26	CD8 Tn	RTN3
1.12169e-30	0.214526	1	0.998	3.10809e-26	CD8 Tn	TPT1
1.2038e-30	-5.39689	0.001	0.064	3.33561e-26	CD8 Tn	ERBB3
1.47481e-30	-1.88084	0.028	0.107	4.08655e-26	CD8 Tn	EXOSC4
1.56524e-30	-0.494071	0.751	0.74	4.33712e-26	CD8 Tn	HSPE1
1.57513e-30	1.29589	0.095	0.043	4.36453e-26	CD8 Tn	CXCR3
1.72729e-30	-0.732625	0.129	0.244	4.78616e-26	CD8 Tn	ILF2
1.7653e-30	-1.22382	0.05	0.141	4.89147e-26	CD8 Tn	MAT2A
1.85928e-30	-1.36852	0.086	0.185	5.15188e-26	CD8 Tn	LMO4
2.23353e-30	-0.536414	0.266	0.411	6.18888e-26	CD8 Tn	HNRNPDL
2.53756e-30	-1.04902	0.116	0.222	7.03133e-26	CD8 Tn	CLK1
2.88412e-30	0.854298	0.128	0.064	7.99161e-26	CD8 Tn	TNFRSF9
2.89673e-30	-1.98169	0.024	0.101	8.02656e-26	CD8 Tn	PLEC
3.0397e-30	-3.11845	0.007	0.073	8.4227e-26	CD8 Tn	MORN2
3.3093e-30	-2.36237	0.017	0.09	9.16975e-26	CD8 Tn	SHC1
3.36455e-30	-1.31681	0.064	0.156	9.32282e-26	CD8 Tn	MYLIP
3.46866e-30	-1.90082	0.023	0.099	9.61132e-26	CD8 Tn	LPP
3.94533e-30	-1.33093	0.043	0.129	1.09321e-25	CD8 Tn	YWHAG
4.43215e-30	1.78411	0.049	0.017	1.2281e-25	CD8 Tn	TRGC1
4.49183e-30	-1.3517	0.056	0.147	1.24464e-25	CD8 Tn	SPAG9
4.79733e-30	-0.862012	0.105	0.211	1.32929e-25	CD8 Tn	MRPS33
5.75454e-30	-0.588103	0.22	0.353	1.59453e-25	CD8 Tn	SRSF2
5.97465e-30	-1.84032	0.035	0.116	1.65551e-25	CD8 Tn	FBXO32
6.13461e-30	-2.03706	0.016	0.089	1.69984e-25	CD8 Tn	CEP170
6.3128e-30	-6.29065	0	0.061	1.74921e-25	CD8 Tn	MLPH
6.47186e-30	-0.642909	0.158	0.279	1.79329e-25	CD8 Tn	DDX17
6.61757e-30	-0.62255	0.12	0.233	1.83366e-25	CD8 Tn	RNH1
6.6238e-30	-6.38697	0	0.061	1.83539e-25	CD8 Tn	UACA
6.81711e-30	-1.72713	0.027	0.105	1.88895e-25	CD8 Tn	HACD3
6.8987e-30	-7.32414	0	0.061	1.91156e-25	CD8 Tn	TNC
6.90449e-30	-1.16163	0.07	0.166	1.91316e-25	CD8 Tn	SNHG15
7.19778e-30	-7.73976	0	0.06	1.99443e-25	CD8 Tn	DCBLD2
7.89457e-30	-2.57803	0.019	0.091	2.18751e-25	CD8 Tn	TYMS
8.36687e-30	-1.38274	0.039	0.122	2.31838e-25	CD8 Tn	SEC31A
8.40884e-30	-2.27289	0.012	0.081	2.33001e-25	CD8 Tn	KLF3
1.09142e-29	-5.22094	0.002	0.063	3.02422e-25	CD8 Tn	ADAMTS1
1.10309e-29	-7.38315	0	0.06	3.05657e-25	CD8 Tn	ECM1
1.11324e-29	0.974055	0.131	0.067	3.08467e-25	CD8 Tn	HAVCR2
1.20792e-29	-1.58209	0.036	0.118	3.34702e-25	CD8 Tn	ATP6V1B2
1.22266e-29	-1.17048	0.092	0.192	3.38787e-25	CD8 Tn	SMS
1.27661e-29	-1.16144	0.065	0.158	3.53735e-25	CD8 Tn	HM13
1.31778e-29	-1.14781	0.068	0.162	3.65144e-25	CD8 Tn	MANF
1.43889e-29	-0.545935	0.203	0.337	3.98701e-25	CD8 Tn	C6orf48
1.55626e-29	-2.36647	0.012	0.08	4.31225e-25	CD8 Tn	ARHGAP5
1.76631e-29	-0.7047	0.128	0.239	4.89428e-25	CD8 Tn	MTPN
1.84161e-29	-0.556022	0.207	0.335	5.10292e-25	CD8 Tn	MRPL51
1.92197e-29	-5.59584	0	0.06	5.32558e-25	CD8 Tn	PARVA
1.93613e-29	-5.94923	0.001	0.061	5.36482e-25	CD8 Tn	BAALC
2.01612e-29	-1.86435	0.028	0.105	5.58647e-25	CD8 Tn	AHCY
2.22597e-29	-2.76368	0.01	0.077	6.16793e-25	CD8 Tn	SMIM14
2.30047e-29	-1.65976	0.033	0.113	6.37438e-25	CD8 Tn	RYBP
2.4385e-29	-1.55583	0.04	0.122	6.75685e-25	CD8 Tn	TIPARP
2.66119e-29	-2.6956	0.01	0.077	7.37388e-25	CD8 Tn	CDKN1C
2.90858e-29	-1.54301	0.036	0.117	8.05938e-25	CD8 Tn	MRPL24
3.06616e-29	-2.57146	0.014	0.084	8.49601e-25	CD8 Tn	AAMDC
3.33492e-29	-7.21738	0	0.059	9.24072e-25	CD8 Tn	ST3GAL6
3.79259e-29	-1.68931	0.032	0.11	1.05089e-24	CD8 Tn	HEXB
3.99973e-29	-6.0644	0	0.059	1.10829e-24	CD8 Tn	LINC00520
4.19133e-29	-1.09997	0.064	0.156	1.16137e-24	CD8 Tn	UQCRC1
4.27524e-29	-0.527281	0.155	0.276	1.18463e-24	CD8 Tn	SEC62
4.36142e-29	-1.19504	0.054	0.142	1.2085e-24	CD8 Tn	TFG
4.38883e-29	-5.50882	0	0.059	1.2161e-24	CD8 Tn	EMILIN1
4.61452e-29	-0.765496	0.105	0.211	1.27864e-24	CD8 Tn	APEX1
5.77191e-29	-1.42912	0.036	0.117	1.59934e-24	CD8 Tn	PLEKHB2
5.9043e-29	-7.16992	0	0.058	1.63602e-24	CD8 Tn	SRGAP1
6.09921e-29	0.4039	0.742	0.635	1.69003e-24	CD8 Tn	PPDPF
6.12005e-29	-1.60799	0.041	0.122	1.6958e-24	CD8 Tn	CD320
6.72084e-29	-6.96193	0	0.059	1.86228e-24	CD8 Tn	TM4SF1
6.94387e-29	-3.60457	0.013	0.08	1.92408e-24	CD8 Tn	IGFBP4
7.03098e-29	2.27458	0.028	0.007	1.94822e-24	CD8 Tn	LINC00539
7.63195e-29	-5.66786	0.002	0.063	2.11474e-24	CD8 Tn	IGFBP5
9.81142e-29	-2.31352	0.013	0.08	2.71865e-24	CD8 Tn	MXI1
1.028e-28	0.370195	0.321	0.217	2.84847e-24	CD8 Tn	CD37
1.08003e-28	-0.879128	0.063	0.155	2.99265e-24	CD8 Tn	REXO2
1.08812e-28	1.05213	0.112	0.055	3.01508e-24	CD8 Tn	CD38
1.21745e-28	-5.09247	0.001	0.059	3.37342e-24	CD8 Tn	CTNND1
1.24407e-28	-2.52134	0.015	0.084	3.44719e-24	CD8 Tn	C1orf21
1.31347e-28	-5.85599	0.001	0.059	3.63949e-24	CD8 Tn	NRN1
1.33523e-28	-2.27339	0.009	0.074	3.6998e-24	CD8 Tn	NR2F6
1.34504e-28	-6.23383	0	0.058	3.72696e-24	CD8 Tn	TUSC3
1.41551e-28	-5.49057	0.001	0.06	3.92223e-24	CD8 Tn	SDC2
1.45267e-28	-5.73857	0.001	0.06	4.0252e-24	CD8 Tn	BANCR
1.60191e-28	-3.25962	0.01	0.075	4.43873e-24	CD8 Tn	TSPAN13
1.65801e-28	1.18449	0.093	0.043	4.59417e-24	CD8 Tn	CXCR6
1.76237e-28	-0.561228	0.145	0.262	4.88336e-24	CD8 Tn	UBE2B
1.81723e-28	-0.671918	0.136	0.249	5.03536e-24	CD8 Tn	OSTC
1.94484e-28	-1.51225	0.044	0.127	5.38895e-24	CD8 Tn	FOSL2
1.98851e-28	-0.718551	0.114	0.221	5.50996e-24	CD8 Tn	STRAP
2.03644e-28	-0.846367	0.168	0.284	5.64276e-24	CD8 Tn	RSRC2
2.07514e-28	-1.68984	0.04	0.12	5.74999e-24	CD8 Tn	LIMA1
2.15658e-28	-1.61311	0.028	0.103	5.97566e-24	CD8 Tn	MAP3K13
2.32724e-28	-2.76746	0.011	0.077	6.44855e-24	CD8 Tn	FNDC3B
2.41603e-28	-1.2799	0.049	0.133	6.69457e-24	CD8 Tn	GPAA1
2.52761e-28	-4.2156	0.002	0.061	7.00375e-24	CD8 Tn	FAM114A1
2.57546e-28	-1.19944	0.057	0.144	7.13635e-24	CD8 Tn	YIPF3
2.64192e-28	-5.50584	0.002	0.06	7.3205e-24	CD8 Tn	NEDD4L
2.65705e-28	-0.748471	0.13	0.238	7.36241e-24	CD8 Tn	SSR3
2.7155e-28	-5.20276	0.001	0.059	7.52439e-24	CD8 Tn	CTDSPL
2.90156e-28	-1.86832	0.032	0.108	8.03993e-24	CD8 Tn	ATP2A2
3.09039e-28	-0.988369	0.073	0.166	8.56317e-24	CD8 Tn	CNIH4
3.10572e-28	-1.90777	0.021	0.092	8.60564e-24	CD8 Tn	CRYL1
3.45201e-28	-1.62058	0.039	0.119	9.56517e-24	CD8 Tn	VPS37B
3.61572e-28	-0.724073	0.094	0.195	1.00188e-23	CD8 Tn	KPNB1
3.70198e-28	-0.405265	0.247	0.385	1.02578e-23	CD8 Tn	NUCKS1
3.70688e-28	-5.2113	0.001	0.058	1.02714e-23	CD8 Tn	PAX3
3.81167e-28	1.77842	0.059	0.023	1.05618e-23	CD8 Tn	AC090152.1
3.93614e-28	-4.79342	0.001	0.059	1.09067e-23	CD8 Tn	PTK2
3.98686e-28	1.32291	0.138	0.076	1.10472e-23	CD8 Tn	GIMAP1
4.03255e-28	-0.606632	0.182	0.303	1.11738e-23	CD8 Tn	SNX3
4.24556e-28	-1.41208	0.044	0.126	1.1764e-23	CD8 Tn	MT-ATP8
4.5902e-28	1.77294	0.051	0.018	1.2719e-23	CD8 Tn	JAKMIP1
4.99581e-28	-1.84313	0.022	0.093	1.38429e-23	CD8 Tn	PTPN12
5.27165e-28	0.337333	0.86	0.766	1.46072e-23	CD8 Tn	HNRNPA1
5.31476e-28	-2.13514	0.037	0.114	1.47267e-23	CD8 Tn	SLC5A3
5.39974e-28	-4.01485	0.003	0.062	1.49621e-23	CD8 Tn	KCTD12
5.88666e-28	1.0811	0.143	0.078	1.63113e-23	CD8 Tn	ARHGAP9
5.93009e-28	-1.59323	0.03	0.105	1.64317e-23	CD8 Tn	MCUR1
5.94877e-28	-0.80602	0.081	0.178	1.64835e-23	CD8 Tn	TRAM1
6.01432e-28	-4.51718	0.003	0.062	1.66651e-23	CD8 Tn	HTRA1
6.42365e-28	-6.10542	0	0.057	1.77993e-23	CD8 Tn	CKAP4
6.82591e-28	-4.69693	0.003	0.062	1.89139e-23	CD8 Tn	PLOD1
6.94545e-28	-3.02022	0.007	0.069	1.92451e-23	CD8 Tn	PLEKHA5
6.98443e-28	-1.46143	0.044	0.126	1.93531e-23	CD8 Tn	NINJ1
7.16373e-28	-4.17687	0.005	0.065	1.985e-23	CD8 Tn	COL18A1
7.18704e-28	-1.11426	0.046	0.13	1.99146e-23	CD8 Tn	ETF1
7.52329e-28	-6.16239	0.002	0.06	2.08463e-23	CD8 Tn	SERPINE1
8.35039e-28	1.10943	0.203	0.129	2.31381e-23	CD8 Tn	CCND3
9.11595e-28	-1.22386	0.056	0.142	2.52594e-23	CD8 Tn	HDGF
9.52025e-28	-1.47299	0.029	0.103	2.63796e-23	CD8 Tn	ZKSCAN1
9.72302e-28	-0.649897	0.122	0.23	2.69415e-23	CD8 Tn	ATRAID
9.82818e-28	-0.843982	0.093	0.191	2.72329e-23	CD8 Tn	PRKAR1A
1.01892e-27	-3.41478	0.007	0.069	2.82331e-23	CD8 Tn	KRT18
1.03392e-27	0.924455	0.218	0.14	2.86488e-23	CD8 Tn	UBE2L6
1.082e-27	-1.7666	0.036	0.112	2.99811e-23	CD8 Tn	NFAT5
1.10819e-27	-5.01687	0.002	0.059	3.07067e-23	CD8 Tn	BAMBI
1.14357e-27	-1.6599	0.033	0.108	3.16872e-23	CD8 Tn	MRPS25
1.61039e-27	-4.97032	0.001	0.057	4.46222e-23	CD8 Tn	PYGL
1.66898e-27	-1.50587	0.051	0.134	4.62458e-23	CD8 Tn	TLE4
1.78024e-27	-2.99691	0.018	0.085	4.93286e-23	CD8 Tn	RGS16
2.33062e-27	-6.00153	0	0.056	6.45793e-23	CD8 Tn	LTBR
2.41643e-27	-1.39593	0.04	0.119	6.69568e-23	CD8 Tn	PNPLA8
2.46329e-27	-2.52523	0.009	0.071	6.82554e-23	CD8 Tn	MGST2
2.49833e-27	1.96743	0.044	0.015	6.92261e-23	CD8 Tn	AP003774.4
2.72226e-27	-1.01236	0.067	0.157	7.5431e-23	CD8 Tn	NDUFA8
2.75897e-27	-4.59831	0.002	0.059	7.64483e-23	CD8 Tn	FAM129B
2.80883e-27	-2.13306	0.042	0.12	7.78299e-23	CD8 Tn	HEXIM1
2.92482e-27	-7.0134	0	0.055	8.10439e-23	CD8 Tn	TJP1
2.94155e-27	-0.650475	0.122	0.228	8.15073e-23	CD8 Tn	KIF5B
3.04963e-27	-3.73458	0.003	0.06	8.45021e-23	CD8 Tn	EPAS1
3.06918e-27	-1.17471	0.052	0.136	8.50439e-23	CD8 Tn	TMED4
3.0782e-27	-2.94912	0.015	0.081	8.52938e-23	CD8 Tn	ELL2
3.23505e-27	-1.20417	0.07	0.158	8.96399e-23	CD8 Tn	MYADM
3.36729e-27	-0.503505	0.163	0.281	9.33042e-23	CD8 Tn	MRFAP1
3.50718e-27	0.869093	0.183	0.111	9.71805e-23	CD8 Tn	CRIP1
3.62296e-27	-0.318533	0.975	0.955	1.00389e-22	CD8 Tn	RPLP0
3.64368e-27	-2.66755	0.011	0.074	1.00963e-22	CD8 Tn	CHPF
4.35094e-27	-1.47193	0.053	0.135	1.2056e-22	CD8 Tn	IL6ST
4.40437e-27	-1.38393	0.043	0.123	1.22041e-22	CD8 Tn	SERINC3
4.75289e-27	-1.19438	0.061	0.147	1.31698e-22	CD8 Tn	CCDC50
5.38122e-27	-2.54949	0.011	0.073	1.49108e-22	CD8 Tn	WASL
5.45269e-27	-1.06057	0.061	0.147	1.51088e-22	CD8 Tn	MESD
5.4608e-27	-7.15594	0	0.055	1.51313e-22	CD8 Tn	CXCL2
5.49805e-27	-0.468309	0.161	0.278	1.52346e-22	CD8 Tn	TAX1BP1
5.50299e-27	-1.33939	0.033	0.108	1.52482e-22	CD8 Tn	CYB5A
5.6483e-27	0.677029	0.407	0.33	1.56509e-22	CD8 Tn	PSME2
5.88339e-27	-4.52915	0.002	0.058	1.63023e-22	CD8 Tn	SLC44A1
5.93638e-27	-5.11062	0	0.055	1.64491e-22	CD8 Tn	DDR2
6.73576e-27	1.38886	0.082	0.037	1.86641e-22	CD8 Tn	SLA2
6.75588e-27	-0.747848	0.13	0.234	1.87199e-22	CD8 Tn	NHP2
6.94141e-27	-5.65589	0.001	0.057	1.92339e-22	CD8 Tn	MCAM
8.04083e-27	-1.63576	0.045	0.123	2.22803e-22	CD8 Tn	ANKRD37
8.2109e-27	-2.3918	0.013	0.076	2.27516e-22	CD8 Tn	GLMP
8.28313e-27	-0.302991	0.198	0.33	2.29517e-22	CD8 Tn	SRRM2
8.40826e-27	-1.27669	0.085	0.176	2.32985e-22	CD8 Tn	PPP1R10
8.80643e-27	-4.05289	0.001	0.057	2.44017e-22	CD8 Tn	RBFOX2
8.88436e-27	-0.305819	0.28	0.424	2.46177e-22	CD8 Tn	PEBP1
9.31197e-27	-0.752251	0.104	0.204	2.58025e-22	CD8 Tn	RAB5C
9.52581e-27	-2.12499	0.026	0.096	2.63951e-22	CD8 Tn	KLF10
1.01816e-26	-7.25754	0	0.054	2.82121e-22	CD8 Tn	NFIB
1.05243e-26	-1.57931	0.029	0.102	2.91619e-22	CD8 Tn	BCAP29
1.2108e-26	-1.59159	0.044	0.122	3.35502e-22	CD8 Tn	DDX3Y
1.21206e-26	-5.69911	0	0.054	3.3585e-22	CD8 Tn	RAB31
1.24906e-26	-0.533306	0.149	0.261	3.46103e-22	CD8 Tn	RBM25
1.27151e-26	-0.973282	0.051	0.134	3.52323e-22	CD8 Tn	PHF20L1
1.31015e-26	2.09044	0.033	0.01	3.63031e-22	CD8 Tn	CD160
1.36623e-26	-2.74154	0.011	0.073	3.78569e-22	CD8 Tn	CREG1
1.42869e-26	-3.92529	0.003	0.059	3.95875e-22	CD8 Tn	STXBP1
1.52993e-26	0.741425	0.261	0.176	4.2393e-22	CD8 Tn	ITGB2
1.65123e-26	-1.36291	0.046	0.126	4.5754e-22	CD8 Tn	CCNG1
1.71398e-26	-4.09503	0.003	0.059	4.74926e-22	CD8 Tn	PTGR1
1.80769e-26	-5.81433	0	0.054	5.00892e-22	CD8 Tn	ALDH1A1
1.84372e-26	-5.0676	0.001	0.055	5.10876e-22	CD8 Tn	NDN
1.84602e-26	-1.09325	0.051	0.133	5.11512e-22	CD8 Tn	OS9
1.91844e-26	-2.38534	0.012	0.074	5.31581e-22	CD8 Tn	PIP4P2
1.95259e-26	-1.04873	0.055	0.138	5.41042e-22	CD8 Tn	MRPL27
2.13944e-26	-0.938423	0.115	0.215	5.92817e-22	CD8 Tn	METTL9
2.35803e-26	0.965245	0.19	0.117	6.53386e-22	CD8 Tn	DOK2
2.42905e-26	-1.16576	0.176	0.284	6.73065e-22	CD8 Tn	CTSD
2.52233e-26	-2.54612	0.015	0.079	6.98911e-22	CD8 Tn	TSC22D2
2.67592e-26	-4.28397	0.003	0.059	7.4147e-22	CD8 Tn	KDELR3
2.76297e-26	-3.52437	0.01	0.071	7.65592e-22	CD8 Tn	MIR22HG
2.76949e-26	-0.38891	0.189	0.312	7.67399e-22	CD8 Tn	ZNF706
2.79657e-26	-1.13976	0.055	0.137	7.74902e-22	CD8 Tn	MALSU1
2.98513e-26	-5.47109	0	0.054	8.27151e-22	CD8 Tn	FMN1
3.1047e-26	-0.854687	0.784	0.712	8.60281e-22	CD8 Tn	S100A11
3.11016e-26	0.997087	0.177	0.107	8.61794e-22	CD8 Tn	PTPN6
3.46941e-26	-1.58175	0.028	0.099	9.61339e-22	CD8 Tn	VGLL4
3.68914e-26	-0.777669	0.124	0.225	1.02223e-21	CD8 Tn	NASP
3.71461e-26	-0.74681	0.13	0.234	1.02928e-21	CD8 Tn	LSM5
3.82857e-26	-1.86773	0.02	0.087	1.06086e-21	CD8 Tn	IFNGR1
3.84922e-26	-1.05881	0.052	0.134	1.06658e-21	CD8 Tn	COPA
4.10031e-26	-1.88775	0.019	0.084	1.13616e-21	CD8 Tn	TRAF4
4.66263e-26	0.232029	0.996	0.99	1.29197e-21	CD8 Tn	RPL13A
5.02815e-26	-1.48982	0.038	0.112	1.39325e-21	CD8 Tn	SLC25A36
5.68147e-26	-4.64814	0.001	0.055	1.57428e-21	CD8 Tn	NCKAP1
5.78446e-26	-5.37538	0.001	0.054	1.60282e-21	CD8 Tn	LRP1
6.23156e-26	-1.73668	0.032	0.104	1.7267e-21	CD8 Tn	ANKRD28
6.2701e-26	2.03673	0.034	0.01	1.73738e-21	CD8 Tn	ZNF683
6.53576e-26	-2.54828	0.012	0.074	1.811e-21	CD8 Tn	ZFYVE16
6.96822e-26	-0.379049	0.19	0.313	1.93082e-21	CD8 Tn	YWHAQ
7.01953e-26	-0.750639	0.229	0.342	1.94504e-21	CD8 Tn	MCL1
7.17281e-26	-1.77069	0.02	0.086	1.98751e-21	CD8 Tn	CRK
7.20716e-26	-0.943863	0.063	0.148	1.99703e-21	CD8 Tn	VEGFB
7.32692e-26	-5.94196	0.001	0.054	2.03022e-21	CD8 Tn	TSPAN10
7.81881e-26	-1.62331	0.03	0.1	2.16651e-21	CD8 Tn	PHC2
7.92509e-26	-1.39102	0.035	0.108	2.19596e-21	CD8 Tn	LRRFIP2
8.70928e-26	-4.46252	0.002	0.055	2.41326e-21	CD8 Tn	NECTIN2
9.70126e-26	-0.874191	0.069	0.156	2.68812e-21	CD8 Tn	PRKDC
9.8621e-26	-1.31219	0.043	0.12	2.73269e-21	CD8 Tn	SMIM30
9.9587e-26	-6.27893	0.001	0.053	2.75946e-21	CD8 Tn	MMP2
1.04173e-25	-5.06644	0.001	0.053	2.88653e-21	CD8 Tn	FERMT2
1.04704e-25	-0.691379	0.118	0.22	2.90124e-21	CD8 Tn	PUF60
1.14712e-25	-1.01764	0.702	0.654	3.17854e-21	CD8 Tn	GSTP1
1.16517e-25	-7.54259	0.001	0.054	3.22857e-21	CD8 Tn	CFD
1.19276e-25	-1.86982	0.028	0.097	3.30503e-21	CD8 Tn	SLC16A3
1.24994e-25	-1.75545	0.022	0.089	3.46346e-21	CD8 Tn	KDSR
1.3648e-25	1.92718	0.048	0.017	3.78173e-21	CD8 Tn	AC243829.4
1.42337e-25	-1.72592	0.029	0.099	3.94401e-21	CD8 Tn	SEC63
1.45401e-25	-4.99251	0.001	0.053	4.02893e-21	CD8 Tn	MOK
1.56686e-25	-0.666243	0.201	0.317	4.3416e-21	CD8 Tn	MAP1LC3B
1.74175e-25	-2.99791	0.014	0.076	4.82621e-21	CD8 Tn	CCR7
1.79685e-25	-0.421018	0.23	0.359	4.97888e-21	CD8 Tn	ERH
1.97337e-25	-7.2464	0	0.051	5.46802e-21	CD8 Tn	PCDH7
2.02249e-25	-2.85059	0.006	0.063	5.60413e-21	CD8 Tn	CTBP2
2.0333e-25	-1.40265	0.052	0.13	5.63407e-21	CD8 Tn	PDE4B
2.07797e-25	-0.713315	0.133	0.235	5.75785e-21	CD8 Tn	TCP1
2.19978e-25	-3.45709	0.006	0.062	6.09538e-21	CD8 Tn	FADS3
2.43494e-25	-5.07355	0.002	0.054	6.74698e-21	CD8 Tn	RBP1
2.60837e-25	-0.601355	0.125	0.228	7.22753e-21	CD8 Tn	CAST
2.68211e-25	-1.9644	0.022	0.087	7.43186e-21	CD8 Tn	QDPR
2.73935e-25	-1.31961	0.029	0.099	7.59047e-21	CD8 Tn	SKAP2
2.76236e-25	0.77298	0.222	0.144	7.65421e-21	CD8 Tn	IL2RG
2.88458e-25	-0.923091	0.074	0.16	7.99289e-21	CD8 Tn	TGOLN2
3.07989e-25	-2.39415	0.017	0.08	8.53406e-21	CD8 Tn	TRIB1
3.2725e-25	-0.618917	0.151	0.259	9.06778e-21	CD8 Tn	TPM4
3.46649e-25	-6.54718	0.001	0.052	9.60529e-21	CD8 Tn	KLF5
3.51525e-25	-6.57351	0.001	0.053	9.74041e-21	CD8 Tn	PTN
3.71409e-25	-2.1886	0.012	0.072	1.02914e-20	CD8 Tn	ISYNA1
3.86437e-25	-1.12043	0.053	0.133	1.07078e-20	CD8 Tn	SUMF2
4.02139e-25	-1.31493	0.041	0.115	1.11429e-20	CD8 Tn	LRRC59
4.09673e-25	-8.33692	0	0.05	1.13516e-20	CD8 Tn	C1R
4.199e-25	-1.32017	0.052	0.13	1.1635e-20	CD8 Tn	AFF4
4.20633e-25	-0.987565	0.064	0.147	1.16553e-20	CD8 Tn	SSR1
4.62345e-25	-6.93599	0	0.05	1.28111e-20	CD8 Tn	LINC00511
4.70436e-25	-4.74558	0.002	0.054	1.30353e-20	CD8 Tn	CPVL
4.71231e-25	-1.13981	0.06	0.142	1.30573e-20	CD8 Tn	ZBTB20
4.91424e-25	-2.54822	0.011	0.07	1.36169e-20	CD8 Tn	CORO1C
5.1531e-25	-5.1113	0.001	0.052	1.42787e-20	CD8 Tn	ROPN1B
5.21669e-25	0.917433	0.131	0.072	1.44549e-20	CD8 Tn	IL2RB
5.57377e-25	-0.89301	0.127	0.228	1.54444e-20	CD8 Tn	MRPS6
5.8276e-25	-1.65961	0.031	0.099	1.61477e-20	CD8 Tn	PER1
6.04082e-25	-2.30143	0.016	0.077	1.67385e-20	CD8 Tn	BCAS3
6.31295e-25	-7.01653	0	0.05	1.74926e-20	CD8 Tn	LAMB1
6.36725e-25	-1.2229	0.06	0.14	1.7643e-20	CD8 Tn	FOXP1
6.48361e-25	1.3859	0.061	0.025	1.79654e-20	CD8 Tn	DTHD1
6.55288e-25	0.201545	0.978	0.92	1.81574e-20	CD8 Tn	SERF2
6.55895e-25	-1.90168	0.026	0.092	1.81742e-20	CD8 Tn	MCM7
6.81765e-25	-6.37857	0	0.051	1.8891e-20	CD8 Tn	EFNA1
7.28038e-25	-4.93184	0.002	0.054	2.01732e-20	CD8 Tn	P4HA2
7.6461e-25	-1.19591	0.042	0.116	2.11866e-20	CD8 Tn	AGPAT2
7.83597e-25	-1.33813	0.042	0.115	2.17127e-20	CD8 Tn	GARS
8.20204e-25	-6.05359	0	0.051	2.2727e-20	CD8 Tn	GNAI1
8.33648e-25	-2.78268	0.009	0.066	2.30995e-20	CD8 Tn	SSFA2
8.50809e-25	-1.77158	0.022	0.086	2.35751e-20	CD8 Tn	BACH1
9.44899e-25	-1.11529	0.051	0.129	2.61822e-20	CD8 Tn	TWISTNB
9.54445e-25	0.587812	0.126	0.068	2.64467e-20	CD8 Tn	CCL4L2
9.68475e-25	-8.40794	0	0.05	2.68355e-20	CD8 Tn	DSP
9.76605e-25	-2.63785	0.005	0.059	2.70607e-20	CD8 Tn	NFIA
1.01389e-24	-0.430337	0.223	0.346	2.80938e-20	CD8 Tn	NDUFB7
1.07402e-24	0.404877	0.703	0.619	2.97601e-20	CD8 Tn	EDF1
1.07659e-24	-2.21494	0.014	0.074	2.98312e-20	CD8 Tn	HSBP1L1
1.13838e-24	-0.743917	0.092	0.184	3.15433e-20	CD8 Tn	CAPZA2
1.19353e-24	-1.61899	0.031	0.099	3.30715e-20	CD8 Tn	PPP1R15B
1.19857e-24	-0.93552	0.157	0.256	3.32112e-20	CD8 Tn	YPEL5
1.22671e-24	-2.49403	0.012	0.07	3.39908e-20	CD8 Tn	DPYSL2
1.26368e-24	-2.37659	0.016	0.077	3.50154e-20	CD8 Tn	PDLIM1
1.32081e-24	-3.10323	0.007	0.062	3.65985e-20	CD8 Tn	AVPI1
1.36718e-24	-4.9822	0	0.05	3.78832e-20	CD8 Tn	ZNF704
1.38185e-24	-1.28958	0.036	0.106	3.82897e-20	CD8 Tn	USP22
1.38392e-24	-2.14355	0.017	0.079	3.83469e-20	CD8 Tn	SC5D
1.38794e-24	-6.92783	0	0.05	3.84586e-20	CD8 Tn	HSPG2
1.40262e-24	-0.89878	0.077	0.163	3.88653e-20	CD8 Tn	ZC3H13
1.411e-24	-0.973766	0.151	0.249	3.90973e-20	CD8 Tn	ARID5B
1.46339e-24	-0.51481	0.135	0.242	4.05491e-20	CD8 Tn	TMEM14B
1.5521e-24	-2.77027	0.009	0.066	4.3007e-20	CD8 Tn	GNAQ
1.59714e-24	-0.780524	0.093	0.184	4.4255e-20	CD8 Tn	C7orf50
1.8124e-24	-0.359677	0.237	0.365	5.02198e-20	CD8 Tn	SEC11A
1.81985e-24	-1.79226	0.022	0.086	5.04262e-20	CD8 Tn	PTS
1.98459e-24	-3.58506	0.02	0.081	5.4991e-20	CD8 Tn	SNORC
2.04254e-24	-0.822482	0.082	0.168	5.65966e-20	CD8 Tn	RSF1
2.0845e-24	-0.417031	0.204	0.323	5.77593e-20	CD8 Tn	JTB
2.18516e-24	-5.39421	0.001	0.051	6.05486e-20	CD8 Tn	COL9A3
2.21533e-24	-1.40557	0.039	0.11	6.13845e-20	CD8 Tn	HCFC1R1
2.27391e-24	-1.34483	0.046	0.121	6.30079e-20	CD8 Tn	ARIH1
2.28715e-24	-2.38263	0.011	0.069	6.33746e-20	CD8 Tn	DAAM1
2.43184e-24	-5.98875	0.001	0.051	6.73837e-20	CD8 Tn	EGFL7
2.50797e-24	-0.430539	0.152	0.261	6.94934e-20	CD8 Tn	SSB
2.516e-24	-6.48771	0	0.05	6.97158e-20	CD8 Tn	NT5E
2.56381e-24	-3.02875	0.007	0.061	7.10407e-20	CD8 Tn	C9orf3
2.69902e-24	-1.25705	0.036	0.107	7.47872e-20	CD8 Tn	DYNC1LI2
2.71088e-24	-0.9309	0.104	0.195	7.51158e-20	CD8 Tn	IDI1
2.77569e-24	-6.86118	0	0.049	7.69117e-20	CD8 Tn	GPX8
2.95853e-24	-2.68487	0.013	0.072	8.19778e-20	CD8 Tn	PRCP
3.093e-24	-0.713817	0.114	0.209	8.5704e-20	CD8 Tn	FLNA
3.5914e-24	-6.01359	0.001	0.05	9.95141e-20	CD8 Tn	MEG3
3.66875e-24	-1.34018	0.052	0.127	1.01658e-19	CD8 Tn	NABP1
3.95549e-24	-3.98192	0.003	0.054	1.09603e-19	CD8 Tn	FNIP2
4.04369e-24	-4.33378	0.002	0.052	1.12047e-19	CD8 Tn	HYAL2
4.74455e-24	-1.37475	0.122	0.208	1.31467e-19	CD8 Tn	ZNF331
4.8434e-24	0.954955	0.22	0.148	1.34206e-19	CD8 Tn	ANXA6
5.60174e-24	1.02688	0.207	0.137	1.55219e-19	CD8 Tn	PPP1R18
5.76407e-24	-1.69729	0.021	0.084	1.59717e-19	CD8 Tn	RTL8A
5.9634e-24	-1.2029	0.079	0.162	1.6524e-19	CD8 Tn	RBBP6
6.07752e-24	-6.87327	0.001	0.05	1.68402e-19	CD8 Tn	CCL2
6.7867e-24	-1.97007	0.015	0.074	1.88053e-19	CD8 Tn	TPD52
7.26178e-24	-1.73548	0.033	0.1	2.01217e-19	CD8 Tn	SPRY1
7.36694e-24	-2.96631	0.007	0.061	2.04131e-19	CD8 Tn	USP53
7.63664e-24	-0.92526	0.224	0.327	2.11604e-19	CD8 Tn	ZFP36
7.93004e-24	1.10688	0.153	0.091	2.19733e-19	CD8 Tn	PRKCH
7.98532e-24	-1.08969	0.049	0.124	2.21265e-19	CD8 Tn	ATG101
8.20412e-24	-5.64731	0.002	0.052	2.27328e-19	CD8 Tn	ADIRF
8.28189e-24	-1.67408	0.019	0.08	2.29483e-19	CD8 Tn	NQO2
8.46169e-24	-6.79468	0	0.048	2.34465e-19	CD8 Tn	TEAD1
9.13881e-24	-4.56363	0.002	0.052	2.53227e-19	CD8 Tn	TMEM176B
9.48535e-24	-6.3861	0.001	0.049	2.6283e-19	CD8 Tn	COL4A2
9.57087e-24	-0.667314	0.11	0.203	2.65199e-19	CD8 Tn	BPTF
9.89845e-24	-1.15746	0.048	0.122	2.74276e-19	CD8 Tn	MKRN1
9.89869e-24	-2.68931	0.007	0.061	2.74283e-19	CD8 Tn	SAV1
1.02252e-23	-1.83809	0.025	0.089	2.83329e-19	CD8 Tn	ATP6V1C1
1.06898e-23	-2.03895	0.017	0.076	2.96203e-19	CD8 Tn	SLC35B2
1.09694e-23	-0.871042	0.072	0.154	3.0395e-19	CD8 Tn	LYPLA1
1.09904e-23	-0.703705	0.116	0.211	3.04532e-19	CD8 Tn	LSM4
1.11232e-23	-6.87027	0	0.047	3.08213e-19	CD8 Tn	LAMB2
1.11887e-23	-7.26212	0	0.048	3.10028e-19	CD8 Tn	C1S
1.19896e-23	-5.78016	0	0.048	3.32219e-19	CD8 Tn	SPI1
1.23121e-23	-3.50728	0.005	0.056	3.41157e-19	CD8 Tn	PYCR1
1.2376e-23	-0.960516	0.066	0.147	3.42926e-19	CD8 Tn	HBP1
1.3245e-23	-5.6942	0.001	0.049	3.67006e-19	CD8 Tn	TRPM1
1.36734e-23	-0.546834	0.208	0.319	3.78876e-19	CD8 Tn	MDH2
1.37328e-23	-0.414312	0.213	0.333	3.80522e-19	CD8 Tn	FIS1
1.39057e-23	-1.27676	0.074	0.154	3.85313e-19	CD8 Tn	SELENOM
1.45842e-23	0.116666	1	0.998	4.04114e-19	CD8 Tn	EEF1A1
1.50843e-23	-2.56638	0.01	0.065	4.17972e-19	CD8 Tn	GNS
1.51158e-23	-2.31722	0.041	0.11	4.18844e-19	CD8 Tn	HSPA6
1.55536e-23	-4.21853	0.002	0.052	4.30974e-19	CD8 Tn	PXDC1
1.57123e-23	-2.01319	0.025	0.087	4.35372e-19	CD8 Tn	ARL5B
1.61738e-23	-0.392542	0.16	0.269	4.48159e-19	CD8 Tn	TCF25
1.6458e-23	-4.3488	0.004	0.054	4.56034e-19	CD8 Tn	TMEM158
1.70844e-23	-0.755084	0.077	0.161	4.7339e-19	CD8 Tn	RPL7L1
1.81849e-23	-5.67725	0	0.048	5.03885e-19	CD8 Tn	TUBB2B
1.90478e-23	0.109139	1	0.992	5.27794e-19	CD8 Tn	RPL18A
1.91116e-23	-1.52607	0.033	0.1	5.29564e-19	CD8 Tn	SCCPDH
1.91788e-23	-2.00897	0.019	0.079	5.31426e-19	CD8 Tn	SLC39A4
1.94445e-23	-1.15518	0.053	0.128	5.38787e-19	CD8 Tn	AK2
1.98398e-23	-1.54262	0.039	0.107	5.4974e-19	CD8 Tn	UGCG
1.99729e-23	-0.679904	0.143	0.242	5.53429e-19	CD8 Tn	LAMTOR2
2.00729e-23	-1.31689	0.035	0.103	5.562e-19	CD8 Tn	PLIN3
2.07081e-23	-1.81621	0.034	0.101	5.738e-19	CD8 Tn	DNAJA4
2.10862e-23	-0.365235	0.253	0.38	5.84277e-19	CD8 Tn	PRDX5
2.13652e-23	-1.98939	0.016	0.074	5.92008e-19	CD8 Tn	FAM126A
2.19378e-23	-5.2452	0	0.048	6.07874e-19	CD8 Tn	SPRED1
2.19686e-23	-6.95219	0	0.047	6.08727e-19	CD8 Tn	SEMA3C
2.23248e-23	-6.63064	0	0.048	6.18599e-19	CD8 Tn	THBS1
2.2649e-23	-1.05539	0.067	0.146	6.27582e-19	CD8 Tn	TMEM208
2.35502e-23	-2.1898	0.016	0.075	6.52553e-19	CD8 Tn	MBNL2
2.42289e-23	-4.91849	0.002	0.05	6.7136e-19	CD8 Tn	CITED1
2.51159e-23	-0.55493	0.166	0.27	6.95937e-19	CD8 Tn	N4BP2L2
2.56407e-23	-3.88537	0.003	0.052	7.10479e-19	CD8 Tn	PLXNB2
2.91049e-23	-1.87064	0.02	0.081	8.06467e-19	CD8 Tn	P4HA1
3.15437e-23	-0.975071	0.065	0.144	8.74045e-19	CD8 Tn	CTSA
3.1896e-23	-1.49342	0.027	0.091	8.83806e-19	CD8 Tn	TNFRSF1A
3.42179e-23	-3.42476	0.003	0.053	9.48145e-19	CD8 Tn	CD40
3.76426e-23	-4.11793	0.003	0.052	1.04304e-18	CD8 Tn	SLC6A8
3.85819e-23	-0.49531	0.201	0.312	1.06907e-18	CD8 Tn	PRDX2
3.92377e-23	-5.17499	0.001	0.049	1.08724e-18	CD8 Tn	EFNB2
4.10081e-23	-0.913681	0.067	0.148	1.13629e-18	CD8 Tn	TMEM123
4.16286e-23	-1.24362	0.061	0.137	1.15349e-18	CD8 Tn	NBL1
4.44969e-23	-0.623475	0.116	0.21	1.23296e-18	CD8 Tn	SRSF10
4.5959e-23	-2.05579	0.015	0.072	1.27348e-18	CD8 Tn	MAGED1
4.69205e-23	-0.769288	0.072	0.154	1.30012e-18	CD8 Tn	G3BP1
4.71166e-23	-5.30012	0.003	0.052	1.30555e-18	CD8 Tn	NPTX2
4.77866e-23	1.84478	0.044	0.016	1.32412e-18	CD8 Tn	AC133644.2
4.96121e-23	-3.45873	0.005	0.056	1.3747e-18	CD8 Tn	HOMER3
4.9847e-23	-5.2789	0	0.047	1.38121e-18	CD8 Tn	TBC1D16
5.00452e-23	-1.73956	0.021	0.081	1.3867e-18	CD8 Tn	UAP1
5.02723e-23	-2.661	0.009	0.062	1.39299e-18	CD8 Tn	MYO1C
5.09199e-23	-1.74507	0.035	0.101	1.41094e-18	CD8 Tn	ABHD5
5.144e-23	-3.24974	0.003	0.052	1.42535e-18	CD8 Tn	CYFIP1
5.25609e-23	-0.701125	0.111	0.203	1.45641e-18	CD8 Tn	PNN
5.29339e-23	-2.53114	0.006	0.058	1.46675e-18	CD8 Tn	SCML1
5.30085e-23	-1.96854	0.024	0.085	1.46881e-18	CD8 Tn	RASGEF1B
5.56488e-23	-5.35472	0.001	0.048	1.54197e-18	CD8 Tn	SELENBP1
5.58557e-23	0.29047	0.906	0.824	1.54771e-18	CD8 Tn	SRP14
5.71775e-23	-6.89102	0	0.046	1.58433e-18	CD8 Tn	ZNF503
6.3636e-23	-1.47885	0.039	0.106	1.76329e-18	CD8 Tn	SNX10
6.53094e-23	-0.400367	0.249	0.371	1.80966e-18	CD8 Tn	ATP5PO
6.72044e-23	-4.73576	0.001	0.048	1.86217e-18	CD8 Tn	AXL
7.09905e-23	-4.57538	0.001	0.048	1.96708e-18	CD8 Tn	TGFB1I1
7.26389e-23	-3.96659	0.002	0.05	2.01275e-18	CD8 Tn	EPHX1
7.99174e-23	-5.26573	0	0.047	2.21443e-18	CD8 Tn	MYO1B
8.15699e-23	-1.34519	0.065	0.141	2.26022e-18	CD8 Tn	ZFAND2A
8.39814e-23	1.25465	0.125	0.071	2.32704e-18	CD8 Tn	IL16
8.39817e-23	-1.2076	0.042	0.111	2.32705e-18	CD8 Tn	SND1
8.42321e-23	-4.78086	0.002	0.05	2.33399e-18	CD8 Tn	RAMP2
8.64825e-23	-5.97784	0.001	0.047	2.39634e-18	CD8 Tn	CYBB
9.76299e-23	-1.75417	0.02	0.079	2.70523e-18	CD8 Tn	KNOP1
1.01194e-22	-0.838742	0.058	0.134	2.80399e-18	CD8 Tn	CLTC
1.05178e-22	-6.83754	0	0.045	2.91437e-18	CD8 Tn	RASSF8
1.06037e-22	-4.95043	0.001	0.048	2.93819e-18	CD8 Tn	ITGA3
1.07592e-22	-7.03447	0	0.045	2.98126e-18	CD8 Tn	CSRP2
1.08647e-22	-1.81994	0.025	0.087	3.0105e-18	CD8 Tn	ERO1A
1.12392e-22	-0.985345	0.062	0.139	3.11428e-18	CD8 Tn	AUP1
1.17077e-22	0.753818	0.161	0.097	3.24408e-18	CD8 Tn	GBP5
1.20272e-22	-2.07116	0.012	0.067	3.33261e-18	CD8 Tn	PYGB
1.2064e-22	-0.449803	0.178	0.287	3.3428e-18	CD8 Tn	NDUFAB1
1.22277e-22	0.807842	0.349	0.281	3.38818e-18	CD8 Tn	AES
1.22723e-22	1.2915	0.06	0.026	3.40052e-18	CD8 Tn	FASLG
1.25066e-22	-1.71572	0.022	0.082	3.46545e-18	CD8 Tn	ZMYND8
1.32857e-22	-0.549241	0.334	0.431	3.68133e-18	CD8 Tn	CD81
1.41991e-22	-2.19908	0.014	0.07	3.93444e-18	CD8 Tn	NUDT3
1.42719e-22	-0.799008	0.087	0.172	3.95461e-18	CD8 Tn	ERGIC3
1.44329e-22	-4.16013	0.004	0.052	3.99922e-18	CD8 Tn	SLCO4A1-AS1
1.44432e-22	-1.31643	0.041	0.109	4.00205e-18	CD8 Tn	CCDC47
1.51204e-22	-5.32225	0.001	0.047	4.18971e-18	CD8 Tn	LARP6
1.56635e-22	-1.34672	0.037	0.103	4.3402e-18	CD8 Tn	TOR1AIP2
1.5793e-22	-1.15719	0.041	0.11	4.37607e-18	CD8 Tn	ADIPOR1
1.58517e-22	-0.380015	0.237	0.356	4.39235e-18	CD8 Tn	SELENOW
1.63597e-22	-4.36685	0.001	0.048	4.5331e-18	CD8 Tn	TRIM2
1.67156e-22	-3.78327	0.003	0.051	4.63172e-18	CD8 Tn	NREP
1.68137e-22	-1.84773	0.017	0.074	4.65892e-18	CD8 Tn	MAFG
1.70565e-22	-0.603345	0.147	0.245	4.72619e-18	CD8 Tn	ARGLU1
1.76203e-22	-4.49835	0.002	0.049	4.8824e-18	CD8 Tn	MYLK
1.78299e-22	-3.42454	0.004	0.052	4.9405e-18	CD8 Tn	STX3
1.80071e-22	0.698973	0.283	0.204	4.98959e-18	CD8 Tn	STK17A
1.81028e-22	-0.630302	0.15	0.247	5.01612e-18	CD8 Tn	GPBP1
1.89582e-22	-0.721353	0.089	0.175	5.25311e-18	CD8 Tn	BUD23
1.92367e-22	-0.336449	0.321	0.446	5.3303e-18	CD8 Tn	POLR2L
1.96546e-22	-1.71608	0.02	0.079	5.44608e-18	CD8 Tn	MCFD2
2.00816e-22	-0.530043	0.372	0.258	5.56441e-18	CD8 Tn	HLA-DPB1
2.0615e-22	-7.45851	0	0.045	5.7122e-18	CD8 Tn	THBS2
2.07921e-22	-6.84596	0	0.045	5.76129e-18	CD8 Tn	TMEM54
2.09615e-22	-1.38549	0.037	0.103	5.80823e-18	CD8 Tn	SPEN
2.11147e-22	-2.3353	0.016	0.072	5.85066e-18	CD8 Tn	DUSP14
2.18408e-22	-0.862465	0.08	0.161	6.05188e-18	CD8 Tn	EMC7
2.20302e-22	-3.74027	0.003	0.051	6.10436e-18	CD8 Tn	MPZL1
2.31799e-22	-1.08334	0.049	0.121	6.42291e-18	CD8 Tn	SERINC1
2.33105e-22	-5.05195	0.001	0.047	6.45912e-18	CD8 Tn	ABCA1
2.41509e-22	-1.91639	0.018	0.075	6.69197e-18	CD8 Tn	NOP16
2.44741e-22	-0.413685	0.376	0.488	6.78153e-18	CD8 Tn	EIF4A2
2.48094e-22	-6.79819	0	0.045	6.87444e-18	CD8 Tn	SASH1
2.52404e-22	-0.894059	0.065	0.142	6.99385e-18	CD8 Tn	IER5L
2.58991e-22	-0.728568	0.107	0.196	7.17637e-18	CD8 Tn	FAM177A1
2.6907e-22	-1.8836	0.028	0.089	7.45565e-18	CD8 Tn	NR4A3
2.84028e-22	-3.57931	0.003	0.051	7.87012e-18	CD8 Tn	ADAM15
2.85629e-22	-1.50346	0.032	0.095	7.91449e-18	CD8 Tn	RNF13
2.89406e-22	-5.39948	0.001	0.047	8.01914e-18	CD8 Tn	CDH19
2.92438e-22	-2.49464	0.017	0.073	8.10316e-18	CD8 Tn	BCL6
3.01475e-22	-0.671425	0.1	0.188	8.35358e-18	CD8 Tn	MRPL14
3.0337e-22	-0.788094	0.076	0.157	8.40608e-18	CD8 Tn	MRPS26
3.09831e-22	-6.14162	0.001	0.046	8.5851e-18	CD8 Tn	APCDD1
3.13045e-22	-1.22201	0.034	0.099	8.67416e-18	CD8 Tn	TRIM44
3.23614e-22	-4.47023	0.001	0.046	8.96703e-18	CD8 Tn	ZNF703
3.28047e-22	1.23027	0.115	0.063	9.08985e-18	CD8 Tn	PSMB10
3.46482e-22	-0.415298	0.131	0.23	9.60066e-18	CD8 Tn	EIF5B
3.67906e-22	-1.16967	0.051	0.123	1.01943e-17	CD8 Tn	DNAJB9
3.78628e-22	-0.989966	0.042	0.11	1.04914e-17	CD8 Tn	ACBD3
3.96216e-22	-6.71729	0	0.044	1.09788e-17	CD8 Tn	ZFHX3
4.07979e-22	-4.37272	0.004	0.051	1.13047e-17	CD8 Tn	ENG
4.2668e-22	-0.475463	0.192	0.3	1.18229e-17	CD8 Tn	PSMB4
4.30607e-22	-0.952174	0.047	0.118	1.19317e-17	CD8 Tn	NDUFV3
4.38533e-22	-0.82922	0.074	0.154	1.21513e-17	CD8 Tn	MRPL55
4.45475e-22	-4.11445	0.002	0.049	1.23437e-17	CD8 Tn	PAWR
4.54636e-22	-4.31918	0.002	0.048	1.25975e-17	CD8 Tn	LHFPL6
4.60448e-22	-5.78666	0	0.045	1.27585e-17	CD8 Tn	KANK2
4.66339e-22	-1.03795	0.044	0.113	1.29218e-17	CD8 Tn	ZNF24
4.77998e-22	-3.50842	0.004	0.052	1.32448e-17	CD8 Tn	CDC42EP5
4.80987e-22	2.01069	0.035	0.011	1.33277e-17	CD8 Tn	ANKRD35
4.98435e-22	-8.97649	0.009	0.059	1.38111e-17	CD8 Tn	IGKC
5.03605e-22	-4.46323	0.001	0.047	1.39544e-17	CD8 Tn	STXBP6
5.07018e-22	-0.405823	0.226	0.342	1.4049e-17	CD8 Tn	LAMTOR5
5.18713e-22	-1.61453	0.026	0.087	1.4373e-17	CD8 Tn	MEF2A
5.47729e-22	-1.38044	0.035	0.099	1.5177e-17	CD8 Tn	MPV17
5.52091e-22	-0.525528	0.096	0.184	1.52979e-17	CD8 Tn	CHD4
5.54175e-22	-3.57228	0.004	0.051	1.53556e-17	CD8 Tn	SERPINA1
5.5637e-22	-3.53988	0.006	0.055	1.54165e-17	CD8 Tn	PDGFA
5.67431e-22	-4.9245	0.001	0.046	1.57229e-17	CD8 Tn	SLC45A2
5.95678e-22	-1.33461	0.038	0.103	1.65056e-17	CD8 Tn	KMT2C
6.05607e-22	-0.936719	0.081	0.16	1.67808e-17	CD8 Tn	FBXO7
6.14569e-22	-0.541425	0.116	0.209	1.70291e-17	CD8 Tn	ANKRD11
6.39676e-22	-2.0669	0.016	0.071	1.77248e-17	CD8 Tn	ANKH
6.52498e-22	-6.78906	0	0.044	1.80801e-17	CD8 Tn	EFEMP2
6.62887e-22	-4.96939	0.003	0.049	1.83679e-17	CD8 Tn	IGFBP6
6.79372e-22	-2.4575	0.012	0.065	1.88247e-17	CD8 Tn	CHD7
6.86627e-22	-0.773729	0.089	0.172	1.90257e-17	CD8 Tn	TECR
6.88367e-22	-2.35762	0.016	0.071	1.9074e-17	CD8 Tn	ATP13A3
7.00089e-22	-4.96713	0.002	0.047	1.93988e-17	CD8 Tn	MELTF
7.13216e-22	1.82248	0.037	0.013	1.97625e-17	CD8 Tn	LINC02446
7.50208e-22	-3.75102	0.008	0.058	2.07875e-17	CD8 Tn	UBE2C
7.8457e-22	-5.43578	0.001	0.045	2.17397e-17	CD8 Tn	FAM20C
7.91368e-22	-1.29396	0.042	0.109	2.1928e-17	CD8 Tn	RANBP2
7.96988e-22	-3.28912	0.006	0.055	2.20837e-17	CD8 Tn	OAF
8.03719e-22	-1.91055	0.02	0.077	2.22703e-17	CD8 Tn	SERTAD2
8.20616e-22	-3.85357	0.003	0.049	2.27384e-17	CD8 Tn	TNFAIP2
8.92243e-22	-5.2	0.001	0.045	2.47232e-17	CD8 Tn	ALDH7A1
9.31317e-22	-5.95583	0	0.044	2.58059e-17	CD8 Tn	TEX41
1.02257e-21	-6.88392	0	0.043	2.83344e-17	CD8 Tn	TBX2
1.02428e-21	-0.367222	0.165	0.27	2.83818e-17	CD8 Tn	VAPA
1.06108e-21	-4.99674	0.001	0.046	2.94016e-17	CD8 Tn	SLC9A3R2
1.09685e-21	-3.19216	0.003	0.05	3.03927e-17	CD8 Tn	SVIL
1.10421e-21	-1.54096	0.023	0.081	3.05966e-17	CD8 Tn	GANAB
1.10933e-21	-0.590482	0.113	0.202	3.07384e-17	CD8 Tn	IQGAP1
1.12125e-21	-3.47201	0.006	0.054	3.10688e-17	CD8 Tn	FHL2
1.13249e-21	-1.48458	0.019	0.076	3.13801e-17	CD8 Tn	HSD17B12
1.14827e-21	0.832891	0.258	0.186	3.18174e-17	CD8 Tn	IFI27L2
1.15911e-21	-0.830033	0.078	0.158	3.21178e-17	CD8 Tn	C1orf122
1.18903e-21	-5.92757	0	0.044	3.29468e-17	CD8 Tn	RALGPS2
1.19251e-21	-0.772332	0.109	0.195	3.30434e-17	CD8 Tn	SDHC
1.19831e-21	-1.1084	0.065	0.139	3.3204e-17	CD8 Tn	HMG20B
1.22542e-21	-0.640086	0.075	0.156	3.39553e-17	CD8 Tn	OTUD6B-AS1
1.26659e-21	-4.15336	0.002	0.047	3.50959e-17	CD8 Tn	ITGA5
1.28795e-21	-2.79833	0.009	0.059	3.56878e-17	CD8 Tn	SGK3
1.29035e-21	-0.33855	0.266	0.39	3.57542e-17	CD8 Tn	SNHG8
1.2912e-21	-1.62712	0.028	0.089	3.57778e-17	CD8 Tn	ACOT7
1.29874e-21	-1.65673	0.021	0.079	3.59867e-17	CD8 Tn	RTL8C
1.36439e-21	-3.31446	0.004	0.051	3.78058e-17	CD8 Tn	ALDH2
1.38302e-21	-0.681466	0.085	0.167	3.83221e-17	CD8 Tn	CAMTA1
1.47584e-21	1.32613	0.099	0.052	4.08941e-17	CD8 Tn	SASH3
1.48763e-21	-3.56173	0.006	0.055	4.12208e-17	CD8 Tn	BIRC5
1.49875e-21	-2.33577	0.013	0.065	4.1529e-17	CD8 Tn	HES6
1.51212e-21	-1.37191	0.044	0.111	4.18994e-17	CD8 Tn	HDAC2
1.54226e-21	-6.31147	0.001	0.046	4.27345e-17	CD8 Tn	CCDC80
1.54434e-21	-0.993356	0.051	0.122	4.2792e-17	CD8 Tn	TMF1
1.6023e-21	-8.34877	0	0.043	4.43981e-17	CD8 Tn	FBLN1
1.68826e-21	-0.96195	0.061	0.134	4.67801e-17	CD8 Tn	ASH1L
1.69094e-21	-8.28227	0	0.043	4.68542e-17	CD8 Tn	COL4A1
1.76391e-21	0.229817	0.875	0.765	4.88763e-17	CD8 Tn	ATP5MC2
1.88312e-21	-0.602863	0.13	0.223	5.21795e-17	CD8 Tn	SNRPC
2.02523e-21	-1.45197	0.029	0.09	5.6117e-17	CD8 Tn	TIMM50
2.03572e-21	-0.812394	0.069	0.145	5.64078e-17	CD8 Tn	ATP6V0D1
2.07174e-21	-5.06644	0.001	0.045	5.74059e-17	CD8 Tn	PEG10
2.11003e-21	-1.1591	0.045	0.113	5.84669e-17	CD8 Tn	TPP1
2.1131e-21	-4.3613	0.002	0.046	5.85518e-17	CD8 Tn	KLHDC8B
2.21093e-21	-1.06969	0.051	0.122	6.12626e-17	CD8 Tn	EBNA1BP2
2.23046e-21	-4.71358	0.001	0.045	6.18037e-17	CD8 Tn	CD276
2.23067e-21	-1.06867	0.045	0.113	6.18096e-17	CD8 Tn	KPNA4
2.29708e-21	-1.53557	0.024	0.082	6.36498e-17	CD8 Tn	BOD1
2.33722e-21	-1.26637	0.038	0.102	6.47621e-17	CD8 Tn	SH3BP5
2.39227e-21	-1.9508	0.02	0.076	6.62874e-17	CD8 Tn	FAM76B
2.42358e-21	-0.916103	0.056	0.129	6.71551e-17	CD8 Tn	NARS
2.55912e-21	-2.86038	0.005	0.053	7.09108e-17	CD8 Tn	GSTA4
2.63939e-21	-6.58658	0	0.043	7.31348e-17	CD8 Tn	IGF1R
2.79212e-21	-0.606052	0.113	0.202	7.73669e-17	CD8 Tn	DHX36
2.80023e-21	-4.94257	0.003	0.049	7.75916e-17	CD8 Tn	VGF
2.92525e-21	-1.11034	0.039	0.104	8.10559e-17	CD8 Tn	EIF4G1
2.94044e-21	0.971995	0.222	0.155	8.14766e-17	CD8 Tn	AIP
2.96996e-21	-5.67751	0	0.043	8.22948e-17	CD8 Tn	SEPT10
3.03249e-21	-5.21518	0	0.043	8.40273e-17	CD8 Tn	SLC24A5
3.09265e-21	-1.80207	0.013	0.066	8.56941e-17	CD8 Tn	CUX1
3.12352e-21	-3.95433	0.002	0.047	8.65495e-17	CD8 Tn	MACROD1
3.12358e-21	-3.08023	0.005	0.052	8.65514e-17	CD8 Tn	C11orf24
3.16892e-21	-1.03622	0.05	0.119	8.78075e-17	CD8 Tn	TMEM205
3.23974e-21	-0.825052	0.053	0.124	8.977e-17	CD8 Tn	VPS35
3.27392e-21	-7.70741	0.002	0.046	9.07169e-17	CD8 Tn	COL1A1
3.48128e-21	-0.436843	0.159	0.26	9.64629e-17	CD8 Tn	CCT4
3.52842e-21	-2.7264	0.008	0.056	9.77689e-17	CD8 Tn	COPZ2
3.53443e-21	-1.92889	0.018	0.072	9.79354e-17	CD8 Tn	SATB1
3.71901e-21	-4.79258	0	0.043	1.0305e-16	CD8 Tn	SDC3
3.78654e-21	-0.720927	0.062	0.136	1.04921e-16	CD8 Tn	TROVE2
3.91964e-21	-0.832172	0.075	0.152	1.08609e-16	CD8 Tn	LMAN1
4.01704e-21	-3.52102	0.005	0.051	1.11308e-16	CD8 Tn	FLNB
4.0807e-21	-3.79117	0.002	0.047	1.13072e-16	CD8 Tn	BAIAP2
4.09618e-21	-1.65983	0.018	0.073	1.13501e-16	CD8 Tn	YTHDF3
4.18982e-21	0.586243	0.194	0.125	1.16096e-16	CD8 Tn	ALOX5AP
4.24531e-21	-6.06708	0.001	0.045	1.17633e-16	CD8 Tn	SFRP1
4.27735e-21	-0.548837	0.163	0.261	1.18521e-16	CD8 Tn	KMT2E
4.5245e-21	-1.72644	0.015	0.069	1.25369e-16	CD8 Tn	EIF2AK4
4.97862e-21	-5.27884	0.016	0.069	1.37952e-16	CD8 Tn	PAEP
5.08509e-21	-0.775111	0.073	0.149	1.40903e-16	CD8 Tn	NAA20
5.10996e-21	-3.55073	0.003	0.048	1.41592e-16	CD8 Tn	HACD1
5.25869e-21	-3.1685	0.003	0.048	1.45713e-16	CD8 Tn	EPB41L2
5.29172e-21	-5.21434	0.001	0.044	1.46628e-16	CD8 Tn	FRMD6
5.33073e-21	-1.342	0.043	0.108	1.47709e-16	CD8 Tn	EMC10
5.36054e-21	0.381524	0.377	0.296	1.48535e-16	CD8 Tn	TXNIP
5.62061e-21	-4.65124	0.001	0.045	1.55742e-16	CD8 Tn	NRP1
5.72134e-21	-0.241657	0.281	0.414	1.58533e-16	CD8 Tn	PTGES3
5.808e-21	-2.06786	0.012	0.063	1.60934e-16	CD8 Tn	SPATS2
6.08223e-21	-6.62985	0	0.042	1.68532e-16	CD8 Tn	RGS12
6.15923e-21	-1.2127	0.052	0.121	1.70666e-16	CD8 Tn	TMEM70
6.19371e-21	-3.22654	0.005	0.051	1.71621e-16	CD8 Tn	TNNT1
6.28463e-21	-0.600796	0.126	0.216	1.74141e-16	CD8 Tn	PLP2
6.38091e-21	0.309088	0.742	0.642	1.76809e-16	CD8 Tn	ELOB
6.58388e-21	-1.43194	0.035	0.097	1.82433e-16	CD8 Tn	TMEM87A
6.95218e-21	-5.73055	0	0.043	1.92638e-16	CD8 Tn	FRMD4A
7.2364e-21	0.703782	0.138	0.081	2.00514e-16	CD8 Tn	CTLA4
7.37841e-21	-0.530717	0.443	0.517	2.04448e-16	CD8 Tn	RPS27L
7.38301e-21	-0.531275	0.193	0.294	2.04576e-16	CD8 Tn	SNRPD1
7.46542e-21	-1.03674	0.052	0.121	2.06859e-16	CD8 Tn	TACC1
7.50389e-21	-1.45511	0.028	0.087	2.07925e-16	CD8 Tn	CNP
7.51105e-21	-1.13495	0.043	0.108	2.08124e-16	CD8 Tn	OAZ2
7.77697e-21	-2.30873	0.011	0.062	2.15492e-16	CD8 Tn	FAH
7.88294e-21	-1.55714	0.019	0.074	2.18428e-16	CD8 Tn	MYO5A
8.29825e-21	-1.8728	0.017	0.07	2.29936e-16	CD8 Tn	ABHD2
8.99639e-21	1.43753	0.051	0.021	2.49281e-16	CD8 Tn	TNIP3
9.06826e-21	-1.02474	0.057	0.127	2.51272e-16	CD8 Tn	DCAF13
9.52688e-21	-1.07964	0.043	0.109	2.6398e-16	CD8 Tn	AHCYL1
9.99154e-21	-0.692155	0.1	0.184	2.76856e-16	CD8 Tn	NDUFS2
1.01443e-20	-1.93866	0.018	0.071	2.81087e-16	CD8 Tn	SCPEP1
1.03886e-20	-4.1134	0.002	0.045	2.87857e-16	CD8 Tn	FKBP14
1.05035e-20	-0.540965	0.098	0.183	2.91041e-16	CD8 Tn	SEPT2
1.06305e-20	-5.05633	0.001	0.043	2.94561e-16	CD8 Tn	GNA11
1.0938e-20	-1.46808	0.023	0.08	3.0308e-16	CD8 Tn	UBR5
1.09845e-20	-6.77191	0	0.041	3.04371e-16	CD8 Tn	CREB5
1.125e-20	-1.16182	0.038	0.101	3.11727e-16	CD8 Tn	DNAJC3
1.15983e-20	-1.54146	0.031	0.091	3.21378e-16	CD8 Tn	PGRMC2
1.17624e-20	-2.73612	0.007	0.055	3.25923e-16	CD8 Tn	ITGAV
1.18884e-20	-5.10678	0.001	0.043	3.29417e-16	CD8 Tn	IGF2BP2
1.21478e-20	-0.700156	0.065	0.139	3.36602e-16	CD8 Tn	EIF3B
1.24609e-20	-1.19221	0.035	0.097	3.45279e-16	CD8 Tn	C20orf27
1.26304e-20	-1.11147	0.055	0.124	3.49975e-16	CD8 Tn	ARRDC3
1.34532e-20	-0.759986	0.114	0.199	3.72774e-16	CD8 Tn	ARL6IP1
1.37e-20	-0.991716	0.051	0.119	3.79612e-16	CD8 Tn	CHD9
1.37477e-20	-0.754941	0.087	0.166	3.80935e-16	CD8 Tn	RNMT
1.43139e-20	-2.49804	0.015	0.066	3.96625e-16	CD8 Tn	UBE2T
1.43239e-20	-4.32621	0.001	0.043	3.96902e-16	CD8 Tn	CAMSAP2
1.45644e-20	-6.90708	0	0.041	4.03566e-16	CD8 Tn	PPIC
1.52277e-20	-1.23452	0.039	0.102	4.21943e-16	CD8 Tn	PSMG4
1.59118e-20	-0.662498	0.087	0.166	4.40901e-16	CD8 Tn	SYAP1
1.63682e-20	-0.570023	0.13	0.221	4.53546e-16	CD8 Tn	TOMM22
1.65946e-20	-1.39807	0.028	0.086	4.59819e-16	CD8 Tn	CPEB4
1.67442e-20	-4.45841	0.001	0.044	4.63964e-16	CD8 Tn	COL11A2
1.74834e-20	-1.67644	0.018	0.072	4.84447e-16	CD8 Tn	IMPAD1
1.77721e-20	-1.38679	0.022	0.077	4.92448e-16	CD8 Tn	PPP2CB
1.78679e-20	-1.05422	0.054	0.123	4.95101e-16	CD8 Tn	JOSD1
1.78958e-20	-1.42501	0.034	0.094	4.95875e-16	CD8 Tn	PPT1
1.79e-20	-1.6161	0.018	0.072	4.95991e-16	CD8 Tn	ABI2
1.87551e-20	-0.605289	0.073	0.149	5.19685e-16	CD8 Tn	TCEAL8
1.91326e-20	1.80423	0.034	0.011	5.30146e-16	CD8 Tn	AL158071.4
1.94725e-20	-1.41513	0.028	0.087	5.39563e-16	CD8 Tn	SLC39A7
1.95262e-20	1.37848	0.063	0.029	5.41051e-16	CD8 Tn	LINC01934
2.02406e-20	-2.16396	0.011	0.061	5.60848e-16	CD8 Tn	PDLIM5
2.04931e-20	-0.757451	0.093	0.172	5.67844e-16	CD8 Tn	LAMP1
2.16395e-20	-0.831911	0.067	0.14	5.99609e-16	CD8 Tn	MRPS18B
2.17206e-20	-0.602947	0.269	0.366	6.01856e-16	CD8 Tn	MTRNR2L12
2.21283e-20	-2.98341	0.008	0.055	6.13153e-16	CD8 Tn	CDK2
2.26533e-20	-5.87306	0	0.042	6.277e-16	CD8 Tn	TPST1
2.28094e-20	-6.86747	0	0.041	6.32025e-16	CD8 Tn	JAG1
2.32867e-20	-0.463186	0.188	0.292	6.45252e-16	CD8 Tn	CACYBP
2.35977e-20	-3.69567	0.002	0.045	6.53868e-16	CD8 Tn	NOL3
2.51809e-20	-2.50418	0.011	0.06	6.97737e-16	CD8 Tn	WIPI1
2.73912e-20	-6.73055	0	0.04	7.58982e-16	CD8 Tn	MDFI
2.74646e-20	-1.64132	0.021	0.076	7.61018e-16	CD8 Tn	HES4
3.09047e-20	-0.492822	0.139	0.23	8.56337e-16	CD8 Tn	GNB2
3.14329e-20	-1.43317	0.023	0.078	8.70974e-16	CD8 Tn	VAMP3
3.15968e-20	-6.70375	0	0.041	8.75517e-16	CD8 Tn	SOD3
3.17642e-20	-3.10784	0.003	0.046	8.80153e-16	CD8 Tn	SSBP2
3.22161e-20	-2.74223	0.007	0.053	8.92677e-16	CD8 Tn	FGFR1
3.23894e-20	-3.76658	0.002	0.045	8.97477e-16	CD8 Tn	PGF
3.30606e-20	-2.52363	0.009	0.056	9.16076e-16	CD8 Tn	FAM89A
3.34992e-20	-1.31227	0.031	0.09	9.28229e-16	CD8 Tn	BRAF
3.37347e-20	-0.607347	0.114	0.2	9.34755e-16	CD8 Tn	HAX1
3.61703e-20	-0.334865	0.276	0.395	1.00224e-15	CD8 Tn	SPCS1
3.70546e-20	-5.02493	0	0.041	1.02675e-15	CD8 Tn	PCGF2
3.79705e-20	-0.657805	0.078	0.154	1.05213e-15	CD8 Tn	FUNDC2
3.80241e-20	-0.925991	0.066	0.138	1.05361e-15	CD8 Tn	TGIF1
3.94834e-20	-0.744056	0.071	0.146	1.09404e-15	CD8 Tn	RALA
4.29625e-20	-1.93337	0.012	0.061	1.19045e-15	CD8 Tn	CPQ
4.35308e-20	0.959871	0.155	0.097	1.20619e-15	CD8 Tn	LAT
4.49883e-20	-0.362973	0.166	0.266	1.24658e-15	CD8 Tn	TUFM
4.5524e-20	-7.56757	0	0.04	1.26143e-15	CD8 Tn	ANGPTL4
4.87784e-20	-4.07463	0.001	0.043	1.3516e-15	CD8 Tn	SIRPA
4.89306e-20	-1.14375	0.041	0.103	1.35582e-15	CD8 Tn	GPATCH4
4.9147e-20	-4.43097	0.002	0.044	1.36182e-15	CD8 Tn	CYGB
5.04938e-20	0.882268	0.252	0.186	1.39913e-15	CD8 Tn	ABHD17A
5.04993e-20	-1.61788	0.024	0.079	1.39928e-15	CD8 Tn	IGSF8
5.3324e-20	-0.457248	0.158	0.255	1.47755e-15	CD8 Tn	BANF1
5.37297e-20	-5.94551	0.001	0.042	1.4888e-15	CD8 Tn	THY1
5.37327e-20	-0.717621	0.081	0.158	1.48888e-15	CD8 Tn	UBE2V2
5.43813e-20	-2.45931	0.013	0.062	1.50685e-15	CD8 Tn	LYN
5.87768e-20	-5.59095	0	0.041	1.62865e-15	CD8 Tn	GULP1
5.9078e-20	-1.99765	0.015	0.066	1.63699e-15	CD8 Tn	WASHC4
5.9423e-20	-1.12489	0.044	0.108	1.64655e-15	CD8 Tn	GLG1
5.95234e-20	-1.09597	0.063	0.133	1.64933e-15	CD8 Tn	TMEM165
6.0284e-20	-4.10316	0.002	0.043	1.67041e-15	CD8 Tn	IL13RA1
6.04042e-20	-1.36434	0.03	0.088	1.67374e-15	CD8 Tn	SEC61A1
6.26429e-20	-1.01774	0.054	0.121	1.73577e-15	CD8 Tn	MGAT1
6.40317e-20	-1.40933	0.022	0.076	1.77425e-15	CD8 Tn	FEZ2
6.55357e-20	-3.63455	0.002	0.044	1.81593e-15	CD8 Tn	NFIX
6.60328e-20	0.927173	0.216	0.151	1.8297e-15	CD8 Tn	CASP4
6.63042e-20	-1.41628	0.031	0.09	1.83722e-15	CD8 Tn	ZNF330
7.61886e-20	-1.18613	0.034	0.094	2.11111e-15	CD8 Tn	RAB5A
7.6321e-20	-0.403431	0.148	0.243	2.11478e-15	CD8 Tn	CSNK1A1
7.65496e-20	-1.54321	0.017	0.069	2.12111e-15	CD8 Tn	SAMD4B
8.3743e-20	-5.47495	0.001	0.041	2.32043e-15	CD8 Tn	TMEM176A
8.48812e-20	-2.43026	0.011	0.058	2.35197e-15	CD8 Tn	CENPW
8.8151e-20	-1.30573	0.029	0.086	2.44258e-15	CD8 Tn	TNPO1
9.08528e-20	-1.01063	0.043	0.107	2.51744e-15	CD8 Tn	PAIP1
9.14084e-20	-1.25386	0.072	0.143	2.53284e-15	CD8 Tn	CHD2
9.47491e-20	-2.04951	0.013	0.062	2.6254e-15	CD8 Tn	HIBADH
9.7627e-20	-0.966787	0.061	0.13	2.70515e-15	CD8 Tn	POLR2A
1.02068e-19	-1.02881	0.056	0.123	2.82821e-15	CD8 Tn	MRPL32
1.02109e-19	-4.63629	0.003	0.045	2.82934e-15	CD8 Tn	CD14
1.05414e-19	1.28285	0.091	0.048	2.92093e-15	CD8 Tn	GIMAP2
1.08748e-19	-1.55197	0.023	0.077	3.01331e-15	CD8 Tn	MINDY2
1.16301e-19	-6.97131	0	0.039	3.22259e-15	CD8 Tn	SEMA3B
1.19228e-19	1.15536	0.071	0.034	3.30369e-15	CD8 Tn	CLIC3
1.30006e-19	-2.75539	0.007	0.052	3.60235e-15	CD8 Tn	CBR3
1.30045e-19	-1.75449	0.015	0.065	3.6034e-15	CD8 Tn	CSNK1E
1.33387e-19	-0.903451	0.046	0.111	3.69602e-15	CD8 Tn	PUM1
1.35727e-19	-0.826443	0.053	0.12	3.76086e-15	CD8 Tn	CPNE3
1.36998e-19	-1.23442	0.05	0.115	3.79607e-15	CD8 Tn	SLC20A1
1.37405e-19	-1.28233	0.027	0.083	3.80735e-15	CD8 Tn	SSH2
1.42433e-19	-5.04929	0.001	0.041	3.94668e-15	CD8 Tn	PLEKHA4
1.45548e-19	-1.57551	0.018	0.069	4.03299e-15	CD8 Tn	LACTB
1.4664e-19	-3.15574	0.004	0.046	4.06326e-15	CD8 Tn	SMIM3
1.47792e-19	-5.0419	0	0.04	4.09516e-15	CD8 Tn	SGCD
1.47873e-19	-1.58001	0.022	0.075	4.09742e-15	CD8 Tn	RERE
1.5488e-19	-2.4121	0.008	0.054	4.29157e-15	CD8 Tn	SPINT2
1.55788e-19	-6.46276	0	0.039	4.31673e-15	CD8 Tn	NAV1
1.57086e-19	-1.09447	0.035	0.095	4.3527e-15	CD8 Tn	C8orf33
1.6249e-19	-0.673822	0.079	0.155	4.50243e-15	CD8 Tn	YTHDF2
1.62765e-19	-0.71035	0.076	0.15	4.51006e-15	CD8 Tn	BBX
1.63468e-19	-0.359341	0.162	0.261	4.52954e-15	CD8 Tn	XRCC6
1.65952e-19	-2.58099	0.005	0.049	4.59837e-15	CD8 Tn	NEK6
1.65966e-19	-4.6377	0.001	0.041	4.59875e-15	CD8 Tn	SGCE
1.69533e-19	-1.47393	0.021	0.074	4.69758e-15	CD8 Tn	LTBP3
1.72998e-19	1.14602	0.136	0.083	4.79361e-15	CD8 Tn	SLC9A3R1
1.73038e-19	-2.6171	0.006	0.05	4.79471e-15	CD8 Tn	PTP4A3
1.76474e-19	-5.40234	0.001	0.041	4.88993e-15	CD8 Tn	CPE
1.78137e-19	-0.89439	0.126	0.212	4.936e-15	CD8 Tn	HNRNPH3
1.81617e-19	-0.599501	0.1	0.181	5.03244e-15	CD8 Tn	FAM162A
1.88705e-19	-3.21672	0.005	0.048	5.22884e-15	CD8 Tn	HDGFL3
1.88981e-19	0.558931	0.281	0.202	5.23648e-15	CD8 Tn	FYB1
1.90324e-19	-0.687016	0.072	0.144	5.27368e-15	CD8 Tn	NEU1
1.90997e-19	-0.737178	0.055	0.122	5.29233e-15	CD8 Tn	ESF1
1.91326e-19	-3.12531	0.006	0.05	5.30146e-15	CD8 Tn	SCD
1.92776e-19	-5.14684	0.001	0.041	5.34163e-15	CD8 Tn	MS4A7
1.93852e-19	-2.37355	0.011	0.058	5.37145e-15	CD8 Tn	FUCA2
1.94208e-19	-0.611535	0.095	0.175	5.38132e-15	CD8 Tn	NDUFS4
2.17026e-19	-0.602735	0.09	0.168	6.01357e-15	CD8 Tn	GTF2I
2.21184e-19	-1.26191	0.038	0.098	6.12877e-15	CD8 Tn	FAM53C
2.23677e-19	-1.01595	0.756	0.686	6.19786e-15	CD8 Tn	S100A10
2.28027e-19	-2.89667	0.005	0.048	6.31839e-15	CD8 Tn	CPEB2
2.31476e-19	-1.65982	0.023	0.077	6.41396e-15	CD8 Tn	MXRA7
2.33049e-19	0.861708	0.231	0.165	6.45756e-15	CD8 Tn	WIPF1
2.38494e-19	0.854404	0.131	0.078	6.60843e-15	CD8 Tn	IFITM1
2.40763e-19	-0.908686	0.065	0.134	6.67131e-15	CD8 Tn	RAB10
2.42854e-19	-3.01311	0.006	0.05	6.72924e-15	CD8 Tn	VCL
2.47418e-19	-3.39315	0.003	0.045	6.8557e-15	CD8 Tn	PIK3CD-AS2
2.57748e-19	-1.72001	0.018	0.069	7.14194e-15	CD8 Tn	PDLIM7
2.72031e-19	-2.00737	0.013	0.061	7.53771e-15	CD8 Tn	CFL2
2.7878e-19	-1.31178	0.023	0.076	7.72472e-15	CD8 Tn	EEA1
2.81472e-19	-1.54274	0.027	0.082	7.7993e-15	CD8 Tn	REV3L
2.92901e-19	-0.860142	0.078	0.15	8.11599e-15	CD8 Tn	MRPL13
3.09866e-19	-2.77773	0.006	0.05	8.58609e-15	CD8 Tn	IL6R
3.13562e-19	-0.507074	0.131	0.219	8.68849e-15	CD8 Tn	EIF4H
3.32101e-19	-0.716696	0.572	0.585	9.20218e-15	CD8 Tn	TXN
3.41751e-19	-4.1583	0.002	0.042	9.46958e-15	CD8 Tn	RAC3
3.43281e-19	-0.863342	0.067	0.137	9.51198e-15	CD8 Tn	ARID1B
3.44444e-19	0.881366	0.199	0.136	9.54419e-15	CD8 Tn	HCLS1
3.4509e-19	-0.733129	0.081	0.155	9.5621e-15	CD8 Tn	BRD4
3.50255e-19	-4.50992	0.003	0.044	9.7052e-15	CD8 Tn	ARC
3.69121e-19	-0.913955	0.061	0.129	1.0228e-14	CD8 Tn	TIMM17A
3.69697e-19	-1.90336	0.018	0.068	1.02439e-14	CD8 Tn	SNAPC1
3.81038e-19	-1.20603	0.044	0.106	1.05582e-14	CD8 Tn	PLK3
3.98917e-19	-4.64036	0.012	0.058	1.10536e-14	CD8 Tn	LYZ
4.13207e-19	-2.13773	0.015	0.064	1.14495e-14	CD8 Tn	OTUD1
4.20885e-19	-4.32264	0.001	0.041	1.16623e-14	CD8 Tn	MFAP2
4.22554e-19	-4.99853	0	0.039	1.17086e-14	CD8 Tn	FOXD3-AS1
4.28086e-19	-1.34963	0.044	0.106	1.18618e-14	CD8 Tn	MRPL44
4.29824e-19	-0.363633	0.159	0.255	1.191e-14	CD8 Tn	AP2M1
4.33926e-19	-1.73177	0.034	0.091	1.20236e-14	CD8 Tn	PPIF
4.37623e-19	-1.15862	0.102	0.177	1.21261e-14	CD8 Tn	IFI6
4.43303e-19	1.37314	0.054	0.024	1.22835e-14	CD8 Tn	AKAP5
4.516e-19	-1.05286	0.053	0.117	1.25134e-14	CD8 Tn	CHCHD3
4.57117e-19	-0.653086	0.094	0.171	1.26663e-14	CD8 Tn	TNRC6B
4.78306e-19	-1.82186	0.014	0.063	1.32534e-14	CD8 Tn	SUN1
4.79096e-19	-5.69596	0	0.039	1.32753e-14	CD8 Tn	CSAG1
5.06816e-19	0.440991	0.099	0.054	1.40434e-14	CD8 Tn	GNLY
5.09629e-19	-0.999788	0.053	0.117	1.41213e-14	CD8 Tn	PIGT
5.12009e-19	-6.61021	0	0.038	1.41872e-14	CD8 Tn	AMOTL1
5.12522e-19	-6.78659	0	0.039	1.42015e-14	CD8 Tn	RARRES2
5.17118e-19	-0.300353	0.19	0.291	1.43288e-14	CD8 Tn	EIF2S2
5.60429e-19	-1.24557	0.305	0.377	1.55289e-14	CD8 Tn	ANXA1
5.75296e-19	-3.4156	0.009	0.053	1.59409e-14	CD8 Tn	FGL2
5.84634e-19	-1.59847	0.024	0.077	1.61996e-14	CD8 Tn	KDM5B
5.88548e-19	-4.17093	0.006	0.049	1.63081e-14	CD8 Tn	DMKN
6.04247e-19	-6.63362	0	0.038	1.67431e-14	CD8 Tn	RAI14
6.05421e-19	-4.75758	0.001	0.04	1.67756e-14	CD8 Tn	CSPG4
6.25766e-19	-3.13232	0.005	0.047	1.73394e-14	CD8 Tn	FAM92A
6.57599e-19	-4.92574	0	0.039	1.82214e-14	CD8 Tn	CDC42EP1
6.65681e-19	-0.741188	0.069	0.14	1.84454e-14	CD8 Tn	EMC4
6.6942e-19	-3.03309	0.058	0.123	1.85489e-14	CD8 Tn	PLCG2
6.72006e-19	-1.68964	0.011	0.058	1.86206e-14	CD8 Tn	TCEAL3
6.87148e-19	-3.11182	0.004	0.046	1.90402e-14	CD8 Tn	BPHL
7.09707e-19	-0.542328	0.139	0.226	1.96653e-14	CD8 Tn	ALKBH7
7.27327e-19	-1.60611	0.021	0.073	2.01535e-14	CD8 Tn	PCNX4
7.55122e-19	-2.40204	0.012	0.058	2.09237e-14	CD8 Tn	ILVBL
7.56338e-19	-1.58346	0.023	0.076	2.09574e-14	CD8 Tn	MAML2
7.61698e-19	-3.46448	0.003	0.043	2.11059e-14	CD8 Tn	FKBP7
7.79996e-19	-0.694702	0.087	0.161	2.16129e-14	CD8 Tn	MACF1
7.83528e-19	-1.68819	0.016	0.064	2.17108e-14	CD8 Tn	SNX8
7.85049e-19	-1.23494	0.054	0.117	2.17529e-14	CD8 Tn	NT5C3A
8.0038e-19	-0.751585	0.061	0.129	2.21777e-14	CD8 Tn	SMARCB1
8.02326e-19	-0.417572	0.239	0.342	2.22316e-14	CD8 Tn	MRPS21
8.6096e-19	-5.07555	0.001	0.039	2.38563e-14	CD8 Tn	STK32A
8.61584e-19	-1.02501	0.048	0.111	2.38736e-14	CD8 Tn	DNAJC2
9.8149e-19	1.15921	0.1	0.056	2.71961e-14	CD8 Tn	ABI3
1.00171e-18	0.809175	0.226	0.161	2.77563e-14	CD8 Tn	LYST
1.02603e-18	-1.0607	0.043	0.104	2.84302e-14	CD8 Tn	TMEM106C
1.04955e-18	-5.64607	0	0.038	2.90819e-14	CD8 Tn	THBD
1.06764e-18	-1.1601	0.032	0.088	2.95831e-14	CD8 Tn	RIF1
1.09091e-18	-0.344185	0.157	0.25	3.02279e-14	CD8 Tn	RBMX
1.11732e-18	-1.03801	0.047	0.11	3.09598e-14	CD8 Tn	CBX4
1.19703e-18	-0.639851	0.139	0.223	3.31685e-14	CD8 Tn	C4orf48
1.2186e-18	-0.847179	0.047	0.11	3.37662e-14	CD8 Tn	MRPL17
1.22656e-18	-5.24119	0.01	0.055	3.39869e-14	CD8 Tn	S100A9
1.24473e-18	-5.78793	0	0.038	3.44902e-14	CD8 Tn	AHNAK2
1.24877e-18	-6.80559	0	0.037	3.46022e-14	CD8 Tn	PLOD2
1.2705e-18	-1.46511	0.026	0.079	3.52044e-14	CD8 Tn	PICALM
1.30041e-18	-0.583663	0.098	0.175	3.60331e-14	CD8 Tn	SAT2
1.30341e-18	-0.69032	0.069	0.139	3.61163e-14	CD8 Tn	NELFE
1.32652e-18	-7.10276	0	0.038	3.67566e-14	CD8 Tn	STC1
1.34562e-18	0.85491	0.222	0.158	3.72859e-14	CD8 Tn	ICAM3
1.3694e-18	-2.70441	0.006	0.048	3.79447e-14	CD8 Tn	RNF24
1.38527e-18	-0.692476	0.055	0.121	3.83844e-14	CD8 Tn	PSMD12
1.42963e-18	-2.21626	0.012	0.058	3.96137e-14	CD8 Tn	CLCN3
1.44006e-18	1.67904	0.048	0.02	3.99027e-14	CD8 Tn	RAB37
1.44647e-18	-8.15557	0	0.038	4.00801e-14	CD8 Tn	CXCL3
1.50451e-18	-0.678657	0.108	0.188	4.16884e-14	CD8 Tn	PIM3
1.57052e-18	0.872745	0.214	0.152	4.35174e-14	CD8 Tn	CDC42SE2
1.59122e-18	-0.260625	0.276	0.397	4.4091e-14	CD8 Tn	ATP6V0E1
1.67826e-18	-1.88951	0.012	0.058	4.65028e-14	CD8 Tn	GNB4
1.68816e-18	-0.584316	0.077	0.149	4.67772e-14	CD8 Tn	ABCF1
1.73476e-18	-1.18628	0.019	0.069	4.80685e-14	CD8 Tn	RRAGC
1.74177e-18	-2.06142	0.012	0.057	4.82626e-14	CD8 Tn	SDC4
1.75244e-18	-5.83096	0.003	0.042	4.85583e-14	CD8 Tn	G0S2
1.76925e-18	1.38101	0.047	0.02	4.90242e-14	CD8 Tn	CCR5
1.89479e-18	-0.720478	0.105	0.182	5.25027e-14	CD8 Tn	DNAJC15
1.90109e-18	-0.92793	0.051	0.115	5.26773e-14	CD8 Tn	NTMT1
1.92093e-18	-6.40399	0	0.037	5.32272e-14	CD8 Tn	SMARCA1
2.0133e-18	-0.954975	0.068	0.136	5.57867e-14	CD8 Tn	PCNA
2.05347e-18	-2.17637	0.01	0.054	5.68997e-14	CD8 Tn	GALE
2.07267e-18	-6.30609	0	0.037	5.74317e-14	CD8 Tn	PLPP3
2.13956e-18	-1.48799	0.025	0.077	5.92851e-14	CD8 Tn	TMEM9
2.15738e-18	-0.404668	0.183	0.278	5.97789e-14	CD8 Tn	NDUFA6
2.16213e-18	-0.528683	0.11	0.19	5.99104e-14	CD8 Tn	NDFIP1
2.16584e-18	-0.924475	0.093	0.166	6.00133e-14	CD8 Tn	ZC3HAV1
2.24121e-18	-0.522321	0.514	0.566	6.21018e-14	CD8 Tn	PRDX1
2.33476e-18	-6.4594	0	0.036	6.4694e-14	CD8 Tn	RASAL2
2.33708e-18	-2.12832	0.014	0.06	6.47583e-14	CD8 Tn	CDK16
2.33853e-18	-1.55353	0.025	0.077	6.47983e-14	CD8 Tn	NPTN
2.38908e-18	-0.431401	0.222	0.323	6.6199e-14	CD8 Tn	ATP5F1A
2.39869e-18	-1.11815	0.045	0.105	6.64652e-14	CD8 Tn	SPTY2D1
2.41216e-18	-4.20494	0.001	0.039	6.68386e-14	CD8 Tn	PALLD
2.51847e-18	-4.27241	0.001	0.038	6.97843e-14	CD8 Tn	BHLHE41
2.54572e-18	-1.81119	0.021	0.07	7.05392e-14	CD8 Tn	NUP58
2.56168e-18	-5.92936	0	0.037	7.09815e-14	CD8 Tn	PBK
2.61601e-18	-4.39773	0.001	0.038	7.24871e-14	CD8 Tn	GAS6
2.644e-18	-0.591248	0.172	0.262	7.32625e-14	CD8 Tn	ANKRD12
2.73114e-18	-4.86707	0	0.037	7.56772e-14	CD8 Tn	GJA1
2.75213e-18	-0.944278	0.049	0.111	7.62586e-14	CD8 Tn	PAFAH1B3
2.79938e-18	-0.820255	0.066	0.133	7.75679e-14	CD8 Tn	SRSF6
2.89845e-18	-0.179908	0.204	0.314	8.03132e-14	CD8 Tn	EIF4B
2.90029e-18	-6.39625	0	0.036	8.03643e-14	CD8 Tn	SEZ6L2
2.97486e-18	-0.428331	0.139	0.226	8.24303e-14	CD8 Tn	TMBIM4
2.99096e-18	-2.19112	0.01	0.054	8.28766e-14	CD8 Tn	KIF1B
3.03824e-18	-1.61341	0.018	0.067	8.41865e-14	CD8 Tn	CYB5R1
3.08708e-18	-5.4895	0.001	0.038	8.55398e-14	CD8 Tn	CFH
3.08778e-18	-1.20625	0.03	0.084	8.55594e-14	CD8 Tn	DTYMK
3.14464e-18	-0.648424	0.065	0.132	8.71348e-14	CD8 Tn	CREBRF
3.15276e-18	-1.80157	0.016	0.064	8.73597e-14	CD8 Tn	TRAP1
3.29111e-18	-2.11433	0.014	0.06	9.11935e-14	CD8 Tn	SMAD5
3.29613e-18	-4.44891	0	0.037	9.13323e-14	CD8 Tn	FMNL2
3.39863e-18	-6.38287	0	0.036	9.41727e-14	CD8 Tn	CDC42BPA
3.40651e-18	-0.492847	0.122	0.205	9.4391e-14	CD8 Tn	PPP1CB
3.40991e-18	0.53759	0.356	0.289	9.44852e-14	CD8 Tn	IFITM2
3.44529e-18	-0.476869	0.115	0.196	9.54657e-14	CD8 Tn	FXR1
3.64092e-18	-4.00825	0.002	0.04	1.00886e-13	CD8 Tn	AFDN
3.66657e-18	-0.32648	0.201	0.304	1.01597e-13	CD8 Tn	ANAPC11
3.67079e-18	-2.33129	0.016	0.063	1.01714e-13	CD8 Tn	HPGD
3.75748e-18	-4.06953	0.001	0.038	1.04116e-13	CD8 Tn	GAPLINC
3.81401e-18	-1.0768	0.039	0.097	1.05682e-13	CD8 Tn	MAGOHB
3.90767e-18	-0.64928	0.094	0.169	1.08278e-13	CD8 Tn	UGP2
3.92924e-18	-2.46891	0.007	0.049	1.08875e-13	CD8 Tn	BMPR2
3.97158e-18	-1.0658	0.038	0.095	1.10048e-13	CD8 Tn	CERS2
3.99694e-18	-1.2933	0.027	0.079	1.10751e-13	CD8 Tn	EGLN1
4.14983e-18	-6.78278	0.002	0.04	1.14988e-13	CD8 Tn	COL3A1
4.32814e-18	-0.510323	0.269	0.367	1.19928e-13	CD8 Tn	SSBP1
4.36254e-18	-1.59145	0.021	0.071	1.20882e-13	CD8 Tn	C1orf162
4.60711e-18	-0.487618	0.114	0.195	1.27658e-13	CD8 Tn	ZNF207
4.66355e-18	-0.367437	0.168	0.262	1.29222e-13	CD8 Tn	BZW1
4.67593e-18	-2.5005	0.013	0.058	1.29565e-13	CD8 Tn	SLC2A1
4.67848e-18	-1.12588	0.044	0.104	1.29636e-13	CD8 Tn	CARD19
4.6987e-18	-3.68871	0.002	0.04	1.30196e-13	CD8 Tn	COX7A1
4.92055e-18	-2.2052	0.01	0.054	1.36343e-13	CD8 Tn	PACSIN2
4.93453e-18	-2.8021	0.005	0.046	1.36731e-13	CD8 Tn	NT5DC2
4.96063e-18	-3.47961	0.007	0.049	1.37454e-13	CD8 Tn	CLU
5.02317e-18	-3.75842	0.002	0.04	1.39187e-13	CD8 Tn	CXCL16
5.0618e-18	-1.99522	0.011	0.055	1.40257e-13	CD8 Tn	NFE2L1
5.27087e-18	-2.06005	0.011	0.055	1.46051e-13	CD8 Tn	NOTCH2
5.37459e-18	-4.19542	0.002	0.039	1.48925e-13	CD8 Tn	ZCCHC24
5.38416e-18	-0.301276	0.186	0.287	1.4919e-13	CD8 Tn	EIF3I
5.45758e-18	-6.72908	0	0.037	1.51224e-13	CD8 Tn	COL5A2
5.4644e-18	-2.94055	0.004	0.044	1.51413e-13	CD8 Tn	MAP3K20
5.58325e-18	0.841555	0.189	0.129	1.54706e-13	CD8 Tn	OCIAD2
5.62346e-18	-1.38037	0.034	0.088	1.5582e-13	CD8 Tn	USP36
5.86348e-18	-3.98449	0.002	0.04	1.62471e-13	CD8 Tn	TCF7L2
6.2511e-18	-0.577644	0.076	0.147	1.73212e-13	CD8 Tn	NIFK
6.44388e-18	-0.777352	0.048	0.109	1.78553e-13	CD8 Tn	USP8
6.60235e-18	-0.344157	0.207	0.308	1.82944e-13	CD8 Tn	SPCS2
6.66986e-18	-3.19444	0.015	0.06	1.84815e-13	CD8 Tn	AQP3
6.75297e-18	-0.527647	0.129	0.213	1.87118e-13	CD8 Tn	AHSA1
7.14946e-18	-1.08811	0.046	0.105	1.98105e-13	CD8 Tn	ALG13
7.21649e-18	-5.23572	0	0.036	1.99962e-13	CD8 Tn	HAS2
7.28385e-18	0.876424	0.127	0.076	2.01828e-13	CD8 Tn	CD96
7.48196e-18	-3.54046	0.002	0.04	2.07318e-13	CD8 Tn	SH2B3
7.68568e-18	1.67853	0.037	0.014	2.12963e-13	CD8 Tn	ZBED2
7.86763e-18	-1.37569	0.024	0.075	2.18004e-13	CD8 Tn	RP9
8.05848e-18	-5.65597	0.005	0.044	2.23292e-13	CD8 Tn	C1QA
8.19022e-18	0.193361	0.997	0.984	2.26943e-13	CD8 Tn	RPS11
8.19182e-18	-9.7293	0	0.035	2.26987e-13	CD8 Tn	IL1B
8.38164e-18	-1.37369	0.02	0.069	2.32247e-13	CD8 Tn	BAZ2B
8.77835e-18	-4.93102	0.001	0.037	2.43239e-13	CD8 Tn	RRAGD
8.90794e-18	-4.66421	0.001	0.038	2.4683e-13	CD8 Tn	ENPP2
9.03974e-18	0.728839	0.242	0.176	2.50482e-13	CD8 Tn	FAM107B
9.16569e-18	-4.70405	0.001	0.037	2.53972e-13	CD8 Tn	RCN3
9.33158e-18	-4.27394	0.002	0.04	2.58569e-13	CD8 Tn	MGLL
9.53897e-18	-5.40086	0	0.036	2.64315e-13	CD8 Tn	SORT1
9.55278e-18	-0.332003	0.148	0.239	2.64698e-13	CD8 Tn	NOL7
9.89385e-18	-8.13529	0.001	0.038	2.74149e-13	CD8 Tn	CXCL14
1.00875e-17	-6.44481	0	0.035	2.79516e-13	CD8 Tn	TBX3
1.03801e-17	-0.729849	0.054	0.116	2.87623e-13	CD8 Tn	EPRS
1.04709e-17	-0.433258	0.138	0.224	2.90138e-13	CD8 Tn	TXNL4A
1.06188e-17	-0.680913	0.094	0.167	2.94237e-13	CD8 Tn	STOML2
1.07144e-17	-0.698133	0.074	0.142	2.96884e-13	CD8 Tn	APH1A
1.12877e-17	-0.196121	0.304	0.426	3.1277e-13	CD8 Tn	NDUFB11
1.16879e-17	-0.892998	0.057	0.12	3.2386e-13	CD8 Tn	DCTN6
1.18518e-17	-5.49351	0	0.036	3.28401e-13	CD8 Tn	SPHK1
1.18711e-17	-2.03977	0.013	0.057	3.28937e-13	CD8 Tn	RIPK2
1.20858e-17	-1.39406	0.022	0.072	3.34885e-13	CD8 Tn	FNDC3A
1.22645e-17	-0.94453	0.039	0.096	3.39838e-13	CD8 Tn	CYHR1
1.24677e-17	-7.34782	0	0.035	3.45466e-13	CD8 Tn	EPHA2
1.27449e-17	-7.14416	0	0.035	3.53148e-13	CD8 Tn	TFPI
1.27688e-17	-0.233943	0.191	0.293	3.53812e-13	CD8 Tn	XRCC5
1.27771e-17	-4.00905	0.002	0.039	3.5404e-13	CD8 Tn	IL1RAP
1.27828e-17	1.0743	0.121	0.073	3.54198e-13	CD8 Tn	RHOF
1.2795e-17	-1.63517	0.016	0.062	3.54535e-13	CD8 Tn	SMURF2
1.29112e-17	-0.500154	0.1	0.177	3.57756e-13	CD8 Tn	G3BP2
1.29356e-17	-2.31489	0.011	0.054	3.58433e-13	CD8 Tn	SLC25A13
1.31243e-17	-1.54398	0.025	0.075	3.63661e-13	CD8 Tn	MKLN1
1.32739e-17	-1.29861	0.057	0.118	3.67808e-13	CD8 Tn	PCF11
1.32816e-17	-0.873757	0.043	0.101	3.68021e-13	CD8 Tn	TOMM40
1.37913e-17	-4.98055	0.001	0.037	3.82142e-13	CD8 Tn	FOXC1
1.391e-17	-2.9725	0.004	0.043	3.85432e-13	CD8 Tn	LINC01116
1.4033e-17	-2.67839	0.004	0.042	3.88839e-13	CD8 Tn	ATP6V0A1
1.43852e-17	-1.92796	0.015	0.06	3.98599e-13	CD8 Tn	IFT22
1.4502e-17	-2.11804	0.013	0.058	4.01836e-13	CD8 Tn	CLCN7
1.47175e-17	-0.838299	0.098	0.17	4.07806e-13	CD8 Tn	GLS
1.48733e-17	-0.408042	0.153	0.241	4.12123e-13	CD8 Tn	LAMTOR1
1.55225e-17	-4.84921	0	0.036	4.30113e-13	CD8 Tn	LMO2
1.57831e-17	1.12215	0.087	0.047	4.37334e-13	CD8 Tn	GPR174
1.6302e-17	-1.25322	0.027	0.079	4.51711e-13	CD8 Tn	TAX1BP3
1.63087e-17	-1.80801	0.013	0.058	4.51898e-13	CD8 Tn	RARA
1.65091e-17	-1.14224	0.036	0.09	4.57452e-13	CD8 Tn	ACO2
1.68171e-17	-0.976858	0.044	0.103	4.65985e-13	CD8 Tn	TAF11
1.71341e-17	0.258721	0.501	0.419	4.74768e-13	CD8 Tn	CYBA
1.76438e-17	-0.331416	0.372	0.475	4.88893e-13	CD8 Tn	SNU13
1.94755e-17	-0.554452	0.737	0.696	5.39646e-13	CD8 Tn	LDHA
2.03369e-17	-1.14225	0.044	0.102	5.63515e-13	CD8 Tn	PARVB
2.16665e-17	-1.44608	0.02	0.067	6.00357e-13	CD8 Tn	FOXO3
2.17418e-17	-0.586663	0.101	0.176	6.02443e-13	CD8 Tn	BCAS2
2.20324e-17	-2.78924	0.004	0.043	6.10496e-13	CD8 Tn	DAG1
2.28694e-17	-1.8268	0.013	0.057	6.33689e-13	CD8 Tn	PRKD3
2.306e-17	-3.28509	0.004	0.042	6.38971e-13	CD8 Tn	DUSP3
2.32353e-17	-1.07083	0.039	0.094	6.43828e-13	CD8 Tn	HECTD1
2.36742e-17	-2.01768	0.026	0.075	6.55987e-13	CD8 Tn	GEM
2.37065e-17	-4.81922	0	0.035	6.56885e-13	CD8 Tn	TRIQK
2.44406e-17	-0.839723	0.082	0.15	6.77225e-13	CD8 Tn	MRPL21
2.45287e-17	-4.37838	0.001	0.037	6.79665e-13	CD8 Tn	DOCK7
2.47026e-17	-0.357488	0.112	0.191	6.84485e-13	CD8 Tn	METAP2
2.4846e-17	-2.03318	0.007	0.047	6.88458e-13	CD8 Tn	RENBP
2.58856e-17	-0.934594	0.046	0.105	7.17265e-13	CD8 Tn	NDUFAF2
2.61061e-17	-0.781882	0.074	0.14	7.23375e-13	CD8 Tn	UFM1
2.62009e-17	-6.30146	0	0.034	7.26001e-13	CD8 Tn	SOCS6
2.63497e-17	-1.24851	0.031	0.083	7.30122e-13	CD8 Tn	ADAM10
2.70651e-17	-3.58537	0.001	0.037	7.49947e-13	CD8 Tn	WLS
2.75612e-17	-0.817592	0.063	0.126	7.63694e-13	CD8 Tn	YIF1A
2.78959e-17	-1.02231	0.043	0.1	7.72968e-13	CD8 Tn	ZNF638
2.79276e-17	-1.16445	0.028	0.079	7.73847e-13	CD8 Tn	IFT57
2.80809e-17	1.40536	0.042	0.017	7.78094e-13	CD8 Tn	GFI1
2.82266e-17	-4.15279	0.007	0.047	7.82131e-13	CD8 Tn	CD79A
2.8437e-17	-2.08039	0.02	0.067	7.87961e-13	CD8 Tn	PHGDH
2.84871e-17	-3.09498	0.004	0.041	7.8935e-13	CD8 Tn	OPN3
2.89448e-17	-3.16274	0.002	0.039	8.02032e-13	CD8 Tn	PHLDB1
2.92452e-17	-0.843927	0.529	0.378	8.10355e-13	CD8 Tn	CD74
2.92969e-17	-1.79982	0.017	0.063	8.11787e-13	CD8 Tn	SLC16A1
3.06626e-17	-0.565267	0.115	0.191	8.4963e-13	CD8 Tn	BCLAF1
3.07267e-17	-0.986742	0.047	0.105	8.51406e-13	CD8 Tn	NUDT4
3.14856e-17	-1.20039	0.036	0.09	8.72434e-13	CD8 Tn	MED13
3.16159e-17	-0.457903	0.158	0.245	8.76046e-13	CD8 Tn	RPS19BP1
3.25221e-17	-5.39514	0	0.035	9.01155e-13	CD8 Tn	MMP17
3.26253e-17	-0.951047	0.046	0.105	9.04015e-13	CD8 Tn	ARL1
3.30397e-17	-5.07046	0.001	0.036	9.15496e-13	CD8 Tn	TMEM45A
3.30787e-17	-0.773051	0.064	0.128	9.16578e-13	CD8 Tn	MYL6B
3.30952e-17	-6.04587	0.002	0.038	9.17036e-13	CD8 Tn	PTGDS
3.31701e-17	-1.2718	0.029	0.081	9.19109e-13	CD8 Tn	ING1
3.40588e-17	-3.15635	0.002	0.039	9.43736e-13	CD8 Tn	LRMDA
3.46547e-17	-6.8669	0.001	0.037	9.60247e-13	CD8 Tn	DCN
3.46989e-17	-2.09537	0.013	0.056	9.61472e-13	CD8 Tn	FTX
3.47038e-17	-4.18432	0.002	0.038	9.61607e-13	CD8 Tn	FGD4
3.51872e-17	-6.44104	0	0.034	9.75003e-13	CD8 Tn	NID1
3.58748e-17	-0.850095	0.08	0.146	9.94055e-13	CD8 Tn	GGCT
3.68541e-17	-4.43295	0.001	0.036	1.02119e-12	CD8 Tn	SPRY4
3.72267e-17	-0.177868	0.3	0.425	1.03151e-12	CD8 Tn	YWHAZ
3.74578e-17	-2.92516	0.004	0.041	1.03792e-12	CD8 Tn	SH3PXD2A
3.78818e-17	-5.35116	0	0.035	1.04967e-12	CD8 Tn	OBSL1
3.78965e-17	-0.657451	0.097	0.17	1.05007e-12	CD8 Tn	CHORDC1
3.82216e-17	-7.83311	0	0.034	1.05908e-12	CD8 Tn	AQP1
3.8573e-17	-1.28993	0.047	0.105	1.06882e-12	CD8 Tn	ANKRD10
3.93699e-17	-1.39932	0.028	0.079	1.0909e-12	CD8 Tn	HCG18
3.99198e-17	-0.845998	0.066	0.129	1.10614e-12	CD8 Tn	PRDM2
4.05053e-17	-7.92616	0	0.034	1.12236e-12	CD8 Tn	PTGS2
4.09005e-17	-0.919288	0.118	0.19	1.13331e-12	CD8 Tn	YME1L1
4.10266e-17	-1.53166	0.02	0.067	1.13681e-12	CD8 Tn	MLXIP
4.13736e-17	-4.40086	0	0.035	1.14642e-12	CD8 Tn	EVA1A
4.19947e-17	-4.73506	0.001	0.036	1.16363e-12	CD8 Tn	FILIP1L
4.23458e-17	-5.34638	0	0.035	1.17336e-12	CD8 Tn	MYH10
4.25065e-17	-6.97299	0	0.035	1.17781e-12	CD8 Tn	INHBA
4.25123e-17	-0.390931	0.174	0.264	1.17797e-12	CD8 Tn	BUD31
4.25358e-17	-0.346189	0.141	0.227	1.17863e-12	CD8 Tn	PPIG
4.32697e-17	1.28382	0.079	0.042	1.19896e-12	CD8 Tn	GIMAP6
4.33491e-17	-0.432221	0.391	0.468	1.20116e-12	CD8 Tn	CALR
4.35633e-17	-1.19835	0.024	0.074	1.2071e-12	CD8 Tn	POGZ
4.55537e-17	-1.92523	0.027	0.077	1.26225e-12	CD8 Tn	NXF1
4.62388e-17	-3.35352	0.004	0.042	1.28123e-12	CD8 Tn	DSE
4.85271e-17	-1.17889	0.033	0.086	1.34464e-12	CD8 Tn	TMED5
4.893e-17	-0.929355	0.039	0.094	1.3558e-12	CD8 Tn	DKC1
4.9807e-17	-0.461099	0.137	0.219	1.3801e-12	CD8 Tn	COPS6
5.10202e-17	-1.19138	0.045	0.101	1.41372e-12	CD8 Tn	EMC2
5.10807e-17	-5.3304	0	0.035	1.41539e-12	CD8 Tn	LSAMP
5.31927e-17	-6.24712	0	0.034	1.47392e-12	CD8 Tn	PTPN14
5.34852e-17	-1.77578	0.012	0.055	1.48202e-12	CD8 Tn	SORL1
5.36121e-17	-0.986056	0.054	0.114	1.48554e-12	CD8 Tn	NFKB1
5.50171e-17	-0.266592	0.245	0.354	1.52447e-12	CD8 Tn	NDUFB10
5.75356e-17	-0.868782	0.711	0.658	1.59425e-12	CD8 Tn	FOS
5.81489e-17	-2.68389	0.006	0.045	1.61125e-12	CD8 Tn	SIAH1
5.84415e-17	-5.36767	0	0.034	1.61936e-12	CD8 Tn	FAM69B
6.06934e-17	-6.40105	0	0.033	1.68175e-12	CD8 Tn	ASB9
6.0718e-17	-4.36143	0.001	0.035	1.68243e-12	CD8 Tn	TSPAN6
6.08516e-17	-1.36452	0.03	0.081	1.68614e-12	CD8 Tn	TXNRD1
6.1121e-17	-1.7127	0.021	0.068	1.6936e-12	CD8 Tn	TSHZ2
6.20336e-17	-3.72522	0.006	0.044	1.71889e-12	CD8 Tn	TOP2A
6.60932e-17	-6.80322	0	0.033	1.83138e-12	CD8 Tn	ARHGAP29
6.9149e-17	-1.82766	0.014	0.058	1.91605e-12	CD8 Tn	YES1
7.00276e-17	-1.90412	0.015	0.058	1.9404e-12	CD8 Tn	ARL4D
7.00393e-17	-4.77324	0	0.034	1.94072e-12	CD8 Tn	LHFPL2
7.14962e-17	-0.539862	0.095	0.167	1.98109e-12	CD8 Tn	BOD1L1
7.15359e-17	0.973028	0.171	0.116	1.98219e-12	CD8 Tn	CSK
7.42413e-17	-1.34272	0.021	0.068	2.05715e-12	CD8 Tn	RPL39L
7.55013e-17	-1.50375	0.032	0.084	2.09207e-12	CD8 Tn	INSIG1
7.94499e-17	-1.07435	0.085	0.15	2.20148e-12	CD8 Tn	TSPYL2
8.04605e-17	-0.663245	0.074	0.14	2.22948e-12	CD8 Tn	TIMM10
8.06871e-17	-0.98553	0.031	0.083	2.23576e-12	CD8 Tn	TAOK1
8.12216e-17	-0.281515	0.235	0.339	2.25057e-12	CD8 Tn	NOP10
8.15929e-17	-1.5798	0.026	0.075	2.26086e-12	CD8 Tn	PFKFB3
8.23352e-17	-0.462956	0.145	0.228	2.28143e-12	CD8 Tn	DPP7
8.24659e-17	-1.01235	0.051	0.11	2.28505e-12	CD8 Tn	RIOK3
8.29047e-17	-0.408004	0.175	0.264	2.29721e-12	CD8 Tn	PNISR
8.3214e-17	-0.32693	0.141	0.227	2.30578e-12	CD8 Tn	ZC3H15
8.41565e-17	-1.65637	0.038	0.091	2.33189e-12	CD8 Tn	ZC3H12A
8.42836e-17	0.820174	0.089	0.049	2.33541e-12	CD8 Tn	MIR155HG
8.55564e-17	-6.28976	0	0.033	2.37068e-12	CD8 Tn	KAZN
8.57548e-17	-1.56199	0.016	0.061	2.37618e-12	CD8 Tn	MAP3K1
8.58068e-17	-0.358263	0.126	0.207	2.37762e-12	CD8 Tn	RAD23A
8.76063e-17	-0.799951	0.054	0.114	2.42748e-12	CD8 Tn	ISCA1
9.07457e-17	-5.76731	0.005	0.043	2.51447e-12	CD8 Tn	C1QB
9.1459e-17	-4.09635	0.001	0.036	2.53424e-12	CD8 Tn	KIF13A
9.44701e-17	-5.35858	0	0.034	2.61767e-12	CD8 Tn	RBMS3
9.72855e-17	-1.19056	0.034	0.087	2.69568e-12	CD8 Tn	DYNLT3
1.0092e-16	-0.32168	0.254	0.356	2.79638e-12	CD8 Tn	COX5A
1.01327e-16	-1.40499	0.016	0.061	2.80768e-12	CD8 Tn	OXR1
1.0389e-16	-1.57483	0.016	0.06	2.87869e-12	CD8 Tn	FAM91A1
1.0424e-16	-2.60187	0.006	0.045	2.88838e-12	CD8 Tn	SELENON
1.05787e-16	-1.90647	0.022	0.069	2.93125e-12	CD8 Tn	MXD1
1.09542e-16	-0.465884	0.152	0.235	3.03531e-12	CD8 Tn	ATP5PB
1.13335e-16	-4.13375	0.002	0.037	3.14039e-12	CD8 Tn	RBPMS
1.18342e-16	-1.21427	0.036	0.088	3.27915e-12	CD8 Tn	FNIP1
1.19881e-16	-0.495504	0.149	0.233	3.32178e-12	CD8 Tn	PYURF
1.19986e-16	-2.27528	0.01	0.051	3.32469e-12	CD8 Tn	ARHGAP21
1.22212e-16	-2.06228	0.012	0.053	3.38636e-12	CD8 Tn	NCSTN
1.22344e-16	-2.92949	0.004	0.041	3.39002e-12	CD8 Tn	ZDBF2
1.22539e-16	-3.34077	0.003	0.039	3.39544e-12	CD8 Tn	PTPRM
1.25758e-16	-1.36723	0.032	0.082	3.48462e-12	CD8 Tn	PELI1
1.27636e-16	1.7177	0.03	0.011	3.53666e-12	CD8 Tn	FCRL6
1.33065e-16	-0.89809	0.036	0.089	3.6871e-12	CD8 Tn	EXOSC8
1.34547e-16	-3.54672	0.004	0.041	3.72815e-12	CD8 Tn	SNAI1
1.35031e-16	-4.31028	0.001	0.036	3.74157e-12	CD8 Tn	GJB1
1.36584e-16	-7.40424	0.001	0.035	3.78459e-12	CD8 Tn	SFN
1.37707e-16	-3.63477	0.002	0.036	3.81572e-12	CD8 Tn	ARMCX1
1.47093e-16	-0.916605	0.052	0.111	4.0758e-12	CD8 Tn	COPS8
1.5157e-16	-6.7285	0	0.033	4.19987e-12	CD8 Tn	MXRA8
1.53359e-16	-4.74757	0	0.034	4.24943e-12	CD8 Tn	ARHGAP24
1.55127e-16	-1.09525	0.033	0.085	4.29843e-12	CD8 Tn	IPO7
1.55162e-16	-0.461601	0.123	0.202	4.29939e-12	CD8 Tn	MRPL18
1.5606e-16	-6.20424	0	0.033	4.32425e-12	CD8 Tn	DENND5A
1.56483e-16	-2.17269	0.011	0.051	4.33598e-12	CD8 Tn	MANBAL
1.62531e-16	-0.723202	0.075	0.141	4.50357e-12	CD8 Tn	TRIM28
1.63417e-16	-4.80962	0	0.034	4.52811e-12	CD8 Tn	IFT81
1.65788e-16	-4.10379	0.001	0.035	4.59382e-12	CD8 Tn	FAM229B
1.69763e-16	-2.26877	0.019	0.064	4.70397e-12	CD8 Tn	CENPF
1.69822e-16	-0.736363	0.057	0.118	4.70559e-12	CD8 Tn	CSNK1D
1.71704e-16	-0.211741	0.271	0.384	4.75775e-12	CD8 Tn	RBM8A
1.7216e-16	-0.224258	0.136	0.221	4.77039e-12	CD8 Tn	TPR
1.72326e-16	-1.38701	0.027	0.076	4.77499e-12	CD8 Tn	PAK1IP1
1.76231e-16	-2.05389	0.01	0.05	4.88319e-12	CD8 Tn	MLF1
1.85637e-16	-0.800987	0.079	0.144	5.14382e-12	CD8 Tn	DNAJC1
1.87054e-16	-1.46689	0.024	0.071	5.18308e-12	CD8 Tn	TMED1
1.8944e-16	-1.96538	0.011	0.052	5.2492e-12	CD8 Tn	TNFSF13B
1.90604e-16	-6.25978	0	0.032	5.28145e-12	CD8 Tn	COBLL1
1.94331e-16	-0.412275	0.109	0.185	5.38472e-12	CD8 Tn	RAD21
1.94336e-16	-1.12329	0.075	0.137	5.38487e-12	CD8 Tn	SNHG12
1.96741e-16	-1.10863	0.031	0.081	5.45151e-12	CD8 Tn	C5orf24
2.00099e-16	-1.78166	0.015	0.058	5.54455e-12	CD8 Tn	SPPL3
2.00487e-16	-1.02923	0.029	0.079	5.5553e-12	CD8 Tn	PPP3CA
2.04749e-16	-0.596579	0.106	0.179	5.67338e-12	CD8 Tn	FDPS
2.08567e-16	-0.627842	0.074	0.14	5.77918e-12	CD8 Tn	PSMD11
2.09116e-16	-5.51905	0	0.033	5.7944e-12	CD8 Tn	HEY1
2.12225e-16	-1.78405	0.014	0.057	5.88055e-12	CD8 Tn	QSOX1
2.12838e-16	-1.0377	0.047	0.103	5.89753e-12	CD8 Tn	SEC22B
2.13062e-16	-0.793073	0.034	0.086	5.90374e-12	CD8 Tn	KHSRP
2.14723e-16	-2.50303	0.009	0.048	5.94977e-12	CD8 Tn	GBE1
2.16443e-16	-4.07863	0.001	0.035	5.99742e-12	CD8 Tn	BCL11A
2.20511e-16	-1.07942	0.041	0.095	6.11013e-12	CD8 Tn	SLC35B1
2.20924e-16	-1.05484	0.026	0.075	6.12158e-12	CD8 Tn	RRAS
2.24324e-16	-4.45816	0.001	0.035	6.2158e-12	CD8 Tn	AIF1L
2.27167e-16	-1.06053	0.043	0.098	6.29457e-12	CD8 Tn	MARCH6
2.30238e-16	-1.44987	0.017	0.061	6.37966e-12	CD8 Tn	VEZF1
2.31949e-16	-1.93673	0.015	0.058	6.42707e-12	CD8 Tn	ENO2
2.34994e-16	-4.69921	0	0.033	6.51144e-12	CD8 Tn	FAT1
2.35805e-16	-0.435484	0.199	0.288	6.53391e-12	CD8 Tn	ZNHIT1
2.42791e-16	1.35012	0.034	0.013	6.72751e-12	CD8 Tn	KLRC4
2.50924e-16	-0.247333	0.305	0.423	6.95285e-12	CD8 Tn	HNRNPC
2.52746e-16	-2.7055	0.01	0.049	7.00335e-12	CD8 Tn	SLC26A2
2.54625e-16	-0.823962	0.08	0.145	7.05539e-12	CD8 Tn	LAP3
2.60884e-16	-1.30549	0.029	0.078	7.22882e-12	CD8 Tn	JMY
2.67366e-16	-5.07154	0	0.033	7.40844e-12	CD8 Tn	IL1R1
2.69661e-16	-5.21742	0	0.033	7.47203e-12	CD8 Tn	TREM1
2.74332e-16	-0.737097	0.064	0.126	7.60145e-12	CD8 Tn	SNX2
2.76952e-16	-7.33321	0	0.032	7.67407e-12	CD8 Tn	FBN1
2.77901e-16	-0.886528	0.05	0.108	7.70035e-12	CD8 Tn	ATP6AP1
2.88589e-16	-4.88081	0.004	0.039	7.99651e-12	CD8 Tn	C15orf48
2.92009e-16	1.45193	0.075	0.04	8.09128e-12	CD8 Tn	PLEKHF1
2.9544e-16	-7.1271	0	0.032	8.18635e-12	CD8 Tn	PDGFRB
3.0733e-16	-5.58933	0	0.033	8.5158e-12	CD8 Tn	RNASE6
3.11538e-16	-1.7004	0.019	0.063	8.63241e-12	CD8 Tn	CREB3L2
3.12146e-16	-1.12203	0.036	0.088	8.64924e-12	CD8 Tn	BAG6
3.23329e-16	0.203715	0.987	0.967	8.95912e-12	CD8 Tn	RPL27
3.30293e-16	-1.01668	0.043	0.098	9.1521e-12	CD8 Tn	MTX1
3.32564e-16	-0.844288	0.04	0.093	9.21501e-12	CD8 Tn	APPL1
3.33343e-16	-0.968762	0.044	0.099	9.23661e-12	CD8 Tn	OAT
3.36591e-16	-1.02185	0.045	0.1	9.3266e-12	CD8 Tn	TM9SF3
3.4037e-16	-1.42051	0.025	0.072	9.4313e-12	CD8 Tn	PON2
3.40628e-16	-3.64876	0.002	0.037	9.43846e-12	CD8 Tn	TPD52L1
3.42156e-16	-1.41259	0.019	0.063	9.48081e-12	CD8 Tn	AKT3
3.50693e-16	-1.39515	0.023	0.069	9.71735e-12	CD8 Tn	DLGAP4
3.53529e-16	-1.68535	0.016	0.059	9.79593e-12	CD8 Tn	TCF12
3.82126e-16	-4.91717	0.001	0.034	1.05883e-11	CD8 Tn	KYNU
3.82818e-16	-0.669515	0.102	0.172	1.06075e-11	CD8 Tn	NKTR
3.91393e-16	-0.531181	0.126	0.202	1.08451e-11	CD8 Tn	SEC11C
3.9741e-16	1.96765	0.03	0.011	1.10118e-11	CD8 Tn	AC017002.3
4.03469e-16	0.978501	0.132	0.084	1.11797e-11	CD8 Tn	WAS
4.08128e-16	-0.819573	0.163	0.238	1.13088e-11	CD8 Tn	CREM
4.20072e-16	-3.68023	0.002	0.035	1.16398e-11	CD8 Tn	GAPDHS
4.31702e-16	-2.44908	0.006	0.043	1.1962e-11	CD8 Tn	GOLM1
4.33753e-16	-4.00284	0.004	0.039	1.20189e-11	CD8 Tn	MS4A1
4.3629e-16	-1.03126	0.039	0.092	1.20892e-11	CD8 Tn	CLIP1
4.41578e-16	-1.04225	0.027	0.075	1.22357e-11	CD8 Tn	ZMAT3
4.44268e-16	-1.2795	0.03	0.078	1.23102e-11	CD8 Tn	ISG20L2
4.44721e-16	-0.638749	0.057	0.117	1.23228e-11	CD8 Tn	PCMTD1
4.45892e-16	-1.68996	0.016	0.058	1.23552e-11	CD8 Tn	SIL1
4.47091e-16	-5.20856	0.001	0.034	1.23885e-11	CD8 Tn	PDK4
4.53624e-16	-6.43241	0	0.032	1.25695e-11	CD8 Tn	TTC39A
4.85136e-16	0.977548	0.137	0.088	1.34426e-11	CD8 Tn	DGKZ
5.12172e-16	-2.83375	0.006	0.043	1.41918e-11	CD8 Tn	CHML
5.30701e-16	-0.408466	0.161	0.245	1.47052e-11	CD8 Tn	EIF1B
5.32583e-16	-2.2863	0.008	0.046	1.47574e-11	CD8 Tn	PDP1
5.3926e-16	-1.92292	0.013	0.054	1.49424e-11	CD8 Tn	DSTYK
5.54456e-16	-1.59444	0.017	0.06	1.53634e-11	CD8 Tn	SLC39A10
5.54736e-16	-1.09846	0.038	0.09	1.53712e-11	CD8 Tn	PRMT9
5.59959e-16	-2.02313	0.015	0.057	1.55159e-11	CD8 Tn	SIRT1
5.66659e-16	-0.635826	0.085	0.151	1.57016e-11	CD8 Tn	ATP6V1E1
5.7308e-16	-6.50728	0	0.031	1.58795e-11	CD8 Tn	C2
5.74017e-16	-5.00485	0.001	0.033	1.59054e-11	CD8 Tn	PDLIM3
[truncated: 6,622 more rows]

## Sheet: CD8 early activated Teff
p_val	avg_log2FC	pct.1	pct.2	p_val_adj	cluster	gene
0	2.89838	0.951	0.174	0	CD8 early activated Teff	CCL5
0	2.50817	0.862	0.149	0	CD8 early activated Teff	NKG7
0	2.58842	0.762	0.124	0	CD8 early activated Teff	GZMA
0	2.52724	0.747	0.148	0	CD8 early activated Teff	CCL4
0	1.86575	0.846	0.253	0	CD8 early activated Teff	IL32
0	2.50837	0.782	0.211	0	CD8 early activated Teff	CD69
0	2.37912	0.712	0.143	0	CD8 early activated Teff	CST7
0	2.71861	0.819	0.263	0	CD8 early activated Teff	DUSP2
0	1.95584	0.765	0.212	0	CD8 early activated Teff	CD3D
0	2.04531	0.768	0.232	0	CD8 early activated Teff	HCST
0	1.93839	0.699	0.187	0	CD8 early activated Teff	CD2
0	2.68189	0.606	0.094	0	CD8 early activated Teff	CD8A
0	1.26948	0.864	0.356	0	CD8 early activated Teff	SRGN
0	3.50561	0.589	0.083	0	CD8 early activated Teff	IFNG
0	1.8948	0.694	0.199	0	CD8 early activated Teff	TRAC
0	2.9791	0.566	0.077	0	CD8 early activated Teff	GZMK
0	1.74259	0.759	0.276	0	CD8 early activated Teff	CXCR4
0	2.22511	0.716	0.241	0	CD8 early activated Teff	ID2
0	2.093	0.891	0.421	0	CD8 early activated Teff	DUSP1
0	1.53524	0.743	0.279	0	CD8 early activated Teff	PTPRC
0	1.5173	0.723	0.261	0	CD8 early activated Teff	CORO1A
0	2.0725	0.655	0.196	0	CD8 early activated Teff	RARRES3
0	1.88386	0.645	0.193	0	CD8 early activated Teff	TRBC2
0	2.19478	0.706	0.256	0	CD8 early activated Teff	RGS1
0	1.35486	0.697	0.26	0	CD8 early activated Teff	CD52
0	2.60841	0.508	0.077	0	CD8 early activated Teff	GZMH
0	1.98385	0.718	0.295	0	CD8 early activated Teff	TSC22D3
0	1.85964	0.591	0.176	0	CD8 early activated Teff	CD3E
0	1.95998	0.663	0.251	0	CD8 early activated Teff	BTG2
0	1.5821	0.744	0.334	0	CD8 early activated Teff	FOSB
0	2.23285	0.574	0.17	0	CD8 early activated Teff	TUBA4A
0	1.75998	0.603	0.201	0	CD8 early activated Teff	ZNF331
0	1.72103	0.714	0.32	0	CD8 early activated Teff	ZFP36
0	2.02849	0.533	0.145	0	CD8 early activated Teff	CD3G
0	1.48729	0.727	0.339	0	CD8 early activated Teff	ZFP36L2
0	1.60118	0.643	0.256	0	CD8 early activated Teff	TNFAIP3
0	1.67424	0.668	0.282	0	CD8 early activated Teff	NR4A2
0	-5.0657	0.045	0.43	0	CD8 early activated Teff	CST3
0	2.7534	0.454	0.071	0	CD8 early activated Teff	CD8B
0	1.93193	0.849	0.471	0	CD8 early activated Teff	SRSF7
0	2.02657	0.53	0.154	0	CD8 early activated Teff	RUNX3
0	1.94897	0.562	0.197	0	CD8 early activated Teff	PPP2R5C
0	1.40318	0.635	0.275	0	CD8 early activated Teff	PSMB9
0	1.75076	0.449	0.09	0	CD8 early activated Teff	GZMB
0	2.15692	0.443	0.087	0	CD8 early activated Teff	CTSW
0	1.89037	0.517	0.161	0	CD8 early activated Teff	ACAP1
0	1.73359	0.55	0.196	0	CD8 early activated Teff	EVL
0	2.12771	0.471	0.117	0	CD8 early activated Teff	APOBEC3G
0	1.46662	0.565	0.213	0	CD8 early activated Teff	RAC2
0	1.84336	0.866	0.516	0	CD8 early activated Teff	DNAJB1
0	1.62488	0.795	0.45	0	CD8 early activated Teff	KLF6
0	1.7277	0.487	0.144	0	CD8 early activated Teff	TRBC1
0	1.65535	0.561	0.219	0	CD8 early activated Teff	RGS2
0	2.1251	0.427	0.086	0	CD8 early activated Teff	LAG3
0	1.31431	0.625	0.285	0	CD8 early activated Teff	IRF1
0	1.61431	0.502	0.162	0	CD8 early activated Teff	CD7
0	1.77944	0.472	0.133	0	CD8 early activated Teff	CD27
0	1.85544	0.786	0.45	0	CD8 early activated Teff	HSPA1B
0	1.40008	0.534	0.199	0	CD8 early activated Teff	FYB1
0	1.85936	0.473	0.142	0	CD8 early activated Teff	LCK
0	1.58495	0.569	0.239	0	CD8 early activated Teff	CLEC2B
0	1.33187	0.556	0.233	0	CD8 early activated Teff	CREM
0	1.56974	0.524	0.204	0	CD8 early activated Teff	RNF213
0	1.47359	0.508	0.188	0	CD8 early activated Teff	LSP1
0	1.29914	0.566	0.25	0	CD8 early activated Teff	YPEL5
0	1.26365	0.613	0.298	0	CD8 early activated Teff	BRD2
0	2.31733	0.439	0.124	0	CD8 early activated Teff	SOCS1
0	1.72732	0.48	0.165	0	CD8 early activated Teff	FYN
0	1.17557	0.589	0.276	0	CD8 early activated Teff	GADD45B
0	2.06573	0.393	0.084	0	CD8 early activated Teff	PRF1
0	2.43092	0.376	0.069	0	CD8 early activated Teff	KLRD1
0	1.88595	0.956	0.654	0	CD8 early activated Teff	JUN
0	1.42051	0.471	0.172	0	CD8 early activated Teff	ITGB2
0	1.829	0.401	0.103	0	CD8 early activated Teff	TIGIT
0	1.95912	0.412	0.116	0	CD8 early activated Teff	TBC1D10C
0	1.92648	0.428	0.135	0	CD8 early activated Teff	ADGRE5
0	1.7619	0.412	0.122	0	CD8 early activated Teff	ALOX5AP
0	2.85808	0.355	0.066	0	CD8 early activated Teff	TNFSF9
0	1.45538	0.877	0.59	0	CD8 early activated Teff	DNAJA1
0	2.26636	0.373	0.086	0	CD8 early activated Teff	GZMM
0	1.56363	0.427	0.141	0	CD8 early activated Teff	ITM2A
0	1.53114	0.437	0.156	0	CD8 early activated Teff	CLEC2D
0	1.68788	0.953	0.673	0	CD8 early activated Teff	JUNB
0	2.02818	0.427	0.148	0	CD8 early activated Teff	CITED2
0	1.39703	0.79	0.512	0	CD8 early activated Teff	IER2
0	1.57193	0.436	0.158	0	CD8 early activated Teff	SAMSN1
0	1.37652	0.384	0.107	0	CD8 early activated Teff	CCL3
0	1.05868	0.91	0.636	0	CD8 early activated Teff	HLA-E
0	1.61463	0.409	0.142	0	CD8 early activated Teff	IL2RG
0	1.99081	0.395	0.133	0	CD8 early activated Teff	DUSP5
0	1.46626	0.39	0.132	0	CD8 early activated Teff	GIMAP7
0	-2.51632	0.463	0.721	0	CD8 early activated Teff	LGALS1
0	1.93797	0.372	0.116	0	CD8 early activated Teff	TAGAP
0	1.83596	0.368	0.115	0	CD8 early activated Teff	DOK2
0	1.87646	0.398	0.146	0	CD8 early activated Teff	TSPYL2
0	1.91722	0.343	0.093	0	CD8 early activated Teff	IKZF3
0	1.8486	0.355	0.107	0	CD8 early activated Teff	PTPN7
0	2.65611	0.301	0.054	0	CD8 early activated Teff	OASL
0	2.06851	0.328	0.086	0	CD8 early activated Teff	PTPN22
0	1.50356	0.889	0.655	0	CD8 early activated Teff	FOS
0	2.2669	0.291	0.059	0	CD8 early activated Teff	PDCD1
0	2.2146	0.294	0.064	0	CD8 early activated Teff	PYHIN1
0	-2.11297	0.524	0.75	0	CD8 early activated Teff	CD63
0	1.47451	0.913	0.689	0	CD8 early activated Teff	JUND
0	2.10909	0.298	0.074	0	CD8 early activated Teff	PSTPIP1
0	2.81633	0.264	0.041	0	CD8 early activated Teff	TRGC2
0	1.01869	0.975	0.752	0	CD8 early activated Teff	HLA-C
0	2.08076	0.293	0.07	0	CD8 early activated Teff	SH2D1A
0	2.2215	0.286	0.065	0	CD8 early activated Teff	CCL4L2
0	1.8635	0.314	0.094	0	CD8 early activated Teff	AKNA
0	2.00407	0.282	0.062	0	CD8 early activated Teff	TNFRSF9
0	2.24524	0.276	0.057	0	CD8 early activated Teff	LINC01871
0	2.73236	0.261	0.042	0	CD8 early activated Teff	CRTAM
0	1.1349	0.972	0.754	0	CD8 early activated Teff	BTG1
0	2.09131	0.288	0.075	0	CD8 early activated Teff	ITGAL
0	1.09264	0.998	0.786	0	CD8 early activated Teff	HLA-B
0	2.00131	0.288	0.077	0	CD8 early activated Teff	SIT1
0	1.08227	0.999	0.798	0	CD8 early activated Teff	TMSB4X
0	1.79782	0.266	0.07	0	CD8 early activated Teff	IL2RB
0	2.35664	0.246	0.052	0	CD8 early activated Teff	GPR171
0	2.75005	0.221	0.034	0	CD8 early activated Teff	EOMES
0	1.53287	0.849	0.663	0	CD8 early activated Teff	HSPA1A
0	2.09833	0.247	0.063	0	CD8 early activated Teff	PARP8
0	2.15508	0.229	0.055	0	CD8 early activated Teff	VCAM1
0	1.53242	0.217	0.05	0	CD8 early activated Teff	CCL3L1
0	2.28465	0.207	0.041	0	CD8 early activated Teff	CXCR6
0	0.957736	0.991	0.833	0	CD8 early activated Teff	HLA-A
0	2.39868	0.187	0.036	0	CD8 early activated Teff	TRG-AS1
0	2.9384	0.173	0.023	0	CD8 early activated Teff	DTHD1
0	1.07653	0.954	0.826	0	CD8 early activated Teff	HSPA8
0	-1.24273	0.854	0.957	0	CD8 early activated Teff	RPLP0
0	-1.87429	0.85	0.947	0	CD8 early activated Teff	FTL
0	0.835235	0.978	0.898	0	CD8 early activated Teff	UBB
0	-2.2075	0.894	0.973	0	CD8 early activated Teff	FTH1
0	-2.03225	0.813	0.889	0	CD8 early activated Teff	VIM
0	-1.34772	0.896	0.968	0	CD8 early activated Teff	RPL7
0	1.07935	1	0.938	0	CD8 early activated Teff	B2M
0	0.935023	0.99	0.928	0	CD8 early activated Teff	UBC
0	1.00064	1	0.947	0	CD8 early activated Teff	MALAT1
0	0.897217	0.994	0.953	0	CD8 early activated Teff	H3F3B
0	1.57312	0.993	0.961	0	CD8 early activated Teff	HSP90AA1
0	-0.881798	0.958	0.976	0	CD8 early activated Teff	RPS5
0	-1.26353	0.981	0.989	0	CD8 early activated Teff	RPL8
0	-0.892122	0.997	0.994	0	CD8 early activated Teff	RPS3A
0	-0.807357	0.993	0.995	0	CD8 early activated Teff	RPL15
0	-1.14905	0.998	0.996	0	CD8 early activated Teff	RPS18
0	-0.820349	0.992	0.99	0	CD8 early activated Teff	RPL3
0	-0.83206	0.99	0.989	0	CD8 early activated Teff	RPS4X
0	-0.681775	1	0.999	0	CD8 early activated Teff	RPLP1
0	-0.934154	0.993	0.993	0	CD8 early activated Teff	RPS8
0	-0.900026	0.99	0.99	0	CD8 early activated Teff	RPL37A
0	-1.0956	0.987	0.987	0	CD8 early activated Teff	RPL29
8.14831e-308	-1.35397	0.619	0.849	2.25781e-303	CD8 early activated Teff	YBX1
3.08683e-307	0.910632	0.763	0.415	8.5533e-303	CD8 early activated Teff	CYBA
9.20533e-306	2.79814	0.114	0.016	2.55071e-301	CD8 early activated Teff	AC243829.4
1.2339e-305	1.35031	0.607	0.293	3.41901e-301	CD8 early activated Teff	TXNIP
1.43135e-305	1.71302	0.313	0.094	3.96612e-301	CD8 early activated Teff	GBP5
4.78389e-304	1.35583	0.61	0.313	1.32557e-299	CD8 early activated Teff	UBE2S
1.0571e-301	-0.938656	0.952	0.968	2.92911e-297	CD8 early activated Teff	RPL5
1.52981e-300	1.21337	0.53	0.219	4.23896e-296	CD8 early activated Teff	CD48
4.53825e-300	1.83091	0.337	0.11	1.2575e-295	CD8 early activated Teff	PRDM1
1.18713e-298	1.55547	0.535	0.247	3.28941e-294	CD8 early activated Teff	DUSP4
2.22272e-297	1.36695	0.48	0.193	6.15892e-293	CD8 early activated Teff	STK17B
8.59936e-297	1.29588	0.698	0.427	2.3828e-292	CD8 early activated Teff	FUS
9.55102e-294	1.97345	0.247	0.066	2.64649e-289	CD8 early activated Teff	HAVCR2
7.76323e-290	1.71311	0.344	0.116	2.15111e-285	CD8 early activated Teff	ARHGEF1
1.45003e-289	1.8372	0.295	0.089	4.01789e-285	CD8 early activated Teff	PRKCH
3.64001e-287	1.35582	0.574	0.288	1.00861e-282	CD8 early activated Teff	DDX3X
1.20838e-286	2.22493	0.172	0.036	3.34829e-282	CD8 early activated Teff	SAMD3
4.0342e-286	3.00719	0.084	0.01	1.11784e-281	CD8 early activated Teff	FCRL6
4.79504e-285	1.68404	0.301	0.092	1.32866e-280	CD8 early activated Teff	SYTL3
1.12524e-283	-0.957487	0.934	0.97	3.11792e-279	CD8 early activated Teff	RACK1
1.30711e-282	1.573	0.364	0.127	3.62186e-278	CD8 early activated Teff	SLA
1.54768e-282	1.53514	0.453	0.183	4.28847e-278	CD8 early activated Teff	RGCC
1.47475e-279	1.91295	0.262	0.075	4.0864e-275	CD8 early activated Teff	RASAL3
1.7933e-279	1.54479	0.345	0.116	4.96907e-275	CD8 early activated Teff	GIMAP4
3.94597e-276	1.41066	0.475	0.202	1.09339e-271	CD8 early activated Teff	HLA-F
4.5006e-276	3.04602	0.086	0.011	1.24707e-271	CD8 early activated Teff	AL158071.4
4.9422e-276	1.70543	0.378	0.14	1.36944e-271	CD8 early activated Teff	TOB1
1.71155e-275	1.61471	0.418	0.168	4.74254e-271	CD8 early activated Teff	INTS6
2.3578e-274	-6.93106	0.013	0.354	6.53324e-270	CD8 early activated Teff	APOE
1.57837e-272	-0.760524	0.998	0.995	4.3735e-268	CD8 early activated Teff	RPL32
2.08093e-270	-6.49175	0.009	0.346	5.76606e-266	CD8 early activated Teff	IFITM3
5.8585e-270	1.56673	0.382	0.142	1.62333e-265	CD8 early activated Teff	LBH
1.04553e-269	1.32353	0.216	0.054	2.89707e-265	CD8 early activated Teff	CXCL13
1.15376e-269	1.31701	0.621	0.328	3.19697e-265	CD8 early activated Teff	HSPH1
4.52928e-269	1.799	0.285	0.088	1.25502e-264	CD8 early activated Teff	CBLB
7.36973e-269	-0.725204	0.998	0.993	2.04208e-264	CD8 early activated Teff	RPS23
3.06405e-268	1.37586	0.471	0.201	8.49018e-264	CD8 early activated Teff	STK17A
8.06252e-267	1.0257	0.657	0.361	2.23404e-262	CD8 early activated Teff	PPP1R15A
1.34134e-266	0.790875	0.9	0.76	3.71672e-262	CD8 early activated Teff	DDX5
1.90745e-266	1.37186	0.489	0.217	5.28535e-262	CD8 early activated Teff	CLK1
4.36763e-266	1.51147	0.331	0.111	1.21023e-261	CD8 early activated Teff	CD247
4.62585e-266	-6.78928	0.004	0.336	1.28178e-261	CD8 early activated Teff	S100A13
1.7801e-265	-0.703038	0.999	0.995	4.93249e-261	CD8 early activated Teff	RPS2
2.69625e-265	-0.939606	0.863	0.948	7.47103e-261	CD8 early activated Teff	RPL23
3.61093e-265	1.70689	0.325	0.111	1.00055e-260	CD8 early activated Teff	BTN3A2
1.57269e-260	1.00173	0.654	0.334	4.35775e-256	CD8 early activated Teff	ARHGDIB
6.20741e-260	0.970377	0.7	0.415	1.72001e-255	CD8 early activated Teff	NFKBIA
9.02112e-260	1.87332	0.259	0.077	2.49966e-255	CD8 early activated Teff	ARHGAP9
3.43239e-259	-7.29485	0.003	0.33	9.5108e-255	CD8 early activated Teff	S100A1
4.02144e-259	-2.18702	0.399	0.658	1.1143e-254	CD8 early activated Teff	GSTP1
1.11007e-257	1.51283	0.475	0.215	3.07589e-253	CD8 early activated Teff	SERTAD1
9.36557e-257	2.61253	0.133	0.025	2.59511e-252	CD8 early activated Teff	KLRG1
1.00984e-256	1.40281	0.468	0.203	2.79816e-252	CD8 early activated Teff	CYTOR
1.66854e-256	1.94748	0.245	0.071	4.62335e-252	CD8 early activated Teff	BICDL1
4.47435e-256	1.39528	0.49	0.225	1.2398e-251	CD8 early activated Teff	PMAIP1
1.62218e-255	-3.38169	0.074	0.403	4.49489e-251	CD8 early activated Teff	BRI3
2.24469e-254	0.732438	0.895	0.663	6.2198e-250	CD8 early activated Teff	SH3BGRL3
8.87829e-254	1.78245	0.307	0.103	2.46009e-249	CD8 early activated Teff	TENT5C
1.29261e-253	1.56273	0.39	0.154	3.58168e-249	CD8 early activated Teff	RNF19A
5.71129e-253	1.22075	0.513	0.234	1.58254e-248	CD8 early activated Teff	GMFG
5.9361e-253	1.15512	0.473	0.199	1.64484e-248	CD8 early activated Teff	LCP1
3.53985e-251	1.58704	0.4	0.162	9.80858e-247	CD8 early activated Teff	ZC3HAV1
6.07378e-251	1.80031	0.26	0.078	1.68298e-246	CD8 early activated Teff	HOPX
1.22982e-250	-3.88679	0.087	0.409	3.40772e-246	CD8 early activated Teff	LGALS3
3.45145e-250	1.40433	0.382	0.146	9.56362e-246	CD8 early activated Teff	KIAA1551
2.90498e-248	0.985304	0.603	0.298	8.04942e-244	CD8 early activated Teff	COTL1
5.51816e-248	-0.791356	0.976	0.981	1.52903e-243	CD8 early activated Teff	RPL35
1.29514e-247	1.31706	0.555	0.282	3.58871e-243	CD8 early activated Teff	DDIT4
2.00642e-246	1.88645	0.273	0.087	5.5596e-242	CD8 early activated Teff	PRMT9
5.03784e-246	0.188084	0.601	0.266	1.39593e-241	CD8 early activated Teff	HLA-DRB1
6.33428e-246	1.79933	0.25	0.074	1.75517e-241	CD8 early activated Teff	CD96
4.1415e-245	-0.822956	0.909	0.958	1.14757e-240	CD8 early activated Teff	RPL22
6.96144e-245	1.27016	0.52	0.256	1.92894e-240	CD8 early activated Teff	RSRP1
3.27148e-244	1.37255	0.466	0.209	9.06495e-240	CD8 early activated Teff	ISG20
2.185e-243	-4.41305	0.027	0.343	6.05441e-239	CD8 early activated Teff	NPC2
2.58844e-243	-0.776008	0.975	0.976	7.1723e-239	CD8 early activated Teff	RPL10A
4.349e-243	1.34923	0.476	0.218	1.20506e-238	CD8 early activated Teff	ELF1
1.38295e-242	1.82164	0.239	0.07	3.83202e-238	CD8 early activated Teff	SH2D2A
6.32843e-241	-5.61173	0.027	0.34	1.75355e-236	CD8 early activated Teff	TIMP1
6.72117e-241	1.19683	0.45	0.189	1.86237e-236	CD8 early activated Teff	CYTIP
2.14462e-240	2.09067	0.212	0.058	5.94253e-236	CD8 early activated Teff	AC044849.1
3.43399e-240	1.62647	0.381	0.154	9.51525e-236	CD8 early activated Teff	MYADM
2.38423e-239	2.05406	0.185	0.046	6.60646e-235	CD8 early activated Teff	GPR174
2.34923e-238	2.02397	0.219	0.061	6.50949e-234	CD8 early activated Teff	AC007952.4
2.4466e-238	1.76392	0.255	0.078	6.7793e-234	CD8 early activated Teff	DENND2D
8.22814e-237	-1.73425	0.492	0.715	2.27994e-232	CD8 early activated Teff	S100A11
1.51564e-236	2.32167	0.147	0.031	4.19969e-232	CD8 early activated Teff	THEMIS
8.79573e-236	2.00484	0.193	0.05	2.43721e-231	CD8 early activated Teff	SIRPG
1.10656e-235	1.77009	0.261	0.082	3.06618e-231	CD8 early activated Teff	CHST12
9.85624e-235	2.0562	0.163	0.037	2.73107e-230	CD8 early activated Teff	MATK
5.21964e-234	1.19867	0.506	0.238	1.44631e-229	CD8 early activated Teff	LIMD2
6.01339e-234	-1.36952	0.473	0.723	1.66625e-229	CD8 early activated Teff	UQCRH
3.63116e-232	-1.38762	0.551	0.763	1.00616e-227	CD8 early activated Teff	NDUFA4
1.67327e-231	1.58431	0.307	0.108	4.63647e-227	CD8 early activated Teff	TRAF3IP3
4.01807e-231	1.03023	0.615	0.337	1.11337e-226	CD8 early activated Teff	MCL1
6.0883e-230	1.37911	0.375	0.147	1.68701e-225	CD8 early activated Teff	RHOH
5.37917e-229	1.49136	0.385	0.159	1.49052e-224	CD8 early activated Teff	LYST
2.42818e-228	1.45499	0.383	0.155	6.72825e-224	CD8 early activated Teff	METRNL
3.17278e-228	1.60368	0.3	0.104	8.79146e-224	CD8 early activated Teff	SKAP1
1.93959e-226	-0.875064	0.781	0.913	5.37442e-222	CD8 early activated Teff	RPL4
9.02375e-226	1.55672	0.31	0.111	2.50039e-221	CD8 early activated Teff	SEPT1
9.43405e-226	-0.66372	0.994	0.992	2.61408e-221	CD8 early activated Teff	RPS16
1.01004e-225	-0.721993	0.991	0.988	2.79872e-221	CD8 early activated Teff	RPL7A
2.02386e-223	1.39809	0.342	0.13	5.60792e-219	CD8 early activated Teff	H2AFX
2.18806e-223	1.80437	0.232	0.07	6.06288e-219	CD8 early activated Teff	ARAP2
3.22005e-223	1.14843	0.546	0.294	8.92244e-219	CD8 early activated Teff	TRA2B
2.7869e-222	1.21228	0.449	0.198	7.72222e-218	CD8 early activated Teff	STK4
1.48557e-221	-0.681248	1	0.998	4.11636e-217	CD8 early activated Teff	EEF1A1
1.67867e-221	1.51753	0.416	0.186	4.65143e-217	CD8 early activated Teff	YME1L1
2.05725e-221	1.56147	0.363	0.146	5.70045e-217	CD8 early activated Teff	CEMIP2
2.35015e-221	-1.57677	0.294	0.588	6.51203e-217	CD8 early activated Teff	RAC1
7.04311e-220	1.77538	0.249	0.079	1.95157e-215	CD8 early activated Teff	CTLA4
1.38378e-217	1.61403	0.279	0.095	3.83432e-213	CD8 early activated Teff	LAT
1.06841e-216	1.72831	0.251	0.081	2.96047e-212	CD8 early activated Teff	SLC9A3R1
7.43699e-216	-0.141424	0.733	0.375	2.06072e-211	CD8 early activated Teff	CD74
1.69316e-215	-1.80458	0.312	0.589	4.69159e-211	CD8 early activated Teff	TXN
1.84033e-215	0.856354	0.672	0.388	5.09937e-211	CD8 early activated Teff	PNRC1
3.43769e-215	2.00172	0.168	0.042	9.52549e-211	CD8 early activated Teff	CXCR3
4.2886e-215	1.89456	0.275	0.096	1.18833e-210	CD8 early activated Teff	AC020916.1
1.21248e-214	-1.79615	0.2	0.514	3.35966e-210	CD8 early activated Teff	LMNA
3.54702e-213	0.735589	0.487	0.215	9.82844e-209	CD8 early activated Teff	CD37
2.73434e-211	1.20499	0.397	0.172	7.57658e-207	CD8 early activated Teff	PPP1R10
6.71052e-211	1.23739	0.473	0.227	1.85942e-206	CD8 early activated Teff	ISG15
3.25822e-210	2.32351	0.122	0.025	9.02819e-206	CD8 early activated Teff	FASLG
2.28246e-209	1.43626	0.351	0.141	6.32446e-205	CD8 early activated Teff	CNOT6L
3.76412e-209	2.48398	0.123	0.025	1.043e-204	CD8 early activated Teff	AL627171.1
9.73416e-209	1.72809	0.234	0.074	2.69724e-204	CD8 early activated Teff	RASGRP1
4.50685e-208	1.35984	0.384	0.163	1.2488e-203	CD8 early activated Teff	WIPF1
8.77588e-208	1.21739	0.302	0.109	2.43171e-203	CD8 early activated Teff	CRIP1
1.18173e-207	1.06175	0.563	0.311	3.27446e-203	CD8 early activated Teff	CCNL1
4.11179e-207	1.73793	0.34	0.139	1.13934e-202	CD8 early activated Teff	IER5L
2.18372e-206	1.98304	0.186	0.051	6.05086e-202	CD8 early activated Teff	SLF1
5.51081e-205	1.6922	0.242	0.079	1.52699e-200	CD8 early activated Teff	ITGA4
2.59996e-204	-0.64512	0.986	0.987	7.20423e-200	CD8 early activated Teff	RPS13
6.46923e-204	-1.81131	0.458	0.689	1.79256e-199	CD8 early activated Teff	S100A10
5.53774e-203	1.03929	0.451	0.203	1.53445e-198	CD8 early activated Teff	ARL4C
1.1748e-202	-0.675847	0.95	0.975	3.25526e-198	CD8 early activated Teff	NACA
5.99784e-201	2.02636	0.163	0.041	1.66194e-196	CD8 early activated Teff	TOX
2.31325e-200	2.26539	0.128	0.028	6.40979e-196	CD8 early activated Teff	LINC01934
1.62733e-199	1.14572	0.412	0.18	4.50917e-195	CD8 early activated Teff	CD53
2.97918e-199	2.65352	0.084	0.013	8.25501e-195	CD8 early activated Teff	LINC02084
3.42684e-199	1.74339	0.142	0.033	9.49543e-195	CD8 early activated Teff	CLIC3
8.80644e-199	2.64715	0.081	0.012	2.44018e-194	CD8 early activated Teff	KLRC4
2.21635e-198	1.05194	0.594	0.348	6.14129e-194	CD8 early activated Teff	SRSF2
2.89794e-198	2.51719	0.098	0.018	8.0299e-194	CD8 early activated Teff	JAKMIP1
2.45877e-197	-6.54266	0.003	0.268	6.813e-193	CD8 early activated Teff	RAB13
1.09574e-196	-2.21813	0.194	0.472	3.03618e-192	CD8 early activated Teff	ANXA2
1.64886e-195	-1.47159	0.444	0.676	4.56884e-191	CD8 early activated Teff	ENO1
1.44383e-194	-1.23807	0.5	0.735	4.00072e-190	CD8 early activated Teff	SLC25A6
4.81982e-194	1.8246	0.208	0.064	1.33552e-189	CD8 early activated Teff	SNAP47
1.06652e-193	-0.625208	0.995	0.992	2.95523e-189	CD8 early activated Teff	RPL18A
1.26946e-193	-5.34201	0.032	0.299	3.51754e-189	CD8 early activated Teff	SERPINE2
2.15603e-193	1.29513	0.267	0.093	5.97415e-189	CD8 early activated Teff	BATF
1.61723e-192	-4.07366	0.036	0.304	4.48118e-188	CD8 early activated Teff	AP1S2
4.751e-192	1.54894	0.321	0.129	1.31645e-187	CD8 early activated Teff	DEDD2
5.10065e-192	2.25806	0.127	0.028	1.41334e-187	CD8 early activated Teff	SLFN12L
3.19337e-191	1.09742	0.599	0.362	8.84852e-187	CD8 early activated Teff	SRSF5
1.20131e-190	-1.65481	0.282	0.547	3.32872e-186	CD8 early activated Teff	ANXA5
2.5798e-190	-9.36005	0.001	0.258	7.14836e-186	CD8 early activated Teff	MLANA
1.45408e-189	1.33185	0.355	0.15	4.0291e-185	CD8 early activated Teff	CDC42SE2
1.68784e-189	-0.596135	0.992	0.992	4.67685e-185	CD8 early activated Teff	RPL9
3.3403e-189	-3.32995	0.052	0.322	9.25563e-185	CD8 early activated Teff	ATOX1
1.8745e-187	2.05378	0.145	0.036	5.19405e-183	CD8 early activated Teff	SLA2
2.56301e-187	1.65457	0.271	0.1	7.10184e-183	CD8 early activated Teff	AC245297.3
6.21404e-187	-1.42441	0.955	0.931	1.72185e-182	CD8 early activated Teff	GAPDH
2.1432e-185	-0.612429	0.997	0.994	5.93859e-181	CD8 early activated Teff	RPL19
5.57125e-185	1.36036	0.349	0.148	1.54374e-180	CD8 early activated Teff	PAXX
8.13714e-185	-2.19532	0.17	0.443	2.25472e-180	CD8 early activated Teff	TUBB
2.84253e-184	1.00052	0.595	0.352	7.87637e-180	CD8 early activated Teff	PSME1
4.19373e-184	1.43145	0.261	0.093	1.16204e-179	CD8 early activated Teff	LCP2
8.23719e-182	1.71945	0.219	0.072	2.28244e-177	CD8 early activated Teff	RHOF
2.44712e-181	1.42582	0.361	0.161	6.78072e-177	CD8 early activated Teff	IDS
8.52083e-181	1.06844	0.503	0.262	2.36104e-176	CD8 early activated Teff	NR4A1
9.56304e-181	1.92682	0.176	0.05	2.64982e-176	CD8 early activated Teff	ITGB7
3.02937e-180	1.75702	0.192	0.058	8.39407e-176	CD8 early activated Teff	ZAP70
6.72338e-180	1.72926	0.209	0.067	1.86298e-175	CD8 early activated Teff	MYO1F
7.56318e-180	1.6277	0.217	0.071	2.09568e-175	CD8 early activated Teff	CD84
7.64697e-179	1.43685	0.3	0.118	2.1189e-174	CD8 early activated Teff	SLC38A1
7.73979e-178	-0.795081	0.889	0.96	2.14462e-173	CD8 early activated Teff	RPS20
9.39272e-178	-4.91224	0.011	0.259	2.60263e-173	CD8 early activated Teff	CD59
2.6777e-177	-0.659034	0.988	0.988	7.41964e-173	CD8 early activated Teff	RPS6
4.55029e-177	0.827182	0.749	0.584	1.26084e-172	CD8 early activated Teff	SRSF3
4.48314e-176	1.69074	0.257	0.095	1.24223e-171	CD8 early activated Teff	FAM53C
7.50086e-176	-0.609366	0.982	0.984	2.07841e-171	CD8 early activated Teff	RPL24
1.78843e-175	1.80995	0.187	0.057	4.95555e-171	CD8 early activated Teff	TNF
4.20924e-174	1.43726	0.286	0.111	1.16634e-169	CD8 early activated Teff	PIK3IP1
6.17697e-174	2.28475	0.096	0.019	1.71158e-169	CD8 early activated Teff	KLRC2
5.5056e-173	1.51202	0.306	0.126	1.52555e-168	CD8 early activated Teff	POLR2A
1.19228e-172	-0.526951	0.991	0.991	3.3037e-168	CD8 early activated Teff	RPS9
2.55607e-172	2.17227	0.121	0.028	7.0826e-168	CD8 early activated Teff	MIAT
1.73916e-171	1.41883	0.284	0.11	4.81904e-167	CD8 early activated Teff	APBB1IP
1.91338e-171	0.914846	0.63	0.402	5.30179e-167	CD8 early activated Teff	RBM39
3.30418e-171	1.85778	0.175	0.052	9.15556e-167	CD8 early activated Teff	BTN3A1
8.32492e-171	1.88957	0.166	0.047	2.30675e-166	CD8 early activated Teff	IPCEF1
8.94436e-171	-0.272084	0.533	0.249	2.47839e-166	CD8 early activated Teff	HLA-DPA1
1.59801e-170	-0.615171	0.992	0.985	4.42792e-166	CD8 early activated Teff	RPL12
1.45118e-169	-0.591005	0.996	0.995	4.02108e-165	CD8 early activated Teff	RPL11
9.19783e-169	1.28324	0.365	0.165	2.54863e-164	CD8 early activated Teff	FNBP1
1.38736e-168	-0.623384	0.98	0.981	3.84423e-164	CD8 early activated Teff	RPL6
2.07895e-168	-6.03021	0.008	0.244	5.76056e-164	CD8 early activated Teff	S100B
2.68814e-168	0.929253	0.583	0.349	7.44856e-164	CD8 early activated Teff	TUBB4B
4.53268e-168	2.96086	0.064	0.009	1.25596e-163	CD8 early activated Teff	ZNF683
2.56136e-167	-0.618812	0.993	0.989	7.09726e-163	CD8 early activated Teff	RPS7
2.01519e-166	1.20328	0.126	0.03	5.5839e-162	CD8 early activated Teff	XCL2
4.18434e-166	1.94246	0.175	0.053	1.15944e-161	CD8 early activated Teff	COQ7
6.19365e-166	1.74611	0.32	0.141	1.7162e-161	CD8 early activated Teff	NEU1
6.86304e-166	-5.86141	0.006	0.238	1.90168e-161	CD8 early activated Teff	BEX3
9.6798e-166	2.10162	0.122	0.029	2.68217e-161	CD8 early activated Teff	LAX1
2.24621e-165	1.12421	0.424	0.209	6.22404e-161	CD8 early activated Teff	ETS1
2.25241e-164	1.89236	0.16	0.046	6.24121e-160	CD8 early activated Teff	TSEN54
2.61147e-163	2.18367	0.111	0.025	7.23612e-159	CD8 early activated Teff	SLAMF6
2.33772e-162	2.19924	0.111	0.025	6.47758e-158	CD8 early activated Teff	TBX21
5.89102e-162	1.51699	0.231	0.082	1.63234e-157	CD8 early activated Teff	GPR65
2.62343e-161	1.5679	0.254	0.097	7.26925e-157	CD8 early activated Teff	AC058791.1
1.82355e-160	-0.548413	0.97	0.984	5.05287e-156	CD8 early activated Teff	RPS11
1.32692e-159	2.64817	0.072	0.012	3.67677e-155	CD8 early activated Teff	AL136987.1
2.08261e-159	-0.857225	0.577	0.788	5.7707e-155	CD8 early activated Teff	EEF2
3.60012e-159	1.74858	0.196	0.065	9.97557e-155	CD8 early activated Teff	DEF6
7.36414e-159	1.56582	0.224	0.08	2.04053e-154	CD8 early activated Teff	BIN2
3.21838e-158	1.28916	0.402	0.201	8.91782e-154	CD8 early activated Teff	PPP1R2
4.11323e-158	0.857668	0.466	0.242	1.13973e-153	CD8 early activated Teff	IER5
2.20341e-157	2.64701	0.067	0.011	6.10542e-153	CD8 early activated Teff	CD244
3.32797e-157	1.08414	0.42	0.209	9.22146e-153	CD8 early activated Teff	LEPROTL1
3.52489e-157	1.61711	0.199	0.066	9.76712e-153	CD8 early activated Teff	CD6
3.92556e-157	1.97608	0.136	0.036	1.08773e-152	CD8 early activated Teff	PGGHG
5.02851e-157	0.626386	0.889	0.775	1.39335e-152	CD8 early activated Teff	CALM1
5.64874e-157	-1.54774	0.292	0.529	1.56521e-152	CD8 early activated Teff	PKM
1.44765e-156	1.46908	0.245	0.092	4.01129e-152	CD8 early activated Teff	EMB
2.43444e-156	1.44565	0.237	0.087	6.7456e-152	CD8 early activated Teff	BCL11B
1.00669e-155	1.1582	0.414	0.209	2.78944e-151	CD8 early activated Teff	AKAP13
1.28203e-155	1.29923	0.258	0.099	3.55239e-151	CD8 early activated Teff	C12orf75
2.4055e-155	2.71125	0.06	0.009	6.66539e-151	CD8 early activated Teff	AL158071.3
5.27361e-155	-0.538385	0.993	0.992	1.46126e-150	CD8 early activated Teff	RPL18
6.51583e-155	-2.1526	0.138	0.381	1.80547e-150	CD8 early activated Teff	MGST3
9.65759e-155	1.34414	0.318	0.139	2.67602e-150	CD8 early activated Teff	PIK3R1
6.88384e-154	-5.94097	0.004	0.221	1.90744e-149	CD8 early activated Teff	TIMP2
3.55943e-153	1.54202	0.233	0.086	9.86282e-149	CD8 early activated Teff	DGKZ
1.17214e-152	0.763372	0.433	0.215	3.24789e-148	CD8 early activated Teff	HMGB2
1.54742e-152	1.3453	0.353	0.166	4.28775e-148	CD8 early activated Teff	CHORDC1
2.8669e-152	1.90469	0.157	0.047	7.94389e-148	CD8 early activated Teff	TC2N
8.19565e-152	2.35803	0.088	0.018	2.27093e-147	CD8 early activated Teff	PATL2
1.4909e-151	1.39766	0.276	0.113	4.13113e-147	CD8 early activated Teff	SLFN5
1.83468e-151	-2.99358	0.052	0.283	5.0837e-147	CD8 early activated Teff	NME1
8.72942e-151	1.52483	0.235	0.089	2.41883e-146	CD8 early activated Teff	ARHGAP45
3.73786e-150	-6.85993	0.002	0.215	1.03572e-145	CD8 early activated Teff	GPNMB
1.1392e-149	0.577319	0.506	0.255	3.15662e-145	CD8 early activated Teff	LAPTM5
1.66339e-148	1.82302	0.165	0.051	4.60909e-144	CD8 early activated Teff	PTPN4
2.23641e-148	-8.85957	0.002	0.212	6.19687e-144	CD8 early activated Teff	PMEL
1.09809e-147	2.40584	0.083	0.016	3.04271e-143	CD8 early activated Teff	GFI1
1.40079e-147	-4.06064	0.039	0.262	3.88145e-143	CD8 early activated Teff	CTSB
3.23614e-147	1.10028	0.449	0.244	8.96702e-143	CD8 early activated Teff	GPBP1
3.51295e-147	1.02505	0.523	0.312	9.73403e-143	CD8 early activated Teff	DDX24
2.77715e-146	-2.37387	0.111	0.346	7.69521e-142	CD8 early activated Teff	DSTN
2.81925e-146	1.35223	0.263	0.106	7.81187e-142	CD8 early activated Teff	PTPN6
6.40806e-146	1.17811	0.313	0.137	1.77561e-141	CD8 early activated Teff	RAB27A
9.20545e-146	2.76503	0.057	0.009	2.55074e-141	CD8 early activated Teff	AP005482.1
9.66628e-146	1.45935	0.236	0.09	2.67843e-141	CD8 early activated Teff	IL10RA
2.7333e-145	-7.27067	0.003	0.21	7.5737e-141	CD8 early activated Teff	SPARC
2.73966e-145	1.33907	0.258	0.103	7.59133e-141	CD8 early activated Teff	CCND2
4.33287e-145	1.08507	0.487	0.285	1.2006e-140	CD8 early activated Teff	HNRNPH1
5.95924e-145	1.48503	0.258	0.104	1.65125e-140	CD8 early activated Teff	SUN2
6.79118e-145	1.67657	0.171	0.054	1.88177e-140	CD8 early activated Teff	ABI3
1.26237e-144	1.52972	0.21	0.075	3.49791e-140	CD8 early activated Teff	RASSF1
3.46956e-144	-1.39669	0.308	0.541	9.61381e-140	CD8 early activated Teff	NDUFB2
6.01151e-144	-3.60362	0.027	0.244	1.66573e-139	CD8 early activated Teff	SOX4
6.31789e-143	1.59479	0.15	0.044	1.75063e-138	CD8 early activated Teff	LINC01943
2.97576e-141	1.10618	0.34	0.156	8.24553e-137	CD8 early activated Teff	ICAM3
4.61949e-141	1.11562	0.422	0.225	1.28001e-136	CD8 early activated Teff	VAMP2
8.38198e-141	0.339088	0.998	0.992	2.32256e-136	CD8 early activated Teff	EIF1
8.81382e-141	-7.82926	0.001	0.202	2.44222e-136	CD8 early activated Teff	MDK
2.63205e-140	2.25235	0.088	0.019	7.29315e-136	CD8 early activated Teff	Z93241.1
3.00856e-140	0.433654	0.997	0.97	8.33643e-136	CD8 early activated Teff	RPS29
1.8991e-139	1.08745	0.372	0.182	5.26222e-135	CD8 early activated Teff	CELF2
2.75781e-139	0.827164	0.667	0.484	7.64161e-135	CD8 early activated Teff	EIF4A2
5.10239e-139	-1.23312	0.391	0.609	1.41382e-134	CD8 early activated Teff	EIF3E
1.78261e-138	-0.532813	0.99	0.988	4.93944e-134	CD8 early activated Teff	RPL35A
2.15469e-138	1.51917	0.2	0.071	5.97042e-134	CD8 early activated Teff	SEMA4D
3.24827e-138	-7.36394	0.002	0.201	9.00064e-134	CD8 early activated Teff	CALD1
3.3618e-138	1.79464	0.13	0.036	9.31522e-134	CD8 early activated Teff	SLAMF7
3.36976e-137	1.74306	0.129	0.036	9.33726e-133	CD8 early activated Teff	TTN
5.10767e-137	1.04084	0.364	0.176	1.41528e-132	CD8 early activated Teff	CFLAR
6.33545e-137	1.7021	0.155	0.048	1.75549e-132	CD8 early activated Teff	MIR155HG
9.13341e-137	1.45291	0.175	0.058	2.53078e-132	CD8 early activated Teff	JAML
1.24439e-136	1.15291	0.322	0.149	3.44808e-132	CD8 early activated Teff	GBP2
2.14481e-136	1.51346	0.235	0.093	5.94305e-132	CD8 early activated Teff	SYNRG
4.48117e-136	2.57627	0.067	0.012	1.24169e-131	CD8 early activated Teff	LINC02446
5.17414e-136	1.30904	0.285	0.124	1.4337e-131	CD8 early activated Teff	NABP1
8.54079e-136	-5.75822	0.005	0.202	2.36657e-131	CD8 early activated Teff	MARCKS
9.4702e-136	-6.71199	0.007	0.205	2.6241e-131	CD8 early activated Teff	MGP
1.70243e-135	1.55266	0.2	0.073	4.71726e-131	CD8 early activated Teff	GALM
1.72549e-135	1.70529	0.163	0.053	4.78116e-131	CD8 early activated Teff	NLRC5
5.31973e-135	1.1359	0.39	0.202	1.47404e-130	CD8 early activated Teff	PRPF38B
6.84269e-135	-7.14421	0.004	0.199	1.89604e-130	CD8 early activated Teff	CCND1
7.19379e-135	1.03064	0.418	0.222	1.99333e-130	CD8 early activated Teff	MBNL1
1.06976e-134	1.90069	0.145	0.044	2.9642e-130	CD8 early activated Teff	HIST1H2BN
1.87614e-134	1.65063	0.177	0.06	5.19861e-130	CD8 early activated Teff	SPATA13
3.97406e-134	-0.563833	0.934	0.967	1.10117e-129	CD8 early activated Teff	RPL27
4.33812e-134	1.56356	0.181	0.062	1.20205e-129	CD8 early activated Teff	ITK
6.37505e-134	1.39452	0.236	0.094	1.76646e-129	CD8 early activated Teff	ATXN1
9.09928e-134	0.652236	0.795	0.679	2.52132e-129	CD8 early activated Teff	MYL12A
1.19615e-133	-0.584827	0.995	0.988	3.31442e-129	CD8 early activated Teff	RPL26
1.46567e-133	1.51856	0.23	0.091	4.06123e-129	CD8 early activated Teff	APOL6
7.01175e-133	1.52205	0.201	0.074	1.94289e-128	CD8 early activated Teff	GATA3
8.40831e-133	1.06836	0.301	0.135	2.32986e-128	CD8 early activated Teff	SNHG12
7.91871e-132	1.1732	0.287	0.125	2.19419e-127	CD8 early activated Teff	IKZF1
8.26566e-132	-3.54141	0.03	0.233	2.29033e-127	CD8 early activated Teff	ASAH1
8.77979e-132	1.86544	0.133	0.039	2.43279e-127	CD8 early activated Teff	S100PBP
1.54203e-131	1.92831	0.138	0.041	4.27282e-127	CD8 early activated Teff	AC243960.1
8.47934e-131	0.909685	0.473	0.266	2.34954e-126	CD8 early activated Teff	PSMB8
3.29319e-130	1.25728	0.32	0.152	9.12511e-126	CD8 early activated Teff	EPC1
3.7514e-129	-2.05267	0.106	0.325	1.03947e-124	CD8 early activated Teff	HSBP1
4.06453e-129	1.30418	0.259	0.11	1.12624e-124	CD8 early activated Teff	GNG2
3.06097e-128	1.23288	0.312	0.147	8.48163e-124	CD8 early activated Teff	TGFB1
4.80144e-128	1.09245	0.42	0.233	1.33043e-123	CD8 early activated Teff	STAT3
5.19961e-128	1.86878	0.128	0.037	1.44076e-123	CD8 early activated Teff	KMT2E-AS1
1.78836e-127	0.932856	0.511	0.311	4.95537e-123	CD8 early activated Teff	TUBA1A
1.82563e-126	-0.592052	0.997	0.993	5.05864e-122	CD8 early activated Teff	RPL30
2.58581e-126	1.01997	0.355	0.175	7.16501e-122	CD8 early activated Teff	SMCHD1
2.77793e-126	-8.27671	0.002	0.185	7.69737e-122	CD8 early activated Teff	CRYAB
3.58279e-126	1.10273	0.325	0.154	9.92755e-122	CD8 early activated Teff	TAP1
9.50686e-126	-1.28635	0.289	0.507	2.63426e-121	CD8 early activated Teff	GPX4
1.53818e-125	1.11349	0.366	0.187	4.26214e-121	CD8 early activated Teff	ARPC5L
1.55108e-125	2.04573	0.088	0.02	4.2979e-121	CD8 early activated Teff	TNIP3
1.82713e-125	1.33176	0.241	0.1	5.06279e-121	CD8 early activated Teff	GRK2
2.18696e-125	2.41763	0.069	0.013	6.05984e-121	CD8 early activated Teff	CPNE7
2.27143e-125	1.55598	0.182	0.065	6.29391e-121	CD8 early activated Teff	CCDC88C
1.09066e-124	1.97452	0.111	0.03	3.0221e-120	CD8 early activated Teff	LINC00649
1.28288e-124	1.48989	0.214	0.084	3.55473e-120	CD8 early activated Teff	TRIM22
1.66796e-124	1.57773	0.163	0.055	4.62175e-120	CD8 early activated Teff	AC026979.2
3.63036e-124	-0.849627	0.809	0.89	1.00594e-119	CD8 early activated Teff	NPM1
9.54416e-124	0.824545	0.454	0.25	2.64459e-119	CD8 early activated Teff	EZR
1.00662e-123	0.797214	0.491	0.289	2.78924e-119	CD8 early activated Teff	HERPUD1
1.29502e-123	1.87143	0.125	0.036	3.58838e-119	CD8 early activated Teff	RGL4
1.33598e-123	-5.90444	0.004	0.185	3.70186e-119	CD8 early activated Teff	NME4
1.52178e-123	2.08843	0.093	0.023	4.2167e-119	CD8 early activated Teff	MCOLN2
2.14512e-123	-1.21133	0.464	0.651	5.94392e-119	CD8 early activated Teff	HSPB1
3.28969e-123	-6.58327	0.005	0.186	9.11539e-119	CD8 early activated Teff	APOC1
3.81301e-123	-0.535022	0.983	0.982	1.05655e-118	CD8 early activated Teff	RPL14
6.32933e-123	-2.654	0.068	0.272	1.75379e-118	CD8 early activated Teff	HMGA1
7.06185e-123	2.24759	0.085	0.019	1.95677e-118	CD8 early activated Teff	CCR5
1.75876e-122	1.45305	0.201	0.077	4.87334e-118	CD8 early activated Teff	IFITM1
2.25738e-122	-5.73616	0.005	0.187	6.25497e-118	CD8 early activated Teff	GSN
3.13702e-122	1.04892	0.363	0.185	8.69238e-118	CD8 early activated Teff	ABHD17A
3.46389e-122	0.33677	0.997	0.988	9.59809e-118	CD8 early activated Teff	PTMA
7.02777e-122	1.24367	0.253	0.108	1.94733e-117	CD8 early activated Teff	DOCK8
5.49809e-121	-1.77797	0.326	0.517	1.52347e-116	CD8 early activated Teff	SDCBP
6.17995e-121	1.04884	0.316	0.15	1.7124e-116	CD8 early activated Teff	SYNE2
6.53709e-121	2.01661	0.091	0.022	1.81136e-116	CD8 early activated Teff	PPP2R2B
1.2931e-120	1.31495	0.283	0.131	3.58305e-116	CD8 early activated Teff	SPTAN1
5.43827e-120	1.64113	0.212	0.086	1.50689e-115	CD8 early activated Teff	ILF3-DT
6.67006e-120	-0.959541	0.757	0.846	1.84821e-115	CD8 early activated Teff	RPS10
8.4215e-120	1.67043	0.165	0.058	2.33351e-115	CD8 early activated Teff	ATG2A
2.75174e-119	2.21898	0.07	0.014	7.6248e-115	CD8 early activated Teff	DRAIC
2.86517e-119	-0.516188	0.999	0.998	7.93909e-115	CD8 early activated Teff	TPT1
4.56059e-119	0.820323	0.265	0.117	1.26369e-114	CD8 early activated Teff	HEXIM1
1.3803e-118	1.83439	0.121	0.036	3.82468e-114	CD8 early activated Teff	C16orf54
2.99483e-118	-0.526773	0.986	0.983	8.29838e-114	CD8 early activated Teff	RPL36
3.44183e-118	-5.69851	0.005	0.181	9.53696e-114	CD8 early activated Teff	CD9
4.22799e-118	1.51802	0.18	0.066	1.17153e-113	CD8 early activated Teff	RNF166
4.42819e-118	-1.8399	0.772	0.783	1.22701e-113	CD8 early activated Teff	S100A6
5.20438e-118	1.1912	0.331	0.167	1.44208e-113	CD8 early activated Teff	GLS
1.0468e-117	1.23551	0.312	0.153	2.90056e-113	CD8 early activated Teff	MYLIP
1.19061e-117	0.96349	0.385	0.203	3.29907e-113	CD8 early activated Teff	IFRD1
1.2367e-117	0.791841	0.433	0.239	3.42677e-113	CD8 early activated Teff	REL
1.72213e-117	1.22951	0.257	0.113	4.77185e-113	CD8 early activated Teff	FMNL1
3.05725e-117	0.993983	0.4	0.218	8.47132e-113	CD8 early activated Teff	ATF3
7.47579e-116	-1.12262	0.36	0.569	2.07147e-111	CD8 early activated Teff	PRDX1
9.23711e-116	1.03121	0.156	0.053	2.55951e-111	CD8 early activated Teff	GNLY
2.20647e-115	-0.757397	0.769	0.869	6.11391e-111	CD8 early activated Teff	PPIA
4.34277e-115	0.779662	0.453	0.258	1.20334e-110	CD8 early activated Teff	ANKRD12
9.02416e-115	0.781779	0.48	0.287	2.5005e-110	CD8 early activated Teff	IFITM2
1.49965e-114	1.43246	0.189	0.072	4.15539e-110	CD8 early activated Teff	CASP8
2.3178e-114	-5.70709	0.003	0.172	6.42239e-110	CD8 early activated Teff	TCEAL9
3.02811e-114	1.63482	0.141	0.046	8.3906e-110	CD8 early activated Teff	CYTH4
3.73021e-114	0.927172	0.407	0.224	1.0336e-109	CD8 early activated Teff	SLC2A3
7.18301e-114	1.8519	0.108	0.03	1.99034e-109	CD8 early activated Teff	IL12RB1
8.90951e-114	-1.23763	0.316	0.519	2.46874e-109	CD8 early activated Teff	RPS27L
9.86384e-114	1.47898	0.176	0.065	2.73317e-109	CD8 early activated Teff	MYO1G
1.22112e-113	1.80045	0.123	0.037	3.3836e-109	CD8 early activated Teff	ZNF831
3.64829e-113	1.57467	0.169	0.061	1.0109e-108	CD8 early activated Teff	TMC8
6.85185e-113	0.208521	0.786	0.575	1.89858e-108	CD8 early activated Teff	S100A4
6.96639e-113	0.892185	0.367	0.19	1.93032e-108	CD8 early activated Teff	BIRC3
2.34812e-112	2.24303	0.074	0.016	6.50641e-108	CD8 early activated Teff	TRGC1
2.77854e-112	1.25524	0.263	0.12	7.69905e-108	CD8 early activated Teff	CNN2
2.85335e-112	1.50502	0.167	0.06	7.90636e-108	CD8 early activated Teff	TRAF5
4.06181e-112	1.02841	0.372	0.198	1.12549e-107	CD8 early activated Teff	GPSM3
4.18095e-112	-6.48111	0.008	0.177	1.1585e-107	CD8 early activated Teff	APOD
4.29435e-112	0.982213	0.338	0.172	1.18992e-107	CD8 early activated Teff	DDIT3
5.27402e-112	-6.14117	0.004	0.171	1.46138e-107	CD8 early activated Teff	CHCHD6
5.48381e-112	1.39384	0.256	0.116	1.51951e-107	CD8 early activated Teff	CCNH
7.85988e-112	0.997126	0.275	0.125	2.17789e-107	CD8 early activated Teff	TNFRSF1B
1.63453e-111	-8.46798	0.001	0.165	4.52911e-107	CD8 early activated Teff	SERPINF1
6.87129e-111	1.97406	0.113	0.033	1.90396e-106	CD8 early activated Teff	AC103591.3
7.10457e-111	1.10711	0.317	0.16	1.96861e-106	CD8 early activated Teff	TRA2A
1.40286e-110	-1.39116	0.423	0.589	3.8872e-106	CD8 early activated Teff	LDHB
1.48209e-110	1.44494	0.208	0.085	4.10673e-106	CD8 early activated Teff	LPIN2
1.89335e-110	-0.727247	0.815	0.886	5.24629e-106	CD8 early activated Teff	EEF1B2
2.82313e-110	1.4622	0.161	0.057	7.82261e-106	CD8 early activated Teff	TRAT1
3.41797e-110	1.04597	0.384	0.214	9.47086e-106	CD8 early activated Teff	TERF2IP
7.79834e-110	-0.402804	0.414	0.23	2.16084e-105	CD8 early activated Teff	SLC38A2
8.25611e-110	1.19369	0.249	0.11	2.28769e-105	CD8 early activated Teff	APOBEC3C
1.31898e-109	2.16853	0.083	0.02	3.65476e-105	CD8 early activated Teff	UBASH3A
1.48539e-109	1.37871	0.237	0.104	4.11586e-105	CD8 early activated Teff	PTGER4
2.53895e-109	-5.44822	0.007	0.173	7.03518e-105	CD8 early activated Teff	CAV1
3.21852e-109	1.30278	0.211	0.087	8.91819e-105	CD8 early activated Teff	TFRC
3.89017e-109	-3.7964	0.017	0.187	1.07793e-104	CD8 early activated Teff	TCEAL4
6.04736e-109	-2.33221	0.114	0.304	1.67566e-104	CD8 early activated Teff	STMN1
9.07329e-109	-0.459738	0.999	0.998	2.51412e-104	CD8 early activated Teff	RPL13
1.3014e-108	1.92037	0.091	0.023	3.60606e-104	CD8 early activated Teff	AKAP5
2.78965e-108	1.44749	0.2	0.081	7.72983e-104	CD8 early activated Teff	PDE7A
1.49235e-107	1.18561	0.253	0.115	4.13514e-103	CD8 early activated Teff	CSK
1.89905e-107	1.58024	0.165	0.061	5.26208e-103	CD8 early activated Teff	GTPBP1
2.32435e-107	1.43856	0.178	0.068	6.44053e-103	CD8 early activated Teff	AC004687.1
2.97461e-107	1.92394	0.102	0.029	8.24234e-103	CD8 early activated Teff	SFMBT2
7.10044e-107	1.37555	0.207	0.086	1.96746e-102	CD8 early activated Teff	ARHGAP30
1.39871e-106	-1.60736	0.171	0.369	3.87567e-102	CD8 early activated Teff	SNRPE
2.31521e-106	-3.18185	0.03	0.203	6.41522e-102	CD8 early activated Teff	PRDX4
2.3541e-106	-7.88644	0.004	0.164	6.52299e-102	CD8 early activated Teff	SPP1
3.24609e-106	1.90945	0.12	0.037	8.9946e-102	CD8 early activated Teff	CSF1
5.6158e-106	1.66728	0.139	0.047	1.55608e-101	CD8 early activated Teff	HELB
6.20326e-106	1.12813	0.285	0.137	1.71886e-101	CD8 early activated Teff	AAK1
9.12666e-106	2.09679	0.081	0.02	2.5289e-101	CD8 early activated Teff	RAB37
1.02381e-105	1.7109	0.106	0.03	2.83687e-101	CD8 early activated Teff	TOX2
1.81627e-105	1.00952	0.261	0.119	5.03269e-101	CD8 early activated Teff	SPOCK2
3.24997e-105	1.17575	0.27	0.128	9.00534e-101	CD8 early activated Teff	CCND3
3.92345e-105	0.634067	0.604	0.403	1.08715e-100	CD8 early activated Teff	SARAF
4.42979e-105	0.691553	0.462	0.281	1.22745e-100	CD8 early activated Teff	RSRC2
1.21301e-104	1.14712	0.281	0.136	3.36113e-100	CD8 early activated Teff	PPP1R18
1.82644e-104	-3.60227	0.023	0.19	5.06087e-100	CD8 early activated Teff	CALU
2.06348e-104	1.33576	0.201	0.082	5.71769e-100	CD8 early activated Teff	WAS
2.1604e-104	1.42417	0.167	0.062	5.98625e-100	CD8 early activated Teff	SPN
2.41777e-104	1.98275	0.096	0.026	6.69941e-100	CD8 early activated Teff	AC245014.3
6.43301e-104	1.26763	0.248	0.114	1.78252e-99	CD8 early activated Teff	JMJD6
2.55006e-103	1.13646	0.234	0.104	7.06597e-99	CD8 early activated Teff	SERPINB9
5.02087e-103	-1.77293	0.107	0.301	1.39123e-98	CD8 early activated Teff	LAPTM4A
5.28628e-103	0.671698	0.83	0.738	1.46477e-98	CD8 early activated Teff	HSPE1
7.0108e-103	1.19968	0.277	0.135	1.94262e-98	CD8 early activated Teff	CDK2AP2
7.68864e-103	1.22726	0.251	0.116	2.13045e-98	CD8 early activated Teff	KANSL1
8.36591e-103	-0.526362	0.998	0.996	2.31811e-98	CD8 early activated Teff	RPS12
1.03568e-102	-0.59214	0.905	0.943	2.86977e-98	CD8 early activated Teff	H3F3A
1.31515e-102	0.923747	0.307	0.152	3.64415e-98	CD8 early activated Teff	UCP2
1.56899e-102	0.728391	0.549	0.364	4.34752e-98	CD8 early activated Teff	SON
1.78333e-102	-1.62946	0.152	0.345	4.94144e-98	CD8 early activated Teff	AP2S1
1.78742e-102	-6.3925	0.002	0.156	4.95276e-98	CD8 early activated Teff	LAPTM4B
4.85628e-102	-1.84846	0.147	0.334	1.34563e-97	CD8 early activated Teff	MARCKSL1
6.02127e-102	0.672094	0.578	0.395	1.66843e-97	CD8 early activated Teff	EIF5
9.94532e-102	1.3502	0.227	0.101	2.75575e-97	CD8 early activated Teff	PCSK7
1.43303e-101	-6.17901	0.002	0.155	3.97079e-97	CD8 early activated Teff	NUPR1
1.49843e-101	1.2843	0.239	0.109	4.152e-97	CD8 early activated Teff	GABARAPL1
2.41087e-101	-6.78654	0.002	0.153	6.68029e-97	CD8 early activated Teff	PRAME
4.7131e-101	1.42269	0.184	0.073	1.30595e-96	CD8 early activated Teff	HERPUD2
1.88727e-100	-8.10767	0.002	0.152	5.22944e-96	CD8 early activated Teff	TPM2
2.3508e-100	-2.1376	0.094	0.277	6.51382e-96	CD8 early activated Teff	TKT
7.48157e-100	1.71066	0.122	0.039	2.07307e-95	CD8 early activated Teff	PLEKHF1
1.7362e-99	1.03448	0.338	0.181	4.81085e-95	CD8 early activated Teff	PDCD4
2.84446e-99	1.44967	0.151	0.055	7.8817e-95	CD8 early activated Teff	CD38
3.97509e-99	0.750022	0.53	0.351	1.10146e-94	CD8 early activated Teff	SFPQ
7.23021e-99	1.0931	0.296	0.15	2.00342e-94	CD8 early activated Teff	BUB3
7.72964e-99	1.75408	0.121	0.04	2.14181e-94	CD8 early activated Teff	ANXA2R
1.05072e-98	-7.01325	0.002	0.15	2.91144e-94	CD8 early activated Teff	MITF
1.55903e-98	1.86119	0.107	0.033	4.31992e-94	CD8 early activated Teff	WHRN
1.69961e-98	1.35517	0.19	0.078	4.70944e-94	CD8 early activated Teff	RASSF5
1.83804e-98	1.51985	0.156	0.058	5.09302e-94	CD8 early activated Teff	PARVG
2.23381e-98	0.990674	0.37	0.209	6.18966e-94	CD8 early activated Teff	ARF6
2.28079e-98	1.71912	0.118	0.038	6.31985e-94	CD8 early activated Teff	MAP4K1
3.98536e-98	0.898959	0.411	0.241	1.1043e-93	CD8 early activated Teff	ARGLU1
4.87471e-98	1.10662	0.278	0.136	1.35073e-93	CD8 early activated Teff	CDKN1B
6.30015e-98	-1.64018	0.234	0.421	1.74571e-93	CD8 early activated Teff	CSTB
7.22596e-98	0.829326	0.386	0.217	2.00224e-93	CD8 early activated Teff	AMD1
1.33149e-97	-2.67162	0.043	0.21	3.68944e-93	CD8 early activated Teff	ARPC1A
1.52075e-97	-6.51407	0.002	0.15	4.21383e-93	CD8 early activated Teff	PMP22
3.96145e-97	1.43135	0.164	0.063	1.09768e-92	CD8 early activated Teff	SP140
4.08853e-97	-6.79367	0.002	0.149	1.13289e-92	CD8 early activated Teff	CTSL
5.7481e-97	-7.10879	0.002	0.148	1.59274e-92	CD8 early activated Teff	EMP1
6.64189e-97	-4.20641	0.013	0.166	1.8404e-92	CD8 early activated Teff	GRN
1.04799e-96	-2.99468	0.039	0.203	2.90386e-92	CD8 early activated Teff	EIF4EBP1
1.23163e-96	1.27837	0.22	0.098	3.41273e-92	CD8 early activated Teff	TMC6
1.71188e-96	-0.533342	0.801	0.896	4.74346e-92	CD8 early activated Teff	BTF3
3.4242e-96	-0.48451	0.997	0.994	9.48811e-92	CD8 early activated Teff	RPL39
6.57137e-96	0.798295	0.394	0.227	1.82086e-91	CD8 early activated Teff	LITAF
6.88262e-96	1.9074	0.081	0.021	1.9071e-91	CD8 early activated Teff	ASB2
1.02751e-95	-1.76308	0.096	0.278	2.84713e-91	CD8 early activated Teff	PPP1R14B
1.28496e-95	-4.43562	0.009	0.158	3.5605e-91	CD8 early activated Teff	LGALS3BP
4.52186e-95	-6.33323	0.003	0.148	1.25296e-90	CD8 early activated Teff	S100A16
5.20061e-95	0.929724	0.344	0.186	1.44104e-90	CD8 early activated Teff	CKLF
5.23548e-95	-7.117	0.004	0.149	1.4507e-90	CD8 early activated Teff	IGFBP7
5.86979e-95	0.921892	0.39	0.227	1.62646e-90	CD8 early activated Teff	EGR1
7.02863e-95	1.19722	0.229	0.104	1.94756e-90	CD8 early activated Teff	PIP4K2A
9.22835e-95	2.93335	0.031	0.004	2.55708e-90	CD8 early activated Teff	AC243829.1
9.69412e-95	-5.50712	0.003	0.148	2.68614e-90	CD8 early activated Teff	PHACTR1
1.68347e-94	1.77099	0.093	0.026	4.66473e-90	CD8 early activated Teff	AOAH
2.56964e-94	1.37958	0.201	0.087	7.1202e-90	CD8 early activated Teff	AC016831.5
3.04647e-94	0.868058	0.495	0.326	8.44146e-90	CD8 early activated Teff	DNAJB6
6.9017e-94	-0.589307	0.967	0.958	1.91239e-89	CD8 early activated Teff	RPSA
1.28315e-93	1.67939	0.112	0.036	3.55547e-89	CD8 early activated Teff	PCED1B
1.28828e-93	-1.08434	0.376	0.553	3.56969e-89	CD8 early activated Teff	SLC25A5
2.37001e-93	1.48654	0.142	0.052	6.56705e-89	CD8 early activated Teff	SASH3
2.45323e-93	1.49165	0.157	0.06	6.79767e-89	CD8 early activated Teff	ERO1B
2.49298e-93	-7.62639	0.002	0.143	6.90779e-89	CD8 early activated Teff	TIMP3
2.86082e-93	1.98541	0.081	0.022	7.92704e-89	CD8 early activated Teff	NLRC3
4.72485e-93	1.30144	0.183	0.075	1.30921e-88	CD8 early activated Teff	GIMAP1
1.02501e-92	1.02939	0.277	0.138	2.84021e-88	CD8 early activated Teff	TSTD1
1.17232e-92	-6.70397	0.002	0.143	3.24837e-88	CD8 early activated Teff	FXYD3
1.71748e-92	1.18199	0.261	0.128	4.75898e-88	CD8 early activated Teff	MKNK2
5.137e-92	3.8583	0.026	0.003	1.42341e-87	CD8 early activated Teff	PPP1R2C
9.75357e-92	-4.75255	0.007	0.149	2.70262e-87	CD8 early activated Teff	APP
1.32497e-91	-2.11314	0.067	0.235	3.67137e-87	CD8 early activated Teff	PSMB5
2.0334e-91	1.29949	0.2	0.087	5.63436e-87	CD8 early activated Teff	STK10
5.99178e-91	-6.95584	0.001	0.139	1.66026e-86	CD8 early activated Teff	PLP1
9.01718e-91	-0.905632	0.551	0.698	2.49857e-86	CD8 early activated Teff	LDHA
1.10773e-90	-6.77277	0.002	0.139	3.0694e-86	CD8 early activated Teff	RHOBTB3
1.35473e-90	-6.11468	0.002	0.14	3.75383e-86	CD8 early activated Teff	RAB32
1.56664e-90	0.993549	0.245	0.115	4.34101e-86	CD8 early activated Teff	EVI2B
1.94719e-90	-4.24632	0.014	0.159	5.39547e-86	CD8 early activated Teff	PHLDA2
3.69718e-90	-7.84383	0.001	0.138	1.02445e-85	CD8 early activated Teff	A2M
3.78791e-90	0.805638	0.455	0.287	1.04959e-85	CD8 early activated Teff	ARL6IP5
5.54002e-90	1.57402	0.121	0.041	1.53508e-85	CD8 early activated Teff	GIMAP6
6.70535e-90	-1.23226	0.218	0.403	1.85799e-85	CD8 early activated Teff	ST13
9.23135e-90	-7.13987	0.001	0.137	2.55792e-85	CD8 early activated Teff	SNCA
1.19879e-89	2.17684	0.061	0.014	3.32174e-85	CD8 early activated Teff	DAPK2
1.25465e-89	0.602015	0.945	0.93	3.47651e-85	CD8 early activated Teff	HSP90AB1
1.51385e-89	1.8533	0.088	0.025	4.19474e-85	CD8 early activated Teff	ZFYVE28
3.28956e-89	-1.01894	0.354	0.529	9.11503e-85	CD8 early activated Teff	ATP5MC3
4.45581e-89	1.25443	0.206	0.092	1.23466e-84	CD8 early activated Teff	APMAP
6.16187e-89	1.46423	0.159	0.063	1.70739e-84	CD8 early activated Teff	NSUN6
8.43044e-89	-2.62424	0.061	0.221	2.33599e-84	CD8 early activated Teff	CTSZ
9.89763e-89	0.73585	0.766	0.655	2.74253e-84	CD8 early activated Teff	SAT1
1.61839e-88	-7.62162	0.002	0.136	4.4844e-84	CD8 early activated Teff	MIA
7.60151e-88	1.3818	0.203	0.091	2.1063e-83	CD8 early activated Teff	LYAR
1.03166e-87	2.71663	0.043	0.008	2.85863e-83	CD8 early activated Teff	AL451085.1
3.39449e-87	2.10115	0.064	0.015	9.40581e-83	CD8 early activated Teff	PRR5L
4.02896e-87	1.34654	0.158	0.063	1.11638e-82	CD8 early activated Teff	PSMB10
6.85381e-87	-6.89608	0.001	0.133	1.89912e-82	CD8 early activated Teff	BACE2
6.87875e-87	1.1836	0.261	0.132	1.90603e-82	CD8 early activated Teff	CMC1
8.61215e-87	2.06535	0.059	0.013	2.38634e-82	CD8 early activated Teff	TIMD4
8.96067e-87	1.85808	0.083	0.023	2.48291e-82	CD8 early activated Teff	LLGL2
2.0985e-86	-2.0843	0.072	0.233	5.81473e-82	CD8 early activated Teff	TMEM147
2.48385e-86	1.92818	0.077	0.021	6.88251e-82	CD8 early activated Teff	ZBP1
3.23031e-86	-1.96304	0.098	0.266	8.95086e-82	CD8 early activated Teff	NENF
3.55194e-86	-5.90954	0.005	0.14	9.84207e-82	CD8 early activated Teff	HES1
4.375e-86	-7.00747	0.002	0.134	1.21227e-81	CD8 early activated Teff	EDNRB
5.8183e-86	2.84114	0.027	0.003	1.61219e-81	CD8 early activated Teff	ITGAD
6.30645e-86	1.08368	0.24	0.116	1.74746e-81	CD8 early activated Teff	VPS37B
7.79635e-86	-1.35292	0.198	0.373	2.16029e-81	CD8 early activated Teff	DDT
8.04174e-86	1.26189	0.208	0.095	2.22829e-81	CD8 early activated Teff	OFD1
1.04408e-85	-2.21482	0.092	0.259	2.89305e-81	CD8 early activated Teff	PSAP
1.2248e-85	0.978143	0.268	0.135	3.3938e-81	CD8 early activated Teff	HCLS1
2.16495e-85	1.89965	0.077	0.021	5.99887e-81	CD8 early activated Teff	FCRL3
3.22585e-85	-1.1298	0.326	0.494	8.93851e-81	CD8 early activated Teff	SEC61G
4.20246e-85	0.910249	0.394	0.241	1.16446e-80	CD8 early activated Teff	FAM133B
4.39872e-85	2.41541	0.048	0.01	1.21884e-80	CD8 early activated Teff	AL360012.1
6.82957e-85	-1.27522	0.174	0.355	1.89241e-80	CD8 early activated Teff	EIF3L
7.38902e-85	1.10153	0.246	0.121	2.04742e-80	CD8 early activated Teff	ANKRD37
7.41244e-85	-1.14256	0.243	0.422	2.05391e-80	CD8 early activated Teff	TBCA
1.0747e-84	1.467	0.144	0.056	2.97788e-80	CD8 early activated Teff	HNRNPLL
3.26735e-84	-3.17169	0.093	0.251	9.05349e-80	CD8 early activated Teff	IER3
4.8524e-84	0.840082	0.323	0.175	1.34455e-79	CD8 early activated Teff	FAM107B
6.92004e-84	0.819084	0.414	0.258	1.91747e-79	CD8 early activated Teff	KMT2E
7.53045e-84	-0.366744	0.997	0.996	2.08661e-79	CD8 early activated Teff	RPS14
9.14405e-84	0.973918	0.386	0.234	2.53373e-79	CD8 early activated Teff	KLF2
1.07555e-83	-3.90964	0.017	0.154	2.98025e-79	CD8 early activated Teff	MSRB2
1.45989e-83	1.40749	0.151	0.06	4.0452e-79	CD8 early activated Teff	ASXL2
1.85772e-83	-0.496239	0.992	0.989	5.14756e-79	CD8 early activated Teff	RPL37
2.53213e-83	-6.11424	0.002	0.129	7.01627e-79	CD8 early activated Teff	CNN3
4.3137e-83	0.273893	1	0.997	1.19528e-78	CD8 early activated Teff	RPS27
5.44043e-83	1.40116	0.159	0.065	1.50749e-78	CD8 early activated Teff	AC016831.7
1.23539e-82	-1.44244	0.206	0.371	3.42315e-78	CD8 early activated Teff	MIF
1.27188e-82	-1.72991	0.182	0.35	3.52425e-78	CD8 early activated Teff	NDUFC2
1.38344e-82	-5.24793	0.006	0.136	3.83336e-78	CD8 early activated Teff	IFI27
4.82767e-82	1.1791	0.224	0.108	1.3377e-77	CD8 early activated Teff	IRF3
9.77097e-82	0.878489	0.314	0.173	2.70744e-77	CD8 early activated Teff	NFKBIZ
9.95548e-82	1.05667	0.197	0.089	2.75857e-77	CD8 early activated Teff	ZC3H12A
1.16886e-81	1.43463	0.143	0.056	3.2388e-77	CD8 early activated Teff	ST8SIA4
1.97286e-81	-6.16723	0.001	0.126	5.46659e-77	CD8 early activated Teff	TSPAN4
3.03074e-81	1.00703	0.296	0.161	8.39788e-77	CD8 early activated Teff	SP100
3.05518e-81	0.839752	0.271	0.14	8.46561e-77	CD8 early activated Teff	CHD2
3.53314e-81	1.68845	0.1	0.032	9.78998e-77	CD8 early activated Teff	GRAP2
3.91141e-81	1.18935	0.218	0.104	1.08381e-76	CD8 early activated Teff	PLK3
4.59715e-81	0.371453	0.877	0.795	1.27383e-76	CD8 early activated Teff	PFN1
5.16784e-81	0.931276	0.315	0.174	1.43196e-76	CD8 early activated Teff	BCAS2
6.91545e-81	-1.59768	0.106	0.27	1.9162e-76	CD8 early activated Teff	TMEM14C
7.51712e-81	-0.358522	0.997	0.994	2.08292e-76	CD8 early activated Teff	RPS15
8.42345e-81	0.815707	0.222	0.105	2.33405e-76	CD8 early activated Teff	GBP1
1.84176e-80	1.3209	0.173	0.074	5.10334e-76	CD8 early activated Teff	LPIN1
2.7947e-80	1.95563	0.072	0.019	7.74382e-76	CD8 early activated Teff	FAM122C
3.29292e-80	-0.672416	0.723	0.823	9.12435e-76	CD8 early activated Teff	CHCHD2
3.34567e-80	1.36726	0.162	0.067	9.27052e-76	CD8 early activated Teff	SAMD9L
4.48654e-80	1.27516	0.18	0.079	1.24317e-75	CD8 early activated Teff	XAF1
6.00759e-80	1.23957	0.177	0.077	1.66464e-75	CD8 early activated Teff	RABGAP1L
6.25055e-80	1.06565	0.256	0.131	1.73196e-75	CD8 early activated Teff	TLE4
7.68508e-80	1.29101	0.167	0.07	2.12946e-75	CD8 early activated Teff	PREX1
8.04507e-80	1.11047	0.222	0.107	2.22921e-75	CD8 early activated Teff	PAG1
9.55346e-80	-1.21836	0.188	0.363	2.64717e-75	CD8 early activated Teff	YWHAE
1.27347e-79	2.29479	0.049	0.01	3.52866e-75	CD8 early activated Teff	RASGEF1A
3.3928e-79	1.42118	0.135	0.051	9.40111e-75	CD8 early activated Teff	ARHGAP25
5.55163e-79	0.848191	0.224	0.107	1.5383e-74	CD8 early activated Teff	XIST
6.7228e-79	1.45319	0.095	0.03	1.86282e-74	CD8 early activated Teff	CD70
9.22223e-79	-6.09611	0.002	0.124	2.55539e-74	CD8 early activated Teff	ACTN1
1.6946e-78	1.41979	0.134	0.051	4.69556e-74	CD8 early activated Teff	SH3BP1
2.60059e-78	2.08087	0.057	0.013	7.20598e-74	CD8 early activated Teff	AC004865.2
2.76384e-78	2.02332	0.066	0.017	7.65833e-74	CD8 early activated Teff	CAPN12
3.27879e-78	2.08113	0.063	0.016	9.0852e-74	CD8 early activated Teff	LETM2
5.02645e-78	1.50322	0.134	0.052	1.39278e-73	CD8 early activated Teff	ABHD3
7.04577e-78	1.07749	0.337	0.2	1.95231e-73	CD8 early activated Teff	MRPL18
2.17767e-77	1.37675	0.166	0.071	6.03411e-73	CD8 early activated Teff	CRYBG1
2.34685e-77	1.31531	0.164	0.07	6.50288e-73	CD8 early activated Teff	IL16
2.40857e-77	1.00952	0.324	0.189	6.6739e-73	CD8 early activated Teff	BCLAF1
4.14071e-77	2.56327	0.037	0.007	1.14735e-72	CD8 early activated Teff	LINC00539
6.84013e-77	0.977925	0.302	0.169	1.89533e-72	CD8 early activated Teff	NKTR
6.89044e-77	1.46362	0.139	0.055	1.90927e-72	CD8 early activated Teff	STAT4
8.43334e-77	-7.06414	0.001	0.119	2.3368e-72	CD8 early activated Teff	CAVIN1
8.69767e-77	0.729648	0.337	0.192	2.41004e-72	CD8 early activated Teff	IDI1
1.12194e-76	-0.931362	0.498	0.641	3.10879e-72	CD8 early activated Teff	RPL36A
1.16754e-76	1.13619	0.215	0.104	3.23515e-72	CD8 early activated Teff	SMARCA2
1.25252e-76	1.8622	0.081	0.024	3.47061e-72	CD8 early activated Teff	PRKCQ
1.40954e-76	1.02935	0.27	0.144	3.9057e-72	CD8 early activated Teff	KMT2A
2.28048e-76	-0.370545	0.974	0.975	6.31898e-72	CD8 early activated Teff	UBA52
4.20916e-76	1.44987	0.133	0.052	1.16631e-71	CD8 early activated Teff	TMEM107
4.30448e-76	-0.872302	0.306	0.483	1.19273e-71	CD8 early activated Teff	ATP6V1G1
4.67066e-76	-6.16519	0.001	0.119	1.29419e-71	CD8 early activated Teff	CAVIN3
4.71552e-76	-4.59648	0.006	0.127	1.30662e-71	CD8 early activated Teff	PHLDA3
7.37933e-76	-1.10915	0.261	0.425	2.04474e-71	CD8 early activated Teff	PEBP1
7.49611e-76	-3.66222	0.019	0.146	2.0771e-71	CD8 early activated Teff	FCGRT
1.33232e-75	0.766581	0.384	0.235	3.69171e-71	CD8 early activated Teff	ARID4B
1.35593e-75	-1.55342	0.122	0.28	3.75715e-71	CD8 early activated Teff	PHB
1.37838e-75	1.29633	0.167	0.073	3.81935e-71	CD8 early activated Teff	SAMD9
3.48675e-75	-4.22781	0.011	0.133	9.66143e-71	CD8 early activated Teff	MFGE8
4.39088e-75	-4.92618	0.004	0.123	1.21667e-70	CD8 early activated Teff	SYNGR1
5.30388e-75	1.79232	0.077	0.022	1.46965e-70	CD8 early activated Teff	AC090152.1
5.80377e-75	1.01155	0.291	0.162	1.60817e-70	CD8 early activated Teff	GTF2B
7.05355e-75	0.746273	0.364	0.218	1.95447e-70	CD8 early activated Teff	EIF4A3
1.27105e-74	1.84734	0.071	0.02	3.52195e-70	CD8 early activated Teff	CCDC141
1.41107e-74	-8.85774	0.002	0.118	3.90993e-70	CD8 early activated Teff	DCT
1.57679e-74	0.828543	0.412	0.266	4.36912e-70	CD8 early activated Teff	N4BP2L2
1.61771e-74	-1.28642	0.172	0.336	4.48251e-70	CD8 early activated Teff	MRPL51
1.84734e-74	-6.74717	0.001	0.116	5.11879e-70	CD8 early activated Teff	PPFIBP1
2.89178e-74	-5.25174	0.004	0.121	8.01284e-70	CD8 early activated Teff	CRIP2
3.65814e-74	0.735498	0.339	0.197	1.01364e-69	CD8 early activated Teff	RHOB
4.93194e-74	0.934078	0.304	0.172	1.36659e-69	CD8 early activated Teff	PPP1R12A
6.2851e-74	-1.53997	0.168	0.326	1.74154e-69	CD8 early activated Teff	RPS17
6.60926e-74	-0.765483	0.569	0.702	1.83136e-69	CD8 early activated Teff	COX6C
8.39508e-74	-1.22204	0.243	0.402	2.32619e-69	CD8 early activated Teff	PRDX6
9.63791e-74	-1.49028	0.128	0.284	2.67057e-69	CD8 early activated Teff	C1QBP
1.106e-73	1.09065	0.2	0.094	3.0646e-69	CD8 early activated Teff	FERMT3
1.37927e-73	1.6047	0.111	0.04	3.82182e-69	CD8 early activated Teff	AC114760.2
1.61032e-73	-2.28129	0.046	0.183	4.46205e-69	CD8 early activated Teff	IMPDH2
1.83438e-73	0.811598	0.307	0.171	5.08288e-69	CD8 early activated Teff	KDM6B
2.11713e-73	-1.02669	0.27	0.432	5.86635e-69	CD8 early activated Teff	TOMM20
3.06457e-73	0.89041	0.325	0.189	8.49163e-69	CD8 early activated Teff	MIDN
3.36511e-73	-0.35922	0.98	0.99	9.32438e-69	CD8 early activated Teff	RPL13A
4.26109e-73	-9.84198	0	0.113	1.1807e-68	CD8 early activated Teff	FN1
8.10128e-73	1.31381	0.145	0.06	2.24478e-68	CD8 early activated Teff	INPP5D
9.20032e-73	-1.20902	0.218	0.379	2.54932e-68	CD8 early activated Teff	CLTA
9.95051e-73	-2.85871	0.03	0.16	2.75719e-68	CD8 early activated Teff	BLVRB
1.21759e-72	-6.25632	0.003	0.117	3.37381e-68	CD8 early activated Teff	RNASE1
1.28168e-72	1.33249	0.178	0.082	3.55141e-68	CD8 early activated Teff	RALGAPA1
1.44632e-72	1.30409	0.158	0.068	4.0076e-68	CD8 early activated Teff	IL27RA
1.92156e-72	-3.92514	0.012	0.131	5.32445e-68	CD8 early activated Teff	FSCN1
2.50098e-72	2.94197	0.03	0.005	6.92997e-68	CD8 early activated Teff	TRGV10
2.76499e-72	1.52257	0.113	0.041	7.66151e-68	CD8 early activated Teff	FGD3
3.04882e-72	1.87934	0.07	0.02	8.44799e-68	CD8 early activated Teff	APOBEC3H
3.18832e-72	-5.64398	0.003	0.116	8.83453e-68	CD8 early activated Teff	NSG1
3.99952e-72	1.24903	0.171	0.077	1.10823e-67	CD8 early activated Teff	PIM1
4.00728e-72	0.92923	0.306	0.175	1.11038e-67	CD8 early activated Teff	G3BP2
4.09312e-72	1.20939	0.172	0.077	1.13416e-67	CD8 early activated Teff	ANKRD13D
4.21958e-72	-5.25744	0.003	0.117	1.1692e-67	CD8 early activated Teff	RAB34
4.34956e-72	2.15077	0.053	0.013	1.20522e-67	CD8 early activated Teff	AC007384.1
5.35516e-72	1.03709	0.246	0.129	1.48386e-67	CD8 early activated Teff	EML4
7.04556e-72	1.07855	0.213	0.105	1.95225e-67	CD8 early activated Teff	UTRN
1.04097e-71	2.60056	0.032	0.005	2.88443e-67	CD8 early activated Teff	HMHB1
1.4461e-71	1.12328	0.193	0.091	4.007e-67	CD8 early activated Teff	RBM38
1.94094e-71	0.688148	0.429	0.276	5.37814e-67	CD8 early activated Teff	CIB1
2.5985e-71	1.00027	0.259	0.139	7.20017e-67	CD8 early activated Teff	ZFAND2A
2.76824e-71	-4.56683	0.005	0.119	7.67053e-67	CD8 early activated Teff	VAT1
1.18154e-70	1.43476	0.128	0.051	3.27392e-66	CD8 early activated Teff	DGKH
1.23126e-70	1.04912	0.17	0.076	3.41169e-66	CD8 early activated Teff	ICOS
1.45809e-70	1.24109	0.165	0.074	4.04023e-66	CD8 early activated Teff	PHF11
1.68636e-70	0.937655	0.303	0.174	4.67272e-66	CD8 early activated Teff	NSD3
2.3115e-70	1.34718	0.16	0.071	6.40493e-66	CD8 early activated Teff	AC025164.1
2.60818e-70	2.50601	0.038	0.007	7.227e-66	CD8 early activated Teff	A2M-AS1
2.81506e-70	-7.76234	0	0.109	7.80026e-66	CD8 early activated Teff	TFAP2A
2.95336e-70	2.29692	0.039	0.007	8.18345e-66	CD8 early activated Teff	AC022075.1
3.19737e-70	1.15067	0.21	0.104	8.8596e-66	CD8 early activated Teff	DNAJB14
5.60716e-70	-0.53784	0.968	0.961	1.55369e-65	CD8 early activated Teff	ACTG1
5.77389e-70	-0.431477	0.993	0.993	1.59989e-65	CD8 early activated Teff	RPL21
6.72883e-70	-4.54025	0.01	0.124	1.86449e-65	CD8 early activated Teff	KLF4
7.24686e-70	-4.2169	0.009	0.123	2.00803e-65	CD8 early activated Teff	GSTM3
9.7011e-70	1.22759	0.174	0.08	2.68808e-65	CD8 early activated Teff	SRRT
1.11676e-69	1.00704	0.253	0.135	3.09443e-65	CD8 early activated Teff	TANK
1.1327e-69	-6.58418	0.001	0.109	3.1386e-65	CD8 early activated Teff	MYO10
1.37079e-69	1.06502	0.216	0.108	3.79833e-65	CD8 early activated Teff	COQ10B
1.60463e-69	1.09593	0.204	0.1	4.44628e-65	CD8 early activated Teff	ANKRD44
1.68485e-69	-1.44064	0.164	0.315	4.66856e-65	CD8 early activated Teff	BSG
1.93768e-69	-0.499045	0.883	0.921	5.36911e-65	CD8 early activated Teff	SERF2
1.94763e-69	1.28018	0.15	0.065	5.3967e-65	CD8 early activated Teff	PDE4D
1.98182e-69	0.899236	0.291	0.164	5.49143e-65	CD8 early activated Teff	STAT1
2.14382e-69	-0.831257	0.422	0.579	5.94032e-65	CD8 early activated Teff	COX5B
2.38953e-69	1.3115	0.118	0.045	6.62115e-65	CD8 early activated Teff	RDH10
2.48078e-69	-2.43104	0.047	0.178	6.87398e-65	CD8 early activated Teff	GPM6B
2.61029e-69	-5.94323	0.005	0.115	7.23287e-65	CD8 early activated Teff	PCOLCE
3.90404e-69	0.524848	0.494	0.328	1.08177e-64	CD8 early activated Teff	PSME2
3.97398e-69	1.25932	0.143	0.06	1.10115e-64	CD8 early activated Teff	RNF125
4.8206e-69	-2.76978	0.021	0.141	1.33574e-64	CD8 early activated Teff	CRTAP
5.86284e-69	-8.91412	0	0.107	1.62453e-64	CD8 early activated Teff	GDF15
6.75824e-69	1.27856	0.149	0.064	1.87264e-64	CD8 early activated Teff	PRKACB
7.74894e-69	2.45854	0.035	0.006	2.14715e-64	CD8 early activated Teff	TOGARAM2
8.1031e-69	1.8582	0.081	0.026	2.24529e-64	CD8 early activated Teff	AL031777.3
8.37268e-69	1.38646	0.129	0.052	2.31998e-64	CD8 early activated Teff	GLCCI1
8.81244e-69	0.9588	0.258	0.139	2.44184e-64	CD8 early activated Teff	UBE2L6
9.76984e-69	2.04599	0.056	0.014	2.70712e-64	CD8 early activated Teff	AC136475.3
9.9726e-69	1.70799	0.067	0.019	2.76331e-64	CD8 early activated Teff	KLRC1
1.02421e-68	1.13636	0.199	0.097	2.83799e-64	CD8 early activated Teff	PPP1R15B
1.32785e-68	1.31556	0.141	0.059	3.67934e-64	CD8 early activated Teff	RNF113A
1.7714e-68	-2.7311	0.039	0.165	4.90836e-64	CD8 early activated Teff	METRN
1.96467e-68	1.12698	0.189	0.09	5.44389e-64	CD8 early activated Teff	CCSER2
2.14521e-68	1.31006	0.148	0.063	5.94415e-64	CD8 early activated Teff	ENTPD1
2.90866e-68	1.49578	0.109	0.041	8.05961e-64	CD8 early activated Teff	CGAS
5.11819e-68	-0.778103	0.559	0.679	1.4182e-63	CD8 early activated Teff	TPI1
8.88782e-68	1.25185	0.16	0.072	2.46273e-63	CD8 early activated Teff	C19orf66
1.1002e-67	2.3435	0.037	0.007	3.04855e-63	CD8 early activated Teff	AC087623.3
1.36822e-67	-1.1934	0.208	0.361	3.7912e-63	CD8 early activated Teff	ATP6V1F
1.98235e-67	0.905026	0.329	0.199	5.4929e-63	CD8 early activated Teff	DHX36
2.75676e-67	-1.0922	0.304	0.45	7.63871e-63	CD8 early activated Teff	ATP5MF
3.51074e-67	-1.03665	0.253	0.409	9.7279e-63	CD8 early activated Teff	UQCRQ
6.74409e-67	1.74571	0.073	0.022	1.86872e-62	CD8 early activated Teff	USP28
8.04391e-67	1.08958	0.204	0.101	2.22889e-62	CD8 early activated Teff	RAB8B
8.42082e-67	1.40066	0.118	0.046	2.33333e-62	CD8 early activated Teff	FUT8
1.0391e-66	0.9965	0.249	0.135	2.87924e-62	CD8 early activated Teff	CDC42SE1
1.39195e-66	1.50718	0.093	0.032	3.85696e-62	CD8 early activated Teff	PPP1R16B
1.98873e-66	1.20668	0.181	0.086	5.51057e-62	CD8 early activated Teff	CENPC
2.09196e-66	1.27869	0.155	0.069	5.79663e-62	CD8 early activated Teff	TRPS1
2.27229e-66	1.49384	0.139	0.059	6.2963e-62	CD8 early activated Teff	TCOF1
7.83151e-66	-9.05102	0	0.102	2.17003e-61	CD8 early activated Teff	AEBP1
1.35925e-65	-0.956	0.29	0.445	3.76634e-61	CD8 early activated Teff	ATP5F1B
1.37267e-65	0.969967	0.235	0.124	3.80353e-61	CD8 early activated Teff	FOSL2
1.46107e-65	-6.01061	0.005	0.111	4.04848e-61	CD8 early activated Teff	IGFBP2
1.9192e-65	1.66845	0.081	0.026	5.31791e-61	CD8 early activated Teff	NELL2
2.08913e-65	-3.96134	0.012	0.121	5.78877e-61	CD8 early activated Teff	LY96
2.7459e-65	-7.23375	0.001	0.103	7.6086e-61	CD8 early activated Teff	QPCT
3.03391e-65	0.829937	0.334	0.203	8.40667e-61	CD8 early activated Teff	TAPBP
3.49746e-65	1.09136	0.202	0.101	9.69112e-61	CD8 early activated Teff	VPS13C
5.48176e-65	0.958476	0.281	0.162	1.51894e-60	CD8 early activated Teff	NUFIP2
5.56508e-65	2.12951	0.046	0.011	1.54203e-60	CD8 early activated Teff	KCNK5
6.66112e-65	0.907728	0.263	0.145	1.84573e-60	CD8 early activated Teff	USP15
8.06719e-65	-0.940099	0.342	0.491	2.23534e-60	CD8 early activated Teff	COX7B
9.76699e-65	-0.661709	0.73	0.825	2.70634e-60	CD8 early activated Teff	UQCRB
1.01818e-64	1.41864	0.131	0.055	2.82127e-60	CD8 early activated Teff	SYTL1
1.13796e-64	-5.94468	0.002	0.103	3.15318e-60	CD8 early activated Teff	FAM213A
1.41744e-64	-4.36935	0.014	0.123	3.92758e-60	CD8 early activated Teff	TNFRSF12A
1.71569e-64	2.11354	0.045	0.01	4.75399e-60	CD8 early activated Teff	SH2D1B
1.73329e-64	0.902764	0.274	0.154	4.80277e-60	CD8 early activated Teff	WNK1
1.99477e-64	1.15604	0.161	0.073	5.5273e-60	CD8 early activated Teff	INPP4B
2.61615e-64	-1.57234	0.122	0.263	7.2491e-60	CD8 early activated Teff	KDELR2
4.35626e-64	1.64796	0.081	0.027	1.20708e-59	CD8 early activated Teff	DENND1C
4.52136e-64	-4.82752	0.005	0.108	1.25282e-59	CD8 early activated Teff	MEF2C
6.45871e-64	-6.21095	0.003	0.105	1.78964e-59	CD8 early activated Teff	CYR61
7.00265e-64	1.95921	0.042	0.009	1.94036e-59	CD8 early activated Teff	CD160
7.98428e-64	0.983967	0.218	0.113	2.21237e-59	CD8 early activated Teff	NSMCE3
8.45237e-64	1.17731	0.162	0.074	2.34207e-59	CD8 early activated Teff	LPXN
9.92574e-64	0.644924	0.495	0.355	2.75032e-59	CD8 early activated Teff	SELENOK
9.96321e-64	-1.11231	0.186	0.337	2.76071e-59	CD8 early activated Teff	PHPT1
1.00972e-63	-2.0635	0.044	0.168	2.79784e-59	CD8 early activated Teff	ADI1
1.16104e-63	1.03448	0.187	0.091	3.21711e-59	CD8 early activated Teff	EHD1
1.21935e-63	2.04402	0.053	0.014	3.37871e-59	CD8 early activated Teff	AL365361.1
1.5441e-63	0.970907	0.121	0.048	4.27855e-59	CD8 early activated Teff	LY9
1.67404e-63	-0.581185	0.529	0.682	4.63861e-59	CD8 early activated Teff	SLC25A3
1.90087e-63	0.85318	0.277	0.157	5.26713e-59	CD8 early activated Teff	SH3KBP1
2.08279e-63	-6.43917	0.002	0.103	5.77119e-59	CD8 early activated Teff	RND3
2.29296e-63	1.20868	0.178	0.086	6.35357e-59	CD8 early activated Teff	ZNF394
3.12879e-63	-2.98396	0.025	0.139	8.66956e-59	CD8 early activated Teff	SLC25A4
3.77823e-63	1.82826	0.066	0.019	1.04691e-58	CD8 early activated Teff	AC087239.1
3.90031e-63	-6.75424	0.001	0.1	1.08074e-58	CD8 early activated Teff	PIR
4.63234e-63	2.38554	0.035	0.007	1.28357e-58	CD8 early activated Teff	SYNGR3
4.89611e-63	1.6116	0.091	0.032	1.35666e-58	CD8 early activated Teff	ATP8A1
6.07426e-63	1.1581	0.18	0.087	1.68312e-58	CD8 early activated Teff	TBCC
9.3622e-63	-0.587111	0.658	0.768	2.59417e-58	CD8 early activated Teff	ATP5MC2
9.45522e-63	0.890084	0.264	0.147	2.61995e-58	CD8 early activated Teff	ANXA6
1.28662e-62	-1.17795	0.187	0.335	3.5651e-58	CD8 early activated Teff	EIF5A
1.32693e-62	0.584012	0.486	0.337	3.67679e-58	CD8 early activated Teff	ZFP36L1
1.85765e-62	-6.46978	0.001	0.099	5.14735e-58	CD8 early activated Teff	PLTP
2.23148e-62	-2.9604	0.02	0.13	6.1832e-58	CD8 early activated Teff	COPRS
2.34069e-62	-2.11146	0.044	0.165	6.48583e-58	CD8 early activated Teff	PTTG1IP
2.50539e-62	-0.520255	0.808	0.868	6.9422e-58	CD8 early activated Teff	TOMM7
3.38465e-62	-3.4881	0.013	0.119	9.37852e-58	CD8 early activated Teff	ST3GAL4
3.66723e-62	-1.69254	0.08	0.212	1.01615e-57	CD8 early activated Teff	MRPS33
4.23603e-62	0.793831	0.249	0.134	1.17376e-57	CD8 early activated Teff	CARD16
5.38037e-62	0.964163	0.256	0.144	1.49085e-57	CD8 early activated Teff	DDX6
8.36661e-62	1.1158	0.157	0.072	2.31831e-57	CD8 early activated Teff	PIM2
1.11164e-61	1.27497	0.14	0.061	3.08025e-57	CD8 early activated Teff	FAM111A
1.72731e-61	-7.42148	0	0.096	4.78619e-57	CD8 early activated Teff	CLIC4
2.44929e-61	1.35568	0.134	0.058	6.78674e-57	CD8 early activated Teff	BORCS5
2.54585e-61	-6.40818	0.002	0.098	7.05429e-57	CD8 early activated Teff	GNG11
3.20593e-61	-1.54132	0.092	0.226	8.8833e-57	CD8 early activated Teff	TIMM13
3.62648e-61	1.34854	0.146	0.066	1.00486e-56	CD8 early activated Teff	BPGM
5.5687e-61	1.9537	0.052	0.014	1.54303e-56	CD8 early activated Teff	LINC00426
6.0439e-61	-7.77149	0.001	0.096	1.6747e-56	CD8 early activated Teff	CTSK
6.15872e-61	1.22574	0.143	0.063	1.70652e-56	CD8 early activated Teff	OXNAD1
7.3311e-61	-5.38655	0.005	0.103	2.03138e-56	CD8 early activated Teff	CTHRC1
8.90866e-61	1.43664	0.108	0.042	2.4685e-56	CD8 early activated Teff	ORMDL3
1.36227e-60	1.34415	0.129	0.055	3.77472e-56	CD8 early activated Teff	NAB1
1.53125e-60	0.975645	0.234	0.127	4.24295e-56	CD8 early activated Teff	PRDM2
2.17804e-60	2.02903	0.044	0.011	6.03513e-56	CD8 early activated Teff	KIR2DL4
3.14482e-60	2.72348	0.024	0.004	8.71397e-56	CD8 early activated Teff	AC099811.4
3.20344e-60	1.20873	0.155	0.072	8.8764e-56	CD8 early activated Teff	RALGDS
3.30285e-60	0.412851	0.726	0.637	9.15188e-56	CD8 early activated Teff	ARPC2
3.4982e-60	-6.46313	0.001	0.095	9.69317e-56	CD8 early activated Teff	NRP2
3.71203e-60	-0.932491	0.346	0.486	1.02857e-55	CD8 early activated Teff	POMP
3.76629e-60	1.33543	0.132	0.057	1.0436e-55	CD8 early activated Teff	JAK3
4.21129e-60	-5.00365	0.003	0.1	1.16691e-55	CD8 early activated Teff	RAB38
5.25568e-60	2.47323	0.03	0.005	1.4563e-55	CD8 early activated Teff	LINC00158
7.70537e-60	1.01756	0.214	0.113	2.13508e-55	CD8 early activated Teff	MIER1
7.73661e-60	0.754074	0.388	0.258	2.14374e-55	CD8 early activated Teff	RBM25
9.31852e-60	1.56095	0.09	0.032	2.58207e-55	CD8 early activated Teff	DZIP3
1.09537e-59	1.09205	0.17	0.082	3.03515e-55	CD8 early activated Teff	MLLT6
1.60079e-59	-1.43972	0.132	0.271	4.43564e-55	CD8 early activated Teff	YBX3
1.96105e-59	-0.917925	0.499	0.628	5.43386e-55	CD8 early activated Teff	TUBA1B
2.61978e-59	0.945923	0.238	0.131	7.25915e-55	CD8 early activated Teff	MXD4
2.79284e-59	-4.87751	0.003	0.098	7.73869e-55	CD8 early activated Teff	IFNGR2
3.97576e-59	-1.22726	0.18	0.32	1.10164e-54	CD8 early activated Teff	MDH2
4.13858e-59	-1.36604	0.189	0.325	1.14676e-54	CD8 early activated Teff	GSTO1
4.3631e-59	1.5237	0.09	0.033	1.20897e-54	CD8 early activated Teff	BTN3A3
4.71033e-59	1.28159	0.117	0.048	1.30519e-54	CD8 early activated Teff	GIMAP2
5.0612e-59	1.09266	0.153	0.07	1.40241e-54	CD8 early activated Teff	GPRIN3
7.43053e-59	1.14553	0.159	0.075	2.05892e-54	CD8 early activated Teff	CYFIP2
7.53905e-59	-1.28292	0.453	0.261	2.08899e-54	CD8 early activated Teff	HLA-DRA
7.61534e-59	1.24235	0.139	0.062	2.11014e-54	CD8 early activated Teff	TMEM170A
7.93856e-59	1.99278	0.054	0.015	2.19969e-54	CD8 early activated Teff	AGAP2
8.30602e-59	0.473736	0.668	0.565	2.30152e-54	CD8 early activated Teff	SUB1
8.71793e-59	0.877887	0.289	0.172	2.41565e-54	CD8 early activated Teff	GCC2
1.01897e-58	-5.81676	0.004	0.098	2.82346e-54	CD8 early activated Teff	SELENOP
1.17701e-58	1.05018	0.196	0.101	3.26138e-54	CD8 early activated Teff	BIN1
1.57773e-58	1.8654	0.056	0.016	4.37172e-54	CD8 early activated Teff	MZF1-AS1
1.74786e-58	0.775843	0.388	0.261	4.84315e-54	CD8 early activated Teff	PNISR
1.80654e-58	1.90766	0.06	0.017	5.00573e-54	CD8 early activated Teff	AL021453.1
1.9012e-58	1.065	0.184	0.092	5.26803e-54	CD8 early activated Teff	IRF2
2.10061e-58	-0.893114	0.338	0.476	5.82058e-54	CD8 early activated Teff	ATP5PF
2.69928e-58	-1.25076	0.236	0.368	7.47945e-54	CD8 early activated Teff	SSBP1
4.10451e-58	2.82415	0.026	0.004	1.13732e-53	CD8 early activated Teff	ZNF80
4.65691e-58	-2.25529	0.04	0.154	1.29038e-53	CD8 early activated Teff	CD151
5.13874e-58	1.06154	0.209	0.111	1.42389e-53	CD8 early activated Teff	ODF2L
7.0113e-58	0.815739	0.319	0.196	1.94276e-53	CD8 early activated Teff	MPHOSPH8
7.86208e-58	1.11907	0.165	0.079	2.1785e-53	CD8 early activated Teff	LNPEP
8.41417e-58	0.993479	0.195	0.1	2.33148e-53	CD8 early activated Teff	GLIPR1
8.47122e-58	1.04388	0.179	0.089	2.34729e-53	CD8 early activated Teff	SLC2A4RG
1.57392e-57	-8.01549	0.001	0.091	4.36116e-53	CD8 early activated Teff	BCAN
1.90925e-57	1.26701	0.128	0.055	5.29034e-53	CD8 early activated Teff	NFATC2
2.02396e-57	1.61485	0.071	0.023	5.60819e-53	CD8 early activated Teff	TNFSF14
2.55524e-57	1.6635	0.074	0.025	7.08033e-53	CD8 early activated Teff	AL357060.1
2.74971e-57	0.866271	0.279	0.165	7.61917e-53	CD8 early activated Teff	CHMP4A
2.81073e-57	1.38558	0.102	0.04	7.78826e-53	CD8 early activated Teff	PIK3CD
3.53132e-57	-6.24746	0.004	0.096	9.78494e-53	CD8 early activated Teff	C11orf96
3.69086e-57	1.27647	0.124	0.053	1.0227e-52	CD8 early activated Teff	ERN1
4.19828e-57	1.39452	0.116	0.048	1.1633e-52	CD8 early activated Teff	CDC14A
5.44092e-57	1.7413	0.063	0.019	1.50762e-52	CD8 early activated Teff	ZNF296
5.71397e-57	1.0367	0.19	0.097	1.58328e-52	CD8 early activated Teff	ATF7IP
5.80717e-57	1.46696	0.09	0.033	1.60911e-52	CD8 early activated Teff	AC091271.1
7.35031e-57	1.37489	0.116	0.049	2.0367e-52	CD8 early activated Teff	LRBA
7.56749e-57	-6.2079	0.001	0.09	2.09688e-52	CD8 early activated Teff	FKBP10
1.57392e-56	-1.38667	0.13	0.262	4.36119e-52	CD8 early activated Teff	POLR2F
1.92779e-56	1.03711	0.184	0.094	5.34172e-52	CD8 early activated Teff	AHI1
2.16361e-56	1.23627	0.126	0.054	5.99516e-52	CD8 early activated Teff	CEP85L
2.4407e-56	1.38175	0.104	0.042	6.76294e-52	CD8 early activated Teff	ZNF276
2.98574e-56	-5.58529	0.003	0.093	8.2732e-52	CD8 early activated Teff	TGFBI
3.14177e-56	1.944	0.051	0.014	8.70553e-52	CD8 early activated Teff	GPR68
3.24417e-56	1.19664	0.138	0.062	8.98928e-52	CD8 early activated Teff	TPST2
3.54665e-56	0.956673	0.206	0.109	9.82742e-52	CD8 early activated Teff	ARID5A
3.58831e-56	-1.24515	0.143	0.277	9.94284e-52	CD8 early activated Teff	ATP5MC1
4.77251e-56	0.886216	0.29	0.176	1.32241e-51	CD8 early activated Teff	ODC1
5.59306e-56	-6.55604	0.002	0.09	1.54978e-51	CD8 early activated Teff	FCGR2A
6.51961e-56	-1.46295	0.12	0.249	1.80652e-51	CD8 early activated Teff	SLIRP
8.3009e-56	-2.5029	0.04	0.149	2.3001e-51	CD8 early activated Teff	CKS1B
1.03592e-55	0.703101	0.378	0.251	2.87043e-51	CD8 early activated Teff	VMP1
1.0367e-55	2.38565	0.034	0.007	2.87258e-51	CD8 early activated Teff	HIPK1-AS1
1.04514e-55	-5.01874	0.006	0.097	2.89599e-51	CD8 early activated Teff	CD68
1.0577e-55	-4.38013	0.009	0.102	2.93078e-51	CD8 early activated Teff	BASP1
1.26532e-55	-4.53323	0.005	0.097	3.50608e-51	CD8 early activated Teff	QPRT
1.31084e-55	1.36422	0.101	0.04	3.6322e-51	CD8 early activated Teff	ARHGAP26
1.84298e-55	0.941587	0.169	0.082	5.10671e-51	CD8 early activated Teff	GBP4
2.26872e-55	0.854906	0.259	0.15	6.28638e-51	CD8 early activated Teff	CASP4
2.50106e-55	0.860676	0.249	0.141	6.93018e-51	CD8 early activated Teff	OPTN
3.26769e-55	-5.16794	0.002	0.091	9.05445e-51	CD8 early activated Teff	CAV2
3.65135e-55	-4.30082	0.007	0.098	1.01175e-50	CD8 early activated Teff	TCF4
4.12358e-55	-8.2879	0	0.086	1.1426e-50	CD8 early activated Teff	GPR143
4.70575e-55	1.14155	0.15	0.071	1.30392e-50	CD8 early activated Teff	N4BP1
5.02235e-55	0.922458	0.212	0.114	1.39164e-50	CD8 early activated Teff	WDR33
5.49566e-55	1.86862	0.052	0.015	1.52279e-50	CD8 early activated Teff	PDE7B
6.04539e-55	1.19239	0.137	0.062	1.67512e-50	CD8 early activated Teff	PDE3B
8.35397e-55	-8.44049	0	0.087	2.3148e-50	CD8 early activated Teff	NNMT
8.46675e-55	-8.55684	0.001	0.088	2.34605e-50	CD8 early activated Teff	COL1A2
9.40338e-55	-1.15292	0.209	0.343	2.60558e-50	CD8 early activated Teff	PFDN2
9.53825e-55	0.841438	0.327	0.21	2.64295e-50	CD8 early activated Teff	AHSA1
1.25944e-54	2.14774	0.04	0.009	3.48979e-50	CD8 early activated Teff	MANEA-DT
1.35237e-54	1.50987	0.087	0.032	3.74729e-50	CD8 early activated Teff	SYTL2
1.89806e-54	-6.28919	0.001	0.087	5.25933e-50	CD8 early activated Teff	H1F0
2.41445e-54	0.800827	0.327	0.209	6.69019e-50	CD8 early activated Teff	TAF7
2.8089e-54	1.13082	0.173	0.088	7.78317e-50	CD8 early activated Teff	SIAH2
2.83815e-54	2.21791	0.036	0.008	7.86424e-50	CD8 early activated Teff	PLCXD2
2.93629e-54	-2.02726	0.047	0.157	8.13616e-50	CD8 early activated Teff	CDK4
2.99714e-54	1.37118	0.1	0.04	8.30478e-50	CD8 early activated Teff	ATP2A3
3.29015e-54	1.27703	0.112	0.047	9.11666e-50	CD8 early activated Teff	ZRSR2
3.81198e-54	0.628075	0.381	0.251	1.05626e-49	CD8 early activated Teff	MSN
3.92455e-54	0.745206	0.29	0.174	1.08745e-49	CD8 early activated Teff	FAM49B
4.27028e-54	-1.40275	0.158	0.287	1.18325e-49	CD8 early activated Teff	CHCHD10
4.50225e-54	-6.61198	0	0.086	1.24753e-49	CD8 early activated Teff	CRNDE
8.02804e-54	1.48448	0.089	0.033	2.22449e-49	CD8 early activated Teff	CD226
8.51108e-54	-5.92131	0.001	0.086	2.35833e-49	CD8 early activated Teff	EMP2
8.78085e-54	1.40736	0.108	0.045	2.43309e-49	CD8 early activated Teff	ANKRD36C
8.89411e-54	-6.30637	0.003	0.089	2.46447e-49	CD8 early activated Teff	DST
1.11416e-53	1.01512	0.175	0.088	3.08724e-49	CD8 early activated Teff	SNHG9
1.19674e-53	-6.76776	0.001	0.086	3.31605e-49	CD8 early activated Teff	BIRC7
1.30955e-53	0.998996	0.159	0.077	3.62862e-49	CD8 early activated Teff	RCSD1
1.45139e-53	1.3967	0.106	0.043	4.02166e-49	CD8 early activated Teff	ARHGEF3
1.53218e-53	1.98617	0.047	0.013	4.24552e-49	CD8 early activated Teff	CD200R1
1.54571e-53	1.15037	0.134	0.061	4.28301e-49	CD8 early activated Teff	PSMB8-AS1
2.19525e-53	1.16157	0.154	0.075	6.08281e-49	CD8 early activated Teff	SIRT7
2.31568e-53	-2.41293	0.031	0.134	6.41652e-49	CD8 early activated Teff	MYC
2.9244e-53	1.27396	0.119	0.052	8.10322e-49	CD8 early activated Teff	CORO7
4.7634e-53	-2.7324	0.021	0.118	1.31989e-48	CD8 early activated Teff	GCSH
4.78279e-53	-6.15251	0.002	0.086	1.32526e-48	CD8 early activated Teff	WWTR1
5.53391e-53	1.09994	0.186	0.097	1.53339e-48	CD8 early activated Teff	PER1
5.59293e-53	-1.01788	0.173	0.312	1.54975e-48	CD8 early activated Teff	VDAC1
7.76679e-53	0.976021	0.217	0.12	2.1521e-48	CD8 early activated Teff	SP110
1.39405e-52	-2.67263	0.02	0.116	3.86277e-48	CD8 early activated Teff	FAM210B
1.50983e-52	3.29739	0.012	0.001	4.1836e-48	CD8 early activated Teff	HEATR9
1.6248e-52	-2.24268	0.05	0.157	4.50216e-48	CD8 early activated Teff	AP1S1
1.74484e-52	1.56686	0.069	0.023	4.83479e-48	CD8 early activated Teff	ADAP1
2.18059e-52	0.910821	0.22	0.122	6.0422e-48	CD8 early activated Teff	ARRDC3
2.23175e-52	1.6819	0.074	0.026	6.18394e-48	CD8 early activated Teff	KMT5C
2.58692e-52	1.77172	0.055	0.016	7.1681e-48	CD8 early activated Teff	ABCB1
3.00471e-52	-4.13326	0.007	0.094	8.32574e-48	CD8 early activated Teff	CTSH
3.75885e-52	1.02301	0.193	0.103	1.04154e-47	CD8 early activated Teff	KDM2A
3.97837e-52	1.30881	0.114	0.049	1.10237e-47	CD8 early activated Teff	PPP3CC
4.468e-52	1.08064	0.164	0.082	1.23804e-47	CD8 early activated Teff	MAPRE2
4.60002e-52	-5.15679	0.002	0.085	1.27462e-47	CD8 early activated Teff	PKIG
5.47434e-52	-1.57806	0.473	0.569	1.51688e-47	CD8 early activated Teff	MT2A
5.54717e-52	1.59453	0.069	0.023	1.53707e-47	CD8 early activated Teff	SDR42E2
5.78247e-52	-3.48989	0.009	0.098	1.60226e-47	CD8 early activated Teff	CXXC5
9.27469e-52	-7.0687	0	0.082	2.56992e-47	CD8 early activated Teff	ENAH
1.22546e-51	1.30793	0.104	0.043	3.39562e-47	CD8 early activated Teff	KIF21A
1.41563e-51	-2.09742	0.032	0.133	3.92258e-47	CD8 early activated Teff	CTNNA1
1.76015e-51	-7.77433	0.002	0.084	4.87719e-47	CD8 early activated Teff	TYRP1
1.86778e-51	1.12728	0.134	0.062	5.17543e-47	CD8 early activated Teff	TCIRG1
1.93831e-51	1.28876	0.135	0.063	5.37087e-47	CD8 early activated Teff	FAM118A
2.47919e-51	-6.43818	0.001	0.082	6.86959e-47	CD8 early activated Teff	SOX10
2.78627e-51	1.57959	0.06	0.019	7.72048e-47	CD8 early activated Teff	LINC01480
2.82052e-51	2.0054	0.038	0.009	7.81539e-47	CD8 early activated Teff	ABCD2
3.50174e-51	1.04623	0.163	0.082	9.70296e-47	CD8 early activated Teff	EPSTI1
3.93815e-51	1.5499	0.079	0.029	1.09122e-46	CD8 early activated Teff	ZNF821
4.16024e-51	0.686816	0.302	0.187	1.15276e-46	CD8 early activated Teff	MYH9
4.59383e-51	0.615611	0.247	0.143	1.27291e-46	CD8 early activated Teff	CYLD
4.80859e-51	-0.654275	0.715	0.778	1.33241e-46	CD8 early activated Teff	GNAS
5.49163e-51	-1.9616	0.041	0.145	1.52168e-46	CD8 early activated Teff	MRPL15
5.67279e-51	-8.35914	0	0.08	1.57187e-46	CD8 early activated Teff	RGS20
5.91882e-51	2.41842	0.026	0.005	1.64005e-46	CD8 early activated Teff	TTC16
9.32656e-51	1.96771	0.045	0.012	2.5843e-46	CD8 early activated Teff	AC025171.3
9.67389e-51	1.61311	0.094	0.038	2.68054e-46	CD8 early activated Teff	GXYLT1
1.02779e-50	-0.340618	0.993	0.987	2.84789e-46	CD8 early activated Teff	RPL23A
1.07507e-50	-0.789268	0.667	0.768	2.97891e-46	CD8 early activated Teff	ZFAS1
1.13908e-50	0.812793	0.227	0.128	3.15627e-46	CD8 early activated Teff	OCIAD2
1.27767e-50	-4.55165	0.008	0.094	3.54028e-46	CD8 early activated Teff	PLAUR
1.28813e-50	-3.86965	0.009	0.095	3.56927e-46	CD8 early activated Teff	PDLIM4
1.30199e-50	2.61489	0.024	0.004	3.60767e-46	CD8 early activated Teff	AC099063.4
1.37182e-50	-8.46233	0	0.08	3.80119e-46	CD8 early activated Teff	ID4
1.49389e-50	0.276602	0.907	0.884	4.13942e-46	CD8 early activated Teff	CFL1
1.55411e-50	-1.02236	0.181	0.313	4.30629e-46	CD8 early activated Teff	ATP6V0B
1.58648e-50	0.127138	0.995	0.974	4.39598e-46	CD8 early activated Teff	ACTB
1.59695e-50	-6.01866	0.001	0.081	4.42498e-46	CD8 early activated Teff	TMEM98
1.65776e-50	1.88059	0.048	0.013	4.59348e-46	CD8 early activated Teff	GAB3
1.8755e-50	1.15386	0.134	0.062	5.19683e-46	CD8 early activated Teff	RBL2
2.02586e-50	1.05796	0.176	0.092	5.61345e-46	CD8 early activated Teff	RSBN1
2.05322e-50	-1.35107	0.106	0.227	5.68926e-46	CD8 early activated Teff	CYC1
2.3655e-50	1.18041	0.139	0.066	6.55456e-46	CD8 early activated Teff	DDHD1
2.92037e-50	1.42752	0.082	0.031	8.09207e-46	CD8 early activated Teff	SUPT3H
2.98954e-50	2.79489	0.023	0.004	8.28372e-46	CD8 early activated Teff	AC004832.6
3.24355e-50	-0.325368	0.998	0.996	8.98755e-46	CD8 early activated Teff	RPS19
3.32771e-50	0.683908	0.327	0.209	9.22075e-46	CD8 early activated Teff	JAK1
3.56373e-50	-4.04331	0.008	0.093	9.87475e-46	CD8 early activated Teff	RCAN1
3.65172e-50	1.10137	0.169	0.087	1.01185e-45	CD8 early activated Teff	RBM23
3.73495e-50	-0.566544	0.268	0.146	1.03492e-45	CD8 early activated Teff	HLA-DQA1
3.74129e-50	2.05574	0.037	0.009	1.03667e-45	CD8 early activated Teff	C11orf21
4.12448e-50	1.06862	0.147	0.071	1.14285e-45	CD8 early activated Teff	NFKBID
4.50367e-50	0.983683	0.207	0.115	1.24792e-45	CD8 early activated Teff	OGA
5.14838e-50	1.26988	0.111	0.048	1.42656e-45	CD8 early activated Teff	ARRDC1
5.39032e-50	-2.97363	0.015	0.104	1.4936e-45	CD8 early activated Teff	HEBP1
5.6248e-50	0.95609	0.138	0.065	1.55858e-45	CD8 early activated Teff	STX11
5.82856e-50	1.54047	0.079	0.029	1.61504e-45	CD8 early activated Teff	AL355075.4
6.00064e-50	1.44364	0.073	0.026	1.66272e-45	CD8 early activated Teff	CDKN2A
6.30166e-50	-3.22412	0.031	0.126	1.74613e-45	CD8 early activated Teff	FCER1G
6.92953e-50	-2.06077	0.039	0.139	1.9201e-45	CD8 early activated Teff	SPTSSA
7.02158e-50	-3.34333	0.013	0.101	1.94561e-45	CD8 early activated Teff	ABL2
7.14352e-50	-7.86241	0.001	0.08	1.9794e-45	CD8 early activated Teff	CTGF
7.58425e-50	-0.76905	0.349	0.478	2.10152e-45	CD8 early activated Teff	TSPO
9.30873e-50	0.77291	0.251	0.147	2.57936e-45	CD8 early activated Teff	SEPT6
9.86646e-50	-7.07436	0	0.079	2.7339e-45	CD8 early activated Teff	GNG12
1.03841e-49	-6.75489	0.001	0.08	2.87733e-45	CD8 early activated Teff	GMPR
1.13261e-49	0.965448	0.182	0.096	3.13836e-45	CD8 early activated Teff	CYBC1
1.1901e-49	-2.25652	0.031	0.128	3.29765e-45	CD8 early activated Teff	POLD2
1.35552e-49	-6.97234	0	0.079	3.75601e-45	CD8 early activated Teff	OSBPL1A
1.70612e-49	1.66228	0.068	0.023	4.72749e-45	CD8 early activated Teff	PARP15
1.79478e-49	-6.26123	0.01	0.095	4.97316e-45	CD8 early activated Teff	S100A2
1.91047e-49	1.40067	0.084	0.032	5.29373e-45	CD8 early activated Teff	FBXO6
2.04389e-49	0.971323	0.185	0.098	5.66342e-45	CD8 early activated Teff	PPM1K
2.17625e-49	1.14349	0.134	0.063	6.03017e-45	CD8 early activated Teff	TAP2
2.27861e-49	1.03694	0.174	0.091	6.31379e-45	CD8 early activated Teff	ZBTB1
3.71913e-49	-1.13536	0.187	0.313	1.03053e-44	CD8 early activated Teff	PRDX2
3.77936e-49	0.386542	0.354	0.226	1.04722e-44	CD8 early activated Teff	CTSC
3.80027e-49	1.651	0.061	0.02	1.05302e-44	CD8 early activated Teff	TRERF1
4.60947e-49	0.756688	0.266	0.16	1.27724e-44	CD8 early activated Teff	BTG3
5.0162e-49	-1.86761	0.054	0.158	1.38994e-44	CD8 early activated Teff	CYSTM1
5.8215e-49	-3.05842	0.017	0.105	1.61308e-44	CD8 early activated Teff	PLOD3
6.26975e-49	0.719503	0.343	0.229	1.73729e-44	CD8 early activated Teff	SF3B1
7.80018e-49	0.840035	0.223	0.127	2.16135e-44	CD8 early activated Teff	PARP14
7.87486e-49	0.922662	0.238	0.14	2.18204e-44	CD8 early activated Teff	HNRNPUL1
8.27131e-49	-2.03334	0.057	0.161	2.2919e-44	CD8 early activated Teff	CSRP1
8.6001e-49	-0.572628	0.521	0.645	2.383e-44	CD8 early activated Teff	ELOB
1.00299e-48	-6.49302	0.001	0.078	2.77918e-44	CD8 early activated Teff	SRPX
1.1232e-48	0.844794	0.26	0.157	3.11226e-44	CD8 early activated Teff	NCOR1
1.29728e-48	-1.69032	0.05	0.155	3.59464e-44	CD8 early activated Teff	SERPINB6
1.55154e-48	1.51457	0.068	0.024	4.29915e-44	CD8 early activated Teff	HIST1H2BG
1.70462e-48	1.88692	0.045	0.012	4.72334e-44	CD8 early activated Teff	IL18RAP
2.37416e-48	1.70942	0.06	0.02	6.57857e-44	CD8 early activated Teff	ABCA2
2.48747e-48	1.06942	0.146	0.072	6.89253e-44	CD8 early activated Teff	OTULIN
3.04667e-48	-4.29075	0.011	0.095	8.44202e-44	CD8 early activated Teff	VEGFA
3.06284e-48	-1.52982	0.085	0.197	8.48683e-44	CD8 early activated Teff	VKORC1
3.37563e-48	-4.69689	0.003	0.081	9.35354e-44	CD8 early activated Teff	CTTN
3.45798e-48	1.3995	0.106	0.046	9.58172e-44	CD8 early activated Teff	SCLT1
3.46794e-48	0.968291	0.168	0.087	9.60933e-44	CD8 early activated Teff	RNPEPL1
4.23645e-48	-3.84137	0.007	0.087	1.17388e-43	CD8 early activated Teff	TRIP6
4.66254e-48	1.01113	0.165	0.085	1.29194e-43	CD8 early activated Teff	ARHGAP15
5.29058e-48	1.39405	0.099	0.042	1.46597e-43	CD8 early activated Teff	SMAD7
5.34631e-48	0.896625	0.173	0.09	1.48141e-43	CD8 early activated Teff	RNF149
7.76862e-48	-0.932494	0.216	0.347	2.15261e-43	CD8 early activated Teff	NDUFB7
8.55881e-48	-0.48155	0.674	0.782	2.37156e-43	CD8 early activated Teff	HINT1
9.03596e-48	-3.62319	0.008	0.09	2.50377e-43	CD8 early activated Teff	RNF130
9.04741e-48	-5.6543	0.002	0.079	2.50695e-43	CD8 early activated Teff	MGST1
9.47749e-48	-1.59924	0.081	0.191	2.62612e-43	CD8 early activated Teff	SRM
1.09382e-47	-0.872159	0.242	0.372	3.03086e-43	CD8 early activated Teff	ATP5PO
1.23336e-47	-6.44621	0.002	0.078	3.41753e-43	CD8 early activated Teff	SERPING1
1.34558e-47	-2.76579	0.018	0.105	3.72846e-43	CD8 early activated Teff	AHCY
1.51799e-47	-2.29365	0.029	0.122	4.2062e-43	CD8 early activated Teff	STX7
1.56889e-47	-1.86154	0.085	0.192	4.34724e-43	CD8 early activated Teff	SMS
1.62468e-47	-7.8231	0.001	0.077	4.50182e-43	CD8 early activated Teff	COL6A1
1.63624e-47	0.669419	0.364	0.247	4.53387e-43	CD8 early activated Teff	H1FX
1.6511e-47	-8.06549	0.001	0.076	4.57503e-43	CD8 early activated Teff	POSTN
1.84405e-47	0.56486	0.536	0.422	5.10967e-43	CD8 early activated Teff	YWHAZ
2.07501e-47	1.32118	0.108	0.047	5.74965e-43	CD8 early activated Teff	PRKD2
2.08476e-47	-1.24859	0.117	0.235	5.77667e-43	CD8 early activated Teff	NHP2
2.32188e-47	1.13506	0.117	0.053	6.43368e-43	CD8 early activated Teff	MT1F
2.3407e-47	0.954614	0.189	0.103	6.48584e-43	CD8 early activated Teff	TRIM38
2.34302e-47	1.12302	0.118	0.053	6.49228e-43	CD8 early activated Teff	TRAF1
2.52147e-47	0.87416	0.201	0.112	6.98675e-43	CD8 early activated Teff	RORA
2.57011e-47	-6.21286	0.005	0.084	7.12152e-43	CD8 early activated Teff	COL6A2
2.94406e-47	-3.93507	0.009	0.091	8.15769e-43	CD8 early activated Teff	TPM1
2.9543e-47	-6.36693	0.001	0.077	8.18608e-43	CD8 early activated Teff	NES
2.9637e-47	0.801032	0.307	0.2	8.21213e-43	CD8 early activated Teff	PNN
3.17587e-47	0.780106	0.256	0.154	8.80003e-43	CD8 early activated Teff	AIP
3.22381e-47	1.01939	0.156	0.079	8.93286e-43	CD8 early activated Teff	PRKCB
3.82544e-47	-7.23651	0.002	0.077	1.05999e-42	CD8 early activated Teff	SPARCL1
4.73897e-47	0.732617	0.311	0.201	1.31312e-42	CD8 early activated Teff	DAZAP2
5.40253e-47	1.01508	0.158	0.08	1.49699e-42	CD8 early activated Teff	SYNE1
5.46546e-47	-0.999077	0.212	0.337	1.51442e-42	CD8 early activated Teff	C6orf48
5.98507e-47	0.952591	0.227	0.133	1.6584e-42	CD8 early activated Teff	GABPB1-AS1
6.01291e-47	0.615988	0.262	0.156	1.66612e-42	CD8 early activated Teff	SMAP2
6.05322e-47	0.703986	0.207	0.116	1.67729e-42	CD8 early activated Teff	PCF11
6.11743e-47	-2.62757	0.019	0.105	1.69508e-42	CD8 early activated Teff	PAICS
6.22e-47	0.817018	0.245	0.146	1.7235e-42	CD8 early activated Teff	THUMPD3-AS1
7.13031e-47	-7.03388	0	0.075	1.97574e-42	CD8 early activated Teff	FKBP9
8.53471e-47	-7.35143	0	0.075	2.36488e-42	CD8 early activated Teff	TWIST1
1.17835e-46	-3.06318	0.013	0.096	3.26509e-42	CD8 early activated Teff	RCN1
1.39692e-46	0.789205	0.182	0.096	3.87073e-42	CD8 early activated Teff	PLA2G16
1.55182e-46	-2.44679	0.031	0.122	4.29994e-42	CD8 early activated Teff	TBC1D7
2.57957e-46	0.3371	0.807	0.766	7.14772e-42	CD8 early activated Teff	HNRNPA2B1
2.77143e-46	1.33252	0.116	0.053	7.67936e-42	CD8 early activated Teff	IRF9
2.87349e-46	0.929345	0.188	0.102	7.96215e-42	CD8 early activated Teff	AKIRIN2
5.3055e-46	-2.08453	0.039	0.134	1.4701e-41	CD8 early activated Teff	IRS2
6.28061e-46	-5.60963	0.001	0.075	1.74029e-41	CD8 early activated Teff	TUBB6
7.40162e-46	-5.28305	0.002	0.077	2.05092e-41	CD8 early activated Teff	ETV5
7.82753e-46	1.62456	0.061	0.02	2.16893e-41	CD8 early activated Teff	TRIM39
7.91699e-46	0.915407	0.187	0.102	2.19372e-41	CD8 early activated Teff	MFSD10
8.79876e-46	1.48661	0.081	0.031	2.43805e-41	CD8 early activated Teff	MAPK13
1.02782e-45	1.35095	0.089	0.036	2.84799e-41	CD8 early activated Teff	MLLT3
1.20364e-45	-2.61617	0.027	0.116	3.33517e-41	CD8 early activated Teff	MFSD12
1.30463e-45	-6.97887	0	0.073	3.615e-41	CD8 early activated Teff	KHDRBS3
1.393e-45	0.476069	0.383	0.256	3.85986e-41	CD8 early activated Teff	JPT1
1.40664e-45	-1.09155	0.186	0.307	3.89765e-41	CD8 early activated Teff	P4HB
1.63844e-45	1.07793	0.13	0.062	4.53995e-41	CD8 early activated Teff	EXOSC9
1.77319e-45	-0.991383	0.212	0.333	4.91333e-41	CD8 early activated Teff	FIS1
1.78991e-45	-1.69467	0.052	0.151	4.95965e-41	CD8 early activated Teff	SYPL1
1.81616e-45	0.962919	0.181	0.099	5.03239e-41	CD8 early activated Teff	DNAJA4
1.90369e-45	1.56071	0.067	0.024	5.27493e-41	CD8 early activated Teff	ITGB2-AS1
1.97222e-45	0.400192	0.53	0.408	5.46481e-41	CD8 early activated Teff	HNRNPDL
2.11012e-45	0.999414	0.155	0.08	5.84694e-41	CD8 early activated Teff	EPS15
2.57439e-45	-1.43548	0.082	0.19	7.13337e-41	CD8 early activated Teff	UQCC2
2.61527e-45	-6.63225	0.001	0.073	7.24664e-41	CD8 early activated Teff	DAB2
2.79661e-45	-6.32601	0.001	0.073	7.74914e-41	CD8 early activated Teff	HNMT
3.67888e-45	0.979056	0.154	0.079	1.01938e-40	CD8 early activated Teff	SIPA1
4.09035e-45	-5.53398	0.006	0.081	1.1334e-40	CD8 early activated Teff	SNORC
5.18681e-45	0.645915	0.39	0.278	1.43721e-40	CD8 early activated Teff	SRRM1
5.68897e-45	-2.36712	0.04	0.133	1.57636e-40	CD8 early activated Teff	CAPG
5.85789e-45	1.09444	0.157	0.081	1.62316e-40	CD8 early activated Teff	RBM22
7.42114e-45	1.0507	0.136	0.066	2.05632e-40	CD8 early activated Teff	GLIPR2
8.16075e-45	-5.40813	0.003	0.076	2.26126e-40	CD8 early activated Teff	TSPAN13
8.80036e-45	-0.595214	0.376	0.509	2.43849e-40	CD8 early activated Teff	COX6A1
8.97118e-45	-0.280348	1	0.998	2.48582e-40	CD8 early activated Teff	RPL10
9.3578e-45	-0.952418	0.181	0.304	2.59295e-40	CD8 early activated Teff	ANAPC11
1.07551e-44	-4.69627	0.003	0.076	2.98013e-40	CD8 early activated Teff	CLEC11A
1.12398e-44	1.08718	0.146	0.074	3.11444e-40	CD8 early activated Teff	NFATC3
1.35753e-44	1.62897	0.061	0.021	3.76159e-40	CD8 early activated Teff	MIR181A1HG
1.59103e-44	-1.85438	0.052	0.149	4.40859e-40	CD8 early activated Teff	VEGFB
1.75539e-44	2.21679	0.029	0.006	4.864e-40	CD8 early activated Teff	LINC01970
1.93588e-44	-2.16543	0.038	0.13	5.36412e-40	CD8 early activated Teff	PLD3
2.05215e-44	-6.03128	0.001	0.072	5.6863e-40	CD8 early activated Teff	FAM167B
2.07822e-44	0.445861	0.487	0.355	5.75854e-40	CD8 early activated Teff	CD99
2.09872e-44	-0.760447	0.282	0.41	5.81535e-40	CD8 early activated Teff	GNG5
2.17198e-44	1.8064	0.049	0.015	6.01835e-40	CD8 early activated Teff	VAMP1
2.40355e-44	-7.47038	0	0.071	6.65999e-40	CD8 early activated Teff	FSTL1
2.58524e-44	-1.00574	0.224	0.343	7.16344e-40	CD8 early activated Teff	MRPS21
3.12096e-44	-3.42729	0.013	0.092	8.64786e-40	CD8 early activated Teff	TYMS
3.70756e-44	1.22433	0.106	0.048	1.02733e-39	CD8 early activated Teff	PARP10
3.73257e-44	1.0036	0.136	0.067	1.03426e-39	CD8 early activated Teff	DOCK2
3.89071e-44	1.46678	0.072	0.027	1.07808e-39	CD8 early activated Teff	LINC00861
4.13979e-44	-1.2665	0.121	0.234	1.14709e-39	CD8 early activated Teff	LSM5
4.15245e-44	-2.74317	0.013	0.093	1.1506e-39	CD8 early activated Teff	SCARB2
4.27282e-44	0.718452	0.183	0.099	1.18396e-39	CD8 early activated Teff	ABHD5
4.59373e-44	1.98737	0.037	0.009	1.27288e-39	CD8 early activated Teff	PTGDR
5.3707e-44	0.974006	0.153	0.079	1.48817e-39	CD8 early activated Teff	C1orf56
5.8414e-44	0.93887	0.162	0.085	1.61859e-39	CD8 early activated Teff	CMTM3
5.87275e-44	-7.32285	0.001	0.071	1.62728e-39	CD8 early activated Teff	MYL9
5.98714e-44	-3.43229	0.013	0.091	1.65898e-39	CD8 early activated Teff	PRSS23
7.04578e-44	1.08265	0.134	0.066	1.95231e-39	CD8 early activated Teff	S1PR4
7.24675e-44	0.85505	0.065	0.023	2.008e-39	CD8 early activated Teff	XCL1
7.47713e-44	-8.14756	0	0.069	2.07184e-39	CD8 early activated Teff	ESRP1
7.80985e-44	1.42527	0.08	0.031	2.16403e-39	CD8 early activated Teff	ANKRD36
7.9898e-44	-4.34725	0.005	0.079	2.21389e-39	CD8 early activated Teff	NQO1
8.02786e-44	-0.957568	0.255	0.374	2.22444e-39	CD8 early activated Teff	FKBP1A
8.34939e-44	-1.4132	0.076	0.181	2.31353e-39	CD8 early activated Teff	APLP2
8.39517e-44	-1.15009	0.131	0.247	2.32622e-39	CD8 early activated Teff	NDUFC1
9.82907e-44	2.0526	0.04	0.011	2.72354e-39	CD8 early activated Teff	ULBP2
1.05253e-43	1.2408	0.102	0.045	2.91646e-39	CD8 early activated Teff	PILRB
1.42917e-43	1.3311	0.095	0.041	3.96009e-39	CD8 early activated Teff	RNASEK
1.45716e-43	-4.59129	0.007	0.081	4.03765e-39	CD8 early activated Teff	MAFB
1.56708e-43	1.16828	0.104	0.046	4.34221e-39	CD8 early activated Teff	RNF44
1.98068e-43	-1.77147	0.047	0.141	5.48827e-39	CD8 early activated Teff	ZNF593
2.2298e-43	-1.42067	0.077	0.181	6.17857e-39	CD8 early activated Teff	ARL2
2.53435e-43	-6.93966	0	0.069	7.02244e-39	CD8 early activated Teff	SNAI2
2.64376e-43	0.707468	0.292	0.187	7.3256e-39	CD8 early activated Teff	ZEB2
2.80268e-43	1.0696	0.141	0.071	7.76594e-39	CD8 early activated Teff	ARHGAP4
3.17191e-43	1.1621	0.105	0.047	8.78905e-39	CD8 early activated Teff	FAS
3.30767e-43	-5.57131	0.008	0.082	9.16523e-39	CD8 early activated Teff	IGFBP3
3.55801e-43	-0.409957	0.718	0.827	9.85889e-39	CD8 early activated Teff	COX7C
3.71128e-43	1.08924	0.103	0.046	1.02836e-38	CD8 early activated Teff	SCML4
3.73479e-43	1.91797	0.038	0.01	1.03487e-38	CD8 early activated Teff	SLC27A2
3.75234e-43	1.23591	0.121	0.058	1.03974e-38	CD8 early activated Teff	MOB3A
3.84684e-43	-0.844915	0.249	0.372	1.06592e-38	CD8 early activated Teff	SF3B6
3.89363e-43	0.303364	0.882	0.926	1.07889e-38	CD8 early activated Teff	MT-CO1
3.97658e-43	-4.40062	0.005	0.077	1.10187e-38	CD8 early activated Teff	LGMN
4.91845e-43	1.93068	0.039	0.01	1.36285e-38	CD8 early activated Teff	ANO9
6.09108e-43	-6.90196	0	0.069	1.68778e-38	CD8 early activated Teff	LAMA4
6.28228e-43	-7.31194	0	0.069	1.74076e-38	CD8 early activated Teff	NR2F2
6.34391e-43	1.03748	0.162	0.087	1.75784e-38	CD8 early activated Teff	GALNT1
6.37769e-43	-1.41693	0.082	0.185	1.76719e-38	CD8 early activated Teff	MAGED2
8.86066e-43	-3.83248	0.007	0.081	2.4552e-38	CD8 early activated Teff	CKB
9.8993e-43	1.35182	0.084	0.034	2.743e-38	CD8 early activated Teff	SYT11
1.05812e-42	1.96496	0.037	0.01	2.93195e-38	CD8 early activated Teff	EDARADD
1.07223e-42	-0.914099	0.152	0.273	2.97104e-38	CD8 early activated Teff	RSL1D1
1.23734e-42	-1.82202	0.046	0.138	3.42854e-38	CD8 early activated Teff	CBR1
1.32281e-42	1.62388	0.054	0.018	3.66537e-38	CD8 early activated Teff	SPNS3
1.33193e-42	-4.06265	0.005	0.076	3.69063e-38	CD8 early activated Teff	SWAP70
1.40175e-42	1.06923	0.138	0.069	3.88412e-38	CD8 early activated Teff	ERAP2
1.42253e-42	-7.11952	0	0.068	3.94169e-38	CD8 early activated Teff	YAP1
1.45878e-42	1.58368	0.062	0.022	4.04213e-38	CD8 early activated Teff	NDUFV2-AS1
1.50456e-42	1.13219	0.148	0.077	4.16899e-38	CD8 early activated Teff	ISG20L2
1.8806e-42	1.16993	0.105	0.047	5.21095e-38	CD8 early activated Teff	BCAS4
2.00711e-42	1.21427	0.103	0.046	5.5615e-38	CD8 early activated Teff	PTK2B
2.15597e-42	0.861661	0.22	0.131	5.97398e-38	CD8 early activated Teff	SMG1
2.16591e-42	1.46286	0.07	0.026	6.00153e-38	CD8 early activated Teff	ATG16L1
2.29408e-42	-6.29488	0.001	0.069	6.35667e-38	CD8 early activated Teff	TYR
2.299e-42	-7.93643	0	0.068	6.37031e-38	CD8 early activated Teff	BGN
2.33089e-42	1.01723	0.162	0.087	6.45866e-38	CD8 early activated Teff	ZNF131
2.35934e-42	1.34855	0.08	0.032	6.5375e-38	CD8 early activated Teff	ADCY7
2.44637e-42	0.756276	0.265	0.168	6.77865e-38	CD8 early activated Teff	NOP58
2.44761e-42	0.990987	0.153	0.08	6.78208e-38	CD8 early activated Teff	CHST11
2.56286e-42	-1.52557	0.067	0.165	7.10143e-38	CD8 early activated Teff	HDLBP
2.87267e-42	-3.00452	0.008	0.082	7.95989e-38	CD8 early activated Teff	SPART
3.00395e-42	-0.71347	0.355	0.471	8.32365e-38	CD8 early activated Teff	EIF3H
3.21468e-42	0.893207	0.173	0.094	8.90756e-38	CD8 early activated Teff	IQGAP2
3.4686e-42	0.80097	0.23	0.138	9.61115e-38	CD8 early activated Teff	YPEL3
3.60469e-42	0.931582	0.19	0.108	9.98824e-38	CD8 early activated Teff	TMEM259
4.43838e-42	-4.48243	0.004	0.074	1.22983e-37	CD8 early activated Teff	MORN2
4.74171e-42	-5.69748	0.001	0.069	1.31388e-37	CD8 early activated Teff	MAP1B
5.41377e-42	0.747246	0.165	0.088	1.5001e-37	CD8 early activated Teff	NR4A3
5.47898e-42	1.3705	0.076	0.03	1.51817e-37	CD8 early activated Teff	AKTIP
5.5114e-42	1.02132	0.142	0.072	1.52715e-37	CD8 early activated Teff	EVI2A
5.77494e-42	-1.55426	0.067	0.166	1.60018e-37	CD8 early activated Teff	FLOT1
6.06516e-42	-6.2824	0	0.067	1.6806e-37	CD8 early activated Teff	DLC1
7.64013e-42	0.553742	0.39	0.275	2.117e-37	CD8 early activated Teff	ANAPC16
7.99951e-42	-7.10453	0	0.067	2.21658e-37	CD8 early activated Teff	PLAT
8.13292e-42	-0.735062	0.344	0.462	2.25355e-37	CD8 early activated Teff	ATP5MPL
8.78482e-42	-0.967636	0.187	0.303	2.43419e-37	CD8 early activated Teff	NDUFB9
9.15629e-42	1.18092	0.093	0.04	2.53712e-37	CD8 early activated Teff	SEL1L3
9.98345e-42	-5.79832	0.002	0.07	2.76631e-37	CD8 early activated Teff	AKAP12
1.00423e-41	-5.01575	0.002	0.07	2.78262e-37	CD8 early activated Teff	FARP1
1.2498e-41	1.26751	0.095	0.042	3.46306e-37	CD8 early activated Teff	CCDC88B
1.36099e-41	0.941853	0.163	0.088	3.77116e-37	CD8 early activated Teff	PBXIP1
1.39153e-41	1.44626	0.087	0.037	3.85579e-37	CD8 early activated Teff	GBP3
1.60761e-41	1.4152	0.095	0.042	4.45452e-37	CD8 early activated Teff	LINC00513
1.74671e-41	-1.84786	0.039	0.127	4.83996e-37	CD8 early activated Teff	GRINA
1.78681e-41	1.18552	0.105	0.048	4.95107e-37	CD8 early activated Teff	DYRK2
1.81121e-41	-6.74287	0	0.066	5.01868e-37	CD8 early activated Teff	LAMC1
1.83512e-41	1.38426	0.073	0.028	5.08494e-37	CD8 early activated Teff	STAMBPL1
1.91815e-41	1.98647	0.036	0.01	5.31501e-37	CD8 early activated Teff	JAKMIP2
2.04851e-41	1.09061	0.125	0.061	5.67621e-37	CD8 early activated Teff	TRIM69
2.72346e-41	-2.67249	0.018	0.095	7.54645e-37	CD8 early activated Teff	PLS3
3.03139e-41	-7.27819	0	0.066	8.39967e-37	CD8 early activated Teff	PRRX1
3.10158e-41	0.903986	0.184	0.103	8.59418e-37	CD8 early activated Teff	C16orf72
3.34687e-41	-0.953945	0.162	0.277	9.27385e-37	CD8 early activated Teff	PHB2
3.53732e-41	-7.86358	0	0.065	9.80156e-37	CD8 early activated Teff	MMP14
3.54365e-41	-1.57342	0.059	0.154	9.8191e-37	CD8 early activated Teff	BZW2
4.70195e-41	0.855935	0.205	0.12	1.30286e-36	CD8 early activated Teff	SS18L2
4.84098e-41	-1.16249	0.133	0.242	1.34139e-36	CD8 early activated Teff	LAMTOR2
5.65143e-41	-1.82771	0.088	0.188	1.56596e-36	CD8 early activated Teff	GLUL
5.89338e-41	2.08813	0.03	0.007	1.633e-36	CD8 early activated Teff	PTCH2
6.39054e-41	1.4462	0.07	0.027	1.77076e-36	CD8 early activated Teff	INTS6L
7.93438e-41	-6.20927	0.001	0.066	2.19854e-36	CD8 early activated Teff	CYP27A1
7.96823e-41	1.51814	0.057	0.02	2.20792e-36	CD8 early activated Teff	PIK3CG
8.0446e-41	0.89006	0.201	0.117	2.22908e-36	CD8 early activated Teff	PSMA3-AS1
8.91904e-41	1.27163	0.086	0.036	2.47138e-36	CD8 early activated Teff	HACD4
1.13739e-40	1.69032	0.049	0.016	3.15159e-36	CD8 early activated Teff	MMP25-AS1
1.18568e-40	-8.17669	0	0.065	3.28541e-36	CD8 early activated Teff	VCAN
1.20839e-40	-1.20304	0.106	0.211	3.34834e-36	CD8 early activated Teff	APEX1
1.42264e-40	-1.56558	0.054	0.147	3.94198e-36	CD8 early activated Teff	CCDC50
1.62219e-40	1.39988	0.075	0.03	4.49492e-36	CD8 early activated Teff	UNC13D
1.65618e-40	1.42976	0.068	0.026	4.58912e-36	CD8 early activated Teff	ACSL5
1.68074e-40	0.665712	0.354	0.249	4.65717e-36	CD8 early activated Teff	SF1
1.89715e-40	0.834278	0.206	0.121	5.25683e-36	CD8 early activated Teff	JOSD1
1.97333e-40	1.45507	0.062	0.023	5.46789e-36	CD8 early activated Teff	CLSTN3
2.09698e-40	1.94111	0.035	0.009	5.81053e-36	CD8 early activated Teff	LINC00672
2.09794e-40	0.86244	0.189	0.108	5.81318e-36	CD8 early activated Teff	CBX4
2.26478e-40	1.20153	0.12	0.058	6.27549e-36	CD8 early activated Teff	RBM4
2.40253e-40	0.964091	0.156	0.083	6.65718e-36	CD8 early activated Teff	RASGEF1B
2.48123e-40	1.42223	0.086	0.036	6.87523e-36	CD8 early activated Teff	POLG2
2.65034e-40	0.97206	0.161	0.087	7.34382e-36	CD8 early activated Teff	OGT
2.73551e-40	1.2003	0.089	0.038	7.57984e-36	CD8 early activated Teff	ADAM8
3.1993e-40	-5.45176	0.001	0.066	8.86494e-36	CD8 early activated Teff	PFN2
3.25026e-40	1.3557	0.071	0.027	9.00615e-36	CD8 early activated Teff	DDX58
3.46979e-40	-1.93026	0.03	0.113	9.61445e-36	CD8 early activated Teff	TSPAN3
3.55742e-40	1.27433	0.084	0.035	9.85726e-36	CD8 early activated Teff	MPHOSPH9
3.84244e-40	0.937518	0.155	0.083	1.0647e-35	CD8 early activated Teff	UBE2F
4.15792e-40	1.09486	0.131	0.066	1.15212e-35	CD8 early activated Teff	ELMSAN1
4.46285e-40	0.495924	0.399	0.28	1.23661e-35	CD8 early activated Teff	AES
5.09304e-40	-1.10968	0.128	0.236	1.41123e-35	CD8 early activated Teff	C1orf43
5.09774e-40	1.48968	0.067	0.026	1.41253e-35	CD8 early activated Teff	TTC39B
5.11213e-40	1.10482	0.127	0.064	1.41652e-35	CD8 early activated Teff	BCL2L11
5.48483e-40	0.56334	0.467	0.361	1.51979e-35	CD8 early activated Teff	PRRC2C
5.53699e-40	1.25978	0.095	0.042	1.53424e-35	CD8 early activated Teff	JADE2
5.63593e-40	-6.33456	0.001	0.065	1.56166e-35	CD8 early activated Teff	MAGEA4
6.06233e-40	1.3713	0.072	0.029	1.67981e-35	CD8 early activated Teff	RASSF7
6.36015e-40	0.813259	0.223	0.135	1.76234e-35	CD8 early activated Teff	ARID1B
7.22161e-40	-0.974634	0.214	0.33	2.00104e-35	CD8 early activated Teff	ELOC
7.79282e-40	1.04045	0.134	0.068	2.15931e-35	CD8 early activated Teff	CASP3
7.85881e-40	1.66115	0.049	0.016	2.1776e-35	CD8 early activated Teff	FO393401.1
8.55311e-40	0.780231	0.213	0.127	2.36998e-35	CD8 early activated Teff	CSRNP1
8.71807e-40	1.22861	0.088	0.038	2.41569e-35	CD8 early activated Teff	FAM53B
8.89134e-40	-1.48973	0.066	0.16	2.4637e-35	CD8 early activated Teff	GLO1
9.07652e-40	0.950212	0.149	0.079	2.51501e-35	CD8 early activated Teff	LBR
9.265e-40	1.35786	0.088	0.038	2.56724e-35	CD8 early activated Teff	HAUS3
1.01509e-39	-3.81916	0.017	0.091	2.8127e-35	CD8 early activated Teff	PERP
1.11701e-39	0.448634	0.512	0.399	3.09513e-35	CD8 early activated Teff	UBE2D3
1.15646e-39	1.16926	0.109	0.051	3.20443e-35	CD8 early activated Teff	CABIN1
1.23736e-39	0.537224	0.52	0.413	3.4286e-35	CD8 early activated Teff	HNRNPU
1.38156e-39	1.20196	0.117	0.057	3.82816e-35	CD8 early activated Teff	CSKMT
1.61198e-39	-3.59956	0.006	0.074	4.46665e-35	CD8 early activated Teff	NR2F6
1.62441e-39	-8.2028	0	0.063	4.50109e-35	CD8 early activated Teff	HTRA1
2.09655e-39	-1.96298	0.037	0.12	5.80934e-35	CD8 early activated Teff	EVA1B
2.66239e-39	1.97033	0.037	0.01	7.37723e-35	CD8 early activated Teff	ANKS1B
2.91962e-39	-4.63564	0.005	0.072	8.08998e-35	CD8 early activated Teff	ADM
3.00331e-39	0.793951	0.196	0.114	8.32188e-35	CD8 early activated Teff	POLR3GL
3.06132e-39	0.9827	0.148	0.079	8.48263e-35	CD8 early activated Teff	DUSP10
3.09486e-39	1.29507	0.091	0.04	8.57553e-35	CD8 early activated Teff	TBCD
3.32694e-39	0.749495	0.214	0.128	9.21863e-35	CD8 early activated Teff	PDE4B
3.3846e-39	1.11994	0.098	0.044	9.3784e-35	CD8 early activated Teff	SACM1L
3.5012e-39	2.42824	0.021	0.004	9.70147e-35	CD8 early activated Teff	AC006369.1
4.08193e-39	-1.06419	0.188	0.297	1.13106e-34	CD8 early activated Teff	RTN4
4.14019e-39	0.434914	0.37	0.255	1.14721e-34	CD8 early activated Teff	CKS2
4.29669e-39	-2.47418	0.026	0.104	1.19057e-34	CD8 early activated Teff	BNIP3
4.36539e-39	1.13007	0.116	0.056	1.20961e-34	CD8 early activated Teff	TRAPPC10
4.91305e-39	-1.56862	0.059	0.149	1.36136e-34	CD8 early activated Teff	NAXE
5.30317e-39	1.01384	0.14	0.073	1.46945e-34	CD8 early activated Teff	CNTRL
5.32331e-39	0.728356	0.233	0.143	1.47504e-34	CD8 early activated Teff	IDH2
5.64617e-39	1.76955	0.041	0.012	1.5645e-34	CD8 early activated Teff	DLG3
5.85232e-39	0.641858	0.303	0.202	1.62162e-34	CD8 early activated Teff	PRR13
5.86082e-39	0.931457	0.146	0.077	1.62398e-34	CD8 early activated Teff	MDFIC
5.96682e-39	-5.74062	0.001	0.064	1.65335e-34	CD8 early activated Teff	ITGB5
6.40705e-39	-4.08975	0.011	0.08	1.77533e-34	CD8 early activated Teff	IGFBP4
7.72664e-39	1.00621	0.133	0.068	2.14098e-34	CD8 early activated Teff	N4BP2L1
7.81338e-39	0.664873	0.206	0.121	2.16501e-34	CD8 early activated Teff	ZBTB38
8.023e-39	0.72988	0.263	0.169	2.22309e-34	CD8 early activated Teff	MYCBP2
8.55381e-39	0.691392	0.272	0.176	2.37018e-34	CD8 early activated Teff	UBALD2
8.64712e-39	2.83797	0.014	0.002	2.39603e-34	CD8 early activated Teff	IFNL1
1.00618e-38	-3.75227	0.005	0.071	2.78802e-34	CD8 early activated Teff	CTSF
1.02958e-38	-2.76266	0.013	0.084	2.85287e-34	CD8 early activated Teff	RTL8A
1.04092e-38	-8.76817	0.001	0.063	2.88428e-34	CD8 early activated Teff	IGFBP5
1.12523e-38	0.928697	0.168	0.093	3.11791e-34	CD8 early activated Teff	LASP1
1.15763e-38	-0.934548	0.157	0.268	3.20769e-34	CD8 early activated Teff	RAB7A
1.21105e-38	2.08156	0.031	0.008	3.35569e-34	CD8 early activated Teff	KCNA3
1.24827e-38	1.62855	0.049	0.016	3.45884e-34	CD8 early activated Teff	AC133644.2
1.26362e-38	1.59623	0.055	0.019	3.50137e-34	CD8 early activated Teff	IGFLR1
1.34006e-38	1.49893	0.052	0.018	3.71318e-34	CD8 early activated Teff	CISH
1.34195e-38	-7.65384	0	0.061	3.71841e-34	CD8 early activated Teff	MLPH
1.4175e-38	-8.3125	0	0.061	3.92776e-34	CD8 early activated Teff	BAALC
1.42556e-38	-7.75015	0	0.061	3.95008e-34	CD8 early activated Teff	UACA
1.46373e-38	-3.52973	0.007	0.074	4.05584e-34	CD8 early activated Teff	GGH
1.54885e-38	1.69288	0.048	0.016	4.2917e-34	CD8 early activated Teff	REC8
1.56805e-38	1.22557	0.093	0.041	4.3449e-34	CD8 early activated Teff	SLFN11
1.8087e-38	-1.117	0.19	0.295	5.01173e-34	CD8 early activated Teff	RANBP1
1.82291e-38	0.664349	0.367	0.267	5.05109e-34	CD8 early activated Teff	TCF25
1.82804e-38	-0.258153	0.999	0.995	5.0653e-34	CD8 early activated Teff	RPS27A
2.15671e-38	0.898625	0.186	0.108	5.97604e-34	CD8 early activated Teff	MECP2
2.25604e-38	-7.57942	0	0.061	6.25127e-34	CD8 early activated Teff	FAM114A1
2.34986e-38	1.23128	0.095	0.043	6.51123e-34	CD8 early activated Teff	TP53INP1
2.5792e-38	1.22824	0.094	0.042	7.14671e-34	CD8 early activated Teff	NUP210
2.7628e-38	-0.29637	0.785	0.864	7.65544e-34	CD8 early activated Teff	RPL31
2.89669e-38	1.23161	0.1	0.046	8.02643e-34	CD8 early activated Teff	PRKX
3.34592e-38	1.41346	0.065	0.025	9.2712e-34	CD8 early activated Teff	MPZL3
3.39287e-38	1.02479	0.157	0.086	9.4013e-34	CD8 early activated Teff	TOPORS
3.78862e-38	1.66873	0.045	0.014	1.04979e-33	CD8 early activated Teff	TNFSF8
4.48443e-38	0.674005	0.266	0.17	1.24259e-33	CD8 early activated Teff	CAPZA1
4.9877e-38	-7.85392	0	0.06	1.38204e-33	CD8 early activated Teff	SDC2
5.16971e-38	-0.822664	0.246	0.356	1.43248e-33	CD8 early activated Teff	COX5A
5.41148e-38	-1.62412	0.058	0.147	1.49947e-33	CD8 early activated Teff	GGCT
5.9935e-38	1.00816	0.129	0.066	1.66074e-33	CD8 early activated Teff	PITPNC1
6.18398e-38	-2.26927	0.027	0.103	1.71352e-33	CD8 early activated Teff	RHOQ
6.22734e-38	-8.10285	0	0.06	1.72553e-33	CD8 early activated Teff	DCBLD2
6.27797e-38	-4.75961	0.002	0.064	1.73956e-33	CD8 early activated Teff	ERBB3
6.30774e-38	0.810452	0.227	0.142	1.74781e-33	CD8 early activated Teff	PCM1
6.33939e-38	2.56726	0.018	0.003	1.75658e-33	CD8 early activated Teff	PRMT5-AS1
6.40475e-38	1.12906	0.106	0.05	1.77469e-33	CD8 early activated Teff	IRF4
7.10436e-38	1.17605	0.081	0.034	1.96855e-33	CD8 early activated Teff	MCTP2
7.32508e-38	-0.826354	0.229	0.342	2.02971e-33	CD8 early activated Teff	LAMTOR5
7.61873e-38	0.733621	0.211	0.127	2.11107e-33	CD8 early activated Teff	TMX4
8.70909e-38	1.44063	0.066	0.026	2.4132e-33	CD8 early activated Teff	CARD11
8.97549e-38	1.08771	0.155	0.086	2.48702e-33	CD8 early activated Teff	TOB2
9.16955e-38	-6.60603	0	0.061	2.54079e-33	CD8 early activated Teff	NEDD4L
9.70851e-38	1.47797	0.055	0.019	2.69013e-33	CD8 early activated Teff	FBXO2
1.15918e-37	-0.360594	0.998	0.99	3.21196e-33	CD8 early activated Teff	RPS3
1.20324e-37	0.928	0.154	0.084	3.33406e-33	CD8 early activated Teff	RNF167
1.23211e-37	-0.285762	0.994	0.994	3.41404e-33	CD8 early activated Teff	RPS28
1.2393e-37	-7.10222	0.001	0.061	3.43399e-33	CD8 early activated Teff	TNC
1.25397e-37	0.663782	0.256	0.163	3.47462e-33	CD8 early activated Teff	WTAP
1.34997e-37	-8.42766	0	0.06	3.74062e-33	CD8 early activated Teff	LINC00520
1.3999e-37	-4.76579	0.002	0.064	3.87898e-33	CD8 early activated Teff	GNG7
1.43818e-37	-2.66112	0.016	0.087	3.98504e-33	CD8 early activated Teff	GAS7
1.50194e-37	-6.544	0	0.06	4.16173e-33	CD8 early activated Teff	PARVA
1.50886e-37	0.99253	0.134	0.069	4.1809e-33	CD8 early activated Teff	PPP6R1
1.60731e-37	0.527169	0.327	0.22	4.45371e-33	CD8 early activated Teff	ACTN4
1.7417e-37	-0.486	0.512	0.626	4.82608e-33	CD8 early activated Teff	COX6B1
1.92204e-37	0.974278	0.138	0.072	5.32578e-33	CD8 early activated Teff	LINC00623
1.97481e-37	1.31414	0.081	0.035	5.47199e-33	CD8 early activated Teff	CD5
2.13932e-37	0.712511	0.268	0.175	5.92784e-33	CD8 early activated Teff	SLTM
2.1826e-37	0.930553	0.145	0.077	6.04776e-33	CD8 early activated Teff	RGS19
2.35143e-37	2.46322	0.019	0.004	6.51557e-33	CD8 early activated Teff	KLRK1
2.45808e-37	-5.41405	0.002	0.064	6.8111e-33	CD8 early activated Teff	ADAMTS1
2.48682e-37	0.55276	0.347	0.24	6.89073e-33	CD8 early activated Teff	ACTR2
3.13847e-37	-4.96322	0.002	0.062	8.69638e-33	CD8 early activated Teff	KCTD12
3.44643e-37	1.35864	0.082	0.035	9.54971e-33	CD8 early activated Teff	HELZ2
3.95555e-37	-2.14045	0.027	0.103	1.09604e-32	CD8 early activated Teff	ASPH
4.39125e-37	-4.13183	0.006	0.069	1.21677e-32	CD8 early activated Teff	KRT18
4.87281e-37	0.519204	0.382	0.274	1.35021e-32	CD8 early activated Teff	HNRNPF
5.10694e-37	1.44173	0.064	0.024	1.41508e-32	CD8 early activated Teff	ST8SIA1
5.30309e-37	0.913338	0.171	0.097	1.46943e-32	CD8 early activated Teff	ORAI1
6.29873e-37	-6.64766	0	0.059	1.74532e-32	CD8 early activated Teff	KDELR3
6.30487e-37	0.463247	0.487	0.38	1.74702e-32	CD8 early activated Teff	CDC42
6.653e-37	1.28916	0.073	0.03	1.84348e-32	CD8 early activated Teff	HDAC10
6.84122e-37	-7.59702	0	0.059	1.89563e-32	CD8 early activated Teff	TUSC3
7.00734e-37	0.876449	0.167	0.094	1.94166e-32	CD8 early activated Teff	KIF2A
7.15445e-37	0.985603	0.136	0.071	1.98243e-32	CD8 early activated Teff	RASA2
8.33795e-37	0.725813	0.246	0.157	2.31036e-32	CD8 early activated Teff	NAP1L4
8.78638e-37	-3.05801	0.01	0.077	2.43462e-32	CD8 early activated Teff	GLMP
8.94583e-37	-6.16109	0.001	0.06	2.4788e-32	CD8 early activated Teff	ECM1
9.12789e-37	1.49257	0.072	0.029	2.52925e-32	CD8 early activated Teff	CTDP1
1.05566e-36	0.69568	0.294	0.198	2.92513e-32	CD8 early activated Teff	GOLGB1
1.1046e-36	-0.615201	0.436	0.539	3.06073e-32	CD8 early activated Teff	COX8A
1.1087e-36	1.15572	0.097	0.045	3.0721e-32	CD8 early activated Teff	GCH1
1.28681e-36	0.726835	0.128	0.066	3.56563e-32	CD8 early activated Teff	GADD45G
1.29413e-36	-6.58036	0	0.059	3.5859e-32	CD8 early activated Teff	ST3GAL6
1.57839e-36	1.05397	0.121	0.061	4.37355e-32	CD8 early activated Teff	ATG5
1.70668e-36	0.876281	0.19	0.113	4.72905e-32	CD8 early activated Teff	KLF13
1.73887e-36	0.776047	0.194	0.114	4.81823e-32	CD8 early activated Teff	GSDMD
1.78412e-36	-1.15142	0.13	0.231	4.94363e-32	CD8 early activated Teff	MYDGF
1.957e-36	-0.840849	0.172	0.282	5.42266e-32	CD8 early activated Teff	RAB2A
2.26532e-36	0.775762	0.252	0.163	6.27698e-32	CD8 early activated Teff	SNHG15
2.631e-36	-2.63764	0.013	0.08	7.29024e-32	CD8 early activated Teff	GRASP
2.6691e-36	0.163507	0.994	0.988	7.39581e-32	CD8 early activated Teff	FAU
2.92484e-36	0.902948	0.183	0.108	8.10443e-32	CD8 early activated Teff	RANBP2
2.95282e-36	-6.60712	0.007	0.07	8.18196e-32	CD8 early activated Teff	CXCL8
2.95526e-36	0.539289	0.383	0.278	8.18874e-32	CD8 early activated Teff	RAP1B
3.21347e-36	-6.04369	0.001	0.059	8.9042e-32	CD8 early activated Teff	PTGR1
3.26132e-36	-6.10165	0.002	0.06	9.03678e-32	CD8 early activated Teff	BANCR
3.51751e-36	1.61212	0.048	0.016	9.74666e-32	CD8 early activated Teff	AMIGO2
3.72847e-36	-5.54657	0.001	0.06	1.03312e-31	CD8 early activated Teff	FAM129B
3.88053e-36	0.339932	0.3	0.198	1.07526e-31	CD8 early activated Teff	SOCS3
3.91862e-36	0.867556	0.198	0.12	1.08581e-31	CD8 early activated Teff	DDX3Y
3.96519e-36	-5.06429	0.001	0.06	1.09871e-31	CD8 early activated Teff	EMILIN1
4.09614e-36	-0.916388	0.217	0.323	1.135e-31	CD8 early activated Teff	ATP5F1A
4.18801e-36	-1.7291	0.049	0.131	1.16045e-31	CD8 early activated Teff	SPTBN1
4.32494e-36	-5.48193	0.001	0.059	1.1984e-31	CD8 early activated Teff	NRN1
4.55394e-36	-4.89336	0.001	0.059	1.26185e-31	CD8 early activated Teff	PTK2
4.88768e-36	1.37503	0.082	0.036	1.35433e-31	CD8 early activated Teff	NKRF
5.75895e-36	0.663374	0.217	0.132	1.59575e-31	CD8 early activated Teff	TNFAIP8
6.15303e-36	-2.83863	0.015	0.083	1.70494e-31	CD8 early activated Teff	CAMK2N1
6.17852e-36	-1.80261	0.039	0.117	1.71201e-31	CD8 early activated Teff	MRPL24
6.19546e-36	0.933512	0.095	0.044	1.7167e-31	CD8 early activated Teff	LRMP
6.54383e-36	-6.32489	0.001	0.059	1.81323e-31	CD8 early activated Teff	TM4SF1
7.71336e-36	1.20638	0.091	0.041	2.1373e-31	CD8 early activated Teff	AC013394.1
7.97045e-36	0.292817	0.347	0.23	2.20853e-31	CD8 early activated Teff	VAMP8
8.33088e-36	0.670557	0.259	0.168	2.3084e-31	CD8 early activated Teff	IK
8.34164e-36	-7.4168	0	0.057	2.31138e-31	CD8 early activated Teff	RBFOX2
8.49674e-36	-6.12464	0.007	0.069	2.35436e-31	CD8 early activated Teff	PAEP
8.61847e-36	1.09855	0.114	0.057	2.38809e-31	CD8 early activated Teff	LENG1
9.56768e-36	-0.839443	0.178	0.287	2.65111e-31	CD8 early activated Teff	EIF3I
1.00284e-35	-1.63289	0.047	0.128	2.77876e-31	CD8 early activated Teff	MYL6B
1.02319e-35	-5.24381	0.001	0.059	2.83517e-31	CD8 early activated Teff	CTDSPL
1.14045e-35	-6.65563	0	0.057	3.16007e-31	CD8 early activated Teff	PYGL
1.15186e-35	2.16866	0.025	0.006	3.19168e-31	CD8 early activated Teff	AC004520.1
1.36908e-35	1.00222	0.124	0.064	3.7936e-31	CD8 early activated Teff	NFKBIB
1.41823e-35	1.84731	0.035	0.01	3.92978e-31	CD8 early activated Teff	AC022706.1
1.43818e-35	-5.57438	0.001	0.059	3.98505e-31	CD8 early activated Teff	PAX3
1.51264e-35	2.02115	0.029	0.007	4.19138e-31	CD8 early activated Teff	PLCH2
1.55959e-35	0.510637	0.402	0.297	4.32146e-31	CD8 early activated Teff	CAPZB
2.03204e-35	-5.28889	0.002	0.059	5.63058e-31	CD8 early activated Teff	STXBP1
2.23135e-35	1.25091	0.077	0.033	6.18286e-31	CD8 early activated Teff	TMEM120B
2.32662e-35	-1.64589	0.04	0.119	6.44683e-31	CD8 early activated Teff	SLC39A1
2.33435e-35	1.06888	0.113	0.056	6.46825e-31	CD8 early activated Teff	SP140L
2.3364e-35	1.47426	0.046	0.015	6.47393e-31	CD8 early activated Teff	PDGFD
2.37549e-35	-1.93986	0.032	0.107	6.58225e-31	CD8 early activated Teff	EXOSC4
2.45212e-35	-4.47476	0.003	0.062	6.79458e-31	CD8 early activated Teff	PLOD1
2.62182e-35	-1.3625	0.069	0.157	7.26481e-31	CD8 early activated Teff	UQCRC1
3.31541e-35	-3.90638	0.004	0.063	9.18668e-31	CD8 early activated Teff	CTBP2
3.4612e-35	-0.466057	0.697	0.781	9.59063e-31	CD8 early activated Teff	PABPC1
3.6087e-35	-0.325863	0.741	0.84	9.99934e-31	CD8 early activated Teff	COX4I1
3.79725e-35	0.999021	0.13	0.068	1.05218e-30	CD8 early activated Teff	MAT2B
3.96447e-35	1.71011	0.05	0.018	1.09852e-30	CD8 early activated Teff	AL662844.4
4.12157e-35	1.00836	0.124	0.064	1.14205e-30	CD8 early activated Teff	KIAA2026
4.45947e-35	-1.08452	0.093	0.188	1.23567e-30	CD8 early activated Teff	MRPL14
4.5124e-35	-5.46828	0.001	0.057	1.25034e-30	CD8 early activated Teff	CKAP4
4.71398e-35	-1.16567	0.095	0.189	1.3062e-30	CD8 early activated Teff	KDELR1
4.76385e-35	0.879821	0.14	0.075	1.32002e-30	CD8 early activated Teff	GGA2
5.23341e-35	1.28846	0.075	0.032	1.45013e-30	CD8 early activated Teff	IL21R
5.55957e-35	-0.819848	0.178	0.287	1.5405e-30	CD8 early activated Teff	GADD45GIP1
5.87633e-35	1.19881	0.086	0.039	1.62827e-30	CD8 early activated Teff	HSD17B7
6.73339e-35	-4.9475	0.002	0.058	1.86575e-30	CD8 early activated Teff	SRGAP1
7.93926e-35	0.768879	0.192	0.114	2.19989e-30	CD8 early activated Teff	SHISA5
7.94215e-35	0.759655	0.227	0.144	2.20069e-30	CD8 early activated Teff	RSBN1L
7.97182e-35	-1.66514	0.087	0.176	2.20891e-30	CD8 early activated Teff	CEBPD
8.05251e-35	1.26979	0.073	0.031	2.23127e-30	CD8 early activated Teff	PPM1M
8.12302e-35	-7.47404	0	0.055	2.25081e-30	CD8 early activated Teff	DDR2
8.25698e-35	1.20913	0.075	0.032	2.28793e-30	CD8 early activated Teff	FBXW4
8.39522e-35	-4.4551	0.002	0.06	2.32623e-30	CD8 early activated Teff	CTNND1
8.70772e-35	1.09749	0.12	0.062	2.41282e-30	CD8 early activated Teff	PPM1B
9.11095e-35	-7.43103	0	0.055	2.52455e-30	CD8 early activated Teff	NDN
1.03495e-34	0.8433	0.186	0.111	2.86775e-30	CD8 early activated Teff	KRAS
1.09315e-34	1.8802	0.036	0.011	3.029e-30	CD8 early activated Teff	AC093010.2
1.14599e-34	0.9699	0.143	0.078	3.17543e-30	CD8 early activated Teff	HECA
1.17981e-34	-0.928019	0.12	0.22	3.26913e-30	CD8 early activated Teff	TSC22D1
1.25187e-34	1.07108	0.098	0.047	3.46881e-30	CD8 early activated Teff	UHRF2
1.27111e-34	1.2709	0.078	0.034	3.52212e-30	CD8 early activated Teff	VAV1
1.29785e-34	-1.4091	0.071	0.157	3.59621e-30	CD8 early activated Teff	NDUFA8
1.31217e-34	2.18398	0.02	0.004	3.63591e-30	CD8 early activated Teff	CHRNA1
1.39296e-34	-7.37649	0	0.055	3.85976e-30	CD8 early activated Teff	TJP1
1.40061e-34	0.814914	0.184	0.109	3.88095e-30	CD8 early activated Teff	RNF115
1.43691e-34	1.29645	0.067	0.027	3.98153e-30	CD8 early activated Teff	NCALD
1.60915e-34	-5.84727	0.003	0.06	4.45878e-30	CD8 early activated Teff	SERPINE1
1.62915e-34	1.28635	0.077	0.034	4.51422e-30	CD8 early activated Teff	PSD4
1.64457e-34	1.39612	0.06	0.023	4.55694e-30	CD8 early activated Teff	HENMT1
1.77003e-34	1.07575	0.111	0.056	4.90459e-30	CD8 early activated Teff	B3GNT2
1.83152e-34	0.558005	0.28	0.186	5.07496e-30	CD8 early activated Teff	IFI27L2
1.8591e-34	1.02749	0.105	0.051	5.15139e-30	CD8 early activated Teff	CCDC69
2.27554e-34	-0.867064	0.182	0.286	6.3053e-30	CD8 early activated Teff	PSMB7
2.2975e-34	1.0814	0.102	0.049	6.36615e-30	CD8 early activated Teff	SELPLG
2.34413e-34	-2.59462	0.014	0.079	6.49534e-30	CD8 early activated Teff	RTL8C
2.36098e-34	-5.36438	0.001	0.056	6.54204e-30	CD8 early activated Teff	LTBR
2.59627e-34	0.908334	0.129	0.068	7.19399e-30	CD8 early activated Teff	GYG1
2.72448e-34	-5.57175	0.001	0.057	7.54926e-30	CD8 early activated Teff	PYCR1
2.73304e-34	-0.873573	0.184	0.287	7.57298e-30	CD8 early activated Teff	NDUFAB1
3.15199e-34	0.387575	0.582	0.484	8.73384e-30	CD8 early activated Teff	CIRBP
3.81886e-34	0.18286	0.251	0.153	1.05817e-29	CD8 early activated Teff	HLA-DMA
4.06024e-34	1.07655	0.112	0.056	1.12505e-29	CD8 early activated Teff	TBPL1
4.06598e-34	1.48224	0.055	0.021	1.12664e-29	CD8 early activated Teff	PBX4
4.27403e-34	0.635532	0.241	0.156	1.18429e-29	CD8 early activated Teff	IVNS1ABP
4.68086e-34	-2.0199	0.043	0.12	1.29702e-29	CD8 early activated Teff	LIMA1
4.97693e-34	-5.52324	0.001	0.056	1.37906e-29	CD8 early activated Teff	HOMER3
5.23207e-34	-0.337329	0.932	0.953	1.44976e-29	CD8 early activated Teff	RPL38
5.82406e-34	0.990549	0.12	0.062	1.61379e-29	CD8 early activated Teff	PHYKPL
6.20901e-34	1.40761	0.066	0.027	1.72046e-29	CD8 early activated Teff	FAM110A
6.66196e-34	0.817634	0.194	0.118	1.84596e-29	CD8 early activated Teff	CNOT2
6.74615e-34	0.721336	0.19	0.113	1.86929e-29	CD8 early activated Teff	SLC20A1
7.77543e-34	0.640004	0.256	0.168	2.15449e-29	CD8 early activated Teff	RBPJ
7.92519e-34	0.652996	0.296	0.205	2.19599e-29	CD8 early activated Teff	ATRX
7.9364e-34	0.891174	0.161	0.092	2.1991e-29	CD8 early activated Teff	CWC25
8.15709e-34	-2.30305	0.015	0.08	2.26025e-29	CD8 early activated Teff	CCDC88A
8.50602e-34	-0.758706	0.226	0.335	2.35693e-29	CD8 early activated Teff	ATP5PD
9.55336e-34	-1.48673	0.057	0.139	2.64714e-29	CD8 early activated Teff	RDX
1.00567e-33	-6.76247	0	0.054	2.7866e-29	CD8 early activated Teff	ALDH1A1
1.03094e-33	0.748427	0.212	0.133	2.85664e-29	CD8 early activated Teff	CCDC12
1.16866e-33	-5.08876	0.001	0.056	3.23824e-29	CD8 early activated Teff	NECTIN2
1.20625e-33	1.89404	0.028	0.007	3.3424e-29	CD8 early activated Teff	TPRG1
1.3818e-33	-2.29409	0.016	0.08	3.82884e-29	CD8 early activated Teff	ARHGAP5
1.54393e-33	-6.43687	0.001	0.055	4.27807e-29	CD8 early activated Teff	RBP1
1.5944e-33	-5.50135	0.001	0.055	4.41793e-29	CD8 early activated Teff	OAF
1.59664e-33	0.977516	0.123	0.064	4.42413e-29	CD8 early activated Teff	YARS
1.79861e-33	0.833052	0.156	0.088	4.98377e-29	CD8 early activated Teff	NEDD9
1.84162e-33	-1.42478	0.113	0.204	5.10295e-29	CD8 early activated Teff	CD55
1.95124e-33	1.12621	0.089	0.041	5.40669e-29	CD8 early activated Teff	VPS13A
1.9888e-33	-6.62053	0	0.054	5.51076e-29	CD8 early activated Teff	NFIB
2.3496e-33	1.17727	0.099	0.048	6.51049e-29	CD8 early activated Teff	ATP11B
2.50508e-33	1.45193	0.062	0.025	6.94132e-29	CD8 early activated Teff	AP001160.1
2.53669e-33	1.36455	0.067	0.028	7.0289e-29	CD8 early activated Teff	TSPYL4
2.68231e-33	-1.72743	0.036	0.11	7.4324e-29	CD8 early activated Teff	MRPL17
2.68469e-33	1.17911	0.085	0.039	7.439e-29	CD8 early activated Teff	SLC25A28
2.91089e-33	2.34837	0.021	0.005	8.06578e-29	CD8 early activated Teff	ADRA2B
3.16208e-33	-0.832064	0.197	0.301	8.7618e-29	CD8 early activated Teff	PSMB4
3.28247e-33	1.48001	0.065	0.026	9.0954e-29	CD8 early activated Teff	AL135925.1
3.57452e-33	-5.41645	0.001	0.054	9.90463e-29	CD8 early activated Teff	LRP1
3.90442e-33	2.16416	0.025	0.006	1.08187e-28	CD8 early activated Teff	LRP2BP
4.09313e-33	1.07086	0.11	0.056	1.13416e-28	CD8 early activated Teff	STAT5B
4.17374e-33	-4.12783	0.003	0.059	1.1565e-28	CD8 early activated Teff	NFIA
4.23418e-33	1.35535	0.064	0.026	1.17325e-28	CD8 early activated Teff	MEI1
4.50734e-33	-3.03059	0.011	0.071	1.24894e-28	CD8 early activated Teff	MGST2
4.64092e-33	0.883816	0.159	0.091	1.28595e-28	CD8 early activated Teff	CHD3
4.78388e-33	0.892199	0.164	0.095	1.32556e-28	CD8 early activated Teff	PDCL3
4.78802e-33	-0.768086	0.254	0.359	1.32671e-28	CD8 early activated Teff	ERH
4.95269e-33	0.498457	0.32	0.223	1.37234e-28	CD8 early activated Teff	NASP
5.07279e-33	0.761067	0.214	0.135	1.40562e-28	CD8 early activated Teff	BHLHE40
5.2437e-33	-0.923654	0.354	0.441	1.45298e-28	CD8 early activated Teff	PGK1
5.35462e-33	0.705961	0.246	0.162	1.48371e-28	CD8 early activated Teff	ROCK1
5.59787e-33	-0.919152	0.141	0.24	1.55111e-28	CD8 early activated Teff	MTPN
6.71329e-33	-7.47472	0	0.052	1.86018e-28	CD8 early activated Teff	ROPN1B
6.75355e-33	-7.37906	0.001	0.054	1.87134e-28	CD8 early activated Teff	MMP2
6.85574e-33	-5.01123	0.002	0.055	1.89966e-28	CD8 early activated Teff	NCKAP1
6.95287e-33	-1.55682	0.048	0.125	1.92657e-28	CD8 early activated Teff	PGRMC1
7.21396e-33	0.783574	0.169	0.098	1.99892e-28	CD8 early activated Teff	FKBP5
7.52368e-33	-5.10748	0.001	0.054	2.08474e-28	CD8 early activated Teff	FERMT2
8.17874e-33	0.809258	0.154	0.087	2.26625e-28	CD8 early activated Teff	CHIC2
9.02953e-33	0.714932	0.209	0.13	2.50199e-28	CD8 early activated Teff	ZNRD1
1.00792e-32	0.918961	0.162	0.094	2.79286e-28	CD8 early activated Teff	MRPL1
1.15778e-32	-7.98545	0	0.053	3.20808e-28	CD8 early activated Teff	NPTX2
1.31363e-32	1.76327	0.038	0.012	3.63994e-28	CD8 early activated Teff	AL359220.1
1.36912e-32	-8.18057	0	0.052	3.79369e-28	CD8 early activated Teff	ADIRF
1.38505e-32	-2.97004	0.008	0.067	3.83782e-28	CD8 early activated Teff	ITGA6
1.45091e-32	0.850063	0.162	0.094	4.02034e-28	CD8 early activated Teff	ERICH1
1.53617e-32	0.796245	0.203	0.127	4.25659e-28	CD8 early activated Teff	ZNF292
1.55706e-32	-5.41902	0.001	0.054	4.31447e-28	CD8 early activated Teff	FMN1
1.59745e-32	-0.581548	0.37	0.476	4.42636e-28	CD8 early activated Teff	SNU13
1.72516e-32	-1.38664	0.061	0.142	4.78025e-28	CD8 early activated Teff	MRPL12
1.84473e-32	1.57474	0.041	0.013	5.11157e-28	CD8 early activated Teff	PIF1
2.07355e-32	0.913667	0.131	0.071	5.74561e-28	CD8 early activated Teff	NCKAP1L
2.3693e-32	-1.22494	0.091	0.179	6.56511e-28	CD8 early activated Teff	ZNF106
2.93614e-32	2.4267	0.016	0.003	8.13576e-28	CD8 early activated Teff	ADGRF3
2.96349e-32	-6.35155	0.001	0.053	8.21155e-28	CD8 early activated Teff	PTN
3.18489e-32	0.562275	0.341	0.246	8.82501e-28	CD8 early activated Teff	PTP4A2
3.21683e-32	-4.43339	0.003	0.057	8.9135e-28	CD8 early activated Teff	MCAM
3.45053e-32	-6.26079	0.001	0.053	9.56108e-28	CD8 early activated Teff	SLCO4A1-AS1
3.51188e-32	-7.49807	0	0.051	9.73107e-28	CD8 early activated Teff	TNNT1
3.55853e-32	-2.66442	0.012	0.073	9.86032e-28	CD8 early activated Teff	ISYNA1
3.85865e-32	1.58752	0.047	0.017	1.06919e-27	CD8 early activated Teff	MICB
4.19012e-32	0.682119	0.218	0.138	1.16104e-27	CD8 early activated Teff	FGFR1OP2
4.31124e-32	-0.835846	0.362	0.449	1.1946e-27	CD8 early activated Teff	DBI
4.33577e-32	-5.45738	0.001	0.052	1.2014e-27	CD8 early activated Teff	CDC42EP5
4.35932e-32	1.33444	0.07	0.03	1.20792e-27	CD8 early activated Teff	SP4
4.5439e-32	-5.36424	0.002	0.054	1.25907e-27	CD8 early activated Teff	TMEM158
5.0779e-32	1.0342	0.101	0.05	1.40704e-27	CD8 early activated Teff	RGS14
5.42497e-32	1.02828	0.136	0.076	1.50321e-27	CD8 early activated Teff	ZNF791
5.48129e-32	0.560367	0.371	0.277	1.51881e-27	CD8 early activated Teff	DDX17
5.78079e-32	-7.31729	0	0.051	1.6018e-27	CD8 early activated Teff	NREP
6.11516e-32	1.13103	0.091	0.043	1.69445e-27	CD8 early activated Teff	GOLGA8B
6.40568e-32	1.21537	0.084	0.039	1.77495e-27	CD8 early activated Teff	METTL15
7.62149e-32	1.59618	0.04	0.013	2.11184e-27	CD8 early activated Teff	TRIM59
8.4732e-32	1.70344	0.036	0.011	2.34784e-27	CD8 early activated Teff	CEACAM21
8.81477e-32	-2.39731	0.02	0.084	2.44248e-27	CD8 early activated Teff	AAMDC
1.02895e-31	0.811806	0.175	0.105	2.85111e-27	CD8 early activated Teff	TIAL1
1.06167e-31	-4.8394	0.002	0.055	2.94178e-27	CD8 early activated Teff	RAB31
1.06952e-31	0.956228	0.108	0.055	2.96352e-27	CD8 early activated Teff	EGR2
1.10794e-31	-4.1611	0.003	0.057	3.06999e-27	CD8 early activated Teff	COPZ2
1.13532e-31	-1.29472	0.096	0.182	3.14585e-27	CD8 early activated Teff	FAM162A
1.19209e-31	0.915373	0.143	0.081	3.30317e-27	CD8 early activated Teff	NUTM2B-AS1
1.21245e-31	-0.303649	0.253	0.155	3.35959e-27	CD8 early activated Teff	HLA-DRB5
1.21917e-31	1.61841	0.04	0.013	3.3782e-27	CD8 early activated Teff	MYO7A
1.23889e-31	-1.50255	0.047	0.122	3.43285e-27	CD8 early activated Teff	EBNA1BP2
1.25645e-31	0.711501	0.226	0.145	3.4815e-27	CD8 early activated Teff	C9orf78
1.30733e-31	-2.96763	0.011	0.07	3.62247e-27	CD8 early activated Teff	PLEKHA5
1.35914e-31	1.04952	0.103	0.052	3.76605e-27	CD8 early activated Teff	SENP7
1.39325e-31	-0.682626	0.276	0.38	3.86055e-27	CD8 early activated Teff	PRDX5
1.40991e-31	0.135236	0.998	0.994	3.90672e-27	CD8 early activated Teff	RPS15A
1.43603e-31	-6.41668	0	0.051	3.97909e-27	CD8 early activated Teff	GNAI1
1.52837e-31	1.11345	0.09	0.043	4.23495e-27	CD8 early activated Teff	ZNF92
1.58966e-31	-1.45572	0.061	0.139	4.40479e-27	CD8 early activated Teff	HMG20B
1.5935e-31	-1.40644	0.095	0.18	4.41544e-27	CD8 early activated Teff	UPP1
1.72653e-31	-1.31138	0.059	0.138	4.78403e-27	CD8 early activated Teff	TMED3
1.73882e-31	-0.714707	0.357	0.446	4.8181e-27	CD8 early activated Teff	POLR2L
1.88937e-31	-1.12461	0.094	0.182	5.23524e-27	CD8 early activated Teff	ESD
1.97323e-31	0.910722	0.137	0.076	5.46762e-27	CD8 early activated Teff	NIN
1.99669e-31	-7.0893	0	0.051	5.53262e-27	CD8 early activated Teff	CITED1
2.16842e-31	1.22639	0.079	0.036	6.00848e-27	CD8 early activated Teff	SFI1
2.39247e-31	-8.77103	0	0.05	6.62929e-27	CD8 early activated Teff	DSP
2.40556e-31	0.602559	0.289	0.2	6.66557e-27	CD8 early activated Teff	IQGAP1
2.53884e-31	-6.02432	0.001	0.051	7.03487e-27	CD8 early activated Teff	PCDH7
2.54029e-31	-7.33054	0	0.05	7.03889e-27	CD8 early activated Teff	EPHX1
2.55403e-31	-3.04987	0.013	0.072	7.07696e-27	CD8 early activated Teff	HBEGF
2.57728e-31	0.936538	0.141	0.08	7.14138e-27	CD8 early activated Teff	NSD1
2.63339e-31	2.18641	0.019	0.004	7.29686e-27	CD8 early activated Teff	CNIH2
2.67636e-31	-6.29895	0	0.05	7.41592e-27	CD8 early activated Teff	LINC00511
2.69272e-31	-5.76044	0	0.05	7.46127e-27	CD8 early activated Teff	ZNF704
2.7427e-31	-7.14438	0	0.05	7.59976e-27	CD8 early activated Teff	RAMP2
2.82349e-31	-0.758936	0.285	0.385	7.82361e-27	CD8 early activated Teff	NUCKS1
2.91328e-31	-5.08232	0.002	0.054	8.07241e-27	CD8 early activated Teff	TSPAN10
3.08475e-31	-1.60371	0.052	0.127	8.54754e-27	CD8 early activated Teff	DUSP6
3.22401e-31	-6.1566	0.001	0.051	8.9334e-27	CD8 early activated Teff	EFNA1
3.23325e-31	-5.77501	0.002	0.052	8.95901e-27	CD8 early activated Teff	TMEM176B
3.36493e-31	0.819102	0.155	0.089	9.32389e-27	CD8 early activated Teff	RPS6KA3
3.51735e-31	-1.29192	0.074	0.156	9.74622e-27	CD8 early activated Teff	MRPL40
3.62897e-31	0.665921	0.232	0.15	1.00555e-26	CD8 early activated Teff	CCDC107
3.98078e-31	-6.3795	0	0.05	1.10303e-26	CD8 early activated Teff	LAMB1
4.23531e-31	-4.61655	0.002	0.054	1.17356e-26	CD8 early activated Teff	P4HA2
4.307e-31	-5.1121	0.002	0.052	1.19343e-26	CD8 early activated Teff	HYAL2
4.34873e-31	-6.35184	0.001	0.051	1.20499e-26	CD8 early activated Teff	EGFL7
5.02327e-31	0.815932	0.201	0.127	1.3919e-26	CD8 early activated Teff	FNBP4
5.15111e-31	0.94687	0.124	0.067	1.42732e-26	CD8 early activated Teff	PHYH
5.54241e-31	0.911345	0.131	0.072	1.53575e-26	CD8 early activated Teff	MRPL10
5.64335e-31	0.83908	0.158	0.092	1.56371e-26	CD8 early activated Teff	SPSB3
5.6947e-31	-4.93867	0.003	0.054	1.57795e-26	CD8 early activated Teff	CPVL
5.84592e-31	0.904316	0.132	0.073	1.61985e-26	CD8 early activated Teff	MED29
6.0732e-31	-6.85079	0	0.05	1.68282e-26	CD8 early activated Teff	NT5E
6.16995e-31	0.705133	0.251	0.169	1.70963e-26	CD8 early activated Teff	TNRC6B
6.2801e-31	-7.11495	0.001	0.051	1.74015e-26	CD8 early activated Teff	C1R
6.36728e-31	1.59123	0.042	0.014	1.76431e-26	CD8 early activated Teff	USP30-AS1
6.41538e-31	-1.31947	0.069	0.149	1.77764e-26	CD8 early activated Teff	TCEAL8
6.48448e-31	1.53766	0.053	0.021	1.79678e-26	CD8 early activated Teff	PCNX2
6.77201e-31	-2.68205	0.015	0.074	1.87646e-26	CD8 early activated Teff	CHPF
7.24225e-31	0.768729	0.182	0.111	2.00676e-26	CD8 early activated Teff	UPF2
7.71856e-31	-5.84071	0.003	0.055	2.13874e-26	CD8 early activated Teff	CXCL2
8.10702e-31	2.1552	0.022	0.005	2.24637e-26	CD8 early activated Teff	ZNF79
8.22416e-31	0.847009	0.136	0.075	2.27883e-26	CD8 early activated Teff	ARRB2
8.23886e-31	0.714226	0.199	0.124	2.28291e-26	CD8 early activated Teff	CCNDBP1
8.48298e-31	-0.783598	0.17	0.269	2.35055e-26	CD8 early activated Teff	CCT6A
8.6908e-31	0.623037	0.295	0.207	2.40813e-26	CD8 early activated Teff	ANKRD11
8.76067e-31	-7.66938	0	0.049	2.4275e-26	CD8 early activated Teff	MYLK
8.83449e-31	0.859915	0.168	0.101	2.44795e-26	CD8 early activated Teff	SAFB2
9.20559e-31	-6.74919	0	0.05	2.55078e-26	CD8 early activated Teff	COL4A2
9.2425e-31	-7.22427	0	0.049	2.561e-26	CD8 early activated Teff	GPX8
9.68395e-31	0.597376	0.272	0.186	2.68333e-26	CD8 early activated Teff	PIM3
9.7165e-31	1.28012	0.064	0.027	2.69234e-26	CD8 early activated Teff	CA5B
1.01483e-30	1.01902	0.109	0.057	2.81199e-26	CD8 early activated Teff	CDK11A
1.0716e-30	-5.17215	0.001	0.051	2.96931e-26	CD8 early activated Teff	COL9A3
1.08497e-30	0.590274	0.242	0.159	3.00635e-26	CD8 early activated Teff	C6orf62
1.09182e-30	1.11034	0.098	0.049	3.02532e-26	CD8 early activated Teff	DIP2A
1.11934e-30	-0.601528	0.434	0.533	3.10159e-26	CD8 early activated Teff	PPIB
1.19205e-30	0.782307	0.182	0.111	3.30304e-26	CD8 early activated Teff	ARID4A
1.32605e-30	1.24865	0.061	0.025	3.67435e-26	CD8 early activated Teff	C4orf33
1.344e-30	0.669866	0.215	0.138	3.7241e-26	CD8 early activated Teff	MBD2
1.43485e-30	-2.67118	0.019	0.08	3.97582e-26	CD8 early activated Teff	PCLAF
1.46455e-30	-8.62525	0	0.049	4.05811e-26	CD8 early activated Teff	C1S
1.66422e-30	1.03078	0.093	0.046	4.61138e-26	CD8 early activated Teff	RPS6KA1
1.66968e-30	-3.39184	0.007	0.061	4.62652e-26	CD8 early activated Teff	C9orf3
1.69221e-30	1.23319	0.065	0.028	4.68895e-26	CD8 early activated Teff	PITPNM1
1.75168e-30	1.02123	0.098	0.049	4.85373e-26	CD8 early activated Teff	CCDC28A
1.80245e-30	-1.5352	0.045	0.118	4.99442e-26	CD8 early activated Teff	ATP6V1B2
1.94086e-30	-6.37668	0.001	0.05	5.37792e-26	CD8 early activated Teff	MEG3
2.14303e-30	0.872568	0.138	0.078	5.93813e-26	CD8 early activated Teff	C12orf65
2.24554e-30	1.05232	0.101	0.051	6.22217e-26	CD8 early activated Teff	C21orf91
2.3222e-30	-3.37851	0.006	0.059	6.43458e-26	CD8 early activated Teff	BAMBI
2.33436e-30	-5.96879	0.001	0.05	6.46827e-26	CD8 early activated Teff	HSPG2
2.4409e-30	-0.768002	0.192	0.291	6.7635e-26	CD8 early activated Teff	EIF2S2
2.50722e-30	-3.09991	0.008	0.062	6.94727e-26	CD8 early activated Teff	HIBADH
2.53949e-30	-7.62551	0	0.048	7.03669e-26	CD8 early activated Teff	TUBB2B
2.55033e-30	-0.887987	0.143	0.238	7.0667e-26	CD8 early activated Teff	CANX
2.60758e-30	1.17391	0.093	0.046	7.22534e-26	CD8 early activated Teff	GTF3C1
2.79376e-30	-6.4461	0.003	0.054	7.74124e-26	CD8 early activated Teff	CFD
2.88483e-30	1.7073	0.037	0.012	7.99358e-26	CD8 early activated Teff	HIST1H2BH
3.08628e-30	1.11532	0.081	0.038	8.55179e-26	CD8 early activated Teff	FAM117A
3.24936e-30	1.47471	0.042	0.015	9.00364e-26	CD8 early activated Teff	AGFG2
3.6719e-30	1.13951	0.082	0.038	1.01745e-25	CD8 early activated Teff	ZBTB25
3.70579e-30	-4.9348	0.001	0.05	1.02684e-25	CD8 early activated Teff	SVIL
3.83152e-30	-6.05729	0.001	0.049	1.06168e-25	CD8 early activated Teff	TRPM1
3.83765e-30	-1.52397	0.047	0.12	1.06337e-25	CD8 early activated Teff	LEPROT
3.86465e-30	-7.15777	0	0.048	1.07086e-25	CD8 early activated Teff	TEAD1
4.08961e-30	-0.662375	0.263	0.365	1.13319e-25	CD8 early activated Teff	PSMD8
4.49993e-30	-1.05857	0.105	0.191	1.24689e-25	CD8 early activated Teff	DNPH1
4.58682e-30	0.883003	0.139	0.079	1.27096e-25	CD8 early activated Teff	ZC3H7A
4.62078e-30	-0.618838	0.357	0.452	1.28037e-25	CD8 early activated Teff	SEM1
4.67679e-30	0.917365	0.139	0.079	1.29589e-25	CD8 early activated Teff	DCP2
4.86421e-30	1.08967	0.112	0.059	1.34782e-25	CD8 early activated Teff	UBR2
4.903e-30	0.952716	0.114	0.061	1.35857e-25	CD8 early activated Teff	SIK3
5.32324e-30	-1.01357	0.087	0.172	1.47502e-25	CD8 early activated Teff	ERGIC3
5.47924e-30	-4.38885	0.002	0.052	1.51824e-25	CD8 early activated Teff	PXDC1
5.48084e-30	1.89488	0.027	0.007	1.51869e-25	CD8 early activated Teff	AC004817.3
5.61045e-30	-4.31389	0.002	0.052	1.5546e-25	CD8 early activated Teff	CYFIP1
5.70228e-30	-2.29098	0.016	0.075	1.58004e-25	CD8 early activated Teff	HSBP1L1
6.6486e-30	-7.76284	0	0.047	1.84226e-25	CD8 early activated Teff	CDH19
6.99871e-30	-1.63956	0.037	0.105	1.93927e-25	CD8 early activated Teff	MCUR1
7.52215e-30	-7.05829	0.001	0.05	2.08431e-25	CD8 early activated Teff	DMKN
7.53151e-30	-1.85886	0.028	0.093	2.08691e-25	CD8 early activated Teff	PEA15
7.8294e-30	-4.0784	0.003	0.052	2.16945e-25	CD8 early activated Teff	PLXNB2
8.35194e-30	0.863446	0.144	0.083	2.31424e-25	CD8 early activated Teff	XRN1
8.437e-30	-6.30289	0	0.048	2.33781e-25	CD8 early activated Teff	SELENBP1
8.5145e-30	1.16081	0.072	0.032	2.35928e-25	CD8 early activated Teff	TMEM156
8.87091e-30	0.770513	0.136	0.076	2.45804e-25	CD8 early activated Teff	CASP1
9.50681e-30	1.25335	0.065	0.028	2.63424e-25	CD8 early activated Teff	D2HGDH
1.07024e-29	-6.26079	0	0.048	2.96554e-25	CD8 early activated Teff	TGFB1I1
1.07723e-29	1.0172	0.098	0.05	2.98491e-25	CD8 early activated Teff	SMIM27
1.07809e-29	-2.4357	0.018	0.077	2.98728e-25	CD8 early activated Teff	SMIM14
1.07961e-29	0.931811	0.118	0.063	2.99148e-25	CD8 early activated Teff	RAPGEF1
1.20384e-29	-6.14324	0.001	0.048	3.33573e-25	CD8 early activated Teff	SPI1
1.31062e-29	-4.11762	0.004	0.055	3.63159e-25	CD8 early activated Teff	BIRC5
1.4208e-29	0.533976	0.357	0.267	3.93689e-25	CD8 early activated Teff	SRSF11
1.46506e-29	0.661912	0.229	0.151	4.05953e-25	CD8 early activated Teff	YTHDC1
1.56717e-29	-6.00376	0.007	0.058	4.34247e-25	CD8 early activated Teff	LYZ
1.65516e-29	-0.92825	0.136	0.227	4.58627e-25	CD8 early activated Teff	ALKBH7
1.67483e-29	-7.21405	0	0.047	4.6408e-25	CD8 early activated Teff	MYO1B
1.71082e-29	1.00216	0.104	0.053	4.74051e-25	CD8 early activated Teff	CNPPD1
1.71495e-29	1.76523	0.033	0.01	4.75196e-25	CD8 early activated Teff	ZBTB32
1.76182e-29	0.96057	0.123	0.068	4.88183e-25	CD8 early activated Teff	HERC1
1.77323e-29	1.00182	0.103	0.053	4.91344e-25	CD8 early activated Teff	NLRP1
1.99092e-29	1.24145	0.04	0.014	5.51665e-25	CD8 early activated Teff	VNN2
2.09952e-29	1.80195	0.035	0.011	5.81755e-25	CD8 early activated Teff	HIST4H4
2.10639e-29	1.06695	0.091	0.045	5.83659e-25	CD8 early activated Teff	NCOA2
2.11692e-29	-1.40255	0.053	0.126	5.86576e-25	CD8 early activated Teff	CCNG1
2.13724e-29	-7.30998	0	0.047	5.92207e-25	CD8 early activated Teff	KLHDC8B
2.24044e-29	-1.03049	0.189	0.28	6.20804e-25	CD8 early activated Teff	ATP1A1
2.24352e-29	0.895094	0.136	0.077	6.21657e-25	CD8 early activated Teff	RICTOR
2.2855e-29	0.846253	0.152	0.089	6.33289e-25	CD8 early activated Teff	NFKB2
2.32477e-29	0.442488	0.439	0.345	6.4417e-25	CD8 early activated Teff	ATP5IF1
2.35427e-29	0.640797	0.187	0.115	6.52346e-25	CD8 early activated Teff	SMC4
2.37056e-29	-5.73031	0.001	0.048	6.56858e-25	CD8 early activated Teff	TRIM2
2.43664e-29	0.84434	0.175	0.109	6.75168e-25	CD8 early activated Teff	HSPA6
2.62219e-29	1.14451	0.065	0.028	7.26584e-25	CD8 early activated Teff	LAYN
2.62661e-29	-1.79952	0.039	0.106	7.27807e-25	CD8 early activated Teff	PMEPA1
2.65253e-29	-5.48032	0.002	0.049	7.34989e-25	CD8 early activated Teff	TNFAIP2
2.75929e-29	-5.64198	0	0.047	7.64571e-25	CD8 early activated Teff	TBC1D16
2.77416e-29	-8.08982	0	0.046	7.68691e-25	CD8 early activated Teff	APCDD1
2.94041e-29	-4.77792	0.002	0.051	8.14758e-25	CD8 early activated Teff	ALDH2
2.98199e-29	-5.4209	0.001	0.048	8.26279e-25	CD8 early activated Teff	AXL
3.06324e-29	-4.07242	0.003	0.053	8.48794e-25	CD8 early activated Teff	GSTA4
3.06521e-29	0.969938	0.095	0.048	8.4934e-25	CD8 early activated Teff	ABTB1
3.12571e-29	1.02772	0.091	0.045	8.66104e-25	CD8 early activated Teff	SUSD3
3.19572e-29	-5.68533	0	0.047	8.85503e-25	CD8 early activated Teff	LARP6
3.30885e-29	-7.9452	0	0.046	9.16848e-25	CD8 early activated Teff	SLC9A3R2
3.33262e-29	1.12202	0.09	0.044	9.23435e-25	CD8 early activated Teff	KANSL2
3.73303e-29	-0.505174	0.462	0.563	1.03438e-24	CD8 early activated Teff	NDUFS5
4.2632e-29	-1.4708	0.049	0.12	1.18129e-24	CD8 early activated Teff	SMIM30
4.29615e-29	0.674287	0.215	0.14	1.19042e-24	CD8 early activated Teff	UBE2A
4.51347e-29	-1.29259	0.066	0.141	1.25064e-24	CD8 early activated Teff	CYB5R3
4.53626e-29	-6.90937	0.005	0.055	1.25695e-24	CD8 early activated Teff	S100A9
4.65683e-29	-4.02908	0.004	0.053	1.29036e-24	CD8 early activated Teff	CD40
4.92942e-29	0.978244	0.111	0.059	1.36589e-24	CD8 early activated Teff	STAT5A
4.97407e-29	-4.91089	0.001	0.048	1.37826e-24	CD8 early activated Teff	LAMB2
5.43839e-29	0.591651	0.639	0.602	1.50692e-24	CD8 early activated Teff	HSPD1
5.50427e-29	1.1897	0.077	0.036	1.52518e-24	CD8 early activated Teff	TMEM140
6.07153e-29	-1.42835	0.049	0.12	1.68236e-24	CD8 early activated Teff	NFIC
6.07374e-29	-1.86568	0.04	0.107	1.68297e-24	CD8 early activated Teff	SNX10
6.28334e-29	-0.862066	0.157	0.249	1.74105e-24	CD8 early activated Teff	OSTC
6.64623e-29	-2.37577	0.014	0.07	1.8416e-24	CD8 early activated Teff	CORO1C
7.15299e-29	-0.98992	0.124	0.211	1.98202e-24	CD8 early activated Teff	LSM4
7.27114e-29	0.372973	0.621	0.553	2.01476e-24	CD8 early activated Teff	SOD1
7.3136e-29	-0.77413	0.154	0.249	2.02652e-24	CD8 early activated Teff	CCT5
7.43636e-29	-5.19311	0.001	0.048	2.06054e-24	CD8 early activated Teff	SPRED1
7.67655e-29	-4.3227	0.003	0.051	2.1271e-24	CD8 early activated Teff	SERPINA1
8.8561e-29	-7.38406	0	0.046	2.45394e-24	CD8 early activated Teff	FAM20C
9.7256e-29	-5.82667	0.001	0.047	2.69487e-24	CD8 early activated Teff	STXBP6
9.809e-29	-2.53413	0.017	0.073	2.71798e-24	CD8 early activated Teff	CREG1
9.81178e-29	-7.20063	0	0.046	2.71875e-24	CD8 early activated Teff	RASSF8
1.01017e-28	-7.39756	0	0.046	2.79908e-24	CD8 early activated Teff	CSRP2
1.14682e-28	-1.42253	0.042	0.111	3.17771e-24	CD8 early activated Teff	LYRM4
1.265e-28	-1.11807	0.094	0.175	3.50519e-24	CD8 early activated Teff	NDUFS4
1.42416e-28	0.569592	0.253	0.171	3.9462e-24	CD8 early activated Teff	RAP1A
1.44214e-28	1.54283	0.046	0.017	3.99604e-24	CD8 early activated Teff	AP4B1
1.62095e-28	1.26756	0.069	0.031	4.49148e-24	CD8 early activated Teff	DUSP8
1.84152e-28	0.97696	0.09	0.045	5.10266e-24	CD8 early activated Teff	RIN3
1.92365e-28	1.19742	0.066	0.029	5.33023e-24	CD8 early activated Teff	FAM78A
2.25599e-28	-0.811505	0.185	0.278	6.25112e-24	CD8 early activated Teff	RHEB
2.2661e-28	0.281074	0.392	0.295	6.27914e-24	CD8 early activated Teff	TAF1D
2.32706e-28	-7.8216	0	0.045	6.44804e-24	CD8 early activated Teff	THBS2
2.35275e-28	-7.20905	0	0.045	6.51924e-24	CD8 early activated Teff	TMEM54
2.44292e-28	-2.23291	0.017	0.074	6.76908e-24	CD8 early activated Teff	WASL
2.60748e-28	1.2404	0.074	0.034	7.22506e-24	CD8 early activated Teff	ZNF335
2.69932e-28	1.16285	0.073	0.034	7.47954e-24	CD8 early activated Teff	KLHDC4
2.79878e-28	0.722218	0.177	0.109	7.75515e-24	CD8 early activated Teff	CD2BP2
3.05841e-28	0.851204	0.129	0.072	8.47454e-24	CD8 early activated Teff	LYSMD2
3.11481e-28	1.30557	0.059	0.025	8.63083e-24	CD8 early activated Teff	CNBD2
3.20439e-28	-3.35413	0.005	0.053	8.87903e-24	CD8 early activated Teff	MOK
3.23717e-28	-10.0705	0.001	0.046	8.96986e-24	CD8 early activated Teff	COL1A1
3.38176e-28	1.24032	0.083	0.04	9.37053e-24	CD8 early activated Teff	BTN2A1
3.92585e-28	1.26379	0.062	0.027	1.08781e-23	CD8 early activated Teff	NBEAL2
4.14969e-28	-5.14741	0.004	0.051	1.14984e-23	CD8 early activated Teff	BX322234.2
4.17502e-28	1.29707	0.056	0.023	1.15686e-23	CD8 early activated Teff	PIK3R5
4.28048e-28	-1.46098	0.052	0.122	1.18608e-23	CD8 early activated Teff	CD320
4.48155e-28	-5.70275	0.001	0.046	1.24179e-23	CD8 early activated Teff	SLC45A2
4.55759e-28	0.850815	0.121	0.066	1.26286e-23	CD8 early activated Teff	FAM129A
4.6058e-28	-7.25958	0.001	0.046	1.27622e-23	CD8 early activated Teff	CCDC80
4.6527e-28	0.816265	0.195	0.126	1.28922e-23	CD8 early activated Teff	KDM5A
4.85108e-28	-6.14975	0	0.045	1.34419e-23	CD8 early activated Teff	KANK2
5.08246e-28	2.60572	0.012	0.002	1.4083e-23	CD8 early activated Teff	AC074044.1
5.39241e-28	1.55268	0.039	0.014	1.49418e-23	CD8 early activated Teff	TSPAN32
5.73469e-28	-5.97314	0.003	0.05	1.58902e-23	CD8 early activated Teff	CCL2
5.87588e-28	1.29761	0.054	0.022	1.62815e-23	CD8 early activated Teff	MAP2K6
5.94959e-28	0.951953	0.131	0.075	1.64857e-23	CD8 early activated Teff	NFATC2IP
6.07756e-28	-7.43028	0	0.045	1.68403e-23	CD8 early activated Teff	SFRP1
6.26523e-28	1.24533	0.063	0.028	1.73603e-23	CD8 early activated Teff	PHTF1
6.5697e-28	-3.81359	0.004	0.051	1.8204e-23	CD8 early activated Teff	MPZL1
6.62795e-28	1.69744	0.029	0.009	1.83654e-23	CD8 early activated Teff	TRBV28
7.04886e-28	1.69529	0.034	0.011	1.95317e-23	CD8 early activated Teff	IQCN
7.09933e-28	1.0367	0.101	0.052	1.96715e-23	CD8 early activated Teff	MARK2
7.20924e-28	-1.90089	0.024	0.084	1.99761e-23	CD8 early activated Teff	C1orf21
7.27205e-28	-5.49185	0.001	0.046	2.01501e-23	CD8 early activated Teff	CD276
8.4559e-28	-3.23185	0.004	0.052	2.34305e-23	CD8 early activated Teff	SLC6A8
9.31406e-28	-2.48571	0.013	0.066	2.58083e-23	CD8 early activated Teff	GNAQ
9.49949e-28	0.566456	0.291	0.206	2.63221e-23	CD8 early activated Teff	REEP5
9.93715e-28	0.821327	0.15	0.089	2.75348e-23	CD8 early activated Teff	DR1
9.93827e-28	-5.22935	0.001	0.045	2.7538e-23	CD8 early activated Teff	NOL3
1.00064e-27	0.483864	0.307	0.218	2.77267e-23	CD8 early activated Teff	NDUFA3
1.01327e-27	-4.24453	0.002	0.048	2.80767e-23	CD8 early activated Teff	ABCA1
1.02216e-27	-4.84459	0.002	0.048	2.83231e-23	CD8 early activated Teff	MELTF
1.08091e-27	1.88783	0.032	0.01	2.99509e-23	CD8 early activated Teff	LMOD3
1.16028e-27	0.794551	0.159	0.096	3.21501e-23	CD8 early activated Teff	ITSN2
1.19992e-27	-6.31892	0	0.045	3.32485e-23	CD8 early activated Teff	TEX41
1.20236e-27	1.09297	0.079	0.038	3.33162e-23	CD8 early activated Teff	DENND1B
1.26433e-27	-7.37962	0	0.044	3.50334e-23	CD8 early activated Teff	CYGB
1.30086e-27	-5.58343	0	0.045	3.60456e-23	CD8 early activated Teff	NFIX
1.38804e-27	0.939832	0.115	0.063	3.84612e-23	CD8 early activated Teff	EHBP1L1
1.48983e-27	-1.044	0.088	0.167	4.12818e-23	CD8 early activated Teff	STOML2
1.69713e-27	0.604268	0.227	0.15	4.70257e-23	CD8 early activated Teff	RBCK1
1.72366e-27	0.669246	0.235	0.159	4.7761e-23	CD8 early activated Teff	MACF1
1.74139e-27	0.755917	0.196	0.126	4.82522e-23	CD8 early activated Teff	ATM
1.84389e-27	-7.04075	0	0.044	5.10924e-23	CD8 early activated Teff	SEPT10
1.9163e-27	1.25236	0.057	0.024	5.30988e-23	CD8 early activated Teff	GTDC1
1.92377e-27	-0.902771	0.148	0.235	5.33057e-23	CD8 early activated Teff	PDCD5
1.93041e-27	0.922127	0.098	0.051	5.34898e-23	CD8 early activated Teff	APOL3
2.02328e-27	0.468474	0.354	0.263	5.6063e-23	CD8 early activated Teff	LRRFIP1
2.29789e-27	-4.42879	0.002	0.048	6.36721e-23	CD8 early activated Teff	HACD1
2.31155e-27	-7.15608	0	0.043	6.40508e-23	CD8 early activated Teff	SDC3
2.33619e-27	0.548317	0.253	0.172	6.47334e-23	CD8 early activated Teff	MBP
2.36219e-27	-3.70115	0.004	0.051	6.5454e-23	CD8 early activated Teff	ADAM15
2.36507e-27	-1.48267	0.039	0.103	6.55336e-23	CD8 early activated Teff	GPATCH4
2.41728e-27	-5.57603	0.001	0.045	6.69804e-23	CD8 early activated Teff	SASH1
2.59792e-27	-4.75546	0.002	0.048	7.19857e-23	CD8 early activated Teff	CYBB
2.74673e-27	2.60722	0.014	0.003	7.61092e-23	CD8 early activated Teff	AC243965.1
2.9063e-27	-4.93166	0.002	0.046	8.05306e-23	CD8 early activated Teff	ZNF503
2.92958e-27	-6.152	0	0.044	8.11758e-23	CD8 early activated Teff	EFEMP2
[truncated: 6,288 more rows]

## Sheet: CD8 HNRNPH1+ Teff
p_val	avg_log2FC	pct.1	pct.2	p_val_adj	cluster	gene
0	2.14464	0.756	0.179	0	CD8 HNRNPH1+ Teff	CCL5
0	1.53791	0.618	0.153	0	CD8 HNRNPH1+ Teff	NKG7
0	2.0073	0.743	0.28	0	CD8 HNRNPH1+ Teff	PTPRC
0	1.94417	0.596	0.19	0	CD8 HNRNPH1+ Teff	CD2
0	2.40766	0.591	0.205	0	CD8 HNRNPH1+ Teff	RNF213
0	1.51406	0.537	0.152	0	CD8 HNRNPH1+ Teff	CCL4
0	1.64477	0.615	0.257	0	CD8 HNRNPH1+ Teff	TNFAIP3
0	1.56488	0.624	0.267	0	CD8 HNRNPH1+ Teff	DUSP2
0	1.78676	0.614	0.258	0	CD8 HNRNPH1+ Teff	RGS1
0	2.34351	0.444	0.098	0	CD8 HNRNPH1+ Teff	CD8A
0	2.3332	0.498	0.156	0	CD8 HNRNPH1+ Teff	RUNX3
0	1.70306	0.478	0.147	0	CD8 HNRNPH1+ Teff	CST7
0	1.56741	0.459	0.129	0	CD8 HNRNPH1+ Teff	GZMA
0	1.69338	0.795	0.473	0	CD8 HNRNPH1+ Teff	SRSF7
0	2.5612	0.399	0.087	0	CD8 HNRNPH1+ Teff	LAG3
0	2.0654	0.465	0.156	0	CD8 HNRNPH1+ Teff	CLEC2D
0	2.12411	0.467	0.163	0	CD8 HNRNPH1+ Teff	ACAP1
0	2.38044	0.446	0.149	0	CD8 HNRNPH1+ Teff	SYNE2
0	2.19917	0.445	0.154	0	CD8 HNRNPH1+ Teff	RNF19A
0	2.089	0.367	0.087	0	CD8 HNRNPH1+ Teff	IFNG
0	2.48385	0.372	0.093	0	CD8 HNRNPH1+ Teff	IKZF3
0	1.15085	0.963	0.689	0	CD8 HNRNPH1+ Teff	JUND
0	1.91532	0.344	0.08	0	CD8 HNRNPH1+ Teff	GZMH
0	2.4658	0.343	0.086	0	CD8 HNRNPH1+ Teff	PTPN22
0	2.42539	0.349	0.094	0	CD8 HNRNPH1+ Teff	AKNA
0	2.62649	0.316	0.062	0	CD8 HNRNPH1+ Teff	TNFRSF9
0	2.45465	0.34	0.088	0	CD8 HNRNPH1+ Teff	CBLB
0	4.36042	0.277	0.034	0	CD8 HNRNPH1+ Teff	TTN
0	2.1482	0.327	0.085	0	CD8 HNRNPH1+ Teff	PRF1
0	2.66996	0.308	0.07	0	CD8 HNRNPH1+ Teff	BICDL1
0	2.50933	0.301	0.075	0	CD8 HNRNPH1+ Teff	ITGAL
0	2.30754	0.266	0.06	0	CD8 HNRNPH1+ Teff	PDCD1
0	3.48083	0.195	0.023	0	CD8 HNRNPH1+ Teff	DTHD1
0	3.01979	0.17	0.028	0	CD8 HNRNPH1+ Teff	SLFN12L
0	-1.37668	0.878	0.956	0	CD8 HNRNPH1+ Teff	RPLP0
0	-1.08199	0.898	0.958	0	CD8 HNRNPH1+ Teff	RPL22
0	-1.74218	0.91	0.968	0	CD8 HNRNPH1+ Teff	RPL7
0	1.6514	1	0.947	0	CD8 HNRNPH1+ Teff	MALAT1
0	-1.21099	0.92	0.97	0	CD8 HNRNPH1+ Teff	RACK1
0	-1.31076	0.928	0.976	0	CD8 HNRNPH1+ Teff	RPS5
0	-1.31483	0.922	0.968	0	CD8 HNRNPH1+ Teff	RPL5
0	-1.05225	0.921	0.967	0	CD8 HNRNPH1+ Teff	RPL27
0	-0.976806	0.93	0.975	0	CD8 HNRNPH1+ Teff	NACA
0	-2.34306	0.906	0.946	0	CD8 HNRNPH1+ Teff	FTL
0	-2.01597	0.856	0.889	0	CD8 HNRNPH1+ Teff	VIM
0	-1.62798	0.958	0.99	0	CD8 HNRNPH1+ Teff	RPL8
0	-1.22697	0.946	0.976	0	CD8 HNRNPH1+ Teff	RPL10A
0	-1.20223	0.961	0.988	0	CD8 HNRNPH1+ Teff	RPS13
0	-0.947712	0.961	0.984	0	CD8 HNRNPH1+ Teff	RPL24
0	-2.61598	0.949	0.972	0	CD8 HNRNPH1+ Teff	FTH1
0	-1.0852	0.969	0.988	0	CD8 HNRNPH1+ Teff	RPL35A
0	-1.30546	0.977	0.995	0	CD8 HNRNPH1+ Teff	RPL15
0	-0.99143	0.975	0.992	0	CD8 HNRNPH1+ Teff	RPL18
0	-1.0392	0.977	0.992	0	CD8 HNRNPH1+ Teff	RPL9
0	-0.908214	0.978	0.991	0	CD8 HNRNPH1+ Teff	RPS9
0	-1.08141	0.976	0.988	0	CD8 HNRNPH1+ Teff	RPS6
0	-0.964559	0.97	0.982	0	CD8 HNRNPH1+ Teff	RPL6
0	-1.0491	0.98	0.992	0	CD8 HNRNPH1+ Teff	RPS16
0	-1.08784	0.978	0.989	0	CD8 HNRNPH1+ Teff	RPS7
0	-1.0967	0.985	0.996	0	CD8 HNRNPH1+ Teff	RPS14
0	-1.17201	0.978	0.988	0	CD8 HNRNPH1+ Teff	RPL7A
0	-1.35206	0.984	0.993	0	CD8 HNRNPH1+ Teff	RPS8
0	-1.3283	0.98	0.989	0	CD8 HNRNPH1+ Teff	RPS4X
0	-1.09481	0.972	0.981	0	CD8 HNRNPH1+ Teff	RPL35
0	-1.40759	0.981	0.99	0	CD8 HNRNPH1+ Teff	RPL3
0	-1.21056	0.983	0.991	0	CD8 HNRNPH1+ Teff	RPL37A
0	-1.35042	0.979	0.987	0	CD8 HNRNPH1+ Teff	RPL29
0	-0.912626	0.986	0.994	0	CD8 HNRNPH1+ Teff	RPS28
0	-1.35891	0.987	0.994	0	CD8 HNRNPH1+ Teff	RPS3A
0	-1.15216	0.988	0.995	0	CD8 HNRNPH1+ Teff	RPL19
0	-1.18266	0.987	0.993	0	CD8 HNRNPH1+ Teff	RPL30
0	-0.867787	0.991	0.996	0	CD8 HNRNPH1+ Teff	RPS27A
0	-1.08001	0.991	0.995	0	CD8 HNRNPH1+ Teff	RPL11
0	-1.21821	0.989	0.993	0	CD8 HNRNPH1+ Teff	RPS23
0	-1.09795	0.984	0.988	0	CD8 HNRNPH1+ Teff	RPL26
0	-1.05568	0.988	0.992	0	CD8 HNRNPH1+ Teff	RPL18A
0	-1.28805	0.992	0.995	0	CD8 HNRNPH1+ Teff	RPL32
0	-1.25983	0.991	0.994	0	CD8 HNRNPH1+ Teff	RPL39
0	-1.10058	0.996	0.999	0	CD8 HNRNPH1+ Teff	RPL10
0	-1.04638	0.987	0.99	0	CD8 HNRNPH1+ Teff	RPS3
0	-1.32059	0.996	0.999	0	CD8 HNRNPH1+ Teff	RPLP1
0	-1.19183	0.997	0.999	0	CD8 HNRNPH1+ Teff	EEF1A1
0	-1.14952	0.997	0.995	0	CD8 HNRNPH1+ Teff	RPS2
0	-0.815364	0.992	0.994	0	CD8 HNRNPH1+ Teff	RPS15
0	-0.961253	0.999	0.998	0	CD8 HNRNPH1+ Teff	RPL13
0	-1.64382	0.996	0.996	0	CD8 HNRNPH1+ Teff	RPS18
0	-1.18591	0.996	0.996	0	CD8 HNRNPH1+ Teff	RPS12
0	-1.00109	0.999	0.999	0	CD8 HNRNPH1+ Teff	RPL41
8.28505e-307	-0.911362	0.996	0.998	2.2957e-302	CD8 HNRNPH1+ Teff	TPT1
7.53636e-305	-1.2241	0.905	0.96	2.08825e-300	CD8 HNRNPH1+ Teff	RPS20
9.96004e-305	-0.933377	0.979	0.987	2.75983e-300	CD8 HNRNPH1+ Teff	RPL23A
4.39965e-304	2.04467	0.492	0.199	1.2191e-299	CD8 HNRNPH1+ Teff	PPP2R5C
1.30582e-303	1.30791	0.341	0.092	3.61829e-299	CD8 HNRNPH1+ Teff	GZMB
3.65586e-299	2.11569	0.403	0.136	1.013e-294	CD8 HNRNPH1+ Teff	ADGRE5
2.36378e-297	2.32508	0.415	0.146	6.54979e-293	CD8 HNRNPH1+ Teff	TSPYL2
1.34583e-296	3.0554	0.164	0.028	3.72916e-292	CD8 HNRNPH1+ Teff	MIAT
7.6559e-294	2.14624	0.331	0.095	2.12137e-289	CD8 HNRNPH1+ Teff	GBP5
8.09016e-290	-0.913873	0.984	0.993	2.2417e-285	CD8 HNRNPH1+ Teff	RPL21
1.26961e-289	2.188	0.322	0.092	3.51796e-285	CD8 HNRNPH1+ Teff	SYTL3
5.13117e-288	-0.919452	0.988	0.985	1.4218e-283	CD8 HNRNPH1+ Teff	RPL12
1.0361e-285	1.40555	0.907	0.656	2.87092e-281	CD8 HNRNPH1+ Teff	JUN
1.06007e-285	1.32247	0.543	0.215	2.93736e-281	CD8 HNRNPH1+ Teff	CD69
3.11585e-285	2.30234	0.353	0.11	8.63372e-281	CD8 HNRNPH1+ Teff	PRDM1
2.39113e-280	1.90338	0.443	0.167	6.62559e-276	CD8 HNRNPH1+ Teff	FYN
1.045e-277	-0.904645	0.971	0.982	2.8956e-273	CD8 HNRNPH1+ Teff	RPL14
5.09447e-277	1.80982	0.542	0.247	1.41163e-272	CD8 HNRNPH1+ Teff	DUSP4
2.83108e-276	2.9341	0.184	0.036	7.84463e-272	CD8 HNRNPH1+ Teff	PGGHG
5.76215e-275	-0.827871	0.997	0.996	1.59663e-270	CD8 HNRNPH1+ Teff	RPS19
2.30464e-272	1.61243	0.499	0.2	6.38593e-268	CD8 HNRNPH1+ Teff	FYB1
2.31372e-272	2.35359	0.258	0.065	6.4111e-268	CD8 HNRNPH1+ Teff	PYHIN1
8.3051e-269	2.47702	0.266	0.07	2.30126e-264	CD8 HNRNPH1+ Teff	ARAP2
3.8835e-265	2.95136	0.142	0.023	1.07608e-260	CD8 HNRNPH1+ Teff	AKAP5
2.66178e-263	1.91789	0.377	0.127	7.37552e-259	CD8 HNRNPH1+ Teff	SLA
3.79207e-263	-0.828999	0.983	0.99	1.05075e-258	CD8 HNRNPH1+ Teff	RPLP2
1.67887e-262	0.757636	0.959	0.73	4.65197e-258	CD8 HNRNPH1+ Teff	NEAT1
2.50734e-260	2.13061	0.427	0.168	6.9476e-256	CD8 HNRNPH1+ Teff	NKTR
1.49604e-258	2.36792	0.331	0.106	4.14538e-254	CD8 HNRNPH1+ Teff	XIST
5.03227e-257	-1.0306	0.887	0.947	1.39439e-252	CD8 HNRNPH1+ Teff	RPL23
2.77539e-256	-1.02797	0.949	0.959	7.69032e-252	CD8 HNRNPH1+ Teff	RPSA
6.58005e-256	0.809353	0.992	0.834	1.82327e-251	CD8 HNRNPH1+ Teff	HLA-A
7.44748e-255	1.94768	0.391	0.141	2.06362e-250	CD8 HNRNPH1+ Teff	CNOT6L
7.64242e-254	-0.84778	0.976	0.983	2.11764e-249	CD8 HNRNPH1+ Teff	RPL36
2.23955e-251	1.23821	0.991	0.961	6.20556e-247	CD8 HNRNPH1+ Teff	HSP90AA1
2.58418e-251	1.06697	0.629	0.279	7.16052e-247	CD8 HNRNPH1+ Teff	CXCR4
4.08306e-250	1.92576	0.267	0.071	1.13138e-245	CD8 HNRNPH1+ Teff	KLRD1
2.51239e-248	2.02546	0.411	0.159	6.96159e-244	CD8 HNRNPH1+ Teff	LYST
7.22178e-247	1.96967	0.281	0.079	2.00108e-242	CD8 HNRNPH1+ Teff	CTLA4
4.49342e-246	1.65465	0.335	0.104	1.24508e-241	CD8 HNRNPH1+ Teff	TIGIT
6.20941e-245	-1.54121	0.709	0.846	1.72056e-240	CD8 HNRNPH1+ Teff	RPS10
8.9297e-243	2.28783	0.275	0.079	2.47433e-238	CD8 HNRNPH1+ Teff	ITGA4
1.16449e-240	1.73191	0.467	0.198	3.2267e-236	CD8 HNRNPH1+ Teff	EVL
4.16133e-240	1.23277	0.527	0.216	1.15306e-235	CD8 HNRNPH1+ Teff	CD3D
1.40395e-239	-1.33436	0.675	0.848	3.89021e-235	CD8 HNRNPH1+ Teff	YBX1
8.26641e-239	1.47424	0.589	0.297	2.29054e-234	CD8 HNRNPH1+ Teff	TSC22D3
4.60439e-238	1.78808	0.271	0.074	1.27583e-233	CD8 HNRNPH1+ Teff	CD8B
3.75372e-237	3.32255	0.122	0.019	1.04012e-232	CD8 HNRNPH1+ Teff	CCDC141
2.46364e-236	-0.735157	0.988	0.991	6.82649e-232	CD8 HNRNPH1+ Teff	RPS24
1.40896e-235	-2.08527	0.612	0.749	3.9041e-231	CD8 HNRNPH1+ Teff	CD63
2.20358e-235	2.29239	0.225	0.056	6.10589e-231	CD8 HNRNPH1+ Teff	VCAM1
6.56421e-232	2.0095	0.327	0.108	1.81888e-227	CD8 HNRNPH1+ Teff	PTPN7
9.81673e-232	0.727842	0.994	0.787	2.72012e-227	CD8 HNRNPH1+ Teff	HLA-B
3.1711e-231	-0.738932	0.96	0.975	8.78681e-227	CD8 HNRNPH1+ Teff	UBA52
4.96182e-229	1.24826	0.741	0.452	1.37487e-224	CD8 HNRNPH1+ Teff	KLF6
3.81718e-228	1.30302	0.638	0.342	1.0577e-223	CD8 HNRNPH1+ Teff	ZFP36L2
5.97902e-227	-0.838177	0.988	0.989	1.65673e-222	CD8 HNRNPH1+ Teff	RPL37
1.31417e-226	1.7524	0.479	0.222	3.64143e-222	CD8 HNRNPH1+ Teff	MBNL1
1.40492e-226	1.66152	0.411	0.159	3.89289e-222	CD8 HNRNPH1+ Teff	SAMSN1
4.55876e-226	-0.737167	0.969	0.984	1.26319e-221	CD8 HNRNPH1+ Teff	RPS11
1.7941e-225	1.96659	0.383	0.147	4.97128e-221	CD8 HNRNPH1+ Teff	KIAA1551
2.94477e-225	1.57823	0.562	0.284	8.15966e-221	CD8 HNRNPH1+ Teff	NR4A2
2.06257e-223	2.05382	0.38	0.146	5.71517e-219	CD8 HNRNPH1+ Teff	CEMIP2
3.56876e-222	1.8095	0.461	0.209	9.88867e-218	CD8 HNRNPH1+ Teff	ETS1
2.80259e-221	0.977132	0.573	0.258	7.76569e-217	CD8 HNRNPH1+ Teff	IL32
5.24199e-221	2.44813	0.167	0.035	1.4525e-216	CD8 HNRNPH1+ Teff	EOMES
6.27349e-220	-0.97815	0.82	0.913	1.73832e-215	CD8 HNRNPH1+ Teff	RPL4
1.89431e-219	1.64335	0.546	0.289	5.24895e-215	CD8 HNRNPH1+ Teff	DDX3X
2.81401e-218	1.34033	0.472	0.196	7.79735e-214	CD8 HNRNPH1+ Teff	TRBC2
1.98347e-213	2.281	0.232	0.064	5.49601e-209	CD8 HNRNPH1+ Teff	PARP8
2.16487e-213	-6.31654	0.006	0.345	5.99863e-209	CD8 HNRNPH1+ Teff	IFITM3
1.3655e-212	1.45046	0.415	0.164	3.78366e-208	CD8 HNRNPH1+ Teff	CD7
2.55185e-211	1.75623	0.401	0.163	7.07092e-207	CD8 HNRNPH1+ Teff	WIPF1
2.9944e-211	1.72618	0.528	0.285	8.29718e-207	CD8 HNRNPH1+ Teff	HNRNPH1
1.63402e-210	-1.08894	0.766	0.886	4.52771e-206	CD8 HNRNPH1+ Teff	EEF1B2
2.92576e-210	-0.769902	0.988	0.99	8.107e-206	CD8 HNRNPH1+ Teff	RPL34
1.52984e-209	2.2802	0.213	0.055	4.23903e-205	CD8 HNRNPH1+ Teff	OASL
7.42695e-209	1.57231	0.448	0.194	2.05793e-204	CD8 HNRNPH1+ Teff	STK17B
4.36681e-208	-7.14391	0.003	0.335	1.21e-203	CD8 HNRNPH1+ Teff	S100A13
5.33296e-208	2.37319	0.218	0.058	1.47771e-203	CD8 HNRNPH1+ Teff	ZAP70
5.61766e-208	-0.952391	0.953	0.961	1.5566e-203	CD8 HNRNPH1+ Teff	ACTG1
4.09931e-206	2.15542	0.251	0.074	1.13588e-201	CD8 HNRNPH1+ Teff	RASGRP1
2.1789e-205	2.24126	0.236	0.067	6.03751e-201	CD8 HNRNPH1+ Teff	MYO1F
6.91068e-205	-0.921307	0.768	0.897	1.91488e-200	CD8 HNRNPH1+ Teff	BTF3
1.72187e-204	2.27887	0.225	0.062	4.77113e-200	CD8 HNRNPH1+ Teff	ITK
3.44746e-204	-9.20632	0.002	0.329	9.55256e-200	CD8 HNRNPH1+ Teff	S100A1
4.87217e-204	1.70105	0.271	0.082	1.35003e-199	CD8 HNRNPH1+ Teff	GZMK
6.49543e-204	0.704534	0.957	0.755	1.79982e-199	CD8 HNRNPH1+ Teff	BTG1
8.09714e-204	-2.50382	0.602	0.718	2.24364e-199	CD8 HNRNPH1+ Teff	LGALS1
8.38071e-203	2.12033	0.255	0.077	2.32221e-198	CD8 HNRNPH1+ Teff	ARHGAP9
3.42756e-202	1.94575	0.328	0.119	9.49742e-198	CD8 HNRNPH1+ Teff	SLC38A1
1.21395e-201	2.11513	0.182	0.043	3.36375e-197	CD8 HNRNPH1+ Teff	CRTAM
1.49353e-200	1.18218	0.476	0.203	4.13841e-196	CD8 HNRNPH1+ Teff	TRAC
5.08373e-200	-0.73876	0.987	0.99	1.40865e-195	CD8 HNRNPH1+ Teff	RPL13A
8.42025e-200	0.844988	0.885	0.637	2.33317e-195	CD8 HNRNPH1+ Teff	HLA-E
7.04771e-197	1.75908	0.407	0.175	1.95285e-192	CD8 HNRNPH1+ Teff	SMCHD1
7.08671e-197	-1.50024	0.596	0.762	1.96366e-192	CD8 HNRNPH1+ Teff	NDUFA4
5.73365e-196	2.10378	0.231	0.066	1.58874e-191	CD8 HNRNPH1+ Teff	HAVCR2
6.47619e-196	-1.59684	0.967	0.931	1.79449e-191	CD8 HNRNPH1+ Teff	GAPDH
2.64897e-194	-0.744544	0.97	0.978	7.34002e-190	CD8 HNRNPH1+ Teff	RPL27A
1.51373e-193	2.04895	0.281	0.094	4.1944e-189	CD8 HNRNPH1+ Teff	ATXN1
2.28241e-193	1.96196	0.271	0.087	6.32432e-189	CD8 HNRNPH1+ Teff	BCL11B
5.58902e-193	-1.13149	0.801	0.89	1.54866e-188	CD8 HNRNPH1+ Teff	NPM1
2.78e-192	2.13567	0.246	0.075	7.7031e-188	CD8 HNRNPH1+ Teff	PSTPIP1
4.02688e-192	1.38851	0.64	0.428	1.11581e-187	CD8 HNRNPH1+ Teff	FUS
2.84001e-191	-0.996772	0.764	0.869	7.86938e-187	CD8 HNRNPH1+ Teff	TOMM7
3.7709e-191	-4.33937	0.025	0.342	1.04488e-186	CD8 HNRNPH1+ Teff	NPC2
5.43658e-191	-5.74826	0.04	0.353	1.50642e-186	CD8 HNRNPH1+ Teff	APOE
6.69748e-191	2.25793	0.201	0.053	1.85581e-186	CD8 HNRNPH1+ Teff	GPR171
6.75598e-191	2.18763	0.29	0.101	1.87201e-186	CD8 HNRNPH1+ Teff	PCSK7
8.80968e-190	2.46551	0.193	0.05	2.44107e-185	CD8 HNRNPH1+ Teff	DGKH
5.06983e-189	1.17616	0.714	0.452	1.4048e-184	CD8 HNRNPH1+ Teff	HSPA1B
2.55994e-188	1.89766	0.274	0.09	7.09333e-184	CD8 HNRNPH1+ Teff	PRKCH
3.24401e-188	0.743772	0.685	0.36	8.98884e-184	CD8 HNRNPH1+ Teff	SRGN
1.43701e-187	1.62443	0.455	0.219	3.9818e-183	CD8 HNRNPH1+ Teff	CLK1
3.3922e-187	1.56336	0.373	0.148	9.39946e-183	CD8 HNRNPH1+ Teff	CD3G
1.37889e-186	1.63022	0.477	0.241	3.82076e-182	CD8 HNRNPH1+ Teff	ARGLU1
1.82047e-186	1.08614	0.776	0.518	5.04434e-182	CD8 HNRNPH1+ Teff	DNAJB1
2.00106e-185	2.00291	0.232	0.069	5.54473e-181	CD8 HNRNPH1+ Teff	TNFSF9
1.89306e-182	1.21885	0.5	0.245	5.24548e-178	CD8 HNRNPH1+ Teff	ID2
3.26966e-182	-2.97878	0.064	0.381	9.0599e-178	CD8 HNRNPH1+ Teff	MGST3
2.94734e-181	1.18284	0.204	0.055	8.16677e-177	CD8 HNRNPH1+ Teff	CXCL13
2.24543e-180	-3.00786	0.094	0.402	6.22186e-176	CD8 HNRNPH1+ Teff	BRI3
4.31628e-180	1.35431	0.547	0.312	1.196e-175	CD8 HNRNPH1+ Teff	CCNL1
5.02213e-179	1.65506	0.435	0.209	1.39158e-174	CD8 HNRNPH1+ Teff	AKAP13
7.79379e-178	1.80893	0.291	0.103	2.15958e-173	CD8 HNRNPH1+ Teff	CCND2
2.32325e-177	2.70031	0.173	0.044	6.43749e-173	CD8 HNRNPH1+ Teff	ANKRD36C
3.2921e-177	-2.14867	0.473	0.657	9.12208e-173	CD8 HNRNPH1+ Teff	GSTP1
9.24995e-177	1.92835	0.329	0.13	2.56307e-172	CD8 HNRNPH1+ Teff	SMG1
2.25808e-176	2.02907	0.232	0.071	6.2569e-172	CD8 HNRNPH1+ Teff	CD84
7.05451e-176	2.15247	0.232	0.072	1.95473e-171	CD8 HNRNPH1+ Teff	CASP8
3.80138e-175	1.27097	0.616	0.403	1.05333e-170	CD8 HNRNPH1+ Teff	RBM39
1.87756e-174	1.55065	0.432	0.199	5.20253e-170	CD8 HNRNPH1+ Teff	STK4
5.94263e-174	0.627523	0.311	0.109	1.64664e-169	CD8 HNRNPH1+ Teff	CCL3
4.32307e-173	-0.837362	0.907	0.943	1.19788e-168	CD8 HNRNPH1+ Teff	H3F3A
5.56365e-173	0.840631	0.814	0.592	1.54163e-168	CD8 HNRNPH1+ Teff	DNAJA1
1.60023e-172	1.6968	0.325	0.125	4.43408e-168	CD8 HNRNPH1+ Teff	TNFRSF1B
6.10704e-172	1.96542	0.307	0.117	1.6922e-167	CD8 HNRNPH1+ Teff	ARHGEF1
2.80493e-171	1.43212	0.272	0.09	7.77217e-167	CD8 HNRNPH1+ Teff	CTSW
2.11949e-170	-0.642023	0.978	0.985	5.8729e-166	CD8 HNRNPH1+ Teff	RPS25
8.73782e-170	1.37543	0.411	0.179	2.42116e-165	CD8 HNRNPH1+ Teff	CD3E
3.79302e-169	-1.73419	0.573	0.714	1.05101e-164	CD8 HNRNPH1+ Teff	S100A11
8.46145e-169	0.741814	0.916	0.761	2.34458e-164	CD8 HNRNPH1+ Teff	DDX5
9.03741e-167	1.87761	0.334	0.137	2.50418e-162	CD8 HNRNPH1+ Teff	AAK1
3.06186e-164	-1.85091	0.342	0.588	8.48411e-160	CD8 HNRNPH1+ Teff	TXN
4.16116e-164	1.3196	0.485	0.257	1.15302e-159	CD8 HNRNPH1+ Teff	RSRP1
8.67777e-164	1.20131	0.365	0.147	2.40452e-159	CD8 HNRNPH1+ Teff	TRBC1
8.94289e-164	1.70884	0.369	0.163	2.47799e-159	CD8 HNRNPH1+ Teff	ZC3HAV1
2.4854e-163	1.37864	0.342	0.135	6.88679e-159	CD8 HNRNPH1+ Teff	CD27
5.41877e-163	-1.3187	0.535	0.721	1.50149e-158	CD8 HNRNPH1+ Teff	UQCRH
8.33921e-163	1.97178	0.26	0.091	2.31071e-158	CD8 HNRNPH1+ Teff	APOL6
1.87875e-162	1.02372	0.527	0.265	5.20582e-158	CD8 HNRNPH1+ Teff	CORO1A
1.24294e-161	1.62739	0.373	0.166	3.44405e-157	CD8 HNRNPH1+ Teff	FNBP1
4.90996e-161	1.84818	0.34	0.144	1.3605e-156	CD8 HNRNPH1+ Teff	KMT2A
3.2854e-160	2.95548	0.081	0.013	9.10351e-156	CD8 HNRNPH1+ Teff	KLRC4
4.03466e-160	3.15816	0.08	0.012	1.11797e-155	CD8 HNRNPH1+ Teff	AL136987.1
5.04825e-159	1.70249	0.225	0.071	1.39882e-154	CD8 HNRNPH1+ Teff	IL2RB
1.60471e-158	2.04051	0.177	0.048	4.4465e-154	CD8 HNRNPH1+ Teff	MIR155HG
2.50663e-158	1.54837	0.48	0.254	6.94561e-154	CD8 HNRNPH1+ Teff	BTG2
1.11319e-157	0.599702	1	0.938	3.08455e-153	CD8 HNRNPH1+ Teff	B2M
2.68482e-157	2.06504	0.22	0.07	7.43935e-153	CD8 HNRNPH1+ Teff	GPRIN3
1.8579e-156	-4.04388	0.027	0.303	5.14807e-152	CD8 HNRNPH1+ Teff	AP1S2
2.06567e-156	-3.44036	0.042	0.322	5.72377e-152	CD8 HNRNPH1+ Teff	ATOX1
2.42806e-155	-4.57542	0.063	0.339	6.72791e-151	CD8 HNRNPH1+ Teff	TIMP1
3.39049e-155	0.793417	0.9	0.765	9.39471e-151	CD8 HNRNPH1+ Teff	HNRNPA2B1
1.53772e-154	2.26492	0.173	0.048	4.26088e-150	CD8 HNRNPH1+ Teff	IPCEF1
1.60533e-154	-6.40344	0.002	0.267	4.44821e-150	CD8 HNRNPH1+ Teff	RAB13
1.98736e-154	-2.89974	0.062	0.345	5.50677e-150	CD8 HNRNPH1+ Teff	DSTN
1.58171e-153	1.06451	0.483	0.237	4.38277e-149	CD8 HNRNPH1+ Teff	HCST
1.15913e-152	2.01144	0.162	0.043	3.21182e-148	CD8 HNRNPH1+ Teff	TRGC2
1.79022e-152	1.58936	0.339	0.143	4.96051e-148	CD8 HNRNPH1+ Teff	IL2RG
1.02275e-151	-3.29046	0.165	0.428	2.83394e-147	CD8 HNRNPH1+ Teff	CST3
4.89318e-151	1.80866	0.292	0.114	1.35585e-146	CD8 HNRNPH1+ Teff	OGA
1.09029e-150	-0.963817	0.781	0.869	3.02109e-146	CD8 HNRNPH1+ Teff	PPIA
1.76915e-150	1.62102	0.369	0.169	4.90212e-146	CD8 HNRNPH1+ Teff	INTS6
3.21938e-149	2.07906	0.2	0.062	8.92059e-145	CD8 HNRNPH1+ Teff	PDE3B
5.66448e-149	2.28504	0.182	0.053	1.56957e-144	CD8 HNRNPH1+ Teff	NLRC5
6.58821e-149	1.74614	0.291	0.113	1.82553e-144	CD8 HNRNPH1+ Teff	SLFN5
1.45735e-148	-3.15888	0.146	0.407	4.03817e-144	CD8 HNRNPH1+ Teff	LGALS3
2.11698e-147	1.82025	0.348	0.158	5.86594e-143	CD8 HNRNPH1+ Teff	MACF1
6.45563e-147	-8.15039	0.003	0.257	1.78879e-142	CD8 HNRNPH1+ Teff	MLANA
5.78721e-146	-1.00401	0.7	0.822	1.60358e-141	CD8 HNRNPH1+ Teff	CHCHD2
2.33017e-145	1.71108	0.307	0.126	6.45667e-141	CD8 HNRNPH1+ Teff	IKZF1
3.0265e-145	-0.524119	0.998	0.992	8.38614e-141	CD8 HNRNPH1+ Teff	RPL28
7.97802e-145	2.43372	0.092	0.017	2.21063e-140	CD8 HNRNPH1+ Teff	AC243829.4
1.70976e-144	1.12903	0.432	0.204	4.73757e-140	CD8 HNRNPH1+ Teff	ZNF331
1.94697e-143	-2.26451	0.223	0.471	5.39486e-139	CD8 HNRNPH1+ Teff	ANXA2
4.0007e-143	-1.24659	0.566	0.733	1.10855e-138	CD8 HNRNPH1+ Teff	SLC25A6
1.77498e-142	0.808326	0.674	0.425	4.91828e-138	CD8 HNRNPH1+ Teff	DUSP1
4.32624e-142	-0.688675	0.925	0.953	1.19876e-137	CD8 HNRNPH1+ Teff	RPL38
4.5405e-142	-2.40286	0.096	0.369	1.25813e-137	CD8 HNRNPH1+ Teff	SNRPE
4.54091e-142	-1.84271	0.542	0.688	1.25824e-137	CD8 HNRNPH1+ Teff	S100A10
7.39193e-142	2.35514	0.132	0.032	2.04823e-137	CD8 HNRNPH1+ Teff	THEMIS
8.1049e-142	0.570956	0.956	0.753	2.24579e-137	CD8 HNRNPH1+ Teff	HLA-C
1.48244e-141	-2.70765	0.066	0.334	4.10769e-137	CD8 HNRNPH1+ Teff	MARCKSL1
3.09673e-141	1.18054	0.514	0.287	8.58073e-137	CD8 HNRNPH1+ Teff	IRF1
4.91138e-141	-0.538908	0.992	0.994	1.36089e-136	CD8 HNRNPH1+ Teff	RPS15A
5.68499e-141	1.79989	0.193	0.059	1.57525e-136	CD8 HNRNPH1+ Teff	LINC01871
9.93695e-141	-1.79846	0.139	0.423	2.75343e-136	CD8 HNRNPH1+ Teff	TBCA
1.47646e-140	1.30958	0.4	0.19	4.09111e-136	CD8 HNRNPH1+ Teff	LSP1
5.49092e-140	1.96479	0.214	0.072	1.52148e-135	CD8 HNRNPH1+ Teff	SEMA4D
7.89188e-140	1.219	0.547	0.33	2.18676e-135	CD8 HNRNPH1+ Teff	HSPH1
2.46944e-139	2.05333	0.155	0.042	6.84256e-135	CD8 HNRNPH1+ Teff	TOX
3.12909e-138	1.7854	0.213	0.071	8.67039e-134	CD8 HNRNPH1+ Teff	SH2D2A
9.08002e-138	1.8515	0.269	0.105	2.51598e-133	CD8 HNRNPH1+ Teff	UTRN
1.78558e-137	2.05887	0.192	0.06	4.94766e-133	CD8 HNRNPH1+ Teff	TRAF5
3.34585e-137	1.19342	0.42	0.204	9.27102e-133	CD8 HNRNPH1+ Teff	ARL4C
3.5844e-137	1.99519	0.155	0.042	9.932e-133	CD8 HNRNPH1+ Teff	CXCR6
5.11579e-137	-3.5104	0.031	0.283	1.41753e-132	CD8 HNRNPH1+ Teff	NME1
2.12367e-136	-4.36206	0.013	0.258	5.88447e-132	CD8 HNRNPH1+ Teff	CD59
1.9663e-135	1.09288	0.547	0.339	5.44843e-131	CD8 HNRNPH1+ Teff	MCL1
1.1085e-134	-2.00025	0.132	0.403	3.07154e-130	CD8 HNRNPH1+ Teff	PRDX6
1.93605e-134	1.34029	0.464	0.259	5.36461e-130	CD8 HNRNPH1+ Teff	ANKRD12
3.05216e-134	-6.66872	0.005	0.243	8.45723e-130	CD8 HNRNPH1+ Teff	S100B
8.27866e-134	1.81688	0.282	0.116	2.29393e-129	CD8 HNRNPH1+ Teff	KANSL1
3.80109e-133	-2.19252	0.157	0.421	1.05324e-128	CD8 HNRNPH1+ Teff	CSTB
5.4796e-133	1.58329	0.378	0.188	1.51834e-128	CD8 HNRNPH1+ Teff	BCLAF1
1.94058e-132	1.22448	0.542	0.352	5.37716e-128	CD8 HNRNPH1+ Teff	SFPQ
2.53302e-132	-2.12423	0.189	0.442	7.01876e-128	CD8 HNRNPH1+ Teff	TUBB
3.78551e-132	1.59054	0.289	0.118	1.04893e-127	CD8 HNRNPH1+ Teff	TBC1D10C
1.7095e-131	-1.56902	0.318	0.546	4.73684e-127	CD8 HNRNPH1+ Teff	ANXA5
2.10261e-131	1.46899	0.313	0.135	5.82612e-127	CD8 HNRNPH1+ Teff	DUSP5
8.9641e-131	-2.52186	0.069	0.325	2.48386e-126	CD8 HNRNPH1+ Teff	HSBP1
1.17694e-130	-0.888791	0.797	0.864	3.26118e-126	CD8 HNRNPH1+ Teff	RPL31
1.37124e-130	1.4355	0.441	0.244	3.79958e-126	CD8 HNRNPH1+ Teff	GPBP1
2.00255e-130	1.46623	0.293	0.12	5.54886e-126	CD8 HNRNPH1+ Teff	APOBEC3G
3.23246e-130	2.13681	0.189	0.061	8.95683e-126	CD8 HNRNPH1+ Teff	TMC8
4.86332e-130	1.96862	0.244	0.093	1.34758e-125	CD8 HNRNPH1+ Teff	AHI1
6.04607e-130	1.38312	0.4	0.204	1.6753e-125	CD8 HNRNPH1+ Teff	HLA-F
1.736e-129	1.86897	0.255	0.1	4.8103e-125	CD8 HNRNPH1+ Teff	ANKRD44
2.12181e-129	0.56852	0.88	0.675	5.87933e-125	CD8 HNRNPH1+ Teff	JUNB
2.13473e-129	1.21899	0.552	0.364	5.91514e-125	CD8 HNRNPH1+ Teff	SON
6.59899e-129	-2.12403	0.79	0.783	1.82851e-124	CD8 HNRNPH1+ Teff	S100A6
7.58715e-129	1.16533	0.43	0.221	2.10232e-124	CD8 HNRNPH1+ Teff	RGS2
9.1808e-129	-5.65181	0.007	0.237	2.54391e-124	CD8 HNRNPH1+ Teff	BEX3
1.17574e-128	1.45945	0.429	0.234	3.25784e-124	CD8 HNRNPH1+ Teff	STAT3
1.66727e-128	1.59276	0.351	0.167	4.61983e-124	CD8 HNRNPH1+ Teff	GLS
1.80051e-128	1.59772	0.39	0.204	4.98902e-124	CD8 HNRNPH1+ Teff	ATRX
5.61296e-128	1.48608	0.331	0.15	1.5553e-123	CD8 HNRNPH1+ Teff	CDC42SE2
8.18421e-128	1.86865	0.255	0.101	2.26776e-123	CD8 HNRNPH1+ Teff	VPS13C
1.22436e-127	1.34476	0.366	0.173	3.39258e-123	CD8 HNRNPH1+ Teff	TUBA4A
2.48738e-127	-0.861431	0.701	0.827	6.89227e-123	CD8 HNRNPH1+ Teff	COX7C
5.49389e-127	0.99942	0.453	0.235	1.5223e-122	CD8 HNRNPH1+ Teff	CREM
9.04965e-127	-1.56085	0.31	0.54	2.50757e-122	CD8 HNRNPH1+ Teff	NDUFB2
1.64814e-126	-0.661525	0.944	0.958	4.56682e-122	CD8 HNRNPH1+ Teff	RPS21
3.1113e-126	1.09195	0.5	0.3	8.62111e-122	CD8 HNRNPH1+ Teff	BRD2
6.04799e-126	-0.985144	0.716	0.824	1.67584e-121	CD8 HNRNPH1+ Teff	UQCRB
1.12437e-125	1.48812	0.391	0.203	3.11553e-121	CD8 HNRNPH1+ Teff	PRPF38B
1.2963e-125	-2.00576	0.116	0.373	3.59191e-121	CD8 HNRNPH1+ Teff	DDT
3.818e-125	1.3584	0.326	0.145	1.05793e-120	CD8 HNRNPH1+ Teff	LCK
4.31847e-125	1.83283	0.214	0.076	1.19661e-120	CD8 HNRNPH1+ Teff	RASAL3
1.0354e-124	-1.62772	0.159	0.425	2.869e-120	CD8 HNRNPH1+ Teff	PEBP1
1.64885e-124	1.07092	0.536	0.324	4.5688e-120	CD8 HNRNPH1+ Teff	ZFP36
6.0439e-123	1.80212	0.248	0.097	1.6747e-118	CD8 HNRNPH1+ Teff	AC058791.1
7.57099e-123	1.66838	0.261	0.105	2.09785e-118	CD8 HNRNPH1+ Teff	TENT5C
1.69235e-122	1.45425	0.367	0.182	4.68932e-118	CD8 HNRNPH1+ Teff	CELF2
2.69492e-122	1.19168	0.4	0.2	7.46734e-118	CD8 HNRNPH1+ Teff	LCP1
4.51017e-122	1.08528	0.547	0.337	1.24972e-117	CD8 HNRNPH1+ Teff	FOSB
1.12395e-121	-4.10505	0.031	0.261	3.11437e-117	CD8 HNRNPH1+ Teff	CTSB
2.40442e-121	1.39941	0.362	0.177	6.66241e-117	CD8 HNRNPH1+ Teff	CFLAR
3.0806e-121	1.53579	0.28	0.117	8.53603e-117	CD8 HNRNPH1+ Teff	DOK2
3.43545e-121	-1.42131	0.321	0.553	9.5193e-117	CD8 HNRNPH1+ Teff	SLC25A5
8.61466e-121	2.02448	0.189	0.063	2.38704e-116	CD8 HNRNPH1+ Teff	ENTPD1
1.38499e-120	1.35136	0.313	0.14	3.83766e-116	CD8 HNRNPH1+ Teff	CHD2
1.98783e-120	-1.40267	0.291	0.529	5.50808e-116	CD8 HNRNPH1+ Teff	ATP5MC3
3.06052e-120	1.8954	0.227	0.086	8.4804e-116	CD8 HNRNPH1+ Teff	ARHGAP30
6.90927e-119	-1.70323	0.154	0.409	1.91449e-114	CD8 HNRNPH1+ Teff	UQCRQ
1.0188e-118	-5.11977	0.005	0.221	2.82301e-114	CD8 HNRNPH1+ Teff	TIMP2
1.03383e-118	1.76368	0.223	0.083	2.86465e-114	CD8 HNRNPH1+ Teff	CHST12
3.98871e-118	2.03215	0.156	0.047	1.10523e-113	CD8 HNRNPH1+ Teff	GPR174
5.6448e-118	1.7075	0.26	0.107	1.56412e-113	CD8 HNRNPH1+ Teff	PAG1
6.02117e-118	1.81461	0.283	0.125	1.66841e-113	CD8 HNRNPH1+ Teff	NABP1
2.89771e-117	-1.10574	0.532	0.702	8.02925e-113	CD8 HNRNPH1+ Teff	COX6C
3.48987e-117	1.82333	0.227	0.087	9.67008e-113	CD8 HNRNPH1+ Teff	DGKZ
2.48356e-116	-5.95763	0.003	0.214	6.8817e-112	CD8 HNRNPH1+ Teff	GPNMB
3.446e-116	-1.45298	0.225	0.477	9.54852e-112	CD8 HNRNPH1+ Teff	ATP5PF
8.899e-116	2.38635	0.094	0.02	2.46582e-111	CD8 HNRNPH1+ Teff	TNIP3
9.2299e-116	-8.17598	0.002	0.212	2.55751e-111	CD8 HNRNPH1+ Teff	PMEL
1.05063e-115	1.81884	0.206	0.074	2.91119e-111	CD8 HNRNPH1+ Teff	GATA3
5.94169e-115	1.3838	0.333	0.157	1.64638e-110	CD8 HNRNPH1+ Teff	METRNL
6.42221e-115	1.48064	0.279	0.119	1.77953e-110	CD8 HNRNPH1+ Teff	SPOCK2
6.7564e-114	4.07489	0.035	0.003	1.87213e-109	CD8 HNRNPH1+ Teff	ITGAD
6.95235e-114	1.5933	0.338	0.167	1.92643e-109	CD8 HNRNPH1+ Teff	CHORDC1
8.39698e-114	-1.26344	0.223	0.483	2.32672e-109	CD8 HNRNPH1+ Teff	ATP6V1G1
2.32797e-113	1.88713	0.187	0.064	6.45058e-109	CD8 HNRNPH1+ Teff	PDE4D
2.55396e-113	1.83162	0.161	0.05	7.07676e-109	CD8 HNRNPH1+ Teff	SIRPG
2.61363e-113	-0.702547	0.893	0.921	7.24212e-109	CD8 HNRNPH1+ Teff	SERF2
2.83379e-113	1.6788	0.27	0.116	7.85214e-109	CD8 HNRNPH1+ Teff	VPS37B
3.43061e-113	-1.98941	0.105	0.345	9.50588e-109	CD8 HNRNPH1+ Teff	AP2S1
4.1904e-113	1.35977	0.447	0.266	1.16112e-108	CD8 HNRNPH1+ Teff	N4BP2L2
7.17177e-113	-6.60944	0.003	0.21	1.98723e-108	CD8 HNRNPH1+ Teff	SPARC
7.922e-113	2.33144	0.142	0.042	2.19511e-108	CD8 HNRNPH1+ Teff	AC243960.1
2.35765e-112	-1.93412	0.132	0.372	6.53282e-108	CD8 HNRNPH1+ Teff	MIF
2.42432e-112	2.57103	0.09	0.019	6.71754e-108	CD8 HNRNPH1+ Teff	CCR5
2.96764e-112	-1.84612	0.12	0.362	8.22304e-108	CD8 HNRNPH1+ Teff	ATP6V1F
3.69999e-112	1.6017	0.259	0.108	1.02523e-107	CD8 HNRNPH1+ Teff	DOCK8
8.00381e-112	1.13267	0.535	0.364	2.21777e-107	CD8 HNRNPH1+ Teff	SRSF5
9.94783e-112	-0.487511	0.978	0.988	2.75644e-107	CD8 HNRNPH1+ Teff	FAU
2.26305e-111	1.71982	0.25	0.104	6.2707e-107	CD8 HNRNPH1+ Teff	SMARCA2
3.66166e-111	-3.75064	0.02	0.233	1.01461e-106	CD8 HNRNPH1+ Teff	ASAH1
5.61571e-111	1.58436	0.266	0.113	1.55606e-106	CD8 HNRNPH1+ Teff	FMNL1
6.44017e-111	-1.98714	0.1	0.337	1.78451e-106	CD8 HNRNPH1+ Teff	MRPL51
7.59215e-111	-1.21243	0.383	0.586	2.10371e-106	CD8 HNRNPH1+ Teff	RAC1
1.13335e-110	-1.19865	0.653	0.768	3.14041e-106	CD8 HNRNPH1+ Teff	ZFAS1
1.24902e-110	-8.20462	0	0.201	3.4609e-106	CD8 HNRNPH1+ Teff	MDK
1.48212e-110	-2.91547	0.05	0.271	4.10682e-106	CD8 HNRNPH1+ Teff	HMGA1
4.15225e-110	2.15095	0.117	0.031	1.15055e-105	CD8 HNRNPH1+ Teff	TOX2
4.7816e-110	1.12645	0.475	0.296	1.32493e-105	CD8 HNRNPH1+ Teff	TRA2B
6.08431e-110	1.17439	0.572	0.412	1.6859e-105	CD8 HNRNPH1+ Teff	HNRNPU
6.40086e-110	-0.865734	0.641	0.768	1.77361e-105	CD8 HNRNPH1+ Teff	ATP5MC2
8.22083e-110	1.56949	0.264	0.112	2.27791e-105	CD8 HNRNPH1+ Teff	BTN3A2
2.50645e-109	-7.6068	0.003	0.204	6.94511e-105	CD8 HNRNPH1+ Teff	MGP
2.82624e-109	2.40567	0.142	0.043	7.83123e-105	CD8 HNRNPH1+ Teff	GOLGA8B
5.31612e-109	1.2634	0.192	0.067	1.47304e-104	CD8 HNRNPH1+ Teff	CCL4L2
9.54849e-109	2.21306	0.139	0.041	2.64579e-104	CD8 HNRNPH1+ Teff	CCDC88B
1.55782e-108	-0.838335	0.645	0.782	4.31656e-104	CD8 HNRNPH1+ Teff	HINT1
1.69197e-108	1.40888	0.342	0.173	4.68828e-104	CD8 HNRNPH1+ Teff	PPP1R10
2.18169e-108	-2.60298	0.08	0.304	6.04523e-104	CD8 HNRNPH1+ Teff	STMN1
3.92347e-108	1.84407	0.188	0.067	1.08715e-103	CD8 HNRNPH1+ Teff	CD6
7.15844e-108	1.87147	0.22	0.087	1.98353e-103	CD8 HNRNPH1+ Teff	OGT
9.74899e-108	2.13074	0.151	0.047	2.70135e-103	CD8 HNRNPH1+ Teff	HELB
9.79879e-108	1.74463	0.203	0.075	2.71515e-103	CD8 HNRNPH1+ Teff	CD96
4.59898e-107	-1.26195	0.415	0.608	1.27433e-102	CD8 HNRNPH1+ Teff	EIF3E
5.07998e-107	-7.04562	0.002	0.198	1.40761e-102	CD8 HNRNPH1+ Teff	CCND1
5.9233e-107	-1.31151	0.274	0.507	1.64129e-102	CD8 HNRNPH1+ Teff	GPX4
1.30802e-106	1.51482	0.339	0.172	3.62439e-102	CD8 HNRNPH1+ Teff	GCC2
1.3705e-106	-6.19485	0.003	0.2	3.79751e-102	CD8 HNRNPH1+ Teff	CALD1
1.97303e-106	1.90644	0.211	0.082	5.46707e-102	CD8 HNRNPH1+ Teff	PDE7A
2.85209e-106	1.89888	0.196	0.073	7.90286e-102	CD8 HNRNPH1+ Teff	SAMD9
3.15564e-106	-5.71858	0.004	0.201	8.74396e-102	CD8 HNRNPH1+ Teff	MARCKS
5.26884e-106	0.635938	0.832	0.664	1.45994e-101	CD8 HNRNPH1+ Teff	HSPA1A
9.11376e-106	-1.36886	0.299	0.519	2.52533e-101	CD8 HNRNPH1+ Teff	RPS27L
1.04647e-105	2.32876	0.112	0.029	2.89967e-101	CD8 HNRNPH1+ Teff	LAX1
3.70101e-105	1.49603	0.316	0.154	1.02551e-100	CD8 HNRNPH1+ Teff	WNK1
4.25679e-105	-3.16943	0.028	0.234	1.17951e-100	CD8 HNRNPH1+ Teff	PSMB5
8.07819e-105	1.58982	0.354	0.187	2.23838e-100	CD8 HNRNPH1+ Teff	YME1L1
9.4338e-105	-0.538232	1	0.997	2.61401e-100	CD8 HNRNPH1+ Teff	RPS27
2.32485e-104	1.60359	0.197	0.072	6.44194e-100	CD8 HNRNPH1+ Teff	SH2D1A
2.37079e-104	1.40322	0.306	0.144	6.56922e-100	CD8 HNRNPH1+ Teff	LBH
6.19947e-104	2.15375	0.118	0.032	1.71781e-99	CD8 HNRNPH1+ Teff	PPP1R16B
1.6871e-103	1.60073	0.302	0.145	4.67478e-99	CD8 HNRNPH1+ Teff	USP15
1.98872e-103	-2.25961	0.066	0.284	5.51054e-99	CD8 HNRNPH1+ Teff	C1QBP
2.1211e-103	1.59447	0.299	0.142	5.87737e-99	CD8 HNRNPH1+ Teff	TOB1
2.84761e-103	1.94717	0.169	0.058	7.89043e-99	CD8 HNRNPH1+ Teff	ATG2A
6.38684e-103	1.5024	0.323	0.162	1.76973e-98	CD8 HNRNPH1+ Teff	IDS
6.50287e-103	-2.41937	0.062	0.278	1.80188e-98	CD8 HNRNPH1+ Teff	PPP1R14B
9.16466e-103	-1.21831	0.352	0.568	2.53944e-98	CD8 HNRNPH1+ Teff	PRDX1
1.25069e-102	2.1463	0.128	0.037	3.46554e-98	CD8 HNRNPH1+ Teff	ZNF831
1.28626e-102	-1.31282	0.19	0.433	3.56411e-98	CD8 HNRNPH1+ Teff	TOMM20
1.89009e-102	1.89163	0.127	0.037	5.23726e-98	CD8 HNRNPH1+ Teff	SLAMF7
1.947e-102	1.43855	0.339	0.174	5.39493e-98	CD8 HNRNPH1+ Teff	NSD3
4.51475e-102	-1.80258	0.14	0.369	1.25099e-97	CD8 HNRNPH1+ Teff	SSBP1
5.40065e-102	-2.02832	0.12	0.35	1.49647e-97	CD8 HNRNPH1+ Teff	NDUFC2
1.19345e-101	-1.38316	0.169	0.411	3.30694e-97	CD8 HNRNPH1+ Teff	GNG5
2.33512e-101	-1.54539	0.144	0.379	6.47039e-97	CD8 HNRNPH1+ Teff	CLTA
8.94682e-101	-1.36374	0.269	0.491	2.47907e-96	CD8 HNRNPH1+ Teff	COX7B
2.00204e-100	-1.5605	0.234	0.451	5.54746e-96	CD8 HNRNPH1+ Teff	ATP5MF
2.13301e-100	1.47269	0.362	0.198	5.91037e-96	CD8 HNRNPH1+ Teff	GOLGB1
3.76493e-100	1.18424	0.366	0.191	1.04322e-95	CD8 HNRNPH1+ Teff	BIRC3
1.59535e-99	2.23203	0.1	0.025	4.42055e-95	CD8 HNRNPH1+ Teff	SLAMF6
2.96012e-99	-1.9728	0.081	0.301	8.20219e-95	CD8 HNRNPH1+ Teff	LAPTM4A
3.53545e-99	1.33385	0.429	0.261	9.79638e-95	CD8 HNRNPH1+ Teff	PNISR
5.53458e-99	1.73236	0.144	0.045	1.53358e-94	CD8 HNRNPH1+ Teff	RDH10
6.12866e-99	1.89595	0.18	0.066	1.69819e-94	CD8 HNRNPH1+ Teff	DDHD1
6.35026e-99	1.77206	0.236	0.101	1.75959e-94	CD8 HNRNPH1+ Teff	AC245297.3
1.5083e-98	-1.50079	0.424	0.589	4.17935e-94	CD8 HNRNPH1+ Teff	LDHB
1.85349e-98	1.88072	0.179	0.065	5.13584e-94	CD8 HNRNPH1+ Teff	AC016831.7
2.13343e-98	-1.2105	0.238	0.472	5.91153e-94	CD8 HNRNPH1+ Teff	EIF3H
2.7981e-98	-1.29718	0.298	0.512	7.75326e-94	CD8 HNRNPH1+ Teff	LMNA
3.35367e-98	-6.37471	0.003	0.186	9.29269e-94	CD8 HNRNPH1+ Teff	GSN
3.56078e-98	1.76072	0.244	0.107	9.86657e-94	CD8 HNRNPH1+ Teff	RANBP2
3.97586e-98	-3.96825	0.013	0.203	1.10167e-93	CD8 HNRNPH1+ Teff	PRDX4
4.43964e-98	1.70667	0.272	0.127	1.23018e-93	CD8 HNRNPH1+ Teff	POLR2A
5.20364e-98	1.92047	0.169	0.06	1.44188e-93	CD8 HNRNPH1+ Teff	ASXL2
5.84116e-98	1.65298	0.232	0.097	1.61853e-93	CD8 HNRNPH1+ Teff	ATF7IP
7.52179e-98	1.81615	0.188	0.071	2.08421e-93	CD8 HNRNPH1+ Teff	PREX1
2.57143e-97	1.09457	0.481	0.295	7.12516e-93	CD8 HNRNPH1+ Teff	TXNIP
2.81968e-97	1.41502	0.229	0.094	7.81305e-93	CD8 HNRNPH1+ Teff	LCP2
3.5083e-97	1.89129	0.178	0.065	9.72115e-93	CD8 HNRNPH1+ Teff	CCDC88C
4.90243e-97	-3.95959	0.1	0.297	1.35841e-92	CD8 HNRNPH1+ Teff	SERPINE2
5.32508e-97	1.57899	0.275	0.129	1.47553e-92	CD8 HNRNPH1+ Teff	EML4
6.21212e-97	1.65268	0.193	0.073	1.72132e-92	CD8 HNRNPH1+ Teff	GALM
8.84233e-97	1.24611	0.427	0.258	2.45012e-92	CD8 HNRNPH1+ Teff	KMT2E
9.43181e-97	-1.61117	0.133	0.357	2.61346e-92	CD8 HNRNPH1+ Teff	COX5A
1.01307e-96	-1.27498	0.21	0.445	2.80713e-92	CD8 HNRNPH1+ Teff	ATP5F1B
1.02927e-96	-5.42729	0.003	0.185	2.85201e-92	CD8 HNRNPH1+ Teff	NME4
1.07729e-96	-6.69258	0.003	0.185	2.98505e-92	CD8 HNRNPH1+ Teff	CRYAB
1.29821e-96	-0.745954	0.654	0.787	3.59721e-92	CD8 HNRNPH1+ Teff	EEF2
2.30518e-96	1.08156	0.347	0.175	6.38743e-92	CD8 HNRNPH1+ Teff	ITGB2
2.51568e-96	-1.47472	0.227	0.45	6.9707e-92	CD8 HNRNPH1+ Teff	DBI
2.67639e-96	1.57925	0.278	0.131	7.41601e-92	CD8 HNRNPH1+ Teff	SPTAN1
3.65047e-96	-2.11293	0.071	0.28	1.01151e-91	CD8 HNRNPH1+ Teff	PHB
4.8687e-96	-2.05593	0.112	0.327	1.34907e-91	CD8 HNRNPH1+ Teff	RPS17
6.72494e-96	-4.18488	0.016	0.202	1.86341e-91	CD8 HNRNPH1+ Teff	EIF4EBP1
1.27661e-95	-1.78159	0.174	0.389	3.53737e-91	CD8 HNRNPH1+ Teff	RPS4Y1
1.41805e-95	-1.58777	0.132	0.355	3.92927e-91	CD8 HNRNPH1+ Teff	EIF3L
1.4697e-95	1.26304	0.401	0.235	4.07239e-91	CD8 HNRNPH1+ Teff	ARID4B
2.63866e-95	-1.51618	0.147	0.373	7.31147e-91	CD8 HNRNPH1+ Teff	SF3B6
3.80059e-95	-5.73612	0.005	0.186	1.05311e-90	CD8 HNRNPH1+ Teff	APOC1
4.82099e-95	1.70755	0.217	0.089	1.33585e-90	CD8 HNRNPH1+ Teff	ARHGAP45
1.49599e-94	1.65582	0.277	0.133	4.14524e-90	CD8 HNRNPH1+ Teff	GABPB1-AS1
2.07949e-94	1.41608	0.347	0.187	5.76205e-90	CD8 HNRNPH1+ Teff	ZEB2
2.63703e-94	-3.80484	0.055	0.251	7.30694e-90	CD8 HNRNPH1+ Teff	IER3
2.77107e-94	-1.37249	0.147	0.375	7.67836e-90	CD8 HNRNPH1+ Teff	DAD1
3.56942e-94	-3.23746	0.022	0.21	9.89052e-90	CD8 HNRNPH1+ Teff	ARPC1A
9.01846e-94	1.24012	0.387	0.22	2.49892e-89	CD8 HNRNPH1+ Teff	ELF1
2.03086e-93	1.71163	0.199	0.079	5.62732e-89	CD8 HNRNPH1+ Teff	LNPEP
2.13711e-93	-1.88167	0.101	0.313	5.92172e-89	CD8 HNRNPH1+ Teff	PRDX2
5.40916e-93	1.58115	0.24	0.105	1.49882e-88	CD8 HNRNPH1+ Teff	SUN2
9.7872e-93	1.96728	0.141	0.046	2.71193e-88	CD8 HNRNPH1+ Teff	FUT8
1.96341e-92	1.85823	0.152	0.052	5.44041e-88	CD8 HNRNPH1+ Teff	SLF1
2.12647e-92	2.01174	0.114	0.033	5.89223e-88	CD8 HNRNPH1+ Teff	WHRN
3.45082e-92	1.77356	0.187	0.072	9.56189e-88	CD8 HNRNPH1+ Teff	OTULIN
5.51105e-92	-1.75416	0.115	0.331	1.52706e-87	CD8 HNRNPH1+ Teff	ELOC
7.50358e-92	1.02969	0.375	0.2	2.07917e-87	CD8 HNRNPH1+ Teff	RARRES3
8.48399e-92	-1.30842	0.221	0.447	2.35083e-87	CD8 HNRNPH1+ Teff	POLR2L
9.31744e-92	-1.96126	0.118	0.325	2.58177e-87	CD8 HNRNPH1+ Teff	GSTO1
1.14116e-91	-5.65887	0.006	0.18	3.16203e-87	CD8 HNRNPH1+ Teff	CD9
3.07142e-91	-1.42003	0.152	0.372	8.51059e-87	CD8 HNRNPH1+ Teff	ATP5PO
4.59906e-91	-1.77739	0.11	0.32	1.27435e-86	CD8 HNRNPH1+ Teff	MDH2
6.28609e-91	-1.40183	0.166	0.387	1.74181e-86	CD8 HNRNPH1+ Teff	PRELID1
9.81757e-91	1.82305	0.166	0.06	2.72035e-86	CD8 HNRNPH1+ Teff	INPP5D
1.4873e-90	-2.37612	0.067	0.265	4.12116e-86	CD8 HNRNPH1+ Teff	NENF
2.02773e-90	-1.87929	0.098	0.304	5.61864e-86	CD8 HNRNPH1+ Teff	NDUFB9
3.218e-90	-6.23871	0.002	0.172	8.91675e-86	CD8 HNRNPH1+ Teff	TCEAL9
3.31081e-90	-6.83325	0.005	0.177	9.17393e-86	CD8 HNRNPH1+ Teff	APOD
4.17086e-90	1.5983	0.266	0.126	1.1557e-85	CD8 HNRNPH1+ Teff	ZNF292
4.3684e-90	1.84244	0.181	0.069	1.21044e-85	CD8 HNRNPH1+ Teff	TRPS1
4.58377e-90	2.23683	0.103	0.028	1.27012e-85	CD8 HNRNPH1+ Teff	LINC01934
6.78998e-90	-7.00208	0.001	0.17	1.88143e-85	CD8 HNRNPH1+ Teff	CHCHD6
6.80976e-90	1.34018	0.432	0.276	1.88692e-85	CD8 HNRNPH1+ Teff	DDX17
7.91913e-90	-3.68114	0.011	0.187	2.19431e-85	CD8 HNRNPH1+ Teff	TCEAL4
1.11917e-89	2.25061	0.09	0.023	3.10109e-85	CD8 HNRNPH1+ Teff	MCOLN2
1.715e-89	-2.2366	0.066	0.263	4.7521e-85	CD8 HNRNPH1+ Teff	KDELR2
2.41269e-89	-2.37657	0.049	0.243	6.68532e-85	CD8 HNRNPH1+ Teff	SOX4
2.72612e-89	1.89704	0.162	0.059	7.5538e-85	CD8 HNRNPH1+ Teff	AC044849.1
5.53566e-89	1.14397	0.505	0.36	1.53387e-84	CD8 HNRNPH1+ Teff	PRRC2C
6.96205e-89	1.8818	0.176	0.067	1.92912e-84	CD8 HNRNPH1+ Teff	HERC1
1.26163e-88	2.08147	0.096	0.025	3.49586e-84	CD8 HNRNPH1+ Teff	FASLG
1.36726e-88	2.62566	0.068	0.014	3.78853e-84	CD8 HNRNPH1+ Teff	AC136475.3
3.00908e-88	1.22554	0.345	0.187	8.33786e-84	CD8 HNRNPH1+ Teff	MYH9
3.40884e-88	1.57234	0.218	0.093	9.44555e-84	CD8 HNRNPH1+ Teff	EMB
4.8719e-88	-1.17613	0.219	0.444	1.34995e-83	CD8 HNRNPH1+ Teff	UQCR10
5.20469e-88	-1.67276	0.134	0.344	1.44217e-83	CD8 HNRNPH1+ Teff	PFDN2
7.6153e-88	-2.18563	0.08	0.276	2.11012e-83	CD8 HNRNPH1+ Teff	TKT
1.3573e-87	1.63626	0.197	0.08	3.76094e-83	CD8 HNRNPH1+ Teff	DENND2D
1.47452e-87	0.967574	0.363	0.191	4.08576e-83	CD8 HNRNPH1+ Teff	CYTIP
2.49496e-87	-2.06431	0.074	0.27	6.91328e-83	CD8 HNRNPH1+ Teff	TMEM14C
2.50965e-87	1.70789	0.207	0.087	6.95399e-83	CD8 HNRNPH1+ Teff	STK10
3.07978e-87	0.118576	0.258	0.121	8.53376e-83	CD8 HNRNPH1+ Teff	PLCG2
6.50076e-87	1.96078	0.143	0.049	1.8013e-82	CD8 HNRNPH1+ Teff	LRBA
1.17402e-86	-0.60988	0.738	0.84	3.25308e-82	CD8 HNRNPH1+ Teff	COX4I1
1.22702e-86	-1.63685	0.098	0.305	3.39995e-82	CD8 HNRNPH1+ Teff	ANAPC11
1.27865e-86	1.83483	0.158	0.057	3.54301e-82	CD8 HNRNPH1+ Teff	JAK3
1.594e-86	1.10119	0.295	0.143	4.41681e-82	CD8 HNRNPH1+ Teff	ITM2A
2.03947e-86	-1.46235	0.147	0.36	5.65116e-82	CD8 HNRNPH1+ Teff	ERH
2.27953e-86	1.84062	0.171	0.065	6.31634e-82	CD8 HNRNPH1+ Teff	MYO1G
5.92203e-86	1.59149	0.204	0.085	1.64094e-81	CD8 HNRNPH1+ Teff	TRIM22
9.16119e-86	1.46136	0.286	0.144	2.53847e-81	CD8 HNRNPH1+ Teff	DDX6
1.21253e-85	1.40062	0.246	0.112	3.35979e-81	CD8 HNRNPH1+ Teff	PIK3IP1
1.51416e-85	-1.45481	0.136	0.347	4.19559e-81	CD8 HNRNPH1+ Teff	NDUFB7
1.68014e-85	1.51068	0.242	0.111	4.6555e-81	CD8 HNRNPH1+ Teff	GNG2
1.87011e-85	2.35323	0.086	0.022	5.18187e-81	CD8 HNRNPH1+ Teff	NLRC3
2.02677e-85	-6.36924	0.002	0.165	5.61598e-81	CD8 HNRNPH1+ Teff	SERPINF1
2.41803e-85	2.05267	0.135	0.045	6.70012e-81	CD8 HNRNPH1+ Teff	NPIPB5
2.42284e-85	-1.54101	0.136	0.343	6.71344e-81	CD8 HNRNPH1+ Teff	LAMTOR5
4.35085e-85	-2.46807	0.049	0.233	1.20558e-80	CD8 HNRNPH1+ Teff	TMEM147
4.7781e-85	-1.06892	0.199	0.427	1.32396e-80	CD8 HNRNPH1+ Teff	NDUFB11
4.89258e-85	1.7962	0.149	0.053	1.35569e-80	CD8 HNRNPH1+ Teff	BTN3A1
8.9737e-85	1.04888	0.407	0.24	2.48652e-80	CD8 HNRNPH1+ Teff	LIMD2
9.63801e-85	-1.27991	0.289	0.486	2.6706e-80	CD8 HNRNPH1+ Teff	POMP
1.05922e-84	0.477674	0.982	0.929	2.935e-80	CD8 HNRNPH1+ Teff	UBC
1.41619e-84	2.00669	0.119	0.037	3.92413e-80	CD8 HNRNPH1+ Teff	SAMD3
2.14319e-84	2.00256	0.113	0.034	5.93856e-80	CD8 HNRNPH1+ Teff	MCTP2
4.30046e-84	-2.07471	0.094	0.287	1.19161e-79	CD8 HNRNPH1+ Teff	CHCHD10
5.00802e-84	-1.16301	0.252	0.463	1.38767e-79	CD8 HNRNPH1+ Teff	ATP5MPL
5.20426e-84	1.12174	0.468	0.313	1.44205e-79	CD8 HNRNPH1+ Teff	DDX24
6.38849e-84	1.74271	0.166	0.062	1.77019e-79	CD8 HNRNPH1+ Teff	SPN
2.47459e-83	-1.30451	0.309	0.494	6.85685e-79	CD8 HNRNPH1+ Teff	SEC61G
4.7603e-83	2.35194	0.077	0.018	1.31903e-78	CD8 HNRNPH1+ Teff	PATL2
1.59748e-82	-1.87258	0.085	0.278	4.42645e-78	CD8 HNRNPH1+ Teff	ATP5MC1
5.04496e-82	-1.52969	0.132	0.334	1.39791e-77	CD8 HNRNPH1+ Teff	FIS1
1.58368e-81	-1.1108	0.571	0.674	4.38821e-77	CD8 HNRNPH1+ Teff	ENO1
1.62827e-81	1.4966	0.26	0.127	4.51178e-77	CD8 HNRNPH1+ Teff	PARP14
1.87365e-81	1.3657	0.354	0.206	5.19169e-77	CD8 HNRNPH1+ Teff	ANKRD11
3.40006e-81	-0.560039	0.992	0.981	9.42122e-77	CD8 HNRNPH1+ Teff	TMSB10
3.44826e-81	-0.921598	0.292	0.51	9.55479e-77	CD8 HNRNPH1+ Teff	COX6A1
3.60281e-81	-1.18515	0.192	0.405	9.98304e-77	CD8 HNRNPH1+ Teff	NEDD8
3.79333e-81	2.02144	0.093	0.025	1.05109e-76	CD8 HNRNPH1+ Teff	TBX21
5.76735e-81	1.64787	0.203	0.087	1.59808e-76	CD8 HNRNPH1+ Teff	TFRC
5.85214e-81	-4.48227	0.012	0.172	1.62157e-76	CD8 HNRNPH1+ Teff	CAV1
8.40347e-81	1.64313	0.188	0.077	2.32852e-76	CD8 HNRNPH1+ Teff	RABGAP1L
1.59746e-80	1.43573	0.279	0.14	4.42639e-76	CD8 HNRNPH1+ Teff	PIK3R1
1.67383e-80	-1.49347	0.135	0.336	4.63802e-76	CD8 HNRNPH1+ Teff	ATP5PD
1.84287e-80	-2.36927	0.048	0.226	5.1064e-76	CD8 HNRNPH1+ Teff	TIMM13
2.33016e-80	-8.00998	0	0.153	6.45663e-76	CD8 HNRNPH1+ Teff	PRAME
3.90393e-80	-1.97211	0.076	0.262	1.08174e-75	CD8 HNRNPH1+ Teff	POLR2F
5.01112e-80	1.53889	0.208	0.091	1.38853e-75	CD8 HNRNPH1+ Teff	IL10RA
6.18932e-80	2.3927	0.105	0.031	1.715e-75	CD8 HNRNPH1+ Teff	ANKRD36
6.4713e-80	1.81788	0.16	0.061	1.79313e-75	CD8 HNRNPH1+ Teff	SPATA13
9.57005e-80	2.26002	0.09	0.025	2.65177e-75	CD8 HNRNPH1+ Teff	AL357060.1
1.20138e-79	-5.28095	0.004	0.158	3.32891e-75	CD8 HNRNPH1+ Teff	LGALS3BP
1.97885e-79	2.08944	0.109	0.033	5.48321e-75	CD8 HNRNPH1+ Teff	CD226
2.84744e-79	-5.94292	0.002	0.155	7.88997e-75	CD8 HNRNPH1+ Teff	NUPR1
3.45441e-79	1.72445	0.191	0.08	9.57183e-75	CD8 HNRNPH1+ Teff	SYNE1
5.05886e-79	1.21133	0.293	0.149	1.40176e-74	CD8 HNRNPH1+ Teff	GBP2
5.12817e-79	-5.57133	0.003	0.155	1.42096e-74	CD8 HNRNPH1+ Teff	LAPTM4B
6.06324e-79	1.8517	0.118	0.038	1.68006e-74	CD8 HNRNPH1+ Teff	TRG-AS1
6.1544e-79	-1.00246	0.347	0.54	1.70532e-74	CD8 HNRNPH1+ Teff	COX8A
6.27524e-79	1.41866	0.236	0.109	1.73881e-74	CD8 HNRNPH1+ Teff	TRAF3IP3
6.89982e-79	-7.00393	0.009	0.164	1.91187e-74	CD8 HNRNPH1+ Teff	SPP1
7.40931e-79	1.94286	0.146	0.053	2.05305e-74	CD8 HNRNPH1+ Teff	TRAF1
1.1915e-78	1.58295	0.243	0.117	3.30154e-74	CD8 HNRNPH1+ Teff	PSMA3-AS1
1.60101e-78	1.67459	0.178	0.072	4.43625e-74	CD8 HNRNPH1+ Teff	RALGDS
2.72289e-78	-1.40221	0.137	0.337	7.54486e-74	CD8 HNRNPH1+ Teff	PHPT1
3.32376e-78	1.60747	0.217	0.098	9.20981e-74	CD8 HNRNPH1+ Teff	TMC6
4.32781e-78	-7.06791	0.002	0.152	1.19919e-73	CD8 HNRNPH1+ Teff	TPM2
4.93977e-78	-1.63457	0.097	0.287	1.36876e-73	CD8 HNRNPH1+ Teff	PSMB7
8.18536e-78	-7.65168	0.001	0.15	2.26808e-73	CD8 HNRNPH1+ Teff	MITF
1.02839e-77	-0.99203	0.394	0.579	2.84957e-73	CD8 HNRNPH1+ Teff	COX5B
1.13141e-77	1.47438	0.196	0.083	3.13503e-73	CD8 HNRNPH1+ Teff	GPR65
2.24061e-77	-9.06918	0	0.147	6.20849e-73	CD8 HNRNPH1+ Teff	EMP1
2.87568e-77	1.65235	0.222	0.103	7.96821e-73	CD8 HNRNPH1+ Teff	KDM2A
3.93818e-77	1.61054	0.21	0.094	1.09123e-72	CD8 HNRNPH1+ Teff	SYNRG
4.44314e-77	-1.31339	0.171	0.374	1.23115e-72	CD8 HNRNPH1+ Teff	FKBP1A
5.24264e-77	2.04918	0.106	0.032	1.45268e-72	CD8 HNRNPH1+ Teff	SYTL2
7.61465e-77	-7.43212	0.001	0.149	2.10994e-72	CD8 HNRNPH1+ Teff	CTSL
8.33263e-77	-1.03727	0.212	0.426	2.30889e-72	CD8 HNRNPH1+ Teff	C19orf53
1.15443e-76	-6.63792	0.002	0.149	3.19881e-72	CD8 HNRNPH1+ Teff	PMP22
1.17125e-76	-1.12098	0.518	0.641	3.24542e-72	CD8 HNRNPH1+ Teff	RPL36A
1.72562e-76	-1.4008	0.138	0.337	4.78151e-72	CD8 HNRNPH1+ Teff	C6orf48
1.96972e-76	-1.61643	0.126	0.315	5.4579e-72	CD8 HNRNPH1+ Teff	BSG
2.27525e-76	-1.08466	0.283	0.478	6.30448e-72	CD8 HNRNPH1+ Teff	TSPO
2.28017e-76	1.74586	0.149	0.056	6.31811e-72	CD8 HNRNPH1+ Teff	STAT5B
2.29523e-76	1.88718	0.19	0.082	6.35986e-72	CD8 HNRNPH1+ Teff	RALGAPA1
2.31625e-76	1.51391	0.265	0.135	6.41811e-72	CD8 HNRNPH1+ Teff	ARID1B
3.13639e-76	-1.0758	0.38	0.556	8.69063e-72	CD8 HNRNPH1+ Teff	COX7A2
4.589e-76	-1.12291	0.188	0.396	1.27156e-71	CD8 HNRNPH1+ Teff	SPCS1
4.78498e-76	2.53522	0.06	0.013	1.32587e-71	CD8 HNRNPH1+ Teff	MYO7A
6.95843e-76	1.69006	0.187	0.079	1.92811e-71	CD8 HNRNPH1+ Teff	XAF1
8.80871e-76	-0.955324	0.248	0.464	2.44081e-71	CD8 HNRNPH1+ Teff	SEC61B
1.70158e-75	0.832991	0.421	0.253	4.71492e-71	CD8 HNRNPH1+ Teff	YPEL5
1.75997e-75	1.47884	0.272	0.141	4.87671e-71	CD8 HNRNPH1+ Teff	PCM1
2.28611e-75	-6.80177	0.002	0.148	6.33457e-71	CD8 HNRNPH1+ Teff	S100A16
2.3327e-75	1.03225	0.4	0.24	6.46368e-71	CD8 HNRNPH1+ Teff	REL
2.57152e-75	1.82969	0.148	0.055	7.12542e-71	CD8 HNRNPH1+ Teff	AC026979.2
2.60138e-75	0.569392	0.915	0.827	7.20817e-71	CD8 HNRNPH1+ Teff	HSPA8
3.62185e-75	-4.6013	0.009	0.158	1.00358e-70	CD8 HNRNPH1+ Teff	PHLDA2
4.75068e-75	-0.980054	0.271	0.476	1.31637e-70	CD8 HNRNPH1+ Teff	SNU13
5.23185e-75	-0.466088	0.825	0.895	1.44969e-70	CD8 HNRNPH1+ Teff	PFDN5
5.30298e-75	-1.03201	0.239	0.447	1.4694e-70	CD8 HNRNPH1+ Teff	UQCR11
5.57406e-75	-1.09702	0.208	0.414	1.54452e-70	CD8 HNRNPH1+ Teff	TMEM258
1.17573e-74	2.03201	0.125	0.043	3.25783e-70	CD8 HNRNPH1+ Teff	SMG6
1.17621e-74	-1.3916	0.148	0.343	3.25917e-70	CD8 HNRNPH1+ Teff	MRPS21
2.09817e-74	1.13697	0.278	0.143	5.81382e-70	CD8 HNRNPH1+ Teff	CYLD
2.57959e-74	-1.12739	0.176	0.38	7.14778e-70	CD8 HNRNPH1+ Teff	PRDX5
2.65111e-74	1.76297	0.141	0.052	7.34596e-70	CD8 HNRNPH1+ Teff	PTPN4
2.68675e-74	1.36233	0.226	0.106	7.44471e-70	CD8 HNRNPH1+ Teff	SETX
3.20002e-74	1.42836	0.254	0.127	8.86693e-70	CD8 HNRNPH1+ Teff	PRDM2
3.90953e-74	-0.816829	0.443	0.62	1.08329e-69	CD8 HNRNPH1+ Teff	PSMA7
4.50183e-74	-4.67425	0.007	0.153	1.24741e-69	CD8 HNRNPH1+ Teff	MSRB2
5.82301e-74	-1.2912	0.14	0.336	1.6135e-69	CD8 HNRNPH1+ Teff	EIF5A
6.3039e-74	1.39671	0.296	0.162	1.74675e-69	CD8 HNRNPH1+ Teff	NUFIP2
8.86201e-74	1.23397	0.272	0.138	2.45558e-69	CD8 HNRNPH1+ Teff	RAB27A
8.98488e-74	-2.30256	0.083	0.258	2.48962e-69	CD8 HNRNPH1+ Teff	PSAP
1.41556e-73	1.99315	0.127	0.044	3.92237e-69	CD8 HNRNPH1+ Teff	HIST1H2BN
1.66709e-73	1.59702	0.191	0.082	4.61935e-69	CD8 HNRNPH1+ Teff	XRN1
2.24085e-73	1.56987	0.147	0.055	6.20918e-69	CD8 HNRNPH1+ Teff	CD38
4.20277e-73	-7.52779	0.001	0.143	1.16455e-68	CD8 HNRNPH1+ Teff	TIMP3
4.21686e-73	1.85873	0.132	0.047	1.16845e-68	CD8 HNRNPH1+ Teff	TC2N
5.62452e-73	-3.56442	0.015	0.165	1.5585e-68	CD8 HNRNPH1+ Teff	GRN
5.63733e-73	-6.92735	0.001	0.142	1.56205e-68	CD8 HNRNPH1+ Teff	FXYD3
6.25898e-73	-0.458957	0.624	0.377	1.7343e-68	CD8 HNRNPH1+ Teff	CD74
1.11756e-72	1.52383	0.216	0.1	3.09664e-68	CD8 HNRNPH1+ Teff	GRK2
1.24292e-72	1.72012	0.181	0.077	3.44401e-68	CD8 HNRNPH1+ Teff	RICTOR
1.2845e-72	1.63296	0.212	0.098	3.55923e-68	CD8 HNRNPH1+ Teff	AC020916.1
1.56604e-72	-1.61535	0.121	0.304	4.33933e-68	CD8 HNRNPH1+ Teff	SNX3
1.76744e-72	2.55925	0.048	0.009	4.89739e-68	CD8 HNRNPH1+ Teff	AL158071.3
1.79919e-72	1.85156	0.158	0.063	4.98537e-68	CD8 HNRNPH1+ Teff	AC007952.4
2.45863e-72	-2.01932	0.064	0.234	6.81261e-68	CD8 HNRNPH1+ Teff	LSM5
2.51051e-72	2.71158	0.049	0.009	6.95638e-68	CD8 HNRNPH1+ Teff	MANEA-DT
2.75152e-72	-0.805842	0.491	0.645	7.62419e-68	CD8 HNRNPH1+ Teff	ELOB
4.31243e-72	1.73689	0.146	0.055	1.19493e-67	CD8 HNRNPH1+ Teff	NAB1
5.51102e-72	-2.75186	0.032	0.19	1.52705e-67	CD8 HNRNPH1+ Teff	CALU
6.07787e-72	1.70545	0.147	0.056	1.68412e-67	CD8 HNRNPH1+ Teff	HNRNPLL
6.54753e-72	1.66806	0.139	0.051	1.81425e-67	CD8 HNRNPH1+ Teff	ITGB7
7.11456e-72	-1.21603	0.167	0.363	1.97137e-67	CD8 HNRNPH1+ Teff	YWHAE
1.03346e-71	-1.14123	0.181	0.379	2.86363e-67	CD8 HNRNPH1+ Teff	LAMTOR4
1.14458e-71	-1.28645	0.155	0.347	3.1715e-67	CD8 HNRNPH1+ Teff	NDUFB4
1.83224e-71	-6.43339	0.007	0.149	5.07695e-67	CD8 HNRNPH1+ Teff	IGFBP7
3.02351e-71	-1.94405	0.079	0.25	8.37785e-67	CD8 HNRNPH1+ Teff	SLIRP
3.51316e-71	-4.32376	0.007	0.149	9.73462e-67	CD8 HNRNPH1+ Teff	APP
4.09609e-71	-1.27041	0.147	0.34	1.13499e-66	CD8 HNRNPH1+ Teff	NOP10
4.8133e-71	1.70245	0.166	0.068	1.33372e-66	CD8 HNRNPH1+ Teff	AC004687.1
5.44056e-71	-6.41113	0.001	0.139	1.50753e-66	CD8 HNRNPH1+ Teff	RHOBTB3
7.451e-71	1.51465	0.161	0.064	2.0646e-66	CD8 HNRNPH1+ Teff	SNAP47
7.48336e-71	-1.12699	0.157	0.354	2.07356e-66	CD8 HNRNPH1+ Teff	BRK1
1.21376e-70	1.75014	0.127	0.045	3.36321e-66	CD8 HNRNPH1+ Teff	DUSP16
1.47566e-70	-6.5942	0.001	0.138	4.08891e-66	CD8 HNRNPH1+ Teff	PLP1
1.49016e-70	1.02228	0.287	0.148	4.12909e-66	CD8 HNRNPH1+ Teff	RHOH
3.12945e-70	1.31198	0.337	0.2	8.67141e-66	CD8 HNRNPH1+ Teff	PNN
3.83677e-70	2.55771	0.074	0.019	1.06313e-65	CD8 HNRNPH1+ Teff	Z93241.1
3.96761e-70	-1.10512	0.17	0.366	1.09939e-65	CD8 HNRNPH1+ Teff	SEC11A
4.23539e-70	-4.46714	0.007	0.147	1.17358e-65	CD8 HNRNPH1+ Teff	PHACTR1
4.42644e-70	1.27257	0.292	0.161	1.22652e-65	CD8 HNRNPH1+ Teff	TRA2A
4.43749e-70	-2.40262	0.058	0.221	1.22958e-65	CD8 HNRNPH1+ Teff	CTSZ
5.48203e-70	-1.36193	0.127	0.312	1.51902e-65	CD8 HNRNPH1+ Teff	VDAC1
6.32539e-70	1.49764	0.25	0.129	1.7527e-65	CD8 HNRNPH1+ Teff	PHIP
7.3493e-70	-1.27552	0.149	0.337	2.03642e-65	CD8 HNRNPH1+ Teff	NDUFA11
8.81457e-70	1.58273	0.195	0.088	2.44243e-65	CD8 HNRNPH1+ Teff	AC016831.5
9.82116e-70	-0.519657	0.899	0.926	2.72135e-65	CD8 HNRNPH1+ Teff	ATP5F1E
1.024e-69	2.21881	0.078	0.021	2.8374e-65	CD8 HNRNPH1+ Teff	MIR181A1HG
1.64083e-69	1.70757	0.139	0.052	4.54658e-65	CD8 HNRNPH1+ Teff	GLCCI1
1.76663e-69	-1.33233	0.128	0.313	4.89517e-65	CD8 HNRNPH1+ Teff	ATP6V0B
2.293e-69	1.86028	0.115	0.039	6.35366e-65	CD8 HNRNPH1+ Teff	S100PBP
2.38838e-69	-0.937836	0.27	0.47	6.61795e-65	CD8 HNRNPH1+ Teff	MZT2B
2.98266e-69	-0.726562	0.419	0.604	8.26466e-65	CD8 HNRNPH1+ Teff	EIF3K
3.50405e-69	1.66521	0.185	0.082	9.70938e-65	CD8 HNRNPH1+ Teff	MLLT6
3.86161e-69	-4.94547	0.004	0.14	1.07001e-64	CD8 HNRNPH1+ Teff	RAB32
4.20971e-69	-8.45329	0	0.134	1.16647e-64	CD8 HNRNPH1+ Teff	EDNRB
5.70556e-69	-1.5854	0.375	0.516	1.58095e-64	CD8 HNRNPH1+ Teff	SDCBP
6.00253e-69	2.05651	0.073	0.019	1.66324e-64	CD8 HNRNPH1+ Teff	LINC01480
6.33165e-69	1.17986	0.235	0.113	1.75444e-64	CD8 HNRNPH1+ Teff	CD247
1.49232e-68	1.80464	0.11	0.036	4.13508e-64	CD8 HNRNPH1+ Teff	SLA2
1.52607e-68	-0.99786	0.202	0.403	4.22858e-64	CD8 HNRNPH1+ Teff	ST13
1.98137e-68	-5.60812	0.003	0.137	5.49017e-64	CD8 HNRNPH1+ Teff	SNCA
2.3381e-68	-1.39996	0.118	0.298	6.47863e-64	CD8 HNRNPH1+ Teff	VDAC2
2.94946e-68	-5.9966	0.003	0.138	8.17265e-64	CD8 HNRNPH1+ Teff	A2M
3.19168e-68	1.81405	0.169	0.072	8.84384e-64	CD8 HNRNPH1+ Teff	CRYBG1
3.8217e-68	-6.53443	0.001	0.133	1.05895e-63	CD8 HNRNPH1+ Teff	BACE2
3.83828e-68	1.1403	0.238	0.117	1.06355e-63	CD8 HNRNPH1+ Teff	HEXIM1
4.15269e-68	0.971	0.39	0.242	1.15067e-63	CD8 HNRNPH1+ Teff	CLEC2B
7.16303e-68	2.91812	0.04	0.007	1.9848e-63	CD8 HNRNPH1+ Teff	AC087623.3
7.3825e-68	1.62088	0.174	0.075	2.04562e-63	CD8 HNRNPH1+ Teff	CYFIP2
9.98209e-68	2.11281	0.096	0.03	2.76594e-63	CD8 HNRNPH1+ Teff	LINC00649
1.85864e-67	1.47275	0.126	0.045	5.1501e-63	CD8 HNRNPH1+ Teff	LINC01943
2.28493e-67	-5.8813	0.003	0.136	6.3313e-63	CD8 HNRNPH1+ Teff	MIA
2.54769e-67	1.7234	0.15	0.06	7.05939e-63	CD8 HNRNPH1+ Teff	BRD1
2.80776e-67	-0.914014	0.603	0.697	7.78003e-63	CD8 HNRNPH1+ Teff	LDHA
3.43137e-67	1.81013	0.121	0.043	9.50799e-63	CD8 HNRNPH1+ Teff	TP53INP1
6.44689e-67	-1.60969	0.123	0.296	1.78637e-62	CD8 HNRNPH1+ Teff	RANBP1
7.28231e-67	-2.73534	0.031	0.177	2.01785e-62	CD8 HNRNPH1+ Teff	GPM6B
7.40547e-67	-1.06952	0.173	0.366	2.05198e-62	CD8 HNRNPH1+ Teff	PSMD8
1.29643e-66	2.30455	0.088	0.027	3.59229e-62	CD8 HNRNPH1+ Teff	NBEAL2
1.74537e-66	2.20609	0.087	0.026	4.83624e-62	CD8 HNRNPH1+ Teff	AL627171.1
1.76464e-66	-1.48921	0.105	0.279	4.88965e-62	CD8 HNRNPH1+ Teff	RHEB
2.31192e-66	1.5732	0.191	0.086	6.40609e-62	CD8 HNRNPH1+ Teff	CENPC
2.67453e-66	-5.21077	0.006	0.139	7.41085e-62	CD8 HNRNPH1+ Teff	HES1
5.37669e-66	1.53664	0.193	0.088	1.48983e-61	CD8 HNRNPH1+ Teff	PBXIP1
6.61653e-66	-3.08295	0.019	0.159	1.83337e-61	CD8 HNRNPH1+ Teff	BLVRB
7.16734e-66	-5.70963	0.005	0.136	1.986e-61	CD8 HNRNPH1+ Teff	IFI27
7.23955e-66	2.20568	0.074	0.02	2.00601e-61	CD8 HNRNPH1+ Teff	TRERF1
1.17287e-65	-1.33609	0.107	0.283	3.24991e-61	CD8 HNRNPH1+ Teff	RAB2A
1.36053e-65	1.49766	0.216	0.105	3.7699e-61	CD8 HNRNPH1+ Teff	DNAJB14
1.80776e-65	-1.83907	0.074	0.235	5.00912e-61	CD8 HNRNPH1+ Teff	NHP2
2.11862e-65	-2.49569	0.036	0.183	5.87049e-61	CD8 HNRNPH1+ Teff	IMPDH2
2.21366e-65	-6.56007	0.001	0.129	6.13382e-61	CD8 HNRNPH1+ Teff	CNN3
3.23943e-65	-1.17535	0.159	0.341	8.97614e-61	CD8 HNRNPH1+ Teff	CUTA
3.55025e-65	-1.7762	0.08	0.242	9.8374e-61	CD8 HNRNPH1+ Teff	LAMTOR2
4.22556e-65	-2.09898	0.057	0.212	1.17086e-60	CD8 HNRNPH1+ Teff	MRPS33
4.51003e-65	1.35806	0.197	0.09	1.24968e-60	CD8 HNRNPH1+ Teff	RNF149
6.86709e-65	0.134541	0.995	0.799	1.9028e-60	CD8 HNRNPH1+ Teff	TMSB4X
7.20283e-65	-1.37685	0.112	0.285	1.99583e-60	CD8 HNRNPH1+ Teff	COX7A2L
8.15966e-65	-1.87598	0.071	0.231	2.26096e-60	CD8 HNRNPH1+ Teff	MYDGF
8.32876e-65	1.61128	0.169	0.073	2.30782e-60	CD8 HNRNPH1+ Teff	CNTRL
1.07276e-64	-4.02912	0.012	0.146	2.97251e-60	CD8 HNRNPH1+ Teff	FCGRT
1.36981e-64	1.49844	0.195	0.09	3.79562e-60	CD8 HNRNPH1+ Teff	CCSER2
1.86032e-64	2.26377	0.052	0.011	5.15475e-60	CD8 HNRNPH1+ Teff	AL158071.4
2.22753e-64	1.98889	0.099	0.032	6.17227e-60	CD8 HNRNPH1+ Teff	ATP8A1
2.67371e-64	-0.798533	0.391	0.565	7.4086e-60	CD8 HNRNPH1+ Teff	RAN
2.77124e-64	1.51926	0.218	0.108	7.67884e-60	CD8 HNRNPH1+ Teff	TMEM259
3.69257e-64	-1.4254	0.116	0.288	1.02317e-59	CD8 HNRNPH1+ Teff	NDUFAB1
4.32345e-64	1.20621	0.333	0.202	1.19798e-59	CD8 HNRNPH1+ Teff	PPP1R2
8.3949e-64	-1.48367	0.125	0.295	2.32614e-59	CD8 HNRNPH1+ Teff	SNRPD1
8.65639e-64	3.25415	0.028	0.004	2.3986e-59	CD8 HNRNPH1+ Teff	AC099811.4
1.04722e-63	1.3852	0.221	0.109	2.90174e-59	CD8 HNRNPH1+ Teff	MAF
1.20039e-63	-1.33603	0.133	0.307	3.32617e-59	CD8 HNRNPH1+ Teff	P4HB
1.2469e-63	1.24751	0.278	0.153	3.45503e-59	CD8 HNRNPH1+ Teff	EPC1
2.24043e-63	-0.768277	0.475	0.626	6.20802e-59	CD8 HNRNPH1+ Teff	COX6B1
2.60057e-63	0.516994	0.443	0.264	7.20592e-59	CD8 HNRNPH1+ Teff	CD52
3.49496e-63	0.667173	0.511	0.363	9.68418e-59	CD8 HNRNPH1+ Teff	PPP1R15A
3.88492e-63	1.86677	0.116	0.041	1.07647e-58	CD8 HNRNPH1+ Teff	FGD3
4.07169e-63	1.59534	0.194	0.091	1.12822e-58	CD8 HNRNPH1+ Teff	CHD3
4.89007e-63	1.67895	0.14	0.055	1.35499e-58	CD8 HNRNPH1+ Teff	STAT4
5.77147e-63	-1.07887	0.179	0.363	1.59922e-58	CD8 HNRNPH1+ Teff	RBX1
6.17573e-63	2.09839	0.069	0.018	1.71123e-58	CD8 HNRNPH1+ Teff	JAKMIP1
6.79949e-63	-4.20896	0.01	0.139	1.88407e-58	CD8 HNRNPH1+ Teff	SLC25A4
7.30335e-63	1.12677	0.202	0.094	2.02369e-58	CD8 HNRNPH1+ Teff	BATF
8.18124e-63	2.3361	0.074	0.02	2.26694e-58	CD8 HNRNPH1+ Teff	PCNX2
8.30808e-63	1.20776	0.358	0.229	2.30209e-58	CD8 HNRNPH1+ Teff	SF3B1
8.3107e-63	-5.74995	0.002	0.126	2.30281e-58	CD8 HNRNPH1+ Teff	PHLDA3
8.66642e-63	1.97305	0.076	0.021	2.40138e-58	CD8 HNRNPH1+ Teff	FCRL3
9.39453e-63	0.962359	0.368	0.227	2.60313e-58	CD8 HNRNPH1+ Teff	PMAIP1
1.13604e-62	-1.23213	0.115	0.288	3.14786e-58	CD8 HNRNPH1+ Teff	EIF3I
1.17186e-62	1.20147	0.257	0.135	3.24712e-58	CD8 HNRNPH1+ Teff	HCLS1
1.17241e-62	1.45449	0.201	0.096	3.24863e-58	CD8 HNRNPH1+ Teff	ITSN2
1.48765e-62	1.1497	0.34	0.205	4.12212e-58	CD8 HNRNPH1+ Teff	CYTOR
2.30913e-62	1.62858	0.169	0.075	6.39837e-58	CD8 HNRNPH1+ Teff	LPIN1
3.18213e-62	-2.97508	0.028	0.165	8.81735e-58	CD8 HNRNPH1+ Teff	METRN
3.75229e-62	-2.12404	0.049	0.197	1.03972e-57	CD8 HNRNPH1+ Teff	VKORC1
4.76721e-62	1.48322	0.201	0.096	1.32095e-57	CD8 HNRNPH1+ Teff	FAM53C
6.9063e-62	-4.80531	0.003	0.126	1.91367e-57	CD8 HNRNPH1+ Teff	TSPAN4
1.01104e-61	1.55163	0.193	0.091	2.80149e-57	CD8 HNRNPH1+ Teff	ZBTB1
1.3631e-61	2.2774	0.062	0.015	3.77702e-57	CD8 HNRNPH1+ Teff	PRR5L
1.39723e-61	1.51192	0.167	0.073	3.87158e-57	CD8 HNRNPH1+ Teff	INPP4B
1.62876e-61	2.13842	0.065	0.017	4.51314e-57	CD8 HNRNPH1+ Teff	GFI1
2.18725e-61	1.30815	0.173	0.076	6.06066e-57	CD8 HNRNPH1+ Teff	ICOS
3.30176e-61	0.802975	0.399	0.251	9.14886e-57	CD8 HNRNPH1+ Teff	EZR
3.72172e-61	0.507392	0.587	0.418	1.03125e-56	CD8 HNRNPH1+ Teff	CYBA
5.37546e-61	3.15361	0.031	0.005	1.48949e-56	CD8 HNRNPH1+ Teff	TRGV10
5.90776e-61	-8.70261	0	0.119	1.63698e-56	CD8 HNRNPH1+ Teff	CAVIN1
6.97674e-61	1.71515	0.147	0.061	1.93318e-56	CD8 HNRNPH1+ Teff	GTPBP1
7.88375e-61	2.16122	0.079	0.023	2.18451e-56	CD8 HNRNPH1+ Teff	PARP15
1.30371e-60	0.63204	0.534	0.39	3.61245e-56	CD8 HNRNPH1+ Teff	PNRC1
1.5078e-60	-4.41208	0.007	0.131	4.17797e-56	CD8 HNRNPH1+ Teff	FSCN1
1.5475e-60	-5.47173	0.002	0.122	4.28798e-56	CD8 HNRNPH1+ Teff	SYNGR1
1.8347e-60	1.81656	0.108	0.038	5.08376e-56	CD8 HNRNPH1+ Teff	MAP4K1
2.50376e-60	-7.6111	0	0.118	6.93767e-56	CD8 HNRNPH1+ Teff	CAVIN3
3.30065e-60	-1.69814	0.069	0.222	9.14578e-56	CD8 HNRNPH1+ Teff	TOMM22
3.31372e-60	-1.61339	0.08	0.235	9.18198e-56	CD8 HNRNPH1+ Teff	PDCD5
3.36649e-60	1.44065	0.232	0.121	9.32821e-56	CD8 HNRNPH1+ Teff	JOSD1
3.64145e-60	1.75418	0.136	0.054	1.00901e-55	CD8 HNRNPH1+ Teff	PHC3
4.26845e-60	1.18417	0.233	0.118	1.18274e-55	CD8 HNRNPH1+ Teff	TAGAP
5.46942e-60	1.75996	0.126	0.048	1.51552e-55	CD8 HNRNPH1+ Teff	CDC14A
5.59744e-60	-0.53912	0.746	0.825	1.551e-55	CD8 HNRNPH1+ Teff	SRP14
6.63105e-60	1.72841	0.136	0.054	1.8374e-55	CD8 HNRNPH1+ Teff	CEP85L
7.45051e-60	-1.10839	0.181	0.357	2.06446e-55	CD8 HNRNPH1+ Teff	SNRPG
7.66704e-60	-0.634835	0.535	0.681	2.12446e-55	CD8 HNRNPH1+ Teff	SLC25A3
8.81659e-60	-2.12847	0.048	0.191	2.44299e-55	CD8 HNRNPH1+ Teff	SRM
9.56776e-60	-3.04091	0.025	0.157	2.65113e-55	CD8 HNRNPH1+ Teff	AP1S1
1.10373e-59	1.4962	0.184	0.086	3.05832e-55	CD8 HNRNPH1+ Teff	LPIN2
1.14366e-59	1.58088	0.138	0.056	3.16897e-55	CD8 HNRNPH1+ Teff	NFATC2
1.2411e-59	-2.75437	0.025	0.157	3.43897e-55	CD8 HNRNPH1+ Teff	CDK4
1.34733e-59	-1.31036	0.105	0.268	3.73332e-55	CD8 HNRNPH1+ Teff	RAB7A
1.82715e-59	0.743744	0.358	0.217	5.06286e-55	CD8 HNRNPH1+ Teff	HMGB2
1.83627e-59	1.70633	0.104	0.036	5.08811e-55	CD8 HNRNPH1+ Teff	PCED1B
1.96214e-59	-2.35995	0.032	0.168	5.4369e-55	CD8 HNRNPH1+ Teff	ADI1
2.41514e-59	-5.42077	0.003	0.121	6.6921e-55	CD8 HNRNPH1+ Teff	CRIP2
2.93432e-59	-5.70823	0.001	0.118	8.13071e-55	CD8 HNRNPH1+ Teff	VAT1
3.37968e-59	-1.47769	0.092	0.249	9.36475e-55	CD8 HNRNPH1+ Teff	OSTC
3.80846e-59	-1.4836	0.11	0.27	1.05529e-54	CD8 HNRNPH1+ Teff	YBX3
4.77727e-59	1.45687	0.229	0.12	1.32373e-54	CD8 HNRNPH1+ Teff	NIPBL
4.97778e-59	1.36898	0.18	0.082	1.37929e-54	CD8 HNRNPH1+ Teff	SLC9A3R1
6.15473e-59	1.87383	0.113	0.041	1.70541e-54	CD8 HNRNPH1+ Teff	AC013394.1
7.3103e-59	1.69457	0.122	0.046	2.02561e-54	CD8 HNRNPH1+ Teff	CYTH4
8.15664e-59	-1.91835	0.153	0.325	2.26012e-54	CD8 HNRNPH1+ Teff	KRT10
9.85251e-59	-8.71849	0.002	0.118	2.73003e-54	CD8 HNRNPH1+ Teff	DCT
1.229e-58	1.51411	0.204	0.101	3.40543e-54	CD8 HNRNPH1+ Teff	TUT4
1.34567e-58	-5.17903	0.005	0.124	3.72871e-54	CD8 HNRNPH1+ Teff	KLF4
1.47682e-58	-1.42767	0.143	0.306	4.09211e-54	CD8 HNRNPH1+ Teff	ATP5F1C
1.60252e-58	-2.10388	0.045	0.185	4.44042e-54	CD8 HNRNPH1+ Teff	MAGED2
3.1598e-58	1.54435	0.155	0.067	8.75549e-54	CD8 HNRNPH1+ Teff	RNF166
3.94345e-58	-2.10467	0.05	0.19	1.09269e-53	CD8 HNRNPH1+ Teff	UQCC2
4.04063e-58	1.78035	0.149	0.063	1.11962e-53	CD8 HNRNPH1+ Teff	NSUN6
4.0459e-58	0.65688	0.136	0.054	1.12108e-53	CD8 HNRNPH1+ Teff	GNLY
4.14804e-58	1.86183	0.11	0.04	1.14938e-53	CD8 HNRNPH1+ Teff	ATP2A3
4.35141e-58	-1.01762	0.182	0.357	1.20573e-53	CD8 HNRNPH1+ Teff	C4orf3
7.22059e-58	1.57273	0.161	0.071	2.00075e-53	CD8 HNRNPH1+ Teff	RASA2
7.62507e-58	-1.50561	0.099	0.255	2.11283e-53	CD8 HNRNPH1+ Teff	TXNDC17
8.34813e-58	-5.24273	0.006	0.123	2.31318e-53	CD8 HNRNPH1+ Teff	TNFRSF12A
9.19264e-58	1.51005	0.241	0.132	2.54719e-53	CD8 HNRNPH1+ Teff	ASH1L
9.58363e-58	-1.04389	0.51	0.627	2.65553e-53	CD8 HNRNPH1+ Teff	TUBA1B
1.33228e-57	-6.72487	0.002	0.117	3.69162e-53	CD8 HNRNPH1+ Teff	RNASE1
1.60874e-57	-4.14891	0.006	0.124	4.45767e-53	CD8 HNRNPH1+ Teff	ACTN1
2.4831e-57	-3.82549	0.012	0.133	6.88042e-53	CD8 HNRNPH1+ Teff	MFGE8
2.59429e-57	-1.48196	0.092	0.247	7.18852e-53	CD8 HNRNPH1+ Teff	NDUFC1
2.63015e-57	1.51076	0.167	0.076	7.28788e-53	CD8 HNRNPH1+ Teff	NIN
2.84085e-57	-1.64046	0.083	0.234	7.87171e-53	CD8 HNRNPH1+ Teff	PYURF
4.30409e-57	2.0295	0.073	0.021	1.19262e-52	CD8 HNRNPH1+ Teff	ZBP1
4.33697e-57	-1.26993	0.117	0.277	1.20173e-52	CD8 HNRNPH1+ Teff	PHB2
5.2585e-57	-5.41053	0.003	0.117	1.45708e-52	CD8 HNRNPH1+ Teff	RAB34
5.77448e-57	-1.50891	0.085	0.236	1.60005e-52	CD8 HNRNPH1+ Teff	C1orf43
6.07062e-57	1.24705	0.22	0.112	1.68211e-52	CD8 HNRNPH1+ Teff	APBB1IP
6.22733e-57	1.29165	0.274	0.158	1.72553e-52	CD8 HNRNPH1+ Teff	NCOR1
6.86548e-57	-1.02972	0.397	0.527	1.90236e-52	CD8 HNRNPH1+ Teff	PKM
8.25711e-57	-5.60434	0.002	0.116	2.28796e-52	CD8 HNRNPH1+ Teff	NSG1
1.0697e-56	1.45111	0.149	0.064	2.96403e-52	CD8 HNRNPH1+ Teff	SP140
1.13828e-56	-1.20233	0.125	0.288	3.15405e-52	CD8 HNRNPH1+ Teff	SRP9
1.19535e-56	1.50037	0.16	0.071	3.3122e-52	CD8 HNRNPH1+ Teff	NCKAP1L
1.40957e-56	1.43765	0.235	0.127	3.90579e-52	CD8 HNRNPH1+ Teff	FNBP4
1.74417e-56	1.27924	0.178	0.083	4.83291e-52	CD8 HNRNPH1+ Teff	GBP4
2.38859e-56	1.24415	0.188	0.089	6.61854e-52	CD8 HNRNPH1+ Teff	GZMM
2.62723e-56	1.16612	0.322	0.2	7.27978e-52	CD8 HNRNPH1+ Teff	IQGAP1
2.74747e-56	1.25959	0.208	0.104	7.61297e-52	CD8 HNRNPH1+ Teff	SERPINB9
3.07453e-56	1.696	0.139	0.058	8.5192e-52	CD8 HNRNPH1+ Teff	TNF
3.08731e-56	2.4641	0.055	0.014	8.55464e-52	CD8 HNRNPH1+ Teff	ABCA7
3.14457e-56	-7.48027	0.001	0.113	8.7133e-52	CD8 HNRNPH1+ Teff	FN1
3.5277e-56	1.82753	0.088	0.029	9.7749e-52	CD8 HNRNPH1+ Teff	SFMBT2
3.66674e-56	-1.08136	0.14	0.307	1.01602e-51	CD8 HNRNPH1+ Teff	EIF3D
4.08087e-56	1.84627	0.109	0.04	1.13077e-51	CD8 HNRNPH1+ Teff	PIK3CD
4.61617e-56	1.93147	0.104	0.037	1.27909e-51	CD8 HNRNPH1+ Teff	KMT2E-AS1
5.57902e-56	-4.12846	0.007	0.123	1.54589e-51	CD8 HNRNPH1+ Teff	GSTM3
5.8792e-56	-1.22152	0.138	0.301	1.62907e-51	CD8 HNRNPH1+ Teff	MINOS1
7.47051e-56	1.72389	0.147	0.064	2.07e-51	CD8 HNRNPH1+ Teff	KIAA2026
1.03596e-55	0.895728	0.255	0.134	2.87054e-51	CD8 HNRNPH1+ Teff	GIMAP7
1.25663e-55	-2.87361	0.019	0.141	3.48199e-51	CD8 HNRNPH1+ Teff	CRTAP
1.42469e-55	1.10743	0.379	0.258	3.94766e-51	CD8 HNRNPH1+ Teff	RBM25
1.50298e-55	-1.61051	0.067	0.211	4.16461e-51	CD8 HNRNPH1+ Teff	APEX1
2.1554e-55	2.07857	0.081	0.026	5.9724e-51	CD8 HNRNPH1+ Teff	IKZF2
2.48332e-55	-1.29085	0.131	0.289	6.88104e-51	CD8 HNRNPH1+ Teff	ZNHIT1
3.00806e-55	1.46012	0.184	0.088	8.33503e-51	CD8 HNRNPH1+ Teff	ZMYM2
4.26981e-55	-4.38496	0.004	0.115	1.18312e-50	CD8 HNRNPH1+ Teff	PPFIBP1
4.30525e-55	-0.857908	0.25	0.431	1.19294e-50	CD8 HNRNPH1+ Teff	RBM3
5.163e-55	-2.2717	0.028	0.154	1.43061e-50	CD8 HNRNPH1+ Teff	SERPINB6
5.34691e-55	-1.09071	0.568	0.65	1.48157e-50	CD8 HNRNPH1+ Teff	HSPB1
6.23049e-55	-0.940048	0.231	0.404	1.72641e-50	CD8 HNRNPH1+ Teff	ATP5MD
6.3397e-55	-1.58502	0.081	0.227	1.75667e-50	CD8 HNRNPH1+ Teff	ALKBH7
6.68743e-55	1.30175	0.32	0.204	1.85302e-50	CD8 HNRNPH1+ Teff	AKAP9
7.29845e-55	-1.44691	0.09	0.24	2.02233e-50	CD8 HNRNPH1+ Teff	TALDO1
7.66929e-55	1.71446	0.146	0.063	2.12508e-50	CD8 HNRNPH1+ Teff	FAM118A
7.98261e-55	0.433728	0.969	0.925	2.2119e-50	CD8 HNRNPH1+ Teff	MT-CO1
8.28829e-55	2.72274	0.044	0.01	2.2966e-50	CD8 HNRNPH1+ Teff	AL360012.1
9.68407e-55	0.917242	0.315	0.186	2.68336e-50	CD8 HNRNPH1+ Teff	RGCC
1.12609e-54	1.47002	0.164	0.075	3.12028e-50	CD8 HNRNPH1+ Teff	GGA2
1.29689e-54	1.35008	0.17	0.079	3.59356e-50	CD8 HNRNPH1+ Teff	RASSF5
1.71346e-54	-6.92925	0.002	0.111	4.74782e-50	CD8 HNRNPH1+ Teff	IGFBP2
2.19685e-54	-0.783337	0.406	0.564	6.08726e-50	CD8 HNRNPH1+ Teff	NDUFS5
2.28834e-54	-5.40097	0.004	0.115	6.34077e-50	CD8 HNRNPH1+ Teff	PCOLCE
2.47289e-54	1.40342	0.21	0.108	6.85214e-50	CD8 HNRNPH1+ Teff	IRF3
3.64349e-54	-2.85633	0.026	0.149	1.00958e-49	CD8 HNRNPH1+ Teff	CKS1B
3.73443e-54	-1.6384	0.095	0.24	1.03477e-49	CD8 HNRNPH1+ Teff	MDH1
4.81434e-54	-1.44231	0.091	0.24	1.33401e-49	CD8 HNRNPH1+ Teff	TMEM230
5.28062e-54	1.3088	0.196	0.097	1.46321e-49	CD8 HNRNPH1+ Teff	LAT
6.02342e-54	1.08352	0.273	0.156	1.66903e-49	CD8 HNRNPH1+ Teff	TAP1
6.37451e-54	-5.41502	0.001	0.109	1.76631e-49	CD8 HNRNPH1+ Teff	MYO10
6.75278e-54	-0.861925	0.229	0.406	1.87113e-49	CD8 HNRNPH1+ Teff	SNRPB
7.26087e-54	-1.54639	0.082	0.227	2.01191e-49	CD8 HNRNPH1+ Teff	CYC1
9.4229e-54	-0.8959	0.286	0.453	2.61099e-49	CD8 HNRNPH1+ Teff	SEM1
1.2471e-53	-2.41114	0.055	0.188	3.45558e-49	CD8 HNRNPH1+ Teff	GLUL
1.38042e-53	1.23164	0.284	0.169	3.825e-49	CD8 HNRNPH1+ Teff	MYCBP2
1.50768e-53	-1.75492	0.078	0.22	4.17762e-49	CD8 HNRNPH1+ Teff	TSC22D1
1.74923e-53	-5.40041	0.002	0.109	4.84695e-49	CD8 HNRNPH1+ Teff	TFAP2A
1.79252e-53	-3.30335	0.014	0.129	4.9669e-49	CD8 HNRNPH1+ Teff	COPRS
1.82262e-53	1.4742	0.143	0.061	5.05029e-49	CD8 HNRNPH1+ Teff	FAM111A
1.98553e-53	-1.46873	0.098	0.245	5.50171e-49	CD8 HNRNPH1+ Teff	LSM3
2.2223e-53	-0.908239	0.394	0.533	6.15776e-49	CD8 HNRNPH1+ Teff	PPIB
2.28979e-53	-0.971909	0.187	0.357	6.34479e-49	CD8 HNRNPH1+ Teff	SELENOW
2.38167e-53	1.15536	0.238	0.127	6.59936e-49	CD8 HNRNPH1+ Teff	SOCS1
3.09278e-53	-2.00494	0.05	0.182	8.56979e-49	CD8 HNRNPH1+ Teff	ESD
3.22204e-53	-4.02037	0.008	0.119	8.92795e-49	CD8 HNRNPH1+ Teff	ST3GAL4
3.56765e-53	1.49575	0.194	0.098	9.88559e-49	CD8 HNRNPH1+ Teff	PER1
4.726e-53	1.88896	0.071	0.021	1.30953e-48	CD8 HNRNPH1+ Teff	ASB2
5.04334e-53	-1.35948	0.094	0.242	1.39746e-48	CD8 HNRNPH1+ Teff	TMEM14B
5.09808e-53	-1.16517	0.164	0.323	1.41263e-48	CD8 HNRNPH1+ Teff	ATP5F1A
5.1023e-53	-0.986773	0.19	0.355	1.4138e-48	CD8 HNRNPH1+ Teff	NDUFB10
5.38664e-53	2.1974	0.081	0.026	1.49258e-48	CD8 HNRNPH1+ Teff	AC092683.1
5.40119e-53	1.49296	0.155	0.069	1.49661e-48	CD8 HNRNPH1+ Teff	PLEKHA2
5.55519e-53	1.96889	0.096	0.034	1.53929e-48	CD8 HNRNPH1+ Teff	ZNF335
5.79762e-53	-6.55235	0.001	0.107	1.60646e-48	CD8 HNRNPH1+ Teff	GDF15
5.96544e-53	1.44677	0.114	0.044	1.65296e-48	CD8 HNRNPH1+ Teff	LRMP
7.44101e-53	0.447141	0.783	0.655	2.06183e-48	CD8 HNRNPH1+ Teff	SAT1
8.01071e-53	1.35799	0.23	0.126	2.21969e-48	CD8 HNRNPH1+ Teff	KDM5A
9.02702e-53	1.53615	0.144	0.063	2.5013e-48	CD8 HNRNPH1+ Teff	EHBP1L1
9.45017e-53	1.15747	0.271	0.157	2.61855e-48	CD8 HNRNPH1+ Teff	NAP1L4
9.88847e-53	1.46451	0.15	0.066	2.74e-48	CD8 HNRNPH1+ Teff	FAM129A
1.0101e-52	2.32014	0.046	0.011	2.79888e-48	CD8 HNRNPH1+ Teff	KCNK5
1.43808e-52	1.45967	0.146	0.064	3.98478e-48	CD8 HNRNPH1+ Teff	BCL2L11
2.03093e-52	1.66186	0.127	0.053	5.62749e-48	CD8 HNRNPH1+ Teff	FAM214A
2.04114e-52	-2.35875	0.031	0.153	5.65579e-48	CD8 HNRNPH1+ Teff	CD151
2.50813e-52	1.02901	0.345	0.222	6.94979e-48	CD8 HNRNPH1+ Teff	AHNAK
2.55134e-52	1.08175	0.29	0.173	7.0695e-48	CD8 HNRNPH1+ Teff	NFKBIZ
2.72864e-52	-0.604907	0.561	0.686	7.56079e-48	CD8 HNRNPH1+ Teff	OST4
2.85423e-52	-0.760052	0.229	0.409	7.90879e-48	CD8 HNRNPH1+ Teff	EIF3F
2.93859e-52	1.48332	0.181	0.088	8.14253e-48	CD8 HNRNPH1+ Teff	TTC14
3.04332e-52	1.20794	0.207	0.106	8.43274e-48	CD8 HNRNPH1+ Teff	SKAP1
3.59355e-52	-1.06699	0.174	0.333	9.95737e-48	CD8 HNRNPH1+ Teff	NDUFS6
3.69171e-52	-1.92522	0.046	0.175	1.02294e-47	CD8 HNRNPH1+ Teff	NDUFS4
5.0061e-52	-1.47841	0.08	0.223	1.38714e-47	CD8 HNRNPH1+ Teff	MRPL52
5.16308e-52	2.19145	0.08	0.026	1.43064e-47	CD8 HNRNPH1+ Teff	KMT5C
6.31082e-52	-4.05461	0.011	0.121	1.74866e-47	CD8 HNRNPH1+ Teff	LY96
7.69292e-52	-2.69926	0.022	0.138	2.13163e-47	CD8 HNRNPH1+ Teff	CBR1
7.84575e-52	-2.636	0.026	0.145	2.17398e-47	CD8 HNRNPH1+ Teff	MRPL15
7.86493e-52	-7.87217	0	0.103	2.17929e-47	CD8 HNRNPH1+ Teff	QPCT
9.18259e-52	1.53921	0.144	0.063	2.5444e-47	CD8 HNRNPH1+ Teff	RAPGEF1
1.24776e-51	1.77044	0.102	0.038	3.45742e-47	CD8 HNRNPH1+ Teff	FAM53B
1.35428e-51	-4.88109	0.003	0.108	3.75258e-47	CD8 HNRNPH1+ Teff	MEF2C
1.56047e-51	-6.98696	0.002	0.105	4.32392e-47	CD8 HNRNPH1+ Teff	CYR61
1.59112e-51	1.81732	0.097	0.035	4.40883e-47	CD8 HNRNPH1+ Teff	MPHOSPH9
1.60618e-51	-1.02661	0.21	0.373	4.45057e-47	CD8 HNRNPH1+ Teff	RPL22L1
1.66999e-51	2.4246	0.042	0.009	4.62737e-47	CD8 HNRNPH1+ Teff	ABCD2
1.9284e-51	-3.82012	0.01	0.118	5.34341e-47	CD8 HNRNPH1+ Teff	GCSH
2.48902e-51	1.4219	0.229	0.126	6.89682e-47	CD8 HNRNPH1+ Teff	ATM
2.50856e-51	0.138286	0.589	0.417	6.95096e-47	CD8 HNRNPH1+ Teff	NFKBIA
2.6264e-51	1.7391	0.113	0.044	7.2775e-47	CD8 HNRNPH1+ Teff	SACM1L
2.75574e-51	-1.27638	0.093	0.239	7.63588e-47	CD8 HNRNPH1+ Teff	NOL7
2.99498e-51	-6.16811	0.001	0.103	8.29878e-47	CD8 HNRNPH1+ Teff	FAM213A
3.11576e-51	1.58933	0.142	0.063	8.63346e-47	CD8 HNRNPH1+ Teff	RBL2
3.7204e-51	-0.863992	0.243	0.414	1.03089e-46	CD8 HNRNPH1+ Teff	NDUFA1
4.75271e-51	1.89042	0.092	0.033	1.31693e-46	CD8 HNRNPH1+ Teff	DZIP3
5.05679e-51	-1.199	0.152	0.305	1.40119e-46	CD8 HNRNPH1+ Teff	NDUFB1
6.29817e-51	-1.70022	0.085	0.224	1.74516e-46	CD8 HNRNPH1+ Teff	TUBA1C
8.5241e-51	1.40043	0.237	0.132	2.36194e-46	CD8 HNRNPH1+ Teff	TLE4
9.1171e-51	-2.8912	0.02	0.133	2.52626e-46	CD8 HNRNPH1+ Teff	MYC
1.2096e-50	1.01373	0.304	0.186	3.35169e-46	CD8 HNRNPH1+ Teff	ABHD17A
1.26558e-50	-8.39273	0	0.1	3.50681e-46	CD8 HNRNPH1+ Teff	PIR
1.33347e-50	-5.88179	0.001	0.102	3.69492e-46	CD8 HNRNPH1+ Teff	AEBP1
1.52844e-50	1.47106	0.203	0.107	4.23516e-46	CD8 HNRNPH1+ Teff	RBM5
1.55829e-50	-6.51064	0.002	0.103	4.31786e-46	CD8 HNRNPH1+ Teff	CTHRC1
1.75163e-50	-1.04583	0.167	0.326	4.8536e-46	CD8 HNRNPH1+ Teff	HIGD2A
1.93446e-50	-1.40709	0.109	0.252	5.3602e-46	CD8 HNRNPH1+ Teff	NDUFB3
2.82123e-50	-1.48449	0.074	0.211	7.81736e-46	CD8 HNRNPH1+ Teff	LSM4
2.9593e-50	-4.20916	0.017	0.126	8.19993e-46	CD8 HNRNPH1+ Teff	FCER1G
3.37147e-50	-0.789089	0.604	0.678	9.34202e-46	CD8 HNRNPH1+ Teff	TPI1
3.47273e-50	-2.60709	0.051	0.176	9.62258e-46	CD8 HNRNPH1+ Teff	CEBPD
4.23159e-50	1.77439	0.08	0.027	1.17253e-45	CD8 HNRNPH1+ Teff	NELL2
4.35621e-50	1.30708	0.212	0.112	1.20706e-45	CD8 HNRNPH1+ Teff	RORA
5.25938e-50	-2.24725	0.037	0.157	1.45732e-45	CD8 HNRNPH1+ Teff	NDUFA8
5.46185e-50	-5.90757	0.002	0.102	1.51342e-45	CD8 HNRNPH1+ Teff	RND3
7.61799e-50	-1.14937	0.134	0.284	2.11087e-45	CD8 HNRNPH1+ Teff	SMDT1
7.698e-50	-1.02936	0.12	0.273	2.13304e-45	CD8 HNRNPH1+ Teff	RSL1D1
1.08557e-49	1.42664	0.194	0.099	3.00801e-45	CD8 HNRNPH1+ Teff	MSI2
1.22571e-49	1.18599	0.312	0.2	3.39631e-45	CD8 HNRNPH1+ Teff	DHX36
1.23318e-49	-0.760203	0.299	0.468	3.41702e-45	CD8 HNRNPH1+ Teff	SNRPD2
1.36359e-49	1.369	0.192	0.097	3.77836e-45	CD8 HNRNPH1+ Teff	PPP1R15B
1.66492e-49	-1.09464	0.118	0.267	4.61334e-45	CD8 HNRNPH1+ Teff	TUFM
1.71769e-49	-2.12136	0.054	0.18	4.75956e-45	CD8 HNRNPH1+ Teff	UPP1
2.02685e-49	0.637239	0.437	0.301	5.6162e-45	CD8 HNRNPH1+ Teff	COTL1
2.27837e-49	-1.09403	0.136	0.287	6.31312e-45	CD8 HNRNPH1+ Teff	GADD45GIP1
2.36051e-49	1.50434	0.151	0.07	6.54073e-45	CD8 HNRNPH1+ Teff	ERAP2
2.56643e-49	-2.06201	0.043	0.166	7.11133e-45	CD8 HNRNPH1+ Teff	FLOT1
2.57815e-49	-0.990167	0.16	0.316	7.14379e-45	CD8 HNRNPH1+ Teff	UXT
3.35774e-49	1.33401	0.207	0.11	9.30396e-45	CD8 HNRNPH1+ Teff	GABARAPL1
3.47881e-49	1.63776	0.153	0.071	9.63943e-45	CD8 HNRNPH1+ Teff	ARHGAP4
3.54347e-49	1.15385	0.223	0.121	9.81861e-45	CD8 HNRNPH1+ Teff	ZBTB38
3.6878e-49	-6.43011	0.001	0.099	1.02185e-44	CD8 HNRNPH1+ Teff	PLTP
6.09242e-49	1.38869	0.204	0.109	1.68815e-44	CD8 HNRNPH1+ Teff	USP34
6.86742e-49	1.43063	0.219	0.121	1.90289e-44	CD8 HNRNPH1+ Teff	BDP1
8.43227e-49	1.55663	0.148	0.068	2.3365e-44	CD8 HNRNPH1+ Teff	SAMD9L
9.96548e-49	-0.908	0.278	0.437	2.76134e-44	CD8 HNRNPH1+ Teff	TAGLN2
1.01733e-48	1.2013	0.274	0.165	2.81891e-44	CD8 HNRNPH1+ Teff	BOD1L1
1.01836e-48	0.666578	0.577	0.486	2.82178e-44	CD8 HNRNPH1+ Teff	EIF4A2
1.01847e-48	1.28254	0.136	0.059	2.82208e-44	CD8 HNRNPH1+ Teff	JAML
1.13383e-48	-1.26326	0.1	0.242	3.14173e-44	CD8 HNRNPH1+ Teff	LAMTOR1
1.16946e-48	1.42134	0.187	0.096	3.24046e-44	CD8 HNRNPH1+ Teff	OFD1
1.26944e-48	-6.53203	0.001	0.098	3.5175e-44	CD8 HNRNPH1+ Teff	GNG11
1.29661e-48	0.412211	0.125	0.052	3.59277e-44	CD8 HNRNPH1+ Teff	CCL3L1
1.40428e-48	-1.96375	0.066	0.192	3.89112e-44	CD8 HNRNPH1+ Teff	SMS
1.51492e-48	2.28652	0.065	0.02	4.19769e-44	CD8 HNRNPH1+ Teff	ABCA2
1.77411e-48	1.07645	0.26	0.15	4.91589e-44	CD8 HNRNPH1+ Teff	PAXX
1.87e-48	1.77585	0.092	0.034	5.18158e-44	CD8 HNRNPH1+ Teff	PSD4
1.87212e-48	-0.724553	0.246	0.422	5.18746e-44	CD8 HNRNPH1+ Teff	TRMT112
1.8948e-48	1.5412	0.156	0.074	5.2503e-44	CD8 HNRNPH1+ Teff	NFATC3
2.64746e-48	-3.15578	0.016	0.122	7.33584e-44	CD8 HNRNPH1+ Teff	TBC1D7
3.41561e-48	-1.73212	0.083	0.216	9.46432e-44	CD8 HNRNPH1+ Teff	METTL9
4.10849e-48	1.4497	0.171	0.084	1.13842e-43	CD8 HNRNPH1+ Teff	BIRC6
5.04815e-48	-1.72868	0.043	0.165	1.39879e-43	CD8 HNRNPH1+ Teff	PTTG1IP
5.05106e-48	2.05942	0.067	0.02	1.3996e-43	CD8 HNRNPH1+ Teff	UBASH3A
6.00265e-48	1.73594	0.124	0.053	1.66328e-43	CD8 HNRNPH1+ Teff	KIAA1109
6.01886e-48	1.24125	0.267	0.162	1.66777e-43	CD8 HNRNPH1+ Teff	ROCK1
6.61614e-48	-1.01221	0.141	0.293	1.83327e-43	CD8 HNRNPH1+ Teff	COPS9
7.61298e-48	-1.45478	0.076	0.209	2.10948e-43	CD8 HNRNPH1+ Teff	EPB41L4A-AS1
7.67383e-48	1.03208	0.315	0.201	2.12634e-43	CD8 HNRNPH1+ Teff	BPTF
7.85498e-48	0.860904	0.326	0.204	2.17654e-43	CD8 HNRNPH1+ Teff	STK17A
7.95014e-48	1.16424	0.262	0.156	2.2029e-43	CD8 HNRNPH1+ Teff	IVNS1ABP
8.18839e-48	-1.12564	0.147	0.294	2.26892e-43	CD8 HNRNPH1+ Teff	SNRPF
8.91798e-48	-2.32432	0.043	0.161	2.47108e-43	CD8 HNRNPH1+ Teff	CSRP1
9.21083e-48	-2.21466	0.034	0.149	2.55223e-43	CD8 HNRNPH1+ Teff	TCEAL8
1.20064e-47	1.70768	0.114	0.047	3.32685e-43	CD8 HNRNPH1+ Teff	UHRF2
1.26809e-47	-5.0572	0.003	0.1	3.51376e-43	CD8 HNRNPH1+ Teff	RAB38
1.33944e-47	1.68306	0.136	0.061	3.71147e-43	CD8 HNRNPH1+ Teff	ERO1B
1.49773e-47	-1.86862	0.034	0.151	4.15005e-43	CD8 HNRNPH1+ Teff	SYPL1
1.56205e-47	-7.1016	0	0.095	4.32827e-43	CD8 HNRNPH1+ Teff	NRP2
1.88435e-47	1.78459	0.074	0.024	5.22134e-43	CD8 HNRNPH1+ Teff	PRKCQ
1.96664e-47	2.65107	0.037	0.008	5.44937e-43	CD8 HNRNPH1+ Teff	AL451085.1
2.12619e-47	0.946182	0.431	0.328	5.89146e-43	CD8 HNRNPH1+ Teff	SRRM2
2.47186e-47	-2.16247	0.041	0.158	6.84927e-43	CD8 HNRNPH1+ Teff	CYSTM1
2.65382e-47	-3.82494	0.005	0.104	7.35348e-43	CD8 HNRNPH1+ Teff	HEBP1
2.77685e-47	1.21632	0.2	0.105	7.69438e-43	CD8 HNRNPH1+ Teff	PTGER4
3.59799e-47	-5.73773	0.001	0.096	9.96967e-43	CD8 HNRNPH1+ Teff	CLIC4
3.74038e-47	1.06879	0.22	0.118	1.03642e-42	CD8 HNRNPH1+ Teff	GIMAP4
4.154e-47	-1.76013	0.058	0.181	1.15103e-42	CD8 HNRNPH1+ Teff	ARL2
4.22632e-47	-1.25616	0.105	0.245	1.17107e-42	CD8 HNRNPH1+ Teff	ILF2
4.90091e-47	-2.39254	0.03	0.141	1.35799e-42	CD8 HNRNPH1+ Teff	ZNF593
4.99089e-47	1.12482	0.271	0.161	1.38293e-42	CD8 HNRNPH1+ Teff	SP100
5.13313e-47	-1.44676	0.091	0.223	1.42234e-42	CD8 HNRNPH1+ Teff	SNRPC
5.23703e-47	1.46915	0.152	0.071	1.45113e-42	CD8 HNRNPH1+ Teff	FRYL
5.53897e-47	-1.00936	0.142	0.292	1.53479e-42	CD8 HNRNPH1+ Teff	EIF2S2
7.25253e-47	1.16494	0.306	0.197	2.0096e-42	CD8 HNRNPH1+ Teff	MPHOSPH8
7.52292e-47	-1.83869	0.059	0.182	2.08453e-42	CD8 HNRNPH1+ Teff	FAM162A
7.81184e-47	1.12041	0.24	0.136	2.16458e-42	CD8 HNRNPH1+ Teff	CDKN1B
1.13009e-46	-1.83927	0.039	0.156	3.13138e-42	CD8 HNRNPH1+ Teff	REXO2
1.20365e-46	1.40644	0.171	0.085	3.33519e-42	CD8 HNRNPH1+ Teff	SETD2
1.38414e-46	1.19543	0.237	0.135	3.83531e-42	CD8 HNRNPH1+ Teff	BHLHE40
1.42504e-46	1.36661	0.191	0.1	3.94865e-42	CD8 HNRNPH1+ Teff	PPP4R3A
1.82877e-46	1.53419	0.121	0.051	5.06734e-42	CD8 HNRNPH1+ Teff	CCDC69
2.26141e-46	-1.02911	0.152	0.299	6.26614e-42	CD8 HNRNPH1+ Teff	LSM7
2.70778e-46	1.87403	0.078	0.026	7.503e-42	CD8 HNRNPH1+ Teff	TRANK1
3.28615e-46	-1.3516	0.086	0.218	9.10558e-42	CD8 HNRNPH1+ Teff	NDUFB5
3.40291e-46	-5.8247	0.002	0.096	9.42911e-42	CD8 HNRNPH1+ Teff	CTSK
4.27392e-46	1.04944	0.282	0.173	1.18426e-41	CD8 HNRNPH1+ Teff	PPP1R12A
4.44472e-46	1.54965	0.128	0.056	1.23159e-41	CD8 HNRNPH1+ Teff	ST8SIA4
4.77187e-46	-1.28897	0.095	0.23	1.32224e-41	CD8 HNRNPH1+ Teff	NDUFAF3
4.95529e-46	3.15725	0.023	0.004	1.37306e-41	CD8 HNRNPH1+ Teff	DBH-AS1
5.87219e-46	1.54595	0.13	0.058	1.62713e-41	CD8 HNRNPH1+ Teff	MOB3A
6.24335e-46	2.13925	0.052	0.014	1.72997e-41	CD8 HNRNPH1+ Teff	SLFN13
6.31075e-46	-1.13896	0.136	0.278	1.74865e-41	CD8 HNRNPH1+ Teff	NDUFA6
7.09332e-46	-9.23886	0	0.091	1.96549e-41	CD8 HNRNPH1+ Teff	BCAN
7.32008e-46	-5.06799	0.004	0.098	2.02832e-41	CD8 HNRNPH1+ Teff	SELENOP
9.63886e-46	1.34179	0.154	0.073	2.67083e-41	CD8 HNRNPH1+ Teff	RHOF
1.0648e-45	-1.26926	0.104	0.239	2.95046e-41	CD8 HNRNPH1+ Teff	PSMB2
1.1721e-45	0.709874	0.395	0.282	3.24777e-41	CD8 HNRNPH1+ Teff	RSRC2
1.26195e-45	-0.686396	0.529	0.638	3.49673e-41	CD8 HNRNPH1+ Teff	PPDPF
1.31504e-45	-7.97672	0	0.091	3.64385e-41	CD8 HNRNPH1+ Teff	CAV2
1.47762e-45	-1.68547	0.07	0.194	4.09435e-41	CD8 HNRNPH1+ Teff	COMT
1.93015e-45	1.5926	0.108	0.044	5.34826e-41	CD8 HNRNPH1+ Teff	ARHGEF3
2.03707e-45	1.03518	0.213	0.116	5.64451e-41	CD8 HNRNPH1+ Teff	PCF11
2.14472e-45	1.10567	0.261	0.156	5.94279e-41	CD8 HNRNPH1+ Teff	MYADM
2.29729e-45	-4.61927	0.003	0.096	6.36556e-41	CD8 HNRNPH1+ Teff	QPRT
2.50222e-45	-0.749282	0.224	0.387	6.93339e-41	CD8 HNRNPH1+ Teff	APRT
2.70213e-45	-4.51586	0.004	0.098	7.48732e-41	CD8 HNRNPH1+ Teff	IFNGR2
2.70548e-45	-2.94437	0.015	0.115	7.49662e-41	CD8 HNRNPH1+ Teff	FAM210B
2.74261e-45	-1.2188	0.116	0.254	7.5995e-41	CD8 HNRNPH1+ Teff	POLR2J
2.92787e-45	-0.878666	0.23	0.385	8.11283e-41	CD8 HNRNPH1+ Teff	ATP5ME
4.77443e-45	1.49725	0.147	0.069	1.32295e-40	CD8 HNRNPH1+ Teff	CREBZF
4.90674e-45	1.3502	0.204	0.111	1.35961e-40	CD8 HNRNPH1+ Teff	ODF2L
5.51864e-45	-1.55082	0.068	0.191	1.52916e-40	CD8 HNRNPH1+ Teff	DNPH1
6.52711e-45	1.4649	0.134	0.06	1.8086e-40	CD8 HNRNPH1+ Teff	RNF125
6.87515e-45	0.453977	0.399	0.257	1.90503e-40	CD8 HNRNPH1+ Teff	LAPTM5
7.70313e-45	1.4879	0.151	0.072	2.13446e-40	CD8 HNRNPH1+ Teff	EPB41
7.95678e-45	1.72982	0.1	0.04	2.20474e-40	CD8 HNRNPH1+ Teff	TBC1D2B
8.75099e-45	-6.00131	0.004	0.096	2.42481e-40	CD8 HNRNPH1+ Teff	C11orf96
9.72293e-45	-1.81088	0.519	0.568	2.69413e-40	CD8 HNRNPH1+ Teff	MT2A
1.04453e-44	-0.810813	0.178	0.333	2.89428e-40	CD8 HNRNPH1+ Teff	ERP29
1.8273e-44	-6.26136	0.001	0.09	5.06326e-40	CD8 HNRNPH1+ Teff	FKBP10
1.89264e-44	1.55748	0.172	0.088	5.24432e-40	CD8 HNRNPH1+ Teff	PRMT9
1.97833e-44	-1.30233	0.101	0.233	5.48176e-40	CD8 HNRNPH1+ Teff	NAA38
2.28248e-44	1.231	0.263	0.162	6.32451e-40	CD8 HNRNPH1+ Teff	PRPF4B
2.87816e-44	-2.10838	0.037	0.147	7.97509e-40	CD8 HNRNPH1+ Teff	GGCT
2.93387e-44	2.02513	0.051	0.014	8.12947e-40	CD8 HNRNPH1+ Teff	LINC02084
3.3888e-44	-2.22948	0.024	0.128	9.39001e-40	CD8 HNRNPH1+ Teff	POLD2
3.4931e-44	-1.9881	0.044	0.158	9.67903e-40	CD8 HNRNPH1+ Teff	TUBB2A
3.53761e-44	1.47654	0.16	0.08	9.80237e-40	CD8 HNRNPH1+ Teff	NSD1
3.9591e-44	-2.01521	0.039	0.149	1.09703e-39	CD8 HNRNPH1+ Teff	NAXE
4.51526e-44	-1.52164	0.067	0.188	1.25113e-39	CD8 HNRNPH1+ Teff	MRPL14
5.00043e-44	-2.27942	0.032	0.139	1.38557e-39	CD8 HNRNPH1+ Teff	SPTSSA
5.01305e-44	-1.04043	0.305	0.442	1.38907e-39	CD8 HNRNPH1+ Teff	PGK1
5.05796e-44	0.844363	0.437	0.327	1.40151e-39	CD8 HNRNPH1+ Teff	DNAJB6
5.34171e-44	2.52751	0.042	0.01	1.48014e-39	CD8 HNRNPH1+ Teff	ANO9
5.37568e-44	3.23055	0.021	0.003	1.48955e-39	CD8 HNRNPH1+ Teff	PPP1R2C
5.479e-44	-1.08071	0.129	0.269	1.51818e-39	CD8 HNRNPH1+ Teff	PPA1
5.74167e-44	-5.93132	0.001	0.09	1.59096e-39	CD8 HNRNPH1+ Teff	FCGR2A
6.31784e-44	2.04765	0.056	0.016	1.75061e-39	CD8 HNRNPH1+ Teff	ABCB1
6.48421e-44	-1.06668	0.128	0.267	1.79671e-39	CD8 HNRNPH1+ Teff	PSMB6
6.49014e-44	-1.45788	0.067	0.189	1.79835e-39	CD8 HNRNPH1+ Teff	KDELR1
7.22044e-44	1.13015	0.162	0.079	2.00071e-39	CD8 HNRNPH1+ Teff	SIT1
9.45941e-44	-2.62754	0.029	0.133	2.62111e-39	CD8 HNRNPH1+ Teff	CAPG
9.73348e-44	-1.24576	0.107	0.238	2.69705e-39	CD8 HNRNPH1+ Teff	SSR3
1.0023e-43	-0.905851	0.61	0.682	2.77727e-39	CD8 HNRNPH1+ Teff	H2AFZ
1.03377e-43	-0.977473	0.146	0.289	2.86448e-39	CD8 HNRNPH1+ Teff	AURKAIP1
1.31551e-43	-1.12272	0.114	0.249	3.64513e-39	CD8 HNRNPH1+ Teff	CCT5
1.51285e-43	-2.0118	0.039	0.149	4.19196e-39	CD8 HNRNPH1+ Teff	VEGFB
1.54742e-43	0.959141	0.339	0.225	4.28776e-39	CD8 HNRNPH1+ Teff	SLC2A3
1.65524e-43	-1.19276	0.099	0.23	4.5865e-39	CD8 HNRNPH1+ Teff	ATRAID
1.98576e-43	-4.33501	0.006	0.097	5.50235e-39	CD8 HNRNPH1+ Teff	CD68
2.3252e-43	-2.3995	0.025	0.128	6.44288e-39	CD8 HNRNPH1+ Teff	DUSP6
2.68317e-43	-1.15986	0.108	0.241	7.43478e-39	CD8 HNRNPH1+ Teff	TMED10
2.75856e-43	-7.92626	0	0.086	7.64368e-39	CD8 HNRNPH1+ Teff	GPR143
2.79185e-43	0.944811	0.35	0.24	7.73593e-39	CD8 HNRNPH1+ Teff	ACTR2
3.9475e-43	1.77963	0.089	0.034	1.09381e-38	CD8 HNRNPH1+ Teff	USP24
4.39512e-43	0.37354	0.789	0.657	1.21784e-38	CD8 HNRNPH1+ Teff	FOS
4.43799e-43	-1.08904	0.119	0.255	1.22972e-38	CD8 HNRNPH1+ Teff	BANF1
4.47661e-43	2.12558	0.055	0.016	1.24042e-38	CD8 HNRNPH1+ Teff	LETM2
5.21808e-43	-1.9748	0.059	0.173	1.44588e-38	CD8 HNRNPH1+ Teff	HDDC2
5.2482e-43	1.18573	0.209	0.115	1.45422e-38	CD8 HNRNPH1+ Teff	SMC4
5.28162e-43	-4.05955	0.007	0.098	1.46348e-38	CD8 HNRNPH1+ Teff	TCF4
6.55483e-43	-1.28313	0.106	0.236	1.81628e-38	CD8 HNRNPH1+ Teff	ATP5PB
9.32476e-43	1.21599	0.269	0.169	2.5838e-38	CD8 HNRNPH1+ Teff	TNRC6B
9.65882e-43	1.06447	0.278	0.172	2.67636e-38	CD8 HNRNPH1+ Teff	KDM6B
9.74675e-43	-0.789748	0.19	0.343	2.70073e-38	CD8 HNRNPH1+ Teff	WDR83OS
1.00726e-42	1.46041	0.161	0.081	2.79102e-38	CD8 HNRNPH1+ Teff	BCL2
1.24718e-42	-3.23146	0.007	0.098	3.45582e-38	CD8 HNRNPH1+ Teff	CXXC5
1.32246e-42	1.62454	0.11	0.046	3.66441e-38	CD8 HNRNPH1+ Teff	SCLT1
1.33366e-42	-3.19998	0.011	0.105	3.69543e-38	CD8 HNRNPH1+ Teff	PLOD3
1.40165e-42	2.25786	0.04	0.01	3.88384e-38	CD8 HNRNPH1+ Teff	EDARADD
1.46802e-42	1.25077	0.27	0.171	4.06775e-38	CD8 HNRNPH1+ Teff	DYNC1H1
1.56081e-42	1.59645	0.12	0.053	4.32484e-38	CD8 HNRNPH1+ Teff	GAK
1.59781e-42	-6.29676	0	0.086	4.42738e-38	CD8 HNRNPH1+ Teff	EMP2
1.77461e-42	0.994136	0.356	0.249	4.91727e-38	CD8 HNRNPH1+ Teff	SF1
1.9445e-42	-1.45792	0.075	0.195	5.388e-38	CD8 HNRNPH1+ Teff	SDHC
2.04818e-42	1.43885	0.158	0.079	5.67532e-38	CD8 HNRNPH1+ Teff	RBM33
2.11795e-42	1.00455	0.31	0.204	5.86863e-38	CD8 HNRNPH1+ Teff	TAPBP
2.26555e-42	1.4962	0.148	0.072	6.27761e-38	CD8 HNRNPH1+ Teff	DDX39B
2.51559e-42	1.10406	0.251	0.151	6.97046e-38	CD8 HNRNPH1+ Teff	NR3C1
2.71173e-42	-4.07668	0.005	0.094	7.51393e-38	CD8 HNRNPH1+ Teff	CTSH
3.02142e-42	1.71157	0.061	0.019	8.37206e-38	CD8 HNRNPH1+ Teff	KLRC2
4.17783e-42	-1.22938	0.108	0.236	1.15764e-37	CD8 HNRNPH1+ Teff	NDUFS8
4.2857e-42	1.55635	0.079	0.028	1.18753e-37	CD8 HNRNPH1+ Teff	LAYN
4.48059e-42	-1.80186	0.049	0.16	1.24153e-37	CD8 HNRNPH1+ Teff	GLO1
5.1144e-42	1.51021	0.113	0.048	1.41715e-37	CD8 HNRNPH1+ Teff	ATP11B
6.70226e-42	0.993267	0.269	0.165	1.85713e-37	CD8 HNRNPH1+ Teff	STAT1
6.95133e-42	-4.00069	0.005	0.093	1.92614e-37	CD8 HNRNPH1+ Teff	TGFBI
7.18341e-42	-5.66902	0.001	0.085	1.99045e-37	CD8 HNRNPH1+ Teff	BIRC7
7.4387e-42	-5.35963	0.003	0.089	2.06119e-37	CD8 HNRNPH1+ Teff	DST
7.44492e-42	-0.969377	0.156	0.297	2.06291e-37	CD8 HNRNPH1+ Teff	RTN4
7.71444e-42	-4.62979	0.005	0.093	2.13759e-37	CD8 HNRNPH1+ Teff	RCAN1
7.81296e-42	1.94196	0.12	0.054	2.16489e-37	CD8 HNRNPH1+ Teff	COQ7
8.44311e-42	1.29168	0.209	0.119	2.3395e-37	CD8 HNRNPH1+ Teff	MDM4
8.64136e-42	1.56508	0.125	0.057	2.39443e-37	CD8 HNRNPH1+ Teff	CDK11A
8.9015e-42	-5.47342	0.001	0.085	2.46652e-37	CD8 HNRNPH1+ Teff	PKIG
8.93757e-42	0.764734	0.224	0.125	2.47651e-37	CD8 HNRNPH1+ Teff	ALOX5AP
9.82779e-42	-1.03015	0.102	0.234	2.72318e-37	CD8 HNRNPH1+ Teff	RNH1
1.34561e-41	1.17656	0.089	0.034	3.72854e-37	CD8 HNRNPH1+ Teff	CLIC3
1.49874e-41	1.76983	0.113	0.049	4.15286e-37	CD8 HNRNPH1+ Teff	DIP2A
1.50115e-41	-6.27135	0.002	0.086	4.15954e-37	CD8 HNRNPH1+ Teff	NNMT
1.54967e-41	2.48018	0.031	0.006	4.29399e-37	CD8 HNRNPH1+ Teff	TOGARAM2
1.76633e-41	-0.942365	0.161	0.301	4.89433e-37	CD8 HNRNPH1+ Teff	PSMB4
1.8571e-41	-4.09343	0.007	0.095	5.14585e-37	CD8 HNRNPH1+ Teff	PDLIM4
2.18938e-41	0.49887	0.631	0.514	6.06657e-37	CD8 HNRNPH1+ Teff	IER2
2.25171e-41	1.88525	0.074	0.026	6.23925e-37	CD8 HNRNPH1+ Teff	KLRG1
2.25473e-41	-3.66674	0.011	0.102	6.24762e-37	CD8 HNRNPH1+ Teff	BASP1
2.73255e-41	-0.497131	0.56	0.678	7.57163e-37	CD8 HNRNPH1+ Teff	SUMO2
2.80142e-41	0.98318	0.368	0.267	7.76244e-37	CD8 HNRNPH1+ Teff	TCF25
2.82584e-41	1.17927	0.203	0.112	7.83013e-37	CD8 HNRNPH1+ Teff	SEPT1
2.89781e-41	2.45782	0.054	0.016	8.02955e-37	CD8 HNRNPH1+ Teff	MZF1-AS1
3.82111e-41	1.95879	0.042	0.011	1.05879e-36	CD8 HNRNPH1+ Teff	KIR2DL4
3.97361e-41	2.96722	0.025	0.004	1.10105e-36	CD8 HNRNPH1+ Teff	ZNF80
4.19226e-41	-0.936934	0.133	0.269	1.16163e-36	CD8 HNRNPH1+ Teff	C8orf59
4.32996e-41	-0.562784	0.413	0.557	1.19979e-36	CD8 HNRNPH1+ Teff	COMMD6
4.5316e-41	-1.06558	0.106	0.236	1.25566e-36	CD8 HNRNPH1+ Teff	FKBP2
4.84464e-41	-7.70713	0	0.082	1.3424e-36	CD8 HNRNPH1+ Teff	ENAH
5.04186e-41	-3.99916	0.004	0.09	1.39705e-36	CD8 HNRNPH1+ Teff	RNF130
5.09673e-41	1.18456	0.134	0.062	1.41225e-36	CD8 HNRNPH1+ Teff	F2R
5.4999e-41	1.43393	0.146	0.071	1.52397e-36	CD8 HNRNPH1+ Teff	N4BP1
5.7388e-41	-1.78859	0.047	0.156	1.59016e-36	CD8 HNRNPH1+ Teff	MRPL40
6.21457e-41	1.46373	0.118	0.052	1.72199e-36	CD8 HNRNPH1+ Teff	ARHGAP25
6.64516e-41	-7.00248	0.003	0.088	1.84131e-36	CD8 HNRNPH1+ Teff	COL1A2
6.93796e-41	-1.32112	0.09	0.212	1.92244e-36	CD8 HNRNPH1+ Teff	TIMM8B
7.43175e-41	-0.723422	0.488	0.606	2.05926e-36	CD8 HNRNPH1+ Teff	SSR4
7.87532e-41	0.257381	0.98	0.953	2.18217e-36	CD8 HNRNPH1+ Teff	H3F3B
7.97627e-41	-1.21124	0.082	0.204	2.21014e-36	CD8 HNRNPH1+ Teff	RAB5C
9.36722e-41	1.95315	0.051	0.015	2.59556e-36	CD8 HNRNPH1+ Teff	PDE7B
9.64402e-41	-0.43232	0.433	0.269	2.67226e-36	CD8 HNRNPH1+ Teff	HLA-DRB1
1.14075e-40	-1.50375	0.069	0.185	3.16089e-36	CD8 HNRNPH1+ Teff	C7orf50
1.1994e-40	1.3357	0.15	0.074	3.32342e-36	CD8 HNRNPH1+ Teff	TUT7
1.32867e-40	1.60443	0.076	0.027	3.68161e-36	CD8 HNRNPH1+ Teff	NCALD
1.33187e-40	-0.771764	0.213	0.363	3.69047e-36	CD8 HNRNPH1+ Teff	PSMB1
1.33997e-40	2.08202	0.086	0.033	3.71293e-36	CD8 HNRNPH1+ Teff	AC103591.3
1.49637e-40	1.1372	0.2	0.111	4.14629e-36	CD8 HNRNPH1+ Teff	NFAT5
1.52535e-40	-0.532504	0.48	0.62	4.22659e-36	CD8 HNRNPH1+ Teff	SKP1
1.65124e-40	1.45941	0.128	0.059	4.57542e-36	CD8 HNRNPH1+ Teff	UBR2
1.77103e-40	-4.83496	0.002	0.085	4.90736e-36	CD8 HNRNPH1+ Teff	CRNDE
1.80444e-40	1.13304	0.194	0.105	4.99991e-36	CD8 HNRNPH1+ Teff	PIP4K2A
1.88161e-40	-1.25377	0.095	0.218	5.21376e-36	CD8 HNRNPH1+ Teff	PSMA2
1.93419e-40	-1.35552	0.082	0.201	5.35944e-36	CD8 HNRNPH1+ Teff	TMED2
2.28012e-40	-1.39488	0.08	0.198	6.31798e-36	CD8 HNRNPH1+ Teff	POLR2I
2.4705e-40	-4.55276	0.007	0.093	6.84551e-36	CD8 HNRNPH1+ Teff	PLAUR
2.47482e-40	-5.11262	0.003	0.086	6.85747e-36	CD8 HNRNPH1+ Teff	WWTR1
2.59481e-40	1.33549	0.136	0.064	7.18996e-36	CD8 HNRNPH1+ Teff	PRKACB
2.69421e-40	1.38188	0.12	0.053	7.46537e-36	CD8 HNRNPH1+ Teff	ERN1
2.80236e-40	-6.56848	0.008	0.095	7.76505e-36	CD8 HNRNPH1+ Teff	S100A2
3.10988e-40	-1.30517	0.084	0.204	8.61718e-36	CD8 HNRNPH1+ Teff	NDUFAF8
3.46745e-40	-2.44383	0.022	0.117	9.60796e-36	CD8 HNRNPH1+ Teff	MRPL24
3.62048e-40	-0.639632	0.242	0.397	1.0032e-35	CD8 HNRNPH1+ Teff	ATP6V0E1
3.64391e-40	-0.875433	0.17	0.311	1.00969e-35	CD8 HNRNPH1+ Teff	DYNLRB1
3.84428e-40	1.79224	0.07	0.024	1.06521e-35	CD8 HNRNPH1+ Teff	MFSD6
4.09969e-40	-0.680223	0.341	0.485	1.13598e-35	CD8 HNRNPH1+ Teff	SSR2
4.14597e-40	-4.46766	0.004	0.087	1.14881e-35	CD8 HNRNPH1+ Teff	H1F0
4.68394e-40	-0.575722	0.431	0.571	1.29787e-35	CD8 HNRNPH1+ Teff	UBL5
5.77156e-40	-6.07213	0	0.081	1.59924e-35	CD8 HNRNPH1+ Teff	TMEM98
7.74804e-40	-0.927202	0.153	0.289	2.1469e-35	CD8 HNRNPH1+ Teff	UFC1
7.83888e-40	1.13019	0.217	0.125	2.17208e-35	CD8 HNRNPH1+ Teff	FOSL2
8.02118e-40	-1.63539	0.048	0.155	2.22259e-35	CD8 HNRNPH1+ Teff	FUNDC2
9.20987e-40	-8.10069	0	0.079	2.55196e-35	CD8 HNRNPH1+ Teff	ID4
1.01142e-39	-5.21932	0.007	0.091	2.80253e-35	CD8 HNRNPH1+ Teff	PERP
1.0943e-39	1.65576	0.094	0.038	3.0322e-35	CD8 HNRNPH1+ Teff	DENND1B
1.16472e-39	2.15539	0.04	0.01	3.22732e-35	CD8 HNRNPH1+ Teff	ZBTB32
1.2975e-39	-6.92722	0.002	0.083	3.59524e-35	CD8 HNRNPH1+ Teff	TYRP1
1.31423e-39	1.27091	0.187	0.102	3.64161e-35	CD8 HNRNPH1+ Teff	DIAPH1
1.46657e-39	-0.617669	0.258	0.416	4.06372e-35	CD8 HNRNPH1+ Teff	MORF4L1
1.6575e-39	-0.815929	0.171	0.312	4.59276e-35	CD8 HNRNPH1+ Teff	ZNF706
1.87669e-39	-0.881425	0.195	0.333	5.20012e-35	CD8 HNRNPH1+ Teff	GYPC
1.90793e-39	-1.55128	0.062	0.172	5.28669e-35	CD8 HNRNPH1+ Teff	NDUFS3
2.12551e-39	-1.29186	0.079	0.196	5.88957e-35	CD8 HNRNPH1+ Teff	EIF6
2.13063e-39	-1.03092	0.117	0.245	5.90376e-35	CD8 HNRNPH1+ Teff	RPS19BP1
2.6788e-39	1.28468	0.2	0.113	7.42269e-35	CD8 HNRNPH1+ Teff	CDK13
2.8113e-39	1.71835	0.09	0.036	7.78983e-35	CD8 HNRNPH1+ Teff	SFI1
3.00895e-39	1.82415	0.076	0.028	8.3375e-35	CD8 HNRNPH1+ Teff	D2HGDH
3.9733e-39	-4.66111	0.002	0.082	1.10096e-34	CD8 HNRNPH1+ Teff	SOX10
4.92653e-39	1.36511	0.185	0.102	1.36509e-34	CD8 HNRNPH1+ Teff	SNRNP200
5.13625e-39	-0.852103	0.184	0.323	1.4232e-34	CD8 HNRNPH1+ Teff	PSMB3
5.36292e-39	1.39703	0.131	0.062	1.48601e-34	CD8 HNRNPH1+ Teff	TCIRG1
5.42432e-39	-6.71272	0	0.079	1.50302e-34	CD8 HNRNPH1+ Teff	GNG12
5.48405e-39	1.61588	0.117	0.053	1.51957e-34	CD8 HNRNPH1+ Teff	NLRP1
5.73864e-39	1.77139	0.085	0.033	1.59012e-34	CD8 HNRNPH1+ Teff	TRIM52
5.89254e-39	1.76597	0.066	0.023	1.63277e-34	CD8 HNRNPH1+ Teff	CLSTN3
6.95413e-39	-6.6107	0	0.079	1.92692e-34	CD8 HNRNPH1+ Teff	OSBPL1A
8.49879e-39	1.5979	0.098	0.041	2.35493e-34	CD8 HNRNPH1+ Teff	CGAS
9.82785e-39	2.82486	0.021	0.004	2.7232e-34	CD8 HNRNPH1+ Teff	KLRK1
9.86202e-39	-2.15183	0.051	0.155	2.73267e-34	CD8 HNRNPH1+ Teff	SELENOM
9.87714e-39	-3.80193	0.005	0.087	2.73686e-34	CD8 HNRNPH1+ Teff	TRIP6
1.00692e-38	2.32905	0.046	0.013	2.79006e-34	CD8 HNRNPH1+ Teff	AC007384.1
1.02866e-38	-2.88201	0.013	0.101	2.85032e-34	CD8 HNRNPH1+ Teff	ABL2
1.04038e-38	1.70687	0.072	0.026	2.8828e-34	CD8 HNRNPH1+ Teff	FAM160B1
1.05049e-38	-5.5151	0.001	0.079	2.91081e-34	CD8 HNRNPH1+ Teff	MGST1
1.0967e-38	1.58205	0.093	0.038	3.03885e-34	CD8 HNRNPH1+ Teff	HAUS3
1.11846e-38	-5.99731	0.001	0.08	3.09915e-34	CD8 HNRNPH1+ Teff	RGS20
1.1624e-38	1.08949	0.264	0.168	3.2209e-34	CD8 HNRNPH1+ Teff	RBPJ
1.27429e-38	0.893382	0.313	0.209	3.53094e-34	CD8 HNRNPH1+ Teff	JAK1
1.29145e-38	-0.924216	0.127	0.257	3.57848e-34	CD8 HNRNPH1+ Teff	EIF3M
1.41114e-38	-1.2483	0.079	0.194	3.91013e-34	CD8 HNRNPH1+ Teff	PGLS
1.44204e-38	-5.07252	0.002	0.081	3.99576e-34	CD8 HNRNPH1+ Teff	CTTN
1.46776e-38	-6.54647	0	0.078	4.06701e-34	CD8 HNRNPH1+ Teff	SRPX
1.46879e-38	1.29771	0.166	0.088	4.06988e-34	CD8 HNRNPH1+ Teff	EP300
1.6143e-38	1.57778	0.087	0.034	4.47307e-34	CD8 HNRNPH1+ Teff	SYT11
1.62979e-38	-0.738759	0.184	0.327	4.51599e-34	CD8 HNRNPH1+ Teff	RTRAF
1.76979e-38	2.50577	0.034	0.008	4.90391e-34	CD8 HNRNPH1+ Teff	TSPOAP1
1.77083e-38	1.96014	0.048	0.014	4.90679e-34	CD8 HNRNPH1+ Teff	DAPK2
1.7927e-38	1.45077	0.136	0.066	4.9674e-34	CD8 HNRNPH1+ Teff	KAT6B
1.97372e-38	1.68385	0.098	0.041	5.46898e-34	CD8 HNRNPH1+ Teff	VPS13A
2.1898e-38	-5.65615	0.001	0.079	6.06772e-34	CD8 HNRNPH1+ Teff	GMPR
2.27503e-38	-2.43277	0.016	0.105	6.30389e-34	CD8 HNRNPH1+ Teff	AHCY
2.43399e-38	-2.08458	0.027	0.122	6.74435e-34	CD8 HNRNPH1+ Teff	EBNA1BP2
2.45577e-38	-1.71375	0.04	0.14	6.80468e-34	CD8 HNRNPH1+ Teff	TIMM10
2.7758e-38	3.1937	0.026	0.005	7.69145e-34	CD8 HNRNPH1+ Teff	HIST1H3A
3.14984e-38	1.32929	0.156	0.08	8.7279e-34	CD8 HNRNPH1+ Teff	KAT6A
3.34492e-38	1.79634	0.086	0.034	9.26845e-34	CD8 HNRNPH1+ Teff	ZZEF1
3.52927e-38	-1.03212	0.135	0.263	9.77925e-34	CD8 HNRNPH1+ Teff	ROMO1
3.6574e-38	0.961649	0.315	0.215	1.01343e-33	CD8 HNRNPH1+ Teff	TERF2IP
4.37639e-38	1.49588	0.129	0.062	1.21265e-33	CD8 HNRNPH1+ Teff	HDAC7
4.78772e-38	-1.26983	0.094	0.212	1.32663e-33	CD8 HNRNPH1+ Teff	STMP1
4.84206e-38	1.80784	0.074	0.027	1.34169e-33	CD8 HNRNPH1+ Teff	INTS6L
5.74985e-38	-4.88675	0.002	0.08	1.59322e-33	CD8 HNRNPH1+ Teff	CKB
5.87726e-38	-1.83441	0.039	0.137	1.62853e-33	CD8 HNRNPH1+ Teff	MALSU1
5.95994e-38	-6.2721	0.003	0.081	1.65144e-33	CD8 HNRNPH1+ Teff	SNORC
6.27384e-38	-6.08457	0.001	0.078	1.73842e-33	CD8 HNRNPH1+ Teff	SERPING1
6.3304e-38	1.12789	0.181	0.098	1.75409e-33	CD8 HNRNPH1+ Teff	FKBP5
6.58224e-38	-1.24169	0.1	0.219	1.82387e-33	CD8 HNRNPH1+ Teff	RHOC
7.95819e-38	2.88207	0.02	0.003	2.20514e-33	CD8 HNRNPH1+ Teff	TTC24
8.23946e-38	-2.01703	0.031	0.126	2.28307e-33	CD8 HNRNPH1+ Teff	GRINA
9.13153e-38	1.20958	0.175	0.094	2.53026e-33	CD8 HNRNPH1+ Teff	IQGAP2
1.00054e-37	-1.99698	0.034	0.13	2.77238e-33	CD8 HNRNPH1+ Teff	PLD3
1.03583e-37	-2.68883	0.017	0.104	2.87018e-33	CD8 HNRNPH1+ Teff	BNIP3
1.03757e-37	-1.83971	0.049	0.151	2.87501e-33	CD8 HNRNPH1+ Teff	MRPL21
1.06178e-37	-2.56569	0.019	0.107	2.94208e-33	CD8 HNRNPH1+ Teff	EXOSC4
1.17685e-37	1.08351	0.223	0.132	3.26093e-33	CD8 HNRNPH1+ Teff	MXD4
1.20649e-37	-0.898661	0.165	0.298	3.34306e-33	CD8 HNRNPH1+ Teff	SELENOH
1.45319e-37	2.02367	0.052	0.016	4.02664e-33	CD8 HNRNPH1+ Teff	REC8
1.5177e-37	1.46581	0.115	0.052	4.2054e-33	CD8 HNRNPH1+ Teff	CORO7
2.38337e-37	-0.954669	0.108	0.231	6.60408e-33	CD8 HNRNPH1+ Teff	TMED9
2.40215e-37	1.39358	0.123	0.058	6.65612e-33	CD8 HNRNPH1+ Teff	BORCS5
2.65432e-37	-1.62109	0.048	0.15	7.35486e-33	CD8 HNRNPH1+ Teff	NAA20
2.66456e-37	-5.23006	0.003	0.081	7.38323e-33	CD8 HNRNPH1+ Teff	MAFB
2.71271e-37	-1.05739	0.105	0.226	7.51664e-33	CD8 HNRNPH1+ Teff	SNHG7
2.98112e-37	1.66811	0.093	0.039	8.26038e-33	CD8 HNRNPH1+ Teff	KLF12
2.9964e-37	-5.4202	0.001	0.076	8.30274e-33	CD8 HNRNPH1+ Teff	NES
3.09713e-37	-5.40698	0.001	0.076	8.58185e-33	CD8 HNRNPH1+ Teff	ETV5
3.27239e-37	-1.47882	0.061	0.167	9.06748e-33	CD8 HNRNPH1+ Teff	CAMTA1
3.47464e-37	1.06535	0.25	0.157	9.62788e-33	CD8 HNRNPH1+ Teff	JMJD1C
3.75909e-37	1.20814	0.155	0.08	1.04161e-32	CD8 HNRNPH1+ Teff	EPS15
3.99902e-37	-7.09727	0.001	0.077	1.10809e-32	CD8 HNRNPH1+ Teff	SPARCL1
4.15473e-37	-6.70377	0.001	0.076	1.15123e-32	CD8 HNRNPH1+ Teff	POSTN
4.84247e-37	1.18811	0.217	0.129	1.3418e-32	CD8 HNRNPH1+ Teff	MKNK2
5.35206e-37	-6.46137	0.001	0.077	1.483e-32	CD8 HNRNPH1+ Teff	COL6A1
5.38044e-37	-0.57392	0.232	0.385	1.49087e-32	CD8 HNRNPH1+ Teff	ARF1
5.56815e-37	-0.670066	0.21	0.356	1.54288e-32	CD8 HNRNPH1+ Teff	ENY2
5.75005e-37	-1.5709	0.053	0.157	1.59328e-32	CD8 HNRNPH1+ Teff	MRPS26
6.54939e-37	-6.20963	0.001	0.077	1.81477e-32	CD8 HNRNPH1+ Teff	LGMN
6.55277e-37	-2.95718	0.012	0.095	1.81571e-32	CD8 HNRNPH1+ Teff	RCN1
6.7258e-37	-2.30718	0.018	0.105	1.86365e-32	CD8 HNRNPH1+ Teff	MCUR1
6.88762e-37	1.86364	0.048	0.014	1.90849e-32	CD8 HNRNPH1+ Teff	ZBED2
7.08308e-37	-2.95079	0.011	0.093	1.96265e-32	CD8 HNRNPH1+ Teff	SCARB2
7.79097e-37	-1.68837	0.044	0.143	2.1588e-32	CD8 HNRNPH1+ Teff	MEA1
8.26399e-37	-2.58584	0.026	0.115	2.28987e-32	CD8 HNRNPH1+ Teff	MFSD12
8.26841e-37	-6.21668	0.001	0.075	2.29109e-32	CD8 HNRNPH1+ Teff	TSPAN13
8.43683e-37	1.26098	0.123	0.058	2.33776e-32	CD8 HNRNPH1+ Teff	TRAT1
8.86953e-37	-6.57016	0	0.074	2.45766e-32	CD8 HNRNPH1+ Teff	TUBB6
8.90399e-37	1.06182	0.243	0.151	2.46721e-32	CD8 HNRNPH1+ Teff	YTHDC1
9.06252e-37	-1.71511	0.043	0.141	2.51113e-32	CD8 HNRNPH1+ Teff	MRPL12
9.17201e-37	1.29821	0.161	0.085	2.54147e-32	CD8 HNRNPH1+ Teff	MIS18BP1
9.23527e-37	-0.745223	0.22	0.36	2.559e-32	CD8 HNRNPH1+ Teff	ARPC5
9.76917e-37	1.31191	0.184	0.103	2.70694e-32	CD8 HNRNPH1+ Teff	ZNF644
9.9115e-37	-1.04642	0.114	0.236	2.74638e-32	CD8 HNRNPH1+ Teff	C19orf70
1.06506e-36	-2.44918	0.039	0.133	2.95117e-32	CD8 HNRNPH1+ Teff	BCL2A1
1.12654e-36	-1.24849	0.096	0.21	3.12153e-32	CD8 HNRNPH1+ Teff	LSM2
1.15858e-36	1.21179	0.23	0.14	3.21031e-32	CD8 HNRNPH1+ Teff	IER5L
1.16474e-36	-0.990785	0.122	0.245	3.22737e-32	CD8 HNRNPH1+ Teff	EIF1B
1.19534e-36	-4.9861	0.003	0.079	3.31217e-32	CD8 HNRNPH1+ Teff	NQO1
1.27141e-36	-1.11546	0.095	0.211	3.52295e-32	CD8 HNRNPH1+ Teff	NDUFA5
1.2849e-36	-2.4805	0.019	0.105	3.56033e-32	CD8 HNRNPH1+ Teff	PAICS
1.5167e-36	-4.04783	0.012	0.094	4.20264e-32	CD8 HNRNPH1+ Teff	VEGFA
1.80947e-36	-2.05382	0.029	0.12	5.01386e-32	CD8 HNRNPH1+ Teff	EVA1B
1.85778e-36	-0.47583	0.488	0.621	5.14771e-32	CD8 HNRNPH1+ Teff	EDF1
1.98695e-36	-1.15488	0.103	0.22	5.50564e-32	CD8 HNRNPH1+ Teff	PUF60
1.99479e-36	2.0189	0.049	0.015	5.52735e-32	CD8 HNRNPH1+ Teff	AGAP2
2.09573e-36	-0.729403	0.184	0.323	5.80707e-32	CD8 HNRNPH1+ Teff	JTB
2.30647e-36	1.62691	0.091	0.038	6.39099e-32	CD8 HNRNPH1+ Teff	DOCK11
2.42818e-36	-1.94182	0.032	0.125	6.72823e-32	CD8 HNRNPH1+ Teff	PGRMC1
2.63339e-36	-1.29854	0.094	0.208	7.29687e-32	CD8 HNRNPH1+ Teff	DUT
2.79795e-36	3.14592	0.019	0.003	7.75284e-32	CD8 HNRNPH1+ Teff	PRMT5-AS1
2.92374e-36	-1.58947	0.053	0.154	8.10138e-32	CD8 HNRNPH1+ Teff	BZW2
3.45982e-36	-5.99591	0	0.073	9.5868e-32	CD8 HNRNPH1+ Teff	MORN2
4.03128e-36	0.65436	0.682	0.601	1.11703e-31	CD8 HNRNPH1+ Teff	HSPD1
4.09108e-36	-1.0761	0.104	0.221	1.1336e-31	CD8 HNRNPH1+ Teff	STRAP
4.61847e-36	1.6392	0.082	0.032	1.27973e-31	CD8 HNRNPH1+ Teff	RNF38
5.09277e-36	2.49701	0.036	0.009	1.41116e-31	CD8 HNRNPH1+ Teff	AP005482.1
5.47036e-36	-1.67502	0.091	0.203	1.51578e-31	CD8 HNRNPH1+ Teff	SGK1
6.10371e-36	-1.01007	0.111	0.23	1.69128e-31	CD8 HNRNPH1+ Teff	SMIM26
7.26483e-36	0.932298	0.358	0.267	2.01301e-31	CD8 HNRNPH1+ Teff	SRSF11
8.15423e-36	1.71833	0.065	0.023	2.25946e-31	CD8 HNRNPH1+ Teff	MTX3
9.43112e-36	1.40464	0.147	0.076	2.61327e-31	CD8 HNRNPH1+ Teff	MYO9B
1.01249e-35	1.3217	0.173	0.096	2.80552e-31	CD8 HNRNPH1+ Teff	RBM6
1.03816e-35	-1.33293	0.062	0.167	2.87664e-31	CD8 HNRNPH1+ Teff	CNIH4
1.05376e-35	1.44354	0.111	0.05	2.91986e-31	CD8 HNRNPH1+ Teff	IRF4
1.09859e-35	1.63185	0.067	0.024	3.04408e-31	CD8 HNRNPH1+ Teff	GTDC1
1.12253e-35	-1.56172	0.041	0.138	3.11042e-31	CD8 HNRNPH1+ Teff	TMED3
1.15042e-35	-2.09385	0.03	0.12	3.18769e-31	CD8 HNRNPH1+ Teff	SMIM30
1.21232e-35	-0.746056	0.196	0.331	3.35922e-31	CD8 HNRNPH1+ Teff	NDUFV2
1.22234e-35	1.40895	0.147	0.076	3.38698e-31	CD8 HNRNPH1+ Teff	ZNF791
1.43334e-35	1.30747	0.108	0.048	3.97164e-31	CD8 HNRNPH1+ Teff	GFOD1
1.54637e-35	-0.609845	0.229	0.376	4.28483e-31	CD8 HNRNPH1+ Teff	ARL6IP4
1.65158e-35	1.59886	0.105	0.047	4.57635e-31	CD8 HNRNPH1+ Teff	DGKA
1.72703e-35	-1.96471	0.029	0.119	4.78544e-31	CD8 HNRNPH1+ Teff	SLC39A1
1.73332e-35	-1.3686	0.063	0.167	4.80284e-31	CD8 HNRNPH1+ Teff	POLE4
1.83459e-35	1.88703	0.06	0.021	5.08347e-31	CD8 HNRNPH1+ Teff	ADAT2
1.91216e-35	1.16408	0.191	0.11	5.29841e-31	CD8 HNRNPH1+ Teff	ARID5A
2.30342e-35	1.93242	0.054	0.018	6.38254e-31	CD8 HNRNPH1+ Teff	AL021453.1
2.30864e-35	1.05762	0.241	0.151	6.39701e-31	CD8 HNRNPH1+ Teff	EWSR1
2.38131e-35	-4.96412	0.001	0.073	6.59836e-31	CD8 HNRNPH1+ Teff	HNMT
2.64071e-35	2.2684	0.039	0.01	7.31714e-31	CD8 HNRNPH1+ Teff	OSBPL7
2.74729e-35	-5.61707	0.001	0.073	7.61245e-31	CD8 HNRNPH1+ Teff	KHDRBS3
2.80041e-35	-0.982196	0.123	0.243	7.75965e-31	CD8 HNRNPH1+ Teff	NDUFA12
2.96047e-35	-8.10879	0	0.071	8.20318e-31	CD8 HNRNPH1+ Teff	FSTL1
3.06068e-35	-1.01986	0.107	0.224	8.48083e-31	CD8 HNRNPH1+ Teff	SIVA1
3.10154e-35	1.30655	0.18	0.102	8.59406e-31	CD8 HNRNPH1+ Teff	CEP350
3.15426e-35	-1.57658	0.051	0.15	8.74013e-31	CD8 HNRNPH1+ Teff	MRPL13
3.16286e-35	1.26848	0.244	0.158	8.76397e-31	CD8 HNRNPH1+ Teff	POLR2J3-1
3.22952e-35	0.430311	0.838	0.745	8.94866e-31	CD8 HNRNPH1+ Teff	MT-ND5
3.82151e-35	-1.23942	0.067	0.173	1.0589e-30	CD8 HNRNPH1+ Teff	RCN2
3.98327e-35	-2.22025	0.023	0.109	1.10372e-30	CD8 HNRNPH1+ Teff	CYB5A
4.02628e-35	1.94838	0.058	0.02	1.11564e-30	CD8 HNRNPH1+ Teff	FAM122C
4.31367e-35	-0.551176	0.637	0.713	1.19527e-30	CD8 HNRNPH1+ Teff	CALM2
4.77132e-35	-5.18409	0.001	0.072	1.32208e-30	CD8 HNRNPH1+ Teff	FAM167B
5.49454e-35	-3.01267	0.006	0.082	1.52248e-30	CD8 HNRNPH1+ Teff	SPART
5.67104e-35	-4.11634	0.003	0.076	1.57139e-30	CD8 HNRNPH1+ Teff	SWAP70
5.98572e-35	-5.29469	0.008	0.084	1.65858e-30	CD8 HNRNPH1+ Teff	COL6A2
6.07662e-35	0.647793	0.327	0.217	1.68377e-30	CD8 HNRNPH1+ Teff	RAC2
6.7291e-35	-4.8645	0.002	0.074	1.86456e-30	CD8 HNRNPH1+ Teff	FKBP9
7.12225e-35	-1.01127	0.155	0.28	1.9735e-30	CD8 HNRNPH1+ Teff	ATP1A1
7.2889e-35	-1.31116	0.067	0.171	2.01968e-30	CD8 HNRNPH1+ Teff	TMEM256
7.62431e-35	-4.66737	0.002	0.074	2.11262e-30	CD8 HNRNPH1+ Teff	TWIST1
7.65602e-35	1.06231	0.206	0.121	2.12141e-30	CD8 HNRNPH1+ Teff	CNN2
7.91521e-35	-0.795685	0.149	0.276	2.19322e-30	CD8 HNRNPH1+ Teff	FAM96B
7.97612e-35	-6.9612	0	0.071	2.2101e-30	CD8 HNRNPH1+ Teff	MYL9
8.29279e-35	-3.33218	0.012	0.09	2.29785e-30	CD8 HNRNPH1+ Teff	TPM1
8.45818e-35	-3.33399	0.012	0.091	2.34368e-30	CD8 HNRNPH1+ Teff	PRSS23
9.67807e-35	0.973388	0.261	0.168	2.6817e-30	CD8 HNRNPH1+ Teff	NOP58
1.05152e-34	1.22953	0.165	0.09	2.91365e-30	CD8 HNRNPH1+ Teff	RPS6KA3
1.11313e-34	2.13385	0.044	0.013	3.08438e-30	CD8 HNRNPH1+ Teff	TRIM59
1.24173e-34	-8.02194	0	0.069	3.44072e-30	CD8 HNRNPH1+ Teff	AKAP12
1.33886e-34	-3.21783	0.013	0.091	3.70984e-30	CD8 HNRNPH1+ Teff	TYMS
1.43917e-34	3.50849	0.011	0.001	3.98778e-30	CD8 HNRNPH1+ Teff	HEATR9
1.444e-34	1.18937	0.183	0.104	4.00118e-30	CD8 HNRNPH1+ Teff	C16orf72
1.63705e-34	-7.78591	0	0.069	4.5361e-30	CD8 HNRNPH1+ Teff	ESRP1
1.84243e-34	-7.5781	0	0.069	5.1052e-30	CD8 HNRNPH1+ Teff	SNAI2
1.89599e-34	0.893173	0.278	0.182	5.2536e-30	CD8 HNRNPH1+ Teff	PDCD4
1.97009e-34	1.37357	0.158	0.085	5.45892e-30	CD8 HNRNPH1+ Teff	PRRC2B
1.97042e-34	0.690432	0.19	0.106	5.45984e-30	CD8 HNRNPH1+ Teff	GBP1
2.67001e-34	1.90787	0.069	0.026	7.39833e-30	CD8 HNRNPH1+ Teff	AL031777.3
2.714e-34	-0.904823	0.14	0.262	7.52023e-30	CD8 HNRNPH1+ Teff	NDUFA2
2.79387e-34	-4.56816	0.006	0.08	7.74155e-30	CD8 HNRNPH1+ Teff	IGFBP4
3.13294e-34	1.28681	0.108	0.049	8.68106e-30	CD8 HNRNPH1+ Teff	SELPLG
3.84609e-34	-1.03319	0.097	0.209	1.06571e-29	CD8 HNRNPH1+ Teff	GTF2A2
3.88407e-34	1.24411	0.167	0.092	1.07624e-29	CD8 HNRNPH1+ Teff	CYTH1
4.19857e-34	3.78741	0.01	0.001	1.16338e-29	CD8 HNRNPH1+ Teff	TRGV3
4.31586e-34	-1.66416	0.031	0.12	1.19588e-29	CD8 HNRNPH1+ Teff	NFIC
4.51411e-34	-1.51499	0.056	0.154	1.25082e-29	CD8 HNRNPH1+ Teff	LAGE3
4.76279e-34	-5.46172	0.001	0.07	1.31972e-29	CD8 HNRNPH1+ Teff	FARP1
5.2732e-34	1.15167	0.157	0.083	1.46115e-29	CD8 HNRNPH1+ Teff	WAS
5.33011e-34	1.25158	0.143	0.074	1.47692e-29	CD8 HNRNPH1+ Teff	HERPUD2
5.68465e-34	0.679846	0.33	0.228	1.57516e-29	CD8 HNRNPH1+ Teff	LITAF
5.74614e-34	1.93181	0.039	0.01	1.5922e-29	CD8 HNRNPH1+ Teff	FCRL6
6.07397e-34	-3.32622	0.008	0.083	1.68304e-29	CD8 HNRNPH1+ Teff	CAMK2N1
6.66634e-34	-4.07144	0.004	0.076	1.84718e-29	CD8 HNRNPH1+ Teff	CLEC11A
7.83271e-34	-0.786945	0.167	0.294	2.17037e-29	CD8 HNRNPH1+ Teff	PDIA6
9.22956e-34	1.58225	0.093	0.04	2.55742e-29	CD8 HNRNPH1+ Teff	AC114760.2
1.01959e-33	1.03002	0.338	0.252	2.82517e-29	CD8 HNRNPH1+ Teff	VMP1
1.07249e-33	1.67224	0.076	0.03	2.97176e-29	CD8 HNRNPH1+ Teff	MIR29B2CHG
1.13616e-33	-5.95526	0	0.068	3.14819e-29	CD8 HNRNPH1+ Teff	LAMA4
1.1519e-33	1.29075	0.131	0.066	3.19181e-29	CD8 HNRNPH1+ Teff	DEF6
1.21382e-33	1.27265	0.19	0.111	3.36338e-29	CD8 HNRNPH1+ Teff	UPF2
1.36948e-33	0.211364	0.817	0.664	3.79469e-29	CD8 HNRNPH1+ Teff	SH3BGRL3
1.49013e-33	-1.61221	0.041	0.133	4.129e-29	CD8 HNRNPH1+ Teff	CTNNA1
1.49174e-33	1.3249	0.162	0.089	4.13345e-29	CD8 HNRNPH1+ Teff	CDK12
1.49968e-33	2.06493	0.045	0.014	4.15546e-29	CD8 HNRNPH1+ Teff	AL365361.1
1.54045e-33	-5.63706	0.002	0.072	4.26844e-29	CD8 HNRNPH1+ Teff	ADM
1.57661e-33	-1.22696	0.083	0.189	4.36862e-29	CD8 HNRNPH1+ Teff	SUPT4H1
1.65599e-33	-0.770363	0.227	0.356	4.58859e-29	CD8 HNRNPH1+ Teff	ARPC1B
1.7718e-33	-0.850476	0.153	0.276	4.90949e-29	CD8 HNRNPH1+ Teff	GABARAPL2
1.83336e-33	-0.893732	0.136	0.255	5.08006e-29	CD8 HNRNPH1+ Teff	AP2M1
1.94027e-33	1.29764	0.147	0.077	5.37629e-29	CD8 HNRNPH1+ Teff	HIPK1
1.9874e-33	1.81275	0.081	0.034	5.50689e-29	CD8 HNRNPH1+ Teff	AC091271.1
2.0547e-33	-0.56138	0.34	0.476	5.69338e-29	CD8 HNRNPH1+ Teff	C12orf57
2.11071e-33	-0.275841	0.989	0.992	5.84856e-29	CD8 HNRNPH1+ Teff	EIF1
2.11355e-33	-1.06754	0.118	0.232	5.85643e-29	CD8 HNRNPH1+ Teff	LRPAP1
2.18328e-33	-6.17284	0	0.068	6.04965e-29	CD8 HNRNPH1+ Teff	YAP1
2.42587e-33	0.900029	0.263	0.17	6.72185e-29	CD8 HNRNPH1+ Teff	CAPZA1
2.48609e-33	-0.827244	0.133	0.254	6.88871e-29	CD8 HNRNPH1+ Teff	CCT8
2.96238e-33	-5.59894	0.001	0.069	8.20847e-29	CD8 HNRNPH1+ Teff	MAP1B
2.9666e-33	-1.5783	0.064	0.163	8.22015e-29	CD8 HNRNPH1+ Teff	CDKN1A
3.10568e-33	-0.690455	0.161	0.289	8.60553e-29	CD8 HNRNPH1+ Teff	RSL24D1
3.30575e-33	0.91999	0.215	0.128	9.1599e-29	CD8 HNRNPH1+ Teff	PDE4B
3.36018e-33	-4.87698	0.009	0.082	9.31073e-29	CD8 HNRNPH1+ Teff	IGFBP3
3.57501e-33	-5.36508	0.001	0.068	9.90599e-29	CD8 HNRNPH1+ Teff	NR2F2
3.58977e-33	0.871911	0.322	0.227	9.9469e-29	CD8 HNRNPH1+ Teff	VAMP2
3.78821e-33	-0.683061	0.184	0.313	1.04967e-28	CD8 HNRNPH1+ Teff	YWHAQ
3.79466e-33	1.87937	0.042	0.012	1.05146e-28	CD8 HNRNPH1+ Teff	LINC02446
4.70837e-33	-2.03866	0.028	0.112	1.30464e-28	CD8 HNRNPH1+ Teff	PAFAH1B3
4.74746e-33	-2.10948	0.027	0.11	1.31547e-28	CD8 HNRNPH1+ Teff	MRPL17
4.77939e-33	1.69306	0.08	0.033	1.32432e-28	CD8 HNRNPH1+ Teff	ZC3H12D
5.23672e-33	-5.3559	0.001	0.069	1.45104e-28	CD8 HNRNPH1+ Teff	KRT18
5.4437e-33	-1.03421	0.113	0.224	1.50839e-28	CD8 HNRNPH1+ Teff	TXNL4A
5.66774e-33	1.55912	0.097	0.044	1.57047e-28	CD8 HNRNPH1+ Teff	KIF21A
6.45516e-33	-4.16895	0.004	0.074	1.78866e-28	CD8 HNRNPH1+ Teff	GGH
7.16897e-33	-4.76331	0.008	0.08	1.98645e-28	CD8 HNRNPH1+ Teff	CTGF
7.50281e-33	-1.1488	0.076	0.179	2.07895e-28	CD8 HNRNPH1+ Teff	MLF2
7.57945e-33	1.58959	0.1	0.046	2.10019e-28	CD8 HNRNPH1+ Teff	SPG11
8.26041e-33	-0.80824	0.146	0.268	2.28888e-28	CD8 HNRNPH1+ Teff	CHMP2A
8.8746e-33	1.41924	0.117	0.056	2.45906e-28	CD8 HNRNPH1+ Teff	TRAPPC10
9.09457e-33	1.17425	0.149	0.079	2.52001e-28	CD8 HNRNPH1+ Teff	PRKCB
9.10218e-33	2.08618	0.056	0.02	2.52212e-28	CD8 HNRNPH1+ Teff	AC087239.1
9.61519e-33	1.29515	0.111	0.052	2.66427e-28	CD8 HNRNPH1+ Teff	SASH3
9.7585e-33	1.34979	0.099	0.045	2.70398e-28	CD8 HNRNPH1+ Teff	RIN3
9.99563e-33	-0.430048	0.65	0.735	2.76969e-28	CD8 HNRNPH1+ Teff	ATP5MG
1.01024e-32	-0.855992	0.152	0.271	2.79928e-28	CD8 HNRNPH1+ Teff	SNRPD3
1.04213e-32	2.03748	0.045	0.014	2.88763e-28	CD8 HNRNPH1+ Teff	LINC00426
1.11565e-32	-1.02416	0.105	0.216	3.09136e-28	CD8 HNRNPH1+ Teff	PLP2
1.1174e-32	-3.35621	0.006	0.076	3.09621e-28	CD8 HNRNPH1+ Teff	GLMP
1.16374e-32	-0.801285	0.14	0.261	3.2246e-28	CD8 HNRNPH1+ Teff	SSB
1.36006e-32	-3.8547	0.004	0.073	3.7686e-28	CD8 HNRNPH1+ Teff	DAB2
1.56241e-32	-2.96784	0.013	0.087	4.32928e-28	CD8 HNRNPH1+ Teff	QDPR
1.62761e-32	-1.98749	0.027	0.11	4.50994e-28	CD8 HNRNPH1+ Teff	HCFC1R1
1.76385e-32	-1.01434	0.111	0.221	4.88746e-28	CD8 HNRNPH1+ Teff	PSMD4
1.83902e-32	0.612441	0.473	0.396	5.09574e-28	CD8 HNRNPH1+ Teff	EIF5
1.87683e-32	1.79643	0.072	0.028	5.2005e-28	CD8 HNRNPH1+ Teff	TSPYL4
1.90108e-32	1.48742	0.111	0.053	5.26771e-28	CD8 HNRNPH1+ Teff	IRF9
2.00903e-32	1.37561	0.12	0.058	5.56682e-28	CD8 HNRNPH1+ Teff	ASCC3
2.0292e-32	-1.0135	0.116	0.227	5.62271e-28	CD8 HNRNPH1+ Teff	MRPL33
2.12402e-32	1.29983	0.152	0.082	5.88544e-28	CD8 HNRNPH1+ Teff	MAPRE2
2.23832e-32	-5.4325	0	0.066	6.20215e-28	CD8 HNRNPH1+ Teff	CYP27A1
2.25827e-32	1.90477	0.061	0.022	6.25743e-28	CD8 HNRNPH1+ Teff	ZNF407
2.40637e-32	-5.74274	0.001	0.067	6.66781e-28	CD8 HNRNPH1+ Teff	PLAT
2.40887e-32	2.64671	0.024	0.005	6.67474e-28	CD8 HNRNPH1+ Teff	AL137003.2
2.63287e-32	-5.98966	0.001	0.068	7.29541e-28	CD8 HNRNPH1+ Teff	BGN
2.66949e-32	-1.93089	0.031	0.115	7.3969e-28	CD8 HNRNPH1+ Teff	DMAC1
2.70864e-32	-4.01918	0.003	0.07	7.50536e-28	CD8 HNRNPH1+ Teff	CTSF
2.71915e-32	-5.82726	0	0.066	7.53449e-28	CD8 HNRNPH1+ Teff	PFN2
2.72157e-32	-1.25254	0.082	0.184	7.54119e-28	CD8 HNRNPH1+ Teff	NDUFS2
2.90287e-32	-1.7686	0.029	0.113	8.04357e-28	CD8 HNRNPH1+ Teff	TSPAN3
2.95914e-32	-0.92644	0.096	0.206	8.19948e-28	CD8 HNRNPH1+ Teff	CNPY2
3.02393e-32	-5.34814	0.002	0.068	8.37901e-28	CD8 HNRNPH1+ Teff	TYR
3.03554e-32	-0.618339	0.229	0.364	8.41116e-28	CD8 HNRNPH1+ Teff	EIF3G
3.52824e-32	1.54357	0.088	0.038	9.7764e-28	CD8 HNRNPH1+ Teff	ZBTB25
3.59419e-32	-1.18829	0.072	0.172	9.95915e-28	CD8 HNRNPH1+ Teff	ERGIC3
3.67833e-32	-1.99258	0.023	0.103	1.01923e-27	CD8 HNRNPH1+ Teff	MAP3K13
3.69812e-32	-0.725687	0.167	0.292	1.02471e-27	CD8 HNRNPH1+ Teff	POLR1D
3.87002e-32	-2.89379	0.008	0.08	1.07234e-27	CD8 HNRNPH1+ Teff	GRASP
4.06143e-32	-0.772068	0.249	0.379	1.12538e-27	CD8 HNRNPH1+ Teff	EMP3
4.24142e-32	-3.31601	0.005	0.074	1.17526e-27	CD8 HNRNPH1+ Teff	NR2F6
4.62256e-32	-5.38104	0.001	0.066	1.28086e-27	CD8 HNRNPH1+ Teff	LAMC1
4.71619e-32	1.19611	0.199	0.12	1.30681e-27	CD8 HNRNPH1+ Teff	TMF1
4.73821e-32	2.31197	0.036	0.01	1.31291e-27	CD8 HNRNPH1+ Teff	ATP8B4
4.76009e-32	-1.1061	0.094	0.199	1.31897e-27	CD8 HNRNPH1+ Teff	PRMT1
4.77424e-32	1.09514	0.459	0.364	1.3229e-27	CD8 HNRNPH1+ Teff	MTRNR2L12
4.80771e-32	-3.39821	0.007	0.077	1.33217e-27	CD8 HNRNPH1+ Teff	SMIM14
4.95462e-32	-0.561502	0.27	0.415	1.37288e-27	CD8 HNRNPH1+ Teff	ATP5F1D
5.35705e-32	0.818707	0.345	0.252	1.48438e-27	CD8 HNRNPH1+ Teff	MSN
6.17129e-32	-4.50529	0.001	0.067	1.71e-27	CD8 HNRNPH1+ Teff	DLC1
6.26385e-32	-1.93162	0.029	0.111	1.73565e-27	CD8 HNRNPH1+ Teff	LYRM4
6.31248e-32	-6.33152	0.001	0.066	1.74912e-27	CD8 HNRNPH1+ Teff	PRRX1
6.72956e-32	0.993993	0.289	0.201	1.86469e-27	CD8 HNRNPH1+ Teff	SCAF11
6.91219e-32	-0.867814	0.092	0.2	1.9153e-27	CD8 HNRNPH1+ Teff	HAX1
7.02693e-32	1.50429	0.136	0.072	1.94709e-27	CD8 HNRNPH1+ Teff	AC025164.1
7.25458e-32	-1.15446	0.101	0.207	2.01017e-27	CD8 HNRNPH1+ Teff	H2AFJ
7.63215e-32	-2.86439	0.011	0.084	2.11479e-27	CD8 HNRNPH1+ Teff	C1orf21
7.79516e-32	0.756454	0.278	0.182	2.15996e-27	CD8 HNRNPH1+ Teff	CD53
8.14276e-32	-0.651666	0.204	0.336	2.25628e-27	CD8 HNRNPH1+ Teff	CCT3
8.56626e-32	1.24848	0.184	0.108	2.37362e-27	CD8 HNRNPH1+ Teff	MECP2
1.01605e-31	-5.97292	0	0.065	2.81537e-27	CD8 HNRNPH1+ Teff	MAGEA4
1.07392e-31	-2.40101	0.011	0.084	2.97573e-27	CD8 HNRNPH1+ Teff	RTL8A
1.12597e-31	-0.7991	0.148	0.267	3.11994e-27	CD8 HNRNPH1+ Teff	MRPL41
1.23853e-31	1.27457	0.172	0.099	3.43184e-27	CD8 HNRNPH1+ Teff	ZNF638
1.54347e-31	-1.31824	0.063	0.158	4.27681e-27	CD8 HNRNPH1+ Teff	UBE2V2
1.6229e-31	-1.00953	0.106	0.214	4.49689e-27	CD8 HNRNPH1+ Teff	CCT7
1.6332e-31	-0.831011	0.147	0.264	4.52545e-27	CD8 HNRNPH1+ Teff	BUD31
1.76596e-31	0.765648	0.314	0.218	4.8933e-27	CD8 HNRNPH1+ Teff	AMD1
1.77273e-31	-5.50168	0.001	0.065	4.91206e-27	CD8 HNRNPH1+ Teff	MMP14
1.78281e-31	-1.37802	0.044	0.134	4.94e-27	CD8 HNRNPH1+ Teff	IRS2
1.80648e-31	-7.23005	0.001	0.065	5.00558e-27	CD8 HNRNPH1+ Teff	VCAN
1.86759e-31	1.85488	0.062	0.023	5.17491e-27	CD8 HNRNPH1+ Teff	KIAA1468
2.06051e-31	-1.69111	0.037	0.122	5.70946e-27	CD8 HNRNPH1+ Teff	EI24
2.16983e-31	-0.777793	0.136	0.253	6.01239e-27	CD8 HNRNPH1+ Teff	MRPL20
2.2953e-31	1.8597	0.086	0.038	6.36004e-27	CD8 HNRNPH1+ Teff	GOLGA8A
2.34749e-31	1.08658	0.151	0.081	6.50466e-27	CD8 HNRNPH1+ Teff	BIN2
2.54602e-31	3.4658	0.016	0.003	7.05477e-27	CD8 HNRNPH1+ Teff	AC243965.1
2.76439e-31	1.57336	0.091	0.04	7.65986e-27	CD8 HNRNPH1+ Teff	DMTF1
2.80938e-31	-2.29125	0.02	0.097	7.78452e-27	CD8 HNRNPH1+ Teff	C20orf27
3.00832e-31	-2.72516	0.012	0.084	8.33575e-27	CD8 HNRNPH1+ Teff	AAMDC
3.09715e-31	1.63473	0.06	0.022	8.58189e-27	CD8 HNRNPH1+ Teff	MATR3-1
3.26783e-31	1.57298	0.092	0.041	9.05483e-27	CD8 HNRNPH1+ Teff	RNASEK
3.46771e-31	-0.812121	0.158	0.275	9.60867e-27	CD8 HNRNPH1+ Teff	UBE2L3
3.56754e-31	-0.871615	0.127	0.239	9.88528e-27	CD8 HNRNPH1+ Teff	MTPN
3.59996e-31	1.81152	0.041	0.012	9.97514e-27	CD8 HNRNPH1+ Teff	IL18RAP
3.93292e-31	1.39102	0.14	0.075	1.08977e-26	CD8 HNRNPH1+ Teff	NFATC2IP
4.19006e-31	1.92547	0.037	0.01	1.16102e-26	CD8 HNRNPH1+ Teff	SH2D1B
4.27884e-31	-3.33466	0.01	0.08	1.18562e-26	CD8 HNRNPH1+ Teff	SLC39A4
5.02649e-31	-0.847506	0.141	0.256	1.39279e-26	CD8 HNRNPH1+ Teff	POLR2K
5.09956e-31	-2.01757	0.023	0.1	1.41304e-26	CD8 HNRNPH1+ Teff	SCCPDH
5.21873e-31	-1.2829	0.063	0.158	1.44606e-26	CD8 HNRNPH1+ Teff	C1orf122
5.22574e-31	-2.06503	0.024	0.103	1.448e-26	CD8 HNRNPH1+ Teff	ASPH
5.23188e-31	1.72992	0.067	0.026	1.4497e-26	CD8 HNRNPH1+ Teff	TNK2
5.42793e-31	-1.31474	0.071	0.167	1.50403e-26	CD8 HNRNPH1+ Teff	STOML2
5.44892e-31	-1.28333	0.062	0.156	1.50984e-26	CD8 HNRNPH1+ Teff	UQCRC1
5.63481e-31	-0.648782	0.2	0.33	1.56135e-26	CD8 HNRNPH1+ Teff	ANP32B
5.7488e-31	1.58079	0.1	0.047	1.59294e-26	CD8 HNRNPH1+ Teff	SCAPER
6.30271e-31	1.24325	0.149	0.081	1.74642e-26	CD8 HNRNPH1+ Teff	GPATCH8
6.40589e-31	1.4089	0.099	0.046	1.77501e-26	CD8 HNRNPH1+ Teff	GTF3C1
6.91287e-31	-1.12241	0.084	0.185	1.91549e-26	CD8 HNRNPH1+ Teff	TMEM219
7.66768e-31	-1.41266	0.051	0.141	2.12464e-26	CD8 HNRNPH1+ Teff	CYB5R3
7.83242e-31	1.28998	0.143	0.077	2.17029e-26	CD8 HNRNPH1+ Teff	ZNF800
8.18943e-31	-5.05696	0.001	0.064	2.26921e-26	CD8 HNRNPH1+ Teff	ITGB5
8.29807e-31	-1.69574	0.04	0.126	2.29931e-26	CD8 HNRNPH1+ Teff	CCNG1
8.65471e-31	2.28807	0.035	0.009	2.39813e-26	CD8 HNRNPH1+ Teff	LINC00672
8.95669e-31	-1.36181	0.07	0.164	2.48181e-26	CD8 HNRNPH1+ Teff	MRPL34
8.97826e-31	-0.969825	0.112	0.219	2.48779e-26	CD8 HNRNPH1+ Teff	ETFB
9.04125e-31	-0.60872	0.207	0.338	2.50524e-26	CD8 HNRNPH1+ Teff	TMEM59
9.81878e-31	1.95109	0.044	0.014	2.72068e-26	CD8 HNRNPH1+ Teff	GPR68
1.07404e-30	1.28853	0.093	0.042	2.97605e-26	CD8 HNRNPH1+ Teff	GIMAP6
1.08428e-30	1.32814	0.104	0.049	3.00442e-26	CD8 HNRNPH1+ Teff	RFTN1
1.15795e-30	0.732548	0.431	0.35	3.20856e-26	CD8 HNRNPH1+ Teff	SRSF2
1.2811e-30	-0.891191	0.114	0.223	3.54981e-26	CD8 HNRNPH1+ Teff	UQCRFS1
1.39662e-30	-1.24272	0.068	0.163	3.86988e-26	CD8 HNRNPH1+ Teff	MRPS15
1.42871e-30	1.63128	0.093	0.043	3.95881e-26	CD8 HNRNPH1+ Teff	NUP210
1.45906e-30	1.61887	0.044	0.014	4.04291e-26	CD8 HNRNPH1+ Teff	TIMD4
1.46784e-30	1.84052	0.063	0.024	4.06723e-26	CD8 HNRNPH1+ Teff	HIST1H2BG
1.5332e-30	-0.848932	0.149	0.264	4.24834e-26	CD8 HNRNPH1+ Teff	GTF3A
1.64461e-30	1.43545	0.087	0.038	4.55705e-26	CD8 HNRNPH1+ Teff	ADAM8
1.72365e-30	1.47942	0.067	0.026	4.77607e-26	CD8 HNRNPH1+ Teff	STARD4
2.02737e-30	2.10036	0.04	0.012	5.61765e-26	CD8 HNRNPH1+ Teff	AL359220.1
2.06157e-30	1.17411	0.141	0.075	5.71241e-26	CD8 HNRNPH1+ Teff	ATP2B4
2.16676e-30	-1.56756	0.039	0.123	6.00386e-26	CD8 HNRNPH1+ Teff	RPL26L1
2.28859e-30	0.796573	0.189	0.112	6.34145e-26	CD8 HNRNPH1+ Teff	SLC5A3
2.43038e-30	-4.59688	0.001	0.064	6.73435e-26	CD8 HNRNPH1+ Teff	GNG7
2.77531e-30	-7.66953	0.001	0.063	7.6901e-26	CD8 HNRNPH1+ Teff	IGFBP5
2.97601e-30	1.40783	0.154	0.087	8.24622e-26	CD8 HNRNPH1+ Teff	ILF3-DT
3.0861e-30	-0.519317	0.346	0.485	8.55128e-26	CD8 HNRNPH1+ Teff	SAP18
3.19715e-30	-6.25606	0.001	0.062	8.85898e-26	CD8 HNRNPH1+ Teff	HTRA1
3.20598e-30	1.13452	0.195	0.117	8.88346e-26	CD8 HNRNPH1+ Teff	CCNH
3.39233e-30	-4.81319	0.002	0.064	9.39979e-26	CD8 HNRNPH1+ Teff	ERBB3
3.89752e-30	2.54289	0.03	0.007	1.07996e-25	CD8 HNRNPH1+ Teff	AC062029.1
4.42106e-30	-1.52932	0.051	0.139	1.22503e-25	CD8 HNRNPH1+ Teff	HMG20B
4.60894e-30	-0.523675	0.25	0.388	1.27709e-25	CD8 HNRNPH1+ Teff	SERP1
4.64581e-30	1.47542	0.084	0.036	1.28731e-25	CD8 HNRNPH1+ Teff	MLLT3
4.77863e-30	2.09226	0.037	0.01	1.32411e-25	CD8 HNRNPH1+ Teff	ANKS1B
4.81295e-30	1.15417	0.146	0.079	1.33362e-25	CD8 HNRNPH1+ Teff	ZC3H7A
4.85315e-30	-2.23722	0.019	0.092	1.34476e-25	CD8 HNRNPH1+ Teff	CRYL1
5.03991e-30	-0.934258	0.083	0.185	1.39651e-25	CD8 HNRNPH1+ Teff	SNF8
5.40529e-30	-1.7066	0.039	0.122	1.49775e-25	CD8 HNRNPH1+ Teff	STX7
5.67368e-30	-7.49227	0	0.06	1.57212e-25	CD8 HNRNPH1+ Teff	SDC2
5.82049e-30	-7.18246	0	0.06	1.6128e-25	CD8 HNRNPH1+ Teff	PARVA
6.07926e-30	-6.9508	0	0.061	1.6845e-25	CD8 HNRNPH1+ Teff	BAALC
6.37618e-30	-2.10955	0.024	0.099	1.76677e-25	CD8 HNRNPH1+ Teff	SKAP2
6.66914e-30	0.956915	0.242	0.158	1.84795e-25	CD8 HNRNPH1+ Teff	SH3KBP1
6.9686e-30	1.38032	0.121	0.062	1.93093e-25	CD8 HNRNPH1+ Teff	CHD8
8.4107e-30	-1.25737	0.063	0.154	2.33052e-25	CD8 HNRNPH1+ Teff	SUCLG1
9.74372e-30	1.28874	0.163	0.094	2.69989e-25	CD8 HNRNPH1+ Teff	ERICH1
1.00073e-29	-5.41508	0.002	0.063	2.77293e-25	CD8 HNRNPH1+ Teff	ADAMTS1
1.00425e-29	0.803742	0.149	0.08	2.78268e-25	CD8 HNRNPH1+ Teff	HOPX
1.03074e-29	1.13283	0.19	0.115	2.85609e-25	CD8 HNRNPH1+ Teff	PHF3
1.03444e-29	-1.27077	0.099	0.198	2.86633e-25	CD8 HNRNPH1+ Teff	CLNS1A
1.09439e-29	1.19147	0.157	0.088	3.03243e-25	CD8 HNRNPH1+ Teff	SIAH2
1.10177e-29	-6.82941	0	0.06	3.05289e-25	CD8 HNRNPH1+ Teff	NEDD4L
1.12269e-29	0.888543	0.195	0.116	3.11086e-25	CD8 HNRNPH1+ Teff	EVI2B
1.1302e-29	1.52344	0.085	0.038	3.13167e-25	CD8 HNRNPH1+ Teff	CSF1
1.19213e-29	1.70173	0.072	0.029	3.30328e-25	CD8 HNRNPH1+ Teff	KAT2B
1.23302e-29	-8.06602	0	0.059	3.41658e-25	CD8 HNRNPH1+ Teff	LINC00520
1.32937e-29	-7.51052	0	0.059	3.68356e-25	CD8 HNRNPH1+ Teff	EMILIN1
1.45451e-29	-1.32415	0.063	0.154	4.03031e-25	CD8 HNRNPH1+ Teff	MCTS1
1.69816e-29	-5.70703	0.001	0.061	4.70544e-25	CD8 HNRNPH1+ Teff	MLPH
1.72835e-29	-1.09318	0.073	0.169	4.78907e-25	CD8 HNRNPH1+ Teff	ITM2C
1.74629e-29	-6.47709	0	0.06	4.83879e-25	CD8 HNRNPH1+ Teff	BANCR
1.89367e-29	-5.38822	0.001	0.061	5.24716e-25	CD8 HNRNPH1+ Teff	UACA
1.92502e-29	1.57155	0.087	0.039	5.33404e-25	CD8 HNRNPH1+ Teff	MON2
1.92995e-29	-6.00351	0.001	0.061	5.34771e-25	CD8 HNRNPH1+ Teff	TNC
1.93156e-29	1.75963	0.066	0.026	5.35216e-25	CD8 HNRNPH1+ Teff	TTC39B
1.94689e-29	2.76105	0.015	0.002	5.39463e-25	CD8 HNRNPH1+ Teff	CD8B2
2.14577e-29	1.25207	0.157	0.088	5.94572e-25	CD8 HNRNPH1+ Teff	HELZ
2.33173e-29	1.49173	0.099	0.047	6.46099e-25	CD8 HNRNPH1+ Teff	KIAA0319L
2.36814e-29	0.933148	0.217	0.136	6.56189e-25	CD8 HNRNPH1+ Teff	CDC42SE1
2.46159e-29	1.04004	0.192	0.116	6.82083e-25	CD8 HNRNPH1+ Teff	CSK
2.52691e-29	0.693376	0.306	0.212	7.00181e-25	CD8 HNRNPH1+ Teff	ISG20
2.63255e-29	1.4659	0.091	0.042	7.29452e-25	CD8 HNRNPH1+ Teff	IKBKB
2.72451e-29	-5.21746	0.001	0.061	7.54934e-25	CD8 HNRNPH1+ Teff	FAM114A1
2.78755e-29	-7.26721	0	0.059	7.72402e-25	CD8 HNRNPH1+ Teff	PTGR1
2.85825e-29	1.60786	0.085	0.038	7.91994e-25	CD8 HNRNPH1+ Teff	GXYLT1
2.98311e-29	-6.3845	0	0.06	8.26589e-25	CD8 HNRNPH1+ Teff	ECM1
3.05006e-29	0.912563	0.327	0.242	8.4514e-25	CD8 HNRNPH1+ Teff	FAM133B
3.1898e-29	-2.46173	0.011	0.079	8.83862e-25	CD8 HNRNPH1+ Teff	RTL8C
3.60877e-29	-0.841434	0.145	0.254	9.99954e-25	CD8 HNRNPH1+ Teff	CSNK2B
3.69113e-29	1.21844	0.166	0.096	1.02277e-24	CD8 HNRNPH1+ Teff	ARID1A
3.88292e-29	-3.532	0.019	0.09	1.07592e-24	CD8 HNRNPH1+ Teff	TYROBP
3.90256e-29	0.534468	0.492	0.405	1.08136e-24	CD8 HNRNPH1+ Teff	SARAF
3.9335e-29	-1.37225	0.047	0.133	1.08993e-24	CD8 HNRNPH1+ Teff	GPAA1
3.94724e-29	-7.21305	0	0.058	1.09374e-24	CD8 HNRNPH1+ Teff	PAX3
4.05971e-29	2.00801	0.032	0.009	1.1249e-24	CD8 HNRNPH1+ Teff	TRBV28
4.28272e-29	1.8307	0.048	0.016	1.1867e-24	CD8 HNRNPH1+ Teff	AMIGO2
4.36957e-29	-7.23537	0	0.058	1.21076e-24	CD8 HNRNPH1+ Teff	TUSC3
4.49646e-29	1.22273	0.157	0.089	1.24592e-24	CD8 HNRNPH1+ Teff	NFKB2
4.55287e-29	-1.54725	0.049	0.133	1.26155e-24	CD8 HNRNPH1+ Teff	COA3
4.61351e-29	1.81504	0.046	0.015	1.27836e-24	CD8 HNRNPH1+ Teff	GRAMD1B
4.68135e-29	-1.66349	0.039	0.119	1.29715e-24	CD8 HNRNPH1+ Teff	MRPS23
4.83186e-29	-1.23159	0.054	0.142	1.33886e-24	CD8 HNRNPH1+ Teff	NANS
5.27546e-29	1.99381	0.072	0.03	1.46178e-24	CD8 HNRNPH1+ Teff	AL355075.4
5.42169e-29	0.878851	0.235	0.151	1.5023e-24	CD8 HNRNPH1+ Teff	CITED2
5.45968e-29	-6.1561	0.001	0.06	1.51282e-24	CD8 HNRNPH1+ Teff	DCBLD2
5.48493e-29	-5.70095	0	0.059	1.51982e-24	CD8 HNRNPH1+ Teff	KDELR3
5.5324e-29	1.98823	0.035	0.01	1.53297e-24	CD8 HNRNPH1+ Teff	ZNF683
5.6319e-29	-1.57851	0.047	0.131	1.56054e-24	CD8 HNRNPH1+ Teff	NUTF2
6.0677e-29	-3.3547	0.007	0.072	1.6813e-24	CD8 HNRNPH1+ Teff	HBEGF
6.25521e-29	-1.91007	0.029	0.105	1.73326e-24	CD8 HNRNPH1+ Teff	NDUFAF2
6.30578e-29	-6.96337	0	0.059	1.74727e-24	CD8 HNRNPH1+ Teff	TM4SF1
7.5735e-29	1.39927	0.098	0.046	2.09854e-24	CD8 HNRNPH1+ Teff	PRKX
7.83226e-29	-1.62798	0.045	0.128	2.17024e-24	CD8 HNRNPH1+ Teff	MYL6B
8.22332e-29	1.86792	0.042	0.013	2.2786e-24	CD8 HNRNPH1+ Teff	GAB3
8.35996e-29	-6.20441	0	0.059	2.31646e-24	CD8 HNRNPH1+ Teff	CTDSPL
8.44414e-29	2.43354	0.026	0.006	2.33979e-24	CD8 HNRNPH1+ Teff	GSDMB
8.8743e-29	-1.49686	0.043	0.125	2.45898e-24	CD8 HNRNPH1+ Teff	COA6
8.92378e-29	2.3755	0.029	0.007	2.47269e-24	CD8 HNRNPH1+ Teff	AC004817.3
9.13711e-29	-2.87472	0.009	0.074	2.5318e-24	CD8 HNRNPH1+ Teff	HSBP1L1
9.17418e-29	1.85139	0.056	0.021	2.54207e-24	CD8 HNRNPH1+ Teff	RFX7
9.42687e-29	-3.22182	0.011	0.077	2.61209e-24	CD8 HNRNPH1+ Teff	PDLIM1
9.47403e-29	-1.47109	0.049	0.133	2.62516e-24	CD8 HNRNPH1+ Teff	GRHPR
1.08758e-28	1.71679	0.065	0.026	3.01358e-24	CD8 HNRNPH1+ Teff	CARD11
1.1153e-28	1.62668	0.055	0.02	3.09039e-24	CD8 HNRNPH1+ Teff	RAB37
1.19038e-28	-0.952081	0.106	0.207	3.29842e-24	CD8 HNRNPH1+ Teff	MRPS34
1.19736e-28	1.25075	0.093	0.043	3.31775e-24	CD8 HNRNPH1+ Teff	CXCR3
1.27378e-28	-0.945705	0.093	0.192	3.52953e-24	CD8 HNRNPH1+ Teff	FBL
1.38011e-28	-5.12029	0.001	0.059	3.82415e-24	CD8 HNRNPH1+ Teff	NRN1
1.41124e-28	-7.04393	0.007	0.07	3.91039e-24	CD8 HNRNPH1+ Teff	CXCL8
1.50382e-28	-0.747962	0.161	0.275	4.16694e-24	CD8 HNRNPH1+ Teff	NDUFA13
1.51723e-28	1.27064	0.143	0.079	4.20408e-24	CD8 HNRNPH1+ Teff	SMC5
1.53998e-28	1.42619	0.083	0.037	4.26713e-24	CD8 HNRNPH1+ Teff	GBP3
1.69367e-28	1.53267	0.085	0.038	4.693e-24	CD8 HNRNPH1+ Teff	LINS1
1.72634e-28	0.755494	0.265	0.176	4.78352e-24	CD8 HNRNPH1+ Teff	FAM107B
1.77222e-28	2.69969	0.023	0.005	4.91064e-24	CD8 HNRNPH1+ Teff	TTC16
1.84123e-28	1.25453	0.153	0.087	5.10187e-24	CD8 HNRNPH1+ Teff	ACIN1
1.89601e-28	-1.75003	0.031	0.107	5.25365e-24	CD8 HNRNPH1+ Teff	FMC1
1.92444e-28	1.71621	0.048	0.017	5.33243e-24	CD8 HNRNPH1+ Teff	TRGC1
2.32555e-28	1.20061	0.134	0.072	6.44388e-24	CD8 HNRNPH1+ Teff	TRIM33
2.37836e-28	-1.44381	0.049	0.133	6.59019e-24	CD8 HNRNPH1+ Teff	ERCC1
2.48306e-28	1.40812	0.074	0.031	6.8803e-24	CD8 HNRNPH1+ Teff	IL12RB1
2.60283e-28	-6.78304	0.007	0.069	7.21217e-24	CD8 HNRNPH1+ Teff	PAEP
2.63471e-28	-2.7619	0.01	0.075	7.30051e-24	CD8 HNRNPH1+ Teff	RRAS
2.75985e-28	-5.21851	0.001	0.059	7.64726e-24	CD8 HNRNPH1+ Teff	ST3GAL6
2.80762e-28	-0.467169	0.308	0.449	7.77962e-24	CD8 HNRNPH1+ Teff	RHOA
2.8752e-28	-3.10437	0.017	0.085	7.9669e-24	CD8 HNRNPH1+ Teff	ETS2
3.12778e-28	-0.756537	0.159	0.271	8.66675e-24	CD8 HNRNPH1+ Teff	SBDS
3.89732e-28	1.35669	0.107	0.053	1.07991e-23	CD8 HNRNPH1+ Teff	DPP8
3.98528e-28	-1.21117	0.074	0.165	1.10428e-23	CD8 HNRNPH1+ Teff	GTF2H5
4.13659e-28	1.52662	0.072	0.03	1.14621e-23	CD8 HNRNPH1+ Teff	SP4
4.45217e-28	-1.15376	0.086	0.18	1.23365e-23	CD8 HNRNPH1+ Teff	THOC7
4.67357e-28	-1.00828	0.089	0.185	1.295e-23	CD8 HNRNPH1+ Teff	TXN2
4.69602e-28	-4.27948	0.003	0.062	1.30122e-23	CD8 HNRNPH1+ Teff	KCTD12
4.93536e-28	-1.27661	0.083	0.175	1.36754e-23	CD8 HNRNPH1+ Teff	RPA3
5.6679e-28	0.759636	0.302	0.211	1.57052e-23	CD8 HNRNPH1+ Teff	LEPROTL1
5.68994e-28	-0.774419	0.165	0.275	1.57663e-23	CD8 HNRNPH1+ Teff	PSMA4
5.72011e-28	-1.30938	0.057	0.143	1.58498e-23	CD8 HNRNPH1+ Teff	COA4
6.06777e-28	1.34366	0.151	0.086	1.68132e-23	CD8 HNRNPH1+ Teff	SPG7
6.16785e-28	1.34992	0.11	0.055	1.70905e-23	CD8 HNRNPH1+ Teff	LCOR
6.6524e-28	1.24293	0.125	0.066	1.84331e-23	CD8 HNRNPH1+ Teff	ZEB1
6.86673e-28	-1.111	0.105	0.202	1.9027e-23	CD8 HNRNPH1+ Teff	SEC11C
7.26983e-28	1.79259	0.048	0.017	2.0144e-23	CD8 HNRNPH1+ Teff	KIF21B
7.36635e-28	-5.90075	0.002	0.06	2.04114e-23	CD8 HNRNPH1+ Teff	SERPINE1
7.38346e-28	-2.25394	0.017	0.085	2.04588e-23	CD8 HNRNPH1+ Teff	SDHAF3
7.45525e-28	0.476337	0.339	0.244	2.06578e-23	CD8 HNRNPH1+ Teff	IER5
7.81564e-28	-1.27003	0.055	0.14	2.16564e-23	CD8 HNRNPH1+ Teff	MRPS18B
8.58124e-28	1.22171	0.116	0.059	2.37778e-23	CD8 HNRNPH1+ Teff	PARVG
8.93714e-28	1.29668	0.121	0.063	2.47639e-23	CD8 HNRNPH1+ Teff	CCNT1
8.99142e-28	1.43364	0.077	0.033	2.49143e-23	CD8 HNRNPH1+ Teff	BTN3A3
9.67761e-28	2.56448	0.029	0.007	2.68157e-23	CD8 HNRNPH1+ Teff	PTCH2
9.97833e-28	-3.49748	0.012	0.076	2.7649e-23	CD8 HNRNPH1+ Teff	ERRFI1
1.00726e-27	1.19002	0.121	0.063	2.79101e-23	CD8 HNRNPH1+ Teff	SFXN1
1.01103e-27	-6.12228	0	0.057	2.80147e-23	CD8 HNRNPH1+ Teff	COPZ2
1.03343e-27	-1.39257	0.051	0.134	2.86353e-23	CD8 HNRNPH1+ Teff	OLA1
1.05811e-27	-1.52645	0.04	0.12	2.93191e-23	CD8 HNRNPH1+ Teff	LEPROT
1.08765e-27	1.28951	0.133	0.072	3.01377e-23	CD8 HNRNPH1+ Teff	BRWD1
1.11125e-27	-4.30921	0.002	0.059	3.07916e-23	CD8 HNRNPH1+ Teff	PTK2
1.32931e-27	-2.88341	0.009	0.071	3.68339e-23	CD8 HNRNPH1+ Teff	MGST2
1.33961e-27	-1.75516	0.029	0.103	3.71193e-23	CD8 HNRNPH1+ Teff	RHOQ
1.41248e-27	-5.70892	0.001	0.057	3.91385e-23	CD8 HNRNPH1+ Teff	PYGL
1.47871e-27	-1.65747	0.034	0.11	4.09734e-23	CD8 HNRNPH1+ Teff	HEXB
1.82441e-27	-4.3763	0.004	0.062	5.05527e-23	CD8 HNRNPH1+ Teff	PLOD1
1.88402e-27	-0.833591	0.114	0.216	5.22044e-23	CD8 HNRNPH1+ Teff	VPS29
1.98038e-27	-7.06939	0	0.055	5.48743e-23	CD8 HNRNPH1+ Teff	NDN
2.32401e-27	-1.36907	0.047	0.128	6.43959e-23	CD8 HNRNPH1+ Teff	MTCH2
2.33236e-27	1.03887	0.225	0.148	6.46273e-23	CD8 HNRNPH1+ Teff	TGFB1
2.35552e-27	-0.579155	0.195	0.314	6.52691e-23	CD8 HNRNPH1+ Teff	NSA2
2.5655e-27	-5.46996	0.001	0.057	7.10873e-23	CD8 HNRNPH1+ Teff	RBFOX2
2.63461e-27	1.15829	0.144	0.08	7.30024e-23	CD8 HNRNPH1+ Teff	SRRT
2.64646e-27	1.22202	0.142	0.079	7.33307e-23	CD8 HNRNPH1+ Teff	DCP2
2.74567e-27	-4.37725	0.002	0.059	7.60798e-23	CD8 HNRNPH1+ Teff	FAM129B
2.75744e-27	-7.01484	0	0.055	7.64058e-23	CD8 HNRNPH1+ Teff	TJP1
2.95918e-27	0.895972	0.258	0.175	8.1996e-23	CD8 HNRNPH1+ Teff	G3BP2
3.03011e-27	1.92253	0.051	0.018	8.39612e-23	CD8 HNRNPH1+ Teff	ANKRD36B
3.10307e-27	1.58286	0.063	0.025	8.59829e-23	CD8 HNRNPH1+ Teff	ZFYVE28
3.23561e-27	-1.74968	0.029	0.102	8.96555e-23	CD8 HNRNPH1+ Teff	PARVB
3.36403e-27	-1.14945	0.096	0.191	9.3214e-23	CD8 HNRNPH1+ Teff	RTF2
3.45833e-27	1.39009	0.087	0.04	9.58269e-23	CD8 HNRNPH1+ Teff	ARHGAP26
3.63046e-27	-3.80362	0.004	0.062	1.00596e-22	CD8 HNRNPH1+ Teff	HIBADH
3.72459e-27	-2.80672	0.011	0.074	1.03205e-22	CD8 HNRNPH1+ Teff	CHPF
3.89443e-27	1.3786	0.09	0.042	1.07911e-22	CD8 HNRNPH1+ Teff	ORMDL3
3.93466e-27	-4.58586	0.002	0.058	1.09026e-22	CD8 HNRNPH1+ Teff	SRGAP1
4.18365e-27	-1.6352	0.035	0.11	1.15925e-22	CD8 HNRNPH1+ Teff	CHPT1
4.25408e-27	1.81895	0.06	0.023	1.17876e-22	CD8 HNRNPH1+ Teff	PLCB2
4.26538e-27	0.741595	0.349	0.263	1.18189e-22	CD8 HNRNPH1+ Teff	LRRFIP1
4.42019e-27	2.07105	0.026	0.006	1.22479e-22	CD8 HNRNPH1+ Teff	PHEX
4.84202e-27	-2.77546	0.01	0.073	1.34168e-22	CD8 HNRNPH1+ Teff	NT5C3B
5.32748e-27	-1.39959	0.048	0.128	1.47619e-22	CD8 HNRNPH1+ Teff	AK2
5.50244e-27	1.34317	0.114	0.059	1.52467e-22	CD8 HNRNPH1+ Teff	RBM4
5.57133e-27	-1.45349	0.047	0.127	1.54376e-22	CD8 HNRNPH1+ Teff	TMEM141
5.57138e-27	1.63471	0.07	0.029	1.54377e-22	CD8 HNRNPH1+ Teff	FAM78A
5.98519e-27	-3.93615	0.001	0.057	1.65844e-22	CD8 HNRNPH1+ Teff	CKAP4
6.2349e-27	-0.786477	0.111	0.213	1.72763e-22	CD8 HNRNPH1+ Teff	RPN2
6.40321e-27	1.14983	0.138	0.076	1.77427e-22	CD8 HNRNPH1+ Teff	RASSF1
6.56017e-27	1.90859	0.048	0.017	1.81776e-22	CD8 HNRNPH1+ Teff	USP20
6.71543e-27	-0.548419	0.21	0.332	1.86078e-22	CD8 HNRNPH1+ Teff	SRSF9
7.30604e-27	-1.4553	0.047	0.127	2.02443e-22	CD8 HNRNPH1+ Teff	SNX2
7.57684e-27	1.30417	0.139	0.078	2.09947e-22	CD8 HNRNPH1+ Teff	ANKRD13D
7.57995e-27	1.00407	0.213	0.136	2.10033e-22	CD8 HNRNPH1+ Teff	TANK
7.74499e-27	0.882588	0.291	0.21	2.14606e-22	CD8 HNRNPH1+ Teff	TAF7
7.91253e-27	1.36001	0.139	0.078	2.19248e-22	CD8 HNRNPH1+ Teff	HCG18
8.31409e-27	-1.60582	0.035	0.109	2.30375e-22	CD8 HNRNPH1+ Teff	RAB4A
8.71801e-27	-1.51953	0.04	0.116	2.41567e-22	CD8 HNRNPH1+ Teff	EEF1E1
9.21987e-27	-5.21011	0.001	0.056	2.55473e-22	CD8 HNRNPH1+ Teff	PYCR1
9.37954e-27	-0.85162	0.12	0.22	2.59898e-22	CD8 HNRNPH1+ Teff	BCAP31
9.67174e-27	-1.85422	0.033	0.107	2.67994e-22	CD8 HNRNPH1+ Teff	SNX10
9.98257e-27	-0.690291	0.159	0.269	2.76607e-22	CD8 HNRNPH1+ Teff	CCT6A
1.00382e-26	-6.66026	0	0.055	2.78147e-22	CD8 HNRNPH1+ Teff	RBP1
1.0318e-26	1.6756	0.061	0.024	2.85902e-22	CD8 HNRNPH1+ Teff	ITGB2-AS1
1.08434e-26	-4.72711	0.001	0.055	3.0046e-22	CD8 HNRNPH1+ Teff	NECTIN2
1.09764e-26	1.3019	0.088	0.041	3.04145e-22	CD8 HNRNPH1+ Teff	CALCOCO1
1.10084e-26	-0.563184	0.259	0.385	3.05032e-22	CD8 HNRNPH1+ Teff	NUCKS1
1.12839e-26	-7.06823	0	0.053	3.12666e-22	CD8 HNRNPH1+ Teff	FERMT2
1.20283e-26	0.540398	0.376	0.278	3.33293e-22	CD8 HNRNPH1+ Teff	PSMB9
1.23369e-26	-6.8103	0	0.054	3.41842e-22	CD8 HNRNPH1+ Teff	TMEM158
1.24757e-26	-1.14653	0.055	0.139	3.45689e-22	CD8 HNRNPH1+ Teff	NELFE
1.2953e-26	-1.33436	0.061	0.145	3.58914e-22	CD8 HNRNPH1+ Teff	FDFT1
1.34921e-26	1.4382	0.116	0.061	3.73854e-22	CD8 HNRNPH1+ Teff	SIK3
1.45401e-26	-1.90191	0.024	0.093	4.02893e-22	CD8 HNRNPH1+ Teff	PEA15
1.54309e-26	1.92741	0.041	0.014	4.27575e-22	CD8 HNRNPH1+ Teff	SUMO4
1.54621e-26	-0.70236	0.163	0.273	4.28438e-22	CD8 HNRNPH1+ Teff	SNRPB2
1.55395e-26	-0.582975	0.198	0.314	4.30584e-22	CD8 HNRNPH1+ Teff	EIF4B
1.56943e-26	1.22296	0.143	0.081	4.34873e-22	CD8 HNRNPH1+ Teff	NUTM2B-AS1
1.59038e-26	-3.76618	0.003	0.059	4.40679e-22	CD8 HNRNPH1+ Teff	NFIA
1.60738e-26	-2.45825	0.014	0.078	4.45389e-22	CD8 HNRNPH1+ Teff	ZDHHC4
1.65076e-26	-4.57641	0.001	0.056	4.5741e-22	CD8 HNRNPH1+ Teff	HOMER3
1.68691e-26	1.25376	0.114	0.059	4.67427e-22	CD8 HNRNPH1+ Teff	KIF20B
1.70546e-26	-5.81577	0	0.054	4.72567e-22	CD8 HNRNPH1+ Teff	ALDH1A1
1.82346e-26	-1.5109	0.041	0.117	5.05263e-22	CD8 HNRNPH1+ Teff	CHCHD3
1.82907e-26	1.35917	0.104	0.052	5.06818e-22	CD8 HNRNPH1+ Teff	ABHD3
1.8451e-26	0.97517	0.236	0.159	5.11258e-22	CD8 HNRNPH1+ Teff	TGOLN2
1.84652e-26	2.81355	0.02	0.004	5.11652e-22	CD8 HNRNPH1+ Teff	CHRNA1
2.02192e-26	-2.30277	0.011	0.072	5.60255e-22	CD8 HNRNPH1+ Teff	ISYNA1
2.16652e-26	-3.8322	0.001	0.056	6.00321e-22	CD8 HNRNPH1+ Teff	LTBR
2.29842e-26	-0.488149	0.303	0.432	6.36871e-22	CD8 HNRNPH1+ Teff	HMGN1
2.32822e-26	1.34851	0.089	0.042	6.45127e-22	CD8 HNRNPH1+ Teff	LINC00513
2.42278e-26	1.09233	0.218	0.144	6.71329e-22	CD8 HNRNPH1+ Teff	RSBN1L
2.42854e-26	-2.7641	0.016	0.079	6.72923e-22	CD8 HNRNPH1+ Teff	PCLAF
2.56771e-26	-5.9434	0	0.054	7.11486e-22	CD8 HNRNPH1+ Teff	TSPAN10
2.59407e-26	0.825855	0.239	0.159	7.1879e-22	CD8 HNRNPH1+ Teff	CHD1
3.0068e-26	0.972473	0.208	0.134	8.33155e-22	CD8 HNRNPH1+ Teff	IL6ST
3.09552e-26	-1.19291	0.074	0.161	8.57737e-22	CD8 HNRNPH1+ Teff	BNIP3L
3.24251e-26	-1.86156	0.034	0.106	8.98466e-22	CD8 HNRNPH1+ Teff	PMEPA1
3.30152e-26	-7.01741	0	0.053	9.14818e-22	CD8 HNRNPH1+ Teff	MMP2
3.41455e-26	-1.21743	0.11	0.204	9.46138e-22	CD8 HNRNPH1+ Teff	CD55
3.42898e-26	-4.07884	0.003	0.059	9.50137e-22	CD8 HNRNPH1+ Teff	STXBP1
3.74307e-26	-4.87658	0.001	0.055	1.03717e-21	CD8 HNRNPH1+ Teff	OAF
3.94765e-26	-1.71576	0.031	0.102	1.09385e-21	CD8 HNRNPH1+ Teff	ISOC2
4.2765e-26	1.14086	0.149	0.086	1.18497e-21	CD8 HNRNPH1+ Teff	ARHGAP15
4.46497e-26	-2.29363	0.015	0.079	1.2372e-21	CD8 HNRNPH1+ Teff	TAX1BP3
4.86071e-26	1.37686	0.097	0.048	1.34685e-21	CD8 HNRNPH1+ Teff	PARP10
5.17644e-26	-0.763232	0.162	0.268	1.43434e-21	CD8 HNRNPH1+ Teff	RPL17
5.20628e-26	1.31625	0.118	0.063	1.44261e-21	CD8 HNRNPH1+ Teff	NCOA1
5.21579e-26	-1.40358	0.031	0.103	1.44524e-21	CD8 HNRNPH1+ Teff	PLIN3
5.35625e-26	0.873257	0.288	0.207	1.48416e-21	CD8 HNRNPH1+ Teff	FLNA
5.36568e-26	1.66659	0.057	0.022	1.48678e-21	CD8 HNRNPH1+ Teff	MAP3K14
5.45809e-26	-5.37682	0.001	0.054	1.51238e-21	CD8 HNRNPH1+ Teff	LRP1
5.65973e-26	-7.11307	0	0.052	1.56826e-21	CD8 HNRNPH1+ Teff	ROPN1B
6.48712e-26	-1.07244	0.079	0.167	1.79752e-21	CD8 HNRNPH1+ Teff	ITGB1BP1
6.52148e-26	1.68527	0.059	0.024	1.80704e-21	CD8 HNRNPH1+ Teff	LLGL2
6.66879e-26	-3.88023	0.004	0.059	1.84785e-21	CD8 HNRNPH1+ Teff	BAMBI
7.29131e-26	1.35056	0.08	0.036	2.02035e-21	CD8 HNRNPH1+ Teff	C16orf54
7.46022e-26	1.58745	0.069	0.029	2.06715e-21	CD8 HNRNPH1+ Teff	ZNF708
7.74477e-26	-0.734272	0.139	0.242	2.146e-21	CD8 HNRNPH1+ Teff	PDCD6
8.22838e-26	1.25069	0.15	0.087	2.28e-21	CD8 HNRNPH1+ Teff	USP36
8.38338e-26	-4.93665	0.001	0.054	2.32295e-21	CD8 HNRNPH1+ Teff	NFIB
8.4627e-26	-1.0688	0.073	0.159	2.34493e-21	CD8 HNRNPH1+ Teff	TMEM167A
8.99622e-26	1.47878	0.108	0.056	2.49276e-21	CD8 HNRNPH1+ Teff	EPM2AIP1
9.15709e-26	-4.96339	0.001	0.054	2.53734e-21	CD8 HNRNPH1+ Teff	RAB31
9.70923e-26	-1.82337	0.033	0.104	2.69033e-21	CD8 HNRNPH1+ Teff	TMEM106C
9.79956e-26	1.40625	0.093	0.045	2.71536e-21	CD8 HNRNPH1+ Teff	SIPA1L1
1.02576e-25	-0.359387	0.724	0.761	2.84227e-21	CD8 HNRNPH1+ Teff	DYNLL1
1.05067e-25	0.316476	0.967	0.909	2.91131e-21	CD8 HNRNPH1+ Teff	MT-ATP6
1.07576e-25	1.19924	0.109	0.056	2.98082e-21	CD8 HNRNPH1+ Teff	PTPRJ
1.13277e-25	-6.48419	0	0.052	3.13878e-21	CD8 HNRNPH1+ Teff	SLCO4A1-AS1
1.14101e-25	-1.12013	0.07	0.154	3.16162e-21	CD8 HNRNPH1+ Teff	LYPLA1
1.22748e-25	-1.42688	0.055	0.134	3.40122e-21	CD8 HNRNPH1+ Teff	BOLA3
1.24445e-25	-6.57495	0.001	0.053	3.44826e-21	CD8 HNRNPH1+ Teff	PTN
1.27632e-25	-4.30437	0.002	0.055	3.53656e-21	CD8 HNRNPH1+ Teff	DDR2
1.27751e-25	1.2933	0.131	0.073	3.53985e-21	CD8 HNRNPH1+ Teff	SLC4A7
1.28551e-25	0.40695	0.443	0.337	3.56202e-21	CD8 HNRNPH1+ Teff	ARHGDIB
1.29144e-25	-6.09596	0	0.052	3.57845e-21	CD8 HNRNPH1+ Teff	CDC42EP5
1.29864e-25	1.09169	0.126	0.069	3.59841e-21	CD8 HNRNPH1+ Teff	MAT2B
1.32365e-25	-1.7537	0.021	0.087	3.6677e-21	CD8 HNRNPH1+ Teff	GAS7
1.33428e-25	1.34291	0.118	0.063	3.69715e-21	CD8 HNRNPH1+ Teff	IGF2R
1.3754e-25	-0.980691	0.101	0.193	3.81109e-21	CD8 HNRNPH1+ Teff	COX20
1.4678e-25	1.15904	0.163	0.099	4.06713e-21	CD8 HNRNPH1+ Teff	HNRNPL
1.47156e-25	-0.585064	0.196	0.308	4.07755e-21	CD8 HNRNPH1+ Teff	VPS28
1.67331e-25	-0.961282	0.128	0.224	4.63657e-21	CD8 HNRNPH1+ Teff	C4orf48
1.76605e-25	-2.99663	0.006	0.063	4.89356e-21	CD8 HNRNPH1+ Teff	CTBP2
1.79531e-25	-2.3943	0.028	0.095	4.97461e-21	CD8 HNRNPH1+ Teff	ID1
1.98515e-25	-0.698435	0.32	0.425	5.50066e-21	CD8 HNRNPH1+ Teff	LY6E
2.00206e-25	-2.02136	0.035	0.106	5.54752e-21	CD8 HNRNPH1+ Teff	MRPL44
2.05663e-25	-7.13643	0	0.051	5.69872e-21	CD8 HNRNPH1+ Teff	TNNT1
2.24035e-25	1.28873	0.104	0.053	6.20778e-21	CD8 HNRNPH1+ Teff	PHTF2
2.47976e-25	1.25599	0.111	0.058	6.87116e-21	CD8 HNRNPH1+ Teff	DYRK1A
2.49869e-25	-1.12058	0.073	0.158	6.92361e-21	CD8 HNRNPH1+ Teff	VDAC3
2.59051e-25	2.82598	0.015	0.003	7.17804e-21	CD8 HNRNPH1+ Teff	SALL4
2.59357e-25	-4.93328	0.001	0.054	7.18652e-21	CD8 HNRNPH1+ Teff	P4HA2
2.59378e-25	0.375044	0.65	0.585	7.18711e-21	CD8 HNRNPH1+ Teff	SRSF3
2.62948e-25	-0.82913	0.132	0.231	7.28603e-21	CD8 HNRNPH1+ Teff	RWDD1
2.74461e-25	1.09627	0.15	0.087	7.60504e-21	CD8 HNRNPH1+ Teff	RNPEPL1
2.80753e-25	0.408344	0.805	0.739	7.77938e-21	CD8 HNRNPH1+ Teff	HSPE1
2.86857e-25	-1.26569	0.05	0.128	7.94853e-21	CD8 HNRNPH1+ Teff	IER3IP1
3.00785e-25	1.11366	0.175	0.108	8.33444e-21	CD8 HNRNPH1+ Teff	TBL1XR1
3.12562e-25	1.55592	0.073	0.032	8.66079e-21	CD8 HNRNPH1+ Teff	ADCY7
3.2845e-25	-6.54395	0.002	0.054	9.10101e-21	CD8 HNRNPH1+ Teff	CFD
3.56088e-25	-6.81885	0.001	0.052	9.86683e-21	CD8 HNRNPH1+ Teff	ADIRF
3.7178e-25	1.17044	0.148	0.086	1.03017e-20	CD8 HNRNPH1+ Teff	JARID2
3.82127e-25	1.4272	0.087	0.041	1.05883e-20	CD8 HNRNPH1+ Teff	MAN2A1
3.99086e-25	0.262617	0.945	0.858	1.10583e-20	CD8 HNRNPH1+ Teff	MT-ND3
4.13761e-25	0.505719	0.421	0.338	1.14649e-20	CD8 HNRNPH1+ Teff	ZFP36L1
4.1592e-25	-1.86174	0.017	0.08	1.15247e-20	CD8 HNRNPH1+ Teff	CCDC88A
4.47381e-25	-3.44663	0.005	0.06	1.23965e-20	CD8 HNRNPH1+ Teff	IFT22
4.5103e-25	2.27008	0.028	0.007	1.24976e-20	CD8 HNRNPH1+ Teff	PLCH2
4.51572e-25	-7.7828	0	0.05	1.25126e-20	CD8 HNRNPH1+ Teff	RAMP2
4.91732e-25	-3.47584	0.016	0.077	1.36254e-20	CD8 HNRNPH1+ Teff	AIF1
4.9763e-25	-1.75508	0.033	0.102	1.37888e-20	CD8 HNRNPH1+ Teff	SH3BP5
5.18108e-25	1.17367	0.137	0.078	1.43562e-20	CD8 HNRNPH1+ Teff	R3HDM2
5.1989e-25	1.53074	0.074	0.033	1.44056e-20	CD8 HNRNPH1+ Teff	GRAP2
5.21368e-25	-2.24775	0.013	0.073	1.44466e-20	CD8 HNRNPH1+ Teff	WASL
5.40424e-25	-0.94438	0.098	0.188	1.49746e-20	CD8 HNRNPH1+ Teff	MPG
6.0173e-25	-0.98279	0.093	0.182	1.66733e-20	CD8 HNRNPH1+ Teff	DNAJC15
6.13373e-25	-2.47017	0.014	0.074	1.6996e-20	CD8 HNRNPH1+ Teff	TPD52
6.3989e-25	-4.47218	0.002	0.054	1.77307e-20	CD8 HNRNPH1+ Teff	FMN1
6.45561e-25	-6.38001	0	0.051	1.78879e-20	CD8 HNRNPH1+ Teff	EFNA1
6.47196e-25	-0.998779	0.097	0.187	1.79331e-20	CD8 HNRNPH1+ Teff	RNF181
7.02155e-25	-6.39584	0	0.051	1.9456e-20	CD8 HNRNPH1+ Teff	COL9A3
7.07884e-25	-4.70564	0.001	0.052	1.96148e-20	CD8 HNRNPH1+ Teff	PXDC1
7.41212e-25	1.08998	0.131	0.073	2.05382e-20	CD8 HNRNPH1+ Teff	EVI2A
7.54836e-25	0.875757	0.184	0.114	2.09157e-20	CD8 HNRNPH1+ Teff	SLC20A1
[truncated: 6,287 more rows]

## Sheet: CD8 GZMK+ Teff
p_val	avg_log2FC	pct.1	pct.2	p_val_adj	cluster	gene
[truncated: 6,995 more rows]

[truncated: 34 more sheets: CD8 Tem, CD8 Texme, CD8 Tex_HS, CD8 GNLY+ Tex, CD8 FTL+ Tex, CD8 NKT, CD4 Tn, CD4 CD69+ T, CD4 Tm, CD4 Tex, CD4 Treg, CD4 NKT, DN NKT, other T, Cycling T, NK, Naive B, Transitional B, Memory B, Plasma B …]
