# Supplementary material for: Mature and migratory dendritic cells promote immune infiltration and response to anti-PD-1 checkpoint blockade in metastatic melanoma
Source: Nat Commun. 2025 Sep 1;16:8151. doi: 10.1038/s41467-025-62878-5 (PMC12402436; doi:10.1038/s41467-025-62878-5)
Supplement: Supplementary file 5 — Supplementary Dataset 4 [file 41467_2025_62878_MOESM5_ESM.xlsx]

## Sheet: Tumor - Cell Cycle - G1_S
Supplementary Data 4. Tumor program markers in reference to the other tumor programs. Two-sided Wilcoxon rank sum tests were performed with multiple comparison adjustments. See Extended Data Fig. 2 and Supplementary Fig. 2.
p_val	avg_log2FC	pct.1	pct.2	p_val_adj	cluster	gene
0	3.62432	0.805	0.084	0	Tumor - Cell Cycle - G1/S	TYMS
0	3.11877	0.83	0.129	0	Tumor - Cell Cycle - G1/S	PCNA
0	2.5913	0.856	0.201	0	Tumor - Cell Cycle - G1/S	DUT
0	3.38615	0.725	0.073	0	Tumor - Cell Cycle - G1/S	PCLAF
0	3.62089	0.701	0.06	0	Tumor - Cell Cycle - G1/S	UBE2T
0	3.55448	0.706	0.086	0	Tumor - Cell Cycle - G1/S	MCM7
0	3.60585	0.662	0.063	0	Tumor - Cell Cycle - G1/S	MCM3
0	2.22419	0.861	0.289	0	Tumor - Cell Cycle - G1/S	RANBP1
0	2.40861	0.706	0.143	0	Tumor - Cell Cycle - G1/S	CKS1B
0	3.86502	0.595	0.042	0	Tumor - Cell Cycle - G1/S	TK1
0	3.37868	0.608	0.064	0	Tumor - Cell Cycle - G1/S	GMNN
0	2.34502	0.68	0.141	0	Tumor - Cell Cycle - G1/S	GGCT
0	1.6807	0.835	0.297	0	Tumor - Cell Cycle - G1/S	STMN1
0	1.75202	0.75	0.228	0	Tumor - Cell Cycle - G1/S	LSM5
0	2.02884	0.806	0.296	0	Tumor - Cell Cycle - G1/S	DEK
0	2.21914	0.945	0.435	0	Tumor - Cell Cycle - G1/S	TUBB
0	2.3139	0.673	0.169	0	Tumor - Cell Cycle - G1/S	RPA3
0	1.57193	0.776	0.276	0	Tumor - Cell Cycle - G1/S	NME1
0	1.81892	0.787	0.289	0	Tumor - Cell Cycle - G1/S	SNRPD1
0	3.72682	0.534	0.04	0	Tumor - Cell Cycle - G1/S	FEN1
0	1.59132	0.856	0.362	0	Tumor - Cell Cycle - G1/S	SNRPE
0	1.78538	0.752	0.263	0	Tumor - Cell Cycle - G1/S	CCT6A
0	3.06923	0.539	0.06	0	Tumor - Cell Cycle - G1/S	MAD2L1
0	1.93734	0.671	0.196	0	Tumor - Cell Cycle - G1/S	EIF4EBP1
0	2.53621	0.574	0.099	0	Tumor - Cell Cycle - G1/S	TMEM106C
0	2.03538	0.647	0.175	0	Tumor - Cell Cycle - G1/S	PARP1
0	2.51322	0.716	0.257	0	Tumor - Cell Cycle - G1/S	HIST1H4C
0	1.3407	0.778	0.321	0	Tumor - Cell Cycle - G1/S	S100A1
0	1.41636	0.792	0.338	0	Tumor - Cell Cycle - G1/S	CBX3
0	1.70673	0.719	0.265	0	Tumor - Cell Cycle - G1/S	HMGA1
0	1.26208	0.78	0.33	0	Tumor - Cell Cycle - G1/S	MRPL51
0	4.2447	0.471	0.024	0	Tumor - Cell Cycle - G1/S	CLSPN
0	2.01371	0.597	0.152	0	Tumor - Cell Cycle - G1/S	CDK4
0	4.0268	0.472	0.028	0	Tumor - Cell Cycle - G1/S	CENPU
0	1.52295	0.688	0.244	0	Tumor - Cell Cycle - G1/S	CCT5
0	1.74991	0.622	0.179	0	Tumor - Cell Cycle - G1/S	NME4
0	1.28389	0.782	0.339	0	Tumor - Cell Cycle - G1/S	AP2S1
0	3.10895	0.499	0.057	0	Tumor - Cell Cycle - G1/S	MCM5
0	1.43233	0.822	0.38	0	Tumor - Cell Cycle - G1/S	NUCKS1
0	1.54042	0.68	0.24	0	Tumor - Cell Cycle - G1/S	LSM3
0	1.58337	0.671	0.231	0	Tumor - Cell Cycle - G1/S	BEX3
0	3.75978	0.474	0.035	0	Tumor - Cell Cycle - G1/S	MCM4
0	4.097	0.463	0.025	0	Tumor - Cell Cycle - G1/S	RRM2
0	1.28524	0.788	0.354	0	Tumor - Cell Cycle - G1/S	ERH
0	2.10545	0.549	0.123	0	Tumor - Cell Cycle - G1/S	POLD2
0	1.48558	0.65	0.229	0	Tumor - Cell Cycle - G1/S	PSMB5
0	1.59219	0.622	0.205	0	Tumor - Cell Cycle - G1/S	ARPC1A
0	4.06775	0.442	0.025	0	Tumor - Cell Cycle - G1/S	GINS2
0	1.39128	0.673	0.257	0	Tumor - Cell Cycle - G1/S	POLR2F
0	1.2461	0.629	0.215	0	Tumor - Cell Cycle - G1/S	HMGB2
0	2.88219	0.479	0.065	0	Tumor - Cell Cycle - G1/S	RFC2
0	2.34312	0.455	0.054	0	Tumor - Cell Cycle - G1/S	UBE2C
0	1.63606	0.596	0.196	0	Tumor - Cell Cycle - G1/S	MDK
0	-3.7631	0.405	0.804	0	Tumor - Cell Cycle - G1/S	TMSB4X
0	1.55611	0.576	0.184	0	Tumor - Cell Cycle - G1/S	MRPL14
0	1.56746	0.596	0.206	0	Tumor - Cell Cycle - G1/S	LSM4
0	2.13491	0.514	0.126	0	Tumor - Cell Cycle - G1/S	FSCN1
0	3.48907	0.42	0.037	0	Tumor - Cell Cycle - G1/S	DHFR
0	2.45713	0.462	0.08	0	Tumor - Cell Cycle - G1/S	DTYMK
0	2.9777	0.431	0.051	0	Tumor - Cell Cycle - G1/S	CENPM
0	1.8321	0.524	0.148	0	Tumor - Cell Cycle - G1/S	CENPX
0	1.64881	0.574	0.206	0	Tumor - Cell Cycle - G1/S	LSM2
0	1.71959	0.52	0.152	0	Tumor - Cell Cycle - G1/S	AP1S1
0	3.33791	0.402	0.035	0	Tumor - Cell Cycle - G1/S	CDK1
0	1.85357	0.498	0.133	0	Tumor - Cell Cycle - G1/S	NUDT1
0	1.79979	0.547	0.188	0	Tumor - Cell Cycle - G1/S	SMS
0	1.73102	0.514	0.156	0	Tumor - Cell Cycle - G1/S	GLO1
0	3.78108	0.385	0.027	0	Tumor - Cell Cycle - G1/S	ORC6
0	1.76401	0.98	0.623	0	Tumor - Cell Cycle - G1/S	TUBA1B
0	1.99848	0.473	0.117	0	Tumor - Cell Cycle - G1/S	SLBP
0	3.16564	0.399	0.045	0	Tumor - Cell Cycle - G1/S	ATAD2
0	2.15686	0.452	0.101	0	Tumor - Cell Cycle - G1/S	PAICS
0	3.35836	0.382	0.034	0	Tumor - Cell Cycle - G1/S	PBK
0	2.09958	0.447	0.104	0	Tumor - Cell Cycle - G1/S	DNMT1
0	2.10175	0.432	0.095	0	Tumor - Cell Cycle - G1/S	POP7
0	2.77552	0.39	0.055	0	Tumor - Cell Cycle - G1/S	CENPW
0	2.14631	0.428	0.093	0	Tumor - Cell Cycle - G1/S	MAGOHB
0	1.82161	0.469	0.135	0	Tumor - Cell Cycle - G1/S	CARHSP1
0	2.41435	0.393	0.061	0	Tumor - Cell Cycle - G1/S	CENPF
0	4.07826	0.35	0.02	0	Tumor - Cell Cycle - G1/S	RAD51AP1
0	2.19617	0.415	0.087	0	Tumor - Cell Cycle - G1/S	POLR3K
0	2.48162	0.372	0.051	0	Tumor - Cell Cycle - G1/S	BIRC5
0	3.37022	0.345	0.029	0	Tumor - Cell Cycle - G1/S	ZWINT
0	1.60383	0.899	0.584	0	Tumor - Cell Cycle - G1/S	LDHB
0	1.95401	0.41	0.097	0	Tumor - Cell Cycle - G1/S	SCCPDH
0	4.4594	0.321	0.013	0	Tumor - Cell Cycle - G1/S	CDC6
0	3.04836	0.331	0.037	0	Tumor - Cell Cycle - G1/S	RFC4
0	1.39683	0.966	0.679	0	Tumor - Cell Cycle - G1/S	H2AFZ
0	2.89863	0.323	0.04	0	Tumor - Cell Cycle - G1/S	WDR34
0	2.16546	0.365	0.082	0	Tumor - Cell Cycle - G1/S	USP1
0	1.18986	0.958	0.675	0	Tumor - Cell Cycle - G1/S	TPI1
0	4.47995	0.292	0.012	0	Tumor - Cell Cycle - G1/S	CDC45
0	3.06881	0.313	0.036	0	Tumor - Cell Cycle - G1/S	MCM6
0	1.98769	0.364	0.088	0	Tumor - Cell Cycle - G1/S	SNRNP25
0	4.74647	0.284	0.01	0	Tumor - Cell Cycle - G1/S	DTL
0	2.5815	0.325	0.053	0	Tumor - Cell Cycle - G1/S	RRM1
0	1.96216	0.357	0.087	0	Tumor - Cell Cycle - G1/S	HAT1
0	2.25021	0.346	0.076	0	Tumor - Cell Cycle - G1/S	MGST1
0	2.07489	0.332	0.065	0	Tumor - Cell Cycle - G1/S	NUSAP1
0	2.42384	0.307	0.041	0	Tumor - Cell Cycle - G1/S	TOP2A
0	2.18531	0.335	0.071	0	Tumor - Cell Cycle - G1/S	GGH
0	3.73042	0.282	0.018	0	Tumor - Cell Cycle - G1/S	MYBL2
0	2.06082	0.336	0.073	0	Tumor - Cell Cycle - G1/S	FH
0	2.80226	0.302	0.039	0	Tumor - Cell Cycle - G1/S	CENPN
0	3.55402	0.284	0.022	0	Tumor - Cell Cycle - G1/S	CDT1
0	3.012	0.289	0.034	0	Tumor - Cell Cycle - G1/S	CDCA7L
0	1.99155	0.323	0.073	0	Tumor - Cell Cycle - G1/S	C19orf48
0	3.65534	0.268	0.019	0	Tumor - Cell Cycle - G1/S	ASF1B
0	2.86622	0.284	0.038	0	Tumor - Cell Cycle - G1/S	CDCA4
0	2.16643	0.308	0.066	0	Tumor - Cell Cycle - G1/S	KRT18
0	2.76937	0.28	0.039	0	Tumor - Cell Cycle - G1/S	HELLS
0	2.14348	0.305	0.067	0	Tumor - Cell Cycle - G1/S	EZH2
0	2.70329	0.284	0.048	0	Tumor - Cell Cycle - G1/S	COL9A3
0	3.90566	0.249	0.014	0	Tumor - Cell Cycle - G1/S	E2F1
0	2.31259	0.286	0.054	0	Tumor - Cell Cycle - G1/S	TEX30
0	3.38084	0.251	0.022	0	Tumor - Cell Cycle - G1/S	CHAF1A
0	2.2948	0.284	0.056	0	Tumor - Cell Cycle - G1/S	TUSC3
0	3.49666	0.262	0.035	0	Tumor - Cell Cycle - G1/S	LINC01287
0	2.26402	0.279	0.054	0	Tumor - Cell Cycle - G1/S	SMC2
0	2.5218	0.264	0.043	0	Tumor - Cell Cycle - G1/S	NT5DC2
0	3.12448	0.268	0.05	0	Tumor - Cell Cycle - G1/S	NPTX2
0	2.61366	0.257	0.04	0	Tumor - Cell Cycle - G1/S	CENPK
0	0.975326	0.975	0.758	0	Tumor - Cell Cycle - G1/S	NDUFA4
0	3.3655	0.237	0.021	0	Tumor - Cell Cycle - G1/S	RFC3
0	2.78616	0.241	0.027	0	Tumor - Cell Cycle - G1/S	NUF2
0	2.63342	0.249	0.037	0	Tumor - Cell Cycle - G1/S	TMEM97
0	2.92568	0.234	0.024	0	Tumor - Cell Cycle - G1/S	GTSE1
0	2.41657	0.252	0.043	0	Tumor - Cell Cycle - G1/S	TUBG1
0	3.08367	0.234	0.026	0	Tumor - Cell Cycle - G1/S	FBXO5
0	2.90536	0.233	0.025	0	Tumor - Cell Cycle - G1/S	AURKB
0	4.1998	0.217	0.011	0	Tumor - Cell Cycle - G1/S	UHRF1
0	2.71509	0.237	0.033	0	Tumor - Cell Cycle - G1/S	CENPH
0	2.81631	0.246	0.045	0	Tumor - Cell Cycle - G1/S	MELTF
0	3.2912	0.22	0.021	0	Tumor - Cell Cycle - G1/S	CHEK1
0	2.9953	0.222	0.027	0	Tumor - Cell Cycle - G1/S	DSG2
0	3.66593	0.206	0.015	0	Tumor - Cell Cycle - G1/S	PSMC3IP
0	2.46413	0.222	0.032	0	Tumor - Cell Cycle - G1/S	TPX2
0	3.0002	0.224	0.037	0	Tumor - Cell Cycle - G1/S	SEMA3B
0	3.44709	0.202	0.016	0	Tumor - Cell Cycle - G1/S	SPC25
0	2.69346	0.214	0.031	0	Tumor - Cell Cycle - G1/S	UNG
0	1.28795	0.977	0.794	0	Tumor - Cell Cycle - G1/S	HMGB1
0	3.69831	0.196	0.014	0	Tumor - Cell Cycle - G1/S	CDCA5
0	2.76029	0.216	0.036	0	Tumor - Cell Cycle - G1/S	FGFRL1
0	3.91241	0.189	0.011	0	Tumor - Cell Cycle - G1/S	DSCC1
0	3.59361	0.187	0.014	0	Tumor - Cell Cycle - G1/S	FAM111B
0	3.12113	0.19	0.019	0	Tumor - Cell Cycle - G1/S	MND1
0	3.16808	0.189	0.018	0	Tumor - Cell Cycle - G1/S	KIFC1
0	2.29522	0.197	0.029	0	Tumor - Cell Cycle - G1/S	MKI67
0	3.61205	0.181	0.013	0	Tumor - Cell Cycle - G1/S	TCF19
0	4.06766	0.178	0.01	0	Tumor - Cell Cycle - G1/S	PKMYT1
0	2.864	0.189	0.024	0	Tumor - Cell Cycle - G1/S	PAQR4
0	3.19241	0.183	0.019	0	Tumor - Cell Cycle - G1/S	FANCI
0	1.19279	0.979	0.82	0	Tumor - Cell Cycle - G1/S	CHCHD2
0	5.2732	0.163	0.004	0	Tumor - Cell Cycle - G1/S	TUBA3C
0	3.13383	0.176	0.019	0	Tumor - Cell Cycle - G1/S	CCNE2
0	3.3046	0.173	0.017	0	Tumor - Cell Cycle - G1/S	BRCA1
0	3.35612	0.174	0.019	0	Tumor - Cell Cycle - G1/S	LOXL3
0	3.88022	0.166	0.011	0	Tumor - Cell Cycle - G1/S	DIAPH3
0	2.98292	0.176	0.024	0	Tumor - Cell Cycle - G1/S	ITGA10
0	2.94622	0.168	0.02	0	Tumor - Cell Cycle - G1/S	WDR76
0	3.93275	0.157	0.01	0	Tumor - Cell Cycle - G1/S	ESCO2
0	2.87689	0.155	0.018	0	Tumor - Cell Cycle - G1/S	SGO1
0	3.2942	0.145	0.013	0	Tumor - Cell Cycle - G1/S	ANLN
0	3.26769	0.146	0.014	0	Tumor - Cell Cycle - G1/S	RMI2
0	3.1955	0.143	0.014	0	Tumor - Cell Cycle - G1/S	FOXM1
0	1.07002	0.993	0.867	0	Tumor - Cell Cycle - G1/S	PPIA
0	4.23587	0.13	0.006	0	Tumor - Cell Cycle - G1/S	MCM10
0	3.07512	0.137	0.015	0	Tumor - Cell Cycle - G1/S	NCAPG
0	4.74302	0.121	0.004	0	Tumor - Cell Cycle - G1/S	EXO1
0	3.61778	0.125	0.009	0	Tumor - Cell Cycle - G1/S	SKA3
0	3.41358	0.125	0.01	0	Tumor - Cell Cycle - G1/S	TMSB15A
0	3.3624	0.119	0.01	0	Tumor - Cell Cycle - G1/S	TRIP13
0	3.16036	0.119	0.011	0	Tumor - Cell Cycle - G1/S	HJURP
0	3.29628	0.12	0.012	0	Tumor - Cell Cycle - G1/S	SMOC1
0	4.25495	0.101	0.005	0	Tumor - Cell Cycle - G1/S	XRCC2
0	3.6979	0.095	0.006	0	Tumor - Cell Cycle - G1/S	TEDC2
0	0.912599	1	0.931	0	Tumor - Cell Cycle - G1/S	GAPDH
0	4.20937	0.062	0.003	0	Tumor - Cell Cycle - G1/S	CDC25A
1.47276e-307	2.56455	0.252	0.049	4.08086e-303	Tumor - Cell Cycle - G1/S	BX322234.2
2.35166e-304	1.31475	0.694	0.273	6.51622e-300	Tumor - Cell Cycle - G1/S	NDUFA6
1.39072e-302	2.05363	0.297	0.065	3.85354e-298	Tumor - Cell Cycle - G1/S	PHGDH
2.73717e-302	1.87839	0.396	0.106	7.58443e-298	Tumor - Cell Cycle - G1/S	PGP
3.2384e-299	1.39024	0.682	0.278	8.97327e-295	Tumor - Cell Cycle - G1/S	H2AFV
2.64101e-295	1.62435	0.464	0.139	7.31798e-291	Tumor - Cell Cycle - G1/S	MEA1
9.05012e-295	1.58433	0.526	0.176	2.5077e-290	Tumor - Cell Cycle - G1/S	FDPS
3.01265e-294	3.56874	0.083	0.006	8.34775e-290	Tumor - Cell Cycle - G1/S	CHST6
5.09248e-294	2.59539	0.157	0.021	1.41108e-289	Tumor - Cell Cycle - G1/S	CCNA2
9.45477e-294	2.9871	0.126	0.014	2.61982e-289	Tumor - Cell Cycle - G1/S	WDR72
9.88997e-294	1.37697	0.68	0.276	2.74041e-289	Tumor - Cell Cycle - G1/S	PA2G4
4.1404e-291	1.24399	0.814	0.401	1.14726e-286	Tumor - Cell Cycle - G1/S	SNRPB
5.69089e-291	2.09554	0.294	0.066	1.57689e-286	Tumor - Cell Cycle - G1/S	DNAJC9
4.45568e-289	3.4646	0.085	0.007	1.23463e-284	Tumor - Cell Cycle - G1/S	HIST1H1A
1.28443e-287	2.77838	0.146	0.019	3.55904e-283	Tumor - Cell Cycle - G1/S	CCNE1
7.61785e-286	1.30337	0.724	0.319	2.11083e-281	Tumor - Cell Cycle - G1/S	HSBP1
1.32741e-285	2.04268	0.37	0.101	3.67813e-281	Tumor - Cell Cycle - G1/S	PLOD3
5.46739e-283	1.19272	0.751	0.328	1.51496e-278	Tumor - Cell Cycle - G1/S	MARCKSL1
6.62471e-278	2.01381	0.305	0.072	1.83564e-273	Tumor - Cell Cycle - G1/S	TFDP1
3.40605e-277	1.04791	0.893	0.56	9.43783e-273	Tumor - Cell Cycle - G1/S	RAN
7.8699e-277	2.34447	0.203	0.036	2.18067e-272	Tumor - Cell Cycle - G1/S	ABHD11
3.95206e-276	2.49403	0.264	0.058	1.09508e-271	Tumor - Cell Cycle - G1/S	DCBLD2
8.7202e-275	1.4184	0.508	0.167	2.41628e-270	Tumor - Cell Cycle - G1/S	TCEAL9
7.07655e-273	1.94596	0.336	0.086	1.96084e-268	Tumor - Cell Cycle - G1/S	EXOSC8
3.44019e-271	1.69465	0.396	0.113	9.53241e-267	Tumor - Cell Cycle - G1/S	EEF1E1
1.20368e-270	1.36978	0.655	0.274	3.33526e-266	Tumor - Cell Cycle - G1/S	RHEB
4.19859e-270	1.27444	0.872	0.548	1.16339e-265	Tumor - Cell Cycle - G1/S	SLC25A5
1.21684e-269	1.56269	0.468	0.15	3.37173e-265	Tumor - Cell Cycle - G1/S	BZW2
1.65642e-268	1.10289	0.824	0.396	4.58977e-264	Tumor - Cell Cycle - G1/S	PRDX6
2.17907e-268	1.24806	0.732	0.338	6.03798e-264	Tumor - Cell Cycle - G1/S	PFDN2
8.85214e-268	2.74847	0.144	0.02	2.45284e-263	Tumor - Cell Cycle - G1/S	BAIAP2L1
1.6536e-267	1.34867	0.554	0.198	4.58197e-263	Tumor - Cell Cycle - G1/S	PRDX4
1.69064e-267	2.86072	0.205	0.038	4.6846e-263	Tumor - Cell Cycle - G1/S	CSPG4
8.01072e-267	1.47071	0.623	0.258	2.21969e-262	Tumor - Cell Cycle - G1/S	KDELR2
3.57454e-266	2.29444	0.309	0.078	9.90469e-262	Tumor - Cell Cycle - G1/S	SNORC
4.27003e-265	2.44392	0.248	0.053	1.18318e-260	Tumor - Cell Cycle - G1/S	OAF
1.25026e-264	2.9582	0.121	0.014	3.46434e-260	Tumor - Cell Cycle - G1/S	POLA2
6.72955e-263	2.54167	0.232	0.048	1.86469e-258	Tumor - Cell Cycle - G1/S	NT5E
1.7512e-261	3.07815	0.106	0.011	4.85239e-257	Tumor - Cell Cycle - G1/S	MNS1
1.15444e-260	2.66055	0.151	0.022	3.19883e-256	Tumor - Cell Cycle - G1/S	DSN1
6.19648e-259	1.1386	0.74	0.328	1.71698e-254	Tumor - Cell Cycle - G1/S	NDUFS6
1.1379e-258	1.78803	0.337	0.089	3.15302e-254	Tumor - Cell Cycle - G1/S	DCTPP1
4.78936e-258	1.73337	0.382	0.11	1.32708e-253	Tumor - Cell Cycle - G1/S	CBX5
2.93308e-257	1.70449	0.412	0.126	8.12726e-253	Tumor - Cell Cycle - G1/S	RBBP7
7.25411e-256	1.52267	0.5	0.175	2.01004e-251	Tumor - Cell Cycle - G1/S	PPM1G
9.54625e-256	1.0862	0.804	0.411	2.64517e-251	Tumor - Cell Cycle - G1/S	HMGN2
1.05916e-255	2.47644	0.173	0.028	2.93482e-251	Tumor - Cell Cycle - G1/S	PXMP2
5.86073e-255	-1.74896	0.694	0.95	1.62395e-250	Tumor - Cell Cycle - G1/S	MALAT1
8.82984e-255	2.7908	0.136	0.019	2.44666e-250	Tumor - Cell Cycle - G1/S	FANCA
9.66034e-254	2.34559	0.257	0.059	2.67678e-249	Tumor - Cell Cycle - G1/S	TNC
1.04412e-252	1.20147	0.618	0.237	2.89316e-248	Tumor - Cell Cycle - G1/S	S100B
9.66499e-252	2.0936	0.234	0.049	2.67807e-247	Tumor - Cell Cycle - G1/S	HMGB3
8.69929e-251	1.50986	0.512	0.186	2.41049e-246	Tumor - Cell Cycle - G1/S	UQCC2
4.34698e-248	1.27907	0.64	0.267	1.20451e-243	Tumor - Cell Cycle - G1/S	SNRPD3
4.70881e-248	2.55129	0.154	0.023	1.30476e-243	Tumor - Cell Cycle - G1/S	PRIM1
2.66925e-247	1.05676	0.879	0.523	7.39621e-243	Tumor - Cell Cycle - G1/S	ATP5MC3
5.57426e-247	-2.20434	0.219	0.644	1.54457e-242	Tumor - Cell Cycle - G1/S	HLA-E
9.33945e-247	1.15565	0.733	0.328	2.58787e-242	Tumor - Cell Cycle - G1/S	S100A13
8.77553e-246	1.60691	0.442	0.145	2.43161e-241	Tumor - Cell Cycle - G1/S	CCDC167
1.5564e-244	1.57273	0.44	0.144	4.31263e-240	Tumor - Cell Cycle - G1/S	UFD1
5.5847e-244	1.16642	0.798	0.445	1.54746e-239	Tumor - Cell Cycle - G1/S	ATP5MF
8.10505e-244	1.50856	0.446	0.145	2.24583e-239	Tumor - Cell Cycle - G1/S	NAXE
1.88923e-243	2.73613	0.137	0.019	5.23486e-239	Tumor - Cell Cycle - G1/S	RFC5
8.06166e-243	1.60619	0.386	0.115	2.23381e-238	Tumor - Cell Cycle - G1/S	GCSH
1.06882e-242	2.35943	0.256	0.06	2.9616e-238	Tumor - Cell Cycle - G1/S	PLOD1
9.09936e-242	3.49746	0.069	0.005	2.52134e-237	Tumor - Cell Cycle - G1/S	MANEAL
2.0253e-241	1.17842	0.696	0.315	5.61191e-237	Tumor - Cell Cycle - G1/S	MDH2
2.219e-241	3.02138	0.098	0.011	6.14863e-237	Tumor - Cell Cycle - G1/S	MELK
1.43477e-240	1.2699	0.649	0.279	3.97562e-236	Tumor - Cell Cycle - G1/S	C1QBP
3.03711e-240	1.20474	0.62	0.25	8.41554e-236	Tumor - Cell Cycle - G1/S	TXNDC17
7.23383e-240	1.89968	0.268	0.063	2.00442e-235	Tumor - Cell Cycle - G1/S	PFN2
3.23716e-239	1.27005	0.597	0.24	8.96985e-235	Tumor - Cell Cycle - G1/S	ILF2
6.32229e-238	1.27385	0.652	0.283	1.75184e-233	Tumor - Cell Cycle - G1/S	SRP9
6.79965e-238	0.778679	0.971	0.717	1.88411e-233	Tumor - Cell Cycle - G1/S	UQCRH
1.41832e-237	1.42369	0.556	0.22	3.93003e-233	Tumor - Cell Cycle - G1/S	SIVA1
1.68096e-237	2.51638	0.169	0.029	4.65776e-233	Tumor - Cell Cycle - G1/S	DPY19L1
1.99658e-237	2.1721	0.265	0.063	5.53232e-233	Tumor - Cell Cycle - G1/S	HAUS1
2.91688e-237	2.44098	0.268	0.066	8.08239e-233	Tumor - Cell Cycle - G1/S	PAEP
3.76875e-237	1.9097	0.274	0.066	1.04428e-232	Tumor - Cell Cycle - G1/S	RPL39L
1.46868e-236	2.85121	0.118	0.015	4.06957e-232	Tumor - Cell Cycle - G1/S	MCM2
1.58526e-236	2.24834	0.2	0.039	4.39259e-232	Tumor - Cell Cycle - G1/S	NCAPH2
5.29413e-236	2.15545	0.221	0.046	1.46695e-231	Tumor - Cell Cycle - G1/S	MRM2
7.02703e-236	1.1353	0.665	0.281	1.94712e-231	Tumor - Cell Cycle - G1/S	PSMB7
8.55543e-236	1.37511	0.501	0.18	2.37063e-231	Tumor - Cell Cycle - G1/S	NDUFS2
5.00329e-233	2.01977	0.273	0.067	1.38636e-228	Tumor - Cell Cycle - G1/S	RAD51C
3.13847e-232	2.14179	0.225	0.048	8.69637e-228	Tumor - Cell Cycle - G1/S	CCDC34
2.23027e-231	1.57939	0.378	0.114	6.17985e-227	Tumor - Cell Cycle - G1/S	CHCHD3
2.51442e-231	1.47585	0.232	0.051	6.96721e-227	Tumor - Cell Cycle - G1/S	PTN
9.18999e-231	1.53511	0.387	0.119	2.54645e-226	Tumor - Cell Cycle - G1/S	CD320
2.22812e-230	1.05836	0.885	0.671	6.1739e-226	Tumor - Cell Cycle - G1/S	ENO1
5.03004e-229	2.17725	0.264	0.064	1.39377e-224	Tumor - Cell Cycle - G1/S	PLAT
8.45333e-229	1.60622	0.365	0.109	2.34233e-224	Tumor - Cell Cycle - G1/S	PAFAH1B3
1.56479e-228	0.804575	0.898	0.582	4.33587e-224	Tumor - Cell Cycle - G1/S	TXN
8.25037e-228	1.13483	0.673	0.299	2.2861e-223	Tumor - Cell Cycle - G1/S	ANAPC11
1.28435e-227	3.24446	0.09	0.009	3.55882e-223	Tumor - Cell Cycle - G1/S	SYTL5
2.79761e-227	1.85674	0.29	0.075	7.7519e-223	Tumor - Cell Cycle - G1/S	DERA
3.14423e-226	2.02046	0.474	0.185	8.71235e-222	Tumor - Cell Cycle - G1/S	CALU
5.42276e-226	1.16096	0.608	0.254	1.50259e-221	Tumor - Cell Cycle - G1/S	CKS2
5.79388e-226	2.1524	0.213	0.045	1.60543e-221	Tumor - Cell Cycle - G1/S	CSE1L
8.53081e-226	1.62104	0.383	0.119	2.3638e-221	Tumor - Cell Cycle - G1/S	COA1
1.58091e-225	0.9894	0.862	0.581	4.38054e-221	Tumor - Cell Cycle - G1/S	RAC1
2.32689e-225	1.57714	0.416	0.138	6.44759e-221	Tumor - Cell Cycle - G1/S	HSPB11
8.51382e-225	1.68455	0.347	0.102	2.35909e-220	Tumor - Cell Cycle - G1/S	HPRT1
2.65133e-224	2.31189	0.195	0.039	7.34658e-220	Tumor - Cell Cycle - G1/S	MDFI
4.37911e-224	2.11491	0.349	0.109	1.21341e-219	Tumor - Cell Cycle - G1/S	HDAC2
7.65034e-224	2.19401	0.222	0.049	2.11983e-219	Tumor - Cell Cycle - G1/S	MSH6
1.06616e-222	1.02534	0.829	0.497	2.95422e-218	Tumor - Cell Cycle - G1/S	CYCS
3.01043e-222	0.681118	0.994	0.942	8.34161e-218	Tumor - Cell Cycle - G1/S	H3F3A
1.02489e-221	1.49578	0.403	0.13	2.83986e-217	Tumor - Cell Cycle - G1/S	GPAA1
7.00939e-221	2.61841	0.122	0.017	1.94223e-216	Tumor - Cell Cycle - G1/S	KIF23
1.37688e-220	2.43025	0.131	0.019	3.8152e-216	Tumor - Cell Cycle - G1/S	CDCA3
1.70638e-220	2.90555	0.11	0.014	4.72821e-216	Tumor - Cell Cycle - G1/S	TGFA
3.59663e-220	1.11277	0.721	0.338	9.96591e-216	Tumor - Cell Cycle - G1/S	MRPS21
3.06631e-219	1.50591	0.443	0.155	8.49644e-215	Tumor - Cell Cycle - G1/S	UBE2V2
3.18638e-219	1.22592	0.606	0.256	8.82914e-215	Tumor - Cell Cycle - G1/S	XRCC6
5.80383e-218	1.56577	0.388	0.125	1.60818e-213	Tumor - Cell Cycle - G1/S	COMMD4
8.52428e-218	1.04658	0.659	0.287	2.36199e-213	Tumor - Cell Cycle - G1/S	CACYBP
4.54418e-217	1.18429	0.713	0.352	1.25915e-212	Tumor - Cell Cycle - G1/S	SNRPG
1.21048e-216	2.66047	0.129	0.019	3.35413e-212	Tumor - Cell Cycle - G1/S	MAGEA1
1.91739e-216	1.07831	0.751	0.374	5.31289e-212	Tumor - Cell Cycle - G1/S	MGST3
2.59762e-216	1.38974	0.539	0.221	7.19774e-212	Tumor - Cell Cycle - G1/S	NASP
3.224e-215	1.26947	0.544	0.216	8.93338e-211	Tumor - Cell Cycle - G1/S	COPS6
5.95278e-215	1.08691	0.799	0.481	1.64946e-210	Tumor - Cell Cycle - G1/S	POMP
2.1545e-214	1.20233	0.638	0.289	5.96991e-210	Tumor - Cell Cycle - G1/S	XRCC5
2.52085e-214	1.25281	0.576	0.24	6.98503e-210	Tumor - Cell Cycle - G1/S	CCT2
3.1581e-214	1.69134	0.311	0.087	8.75077e-210	Tumor - Cell Cycle - G1/S	MZT1
3.77793e-214	2.34503	0.157	0.027	1.04683e-209	Tumor - Cell Cycle - G1/S	NDC80
6.50123e-214	2.46994	0.162	0.029	1.80143e-209	Tumor - Cell Cycle - G1/S	ITGB8
6.85929e-214	1.20049	0.594	0.25	1.90064e-209	Tumor - Cell Cycle - G1/S	CSNK2B
1.95532e-213	1.15896	0.661	0.308	5.418e-209	Tumor - Cell Cycle - G1/S	PRDX2
3.64996e-213	1.5786	0.353	0.107	1.01137e-208	Tumor - Cell Cycle - G1/S	MRPL17
5.07787e-213	1.86352	0.353	0.112	1.40703e-208	Tumor - Cell Cycle - G1/S	PDIA4
5.47449e-212	1.01738	0.823	0.523	1.51693e-207	Tumor - Cell Cycle - G1/S	PKM
1.71553e-211	1.37493	0.529	0.214	4.75356e-207	Tumor - Cell Cycle - G1/S	PSMA2
1.997e-211	1.64509	0.334	0.099	5.53349e-207	Tumor - Cell Cycle - G1/S	TOMM40
6.38666e-211	1.33199	0.556	0.233	1.76968e-206	Tumor - Cell Cycle - G1/S	HNRNPAB
1.12636e-210	1.6878	0.447	0.169	3.12103e-206	Tumor - Cell Cycle - G1/S	HDDC2
4.68654e-210	3.92033	0.044	0.003	1.29859e-205	Tumor - Cell Cycle - G1/S	RAD54L
1.05739e-209	1.14945	0.595	0.249	2.92992e-205	Tumor - Cell Cycle - G1/S	POLR2J
1.27377e-209	2.33521	0.269	0.073	3.52949e-205	Tumor - Cell Cycle - G1/S	TSPAN13
7.40861e-209	3.01226	0.088	0.01	2.05285e-204	Tumor - Cell Cycle - G1/S	WDHD1
7.83136e-209	1.25086	0.872	0.653	2.16999e-204	Tumor - Cell Cycle - G1/S	GSTP1
7.92559e-209	1.58637	0.337	0.101	2.1961e-204	Tumor - Cell Cycle - G1/S	GPATCH4
1.67097e-208	1.3014	0.486	0.181	4.6301e-204	Tumor - Cell Cycle - G1/S	C7orf50
1.76412e-208	1.68716	0.343	0.105	4.88821e-204	Tumor - Cell Cycle - G1/S	BAZ1B
1.18206e-207	1.08244	0.658	0.296	3.27538e-203	Tumor - Cell Cycle - G1/S	PSMB4
1.20966e-207	1.17963	0.651	0.297	3.35185e-203	Tumor - Cell Cycle - G1/S	AP1S2
1.13017e-206	1.19442	0.529	0.208	3.13159e-202	Tumor - Cell Cycle - G1/S	STMP1
9.43711e-206	2.046	0.276	0.075	2.61493e-201	Tumor - Cell Cycle - G1/S	SRPX
3.14399e-205	1.26357	0.472	0.173	8.71169e-201	Tumor - Cell Cycle - G1/S	GPM6B
3.22878e-205	1.17452	0.576	0.24	8.94662e-201	Tumor - Cell Cycle - G1/S	MRPL57
1.95291e-204	1.63265	0.32	0.094	5.41133e-200	Tumor - Cell Cycle - G1/S	PSMG3
2.2239e-204	1.15977	0.623	0.275	6.16222e-200	Tumor - Cell Cycle - G1/S	PHB
2.79892e-204	0.944173	0.825	0.471	7.75554e-200	Tumor - Cell Cycle - G1/S	SNU13
5.73544e-204	1.12946	0.758	0.437	1.58923e-199	Tumor - Cell Cycle - G1/S	PGK1
1.01436e-203	1.66143	0.319	0.094	2.8107e-199	Tumor - Cell Cycle - G1/S	SSRP1
1.60653e-203	1.69321	0.278	0.075	4.45155e-199	Tumor - Cell Cycle - G1/S	CTNNAL1
2.00999e-203	0.978156	0.819	0.489	5.56947e-199	Tumor - Cell Cycle - G1/S	SEC61G
2.90844e-203	1.17312	0.613	0.273	8.059e-199	Tumor - Cell Cycle - G1/S	ATP5MC1
1.02814e-202	0.966636	0.74	0.358	2.84887e-198	Tumor - Cell Cycle - G1/S	YWHAE
1.17336e-202	1.27239	0.516	0.203	3.25126e-198	Tumor - Cell Cycle - G1/S	MRPS34
2.40266e-202	2.68307	0.106	0.014	6.65754e-198	Tumor - Cell Cycle - G1/S	POC1A
2.99436e-202	0.963441	0.731	0.363	8.29708e-198	Tumor - Cell Cycle - G1/S	SSBP1
9.0855e-201	0.976905	0.82	0.535	2.5175e-196	Tumor - Cell Cycle - G1/S	NDUFB2
1.23705e-200	2.66496	0.123	0.019	3.42775e-196	Tumor - Cell Cycle - G1/S	BRCA2
4.09356e-200	3.22716	0.073	0.007	1.13428e-195	Tumor - Cell Cycle - G1/S	NRXN3
9.98377e-200	1.15234	0.537	0.219	2.7664e-195	Tumor - Cell Cycle - G1/S	TUBA1C
5.26592e-199	1.97408	0.204	0.045	1.45913e-194	Tumor - Cell Cycle - G1/S	STXBP6
5.88992e-199	1.21488	0.537	0.219	1.63204e-194	Tumor - Cell Cycle - G1/S	SNRPC
6.12955e-199	1.04753	0.693	0.35	1.69844e-194	Tumor - Cell Cycle - G1/S	TUBB4B
9.31361e-198	0.974805	0.614	0.261	2.58071e-193	Tumor - Cell Cycle - G1/S	RAB13
9.45026e-198	0.851796	0.695	0.333	2.61857e-193	Tumor - Cell Cycle - G1/S	FABP5
9.66615e-198	2.3651	0.152	0.027	2.67839e-193	Tumor - Cell Cycle - G1/S	RBBP8
4.40756e-197	1.19313	0.62	0.29	1.22129e-192	Tumor - Cell Cycle - G1/S	PDIA6
1.02674e-196	2.14207	0.204	0.046	2.845e-192	Tumor - Cell Cycle - G1/S	AXL
2.91186e-196	2.89469	0.093	0.012	8.06848e-192	Tumor - Cell Cycle - G1/S	SHCBP1
3.03343e-196	1.51165	0.42	0.153	8.40534e-192	Tumor - Cell Cycle - G1/S	PRKDC
3.53619e-196	1.90572	0.222	0.052	9.79844e-192	Tumor - Cell Cycle - G1/S	RBP1
4.59005e-196	1.36565	0.404	0.138	1.27186e-191	Tumor - Cell Cycle - G1/S	MRPL12
6.06157e-196	1.23421	0.559	0.241	1.6796e-191	Tumor - Cell Cycle - G1/S	LSM8
5.06219e-195	-1.12766	0.9	0.971	1.40268e-190	Tumor - Cell Cycle - G1/S	RPS29
9.47679e-195	2.67782	0.112	0.016	2.62592e-190	Tumor - Cell Cycle - G1/S	GINS4
2.35943e-194	1.38438	0.485	0.193	6.53776e-190	Tumor - Cell Cycle - G1/S	VKORC1
2.44645e-194	2.09749	0.216	0.051	6.77886e-190	Tumor - Cell Cycle - G1/S	TCAF1
3.61149e-194	1.0662	0.631	0.283	1.00071e-189	Tumor - Cell Cycle - G1/S	NDUFAB1
6.44392e-194	0.944949	0.781	0.421	1.78555e-189	Tumor - Cell Cycle - G1/S	NDUFB11
1.49832e-193	2.21464	0.165	0.032	4.15169e-189	Tumor - Cell Cycle - G1/S	ICMT
2.37381e-193	1.03922	0.662	0.309	6.5776e-189	Tumor - Cell Cycle - G1/S	YWHAQ
2.87125e-193	1.54534	0.332	0.103	7.95595e-189	Tumor - Cell Cycle - G1/S	MCUR1
8.07292e-193	1.22782	0.438	0.158	2.23693e-188	Tumor - Cell Cycle - G1/S	CSRP1
3.03448e-192	1.45727	0.354	0.114	8.40824e-188	Tumor - Cell Cycle - G1/S	SMC4
6.88477e-192	1.26238	0.511	0.209	1.9077e-187	Tumor - Cell Cycle - G1/S	PDAP1
3.37306e-191	1.01125	0.713	0.358	9.34642e-187	Tumor - Cell Cycle - G1/S	RBX1
1.71486e-190	0.92745	0.803	0.453	4.75171e-186	Tumor - Cell Cycle - G1/S	SERBP1
7.91423e-190	1.15158	0.536	0.221	2.19295e-185	Tumor - Cell Cycle - G1/S	TIMM13
1.47628e-189	2.30676	0.158	0.03	4.09061e-185	Tumor - Cell Cycle - G1/S	MSH2
3.52245e-189	-4.0442	0.019	0.39	9.76036e-185	Tumor - Cell Cycle - G1/S	RPS4Y1
7.1503e-189	2.13294	0.243	0.064	1.98128e-184	Tumor - Cell Cycle - G1/S	ACAT2
8.54088e-189	1.43562	0.399	0.141	2.36659e-184	Tumor - Cell Cycle - G1/S	MRPL15
8.57227e-188	2.07246	0.176	0.036	2.37529e-183	Tumor - Cell Cycle - G1/S	NUDT8
8.94023e-188	1.06816	0.601	0.265	2.47725e-183	Tumor - Cell Cycle - G1/S	TMEM14C
2.04737e-187	1.2367	0.453	0.171	5.67305e-183	Tumor - Cell Cycle - G1/S	YWHAH
3.77332e-187	1.40424	0.374	0.126	1.04555e-182	Tumor - Cell Cycle - G1/S	COPRS
1.31708e-186	1.53896	0.366	0.125	3.64951e-182	Tumor - Cell Cycle - G1/S	ATXN10
3.30874e-186	1.54937	0.332	0.105	9.16819e-182	Tumor - Cell Cycle - G1/S	RRP7A
3.41208e-186	2.0159	0.259	0.072	9.45453e-182	Tumor - Cell Cycle - G1/S	CHPF
4.07872e-186	2.35249	0.149	0.028	1.13017e-181	Tumor - Cell Cycle - G1/S	MPP6
7.28414e-186	3.45899	0.053	0.004	2.01836e-181	Tumor - Cell Cycle - G1/S	DNAH5
3.12404e-185	1.51852	0.415	0.154	8.6564e-181	Tumor - Cell Cycle - G1/S	MRPS26
3.8673e-185	0.93329	0.675	0.325	1.07159e-180	Tumor - Cell Cycle - G1/S	ELOC
4.20111e-185	2.69993	0.104	0.015	1.16408e-180	Tumor - Cell Cycle - G1/S	DHCR24
4.86702e-185	2.02446	0.192	0.043	1.3486e-180	Tumor - Cell Cycle - G1/S	CYREN
5.41867e-185	2.91948	0.087	0.011	1.50146e-180	Tumor - Cell Cycle - G1/S	LCN2
9.31867e-185	2.08586	0.19	0.042	2.58211e-180	Tumor - Cell Cycle - G1/S	VRK1
1.94503e-184	2.14127	0.183	0.04	5.38949e-180	Tumor - Cell Cycle - G1/S	BARD1
2.38967e-184	2.57831	0.109	0.016	6.62154e-180	Tumor - Cell Cycle - G1/S	CENPS
1.21825e-183	1.20765	0.485	0.191	3.37566e-179	Tumor - Cell Cycle - G1/S	SDHC
4.81849e-183	1.55803	0.384	0.136	1.33516e-178	Tumor - Cell Cycle - G1/S	RAB32
4.94868e-183	1.61557	0.291	0.086	1.37123e-178	Tumor - Cell Cycle - G1/S	DPM2
2.44808e-182	1.2129	0.518	0.217	6.78338e-178	Tumor - Cell Cycle - G1/S	TOMM22
3.41886e-182	2.28998	0.165	0.034	9.47331e-178	Tumor - Cell Cycle - G1/S	CAPS
3.19464e-181	1.08747	0.657	0.332	8.85203e-177	Tumor - Cell Cycle - G1/S	CCT3
1.29901e-180	2.35855	0.209	0.052	3.59942e-176	Tumor - Cell Cycle - G1/S	P4HA2
3.37123e-180	1.21367	0.533	0.231	9.34133e-176	Tumor - Cell Cycle - G1/S	NHP2
6.82223e-180	2.41982	0.131	0.023	1.89037e-175	Tumor - Cell Cycle - G1/S	MMP16
8.43309e-180	2.31969	0.112	0.017	2.33673e-175	Tumor - Cell Cycle - G1/S	KCNK1
1.09173e-179	1.29859	0.318	0.1	3.02508e-175	Tumor - Cell Cycle - G1/S	CTHRC1
1.32991e-178	1.90751	0.2	0.047	3.68504e-174	Tumor - Cell Cycle - G1/S	LMNB1
2.95377e-178	2.68022	0.198	0.047	8.18461e-174	Tumor - Cell Cycle - G1/S	VGF
8.13173e-178	1.79131	0.2	0.047	2.25322e-173	Tumor - Cell Cycle - G1/S	IGFBP6
1.1076e-177	1.02835	0.623	0.29	3.06904e-173	Tumor - Cell Cycle - G1/S	SNRPF
2.25106e-177	1.32037	0.514	0.223	6.23747e-173	Tumor - Cell Cycle - G1/S	CYC1
7.07514e-177	2.09263	0.246	0.069	1.96045e-172	Tumor - Cell Cycle - G1/S	ANKH
7.76966e-177	1.19857	0.472	0.187	2.15289e-172	Tumor - Cell Cycle - G1/S	SRM
2.53847e-176	3.32368	0.063	0.006	7.03384e-172	Tumor - Cell Cycle - G1/S	BRIP1
5.98478e-176	1.44782	0.362	0.125	1.65832e-171	Tumor - Cell Cycle - G1/S	MTCH2
6.26907e-176	2.80169	0.088	0.011	1.7371e-171	Tumor - Cell Cycle - G1/S	CKAP2L
8.49999e-176	1.0864	0.646	0.316	2.35526e-171	Tumor - Cell Cycle - G1/S	ATOX1
8.91697e-176	1.05122	0.552	0.238	2.4708e-171	Tumor - Cell Cycle - G1/S	TMEM14B
2.54839e-175	2.67996	0.104	0.015	7.06133e-171	Tumor - Cell Cycle - G1/S	P3H2
2.85146e-175	1.68236	0.365	0.133	7.90112e-171	Tumor - Cell Cycle - G1/S	MIA
4.48963e-175	1.11421	0.537	0.231	1.24403e-170	Tumor - Cell Cycle - G1/S	PDCD5
1.50562e-174	1.15249	0.482	0.194	4.17191e-170	Tumor - Cell Cycle - G1/S	POLR2I
4.61607e-174	-1.26392	0.791	0.94	1.27907e-169	Tumor - Cell Cycle - G1/S	B2M
4.96067e-174	1.08676	0.553	0.241	1.37455e-169	Tumor - Cell Cycle - G1/S	MORF4L2
5.27354e-174	1.80942	0.17	0.036	1.46124e-169	Tumor - Cell Cycle - G1/S	STC1
1.86954e-173	2.33609	0.125	0.022	5.1803e-169	Tumor - Cell Cycle - G1/S	TFF2
2.14788e-173	1.68788	0.391	0.15	5.95157e-169	Tumor - Cell Cycle - G1/S	MSRB2
2.28572e-173	2.58457	0.127	0.022	6.3335e-169	Tumor - Cell Cycle - G1/S	CENPV
5.56962e-173	1.80849	0.22	0.056	1.54329e-168	Tumor - Cell Cycle - G1/S	C3orf14
1.57148e-172	1.36719	0.404	0.151	4.3544e-168	Tumor - Cell Cycle - G1/S	LAPTM4B
1.91578e-172	0.912658	0.687	0.348	5.30845e-168	Tumor - Cell Cycle - G1/S	SRSF2
7.12812e-172	1.71097	0.259	0.074	1.97513e-167	Tumor - Cell Cycle - G1/S	SLC35B2
7.17148e-172	-6.0069	0.029	0.366	1.98715e-167	Tumor - Cell Cycle - G1/S	SRGN
1.16445e-171	1.03981	0.585	0.263	3.22659e-167	Tumor - Cell Cycle - G1/S	MRPL41
1.59575e-171	1.89671	0.184	0.042	4.42167e-167	Tumor - Cell Cycle - G1/S	COL11A2
1.65253e-171	1.9655	0.237	0.065	4.57899e-167	Tumor - Cell Cycle - G1/S	PYGB
3.67774e-171	0.922087	0.752	0.403	1.01906e-166	Tumor - Cell Cycle - G1/S	UQCRQ
7.43727e-171	1.59815	0.273	0.08	2.06079e-166	Tumor - Cell Cycle - G1/S	GLRX2
3.58147e-170	2.56677	0.131	0.024	9.92391e-166	Tumor - Cell Cycle - G1/S	MEOX2
1.28731e-169	2.83118	0.085	0.011	3.567e-165	Tumor - Cell Cycle - G1/S	HAGLROS
1.76642e-169	1.62576	0.27	0.08	4.89457e-165	Tumor - Cell Cycle - G1/S	MRPL37
6.34572e-169	0.902985	0.762	0.448	1.75834e-164	Tumor - Cell Cycle - G1/S	SEM1
1.36597e-168	1.13614	0.458	0.181	3.78498e-164	Tumor - Cell Cycle - G1/S	MAGED2
2.88345e-168	1.68116	0.241	0.066	7.98975e-164	Tumor - Cell Cycle - G1/S	LAMA4
3.68407e-168	2.54454	0.103	0.015	1.02082e-163	Tumor - Cell Cycle - G1/S	SSX1
9.0003e-168	1.88781	0.219	0.057	2.49389e-163	Tumor - Cell Cycle - G1/S	KDELR3
1.0568e-167	1.49606	0.219	0.056	2.92828e-163	Tumor - Cell Cycle - G1/S	CDKN3
1.08085e-167	2.20386	0.365	0.145	2.99493e-163	Tumor - Cell Cycle - G1/S	S100A16
9.37715e-167	1.72072	0.26	0.076	2.59831e-162	Tumor - Cell Cycle - G1/S	CMSS1
1.2397e-166	2.46583	0.117	0.02	3.4351e-162	Tumor - Cell Cycle - G1/S	CENPQ
1.361e-166	2.19642	0.329	0.12	3.77119e-162	Tumor - Cell Cycle - G1/S	TNFRSF12A
6.80458e-166	1.59628	0.307	0.1	1.88548e-161	Tumor - Cell Cycle - G1/S	FAM213A
7.63188e-166	0.687898	0.48	0.194	2.11472e-161	Tumor - Cell Cycle - G1/S	CCND1
9.52935e-166	2.67327	0.1	0.015	2.64049e-161	Tumor - Cell Cycle - G1/S	CIP2A
1.54961e-165	1.45972	0.313	0.102	4.29381e-161	Tumor - Cell Cycle - G1/S	AHCY
2.36618e-165	2.59454	0.225	0.063	6.55644e-161	Tumor - Cell Cycle - G1/S	TESC
1.03403e-163	-0.69404	0.988	0.988	2.8652e-159	Tumor - Cell Cycle - G1/S	FAU
1.2012e-163	-1.75452	0.47	0.759	3.32841e-159	Tumor - Cell Cycle - G1/S	BTG1
1.66312e-163	1.11041	0.555	0.252	4.60834e-159	Tumor - Cell Cycle - G1/S	MLANA
2.71594e-163	1.30353	0.375	0.136	7.5256e-159	Tumor - Cell Cycle - G1/S	NELFE
5.81317e-163	-2.20698	0.374	0.68	1.61077e-158	Tumor - Cell Cycle - G1/S	JUNB
1.68053e-162	2.88557	0.08	0.01	4.65657e-158	Tumor - Cell Cycle - G1/S	NCAPH
5.39076e-162	1.33976	0.376	0.138	1.49373e-157	Tumor - Cell Cycle - G1/S	DUSP23
1.63249e-161	2.24748	0.141	0.028	4.52347e-157	Tumor - Cell Cycle - G1/S	CTPS1
5.09011e-161	2.42117	0.117	0.02	1.41042e-156	Tumor - Cell Cycle - G1/S	ATAD5
6.09473e-161	0.767183	0.727	0.366	1.68879e-156	Tumor - Cell Cycle - G1/S	MIF
1.03628e-160	2.56549	0.104	0.016	2.87143e-156	Tumor - Cell Cycle - G1/S	NETO2
3.30011e-160	1.00366	0.624	0.307	9.14428e-156	Tumor - Cell Cycle - G1/S	VDAC1
5.47117e-160	2.16074	0.16	0.035	1.51601e-155	Tumor - Cell Cycle - G1/S	P3H4
1.16963e-159	2.63868	0.1	0.015	3.24093e-155	Tumor - Cell Cycle - G1/S	DONSON
1.4379e-159	2.37351	0.109	0.018	3.98428e-155	Tumor - Cell Cycle - G1/S	IL11
3.80972e-159	2.53573	0.097	0.015	1.05564e-154	Tumor - Cell Cycle - G1/S	NEFL
1.58559e-158	1.6368	0.268	0.082	4.39351e-154	Tumor - Cell Cycle - G1/S	ALYREF
3.99326e-158	1.22814	0.659	0.369	1.10649e-153	Tumor - Cell Cycle - G1/S	RPL22L1
1.50209e-157	1.56698	0.275	0.085	4.16215e-153	Tumor - Cell Cycle - G1/S	ATIC
2.36411e-157	0.691182	0.907	0.675	6.55072e-153	Tumor - Cell Cycle - G1/S	SUMO2
2.6327e-157	0.924492	0.695	0.368	7.29496e-153	Tumor - Cell Cycle - G1/S	DDT
9.72802e-157	0.991486	0.55	0.25	2.69554e-152	Tumor - Cell Cycle - G1/S	MRPL20
1.23272e-156	1.56327	0.27	0.083	3.41575e-152	Tumor - Cell Cycle - G1/S	CRNDE
1.89458e-156	3.03529	0.069	0.008	5.24969e-152	Tumor - Cell Cycle - G1/S	LINC01711
2.89631e-156	1.2102	0.417	0.164	8.02538e-152	Tumor - Cell Cycle - G1/S	POLE4
3.16741e-156	1.07273	0.569	0.271	8.77658e-152	Tumor - Cell Cycle - G1/S	UBE2L3
5.41723e-156	1.07538	0.553	0.261	1.50106e-151	Tumor - Cell Cycle - G1/S	BUD31
9.35061e-156	1.32642	0.317	0.108	2.59096e-151	Tumor - Cell Cycle - G1/S	IGFBP2
1.31521e-155	1.52193	0.283	0.09	3.64431e-151	Tumor - Cell Cycle - G1/S	C1orf35
1.35512e-155	2.82047	0.103	0.017	3.7549e-151	Tumor - Cell Cycle - G1/S	TCN1
2.49186e-155	-0.683698	0.986	0.992	6.90469e-151	Tumor - Cell Cycle - G1/S	EIF1
2.67028e-155	2.2904	0.126	0.024	7.39909e-151	Tumor - Cell Cycle - G1/S	TIPIN
1.95027e-154	1.86892	0.199	0.051	5.40401e-150	Tumor - Cell Cycle - G1/S	RPA1
5.28105e-154	1.73212	0.226	0.063	1.46333e-149	Tumor - Cell Cycle - G1/S	ACTL6A
1.05891e-153	1.99455	0.156	0.034	2.93414e-149	Tumor - Cell Cycle - G1/S	GJB1
1.31451e-152	2.744	0.081	0.011	3.64237e-148	Tumor - Cell Cycle - G1/S	FANCB
1.60456e-152	1.63376	0.257	0.078	4.44608e-148	Tumor - Cell Cycle - G1/S	EBP
9.57235e-152	1.59506	0.267	0.084	2.6524e-147	Tumor - Cell Cycle - G1/S	NAE1
1.20309e-151	1.66055	0.244	0.072	3.33365e-147	Tumor - Cell Cycle - G1/S	SAE1
1.25674e-151	2.18693	0.161	0.037	3.48231e-147	Tumor - Cell Cycle - G1/S	SLAMF9
9.45054e-151	2.53862	0.271	0.092	2.61865e-146	Tumor - Cell Cycle - G1/S	S100A2
1.15418e-150	0.977951	0.633	0.329	3.19813e-146	Tumor - Cell Cycle - G1/S	FIS1
2.85059e-150	1.30109	0.329	0.114	7.8987e-146	Tumor - Cell Cycle - G1/S	MRPL24
3.19741e-150	1.22488	0.364	0.134	8.8597e-146	Tumor - Cell Cycle - G1/S	MALSU1
6.46652e-150	2.02242	0.163	0.037	1.79181e-145	Tumor - Cell Cycle - G1/S	SAC3D1
6.63959e-150	1.0179	0.41	0.159	1.83976e-145	Tumor - Cell Cycle - G1/S	KPNA2
6.79792e-150	2.77858	0.082	0.011	1.88364e-145	Tumor - Cell Cycle - G1/S	NCAPG2
6.8201e-150	1.34312	0.34	0.123	1.88978e-145	Tumor - Cell Cycle - G1/S	PSMC2
6.89074e-150	1.2164	0.48	0.216	1.90936e-145	Tumor - Cell Cycle - G1/S	ETFB
1.2095e-149	0.863412	0.763	0.44	3.3514e-145	Tumor - Cell Cycle - G1/S	ATP5F1B
1.35963e-149	2.54228	0.111	0.02	3.7674e-145	Tumor - Cell Cycle - G1/S	SOSTDC1
1.50886e-149	1.6638	0.259	0.081	4.18091e-145	Tumor - Cell Cycle - G1/S	CAMK2N1
3.73785e-149	1.83672	0.192	0.049	1.03572e-144	Tumor - Cell Cycle - G1/S	FN3KRP
4.03533e-149	2.32925	0.111	0.019	1.11815e-144	Tumor - Cell Cycle - G1/S	METTL27
1.93104e-148	1.25475	0.37	0.139	5.35071e-144	Tumor - Cell Cycle - G1/S	FKBP3
1.14821e-147	1.25181	0.388	0.151	3.18157e-143	Tumor - Cell Cycle - G1/S	LAGE3
1.51592e-147	-3.30865	0.087	0.394	4.20046e-143	Tumor - Cell Cycle - G1/S	PNRC1
2.16185e-147	2.87733	0.065	0.008	5.99026e-143	Tumor - Cell Cycle - G1/S	SPC24
2.48251e-147	1.05177	0.486	0.212	6.87879e-143	Tumor - Cell Cycle - G1/S	VPS29
3.70585e-147	1.68305	0.22	0.062	1.02686e-142	Tumor - Cell Cycle - G1/S	TRAP1
8.26149e-147	1.06361	0.783	0.508	2.28918e-142	Tumor - Cell Cycle - G1/S	LMNA
1.20672e-146	1.5297	0.559	0.293	3.3437e-142	Tumor - Cell Cycle - G1/S	SERPINE2
1.33664e-146	1.46727	0.194	0.05	3.70369e-142	Tumor - Cell Cycle - G1/S	HYAL2
2.06742e-146	2.24476	0.124	0.024	5.72862e-142	Tumor - Cell Cycle - G1/S	HMGA2
2.09393e-146	0.971599	0.605	0.311	5.80207e-142	Tumor - Cell Cycle - G1/S	BSG
5.09129e-146	1.24402	0.391	0.154	1.41074e-141	Tumor - Cell Cycle - G1/S	NDUFA8
5.57967e-146	1.02766	0.556	0.273	1.54607e-141	Tumor - Cell Cycle - G1/S	PPP1R14B
2.77413e-145	0.933546	0.599	0.295	7.68682e-141	Tumor - Cell Cycle - G1/S	LSM7
2.97655e-145	1.60831	0.247	0.075	8.24771e-141	Tumor - Cell Cycle - G1/S	TPGS2
3.31611e-145	0.957061	0.756	0.445	9.18861e-141	Tumor - Cell Cycle - G1/S	DBI
5.2352e-145	0.928772	0.733	0.439	1.45062e-140	Tumor - Cell Cycle - G1/S	UQCR10
7.94192e-145	1.63673	0.265	0.085	2.20063e-140	Tumor - Cell Cycle - G1/S	QDPR
9.03249e-145	1.51439	0.292	0.099	2.50281e-140	Tumor - Cell Cycle - G1/S	RNASEH2B
9.68893e-145	1.067	0.533	0.251	2.68471e-140	Tumor - Cell Cycle - G1/S	BANF1
2.45869e-144	1.33988	0.319	0.113	6.81279e-140	Tumor - Cell Cycle - G1/S	GARS
3.7357e-144	2.8926	0.065	0.008	1.03512e-139	Tumor - Cell Cycle - G1/S	PLA2G5
4.38403e-144	1.12893	0.411	0.166	1.21477e-139	Tumor - Cell Cycle - G1/S	SDF2L1
1.08425e-143	1.84362	0.172	0.042	3.00434e-139	Tumor - Cell Cycle - G1/S	TIMM8A
1.17117e-143	1.65301	0.222	0.064	3.24519e-139	Tumor - Cell Cycle - G1/S	IFRD2
1.82621e-143	0.974323	0.575	0.285	5.06025e-139	Tumor - Cell Cycle - G1/S	ZNHIT1
3.20299e-143	1.35282	0.329	0.119	8.87515e-139	Tumor - Cell Cycle - G1/S	EI24
1.14811e-142	1.40866	0.31	0.109	3.1813e-138	Tumor - Cell Cycle - G1/S	TPRKB
1.54984e-142	0.901954	0.676	0.368	4.29445e-138	Tumor - Cell Cycle - G1/S	SF3B6
1.79304e-142	1.12279	0.471	0.208	4.96834e-138	Tumor - Cell Cycle - G1/S	TIMM8B
1.99202e-142	0.875893	0.662	0.352	5.51968e-138	Tumor - Cell Cycle - G1/S	ENY2
4.95361e-142	0.815814	0.641	0.326	1.3726e-137	Tumor - Cell Cycle - G1/S	ANP32B
3.18356e-141	0.86331	0.665	0.352	8.82134e-137	Tumor - Cell Cycle - G1/S	COX5A
3.57721e-141	1.02181	0.536	0.253	9.9121e-137	Tumor - Cell Cycle - G1/S	POLR2K
4.52138e-141	1.2965	0.334	0.122	1.25283e-136	Tumor - Cell Cycle - G1/S	PGRMC1
5.8734e-141	0.94553	0.784	0.552	1.62746e-136	Tumor - Cell Cycle - G1/S	COX7A2
6.92131e-141	0.912651	0.689	0.382	1.91783e-136	Tumor - Cell Cycle - G1/S	PRELID1
1.03655e-140	1.46601	0.36	0.142	2.87218e-136	Tumor - Cell Cycle - G1/S	FDFT1
1.18542e-140	1.88463	0.17	0.042	3.28469e-136	Tumor - Cell Cycle - G1/S	TCTEX1D2
1.30822e-140	1.12789	0.71	0.433	3.62496e-136	Tumor - Cell Cycle - G1/S	TAGLN2
2.27027e-139	1.62185	0.233	0.07	6.29068e-135	Tumor - Cell Cycle - G1/S	ISYNA1
6.02495e-139	1.44305	0.246	0.077	1.66945e-134	Tumor - Cell Cycle - G1/S	ID4
6.94583e-139	3.18729	0.053	0.005	1.92462e-134	Tumor - Cell Cycle - G1/S	GINS1
7.78346e-139	1.76565	0.205	0.057	2.15672e-134	Tumor - Cell Cycle - G1/S	HADH
8.88666e-139	0.983805	0.543	0.261	2.4624e-134	Tumor - Cell Cycle - G1/S	NENF
1.11576e-138	1.85516	0.185	0.049	3.09167e-134	Tumor - Cell Cycle - G1/S	IPO9
1.12746e-138	0.950424	0.55	0.263	3.12409e-134	Tumor - Cell Cycle - G1/S	TUFM
3.60383e-138	1.48012	0.284	0.097	9.98586e-134	Tumor - Cell Cycle - G1/S	RAB38
4.32109e-138	1.20969	0.444	0.197	1.19733e-133	Tumor - Cell Cycle - G1/S	GTF3C6
4.95225e-138	1.74858	0.197	0.054	1.37222e-133	Tumor - Cell Cycle - G1/S	PPIL1
6.01484e-138	1.46846	0.267	0.088	1.66665e-133	Tumor - Cell Cycle - G1/S	FKBP10
6.67167e-138	1.58201	0.305	0.112	1.84865e-133	Tumor - Cell Cycle - G1/S	PCOLCE
7.98631e-138	1.23412	0.373	0.147	2.21293e-133	Tumor - Cell Cycle - G1/S	MRPL13
1.64352e-137	-8.03146	0.002	0.287	4.55403e-133	Tumor - Cell Cycle - G1/S	PTPRC
2.52907e-137	1.94396	0.173	0.044	7.00779e-133	Tumor - Cell Cycle - G1/S	RASSF8
3.19408e-137	2.00434	0.152	0.035	8.85049e-133	Tumor - Cell Cycle - G1/S	FOXC1
3.47829e-137	1.55717	0.256	0.083	9.63799e-133	Tumor - Cell Cycle - G1/S	PSMG1
5.26012e-137	1.58101	0.232	0.07	1.45753e-132	Tumor - Cell Cycle - G1/S	MAGED1
5.34699e-137	0.71528	0.954	0.746	1.4816e-132	Tumor - Cell Cycle - G1/S	CD63
6.06516e-137	2.01945	0.158	0.038	1.68059e-132	Tumor - Cell Cycle - G1/S	NUDT15
1.12113e-136	1.16286	0.457	0.205	3.10653e-132	Tumor - Cell Cycle - G1/S	NONO
1.25074e-136	2.23693	0.111	0.021	3.46567e-132	Tumor - Cell Cycle - G1/S	CLMP
1.89159e-136	1.92934	0.191	0.052	5.24142e-132	Tumor - Cell Cycle - G1/S	PTPRN2
2.91036e-136	1.0553	0.505	0.236	8.06431e-132	Tumor - Cell Cycle - G1/S	PSMB2
3.09505e-136	1.49767	0.26	0.085	8.57607e-132	Tumor - Cell Cycle - G1/S	KLHDC3
4.09869e-136	2.73741	0.068	0.009	1.13571e-131	Tumor - Cell Cycle - G1/S	KLHL23
1.31825e-135	0.805358	0.733	0.421	3.65273e-131	Tumor - Cell Cycle - G1/S	LY6E
1.67612e-135	1.55215	0.244	0.077	4.64435e-131	Tumor - Cell Cycle - G1/S	KNOP1
9.2417e-135	2.06251	0.141	0.032	2.56078e-130	Tumor - Cell Cycle - G1/S	LIG1
1.25689e-134	0.871635	0.625	0.331	3.48271e-130	Tumor - Cell Cycle - G1/S	EIF5A
1.27707e-134	2.70649	0.071	0.009	3.53864e-130	Tumor - Cell Cycle - G1/S	KIF4A
1.30115e-134	1.41759	0.295	0.104	3.60536e-130	Tumor - Cell Cycle - G1/S	PDHA1
1.39758e-134	1.37889	0.329	0.125	3.87256e-130	Tumor - Cell Cycle - G1/S	DUSP6
1.67532e-134	0.964856	0.472	0.208	4.64215e-130	Tumor - Cell Cycle - G1/S	MRPS33
2.11055e-134	-0.984047	0.423	0.758	5.84813e-130	Tumor - Cell Cycle - G1/S	HLA-C
2.43786e-134	0.772335	0.73	0.41	6.75506e-130	Tumor - Cell Cycle - G1/S	PTGES3
7.11067e-134	1.98043	0.149	0.035	1.9703e-129	Tumor - Cell Cycle - G1/S	FADS1
7.60205e-134	1.03751	0.448	0.195	2.10645e-129	Tumor - Cell Cycle - G1/S	H2AFY
7.63307e-134	1.9505	0.152	0.036	2.11505e-129	Tumor - Cell Cycle - G1/S	UCK1
4.5729e-133	0.569791	0.964	0.845	1.26711e-128	Tumor - Cell Cycle - G1/S	YBX1
9.22087e-133	0.993078	0.485	0.221	2.55501e-128	Tumor - Cell Cycle - G1/S	TXNL4A
1.87361e-132	1.09548	0.502	0.238	5.19159e-128	Tumor - Cell Cycle - G1/S	LAMTOR2
1.88867e-132	1.40959	0.303	0.11	5.23332e-128	Tumor - Cell Cycle - G1/S	SUPT16H
2.65996e-132	0.683397	0.836	0.535	7.37047e-128	Tumor - Cell Cycle - G1/S	COX8A
3.37005e-132	2.03271	0.131	0.028	9.33808e-128	Tumor - Cell Cycle - G1/S	UCK2
5.60665e-132	2.33863	0.101	0.018	1.55355e-127	Tumor - Cell Cycle - G1/S	CHST9
7.02014e-132	0.958585	0.548	0.269	1.94521e-127	Tumor - Cell Cycle - G1/S	UBE2I
7.26199e-132	2.85025	0.065	0.008	2.01223e-127	Tumor - Cell Cycle - G1/S	CHAF1B
8.97887e-132	2.63341	0.077	0.011	2.48796e-127	Tumor - Cell Cycle - G1/S	TIMELESS
3.77175e-131	1.41003	0.291	0.104	1.04511e-126	Tumor - Cell Cycle - G1/S	TMPO
6.49263e-131	0.796835	0.692	0.38	1.79904e-126	Tumor - Cell Cycle - G1/S	RBM8A
9.07882e-131	1.44278	0.326	0.126	2.51565e-126	Tumor - Cell Cycle - G1/S	IER3IP1
9.11548e-131	0.899727	0.579	0.296	2.52581e-126	Tumor - Cell Cycle - G1/S	EIF1AX
1.01313e-130	-6.98403	0.009	0.285	2.80728e-126	Tumor - Cell Cycle - G1/S	CXCR4
3.97593e-130	1.56409	0.181	0.049	1.10169e-125	Tumor - Cell Cycle - G1/S	MEG3
4.20278e-130	1.52022	0.235	0.074	1.16455e-125	Tumor - Cell Cycle - G1/S	NES
4.2842e-130	3.25825	0.045	0.004	1.18711e-125	Tumor - Cell Cycle - G1/S	RECQL4
4.56835e-130	1.55012	0.228	0.07	1.26584e-125	Tumor - Cell Cycle - G1/S	TBRG4
5.83911e-130	0.549599	0.949	0.827	1.61796e-125	Tumor - Cell Cycle - G1/S	HSPA8
1.18967e-129	0.788014	0.666	0.356	3.29645e-125	Tumor - Cell Cycle - G1/S	ARPC5
1.23666e-129	1.76795	0.171	0.045	3.42666e-125	Tumor - Cell Cycle - G1/S	SMYD2
1.29773e-129	0.924377	0.517	0.245	3.59589e-125	Tumor - Cell Cycle - G1/S	SLIRP
1.69671e-129	2.34425	0.097	0.017	4.70142e-125	Tumor - Cell Cycle - G1/S	CDCA7
1.81439e-129	1.47248	0.19	0.053	5.0275e-125	Tumor - Cell Cycle - G1/S	TMEM158
2.51028e-129	1.08006	0.421	0.182	6.95573e-125	Tumor - Cell Cycle - G1/S	TXN2
6.08087e-129	0.936591	0.493	0.226	1.68495e-124	Tumor - Cell Cycle - G1/S	NDUFAF3
2.35461e-128	1.90001	0.176	0.047	6.52438e-124	Tumor - Cell Cycle - G1/S	SLC43A3
3.5211e-128	0.836089	0.577	0.285	9.75662e-124	Tumor - Cell Cycle - G1/S	AURKAIP1
4.03619e-128	0.899624	0.748	0.486	1.11839e-123	Tumor - Cell Cycle - G1/S	COX7B
9.90904e-128	1.8321	0.16	0.04	2.7457e-123	Tumor - Cell Cycle - G1/S	MLLT11
3.0499e-127	0.798218	0.69	0.391	8.45095e-123	Tumor - Cell Cycle - G1/S	SPCS1
3.21717e-127	1.26672	0.337	0.131	8.91446e-123	Tumor - Cell Cycle - G1/S	OLA1
3.44352e-127	1.09586	0.444	0.2	9.54166e-123	Tumor - Cell Cycle - G1/S	NDUFAF8
3.63413e-127	1.4729	0.227	0.07	1.00698e-122	Tumor - Cell Cycle - G1/S	KHDRBS3
1.07163e-126	1.41773	0.279	0.098	2.96939e-122	Tumor - Cell Cycle - G1/S	COPS3
1.68414e-126	1.1043	0.426	0.188	4.6666e-122	Tumor - Cell Cycle - G1/S	PSMD7
3.7841e-126	0.824071	0.741	0.472	1.04854e-121	Tumor - Cell Cycle - G1/S	ATP5PF
4.78011e-126	2.6583	0.074	0.011	1.32452e-121	Tumor - Cell Cycle - G1/S	WNT7B
5.25953e-126	-8.57795	0.002	0.268	1.45736e-121	Tumor - Cell Cycle - G1/S	CD52
1.6444e-125	2.86558	0.061	0.008	4.55648e-121	Tumor - Cell Cycle - G1/S	COL20A1
1.77313e-125	0.830433	0.629	0.332	4.91316e-121	Tumor - Cell Cycle - G1/S	NDUFA11
3.0932e-125	1.05242	0.518	0.26	8.57095e-121	Tumor - Cell Cycle - G1/S	GTF3A
4.71557e-125	2.7766	0.063	0.008	1.30664e-120	Tumor - Cell Cycle - G1/S	BUB1B
4.92946e-125	1.94432	0.143	0.034	1.3659e-120	Tumor - Cell Cycle - G1/S	JPT2
6.32838e-125	-3.85525	0.074	0.347	1.75353e-120	Tumor - Cell Cycle - G1/S	ZFP36L2
4.44868e-124	0.375323	0.985	0.93	1.23268e-119	Tumor - Cell Cycle - G1/S	HSP90AB1
1.03479e-123	1.68662	0.197	0.058	2.86729e-119	Tumor - Cell Cycle - G1/S	ACYP1
1.38341e-123	1.70144	0.178	0.049	3.83328e-119	Tumor - Cell Cycle - G1/S	NREP
1.38396e-123	1.30408	0.347	0.141	3.83483e-119	Tumor - Cell Cycle - G1/S	PSIP1
2.26552e-123	0.603523	0.98	0.888	6.27754e-119	Tumor - Cell Cycle - G1/S	NPM1
8.1845e-123	1.17341	0.327	0.126	2.26784e-118	Tumor - Cell Cycle - G1/S	MYL6B
8.69191e-123	1.38971	0.278	0.099	2.40844e-118	Tumor - Cell Cycle - G1/S	BCAP29
9.30097e-123	0.594881	0.9	0.71	2.57721e-118	Tumor - Cell Cycle - G1/S	CALM2
9.67526e-123	2.11018	0.129	0.029	2.68092e-118	Tumor - Cell Cycle - G1/S	HMGN5
9.68283e-123	1.21381	0.315	0.119	2.68302e-118	Tumor - Cell Cycle - G1/S	EBNA1BP2
1.30251e-122	2.00552	0.139	0.033	3.60914e-118	Tumor - Cell Cycle - G1/S	TMEM121
2.09743e-122	0.548317	0.903	0.738	5.81176e-118	Tumor - Cell Cycle - G1/S	HSPE1
2.26262e-122	1.31857	0.249	0.083	6.26951e-118	Tumor - Cell Cycle - G1/S	EMP2
2.73643e-122	1.45504	0.249	0.084	7.58237e-118	Tumor - Cell Cycle - G1/S	EMG1
4.84019e-122	2.06309	0.126	0.028	1.34117e-117	Tumor - Cell Cycle - G1/S	SHMT1
6.54733e-122	0.869523	0.649	0.358	1.8142e-117	Tumor - Cell Cycle - G1/S	PSMB1
1.03959e-121	1.36655	0.289	0.106	2.8806e-117	Tumor - Cell Cycle - G1/S	NDUFA9
1.3797e-121	1.03258	0.456	0.211	3.823e-117	Tumor - Cell Cycle - G1/S	CCT7
5.74388e-121	1.08674	0.426	0.192	1.59157e-116	Tumor - Cell Cycle - G1/S	KPNB1
7.56466e-121	-5.9631	0.01	0.27	2.09609e-116	Tumor - Cell Cycle - G1/S	CORO1A
7.79651e-121	0.935453	0.565	0.297	2.16033e-116	Tumor - Cell Cycle - G1/S	MINOS1
1.65209e-120	0.984968	0.466	0.216	4.57778e-116	Tumor - Cell Cycle - G1/S	PUF60
1.94216e-120	1.26454	0.307	0.116	5.38152e-116	Tumor - Cell Cycle - G1/S	EIF2S1
1.94547e-120	0.86277	0.536	0.263	5.39069e-116	Tumor - Cell Cycle - G1/S	PSMB6
2.52424e-120	1.18634	0.314	0.119	6.99443e-116	Tumor - Cell Cycle - G1/S	TBC1D7
2.9756e-120	0.828319	0.563	0.283	8.24508e-116	Tumor - Cell Cycle - G1/S	GADD45GIP1
3.79019e-120	1.07889	0.359	0.146	1.05022e-115	Tumor - Cell Cycle - G1/S	MITF
4.01551e-120	1.62973	0.184	0.052	1.11266e-115	Tumor - Cell Cycle - G1/S	GALE
4.90547e-120	-7.14148	0.004	0.26	1.35926e-115	Tumor - Cell Cycle - G1/S	LAPTM5
6.49436e-120	1.31986	0.308	0.118	1.79952e-115	Tumor - Cell Cycle - G1/S	MRPL3
8.4509e-120	1.29037	0.255	0.087	2.34166e-115	Tumor - Cell Cycle - G1/S	ACOT7
1.19154e-119	1.33197	0.282	0.103	3.30165e-115	Tumor - Cell Cycle - G1/S	HACD3
1.37828e-119	1.18518	0.359	0.149	3.81908e-115	Tumor - Cell Cycle - G1/S	PSMD2
1.65558e-119	1.551	0.178	0.049	4.58746e-115	Tumor - Cell Cycle - G1/S	ADAM15
2.2425e-119	1.1026	0.366	0.151	6.21375e-115	Tumor - Cell Cycle - G1/S	MRPL55
2.59591e-119	1.42098	0.267	0.095	7.193e-115	Tumor - Cell Cycle - G1/S	CXXC5
3.92853e-119	2.30585	0.084	0.014	1.08856e-114	Tumor - Cell Cycle - G1/S	KIF2C
5.10668e-119	2.09623	0.123	0.028	1.41501e-114	Tumor - Cell Cycle - G1/S	MAGEA3
7.99861e-119	1.59995	0.218	0.07	2.21634e-114	Tumor - Cell Cycle - G1/S	HPF1
1.08883e-118	1.20625	0.479	0.237	3.01704e-114	Tumor - Cell Cycle - G1/S	MDH1
1.37095e-118	1.10703	0.369	0.155	3.79877e-114	Tumor - Cell Cycle - G1/S	C1orf122
2.05759e-118	1.42671	0.262	0.093	5.70138e-114	Tumor - Cell Cycle - G1/S	PLS3
4.08374e-118	1.15953	0.363	0.152	1.13156e-113	Tumor - Cell Cycle - G1/S	LYPLA1
4.15575e-118	1.37132	0.262	0.092	1.15152e-113	Tumor - Cell Cycle - G1/S	DKC1
5.3812e-118	1.04466	0.369	0.154	1.49108e-113	Tumor - Cell Cycle - G1/S	LGALS3BP
9.01719e-118	0.938223	0.614	0.351	2.49857e-113	Tumor - Cell Cycle - G1/S	EIF3L
1.15349e-117	0.761121	0.689	0.4	3.19621e-113	Tumor - Cell Cycle - G1/S	NEDD8
1.36208e-117	1.64819	0.085	0.015	3.77418e-113	Tumor - Cell Cycle - G1/S	KRT6B
2.10865e-117	1.21049	0.329	0.131	5.84286e-113	Tumor - Cell Cycle - G1/S	BOLA3
2.36386e-117	0.680936	0.444	0.205	6.55001e-113	Tumor - Cell Cycle - G1/S	SPARC
2.97195e-117	2.0629	0.115	0.025	8.23499e-113	Tumor - Cell Cycle - G1/S	MAGEC2
3.30732e-117	1.08033	0.339	0.136	9.16424e-113	Tumor - Cell Cycle - G1/S	RDX
3.67942e-117	1.3435	0.254	0.088	1.01953e-112	Tumor - Cell Cycle - G1/S	TIMM50
3.98147e-117	0.659638	0.821	0.541	1.10323e-112	Tumor - Cell Cycle - G1/S	ANXA5
4.1385e-117	1.2744	0.362	0.155	1.14674e-112	Tumor - Cell Cycle - G1/S	VDAC3
1.20149e-116	1.69789	0.187	0.055	3.3292e-112	Tumor - Cell Cycle - G1/S	CKAP4
2.11144e-116	0.905505	0.518	0.258	5.85059e-112	Tumor - Cell Cycle - G1/S	SSB
2.19944e-116	1.54751	0.219	0.071	6.09444e-112	Tumor - Cell Cycle - G1/S	SLC25A1
3.72717e-116	1.80069	0.163	0.044	1.03276e-111	Tumor - Cell Cycle - G1/S	SLC45A2
4.91389e-116	0.938684	0.504	0.248	1.36159e-111	Tumor - Cell Cycle - G1/S	NDUFB3
5.87437e-116	2.96409	0.052	0.006	1.62773e-111	Tumor - Cell Cycle - G1/S	SKA1
6.39956e-116	0.959023	0.462	0.218	1.77325e-111	Tumor - Cell Cycle - G1/S	PSMD4
1.01852e-115	0.927814	0.529	0.273	2.82222e-111	Tumor - Cell Cycle - G1/S	PHB2
3.95308e-115	1.05394	0.363	0.151	1.09536e-110	Tumor - Cell Cycle - G1/S	SERPINB6
4.92268e-115	0.753874	0.609	0.319	1.36402e-110	Tumor - Cell Cycle - G1/S	JTB
6.48025e-115	1.68371	0.162	0.044	1.79561e-110	Tumor - Cell Cycle - G1/S	FAM20C
1.07777e-114	1.52077	0.225	0.074	2.98638e-110	Tumor - Cell Cycle - G1/S	HMGXB4
1.2179e-114	1.35906	0.248	0.085	3.37468e-110	Tumor - Cell Cycle - G1/S	TSEN34
1.22068e-114	1.42807	0.331	0.136	3.38238e-110	Tumor - Cell Cycle - G1/S	SLC25A4
1.62972e-114	1.14416	0.375	0.161	4.51579e-110	Tumor - Cell Cycle - G1/S	METRN
1.72673e-114	1.54595	0.205	0.064	4.7846e-110	Tumor - Cell Cycle - G1/S	PHF19
1.89385e-114	1.81691	0.155	0.041	5.24768e-110	Tumor - Cell Cycle - G1/S	MTHFD1
2.09393e-114	1.88263	0.135	0.033	5.80208e-110	Tumor - Cell Cycle - G1/S	SLC29A1
2.44608e-114	1.3437	0.266	0.096	6.77783e-110	Tumor - Cell Cycle - G1/S	MTX1
2.81378e-114	0.635826	0.83	0.56	7.79671e-110	Tumor - Cell Cycle - G1/S	NDUFS5
3.15755e-114	1.2963	0.267	0.096	8.74925e-110	Tumor - Cell Cycle - G1/S	SKA2
3.6061e-114	1.95778	0.133	0.032	9.99214e-110	Tumor - Cell Cycle - G1/S	FANCL
4.94779e-114	2.9822	0.052	0.006	1.37098e-109	Tumor - Cell Cycle - G1/S	GINS3
6.505e-113	1.42079	0.329	0.139	1.80247e-108	Tumor - Cell Cycle - G1/S	TIMP3
7.58675e-113	1.41609	0.245	0.085	2.10221e-108	Tumor - Cell Cycle - G1/S	CNP
1.46582e-112	2.28398	0.087	0.016	4.06165e-108	Tumor - Cell Cycle - G1/S	PRC1
1.64882e-112	1.93804	0.143	0.036	4.56872e-108	Tumor - Cell Cycle - G1/S	FASN
1.68252e-112	0.941676	0.386	0.166	4.66208e-108	Tumor - Cell Cycle - G1/S	ITM2C
5.06449e-112	0.596893	0.889	0.695	1.40332e-107	Tumor - Cell Cycle - G1/S	LDHA
5.64405e-112	0.551989	0.837	0.6	1.56391e-107	Tumor - Cell Cycle - G1/S	HSPD1
8.20177e-112	1.91146	0.23	0.08	2.27263e-107	Tumor - Cell Cycle - G1/S	IGFBP3
1.02596e-111	2.35025	0.084	0.015	2.84283e-107	Tumor - Cell Cycle - G1/S	RNF175
1.06771e-111	0.610117	0.879	0.678	2.95852e-107	Tumor - Cell Cycle - G1/S	SLC25A3
1.16276e-111	0.810177	0.607	0.329	3.22189e-107	Tumor - Cell Cycle - G1/S	SRSF9
2.41109e-111	0.961191	0.456	0.218	6.68089e-107	Tumor - Cell Cycle - G1/S	STRAP
2.50791e-111	1.22778	0.16	0.043	6.94917e-107	Tumor - Cell Cycle - G1/S	CCNB1
3.08297e-111	0.859669	0.594	0.327	8.54261e-107	Tumor - Cell Cycle - G1/S	NDUFV2
3.44841e-111	2.02068	0.121	0.028	9.55519e-107	Tumor - Cell Cycle - G1/S	MIS18A
5.00317e-111	1.97291	0.363	0.173	1.38633e-106	Tumor - Cell Cycle - G1/S	APOD
6.23555e-111	2.02801	0.114	0.025	1.72781e-106	Tumor - Cell Cycle - G1/S	TEDC1
6.38584e-111	1.11647	0.539	0.303	1.76945e-106	Tumor - Cell Cycle - G1/S	P4HB
6.85397e-111	1.12412	0.394	0.179	1.89917e-106	Tumor - Cell Cycle - G1/S	ESD
6.96762e-111	2.00673	0.117	0.026	1.93066e-106	Tumor - Cell Cycle - G1/S	SGO2
1.17779e-110	-8.00075	0.001	0.241	3.26355e-106	Tumor - Cell Cycle - G1/S	HCST
1.55793e-110	-0.62653	0.448	0.792	4.31688e-106	Tumor - Cell Cycle - G1/S	HLA-B
1.89004e-110	1.138	0.442	0.218	5.23711e-106	Tumor - Cell Cycle - G1/S	HMGN3
2.20641e-110	0.542591	0.428	0.19	6.11373e-106	Tumor - Cell Cycle - G1/S	PTTG1
3.10641e-110	1.40936	0.223	0.074	8.60754e-106	Tumor - Cell Cycle - G1/S	ETV5
3.93719e-110	1.1832	0.324	0.132	1.09096e-105	Tumor - Cell Cycle - G1/S	UBA2
4.52374e-110	1.76838	0.149	0.039	1.25348e-105	Tumor - Cell Cycle - G1/S	MFAP2
4.55902e-110	1.4335	0.226	0.076	1.26326e-105	Tumor - Cell Cycle - G1/S	DBF4
4.83111e-110	2.40098	0.072	0.012	1.33865e-105	Tumor - Cell Cycle - G1/S	PIMREG
5.70784e-110	2.3795	0.085	0.015	1.58159e-105	Tumor - Cell Cycle - G1/S	CENPJ
1.12053e-109	0.944353	0.459	0.22	3.10488e-105	Tumor - Cell Cycle - G1/S	C4orf48
1.26994e-109	1.24281	0.356	0.155	3.51888e-105	Tumor - Cell Cycle - G1/S	PHLDA2
1.39254e-109	-2.64523	0.104	0.367	3.8586e-105	Tumor - Cell Cycle - G1/S	MTRNR2L12
3.19967e-109	1.89772	0.131	0.032	8.86597e-105	Tumor - Cell Cycle - G1/S	ASB9
3.63539e-109	1.47082	0.221	0.074	1.00733e-104	Tumor - Cell Cycle - G1/S	PAK1IP1
6.11524e-109	1.08938	0.367	0.159	1.69447e-104	Tumor - Cell Cycle - G1/S	HSD17B10
8.93757e-109	2.18128	0.092	0.018	2.47651e-104	Tumor - Cell Cycle - G1/S	TMEM163
9.20808e-109	1.01615	0.459	0.227	2.55147e-104	Tumor - Cell Cycle - G1/S	GNB2
1.54139e-108	-5.13175	0.021	0.263	4.27103e-104	Tumor - Cell Cycle - G1/S	TNFAIP3
2.02294e-108	2.36832	0.089	0.017	5.60537e-104	Tumor - Cell Cycle - G1/S	FIGNL1
2.03822e-108	0.913026	0.49	0.245	5.64771e-104	Tumor - Cell Cycle - G1/S	SRI
2.67669e-108	2.42369	0.079	0.014	7.41683e-104	Tumor - Cell Cycle - G1/S	MCM8
4.13705e-108	1.02761	0.409	0.188	1.14633e-103	Tumor - Cell Cycle - G1/S	DNPH1
1.11363e-107	0.920668	0.367	0.158	3.08576e-103	Tumor - Cell Cycle - G1/S	SERPINH1
1.39623e-107	2.65646	0.057	0.008	3.8688e-103	Tumor - Cell Cycle - G1/S	OLFM3
1.43867e-107	1.24684	0.253	0.093	3.98641e-103	Tumor - Cell Cycle - G1/S	ID1
2.32023e-107	-4.83668	0.022	0.263	6.42913e-103	Tumor - Cell Cycle - G1/S	IL32
2.47652e-107	1.17046	0.319	0.13	6.86219e-103	Tumor - Cell Cycle - G1/S	POLR2H
4.42181e-107	-6.28792	0.005	0.24	1.22524e-102	Tumor - Cell Cycle - G1/S	GMFG
4.73606e-107	2.05993	0.106	0.023	1.31232e-102	Tumor - Cell Cycle - G1/S	POLR3G
5.92499e-107	0.939525	0.441	0.21	1.64176e-102	Tumor - Cell Cycle - G1/S	RPN2
6.49541e-107	2.86254	0.048	0.006	1.79981e-102	Tumor - Cell Cycle - G1/S	DCSTAMP
8.0201e-107	1.09879	0.33	0.136	2.22229e-102	Tumor - Cell Cycle - G1/S	SPTSSA
8.05411e-107	1.34518	0.276	0.106	2.23171e-102	Tumor - Cell Cycle - G1/S	MRPS25
1.58433e-106	1.37565	0.229	0.079	4.39003e-102	Tumor - Cell Cycle - G1/S	TMEM98
1.61989e-106	0.975029	0.463	0.228	4.48857e-102	Tumor - Cell Cycle - G1/S	LRPAP1
2.12278e-106	1.6658	0.171	0.05	5.88202e-102	Tumor - Cell Cycle - G1/S	PINX1-1
2.13565e-106	-1.5115	0.452	0.694	5.91767e-102	Tumor - Cell Cycle - G1/S	JUND
2.41454e-106	1.06591	0.369	0.163	6.69046e-102	Tumor - Cell Cycle - G1/S	ACP1
3.48538e-106	1.44032	0.189	0.058	9.65763e-102	Tumor - Cell Cycle - G1/S	IFT22
3.67591e-106	1.76623	0.148	0.04	1.01856e-101	Tumor - Cell Cycle - G1/S	CREB5
6.57332e-106	1.67063	0.17	0.05	1.8214e-101	Tumor - Cell Cycle - G1/S	RAD1
8.04447e-106	0.729278	0.707	0.42	2.22904e-101	Tumor - Cell Cycle - G1/S	PEBP1
9.18322e-106	1.11713	0.34	0.144	2.54458e-101	Tumor - Cell Cycle - G1/S	PFDN6
1.46648e-105	0.560182	0.926	0.779	4.06348e-101	Tumor - Cell Cycle - G1/S	HINT1
2.07219e-105	2.16751	0.1	0.021	5.74183e-101	Tumor - Cell Cycle - G1/S	LRRCC1
2.55067e-105	0.556571	0.834	0.584	7.06766e-101	Tumor - Cell Cycle - G1/S	SRSF3
2.56455e-105	1.47053	0.178	0.053	7.10612e-101	Tumor - Cell Cycle - G1/S	CDK2
3.22743e-105	1.57524	0.194	0.062	8.94288e-101	Tumor - Cell Cycle - G1/S	ITGB5
4.40297e-105	1.1449	0.311	0.126	1.22002e-100	Tumor - Cell Cycle - G1/S	AK2
6.90293e-105	1.20343	0.289	0.113	1.91273e-100	Tumor - Cell Cycle - G1/S	LRRC59
1.25613e-104	2.6071	0.056	0.008	3.48061e-100	Tumor - Cell Cycle - G1/S	CALB2
1.55357e-104	1.53512	0.171	0.05	4.3048e-100	Tumor - Cell Cycle - G1/S	ROPN1B
2.56016e-104	1.10309	0.365	0.162	7.09396e-100	Tumor - Cell Cycle - G1/S	GTF2H5
6.00117e-104	2.84945	0.05	0.006	1.66286e-99	Tumor - Cell Cycle - G1/S	KIF15
6.24824e-104	2.57367	0.063	0.009	1.73133e-99	Tumor - Cell Cycle - G1/S	CDCA2
8.82926e-104	0.815774	0.542	0.284	2.4465e-99	Tumor - Cell Cycle - G1/S	PGAM1
1.56702e-103	2.84615	0.049	0.006	4.34206e-99	Tumor - Cell Cycle - G1/S	POLE2
1.92275e-103	1.1149	0.19	0.059	5.32774e-99	Tumor - Cell Cycle - G1/S	BAALC
1.92869e-103	0.943689	0.483	0.246	5.34419e-99	Tumor - Cell Cycle - G1/S	HNRNPD
2.42282e-103	1.08722	0.345	0.149	6.71339e-99	Tumor - Cell Cycle - G1/S	FKBP4
2.64391e-103	1.53879	0.121	0.029	7.32602e-99	Tumor - Cell Cycle - G1/S	CLDN4
3.14422e-103	1.04748	0.354	0.154	8.71231e-99	Tumor - Cell Cycle - G1/S	UQCRC1
9.44055e-103	1.58564	0.162	0.047	2.61588e-98	Tumor - Cell Cycle - G1/S	CDKN2C
9.68049e-103	-9.48654	0	0.225	2.68237e-98	Tumor - Cell Cycle - G1/S	CD48
1.47576e-102	0.664737	0.784	0.528	4.08919e-98	Tumor - Cell Cycle - G1/S	NAP1L1
1.59527e-102	0.93626	0.431	0.205	4.42035e-98	Tumor - Cell Cycle - G1/S	RAD23A
1.67588e-102	2.29571	0.092	0.019	4.64369e-98	Tumor - Cell Cycle - G1/S	ITGB4
3.00909e-102	1.9999	0.112	0.026	8.3379e-98	Tumor - Cell Cycle - G1/S	SLCO4A1
4.29177e-102	0.745336	0.679	0.429	1.18921e-97	Tumor - Cell Cycle - G1/S	HMGN1
4.41922e-102	1.19082	0.292	0.117	1.22452e-97	Tumor - Cell Cycle - G1/S	MRPS23
5.30806e-102	2.51671	0.068	0.011	1.47081e-97	Tumor - Cell Cycle - G1/S	POLD1
8.17789e-102	1.78999	0.135	0.035	2.26601e-97	Tumor - Cell Cycle - G1/S	ATAD3A
8.85505e-102	1.3795	0.174	0.052	2.45365e-97	Tumor - Cell Cycle - G1/S	ALDH1A1
1.04886e-101	1.27727	0.236	0.085	2.90629e-97	Tumor - Cell Cycle - G1/S	GAS7
5.41345e-101	0.951712	0.402	0.186	1.50001e-96	Tumor - Cell Cycle - G1/S	CKLF
5.89706e-101	1.25377	0.273	0.106	1.63402e-96	Tumor - Cell Cycle - G1/S	CYB5A
1.27877e-100	1.17174	0.363	0.167	3.54335e-96	Tumor - Cell Cycle - G1/S	RNASEH2C
1.57537e-100	1.90784	0.114	0.027	4.3652e-96	Tumor - Cell Cycle - G1/S	BCHE
2.00277e-100	2.49049	0.071	0.012	5.54948e-96	Tumor - Cell Cycle - G1/S	CHAC2
2.51136e-100	0.920629	0.412	0.193	6.95873e-96	Tumor - Cell Cycle - G1/S	EIF6
2.68666e-100	1.07015	0.389	0.183	7.44446e-96	Tumor - Cell Cycle - G1/S	UBE2M
7.81943e-100	1.2431	0.293	0.12	2.16668e-95	Tumor - Cell Cycle - G1/S	CDC5L
8.04904e-100	1.33323	0.256	0.097	2.23031e-95	Tumor - Cell Cycle - G1/S	PSMD1
1.00461e-99	1.36557	0.23	0.083	2.78367e-95	Tumor - Cell Cycle - G1/S	SDHAF3
1.17523e-99	2.03402	0.103	0.023	3.25645e-95	Tumor - Cell Cycle - G1/S	CEP41
1.35024e-99	1.12451	0.306	0.126	3.74137e-95	Tumor - Cell Cycle - G1/S	CNN3
2.11347e-99	1.89525	0.123	0.031	5.85622e-95	Tumor - Cell Cycle - G1/S	RASSF8-AS1
2.17242e-99	1.55599	0.177	0.055	6.01955e-95	Tumor - Cell Cycle - G1/S	KIF22
2.25612e-99	2.44951	0.072	0.013	6.25148e-95	Tumor - Cell Cycle - G1/S	FANCG
3.85045e-99	-8.01514	0.001	0.22	1.06692e-94	Tumor - Cell Cycle - G1/S	CD37
1.13567e-98	1.1191	0.318	0.134	3.14682e-94	Tumor - Cell Cycle - G1/S	SNCA
1.21277e-98	3.32793	0.052	0.007	3.36047e-94	Tumor - Cell Cycle - G1/S	FERMT1
2.23304e-98	2.38677	0.068	0.011	6.18752e-94	Tumor - Cell Cycle - G1/S	DEPDC1
2.51057e-98	1.16064	0.307	0.128	6.95654e-94	Tumor - Cell Cycle - G1/S	PSMD14
6.10437e-98	-7.25931	0.003	0.221	1.69146e-93	Tumor - Cell Cycle - G1/S	CD3D
6.24911e-98	0.685216	0.698	0.432	1.73157e-93	Tumor - Cell Cycle - G1/S	SET
7.84312e-98	1.37613	0.229	0.083	2.17325e-93	Tumor - Cell Cycle - G1/S	RRP36
8.16729e-98	1.89878	0.121	0.03	2.26307e-93	Tumor - Cell Cycle - G1/S	PODXL2
1.25438e-97	1.20436	0.268	0.105	3.47577e-93	Tumor - Cell Cycle - G1/S	EXOSC4
1.45652e-97	0.827712	0.466	0.232	4.03588e-93	Tumor - Cell Cycle - G1/S	NUDC
1.53413e-97	0.902545	0.324	0.135	4.25091e-93	Tumor - Cell Cycle - G1/S	PLP1
2.37922e-97	0.885624	0.463	0.233	6.59257e-93	Tumor - Cell Cycle - G1/S	NDUFS8
2.97209e-97	1.62176	0.172	0.053	8.23536e-93	Tumor - Cell Cycle - G1/S	NDN
3.28142e-97	2.92218	0.045	0.005	9.09248e-93	Tumor - Cell Cycle - G1/S	CENPO
3.87256e-97	1.55007	0.193	0.064	1.07305e-92	Tumor - Cell Cycle - G1/S	LAMC1
4.49054e-97	-7.9378	0.004	0.22	1.24428e-92	Tumor - Cell Cycle - G1/S	CD69
6.23399e-97	1.63958	0.161	0.048	1.72738e-92	Tumor - Cell Cycle - G1/S	SIGMAR1
1.90971e-96	1.08717	0.335	0.146	5.29162e-92	Tumor - Cell Cycle - G1/S	TCEAL8
2.19476e-96	1.34975	0.208	0.072	6.08146e-92	Tumor - Cell Cycle - G1/S	NR2F6
2.48751e-96	1.37776	0.219	0.078	6.89265e-92	Tumor - Cell Cycle - G1/S	SLC39A4
2.69467e-96	0.988947	0.424	0.21	7.46667e-92	Tumor - Cell Cycle - G1/S	PSMA3
2.71331e-96	1.60506	0.103	0.023	7.51831e-92	Tumor - Cell Cycle - G1/S	ASPM
3.58778e-96	1.28699	0.258	0.1	9.94137e-92	Tumor - Cell Cycle - G1/S	PARVB
4.11735e-96	1.06884	0.34	0.151	1.14088e-91	Tumor - Cell Cycle - G1/S	MRPS7
4.28342e-96	0.89828	0.468	0.241	1.18689e-91	Tumor - Cell Cycle - G1/S	MZT2A
4.44547e-96	1.81995	0.13	0.034	1.2318e-91	Tumor - Cell Cycle - G1/S	POLD3
4.74716e-96	1.65842	0.161	0.048	1.31539e-91	Tumor - Cell Cycle - G1/S	ARL6IP6
4.80436e-96	1.96012	0.106	0.025	1.33124e-91	Tumor - Cell Cycle - G1/S	THOP1
5.70915e-96	1.42337	0.201	0.069	1.58195e-91	Tumor - Cell Cycle - G1/S	DDX56
6.37522e-96	1.54197	0.17	0.052	1.76651e-91	Tumor - Cell Cycle - G1/S	LACTB2
7.542e-96	2.55854	0.055	0.008	2.08981e-91	Tumor - Cell Cycle - G1/S	TTK
8.23149e-96	1.3444	0.219	0.078	2.28086e-91	Tumor - Cell Cycle - G1/S	MRTO4
1.00269e-95	0.863132	0.453	0.228	2.77834e-91	Tumor - Cell Cycle - G1/S	STUB1
1.17795e-95	-3.50055	0.069	0.299	3.26397e-91	Tumor - Cell Cycle - G1/S	TXNIP
1.32923e-95	1.36265	0.181	0.058	3.68316e-91	Tumor - Cell Cycle - G1/S	EMILIN1
1.35329e-95	-3.40402	0.074	0.303	3.74982e-91	Tumor - Cell Cycle - G1/S	TSC22D3
2.40896e-95	0.941914	0.364	0.164	6.67498e-91	Tumor - Cell Cycle - G1/S	CNIH4
3.45733e-95	1.34579	0.237	0.089	9.5799e-91	Tumor - Cell Cycle - G1/S	PHF5A
3.75759e-95	0.57014	0.457	0.225	1.04119e-90	Tumor - Cell Cycle - G1/S	MRPS6
3.91099e-95	0.567988	0.647	0.362	1.0837e-90	Tumor - Cell Cycle - G1/S	PTMS
4.79118e-95	0.836024	0.59	0.353	1.32759e-90	Tumor - Cell Cycle - G1/S	ARPC1B
5.81251e-95	2.70484	0.056	0.008	1.61059e-90	Tumor - Cell Cycle - G1/S	C1orf112
6.33443e-95	1.73391	0.138	0.038	1.75521e-90	Tumor - Cell Cycle - G1/S	RHNO1
8.68848e-95	0.4182	0.505	0.257	2.40749e-90	Tumor - Cell Cycle - G1/S	CTSB
9.65369e-95	1.5944	0.227	0.085	2.67494e-90	Tumor - Cell Cycle - G1/S	DYNLT3
1.3888e-94	0.59956	0.736	0.449	3.84824e-90	Tumor - Cell Cycle - G1/S	SEPT7
5.09517e-94	2.04928	0.092	0.019	1.41182e-89	Tumor - Cell Cycle - G1/S	LINC00221
5.42338e-94	0.657535	0.998	0.967	1.50276e-89	Tumor - Cell Cycle - G1/S	RPL7
5.5473e-94	1.5101	0.092	0.019	1.5371e-89	Tumor - Cell Cycle - G1/S	PODXL
7.45118e-94	1.282	0.22	0.079	2.06465e-89	Tumor - Cell Cycle - G1/S	TMEM14A
8.30886e-94	0.692077	0.445	0.228	2.3023e-89	Tumor - Cell Cycle - G1/S	EGR1
8.59512e-94	-1.74421	0.216	0.45	2.38162e-89	Tumor - Cell Cycle - G1/S	CD44
9.07429e-94	2.44186	0.055	0.008	2.5144e-89	Tumor - Cell Cycle - G1/S	LINC00460
1.12769e-93	-2.44585	0.184	0.421	3.12472e-89	Tumor - Cell Cycle - G1/S	NFKBIA
1.15679e-93	1.08108	0.311	0.132	3.20535e-89	Tumor - Cell Cycle - G1/S	UBE2E3
1.34923e-93	0.707798	0.717	0.458	3.73859e-89	Tumor - Cell Cycle - G1/S	ATP5MPL
1.46609e-93	1.48328	0.181	0.059	4.0624e-89	Tumor - Cell Cycle - G1/S	FAM114A1
2.12298e-93	1.09519	0.335	0.15	5.88255e-89	Tumor - Cell Cycle - G1/S	PSMC3
2.56682e-93	0.878035	0.449	0.227	7.11239e-89	Tumor - Cell Cycle - G1/S	COX17
3.01024e-93	1.32622	0.206	0.071	8.34106e-89	Tumor - Cell Cycle - G1/S	MORN2
3.25065e-93	1.36895	0.227	0.084	9.00723e-89	Tumor - Cell Cycle - G1/S	GPR143
3.39079e-93	0.694887	0.58	0.319	9.39555e-89	Tumor - Cell Cycle - G1/S	PSMB3
5.35462e-93	0.719725	0.693	0.443	1.48371e-88	Tumor - Cell Cycle - G1/S	POLR2L
5.42039e-93	1.24208	0.342	0.16	1.50194e-88	Tumor - Cell Cycle - G1/S	FAM3C
5.48495e-93	2.42239	0.072	0.013	1.51982e-88	Tumor - Cell Cycle - G1/S	BLM
6.81379e-93	0.882541	0.533	0.3	1.88803e-88	Tumor - Cell Cycle - G1/S	NDUFB9
7.56261e-93	0.929964	0.407	0.196	2.09552e-88	Tumor - Cell Cycle - G1/S	PRMT1
9.29316e-93	0.685592	0.6	0.34	2.57504e-88	Tumor - Cell Cycle - G1/S	EIF4A1
1.55977e-92	0.695213	0.596	0.336	4.32196e-88	Tumor - Cell Cycle - G1/S	NOP10
2.30384e-92	1.25026	0.416	0.213	6.3837e-88	Tumor - Cell Cycle - G1/S	METTL9
3.21235e-92	0.537325	0.846	0.616	8.90111e-88	Tumor - Cell Cycle - G1/S	PSMA7
3.79035e-92	1.3741	0.229	0.085	1.05027e-87	Tumor - Cell Cycle - G1/S	ATP6V0E2
4.86837e-92	0.893878	0.179	0.058	1.34898e-87	Tumor - Cell Cycle - G1/S	SERPINE1
6.01982e-92	0.971942	0.406	0.199	1.66803e-87	Tumor - Cell Cycle - G1/S	DYNLT1
8.05902e-92	-7.93733	0.002	0.208	2.23307e-87	Tumor - Cell Cycle - G1/S	TRAC
1.05499e-91	1.42832	0.206	0.073	2.92326e-87	Tumor - Cell Cycle - G1/S	IKBIP
1.12668e-91	1.43484	0.21	0.075	3.12192e-87	Tumor - Cell Cycle - G1/S	NDUFAF4
1.14107e-91	1.29371	0.216	0.077	3.16179e-87	Tumor - Cell Cycle - G1/S	MRPL35
1.20564e-91	0.925021	0.383	0.18	3.34071e-87	Tumor - Cell Cycle - G1/S	IMPDH2
1.38595e-91	3.26944	0.044	0.006	3.84034e-87	Tumor - Cell Cycle - G1/S	CST2
1.84528e-91	0.832023	0.489	0.255	5.11308e-87	Tumor - Cell Cycle - G1/S	JPT1
2.91483e-91	1.34726	0.187	0.063	8.0767e-87	Tumor - Cell Cycle - G1/S	ERBB3
3.23354e-91	0.773545	0.491	0.257	8.95983e-87	Tumor - Cell Cycle - G1/S	CCT4
3.50018e-91	1.54029	0.158	0.048	9.69865e-87	Tumor - Cell Cycle - G1/S	LAMB1
4.21608e-91	1.1704	0.27	0.109	1.16823e-86	Tumor - Cell Cycle - G1/S	DNAJC2
4.70662e-91	0.991917	0.43	0.22	1.30416e-86	Tumor - Cell Cycle - G1/S	UQCRFS1
5.27853e-91	2.21947	0.082	0.016	1.46263e-86	Tumor - Cell Cycle - G1/S	ZWILCH
5.78652e-91	-3.41128	0.042	0.262	1.60339e-86	Tumor - Cell Cycle - G1/S	RSRP1
5.82816e-91	1.05185	0.355	0.165	1.61492e-86	Tumor - Cell Cycle - G1/S	STOML2
5.93592e-91	1.0672	0.284	0.116	1.64479e-86	Tumor - Cell Cycle - G1/S	ST3GAL4
6.19238e-91	0.882713	0.438	0.222	1.71585e-86	Tumor - Cell Cycle - G1/S	MTCH1
6.20775e-91	1.07958	0.355	0.165	1.72011e-86	Tumor - Cell Cycle - G1/S	ADI1
8.91543e-91	3.63102	0.023	0.002	2.47038e-86	Tumor - Cell Cycle - G1/S	ERCC6L
1.02573e-90	2.07195	0.106	0.025	2.8422e-86	Tumor - Cell Cycle - G1/S	MTFP1
1.17074e-90	1.09894	0.304	0.131	3.24401e-86	Tumor - Cell Cycle - G1/S	ERCC1
1.26438e-90	3.22643	0.032	0.003	3.50346e-86	Tumor - Cell Cycle - G1/S	ORC1
1.31453e-90	1.78575	0.13	0.035	3.64243e-86	Tumor - Cell Cycle - G1/S	TPD52L1
1.82861e-90	0.915983	0.369	0.172	5.0669e-86	Tumor - Cell Cycle - G1/S	NAA10
9.00644e-90	1.39001	0.219	0.081	2.49559e-85	Tumor - Cell Cycle - G1/S	SMC1A
1.09107e-89	0.994892	0.362	0.17	3.02324e-85	Tumor - Cell Cycle - G1/S	RCN2
1.51481e-89	1.54554	0.166	0.053	4.1974e-85	Tumor - Cell Cycle - G1/S	YEATS4
1.82405e-89	1.84808	0.075	0.014	5.05427e-85	Tumor - Cell Cycle - G1/S	STEAP1B
2.45497e-89	1.22581	0.214	0.078	6.80249e-85	Tumor - Cell Cycle - G1/S	RGS20
2.82544e-89	0.791826	0.458	0.233	7.829e-85	Tumor - Cell Cycle - G1/S	C1orf43
5.05287e-89	1.48481	0.175	0.057	1.4001e-84	Tumor - Cell Cycle - G1/S	ITGB3BP
6.65604e-89	1.50468	0.276	0.117	1.84432e-84	Tumor - Cell Cycle - G1/S	CISD1
7.62044e-89	1.32573	0.227	0.086	2.11155e-84	Tumor - Cell Cycle - G1/S	RIF1
9.01577e-89	1.40496	0.19	0.065	2.49818e-84	Tumor - Cell Cycle - G1/S	TSEN15
9.09135e-89	2.35759	0.068	0.012	2.51912e-84	Tumor - Cell Cycle - G1/S	SERTAD4-AS1
1.51194e-88	-4.67748	0.015	0.22	4.18943e-84	Tumor - Cell Cycle - G1/S	RAC2
2.1167e-88	-6.35427	0.004	0.205	5.86515e-84	Tumor - Cell Cycle - G1/S	FYB1
2.94469e-88	0.594037	0.675	0.403	8.15943e-84	Tumor - Cell Cycle - G1/S	TPM3
4.6323e-88	1.121	0.295	0.127	1.28356e-83	Tumor - Cell Cycle - G1/S	TIMM17A
5.61867e-88	2.00804	0.099	0.023	1.55688e-83	Tumor - Cell Cycle - G1/S	PRIM2
6.56925e-88	1.09794	0.309	0.136	1.82027e-83	Tumor - Cell Cycle - G1/S	CBR1
7.57475e-88	0.911544	0.373	0.176	2.09889e-83	Tumor - Cell Cycle - G1/S	MLF2
7.84017e-88	1.60879	0.153	0.047	2.17243e-83	Tumor - Cell Cycle - G1/S	HDHD5
1.124e-87	1.95123	0.102	0.024	3.11449e-83	Tumor - Cell Cycle - G1/S	TMEM237
1.23562e-87	0.870908	0.552	0.334	3.42377e-83	Tumor - Cell Cycle - G1/S	TIMP1
1.71038e-87	-3.97095	0.034	0.243	4.73928e-83	Tumor - Cell Cycle - G1/S	REL
2.6695e-87	2.07686	0.093	0.021	7.39691e-83	Tumor - Cell Cycle - G1/S	RAD18
2.99833e-87	0.597974	0.729	0.464	8.30807e-83	Tumor - Cell Cycle - G1/S	SNRPD2
4.71482e-87	3.05908	0.036	0.004	1.30643e-82	Tumor - Cell Cycle - G1/S	PPP2R2C
5.42857e-87	-2.42197	0.218	0.43	1.5042e-82	Tumor - Cell Cycle - G1/S	DUSP1
8.83799e-87	2.18462	0.225	0.089	2.44892e-82	Tumor - Cell Cycle - G1/S	BCAN
9.72875e-87	1.77897	0.118	0.031	2.69574e-82	Tumor - Cell Cycle - G1/S	EXOSC2
1.18151e-86	0.585484	0.624	0.357	3.27384e-82	Tumor - Cell Cycle - G1/S	ATP6V1F
1.2435e-86	0.575061	0.682	0.406	3.44561e-82	Tumor - Cell Cycle - G1/S	GNG5
1.32502e-86	1.09693	0.318	0.143	3.6715e-82	Tumor - Cell Cycle - G1/S	IDH2
1.47428e-86	3.66182	0.021	0.001	4.08507e-82	Tumor - Cell Cycle - G1/S	DPF1
2.33792e-86	0.521671	0.791	0.526	6.47814e-82	Tumor - Cell Cycle - G1/S	PARK7
2.40619e-86	1.37034	0.198	0.071	6.66732e-82	Tumor - Cell Cycle - G1/S	THAP7
2.83131e-86	0.884739	0.429	0.22	7.84527e-82	Tumor - Cell Cycle - G1/S	PSMC5
3.34088e-86	1.12094	0.29	0.125	9.25724e-82	Tumor - Cell Cycle - G1/S	DCAF13
4.67798e-86	0.921639	0.382	0.185	1.29622e-81	Tumor - Cell Cycle - G1/S	RNPS1
4.95342e-86	1.68752	0.139	0.041	1.37254e-81	Tumor - Cell Cycle - G1/S	TOPBP1
7.60571e-86	0.329315	1	0.988	2.10747e-81	Tumor - Cell Cycle - G1/S	PTMA
1.02106e-85	2.3095	0.069	0.013	2.82924e-81	Tumor - Cell Cycle - G1/S	CHEK2
1.02163e-85	0.711036	0.522	0.284	2.83084e-81	Tumor - Cell Cycle - G1/S	EIF3I
1.02851e-85	-3.07975	0.05	0.263	2.8499e-81	Tumor - Cell Cycle - G1/S	ANKRD12
1.05419e-85	-8.2275	0.001	0.194	2.92106e-81	Tumor - Cell Cycle - G1/S	CYTIP
1.46447e-85	1.30672	0.189	0.066	4.05789e-81	Tumor - Cell Cycle - G1/S	GAMT
1.93259e-85	0.876287	0.413	0.208	5.35503e-81	Tumor - Cell Cycle - G1/S	NDUFA5
1.93677e-85	1.81892	0.103	0.025	5.36658e-81	Tumor - Cell Cycle - G1/S	FABP3
2.23971e-85	-8.06886	0.001	0.194	6.206e-81	Tumor - Cell Cycle - G1/S	LSP1
2.53052e-85	1.05812	0.426	0.227	7.01183e-81	Tumor - Cell Cycle - G1/S	MYDGF
3.3163e-85	1.95191	0.098	0.023	9.18913e-81	Tumor - Cell Cycle - G1/S	ARHGEF40
3.47767e-85	2.07109	0.08	0.017	9.63626e-81	Tumor - Cell Cycle - G1/S	ASRGL1
4.70971e-85	0.570118	0.601	0.333	1.30501e-80	Tumor - Cell Cycle - G1/S	PHPT1
5.22259e-85	-7.08283	0.002	0.196	1.44713e-80	Tumor - Cell Cycle - G1/S	CD2
5.75029e-85	0.638709	0.606	0.351	1.59335e-80	Tumor - Cell Cycle - G1/S	NDUFB10
6.90629e-85	1.41951	0.189	0.066	1.91366e-80	Tumor - Cell Cycle - G1/S	UCHL5
8.05055e-85	1.02829	0.328	0.151	2.23073e-80	Tumor - Cell Cycle - G1/S	CD151
1.13788e-84	0.617302	0.632	0.37	3.15296e-80	Tumor - Cell Cycle - G1/S	DAD1
1.24991e-84	1.54682	0.139	0.041	3.46338e-80	Tumor - Cell Cycle - G1/S	CDK5
1.4358e-84	0.75353	0.465	0.242	3.97846e-80	Tumor - Cell Cycle - G1/S	RPS19BP1
1.66836e-84	1.22953	0.336	0.16	4.62285e-80	Tumor - Cell Cycle - G1/S	ZC3H13
1.68695e-84	-1.46619	0.255	0.47	4.67438e-80	Tumor - Cell Cycle - G1/S	NOP53
2.23798e-84	-5.49942	0.012	0.209	6.20123e-80	Tumor - Cell Cycle - G1/S	ZNF331
3.42541e-84	1.70898	0.128	0.036	9.49147e-80	Tumor - Cell Cycle - G1/S	UMPS
5.93245e-84	1.56604	0.141	0.042	1.64382e-79	Tumor - Cell Cycle - G1/S	GOLM1
6.45266e-84	0.557584	0.695	0.428	1.78797e-79	Tumor - Cell Cycle - G1/S	TOMM20
6.8428e-84	0.367296	1	0.989	1.89607e-79	Tumor - Cell Cycle - G1/S	RPS4X
6.97361e-84	1.13821	0.506	0.32	1.93232e-79	Tumor - Cell Cycle - G1/S	ATP5F1A
7.57625e-84	0.985837	0.324	0.147	2.0993e-79	Tumor - Cell Cycle - G1/S	NAA20
9.91045e-84	1.14381	0.265	0.11	2.74609e-79	Tumor - Cell Cycle - G1/S	URM1
1.37337e-83	2.16906	0.082	0.017	3.80546e-79	Tumor - Cell Cycle - G1/S	AL139002.1
1.49657e-83	0.50532	0.466	0.239	4.14684e-79	Tumor - Cell Cycle - G1/S	SOX4
1.59682e-83	-4.89329	0.01	0.204	4.42463e-79	Tumor - Cell Cycle - G1/S	LCP1
1.98443e-83	0.3235	0.997	0.974	5.49864e-79	Tumor - Cell Cycle - G1/S	ACTB
2.25572e-83	0.798078	0.409	0.203	6.25037e-79	Tumor - Cell Cycle - G1/S	CNPY2
2.93336e-83	0.594261	0.623	0.361	8.12804e-79	Tumor - Cell Cycle - G1/S	PSMD8
3.71252e-83	-5.44696	0.007	0.199	1.0287e-78	Tumor - Cell Cycle - G1/S	STK17B
3.73096e-83	0.965631	0.34	0.159	1.03381e-78	Tumor - Cell Cycle - G1/S	RPL7L1
4.21575e-83	1.59429	0.25	0.106	1.16814e-78	Tumor - Cell Cycle - G1/S	ACSL3
4.9638e-83	0.445433	0.906	0.765	1.37542e-78	Tumor - Cell Cycle - G1/S	HNRNPA2B1
5.25222e-83	1.2878	0.214	0.081	1.45534e-78	Tumor - Cell Cycle - G1/S	SRPK1
5.53284e-83	1.32229	0.209	0.078	1.53309e-78	Tumor - Cell Cycle - G1/S	UCHL3
7.22681e-83	1.34738	0.202	0.074	2.00248e-78	Tumor - Cell Cycle - G1/S	GMPS
7.96686e-83	1.03786	0.294	0.128	2.20754e-78	Tumor - Cell Cycle - G1/S	NUTF2
1.04919e-82	1.26104	0.2	0.073	2.90719e-78	Tumor - Cell Cycle - G1/S	TUBB6
1.5205e-82	1.23119	0.221	0.084	4.21315e-78	Tumor - Cell Cycle - G1/S	PTS
1.72164e-82	1.5342	0.139	0.042	4.77048e-78	Tumor - Cell Cycle - G1/S	APOO
2.11542e-82	1.44011	0.166	0.055	5.86162e-78	Tumor - Cell Cycle - G1/S	PYCR1
2.33954e-82	1.52038	0.15	0.047	6.48262e-78	Tumor - Cell Cycle - G1/S	PES1
2.65801e-82	0.942066	0.381	0.19	7.36507e-78	Tumor - Cell Cycle - G1/S	FBL
2.67982e-82	1.45246	0.17	0.057	7.42551e-78	Tumor - Cell Cycle - G1/S	FUCA2
2.7041e-82	0.965081	0.329	0.151	7.4928e-78	Tumor - Cell Cycle - G1/S	MCTS1
3.44301e-82	2.61253	0.05	0.007	9.54023e-78	Tumor - Cell Cycle - G1/S	AGMO
6.56324e-82	1.07927	0.295	0.131	1.81861e-77	Tumor - Cell Cycle - G1/S	PMF1
9.03718e-82	1.15349	0.241	0.097	2.50411e-77	Tumor - Cell Cycle - G1/S	MRPS11
1.00311e-81	1.96632	0.088	0.02	2.77951e-77	Tumor - Cell Cycle - G1/S	FAR2
1.44493e-81	2.11864	0.074	0.015	4.00376e-77	Tumor - Cell Cycle - G1/S	NETO1
1.46605e-81	2.85862	0.039	0.005	4.06229e-77	Tumor - Cell Cycle - G1/S	NKX2-5
2.21415e-81	1.90432	0.101	0.025	6.1352e-77	Tumor - Cell Cycle - G1/S	BRI3BP
2.97691e-81	1.94153	0.087	0.02	8.24872e-77	Tumor - Cell Cycle - G1/S	EGR4
3.16698e-81	0.625698	0.63	0.382	8.77539e-77	Tumor - Cell Cycle - G1/S	ARF1
3.9683e-81	2.0588	0.085	0.019	1.09958e-76	Tumor - Cell Cycle - G1/S	RACGAP1
4.33111e-81	0.76884	0.477	0.259	1.20011e-76	Tumor - Cell Cycle - G1/S	BLOC1S1
5.16067e-81	-0.518401	0.998	0.997	1.42997e-76	Tumor - Cell Cycle - G1/S	RPS27
8.42538e-81	-7.85861	0.001	0.185	2.33459e-76	Tumor - Cell Cycle - G1/S	CD53
1.33036e-80	1.10239	0.268	0.114	3.6863e-76	Tumor - Cell Cycle - G1/S	EPRS
1.38609e-80	0.957028	0.513	0.303	3.84072e-76	Tumor - Cell Cycle - G1/S	ATP5F1C
1.55615e-80	0.647912	0.522	0.286	4.31194e-76	Tumor - Cell Cycle - G1/S	UFC1
1.63848e-80	1.67861	0.127	0.037	4.54008e-76	Tumor - Cell Cycle - G1/S	NR2C2AP
2.36479e-80	2.20655	0.069	0.013	6.55258e-76	Tumor - Cell Cycle - G1/S	SERPINA5
2.52515e-80	1.20495	0.23	0.091	6.99693e-76	Tumor - Cell Cycle - G1/S	RPA2
3.71111e-80	1.04652	0.303	0.137	1.02831e-75	Tumor - Cell Cycle - G1/S	EIF3B
4.31035e-80	3.25729	0.029	0.003	1.19435e-75	Tumor - Cell Cycle - G1/S	E2F2
5.92421e-80	0.590046	0.593	0.343	1.64154e-75	Tumor - Cell Cycle - G1/S	NDUFB7
6.23102e-80	0.925735	0.369	0.183	1.72655e-75	Tumor - Cell Cycle - G1/S	RAD21
6.90781e-80	0.592342	0.629	0.376	1.91408e-75	Tumor - Cell Cycle - G1/S	PRDX5
1.1289e-79	0.514949	0.733	0.474	3.12808e-75	Tumor - Cell Cycle - G1/S	TSPO
1.13308e-79	1.00064	0.27	0.116	3.13965e-75	Tumor - Cell Cycle - G1/S	CAVIN3
1.49276e-79	1.39623	0.193	0.071	4.13629e-75	Tumor - Cell Cycle - G1/S	TM7SF3
1.60734e-79	1.43337	0.163	0.055	4.45377e-75	Tumor - Cell Cycle - G1/S	NNT-AS1
1.81933e-79	1.0568	0.299	0.135	5.04118e-75	Tumor - Cell Cycle - G1/S	DAP3
2.11509e-79	0.667812	0.632	0.391	5.86071e-75	Tumor - Cell Cycle - G1/S	EID1
2.15477e-79	1.09404	0.265	0.113	5.97065e-75	Tumor - Cell Cycle - G1/S	ERGIC2
2.94462e-79	0.608413	0.481	0.253	8.15925e-75	Tumor - Cell Cycle - G1/S	CD59
2.96592e-79	1.20185	0.237	0.096	8.21826e-75	Tumor - Cell Cycle - G1/S	SAMM50
3.70984e-79	-7.56972	0.001	0.183	1.02796e-74	Tumor - Cell Cycle - G1/S	CD3E
5.25664e-79	1.11097	0.275	0.12	1.45656e-74	Tumor - Cell Cycle - G1/S	SYNGR1
5.56302e-79	-3.3033	0.031	0.226	1.54146e-74	Tumor - Cell Cycle - G1/S	MBNL1
6.48e-79	1.15177	0.234	0.094	1.79554e-74	Tumor - Cell Cycle - G1/S	QPRT
1.0538e-78	-5.01699	0.014	0.201	2.91998e-74	Tumor - Cell Cycle - G1/S	TRBC2
1.37427e-78	1.68066	0.122	0.035	3.80797e-74	Tumor - Cell Cycle - G1/S	SEZ6L2
1.4124e-78	1.52677	0.135	0.041	3.91361e-74	Tumor - Cell Cycle - G1/S	RAC3
2.23857e-78	1.15227	0.268	0.117	6.20285e-74	Tumor - Cell Cycle - G1/S	NUDT5
2.52442e-78	1.80361	0.104	0.027	6.99492e-74	Tumor - Cell Cycle - G1/S	TNFRSF19
2.77765e-78	3.09061	0.031	0.003	7.69659e-74	Tumor - Cell Cycle - G1/S	DDIAS
3.65902e-78	0.965795	0.334	0.16	1.01388e-73	Tumor - Cell Cycle - G1/S	MANF
3.94372e-78	1.8947	0.099	0.025	1.09277e-73	Tumor - Cell Cycle - G1/S	GPD2
5.05801e-78	0.979061	0.323	0.152	1.40152e-73	Tumor - Cell Cycle - G1/S	SUCLG1
5.18989e-78	1.68689	0.125	0.037	1.43807e-73	Tumor - Cell Cycle - G1/S	AHNAK2
5.2595e-78	0.294452	0.999	0.955	1.45736e-73	Tumor - Cell Cycle - G1/S	RPLP0
7.49116e-78	1.35932	0.167	0.057	2.07573e-73	Tumor - Cell Cycle - G1/S	CTDSPL
1.16489e-77	1.23657	0.211	0.082	3.2278e-73	Tumor - Cell Cycle - G1/S	FAM136A
1.43869e-77	0.607023	0.595	0.353	3.98646e-73	Tumor - Cell Cycle - G1/S	SELENOW
1.51865e-77	1.04051	0.264	0.113	4.20802e-73	Tumor - Cell Cycle - G1/S	SPATS2L
1.55146e-77	0.70395	0.44	0.229	4.29893e-73	Tumor - Cell Cycle - G1/S	TMEM147
2.50833e-77	2.89375	0.037	0.005	6.95033e-73	Tumor - Cell Cycle - G1/S	E2F7
2.52199e-77	2.29916	0.058	0.01	6.98818e-73	Tumor - Cell Cycle - G1/S	TRPM8
2.94126e-77	1.52083	0.138	0.043	8.14994e-73	Tumor - Cell Cycle - G1/S	MAP3K20
3.50382e-77	0.859913	0.391	0.2	9.70873e-73	Tumor - Cell Cycle - G1/S	NOP56
3.70918e-77	1.35125	0.193	0.072	1.02778e-72	Tumor - Cell Cycle - G1/S	TPD52
4.11674e-77	1.41407	0.159	0.053	1.14071e-72	Tumor - Cell Cycle - G1/S	TRUB2
5.49351e-77	0.710445	0.494	0.272	1.5222e-72	Tumor - Cell Cycle - G1/S	PSMA4
5.49434e-77	1.18438	0.236	0.097	1.52243e-72	Tumor - Cell Cycle - G1/S	BRIX1
6.3013e-77	2.46612	0.04	0.005	1.74603e-72	Tumor - Cell Cycle - G1/S	SERPINB7
7.11519e-77	1.25383	0.193	0.072	1.97155e-72	Tumor - Cell Cycle - G1/S	RUVBL2
7.72919e-77	2.81868	0.034	0.004	2.14168e-72	Tumor - Cell Cycle - G1/S	CAMK2N2
9.00897e-77	1.18245	0.348	0.18	2.4963e-72	Tumor - Cell Cycle - G1/S	DNAJC15
9.99978e-77	-6.97628	0.001	0.178	2.77084e-72	Tumor - Cell Cycle - G1/S	ITGB2
1.65782e-76	1.18755	0.219	0.087	4.59364e-72	Tumor - Cell Cycle - G1/S	RABL6
3.32532e-76	1.22754	0.178	0.063	9.21414e-72	Tumor - Cell Cycle - G1/S	MAGEA4
3.38092e-76	0.846378	0.311	0.143	9.36818e-72	Tumor - Cell Cycle - G1/S	AKR1B1
3.69205e-76	2.34074	0.066	0.013	1.02303e-71	Tumor - Cell Cycle - G1/S	SOX11
3.69996e-76	0.917231	0.337	0.162	1.02522e-71	Tumor - Cell Cycle - G1/S	HDLBP
4.02341e-76	1.06238	0.267	0.116	1.11485e-71	Tumor - Cell Cycle - G1/S	CISD2
4.2538e-76	0.817342	0.438	0.236	1.17868e-71	Tumor - Cell Cycle - G1/S	NOL7
5.76285e-76	0.967333	0.301	0.138	1.59683e-71	Tumor - Cell Cycle - G1/S	MRPS18B
6.43916e-76	0.951035	0.338	0.164	1.78423e-71	Tumor - Cell Cycle - G1/S	POLR2E
1.04059e-75	2.44654	0.057	0.01	2.88336e-71	Tumor - Cell Cycle - G1/S	KNTC1
1.18606e-75	1.30286	0.303	0.145	3.28646e-71	Tumor - Cell Cycle - G1/S	WARS
1.21641e-75	2.33811	0.06	0.011	3.37054e-71	Tumor - Cell Cycle - G1/S	GPC6
1.46569e-75	-7.67394	0.002	0.178	4.06127e-71	Tumor - Cell Cycle - G1/S	LTB
1.71882e-75	1.18467	0.26	0.114	4.76267e-71	Tumor - Cell Cycle - G1/S	VBP1
1.82114e-75	2.58427	0.061	0.012	5.04621e-71	Tumor - Cell Cycle - G1/S	OBP2A
2.21719e-75	1.34477	0.225	0.092	6.14361e-71	Tumor - Cell Cycle - G1/S	SMARCA4
2.43881e-75	1.63861	0.138	0.044	6.7577e-71	Tumor - Cell Cycle - G1/S	FKBP14
2.65165e-75	1.74817	0.117	0.033	7.34746e-71	Tumor - Cell Cycle - G1/S	LSAMP
2.81182e-75	0.804459	0.427	0.228	7.79126e-71	Tumor - Cell Cycle - G1/S	TMED9
3.78878e-75	3.34392	0.025	0.002	1.04983e-70	Tumor - Cell Cycle - G1/S	MAP7D2
3.89993e-75	0.705953	0.466	0.252	1.08063e-70	Tumor - Cell Cycle - G1/S	AP2M1
4.14283e-75	1.21734	0.212	0.083	1.14794e-70	Tumor - Cell Cycle - G1/S	MTX2
4.31467e-75	1.28996	0.198	0.076	1.19555e-70	Tumor - Cell Cycle - G1/S	RPF2
5.56768e-75	0.85932	0.343	0.166	1.54275e-70	Tumor - Cell Cycle - G1/S	NBDY
5.59224e-75	1.0583	0.273	0.121	1.54955e-70	Tumor - Cell Cycle - G1/S	RPL26L1
1.54136e-74	1.52241	0.143	0.046	4.27095e-70	Tumor - Cell Cycle - G1/S	AC245595.1
1.90871e-74	1.47679	0.138	0.044	5.28885e-70	Tumor - Cell Cycle - G1/S	KANK2
1.92418e-74	1.18552	0.216	0.086	5.3317e-70	Tumor - Cell Cycle - G1/S	BLVRA
2.66011e-74	1.76841	0.111	0.031	7.37089e-70	Tumor - Cell Cycle - G1/S	AGRN
4.16828e-74	1.30235	0.181	0.066	1.15499e-69	Tumor - Cell Cycle - G1/S	SPRY2
4.49512e-74	0.929012	0.332	0.16	1.24555e-69	Tumor - Cell Cycle - G1/S	MRPS15
4.52784e-74	0.693945	0.48	0.265	1.25462e-69	Tumor - Cell Cycle - G1/S	RAB7A
5.02736e-74	1.28079	0.19	0.072	1.39303e-69	Tumor - Cell Cycle - G1/S	NMRAL1
5.07954e-74	1.33076	0.178	0.065	1.40749e-69	Tumor - Cell Cycle - G1/S	ITGA6
5.11437e-74	0.7567	0.445	0.24	1.41714e-69	Tumor - Cell Cycle - G1/S	NDUFA12
8.35687e-74	0.635748	0.564	0.332	2.31561e-69	Tumor - Cell Cycle - G1/S	ATP5PD
9.41497e-74	1.60564	0.123	0.037	2.60879e-69	Tumor - Cell Cycle - G1/S	BYSL
9.4631e-74	-2.57207	0.132	0.328	2.62213e-69	Tumor - Cell Cycle - G1/S	ZFP36
1.05476e-73	1.07769	0.253	0.109	2.92265e-69	Tumor - Cell Cycle - G1/S	COPS8
1.23919e-73	1.98764	0.086	0.021	3.43368e-69	Tumor - Cell Cycle - G1/S	EN2
1.81896e-73	1.15088	0.209	0.082	5.04015e-69	Tumor - Cell Cycle - G1/S	RTL8A
1.93625e-73	2.55901	0.044	0.007	5.36515e-69	Tumor - Cell Cycle - G1/S	KLK6
2.76192e-73	1.7557	0.104	0.028	7.65301e-69	Tumor - Cell Cycle - G1/S	LRR1
2.92211e-73	0.646878	0.554	0.324	8.09686e-69	Tumor - Cell Cycle - G1/S	RTRAF
3.13328e-73	1.06166	0.24	0.1	8.68201e-69	Tumor - Cell Cycle - G1/S	PSMG4
3.16463e-73	1.63928	0.124	0.037	8.76888e-69	Tumor - Cell Cycle - G1/S	HIRIP3
3.3671e-73	-3.73722	0.023	0.203	9.32989e-69	Tumor - Cell Cycle - G1/S	STK4
5.12994e-73	1.05217	0.289	0.134	1.42145e-68	Tumor - Cell Cycle - G1/S	TMED4
5.38588e-73	0.645023	0.464	0.249	1.49237e-68	Tumor - Cell Cycle - G1/S	PPP1CA
5.95319e-73	0.376296	0.657	0.423	1.64957e-68	Tumor - Cell Cycle - G1/S	CST3
6.48757e-73	0.448748	1	0.996	1.79764e-68	Tumor - Cell Cycle - G1/S	RPS18
6.70105e-73	1.98626	0.071	0.015	1.85679e-68	Tumor - Cell Cycle - G1/S	MXD3
1.02684e-72	0.722399	0.479	0.27	2.84526e-68	Tumor - Cell Cycle - G1/S	SNRPB2
1.1795e-72	-5.53696	0.006	0.177	3.26828e-68	Tumor - Cell Cycle - G1/S	TUBA4A
1.22661e-72	0.863998	0.35	0.173	3.39882e-68	Tumor - Cell Cycle - G1/S	BUD23
1.40947e-72	-3.32653	0.023	0.204	3.90551e-68	Tumor - Cell Cycle - G1/S	RARRES3
1.56156e-72	1.11125	0.227	0.094	4.32691e-68	Tumor - Cell Cycle - G1/S	CLIC4
1.6012e-72	0.400479	0.405	0.208	4.43678e-68	Tumor - Cell Cycle - G1/S	PMEL
1.60768e-72	0.536203	0.857	0.699	4.45471e-68	Tumor - Cell Cycle - G1/S	COX6C
1.64034e-72	1.43342	0.143	0.047	4.54521e-68	Tumor - Cell Cycle - G1/S	FAM104B
1.76413e-72	1.0314	0.264	0.117	4.88824e-68	Tumor - Cell Cycle - G1/S	SLC39A1
2.15975e-72	1.07215	0.26	0.115	5.98444e-68	Tumor - Cell Cycle - G1/S	WBP11
2.38077e-72	1.18928	0.221	0.091	6.59687e-68	Tumor - Cell Cycle - G1/S	CBX1
2.55638e-72	0.48065	0.709	0.471	7.08349e-68	Tumor - Cell Cycle - G1/S	NCL
4.77382e-72	1.34331	0.177	0.065	1.32278e-67	Tumor - Cell Cycle - G1/S	BOP1
4.83314e-72	1.65123	0.117	0.034	1.33921e-67	Tumor - Cell Cycle - G1/S	TSPAN6
4.90363e-72	-7.72619	0.001	0.168	1.35875e-67	Tumor - Cell Cycle - G1/S	CD7
5.68759e-72	-7.67491	0.001	0.167	1.57598e-67	Tumor - Cell Cycle - G1/S	ACAP1
6.6297e-72	1.93704	0.086	0.021	1.83702e-67	Tumor - Cell Cycle - G1/S	ZMYND19
7.59959e-72	-1.21242	0.488	0.735	2.10577e-67	Tumor - Cell Cycle - G1/S	NEAT1
7.75027e-72	0.818602	0.432	0.236	2.14752e-67	Tumor - Cell Cycle - G1/S	TMEM230
9.75094e-72	0.623113	0.714	0.53	2.70189e-67	Tumor - Cell Cycle - G1/S	PPIB
1.14798e-71	-1.87732	0.24	0.421	3.18093e-67	Tumor - Cell Cycle - G1/S	CYBA
1.28952e-71	1.15594	0.215	0.087	3.57312e-67	Tumor - Cell Cycle - G1/S	IMMT
1.42553e-71	2.83424	0.034	0.004	3.95e-67	Tumor - Cell Cycle - G1/S	E2F8
1.47035e-71	1.52688	0.147	0.049	4.07419e-67	Tumor - Cell Cycle - G1/S	PSAT1
1.48567e-71	1.55858	0.129	0.04	4.11665e-67	Tumor - Cell Cycle - G1/S	GOT2
1.60343e-71	1.20646	0.227	0.095	4.44293e-67	Tumor - Cell Cycle - G1/S	C20orf27
1.73065e-71	1.73455	0.11	0.031	4.79545e-67	Tumor - Cell Cycle - G1/S	NSD2
2.24784e-71	0.93677	0.302	0.141	6.22855e-67	Tumor - Cell Cycle - G1/S	EMC6
3.04701e-71	0.587882	0.539	0.309	8.44296e-67	Tumor - Cell Cycle - G1/S	ATP6V0B
3.5645e-71	0.565603	0.681	0.443	9.87687e-67	Tumor - Cell Cycle - G1/S	UQCR11
3.57508e-71	-3.39493	0.045	0.228	9.90619e-67	Tumor - Cell Cycle - G1/S	SLC2A3
5.31408e-71	0.623057	0.497	0.279	1.47248e-66	Tumor - Cell Cycle - G1/S	RAB2A
6.09573e-71	0.670233	0.506	0.288	1.68907e-66	Tumor - Cell Cycle - G1/S	EIF2S2
9.09486e-71	1.58802	0.106	0.03	2.52009e-66	Tumor - Cell Cycle - G1/S	ROPN1
1.08666e-70	2.44907	0.047	0.008	3.01102e-66	Tumor - Cell Cycle - G1/S	TRIM51
1.50149e-70	2.45713	0.049	0.008	4.16049e-66	Tumor - Cell Cycle - G1/S	ITGB3
1.6647e-70	2.29372	0.049	0.008	4.61271e-66	Tumor - Cell Cycle - G1/S	BAIAP2L2
1.7735e-70	2.89359	0.033	0.004	4.9142e-66	Tumor - Cell Cycle - G1/S	CNIH2
1.96984e-70	1.63249	0.098	0.026	5.45823e-66	Tumor - Cell Cycle - G1/S	CYTL1
1.98751e-70	0.874105	0.37	0.19	5.5072e-66	Tumor - Cell Cycle - G1/S	ADRM1
2.63642e-70	-0.364117	0.998	0.999	7.30527e-66	Tumor - Cell Cycle - G1/S	RPL10
2.77256e-70	1.53871	0.105	0.029	7.68248e-66	Tumor - Cell Cycle - G1/S	MOXD1
2.79574e-70	0.736195	0.27	0.118	7.74672e-66	Tumor - Cell Cycle - G1/S	CRIP2
2.86398e-70	0.722993	0.52	0.316	7.93581e-66	Tumor - Cell Cycle - G1/S	UBE2S
2.91785e-70	0.619647	0.49	0.272	8.08507e-66	Tumor - Cell Cycle - G1/S	TKT
4.63047e-70	-0.501082	0.963	0.991	1.28306e-65	Tumor - Cell Cycle - G1/S	RPL34
5.17562e-70	1.23978	0.19	0.073	1.43411e-65	Tumor - Cell Cycle - G1/S	TMEM11
5.34222e-70	0.640582	0.622	0.394	1.48028e-65	Tumor - Cell Cycle - G1/S	HNRNPA3
5.66803e-70	-0.459615	0.996	0.994	1.57056e-65	Tumor - Cell Cycle - G1/S	RPS28
6.72545e-70	0.476104	0.834	0.623	1.86355e-65	Tumor - Cell Cycle - G1/S	COX6B1
8.70897e-70	1.19834	0.143	0.047	2.41317e-65	Tumor - Cell Cycle - G1/S	MYLK
9.16617e-70	-0.394714	0.999	0.992	2.53985e-65	Tumor - Cell Cycle - G1/S	RPL28
9.90192e-70	1.14111	0.209	0.084	2.74372e-65	Tumor - Cell Cycle - G1/S	PDZD11
1.10564e-69	1.01863	0.256	0.113	3.06363e-65	Tumor - Cell Cycle - G1/S	NTMT1
1.15681e-69	1.36506	0.149	0.051	3.20539e-65	Tumor - Cell Cycle - G1/S	PGM1
1.69619e-69	1.12152	0.224	0.093	4.69997e-65	Tumor - Cell Cycle - G1/S	POLE3
3.04198e-69	1.18141	0.205	0.083	8.42902e-65	Tumor - Cell Cycle - G1/S	TMUB1
3.2156e-69	0.963001	0.312	0.152	8.91011e-65	Tumor - Cell Cycle - G1/S	PTBP1
3.46933e-69	1.53182	0.132	0.043	9.61316e-65	Tumor - Cell Cycle - G1/S	ABCF2-1
3.92046e-69	0.337827	0.915	0.759	1.08632e-64	Tumor - Cell Cycle - G1/S	DYNLL1
3.96727e-69	1.05631	0.255	0.113	1.09929e-64	Tumor - Cell Cycle - G1/S	RTCB
6.08393e-69	0.840676	0.307	0.145	1.6858e-64	Tumor - Cell Cycle - G1/S	MRPS12
6.59259e-69	1.59646	0.119	0.036	1.82674e-64	Tumor - Cell Cycle - G1/S	FARSB
7.62047e-69	1.3707	0.149	0.051	2.11156e-64	Tumor - Cell Cycle - G1/S	C11orf24
8.61066e-69	1.01223	0.276	0.127	2.38593e-64	Tumor - Cell Cycle - G1/S	SMARCB1
1.15519e-68	0.510109	0.415	0.217	3.20091e-64	Tumor - Cell Cycle - G1/S	TSC22D1
1.15607e-68	-7.02539	0.002	0.163	3.20335e-64	Tumor - Cell Cycle - G1/S	SAMSN1
1.17001e-68	1.4843	0.139	0.046	3.24198e-64	Tumor - Cell Cycle - G1/S	HDGFL3
1.19356e-68	3.28651	0.025	0.002	3.30723e-64	Tumor - Cell Cycle - G1/S	SMC1B
1.19692e-68	1.26217	0.187	0.073	3.31653e-64	Tumor - Cell Cycle - G1/S	PTPA
1.21354e-68	1.21662	0.204	0.082	3.3626e-64	Tumor - Cell Cycle - G1/S	RUVBL1
1.27278e-68	1.79549	0.091	0.024	3.52676e-64	Tumor - Cell Cycle - G1/S	B4GALT2
1.40867e-68	0.957925	0.271	0.123	3.9033e-64	Tumor - Cell Cycle - G1/S	COA6
1.53242e-68	1.07755	0.27	0.124	4.24617e-64	Tumor - Cell Cycle - G1/S	PPP2R1A
1.54704e-68	0.9363	0.283	0.13	4.2867e-64	Tumor - Cell Cycle - G1/S	BACE2
2.52457e-68	1.08466	0.278	0.131	6.99533e-64	Tumor - Cell Cycle - G1/S	SUMF2
2.7509e-68	0.907467	0.308	0.149	7.62247e-64	Tumor - Cell Cycle - G1/S	NDUFV1
3.67529e-68	-6.12832	0.02	0.186	1.01838e-63	Tumor - Cell Cycle - G1/S	CCL5
4.6008e-68	1.80861	0.093	0.025	1.27484e-63	Tumor - Cell Cycle - G1/S	UBR7
5.94266e-68	0.975672	0.268	0.122	1.64665e-63	Tumor - Cell Cycle - G1/S	DGCR6L
6.90573e-68	1.8198	0.078	0.019	1.91351e-63	Tumor - Cell Cycle - G1/S	ADAMTS9
6.93744e-68	0.505856	0.663	0.421	1.9223e-63	Tumor - Cell Cycle - G1/S	C19orf53
7.87798e-68	1.39584	0.161	0.058	2.18291e-63	Tumor - Cell Cycle - G1/S	TSFM
8.12999e-68	1.30028	0.096	0.026	2.25274e-63	Tumor - Cell Cycle - G1/S	C1QTNF3
8.85981e-68	0.414018	0.58	0.337	2.45496e-63	Tumor - Cell Cycle - G1/S	NPC2
1.05401e-67	1.18529	0.221	0.094	2.92055e-63	Tumor - Cell Cycle - G1/S	SLC25A37
1.11531e-67	1.00401	0.261	0.118	3.09042e-63	Tumor - Cell Cycle - G1/S	PMVK
1.15864e-67	-4.21664	0.02	0.188	3.21048e-63	Tumor - Cell Cycle - G1/S	RGCC
1.47136e-67	1.09735	0.221	0.093	4.077e-63	Tumor - Cell Cycle - G1/S	MRPS14
1.52547e-67	-2.71485	0.075	0.258	4.22691e-63	Tumor - Cell Cycle - G1/S	BTG2
1.59682e-67	1.2442	0.197	0.079	4.42462e-63	Tumor - Cell Cycle - G1/S	CKB
1.61027e-67	1.33217	0.187	0.073	4.46191e-63	Tumor - Cell Cycle - G1/S	SLC1A5
1.72404e-67	1.53875	0.13	0.042	4.77715e-63	Tumor - Cell Cycle - G1/S	AIFM1
1.87849e-67	0.428905	0.811	0.575	5.2051e-63	Tumor - Cell Cycle - G1/S	COX5B
1.89674e-67	1.32308	0.165	0.06	5.25567e-63	Tumor - Cell Cycle - G1/S	HIBADH
1.99413e-67	0.926444	0.294	0.139	5.52552e-63	Tumor - Cell Cycle - G1/S	GPI
2.22892e-67	0.292549	0.592	0.346	6.1761e-63	Tumor - Cell Cycle - G1/S	NDUFC2
3.11169e-67	0.519682	0.658	0.418	8.62219e-63	Tumor - Cell Cycle - G1/S	TBCA
4.99452e-67	-3.64445	0.025	0.194	1.38393e-62	Tumor - Cell Cycle - G1/S	BIRC3
5.98155e-67	0.759716	0.359	0.184	1.65743e-62	Tumor - Cell Cycle - G1/S	TCEAL4
6.58045e-67	1.01092	0.272	0.127	1.82338e-62	Tumor - Cell Cycle - G1/S	TMX4
9.541e-67	1.14363	0.205	0.084	2.64372e-62	Tumor - Cell Cycle - G1/S	SNAPIN
1.18672e-66	0.927308	0.253	0.113	3.28829e-62	Tumor - Cell Cycle - G1/S	PPFIBP1
1.22193e-66	2.00857	0.071	0.016	3.38585e-62	Tumor - Cell Cycle - G1/S	INTS7
1.33267e-66	1.781	0.092	0.024	3.69269e-62	Tumor - Cell Cycle - G1/S	MORC4
1.77108e-66	1.46574	0.129	0.042	4.90749e-62	Tumor - Cell Cycle - G1/S	IGF2BP2
1.95786e-66	1.07579	0.236	0.103	5.42503e-62	Tumor - Cell Cycle - G1/S	NUBP2
1.98236e-66	0.756401	0.39	0.207	5.49292e-62	Tumor - Cell Cycle - G1/S	SRSF10
2.14765e-66	1.13609	0.216	0.091	5.95093e-62	Tumor - Cell Cycle - G1/S	GNL1
2.2863e-66	2.22654	0.052	0.01	6.33512e-62	Tumor - Cell Cycle - G1/S	RLBP1
2.49221e-66	2.22996	0.053	0.01	6.90566e-62	Tumor - Cell Cycle - G1/S	HIST1H1B
3.63215e-66	0.953376	0.255	0.114	1.00643e-61	Tumor - Cell Cycle - G1/S	RAB34
4.81417e-66	1.26261	0.177	0.068	1.33396e-61	Tumor - Cell Cycle - G1/S	PLEKHA5
4.97865e-66	0.956487	0.271	0.125	1.37954e-61	Tumor - Cell Cycle - G1/S	TMEM141
5.94367e-66	2.37224	0.05	0.009	1.64693e-61	Tumor - Cell Cycle - G1/S	SH2D4A
6.74761e-66	0.902442	0.297	0.143	1.86969e-61	Tumor - Cell Cycle - G1/S	ANP32E
7.94861e-66	0.896839	0.125	0.039	2.20248e-61	Tumor - Cell Cycle - G1/S	CPE
8.23368e-66	1.20241	0.177	0.068	2.28147e-61	Tumor - Cell Cycle - G1/S	ERI3
1.43869e-65	0.728369	0.401	0.215	3.98647e-61	Tumor - Cell Cycle - G1/S	NDUFB5
1.50088e-65	1.84945	0.08	0.02	4.1588e-61	Tumor - Cell Cycle - G1/S	RXRG
1.63409e-65	-2.80776	0.04	0.213	4.52791e-61	Tumor - Cell Cycle - G1/S	ETS1
2.07399e-65	1.08019	0.207	0.085	5.74681e-61	Tumor - Cell Cycle - G1/S	TRIP6
2.16686e-65	1.48834	0.105	0.031	6.00416e-61	Tumor - Cell Cycle - G1/S	IMPA2
2.49316e-65	-2.66808	0.078	0.256	6.90831e-61	Tumor - Cell Cycle - G1/S	YPEL5
3.47711e-65	0.966419	0.293	0.142	9.63472e-61	Tumor - Cell Cycle - G1/S	CMC2
3.60026e-65	2.91656	0.031	0.004	9.97595e-61	Tumor - Cell Cycle - G1/S	VAT1L
3.62312e-65	-0.334006	0.579	0.838	1.00393e-60	Tumor - Cell Cycle - G1/S	HLA-A
3.73463e-65	0.860876	0.314	0.154	1.03483e-60	Tumor - Cell Cycle - G1/S	PIN1
3.74691e-65	1.43908	0.103	0.029	1.03823e-60	Tumor - Cell Cycle - G1/S	TINAGL1
4.34287e-65	1.18643	0.248	0.113	1.20337e-60	Tumor - Cell Cycle - G1/S	NSG1
4.61322e-65	1.78294	0.092	0.025	1.27828e-60	Tumor - Cell Cycle - G1/S	NCAPD3
5.07613e-65	0.814	0.382	0.206	1.40654e-60	Tumor - Cell Cycle - G1/S	HNRNPR
5.61348e-65	1.35632	0.158	0.058	1.55544e-60	Tumor - Cell Cycle - G1/S	IPO5
6.09919e-65	2.97567	0.028	0.003	1.69002e-60	Tumor - Cell Cycle - G1/S	EME1
6.68575e-65	0.887429	0.294	0.141	1.85256e-60	Tumor - Cell Cycle - G1/S	COA4
7.05502e-65	1.17084	0.19	0.076	1.95487e-60	Tumor - Cell Cycle - G1/S	STARD3NL
7.83973e-65	1.42136	0.139	0.048	2.17231e-60	Tumor - Cell Cycle - G1/S	VARS
7.89932e-65	0.914387	0.263	0.12	2.18882e-60	Tumor - Cell Cycle - G1/S	MRPS16
8.35732e-65	1.45506	0.136	0.046	2.31573e-60	Tumor - Cell Cycle - G1/S	PRPF4
1.89224e-64	1.34055	0.148	0.052	5.2432e-60	Tumor - Cell Cycle - G1/S	SLC25A13
2.06788e-64	1.3182	0.158	0.058	5.7299e-60	Tumor - Cell Cycle - G1/S	FAM129B
2.18567e-64	1.23004	0.11	0.033	6.05627e-60	Tumor - Cell Cycle - G1/S	CCNB2
2.71341e-64	0.757165	0.295	0.14	7.51859e-60	Tumor - Cell Cycle - G1/S	FXYD3
4.11632e-64	1.8982	0.084	0.022	1.14059e-59	Tumor - Cell Cycle - G1/S	TTYH1
6.44667e-64	-5.09805	0.007	0.161	1.78631e-59	Tumor - Cell Cycle - G1/S	CLEC2D
8.92387e-64	1.14212	0.201	0.083	2.47271e-59	Tumor - Cell Cycle - G1/S	EIF2AK1
9.1469e-64	0.79289	0.413	0.233	2.53451e-59	Tumor - Cell Cycle - G1/S	ATP5PB
1.00174e-63	0.28284	0.587	0.34	2.77573e-59	Tumor - Cell Cycle - G1/S	DSTN
1.02533e-63	-7.20114	0.001	0.152	2.84108e-59	Tumor - Cell Cycle - G1/S	CD3G
1.21085e-63	0.625383	0.545	0.338	3.35515e-59	Tumor - Cell Cycle - G1/S	CUTA
1.39431e-63	1.57138	0.107	0.032	3.8635e-59	Tumor - Cell Cycle - G1/S	LRWD1
1.50209e-63	1.13952	0.128	0.042	4.16214e-59	Tumor - Cell Cycle - G1/S	ARC
1.57159e-63	3.05858	0.026	0.003	4.35471e-59	Tumor - Cell Cycle - G1/S	POLQ
1.83405e-63	1.34476	0.2	0.084	5.08198e-59	Tumor - Cell Cycle - G1/S	WWTR1
1.90569e-63	0.627964	0.335	0.167	5.28049e-59	Tumor - Cell Cycle - G1/S	CHCHD6
2.14032e-63	0.798876	0.344	0.177	5.93062e-59	Tumor - Cell Cycle - G1/S	THOC7
2.23352e-63	2.7487	0.061	0.013	6.18886e-59	Tumor - Cell Cycle - G1/S	GAP43
3.14157e-63	0.564649	0.682	0.481	8.70497e-59	Tumor - Cell Cycle - G1/S	SSR2
3.3125e-63	0.995742	0.243	0.109	9.1786e-59	Tumor - Cell Cycle - G1/S	SND1
3.4302e-63	1.45013	0.135	0.046	9.50474e-59	Tumor - Cell Cycle - G1/S	GPX7
3.50642e-63	0.415195	0.612	0.37	9.71593e-59	Tumor - Cell Cycle - G1/S	FKBP1A
3.55627e-63	-3.02395	0.036	0.202	9.85408e-59	Tumor - Cell Cycle - G1/S	EVL
4.88459e-63	-8.51288	0	0.148	1.35347e-58	Tumor - Cell Cycle - G1/S	LCK
4.94205e-63	0.842268	0.31	0.153	1.36939e-58	Tumor - Cell Cycle - G1/S	MRPL40
6.5339e-63	1.35417	0.141	0.049	1.81048e-58	Tumor - Cell Cycle - G1/S	IMPDH1
7.87766e-63	1.02941	0.243	0.11	2.18282e-58	Tumor - Cell Cycle - G1/S	AKR7A2
7.92814e-63	1.72833	0.093	0.026	2.19681e-58	Tumor - Cell Cycle - G1/S	CNRIP1
8.1106e-63	-2.83626	0.042	0.21	2.24736e-58	Tumor - Cell Cycle - G1/S	RNF213
8.60137e-63	1.12009	0.209	0.089	2.38335e-58	Tumor - Cell Cycle - G1/S	ACO2
1.01886e-62	1.11342	0.195	0.08	2.82316e-58	Tumor - Cell Cycle - G1/S	SOX10
1.19937e-62	1.04126	0.213	0.091	3.32333e-58	Tumor - Cell Cycle - G1/S	FASTK
1.65338e-62	-6.11306	0.002	0.151	4.58134e-58	Tumor - Cell Cycle - G1/S	RHOH
1.65883e-62	1.23408	0.158	0.059	4.59644e-58	Tumor - Cell Cycle - G1/S	NTHL1
1.79949e-62	1.49047	0.126	0.042	4.98621e-58	Tumor - Cell Cycle - G1/S	UBL4A
1.82805e-62	0.880799	0.297	0.146	5.06533e-58	Tumor - Cell Cycle - G1/S	BCL7C
1.88312e-62	2.83362	0.031	0.004	5.21794e-58	Tumor - Cell Cycle - G1/S	WDR62
2.56062e-62	1.46126	0.128	0.043	7.09522e-58	Tumor - Cell Cycle - G1/S	CPSF3
2.79337e-62	0.664346	0.627	0.427	7.74015e-58	Tumor - Cell Cycle - G1/S	RBM3
3.03022e-62	1.67101	0.099	0.029	8.39645e-58	Tumor - Cell Cycle - G1/S	PPAT
3.47678e-62	1.03795	0.265	0.127	9.63382e-58	Tumor - Cell Cycle - G1/S	YWHAG
3.60558e-62	0.477933	0.353	0.182	9.99071e-58	Tumor - Cell Cycle - G1/S	APOC1
3.75562e-62	1.824	0.084	0.022	1.04065e-57	Tumor - Cell Cycle - G1/S	C9orf40
4.4413e-62	0.293315	0.975	0.883	1.23064e-57	Tumor - Cell Cycle - G1/S	CFL1
5.10087e-62	-7.78465	0.007	0.157	1.4134e-57	Tumor - Cell Cycle - G1/S	CCL4
5.315e-62	1.36388	0.138	0.048	1.47273e-57	Tumor - Cell Cycle - G1/S	VKORC1L1
5.71141e-62	1.91217	0.076	0.019	1.58257e-57	Tumor - Cell Cycle - G1/S	ABHD17C
6.68641e-62	-6.50711	0.009	0.16	1.85274e-57	Tumor - Cell Cycle - G1/S	NKG7
7.78752e-62	2.58988	0.039	0.006	2.15784e-57	Tumor - Cell Cycle - G1/S	ZNF367
9.15595e-62	1.22418	0.154	0.056	2.53702e-57	Tumor - Cell Cycle - G1/S	NPM3
1.0119e-61	2.64855	0.037	0.006	2.80387e-57	Tumor - Cell Cycle - G1/S	TRPV4
1.0353e-61	1.25405	0.171	0.067	2.86871e-57	Tumor - Cell Cycle - G1/S	CMAS
1.18684e-61	1.49341	0.119	0.039	3.2886e-57	Tumor - Cell Cycle - G1/S	MTHFD1L
1.24565e-61	1.18402	0.182	0.073	3.45158e-57	Tumor - Cell Cycle - G1/S	DRG1
1.31393e-61	1.65775	0.108	0.033	3.64076e-57	Tumor - Cell Cycle - G1/S	E2F3
1.4692e-61	1.0311	0.243	0.111	4.07101e-57	Tumor - Cell Cycle - G1/S	TSPAN3
1.84125e-61	2.17207	0.057	0.012	5.10191e-57	Tumor - Cell Cycle - G1/S	RMI1
2.45746e-61	1.56439	0.114	0.036	6.80937e-57	Tumor - Cell Cycle - G1/S	RRAGD
3.27559e-61	3.21341	0.021	0.002	9.07633e-57	Tumor - Cell Cycle - G1/S	ZNF695
3.85473e-61	2.44446	0.04	0.006	1.06811e-56	Tumor - Cell Cycle - G1/S	DNASE2B
4.89063e-61	1.07572	0.204	0.086	1.35515e-56	Tumor - Cell Cycle - G1/S	UQCC3
5.29086e-61	1.48699	0.122	0.04	1.46604e-56	Tumor - Cell Cycle - G1/S	INO80C
6.20394e-61	1.30541	0.137	0.048	1.71905e-56	Tumor - Cell Cycle - G1/S	SLC26A2
7.51848e-61	2.58443	0.031	0.004	2.0833e-56	Tumor - Cell Cycle - G1/S	LINC01361
7.53022e-61	1.3364	0.18	0.073	2.08655e-56	Tumor - Cell Cycle - G1/S	CCDC57
7.94092e-61	1.62331	0.095	0.027	2.20035e-56	Tumor - Cell Cycle - G1/S	AK4
8.57338e-61	0.226716	0.999	0.989	2.3756e-56	Tumor - Cell Cycle - G1/S	RPL8
9.95486e-61	0.68709	0.577	0.375	2.75839e-56	Tumor - Cell Cycle - G1/S	CLTA
9.95766e-61	1.39284	0.13	0.045	2.75917e-56	Tumor - Cell Cycle - G1/S	BPHL
9.98174e-61	1.12455	0.162	0.062	2.76584e-56	Tumor - Cell Cycle - G1/S	HPGD
1.1426e-60	-3.73506	0.017	0.169	3.16603e-56	Tumor - Cell Cycle - G1/S	FNBP1
1.93459e-60	-6.59351	0.005	0.15	5.36054e-56	Tumor - Cell Cycle - G1/S	TRBC1
2.06243e-60	0.977924	0.262	0.125	5.71478e-56	Tumor - Cell Cycle - G1/S	SNRPA1
2.12658e-60	1.65233	0.108	0.034	5.89254e-56	Tumor - Cell Cycle - G1/S	MYH10
2.24541e-60	1.03582	0.221	0.097	6.2218e-56	Tumor - Cell Cycle - G1/S	MPV17
2.28923e-60	-6.12859	0.002	0.146	6.34323e-56	Tumor - Cell Cycle - G1/S	IL2RG
2.58676e-60	1.28745	0.155	0.058	7.16766e-56	Tumor - Cell Cycle - G1/S	ELP6
2.8229e-60	0.756024	0.431	0.251	7.82198e-56	Tumor - Cell Cycle - G1/S	CCT8
7.08923e-60	1.14382	0.174	0.069	1.96435e-55	Tumor - Cell Cycle - G1/S	MRPS2
7.41478e-60	1.45874	0.123	0.041	2.05456e-55	Tumor - Cell Cycle - G1/S	PLEKHB1
8.39102e-60	1.15115	0.184	0.075	2.32507e-55	Tumor - Cell Cycle - G1/S	TRIOBP
9.34493e-60	0.762856	0.345	0.181	2.58939e-55	Tumor - Cell Cycle - G1/S	UBE2N
1.01861e-59	0.836897	0.327	0.17	2.82246e-55	Tumor - Cell Cycle - G1/S	NDUFS3
1.02462e-59	0.783334	0.41	0.237	2.83911e-55	Tumor - Cell Cycle - G1/S	MTPN
1.057e-59	1.51686	0.12	0.04	2.92884e-55	Tumor - Cell Cycle - G1/S	KLHL42
1.24167e-59	1.12949	0.205	0.088	3.44055e-55	Tumor - Cell Cycle - G1/S	WDR46
1.28422e-59	-0.592034	0.434	0.668	3.55844e-55	Tumor - Cell Cycle - G1/S	SH3BGRL3
1.37978e-59	0.4153	0.792	0.583	3.82324e-55	Tumor - Cell Cycle - G1/S	GUK1
1.81621e-59	1.26865	0.155	0.058	5.03253e-55	Tumor - Cell Cycle - G1/S	MGME1
1.92096e-59	1.78863	0.08	0.021	5.32279e-55	Tumor - Cell Cycle - G1/S	NRM
3.30937e-59	1.21121	0.176	0.071	9.16992e-55	Tumor - Cell Cycle - G1/S	ABI2
3.62437e-59	2.63143	0.035	0.005	1.00428e-54	Tumor - Cell Cycle - G1/S	CHRNA5
3.76686e-59	-2.89195	0.084	0.249	1.04376e-54	Tumor - Cell Cycle - G1/S	ID2
5.53724e-59	0.63626	0.456	0.266	1.53431e-54	Tumor - Cell Cycle - G1/S	PPA1
9.96836e-59	2.41974	0.044	0.008	2.76213e-54	Tumor - Cell Cycle - G1/S	DEPDC1B
1.03753e-58	1.97213	0.069	0.017	2.8749e-54	Tumor - Cell Cycle - G1/S	DDX11
1.0711e-58	1.40608	0.131	0.046	2.96791e-54	Tumor - Cell Cycle - G1/S	MMAB
1.12885e-58	0.225945	0.184	0.074	3.12793e-54	Tumor - Cell Cycle - G1/S	POSTN
1.14985e-58	1.49305	0.133	0.047	3.18612e-54	Tumor - Cell Cycle - G1/S	ITGA3
1.23275e-58	1.98554	0.063	0.014	3.41583e-54	Tumor - Cell Cycle - G1/S	TEAD4
1.46117e-58	1.36167	0.141	0.051	4.04877e-54	Tumor - Cell Cycle - G1/S	RBFA
1.76649e-58	1.39712	0.13	0.045	4.89477e-54	Tumor - Cell Cycle - G1/S	FAM92A
1.92367e-58	1.67146	0.071	0.018	5.3303e-54	Tumor - Cell Cycle - G1/S	SDC1
2.0757e-58	0.895249	0.281	0.138	5.75157e-54	Tumor - Cell Cycle - G1/S	MRPL47
2.39293e-58	1.13416	0.171	0.068	6.63057e-54	Tumor - Cell Cycle - G1/S	PDLIM7
2.7681e-58	-2.45677	0.077	0.245	7.67013e-54	Tumor - Cell Cycle - G1/S	CLEC2B
3.1408e-58	0.712559	0.34	0.177	8.70286e-54	Tumor - Cell Cycle - G1/S	FAAP20
3.39048e-58	0.809959	0.262	0.124	9.39467e-54	Tumor - Cell Cycle - G1/S	PHLDA3
3.48946e-58	1.14191	0.179	0.073	9.66895e-54	Tumor - Cell Cycle - G1/S	MGAT4B
3.62409e-58	2.02458	0.065	0.015	1.0042e-53	Tumor - Cell Cycle - G1/S	FADS2
3.91724e-58	0.836216	0.319	0.166	1.08543e-53	Tumor - Cell Cycle - G1/S	PPP4C
4.6243e-58	2.36402	0.045	0.008	1.28135e-53	Tumor - Cell Cycle - G1/S	TENM3
4.93279e-58	0.975182	0.237	0.109	1.36683e-53	Tumor - Cell Cycle - G1/S	LYRM4
5.61097e-58	2.48054	0.041	0.007	1.55474e-53	Tumor - Cell Cycle - G1/S	MTFR2
7.16191e-58	1.89416	0.069	0.017	1.98449e-53	Tumor - Cell Cycle - G1/S	RAB6B
7.35433e-58	0.780896	0.34	0.18	2.03781e-53	Tumor - Cell Cycle - G1/S	RALY
8.01217e-58	0.950884	0.235	0.108	2.22009e-53	Tumor - Cell Cycle - G1/S	ADIPOR1
8.37348e-58	1.17969	0.175	0.071	2.32021e-53	Tumor - Cell Cycle - G1/S	NSL1
8.50862e-58	1.03203	0.219	0.098	2.35765e-53	Tumor - Cell Cycle - G1/S	NIPSNAP2
9.03924e-58	2.16762	0.058	0.013	2.50468e-53	Tumor - Cell Cycle - G1/S	STX1A
9.80064e-58	1.25624	0.16	0.062	2.71566e-53	Tumor - Cell Cycle - G1/S	EXOSC9
1.09495e-57	-8.65587	0	0.137	3.034e-53	Tumor - Cell Cycle - G1/S	GIMAP7
1.27768e-57	0.42186	0.791	0.648	3.54031e-53	Tumor - Cell Cycle - G1/S	HSPB1
1.28636e-57	1.11317	0.202	0.088	3.56437e-53	Tumor - Cell Cycle - G1/S	SF3B4
1.5402e-57	1.04022	0.222	0.1	4.26773e-53	Tumor - Cell Cycle - G1/S	MRPS10
1.59106e-57	1.35928	0.115	0.038	4.40868e-53	Tumor - Cell Cycle - G1/S	CSAG1
1.62592e-57	2.12181	0.055	0.012	4.50525e-53	Tumor - Cell Cycle - G1/S	MPPED2
1.65695e-57	0.88104	0.289	0.145	4.59125e-53	Tumor - Cell Cycle - G1/S	MESD
1.85706e-57	1.21039	0.157	0.06	5.14573e-53	Tumor - Cell Cycle - G1/S	GPN3
2.03748e-57	1.90714	0.068	0.017	5.64566e-53	Tumor - Cell Cycle - G1/S	PARP2
2.04225e-57	1.28121	0.155	0.06	5.65887e-53	Tumor - Cell Cycle - G1/S	TMEM60
2.21852e-57	0.948931	0.256	0.123	6.14729e-53	Tumor - Cell Cycle - G1/S	SLC25A11
2.68535e-57	1.20196	0.176	0.072	7.44084e-53	Tumor - Cell Cycle - G1/S	DAP
2.79754e-57	0.763139	0.399	0.229	7.75169e-53	Tumor - Cell Cycle - G1/S	ASAH1
3.41578e-57	-6.20766	0.001	0.138	9.46477e-53	Tumor - Cell Cycle - G1/S	HCLS1
3.73163e-57	1.85428	0.066	0.016	1.034e-52	Tumor - Cell Cycle - G1/S	MESP1
3.81393e-57	0.666014	0.454	0.271	1.0568e-52	Tumor - Cell Cycle - G1/S	SUMO1
5.06169e-57	1.07425	0.205	0.09	1.40254e-52	Tumor - Cell Cycle - G1/S	NIT2
5.4008e-57	1.44977	0.119	0.04	1.49651e-52	Tumor - Cell Cycle - G1/S	PRPS2
5.80601e-57	-1.47285	0.193	0.368	1.60879e-52	Tumor - Cell Cycle - G1/S	SON
6.24112e-57	0.704725	0.565	0.395	1.72935e-52	Tumor - Cell Cycle - G1/S	HSP90B1
6.25406e-57	1.05586	0.224	0.102	1.73294e-52	Tumor - Cell Cycle - G1/S	ALDH9A1
6.29294e-57	1.53608	0.097	0.029	1.74371e-52	Tumor - Cell Cycle - G1/S	ETV4
6.30286e-57	0.837548	0.204	0.088	1.74646e-52	Tumor - Cell Cycle - G1/S	FCGR2A
6.53008e-57	0.953567	0.241	0.113	1.80942e-52	Tumor - Cell Cycle - G1/S	RFC1
6.56372e-57	-2.26873	0.06	0.223	1.81874e-52	Tumor - Cell Cycle - G1/S	ELF1
7.78789e-57	1.75275	0.085	0.024	2.15795e-52	Tumor - Cell Cycle - G1/S	KDELC2
7.84587e-57	0.838015	0.288	0.144	2.17401e-52	Tumor - Cell Cycle - G1/S	FIBP
8.59121e-57	2.32344	0.045	0.008	2.38054e-52	Tumor - Cell Cycle - G1/S	TONSL
9.17314e-57	1.51645	0.112	0.037	2.54179e-52	Tumor - Cell Cycle - G1/S	ARMT1
1.07418e-56	2.19448	0.053	0.011	2.97645e-52	Tumor - Cell Cycle - G1/S	POLE
1.11391e-56	1.03674	0.252	0.123	3.08655e-52	Tumor - Cell Cycle - G1/S	ATG101
1.31506e-56	0.625163	0.486	0.295	3.64389e-52	Tumor - Cell Cycle - G1/S	SELENOH
1.66962e-56	1.67876	0.09	0.026	4.62634e-52	Tumor - Cell Cycle - G1/S	PLPP2
1.6824e-56	0.9356	0.241	0.113	4.66177e-52	Tumor - Cell Cycle - G1/S	MRPL42
1.69826e-56	2.30698	0.049	0.01	4.70572e-52	Tumor - Cell Cycle - G1/S	C21orf58
1.86364e-56	-2.52853	0.055	0.214	5.16396e-52	Tumor - Cell Cycle - G1/S	ISG20
2.55295e-56	0.873441	0.275	0.136	7.07398e-52	Tumor - Cell Cycle - G1/S	MRPL27
2.94179e-56	2.10592	0.047	0.009	8.15142e-52	Tumor - Cell Cycle - G1/S	TMEM233
4.02999e-56	-2.90885	0.053	0.208	1.11667e-51	Tumor - Cell Cycle - G1/S	ARL4C
4.22701e-56	-4.68457	0.012	0.152	1.17126e-51	Tumor - Cell Cycle - G1/S	CST7
4.64827e-56	0.975516	0.274	0.137	1.28799e-51	Tumor - Cell Cycle - G1/S	SVIP
4.81104e-56	0.879929	0.262	0.127	1.33309e-51	Tumor - Cell Cycle - G1/S	PRDX3
4.86039e-56	-1.943	0.121	0.291	1.34677e-51	Tumor - Cell Cycle - G1/S	IFITM2
5.37465e-56	1.58747	0.094	0.028	1.48926e-51	Tumor - Cell Cycle - G1/S	MICALL2
5.61081e-56	2.07334	0.063	0.015	1.5547e-51	Tumor - Cell Cycle - G1/S	NPW
5.89488e-56	1.20099	0.152	0.059	1.63341e-51	Tumor - Cell Cycle - G1/S	MAGEF1
5.97256e-56	1.22595	0.15	0.057	1.65494e-51	Tumor - Cell Cycle - G1/S	ST3GAL6
6.19744e-56	0.862221	0.27	0.132	1.71725e-51	Tumor - Cell Cycle - G1/S	PNKD
9.66736e-56	1.22439	0.139	0.051	2.67873e-51	Tumor - Cell Cycle - G1/S	SLCO4A1-AS1
9.68553e-56	0.64615	0.457	0.272	2.68376e-51	Tumor - Cell Cycle - G1/S	NDUFA13
1.01162e-55	2.12719	0.057	0.013	2.80311e-51	Tumor - Cell Cycle - G1/S	FLRT3
1.05374e-55	1.39424	0.123	0.043	2.9198e-51	Tumor - Cell Cycle - G1/S	TSR1
1.15135e-55	1.1764	0.187	0.08	3.19028e-51	Tumor - Cell Cycle - G1/S	CCNC
1.22231e-55	-3.03625	0.031	0.18	3.38689e-51	Tumor - Cell Cycle - G1/S	CFLAR
1.25364e-55	0.60498	0.393	0.217	3.47372e-51	Tumor - Cell Cycle - G1/S	EIF4H
1.48432e-55	1.99488	0.059	0.013	4.11291e-51	Tumor - Cell Cycle - G1/S	KIF11
1.92891e-55	0.822866	0.254	0.121	5.34481e-51	Tumor - Cell Cycle - G1/S	ACTN1
1.94609e-55	1.09323	0.2	0.088	5.39242e-51	Tumor - Cell Cycle - G1/S	NUDT21
2.17546e-55	1.13456	0.186	0.079	6.02797e-51	Tumor - Cell Cycle - G1/S	DLD
2.29901e-55	-5.7237	0.004	0.139	6.37032e-51	Tumor - Cell Cycle - G1/S	CD27
2.33871e-55	1.28231	0.149	0.057	6.48032e-51	Tumor - Cell Cycle - G1/S	GNB4
2.39947e-55	-3.893	0.018	0.16	6.6487e-51	Tumor - Cell Cycle - G1/S	RUNX3
2.90716e-55	2.49083	0.039	0.007	8.05545e-51	Tumor - Cell Cycle - G1/S	STIL
3.82923e-55	1.29937	0.131	0.047	1.06104e-50	Tumor - Cell Cycle - G1/S	GPX8
3.97942e-55	0.395998	0.738	0.505	1.10266e-50	Tumor - Cell Cycle - G1/S	COX6A1
4.33033e-55	0.80115	0.277	0.137	1.19989e-50	Tumor - Cell Cycle - G1/S	FAM50A
4.93691e-55	2.07877	0.058	0.013	1.36797e-50	Tumor - Cell Cycle - G1/S	FANCD2
5.22263e-55	-8.54733	0	0.131	1.44714e-50	Tumor - Cell Cycle - G1/S	SLA
5.54595e-55	0.587241	0.587	0.399	1.53673e-50	Tumor - Cell Cycle - G1/S	ST13
6.88333e-55	1.78831	0.074	0.019	1.9073e-50	Tumor - Cell Cycle - G1/S	HAUS8
7.29108e-55	0.48413	0.576	0.362	2.02029e-50	Tumor - Cell Cycle - G1/S	SEC11A
7.72375e-55	0.794121	0.291	0.147	2.14017e-50	Tumor - Cell Cycle - G1/S	ABCF1
8.13557e-55	1.82708	0.081	0.023	2.25429e-50	Tumor - Cell Cycle - G1/S	MEX3A
9.34991e-55	-2.04866	0.075	0.237	2.59077e-50	Tumor - Cell Cycle - G1/S	STAT3
1.00555e-54	-0.391767	0.998	0.994	2.78629e-50	Tumor - Cell Cycle - G1/S	RPS15A
1.28455e-54	0.781069	0.305	0.158	3.55936e-50	Tumor - Cell Cycle - G1/S	FBXO7
1.3702e-54	2.84749	0.026	0.003	3.7967e-50	Tumor - Cell Cycle - G1/S	PDE1C
1.38623e-54	-1.51752	0.289	0.456	3.84112e-50	Tumor - Cell Cycle - G1/S	KLF6
1.39589e-54	1.58216	0.103	0.033	3.86786e-50	Tumor - Cell Cycle - G1/S	C6orf203
1.48435e-54	0.284343	0.905	0.796	4.11299e-50	Tumor - Cell Cycle - G1/S	PFN1
1.56932e-54	2.09628	0.055	0.012	4.34842e-50	Tumor - Cell Cycle - G1/S	PVR
1.57071e-54	1.67568	0.085	0.025	4.35227e-50	Tumor - Cell Cycle - G1/S	DNAAF5
1.6287e-54	1.67717	0.075	0.02	4.51296e-50	Tumor - Cell Cycle - G1/S	RIMS2
1.77824e-54	0.825925	0.313	0.166	4.92733e-50	Tumor - Cell Cycle - G1/S	POLR2G
1.94938e-54	1.375	0.137	0.051	5.40153e-50	Tumor - Cell Cycle - G1/S	KCNN4
2.02589e-54	-7.08592	0.002	0.134	5.61353e-50	Tumor - Cell Cycle - G1/S	GZMA
2.06117e-54	1.44057	0.115	0.039	5.71129e-50	Tumor - Cell Cycle - G1/S	TAF6
2.26609e-54	0.539154	0.991	0.959	6.27911e-50	Tumor - Cell Cycle - G1/S	RPS20
2.59557e-54	1.42777	0.119	0.041	7.19206e-50	Tumor - Cell Cycle - G1/S	SGCB
2.70615e-54	1.64863	0.086	0.025	7.49847e-50	Tumor - Cell Cycle - G1/S	PTPRZ1
3.42507e-54	0.775129	0.308	0.161	9.49052e-50	Tumor - Cell Cycle - G1/S	PSMC1
3.63366e-54	2.10708	0.05	0.01	1.00685e-49	Tumor - Cell Cycle - G1/S	MAPK10
5.2531e-54	-3.03562	0.033	0.178	1.45558e-49	Tumor - Cell Cycle - G1/S	FAM107B
5.42589e-54	1.61684	0.088	0.026	1.50346e-49	Tumor - Cell Cycle - G1/S	RNASEH1-AS1
5.45562e-54	1.18591	0.16	0.064	1.5117e-49	Tumor - Cell Cycle - G1/S	GPANK1
6.74512e-54	0.546469	0.498	0.304	1.869e-49	Tumor - Cell Cycle - G1/S	EIF3D
8.44211e-54	1.06298	0.185	0.079	2.33923e-49	Tumor - Cell Cycle - G1/S	RECQL
9.24526e-54	1.01248	0.225	0.105	2.56177e-49	Tumor - Cell Cycle - G1/S	CDC123
9.7077e-54	2.52637	0.036	0.006	2.68991e-49	Tumor - Cell Cycle - G1/S	DLX1
1.15003e-53	1.25136	0.09	0.027	3.18663e-49	Tumor - Cell Cycle - G1/S	FABP7
1.23171e-53	1.40466	0.109	0.036	3.41295e-49	Tumor - Cell Cycle - G1/S	GCAT
1.58031e-53	0.732776	0.329	0.176	4.37888e-49	Tumor - Cell Cycle - G1/S	XRN2
1.61476e-53	2.12986	0.053	0.011	4.47433e-49	Tumor - Cell Cycle - G1/S	SUV39H2
1.77639e-53	-3.74802	0.017	0.155	4.9222e-49	Tumor - Cell Cycle - G1/S	UCP2
1.90776e-53	1.08927	0.18	0.076	5.28622e-49	Tumor - Cell Cycle - G1/S	ZDHHC4
1.94922e-53	-7.18604	0.001	0.129	5.4011e-49	Tumor - Cell Cycle - G1/S	IKZF1
1.97134e-53	1.5335	0.092	0.028	5.46238e-49	Tumor - Cell Cycle - G1/S	EEF2KMT
2.01841e-53	1.13517	0.205	0.093	5.5928e-49	Tumor - Cell Cycle - G1/S	NRP2
2.08428e-53	1.39585	0.077	0.021	5.77533e-49	Tumor - Cell Cycle - G1/S	CENPA
2.4465e-53	1.12194	0.148	0.057	6.779e-49	Tumor - Cell Cycle - G1/S	PTGR1
2.56312e-53	0.921775	0.233	0.11	7.10215e-49	Tumor - Cell Cycle - G1/S	CCDC25
2.90987e-53	1.9905	0.057	0.013	8.06295e-49	Tumor - Cell Cycle - G1/S	NRGN
2.95684e-53	1.14696	0.141	0.053	8.19311e-49	Tumor - Cell Cycle - G1/S	PDGFA
3.58054e-53	-8.73152	0	0.127	9.92133e-49	Tumor - Cell Cycle - G1/S	ALOX5AP
3.81539e-53	0.761918	0.341	0.187	1.05721e-48	Tumor - Cell Cycle - G1/S	SF3B2
3.90159e-53	0.875537	0.264	0.131	1.08109e-48	Tumor - Cell Cycle - G1/S	COA3
4.35954e-53	1.30171	0.128	0.047	1.20799e-48	Tumor - Cell Cycle - G1/S	SELENBP1
4.54454e-53	0.97781	0.278	0.145	1.25925e-48	Tumor - Cell Cycle - G1/S	CCDC50
4.75849e-53	1.40808	0.11	0.037	1.31853e-48	Tumor - Cell Cycle - G1/S	GAPLINC
5.88726e-53	2.60831	0.033	0.005	1.6313e-48	Tumor - Cell Cycle - G1/S	PLK4
6.14841e-53	0.838927	0.275	0.139	1.70366e-48	Tumor - Cell Cycle - G1/S	DPY30
6.1497e-53	1.44787	0.106	0.035	1.70402e-48	Tumor - Cell Cycle - G1/S	SPRY4
6.49867e-53	1.7146	0.045	0.009	1.80072e-48	Tumor - Cell Cycle - G1/S	LCN1
6.91099e-53	0.5478	0.619	0.419	1.91497e-48	Tumor - Cell Cycle - G1/S	TRMT112
8.67959e-53	0.839639	0.298	0.156	2.40503e-48	Tumor - Cell Cycle - G1/S	SNRNP70
9.48178e-53	1.2833	0.139	0.053	2.62731e-48	Tumor - Cell Cycle - G1/S	FLAD1
1.08815e-52	-1.10725	0.337	0.488	3.01516e-48	Tumor - Cell Cycle - G1/S	EIF4A2
1.15491e-52	-0.407475	0.993	0.998	3.20015e-48	Tumor - Cell Cycle - G1/S	TPT1
1.23943e-52	1.03476	0.244	0.12	3.43435e-48	Tumor - Cell Cycle - G1/S	STX7
1.26799e-52	2.51839	0.034	0.005	3.51347e-48	Tumor - Cell Cycle - G1/S	TAF7L
1.35646e-52	0.642001	0.37	0.207	3.7586e-48	Tumor - Cell Cycle - G1/S	GTF2A2
1.50877e-52	1.29507	0.133	0.05	4.18066e-48	Tumor - Cell Cycle - G1/S	PCDH7
1.6966e-52	2.18709	0.049	0.01	4.7011e-48	Tumor - Cell Cycle - G1/S	CPN1
1.72195e-52	1.75658	0.061	0.015	4.77134e-48	Tumor - Cell Cycle - G1/S	CDCA8
1.87032e-52	-3.3709	0.017	0.154	5.18247e-48	Tumor - Cell Cycle - G1/S	CDC42SE2
2.51364e-52	1.31368	0.125	0.045	6.96506e-48	Tumor - Cell Cycle - G1/S	DNAJA3
2.77991e-52	0.662197	0.394	0.227	7.70285e-48	Tumor - Cell Cycle - G1/S	ATRAID
2.88286e-52	1.32027	0.124	0.045	7.98812e-48	Tumor - Cell Cycle - G1/S	SRD5A3
2.95895e-52	0.747023	0.309	0.163	8.19895e-48	Tumor - Cell Cycle - G1/S	MLEC
3.61566e-52	0.657655	0.343	0.186	1.00186e-47	Tumor - Cell Cycle - G1/S	MPG
4.48035e-52	1.60846	0.085	0.025	1.24146e-47	Tumor - Cell Cycle - G1/S	NCS1
4.51452e-52	-2.1798	0.061	0.213	1.25093e-47	Tumor - Cell Cycle - G1/S	AKAP13
5.687e-52	0.881035	0.248	0.121	1.57581e-47	Tumor - Cell Cycle - G1/S	TIMMDC1
6.68834e-52	1.11654	0.169	0.071	1.85327e-47	Tumor - Cell Cycle - G1/S	PMM1
7.70277e-52	-2.91539	0.047	0.193	2.13436e-47	Tumor - Cell Cycle - G1/S	TYMP
7.76257e-52	0.513783	0.458	0.272	2.15093e-47	Tumor - Cell Cycle - G1/S	ARF4
9.95624e-52	0.768777	0.308	0.164	2.75878e-47	Tumor - Cell Cycle - G1/S	SRP72
1.0322e-51	0.800064	0.283	0.145	2.86012e-47	Tumor - Cell Cycle - G1/S	MPLKIP
1.05164e-51	0.930908	0.203	0.091	2.91398e-47	Tumor - Cell Cycle - G1/S	MAD2L2
1.14196e-51	0.98393	0.185	0.08	3.16425e-47	Tumor - Cell Cycle - G1/S	ENAH
1.22088e-51	1.46599	0.117	0.042	3.38294e-47	Tumor - Cell Cycle - G1/S	DAG1
1.27985e-51	0.494864	0.55	0.349	3.54633e-47	Tumor - Cell Cycle - G1/S	COPE
1.45972e-51	0.733596	0.3	0.156	4.04473e-47	Tumor - Cell Cycle - G1/S	TMEM160
1.51405e-51	1.26175	0.131	0.049	4.19529e-47	Tumor - Cell Cycle - G1/S	LINC00511
1.77597e-51	0.903746	0.222	0.104	4.92103e-47	Tumor - Cell Cycle - G1/S	ITGAE
1.78061e-51	0.81842	0.27	0.136	4.93388e-47	Tumor - Cell Cycle - G1/S	RHOBTB3
1.90131e-51	-5.78744	0.003	0.128	5.26835e-47	Tumor - Cell Cycle - G1/S	TNFRSF1B
2.23054e-51	-2.12615	0.06	0.211	6.1806e-47	Tumor - Cell Cycle - G1/S	JAK1
2.29068e-51	0.938216	0.224	0.105	6.34726e-47	Tumor - Cell Cycle - G1/S	SLC25A39
2.47154e-51	0.861053	0.27	0.138	6.8484e-47	Tumor - Cell Cycle - G1/S	PSMD11
2.97258e-51	-3.53321	0.017	0.151	8.23673e-47	Tumor - Cell Cycle - G1/S	KIAA1551
3.2801e-51	1.13239	0.173	0.073	9.08883e-47	Tumor - Cell Cycle - G1/S	NOP16
3.74575e-51	1.33178	0.138	0.053	1.03791e-46	Tumor - Cell Cycle - G1/S	OXCT1
4.32322e-51	-8.2915	0	0.122	1.19792e-46	Tumor - Cell Cycle - G1/S	DDX3Y
4.4308e-51	1.57841	0.093	0.029	1.22773e-46	Tumor - Cell Cycle - G1/S	GNPNAT1
4.50884e-51	1.40574	0.12	0.043	1.24935e-46	Tumor - Cell Cycle - G1/S	POLR3H
4.82408e-51	0.770009	0.482	0.323	1.3367e-46	Tumor - Cell Cycle - G1/S	RPS17
5.83956e-51	1.04443	0.224	0.107	1.61808e-46	Tumor - Cell Cycle - G1/S	SMARCC1
6.33369e-51	1.5335	0.095	0.03	1.755e-46	Tumor - Cell Cycle - G1/S	SLC25A17
8.44734e-51	1.42481	0.095	0.03	2.34067e-46	Tumor - Cell Cycle - G1/S	SERINC2
8.67993e-51	1.12594	0.196	0.089	2.40512e-46	Tumor - Cell Cycle - G1/S	ECHDC1
9.32381e-51	0.901583	0.241	0.118	2.58353e-46	Tumor - Cell Cycle - G1/S	SMIM30
9.60199e-51	1.5267	0.099	0.032	2.66061e-46	Tumor - Cell Cycle - G1/S	FAT1
9.85876e-51	1.00693	0.208	0.096	2.73176e-46	Tumor - Cell Cycle - G1/S	KARS
1.02422e-50	1.15825	0.164	0.068	2.83801e-46	Tumor - Cell Cycle - G1/S	TMA16
1.22499e-50	1.43724	0.108	0.037	3.39431e-46	Tumor - Cell Cycle - G1/S	PPP5C
1.23567e-50	1.21018	0.142	0.055	3.42393e-46	Tumor - Cell Cycle - G1/S	INPP5F
1.24853e-50	1.23744	0.136	0.052	3.45955e-46	Tumor - Cell Cycle - G1/S	PIGX
1.69125e-50	1.37555	0.214	0.105	4.68628e-46	Tumor - Cell Cycle - G1/S	PMEPA1
1.74755e-50	1.02394	0.187	0.083	4.84228e-46	Tumor - Cell Cycle - G1/S	TMEM18
1.76204e-50	0.879285	0.251	0.125	4.88242e-46	Tumor - Cell Cycle - G1/S	SMIM19
1.90216e-50	1.49086	0.113	0.04	5.27069e-46	Tumor - Cell Cycle - G1/S	AIM2
2.86813e-50	-0.594393	0.926	0.954	7.9473e-46	Tumor - Cell Cycle - G1/S	H3F3B
2.89114e-50	1.33129	0.123	0.045	8.01107e-46	Tumor - Cell Cycle - G1/S	KLHDC8B
3.37513e-50	1.46743	0.109	0.038	9.35214e-46	Tumor - Cell Cycle - G1/S	EHBP1
4.14006e-50	-3.35139	0.02	0.152	1.14717e-45	Tumor - Cell Cycle - G1/S	GBP2
4.34397e-50	-1.92513	0.131	0.287	1.20367e-45	Tumor - Cell Cycle - G1/S	DDIT4
4.53692e-50	0.568482	0.592	0.411	1.25713e-45	Tumor - Cell Cycle - G1/S	NDUFA1
4.80073e-50	-7.03706	0.001	0.121	1.33024e-45	Tumor - Cell Cycle - G1/S	TBC1D10C
4.98917e-50	1.35955	0.122	0.045	1.38245e-45	Tumor - Cell Cycle - G1/S	G6PC3
5.12636e-50	0.180255	0.539	0.348	1.42046e-45	Tumor - Cell Cycle - G1/S	APOE
5.4624e-50	0.631889	0.388	0.224	1.51358e-45	Tumor - Cell Cycle - G1/S	ENSA
5.83238e-50	0.849313	0.383	0.233	1.61609e-45	Tumor - Cell Cycle - G1/S	TCP1
6.18898e-50	0.832714	0.322	0.179	1.71491e-45	Tumor - Cell Cycle - G1/S	ARL2
6.63599e-50	0.805996	0.305	0.165	1.83877e-45	Tumor - Cell Cycle - G1/S	ITGB1BP1
6.68435e-50	-2.77102	0.012	0.141	1.85217e-45	Tumor - Cell Cycle - G1/S	TSTD1
7.02682e-50	1.11876	0.165	0.07	1.94706e-45	Tumor - Cell Cycle - G1/S	TMED1
7.44264e-50	1.47365	0.065	0.017	2.06228e-45	Tumor - Cell Cycle - G1/S	SHISA2
8.07234e-50	-7.30272	0.001	0.121	2.23677e-45	Tumor - Cell Cycle - G1/S	TAGAP
8.3109e-50	2.48983	0.036	0.006	2.30287e-45	Tumor - Cell Cycle - G1/S	OIP5
8.41419e-50	-1.70819	0.158	0.316	2.33149e-45	Tumor - Cell Cycle - G1/S	CCNL1
8.78754e-50	-6.68303	0.001	0.122	2.43494e-45	Tumor - Cell Cycle - G1/S	SPOCK2
9.37234e-50	1.2603	0.139	0.055	2.59698e-45	Tumor - Cell Cycle - G1/S	SMC6
1.11421e-49	0.934713	0.362	0.22	3.08736e-45	Tumor - Cell Cycle - G1/S	ACTN4
1.3488e-49	0.650038	0.368	0.208	3.73739e-45	Tumor - Cell Cycle - G1/S	TMCO1
1.39822e-49	1.20817	0.13	0.049	3.87433e-45	Tumor - Cell Cycle - G1/S	GEMIN6
1.47749e-49	1.77524	0.066	0.017	4.09397e-45	Tumor - Cell Cycle - G1/S	GYG2
1.83939e-49	0.718912	0.362	0.208	5.09676e-45	Tumor - Cell Cycle - G1/S	APEX1
1.90693e-49	-3.07971	0.025	0.159	5.28391e-45	Tumor - Cell Cycle - G1/S	SMAP2
2.02615e-49	3.34548	0.017	0.002	5.61426e-45	Tumor - Cell Cycle - G1/S	LYPD6
2.22362e-49	0.714592	0.458	0.3	6.16143e-45	Tumor - Cell Cycle - G1/S	SNX3
2.27131e-49	2.17974	0.044	0.009	6.29358e-45	Tumor - Cell Cycle - G1/S	RGS17
2.3161e-49	2.08686	0.051	0.011	6.41768e-45	Tumor - Cell Cycle - G1/S	DLGAP1
2.32068e-49	1.27312	0.129	0.049	6.43036e-45	Tumor - Cell Cycle - G1/S	MSRA
2.51457e-49	0.677324	0.353	0.199	6.96763e-45	Tumor - Cell Cycle - G1/S	ANP32A
2.59719e-49	0.988457	0.198	0.09	7.19654e-45	Tumor - Cell Cycle - G1/S	BCL7B
2.72219e-49	3.58355	0.012	0.001	7.54292e-45	Tumor - Cell Cycle - G1/S	KLK15
2.86627e-49	1.60526	0.075	0.021	7.94215e-45	Tumor - Cell Cycle - G1/S	ELFN1-AS1
3.00989e-49	-7.41039	0.002	0.122	8.34011e-45	Tumor - Cell Cycle - G1/S	IL7R
3.04367e-49	1.63524	0.078	0.023	8.43371e-45	Tumor - Cell Cycle - G1/S	APEX2
3.10717e-49	0.643601	0.345	0.191	8.60965e-45	Tumor - Cell Cycle - G1/S	COX20
3.59018e-49	-6.65305	0.001	0.12	9.94803e-45	Tumor - Cell Cycle - G1/S	GIMAP4
3.94382e-49	1.08517	0.167	0.071	1.09279e-44	Tumor - Cell Cycle - G1/S	NT5C3B
3.94758e-49	2.19123	0.045	0.009	1.09383e-44	Tumor - Cell Cycle - G1/S	B4GALT6
4.07884e-49	1.47889	0.097	0.032	1.1302e-44	Tumor - Cell Cycle - G1/S	CHAMP1
4.18618e-49	1.00099	0.202	0.093	1.15995e-44	Tumor - Cell Cycle - G1/S	CERS2
4.81533e-49	2.94474	0.025	0.003	1.33428e-44	Tumor - Cell Cycle - G1/S	SLC24A3
5.07224e-49	0.607612	0.539	0.369	1.40547e-44	Tumor - Cell Cycle - G1/S	ATP5PO
6.4555e-49	2.20887	0.045	0.009	1.78875e-44	Tumor - Cell Cycle - G1/S	SCG2
7.28831e-49	1.02223	0.176	0.077	2.01952e-44	Tumor - Cell Cycle - G1/S	OSBPL1A
8.28453e-49	2.09645	0.049	0.011	2.29556e-44	Tumor - Cell Cycle - G1/S	HAUS7
8.70184e-49	1.28428	0.131	0.051	2.41119e-44	Tumor - Cell Cycle - G1/S	HAGHL
8.93991e-49	1.44048	0.093	0.03	2.47716e-44	Tumor - Cell Cycle - G1/S	CCDC51
8.96842e-49	0.524175	0.518	0.331	2.48506e-44	Tumor - Cell Cycle - G1/S	C9orf16
9.26273e-49	1.22212	0.138	0.054	2.56661e-44	Tumor - Cell Cycle - G1/S	AIMP2
9.6336e-49	-7.03153	0.001	0.118	2.66938e-44	Tumor - Cell Cycle - G1/S	EVI2B
9.95001e-49	0.634597	0.41	0.244	2.75705e-44	Tumor - Cell Cycle - G1/S	NDUFC1
1.1137e-48	1.33417	0.119	0.043	3.08595e-44	Tumor - Cell Cycle - G1/S	ADSL
1.21899e-48	0.782943	0.271	0.142	3.37771e-44	Tumor - Cell Cycle - G1/S	KCNQ1OT1
1.26368e-48	1.05055	0.168	0.072	3.50152e-44	Tumor - Cell Cycle - G1/S	SNRPA
1.45245e-48	0.800831	0.268	0.138	4.02458e-44	Tumor - Cell Cycle - G1/S	TIMM10
1.6956e-48	0.835838	0.264	0.135	4.69835e-44	Tumor - Cell Cycle - G1/S	TMED3
1.90106e-48	0.941988	0.213	0.101	5.26766e-44	Tumor - Cell Cycle - G1/S	ELAVL1
1.96627e-48	1.0843	0.16	0.067	5.44833e-44	Tumor - Cell Cycle - G1/S	SAMD1
2.26893e-48	1.0165	0.229	0.113	6.28697e-44	Tumor - Cell Cycle - G1/S	DMAC1
2.28373e-48	1.37933	0.115	0.042	6.328e-44	Tumor - Cell Cycle - G1/S	FRMD4A
2.33304e-48	-0.769092	0.655	0.763	6.46461e-44	Tumor - Cell Cycle - G1/S	DDX5
2.6129e-48	-0.474508	0.971	0.958	7.24007e-44	Tumor - Cell Cycle - G1/S	RPS21
2.76345e-48	1.87953	0.062	0.016	7.65723e-44	Tumor - Cell Cycle - G1/S	FOXRED2
2.82536e-48	-2.0866	0.075	0.222	7.82878e-44	Tumor - Cell Cycle - G1/S	CLK1
3.00832e-48	1.12972	0.16	0.067	8.33574e-44	Tumor - Cell Cycle - G1/S	LMF2
3.55215e-48	-9.0693	0	0.116	9.84264e-44	Tumor - Cell Cycle - G1/S	GPR183
3.86071e-48	0.976562	0.197	0.09	1.06977e-43	Tumor - Cell Cycle - G1/S	MPST
4.25592e-48	0.696663	0.397	0.237	1.17927e-43	Tumor - Cell Cycle - G1/S	TALDO1
4.59953e-48	1.24064	0.136	0.053	1.27448e-43	Tumor - Cell Cycle - G1/S	CENPB
5.3948e-48	1.27065	0.122	0.045	1.49485e-43	Tumor - Cell Cycle - G1/S	WEE1
5.6358e-48	0.30799	0.943	0.824	1.56162e-43	Tumor - Cell Cycle - G1/S	SRP14
7.08057e-48	0.815098	0.262	0.135	1.96196e-43	Tumor - Cell Cycle - G1/S	TSTA3
7.67533e-48	1.68261	0.079	0.023	2.12676e-43	Tumor - Cell Cycle - G1/S	SOX5
9.02656e-48	-6.91682	0.001	0.116	2.50117e-43	Tumor - Cell Cycle - G1/S	FMNL1
9.09402e-48	1.72487	0.068	0.018	2.51986e-43	Tumor - Cell Cycle - G1/S	SPDL1
9.93949e-48	1.46313	0.096	0.032	2.75413e-43	Tumor - Cell Cycle - G1/S	YAE1D1
1.00854e-47	0.602195	0.617	0.466	2.79456e-43	Tumor - Cell Cycle - G1/S	CALR
1.03923e-47	1.43293	0.094	0.031	2.8796e-43	Tumor - Cell Cycle - G1/S	TTC39A
1.21284e-47	1.12191	0.159	0.067	3.36067e-43	Tumor - Cell Cycle - G1/S	ENOPH1
1.32713e-47	1.33607	0.117	0.043	3.67734e-43	Tumor - Cell Cycle - G1/S	POLR2D
1.92915e-47	1.48973	0.092	0.03	5.34548e-43	Tumor - Cell Cycle - G1/S	ITGA2
1.95688e-47	2.86129	0.025	0.003	5.42231e-43	Tumor - Cell Cycle - G1/S	HP
1.98879e-47	1.23052	0.135	0.053	5.51073e-43	Tumor - Cell Cycle - G1/S	NDUFAF6
2.11112e-47	1.02791	0.179	0.08	5.84969e-43	Tumor - Cell Cycle - G1/S	RARS
2.28023e-47	0.521689	0.469	0.29	6.31829e-43	Tumor - Cell Cycle - G1/S	COPS9
2.68194e-47	1.09659	0.13	0.05	7.43138e-43	Tumor - Cell Cycle - G1/S	TNNT1
2.80263e-47	1.11828	0.159	0.067	7.7658e-43	Tumor - Cell Cycle - G1/S	MRPS18A
2.84919e-47	1.50769	0.096	0.032	7.89483e-43	Tumor - Cell Cycle - G1/S	BRAT1
2.97897e-47	1.09448	0.17	0.075	8.25443e-43	Tumor - Cell Cycle - G1/S	SQLE
3.05921e-47	1.04086	0.144	0.058	8.47675e-43	Tumor - Cell Cycle - G1/S	ECM1
3.06792e-47	0.780412	0.254	0.129	8.5009e-43	Tumor - Cell Cycle - G1/S	CLPP
3.18587e-47	1.74473	0.072	0.02	8.82772e-43	Tumor - Cell Cycle - G1/S	AKAP6
3.1931e-47	1.43728	0.101	0.035	8.84776e-43	Tumor - Cell Cycle - G1/S	CPSF4
3.26453e-47	0.869515	0.216	0.103	9.04568e-43	Tumor - Cell Cycle - G1/S	NDUFAF2
3.32888e-47	2.53934	0.028	0.004	9.224e-43	Tumor - Cell Cycle - G1/S	DNAH9
3.34515e-47	1.91768	0.053	0.013	9.26907e-43	Tumor - Cell Cycle - G1/S	PRR11
3.38194e-47	0.646258	0.45	0.283	9.37103e-43	Tumor - Cell Cycle - G1/S	SF3B5
3.47277e-47	-7.85958	0	0.114	9.62271e-43	Tumor - Cell Cycle - G1/S	APBB1IP
3.88952e-47	0.763052	0.281	0.148	1.07775e-42	Tumor - Cell Cycle - G1/S	SYPL1
4.70465e-47	1.00615	0.198	0.092	1.30361e-42	Tumor - Cell Cycle - G1/S	ABCE1
4.86288e-47	1.5096	0.092	0.03	1.34746e-42	Tumor - Cell Cycle - G1/S	THEM6
4.87241e-47	0.481398	0.543	0.35	1.3501e-42	Tumor - Cell Cycle - G1/S	BRK1
6.21566e-47	-1.80769	0.141	0.293	1.7223e-42	Tumor - Cell Cycle - G1/S	DDX3X
6.99351e-47	2.35218	0.036	0.006	1.93783e-42	Tumor - Cell Cycle - G1/S	PPP1R1C
8.02988e-47	-5.37331	0.004	0.119	2.225e-42	Tumor - Cell Cycle - G1/S	DOK2
8.62185e-47	0.612452	0.377	0.22	2.38903e-42	Tumor - Cell Cycle - G1/S	MRPL52
9.31353e-47	1.70745	0.065	0.018	2.58069e-42	Tumor - Cell Cycle - G1/S	PSRC1
9.52061e-47	1.47961	0.099	0.034	2.63806e-42	Tumor - Cell Cycle - G1/S	SMIM13
1.12211e-46	1.11624	0.125	0.048	3.10924e-42	Tumor - Cell Cycle - G1/S	EFNB2
1.1775e-46	0.705932	0.33	0.186	3.26273e-42	Tumor - Cell Cycle - G1/S	KDELR1
1.1906e-46	-3.05923	0.021	0.147	3.29903e-42	Tumor - Cell Cycle - G1/S	LBH
1.33205e-46	2.47325	0.033	0.006	3.69097e-42	Tumor - Cell Cycle - G1/S	SEMA3A
1.3747e-46	1.61413	0.077	0.023	3.80916e-42	Tumor - Cell Cycle - G1/S	SPATA33
1.40431e-46	-4.68593	0.006	0.122	3.89121e-42	Tumor - Cell Cycle - G1/S	SLC38A1
1.4159e-46	-8.24562	0	0.112	3.92331e-42	Tumor - Cell Cycle - G1/S	CRIP1
1.5436e-46	1.01242	0.186	0.085	4.27715e-42	Tumor - Cell Cycle - G1/S	SLC39A7
1.7573e-46	0.67873	0.242	0.12	4.8693e-42	Tumor - Cell Cycle - G1/S	GSTM3
1.78792e-46	1.20842	0.135	0.054	4.95413e-42	Tumor - Cell Cycle - G1/S	THUMPD3
1.89854e-46	0.919509	0.247	0.127	5.26065e-42	Tumor - Cell Cycle - G1/S	NARS
1.95744e-46	-6.73339	0.007	0.123	5.42387e-42	Tumor - Cell Cycle - G1/S	PLCG2
2.07487e-46	-6.10684	0.002	0.115	5.74925e-42	Tumor - Cell Cycle - G1/S	CD247
2.13855e-46	1.32466	0.231	0.121	5.92572e-42	Tumor - Cell Cycle - G1/S	ZBTB38
2.46317e-46	0.644629	0.155	0.064	6.82519e-42	Tumor - Cell Cycle - G1/S	PRRX1
2.55614e-46	0.272319	1	0.995	7.08282e-42	Tumor - Cell Cycle - G1/S	RPS2
2.66183e-46	1.02246	0.146	0.06	7.37567e-42	Tumor - Cell Cycle - G1/S	C9orf3
2.87942e-46	1.73824	0.069	0.02	7.9786e-42	Tumor - Cell Cycle - G1/S	NUP205
3.19705e-46	2.7533	0.023	0.003	8.8587e-42	Tumor - Cell Cycle - G1/S	LINC02119
3.42605e-46	2.31054	0.036	0.007	9.49324e-42	Tumor - Cell Cycle - G1/S	CIT
3.47543e-46	0.737937	0.268	0.139	9.63006e-42	Tumor - Cell Cycle - G1/S	CYB5R3
3.61253e-46	-1.65778	0.123	0.273	1.001e-41	Tumor - Cell Cycle - G1/S	WSB1
3.79229e-46	0.675745	0.329	0.184	1.0508e-41	Tumor - Cell Cycle - G1/S	MPC2
4.18362e-46	1.21794	0.139	0.056	1.15924e-41	Tumor - Cell Cycle - G1/S	CCDC14
4.36486e-46	0.803183	0.236	0.118	1.20946e-41	Tumor - Cell Cycle - G1/S	NFIC
4.69942e-46	1.84455	0.055	0.013	1.30216e-41	Tumor - Cell Cycle - G1/S	ARHGAP11A
5.35512e-46	1.0689	0.172	0.076	1.48385e-41	Tumor - Cell Cycle - G1/S	SWI5
5.47833e-46	1.09105	0.19	0.089	1.51799e-41	Tumor - Cell Cycle - G1/S	ECI1
6.62943e-46	1.59083	0.08	0.025	1.83695e-41	Tumor - Cell Cycle - G1/S	TEAD2
7.22805e-46	0.358561	0.628	0.412	2.00282e-41	Tumor - Cell Cycle - G1/S	ATP5F1D
8.40615e-46	2.34463	0.034	0.006	2.32926e-41	Tumor - Cell Cycle - G1/S	CKMT2
8.91347e-46	1.63563	0.076	0.023	2.46983e-41	Tumor - Cell Cycle - G1/S	SNX7
9.73744e-46	-6.89691	0.001	0.112	2.69815e-41	Tumor - Cell Cycle - G1/S	TRAF3IP3
1.12141e-45	1.96161	0.052	0.012	3.10733e-41	Tumor - Cell Cycle - G1/S	PDE1A
1.1677e-45	1.50007	0.088	0.029	3.23557e-41	Tumor - Cell Cycle - G1/S	CENPL
1.17334e-45	0.819834	0.162	0.069	3.2512e-41	Tumor - Cell Cycle - G1/S	CADM1
1.2966e-45	1.0181	0.17	0.075	3.59274e-41	Tumor - Cell Cycle - G1/S	GLMP
1.5581e-45	-0.619948	0.24	0.116	4.31733e-41	Tumor - Cell Cycle - G1/S	DCT
1.94686e-45	1.02545	0.17	0.075	5.39455e-41	Tumor - Cell Cycle - G1/S	TMEM9
2.06557e-45	2.13505	0.049	0.011	5.72348e-41	Tumor - Cell Cycle - G1/S	SPAG5
2.08044e-45	-5.23209	0.002	0.114	5.76469e-41	Tumor - Cell Cycle - G1/S	PIK3IP1
2.21283e-45	1.77634	0.058	0.015	6.13152e-41	Tumor - Cell Cycle - G1/S	KNL1
2.27936e-45	0.923171	0.211	0.102	6.31588e-41	Tumor - Cell Cycle - G1/S	CARD19
3.00412e-45	-3.49276	0.015	0.135	8.32413e-41	Tumor - Cell Cycle - G1/S	TNFAIP8
3.09352e-45	-2.85474	0.12	0.26	8.57182e-41	Tumor - Cell Cycle - G1/S	HLA-DPB1
3.13172e-45	0.681437	0.369	0.218	8.67769e-41	Tumor - Cell Cycle - G1/S	BCAP31
3.21516e-45	0.923973	0.209	0.101	8.90889e-41	Tumor - Cell Cycle - G1/S	MRPL9
3.42123e-45	-3.78532	0.01	0.127	9.47989e-41	Tumor - Cell Cycle - G1/S	FOSL2
3.56181e-45	0.82239	0.371	0.229	9.86942e-41	Tumor - Cell Cycle - G1/S	RWDD1
4.30109e-45	1.41149	0.105	0.038	1.19179e-40	Tumor - Cell Cycle - G1/S	P3H1
4.79475e-45	1.03219	0.224	0.113	1.32858e-40	Tumor - Cell Cycle - G1/S	SLC20A1
5.98162e-45	1.30528	0.117	0.044	1.65745e-40	Tumor - Cell Cycle - G1/S	CD276
6.19686e-45	0.992438	0.197	0.093	1.71709e-40	Tumor - Cell Cycle - G1/S	ALG5
6.83777e-45	0.682697	0.117	0.044	1.89468e-40	Tumor - Cell Cycle - G1/S	SFRP1
7.75036e-45	0.968149	0.182	0.083	2.14755e-40	Tumor - Cell Cycle - G1/S	MRPL2
1.01315e-44	-5.70648	0.003	0.114	2.80733e-40	Tumor - Cell Cycle - G1/S	PRDM1
1.0375e-44	-2.26635	0.063	0.2	2.87481e-40	Tumor - Cell Cycle - G1/S	SOCS3
1.03769e-44	0.614576	0.284	0.15	2.87534e-40	Tumor - Cell Cycle - G1/S	PRAME
1.05664e-44	1.06045	0.177	0.081	2.92784e-40	Tumor - Cell Cycle - G1/S	NTPCR
1.22397e-44	-0.9489	0.512	0.658	3.39149e-40	Tumor - Cell Cycle - G1/S	SAT1
1.30792e-44	1.75375	0.066	0.018	3.62413e-40	Tumor - Cell Cycle - G1/S	SLC25A40
1.53865e-44	1.68892	0.072	0.021	4.26345e-40	Tumor - Cell Cycle - G1/S	RFWD3
1.64584e-44	1.02648	0.186	0.086	4.56044e-40	Tumor - Cell Cycle - G1/S	SF3A3
1.6904e-44	0.656851	0.273	0.144	4.68393e-40	Tumor - Cell Cycle - G1/S	RALA
1.70041e-44	-5.80977	0.002	0.111	4.71165e-40	Tumor - Cell Cycle - G1/S	DOCK8
1.84427e-44	0.866817	0.256	0.135	5.11028e-40	Tumor - Cell Cycle - G1/S	COPS5
2.03844e-44	-2.45101	0.123	0.263	5.64831e-40	Tumor - Cell Cycle - G1/S	RGS1
2.1563e-44	1.15466	0.142	0.059	5.97489e-40	Tumor - Cell Cycle - G1/S	CDK16
2.39578e-44	0.348455	0.625	0.41	6.63846e-40	Tumor - Cell Cycle - G1/S	TMEM258
2.45272e-44	1.11528	0.171	0.077	6.79625e-40	Tumor - Cell Cycle - G1/S	PPA2
2.62291e-44	1.74766	0.064	0.018	7.26782e-40	Tumor - Cell Cycle - G1/S	TTLL12
2.66927e-44	1.74146	0.066	0.018	7.39629e-40	Tumor - Cell Cycle - G1/S	SHC4
2.75957e-44	-3.32851	0.02	0.14	7.64649e-40	Tumor - Cell Cycle - G1/S	ADGRE5
2.78234e-44	1.26116	0.117	0.044	7.70958e-40	Tumor - Cell Cycle - G1/S	ALDH7A1
2.83569e-44	1.78973	0.053	0.013	7.85742e-40	Tumor - Cell Cycle - G1/S	CEP55
2.8973e-44	1.0005	0.181	0.083	8.02813e-40	Tumor - Cell Cycle - G1/S	RRP15
3.77361e-44	1.06472	0.174	0.08	1.04563e-39	Tumor - Cell Cycle - G1/S	GATAD1
3.79422e-44	0.791921	0.26	0.137	1.05134e-39	Tumor - Cell Cycle - G1/S	AUP1
3.86962e-44	0.986498	0.102	0.036	1.07223e-39	Tumor - Cell Cycle - G1/S	PLOD2
4.01035e-44	1.03019	0.165	0.073	1.11123e-39	Tumor - Cell Cycle - G1/S	ZDHHC12
4.16621e-44	0.625162	0.328	0.185	1.15442e-39	Tumor - Cell Cycle - G1/S	DGUOK
4.66643e-44	-2.42626	0.042	0.171	1.29302e-39	Tumor - Cell Cycle - G1/S	FYN
6.32712e-44	0.560637	0.409	0.246	1.75318e-39	Tumor - Cell Cycle - G1/S	OSTC
6.46995e-44	-0.486893	0.743	0.821	1.79276e-39	Tumor - Cell Cycle - G1/S	RPL36AL
7.26721e-44	1.64938	0.073	0.022	2.01367e-39	Tumor - Cell Cycle - G1/S	DHTKD1
8.0481e-44	0.639178	0.368	0.219	2.23005e-39	Tumor - Cell Cycle - G1/S	TPR
8.39146e-44	1.04062	0.088	0.029	2.32519e-39	Tumor - Cell Cycle - G1/S	CDC20
1.08903e-43	1.20573	0.118	0.045	3.0176e-39	Tumor - Cell Cycle - G1/S	BCL2L12
1.09583e-43	0.862093	0.233	0.119	3.03644e-39	Tumor - Cell Cycle - G1/S	TMEM70
1.26514e-43	1.6633	0.041	0.009	3.50557e-39	Tumor - Cell Cycle - G1/S	ACTG2
1.34304e-43	0.773366	0.282	0.154	3.72144e-39	Tumor - Cell Cycle - G1/S	ZNF428
1.41593e-43	0.845231	0.235	0.12	3.92341e-39	Tumor - Cell Cycle - G1/S	MRPL11
1.41643e-43	-7.01522	0.001	0.107	3.92479e-39	Tumor - Cell Cycle - G1/S	PTGER4
1.45939e-43	1.69564	0.067	0.019	4.04382e-39	Tumor - Cell Cycle - G1/S	LRRC45
1.75704e-43	0.664553	0.306	0.17	4.86857e-39	Tumor - Cell Cycle - G1/S	TECR
1.82702e-43	-1.26614	0.135	0.291	5.06249e-39	Tumor - Cell Cycle - G1/S	IRF1
1.83701e-43	0.925706	0.252	0.135	5.09018e-39	Tumor - Cell Cycle - G1/S	NBL1
2.00366e-43	1.33153	0.1	0.036	5.55195e-39	Tumor - Cell Cycle - G1/S	CCL28
2.06371e-43	0.748519	0.285	0.156	5.71832e-39	Tumor - Cell Cycle - G1/S	HM13
2.16947e-43	0.580838	0.369	0.216	6.0114e-39	Tumor - Cell Cycle - G1/S	RHOC
2.24351e-43	-1.95715	0.087	0.225	6.21655e-39	Tumor - Cell Cycle - G1/S	AHNAK
2.26096e-43	1.28073	0.121	0.047	6.2649e-39	Tumor - Cell Cycle - G1/S	RNF8
2.54175e-43	1.15747	0.132	0.054	7.04294e-39	Tumor - Cell Cycle - G1/S	DUSP12
3.24767e-43	-3.61382	0.014	0.127	8.99896e-39	Tumor - Cell Cycle - G1/S	NABP1
3.79413e-43	0.743483	0.263	0.14	1.05132e-38	Tumor - Cell Cycle - G1/S	HDGF
4.21795e-43	-2.51713	0.105	0.238	1.16875e-38	Tumor - Cell Cycle - G1/S	CREM
4.53386e-43	1.17802	0.129	0.052	1.25629e-38	Tumor - Cell Cycle - G1/S	MOK
4.68558e-43	-6.48713	0.002	0.108	1.29833e-38	Tumor - Cell Cycle - G1/S	TIGIT
5.04726e-43	1.04239	0.178	0.083	1.39854e-38	Tumor - Cell Cycle - G1/S	CDK6
5.47571e-43	0.853295	0.23	0.118	1.51726e-38	Tumor - Cell Cycle - G1/S	TSNAX
5.96288e-43	0.460292	0.638	0.468	1.65225e-38	Tumor - Cell Cycle - G1/S	EIF3H
9.10782e-43	1.80419	0.05	0.012	2.52369e-38	Tumor - Cell Cycle - G1/S	LIF
1.08215e-42	-5.91672	0.001	0.106	2.99853e-38	Tumor - Cell Cycle - G1/S	CCND2
1.26447e-42	1.15711	0.128	0.051	3.50373e-38	Tumor - Cell Cycle - G1/S	GSTA4
1.32782e-42	0.782537	0.26	0.139	3.67925e-38	Tumor - Cell Cycle - G1/S	CRTAP
1.32827e-42	1.60529	0.077	0.024	3.68049e-38	Tumor - Cell Cycle - G1/S	MYO19
1.36392e-42	0.795674	0.252	0.133	3.7793e-38	Tumor - Cell Cycle - G1/S	SUGT1
1.36918e-42	1.12562	0.12	0.047	3.79386e-38	Tumor - Cell Cycle - G1/S	TRIM2
1.39259e-42	0.717681	0.053	0.014	3.85873e-38	Tumor - Cell Cycle - G1/S	PLA2G2A
1.43316e-42	1.09847	0.143	0.061	3.97115e-38	Tumor - Cell Cycle - G1/S	MYO1C
1.47498e-42	-4.8698	0.005	0.112	4.08703e-38	Tumor - Cell Cycle - G1/S	PTPN7
1.51005e-42	1.19414	0.135	0.056	4.1842e-38	Tumor - Cell Cycle - G1/S	GSS
1.68832e-42	1.9404	0.048	0.011	4.67815e-38	Tumor - Cell Cycle - G1/S	CD163L1
2.0757e-42	-2.45303	0.026	0.145	5.75156e-38	Tumor - Cell Cycle - G1/S	ITM2A
2.50471e-42	0.502084	0.488	0.319	6.94031e-38	Tumor - Cell Cycle - G1/S	PDIA3
2.6581e-42	1.06504	0.17	0.078	7.36532e-38	Tumor - Cell Cycle - G1/S	SNRNP40
2.70048e-42	-4.10488	0.031	0.149	7.48276e-38	Tumor - Cell Cycle - G1/S	HLA-DQA1
2.78215e-42	2.08376	0.042	0.009	7.70905e-38	Tumor - Cell Cycle - G1/S	DZIP1
3.27134e-42	0.23058	0.983	0.92	9.06456e-38	Tumor - Cell Cycle - G1/S	SERF2
3.34632e-42	0.96657	0.178	0.083	9.27232e-38	Tumor - Cell Cycle - G1/S	TRAF4
4.11218e-42	1.13416	0.114	0.044	1.13944e-37	Tumor - Cell Cycle - G1/S	TMEM54
4.15466e-42	-1.76442	0.072	0.207	1.15122e-37	Tumor - Cell Cycle - G1/S	HLA-F
4.70183e-42	0.820156	0.268	0.147	1.30283e-37	Tumor - Cell Cycle - G1/S	PSMG2
5.41565e-42	2.30293	0.039	0.008	1.50062e-37	Tumor - Cell Cycle - G1/S	NRXN1
6.90552e-42	0.845576	0.23	0.118	1.91345e-37	Tumor - Cell Cycle - G1/S	ZCCHC17
7.17651e-42	0.777304	0.307	0.178	1.98854e-37	Tumor - Cell Cycle - G1/S	UPP1
7.27697e-42	0.728105	0.265	0.143	2.01637e-37	Tumor - Cell Cycle - G1/S	PSMC4
7.31262e-42	0.878074	0.189	0.09	2.02625e-37	Tumor - Cell Cycle - G1/S	SHMT2
7.63665e-42	1.06371	0.16	0.072	2.11604e-37	Tumor - Cell Cycle - G1/S	PNKP
7.70188e-42	1.2468	0.11	0.042	2.13411e-37	Tumor - Cell Cycle - G1/S	PNPLA4
8.15651e-42	-1.43554	0.125	0.27	2.26009e-37	Tumor - Cell Cycle - G1/S	N4BP2L2
8.27127e-42	0.508623	0.409	0.248	2.29189e-37	Tumor - Cell Cycle - G1/S	TRAPPC1
8.31586e-42	-6.62708	0.006	0.112	2.30424e-37	Tumor - Cell Cycle - G1/S	CCL3
9.26727e-42	1.08708	0.146	0.063	2.56787e-37	Tumor - Cell Cycle - G1/S	DEF8
1.013e-41	-2.68496	0.029	0.148	2.80691e-37	Tumor - Cell Cycle - G1/S	USP15
1.05678e-41	-3.80306	0.013	0.123	2.92823e-37	Tumor - Cell Cycle - G1/S	APOBEC3G
1.24483e-41	1.47991	0.088	0.03	3.4493e-37	Tumor - Cell Cycle - G1/S	OSBPL10
1.30285e-41	1.24141	0.113	0.044	3.61008e-37	Tumor - Cell Cycle - G1/S	MBD3
1.35928e-41	1.56129	0.079	0.025	3.76642e-37	Tumor - Cell Cycle - G1/S	DDR1
1.36422e-41	1.14781	0.133	0.055	3.7801e-37	Tumor - Cell Cycle - G1/S	RPP30
1.44563e-41	0.945663	0.189	0.091	4.00571e-37	Tumor - Cell Cycle - G1/S	HIGD1A
1.59852e-41	1.37242	0.101	0.037	4.42935e-37	Tumor - Cell Cycle - G1/S	ZNF672
1.67441e-41	1.58236	0.073	0.023	4.63962e-37	Tumor - Cell Cycle - G1/S	TIMM21
1.77108e-41	-2.89061	0.028	0.145	4.9075e-37	Tumor - Cell Cycle - G1/S	CYLD
1.90202e-41	1.76163	0.066	0.019	5.2703e-37	Tumor - Cell Cycle - G1/S	SASS6
2.14843e-41	0.649415	0.383	0.238	5.95309e-37	Tumor - Cell Cycle - G1/S	TMED10
2.46481e-41	0.682148	0.313	0.18	6.82975e-37	Tumor - Cell Cycle - G1/S	U2SURP
2.6009e-41	1.19872	0.126	0.051	7.20682e-37	Tumor - Cell Cycle - G1/S	TOR3A
2.97408e-41	0.875565	0.177	0.082	8.24088e-37	Tumor - Cell Cycle - G1/S	C1orf21
2.9865e-41	0.792749	0.216	0.108	8.2753e-37	Tumor - Cell Cycle - G1/S	CHPT1
3.16652e-41	1.90983	0.044	0.01	8.7741e-37	Tumor - Cell Cycle - G1/S	UGT2B7
3.42997e-41	2.03671	0.041	0.009	9.50412e-37	Tumor - Cell Cycle - G1/S	UCHL1
3.54839e-41	1.52169	0.08	0.026	9.83224e-37	Tumor - Cell Cycle - G1/S	BTBD3
3.66073e-41	1.28869	0.096	0.034	1.01435e-36	Tumor - Cell Cycle - G1/S	AIF1L
3.92591e-41	1.68813	0.058	0.016	1.08783e-36	Tumor - Cell Cycle - G1/S	MAPK12
3.97123e-41	0.931243	0.162	0.073	1.10039e-36	Tumor - Cell Cycle - G1/S	FKBP9
3.98215e-41	0.526336	0.252	0.132	1.10341e-36	Tumor - Cell Cycle - G1/S	H2AFX
4.06141e-41	0.960217	0.18	0.085	1.12538e-36	Tumor - Cell Cycle - G1/S	CIAO1
5.20663e-41	-2.88605	0.025	0.14	1.4427e-36	Tumor - Cell Cycle - G1/S	FOXP1
5.47197e-41	1.61808	0.076	0.024	1.51623e-36	Tumor - Cell Cycle - G1/S	NCAPD2
6.47061e-41	-2.47428	0.036	0.156	1.79294e-36	Tumor - Cell Cycle - G1/S	RNASET2
7.08256e-41	2.20657	0.036	0.007	1.96251e-36	Tumor - Cell Cycle - G1/S	CHRM3
7.17306e-41	2.1001	0.035	0.007	1.98758e-36	Tumor - Cell Cycle - G1/S	SLC25A10
7.18366e-41	1.13334	0.133	0.056	1.99052e-36	Tumor - Cell Cycle - G1/S	YKT6
7.88883e-41	0.733452	0.288	0.162	2.18592e-36	Tumor - Cell Cycle - G1/S	TRAPPC2L
7.9101e-41	1.099	0.141	0.06	2.19181e-36	Tumor - Cell Cycle - G1/S	RNASEH1
9.09263e-41	0.523481	0.284	0.155	2.51948e-36	Tumor - Cell Cycle - G1/S	TUBB2A
9.10734e-41	1.34381	0.098	0.036	2.52355e-36	Tumor - Cell Cycle - G1/S	TRMU
1.11557e-40	1.87895	0.052	0.013	3.09113e-36	Tumor - Cell Cycle - G1/S	MMS22L
1.18017e-40	0.792348	0.233	0.121	3.27013e-36	Tumor - Cell Cycle - G1/S	RNF187
1.21117e-40	0.563208	0.372	0.224	3.35603e-36	Tumor - Cell Cycle - G1/S	MRPL33
1.48271e-40	-2.76264	0.029	0.144	4.10843e-36	Tumor - Cell Cycle - G1/S	CNOT6L
1.49801e-40	0.521361	0.425	0.265	4.15083e-36	Tumor - Cell Cycle - G1/S	HNRNPM
1.52611e-40	0.851371	0.246	0.132	4.22871e-36	Tumor - Cell Cycle - G1/S	GLRX5
1.70892e-40	1.72016	0.064	0.019	4.73525e-36	Tumor - Cell Cycle - G1/S	MAGEA6
1.73868e-40	0.892659	0.204	0.102	4.8177e-36	Tumor - Cell Cycle - G1/S	HEBP1
1.76102e-40	0.671047	0.351	0.214	4.8796e-36	Tumor - Cell Cycle - G1/S	PLP2
1.96e-40	2.62904	0.022	0.003	5.43097e-36	Tumor - Cell Cycle - G1/S	ALK
1.97244e-40	0.476978	0.572	0.401	5.46543e-36	Tumor - Cell Cycle - G1/S	ATP5MD
2.51299e-40	0.294904	0.673	0.46	6.96324e-36	Tumor - Cell Cycle - G1/S	SEC61B
2.94006e-40	1.5991	0.064	0.019	8.14662e-36	Tumor - Cell Cycle - G1/S	AL355338.1
3.4409e-40	1.7364	0.057	0.015	9.53438e-36	Tumor - Cell Cycle - G1/S	FAM178B
3.65726e-40	0.822603	0.229	0.119	1.01339e-35	Tumor - Cell Cycle - G1/S	PSMD12
4.33427e-40	1.36191	0.097	0.035	1.20098e-35	Tumor - Cell Cycle - G1/S	RPE
4.36884e-40	0.538041	0.342	0.2	1.21056e-35	Tumor - Cell Cycle - G1/S	MRPL18
4.48549e-40	3.05881	0.017	0.002	1.24288e-35	Tumor - Cell Cycle - G1/S	C19orf57
4.49814e-40	1.88587	0.052	0.014	1.24639e-35	Tumor - Cell Cycle - G1/S	PFKFB4
4.61129e-40	1.08079	0.144	0.063	1.27774e-35	Tumor - Cell Cycle - G1/S	CARS2
5.69667e-40	0.826527	0.248	0.134	1.57849e-35	Tumor - Cell Cycle - G1/S	TROVE2
5.89058e-40	1.45828	0.087	0.03	1.63222e-35	Tumor - Cell Cycle - G1/S	SLC35B4
5.93623e-40	0.749775	0.595	0.467	1.64487e-35	Tumor - Cell Cycle - G1/S	ANXA2
6.30259e-40	0.973284	0.16	0.073	1.74638e-35	Tumor - Cell Cycle - G1/S	GPS1
6.43905e-40	0.899592	0.183	0.088	1.7842e-35	Tumor - Cell Cycle - G1/S	SEC13
6.67693e-40	0.86166	0.202	0.101	1.85011e-35	Tumor - Cell Cycle - G1/S	SRSF1
9.34042e-40	1.14543	0.133	0.056	2.58814e-35	Tumor - Cell Cycle - G1/S	SDC4
9.35254e-40	0.677559	0.243	0.128	2.5915e-35	Tumor - Cell Cycle - G1/S	DDX39A
1.04509e-39	1.16051	0.136	0.059	2.89583e-35	Tumor - Cell Cycle - G1/S	PMPCA
1.07313e-39	1.36091	0.085	0.029	2.97354e-35	Tumor - Cell Cycle - G1/S	PACSIN3
1.07879e-39	0.781643	0.232	0.121	2.98923e-35	Tumor - Cell Cycle - G1/S	MRPL28
1.08015e-39	0.316114	0.907	0.765	2.99298e-35	Tumor - Cell Cycle - G1/S	ATP5MC2
1.13466e-39	1.23075	0.11	0.043	3.14402e-35	Tumor - Cell Cycle - G1/S	TACC3
1.43914e-39	1.59142	0.093	0.034	3.98772e-35	Tumor - Cell Cycle - G1/S	CDKAL1
1.68418e-39	1.0387	0.153	0.069	4.66669e-35	Tumor - Cell Cycle - G1/S	AFG3L2
1.73146e-39	0.798796	0.269	0.151	4.79771e-35	Tumor - Cell Cycle - G1/S	LMAN1
1.79265e-39	2.35375	0.03	0.005	4.96725e-35	Tumor - Cell Cycle - G1/S	CCDC15
1.85785e-39	1.26104	0.104	0.04	5.1479e-35	Tumor - Cell Cycle - G1/S	RIDA
1.96187e-39	1.01342	0.136	0.058	5.43614e-35	Tumor - Cell Cycle - G1/S	BAMBI
2.02824e-39	0.888656	0.187	0.091	5.62004e-35	Tumor - Cell Cycle - G1/S	TIMM17B
2.03537e-39	0.939524	0.177	0.084	5.63982e-35	Tumor - Cell Cycle - G1/S	ACBD6
2.21069e-39	-2.68694	0.035	0.15	6.12559e-35	Tumor - Cell Cycle - G1/S	TSPYL2
2.58094e-39	-2.7219	0.029	0.143	7.15153e-35	Tumor - Cell Cycle - G1/S	PIK3R1
3.0285e-39	1.20184	0.099	0.037	8.39166e-35	Tumor - Cell Cycle - G1/S	STRADB
3.08058e-39	1.17702	0.136	0.059	8.53597e-35	Tumor - Cell Cycle - G1/S	EXOSC3
4.06355e-39	0.471439	0.475	0.31	1.12597e-34	Tumor - Cell Cycle - G1/S	ZNF706
4.52371e-39	1.71487	0.06	0.017	1.25347e-34	Tumor - Cell Cycle - G1/S	PUS7
5.50728e-39	1.03644	0.149	0.067	1.52601e-34	Tumor - Cell Cycle - G1/S	FARSA
5.5097e-39	1.51064	0.078	0.026	1.52668e-34	Tumor - Cell Cycle - G1/S	LMNB2
5.61519e-39	-3.77622	0.044	0.159	1.55591e-34	Tumor - Cell Cycle - G1/S	SOD2
5.95448e-39	0.853472	0.192	0.095	1.64993e-34	Tumor - Cell Cycle - G1/S	CRELD2
6.89014e-39	-5.53261	0.004	0.102	1.90919e-34	Tumor - Cell Cycle - G1/S	CD8A
6.94039e-39	0.390729	0.814	0.712	1.92311e-34	Tumor - Cell Cycle - G1/S	S100A11
7.04821e-39	-0.383278	0.994	0.983	1.95299e-34	Tumor - Cell Cycle - G1/S	RPL36
7.58352e-39	0.864773	0.138	0.06	2.10132e-34	Tumor - Cell Cycle - G1/S	UACA
8.91833e-39	1.3128	0.101	0.038	2.47118e-34	Tumor - Cell Cycle - G1/S	ZCCHC24
1.06876e-38	1.27505	0.101	0.038	2.96144e-34	Tumor - Cell Cycle - G1/S	CBY1
1.09965e-38	-4.16582	0.007	0.107	3.04703e-34	Tumor - Cell Cycle - G1/S	TENT5C
1.10226e-38	-2.78282	0.031	0.143	3.05424e-34	Tumor - Cell Cycle - G1/S	CHD2
1.19353e-38	0.844714	0.21	0.108	3.30715e-34	Tumor - Cell Cycle - G1/S	RAB4A
1.30078e-38	0.728348	0.22	0.113	3.60434e-34	Tumor - Cell Cycle - G1/S	FAM210B
1.41252e-38	0.735484	0.256	0.14	3.91396e-34	Tumor - Cell Cycle - G1/S	TFG
1.4366e-38	-5.67889	0.002	0.097	3.98067e-34	Tumor - Cell Cycle - G1/S	AKNA
1.79376e-38	0.937986	0.166	0.078	4.97032e-34	Tumor - Cell Cycle - G1/S	IGSF8
1.84543e-38	1.27345	0.139	0.062	5.11349e-34	Tumor - Cell Cycle - G1/S	CREB3L2
2.00015e-38	-2.73065	0.024	0.133	5.54221e-34	Tumor - Cell Cycle - G1/S	CREBRF
2.43056e-38	1.1614	0.117	0.047	6.73483e-34	Tumor - Cell Cycle - G1/S	SMUG1
2.57463e-38	2.07998	0.037	0.008	7.13403e-34	Tumor - Cell Cycle - G1/S	FANCE
2.60096e-38	1.06942	0.137	0.06	7.20701e-34	Tumor - Cell Cycle - G1/S	TMEM203
2.7486e-38	-6.20838	0.001	0.096	7.61609e-34	Tumor - Cell Cycle - G1/S	SYTL3
2.82231e-38	2.81496	0.018	0.002	7.82034e-34	Tumor - Cell Cycle - G1/S	AUNIP
3.19452e-38	1.38644	0.087	0.031	8.8517e-34	Tumor - Cell Cycle - G1/S	FOSL1
3.31541e-38	0.561437	0.29	0.163	9.18668e-34	Tumor - Cell Cycle - G1/S	FLOT1
3.51273e-38	1.73788	0.055	0.015	9.73342e-34	Tumor - Cell Cycle - G1/S	NRSN2
3.95369e-38	0.461156	0.384	0.233	1.09553e-33	Tumor - Cell Cycle - G1/S	FKBP2
4.00783e-38	1.49373	0.078	0.026	1.11053e-33	Tumor - Cell Cycle - G1/S	TELO2
4.08323e-38	1.31195	0.096	0.036	1.13142e-33	Tumor - Cell Cycle - G1/S	PRADC1
4.60756e-38	1.11228	0.112	0.045	1.27671e-33	Tumor - Cell Cycle - G1/S	APCDD1
5.04519e-38	-2.64281	0.041	0.155	1.39797e-33	Tumor - Cell Cycle - G1/S	SELENOM
5.52449e-38	1.90385	0.044	0.011	1.53078e-33	Tumor - Cell Cycle - G1/S	PARPBP
5.61507e-38	0.850944	0.169	0.08	1.55588e-33	Tumor - Cell Cycle - G1/S	UAP1
6.23361e-38	1.02996	0.162	0.076	1.72727e-33	Tumor - Cell Cycle - G1/S	HTATSF1
7.0809e-38	-2.53471	0.03	0.14	1.96205e-33	Tumor - Cell Cycle - G1/S	AAK1
7.34734e-38	0.788911	0.235	0.126	2.03587e-33	Tumor - Cell Cycle - G1/S	MED4
7.41423e-38	0.565317	0.319	0.186	2.05441e-33	Tumor - Cell Cycle - G1/S	TBCB
9.13308e-38	1.31846	0.092	0.033	2.53068e-33	Tumor - Cell Cycle - G1/S	ENTPD6
9.34803e-38	0.513541	0.113	0.045	2.59024e-33	Tumor - Cell Cycle - G1/S	SLC9A3R2
9.43633e-38	0.669077	0.279	0.157	2.61471e-33	Tumor - Cell Cycle - G1/S	TMEM167A
1.04519e-37	1.524	0.07	0.022	2.89612e-33	Tumor - Cell Cycle - G1/S	TUBB4A
1.11885e-37	1.01883	0.142	0.063	3.10022e-33	Tumor - Cell Cycle - G1/S	RCC1L
1.15632e-37	1.86437	0.048	0.012	3.20403e-33	Tumor - Cell Cycle - G1/S	PHETA2
1.2001e-37	-3.1876	0.018	0.122	3.32536e-33	Tumor - Cell Cycle - G1/S	TIPARP
1.39494e-37	0.743677	0.243	0.132	3.86524e-33	Tumor - Cell Cycle - G1/S	BTF3L4
1.76493e-37	2.10081	0.036	0.008	4.89044e-33	Tumor - Cell Cycle - G1/S	SYCP2
1.92328e-37	1.42684	0.059	0.017	5.32921e-33	Tumor - Cell Cycle - G1/S	DLGAP5
1.93017e-37	-1.5362	0.165	0.298	5.34831e-33	Tumor - Cell Cycle - G1/S	TAF1D
1.9734e-37	-5.21928	0.003	0.097	5.4681e-33	Tumor - Cell Cycle - G1/S	IKZF3
2.00676e-37	3.42991	0.012	0.001	5.56054e-33	Tumor - Cell Cycle - G1/S	TICRR
2.16458e-37	1.30982	0.095	0.035	5.99782e-33	Tumor - Cell Cycle - G1/S	THOC5
2.62659e-37	1.28537	0.098	0.037	7.27803e-33	Tumor - Cell Cycle - G1/S	MRS2
2.72607e-37	-4.7419	0.004	0.099	7.55368e-33	Tumor - Cell Cycle - G1/S	LAT
2.79244e-37	1.7673	0.047	0.012	7.73758e-33	Tumor - Cell Cycle - G1/S	ALDH1B1
2.93333e-37	0.966363	0.162	0.076	8.12798e-33	Tumor - Cell Cycle - G1/S	IARS2
2.93506e-37	-4.96771	0.004	0.098	8.13277e-33	Tumor - Cell Cycle - G1/S	SAMHD1
3.09103e-37	0.586618	0.334	0.199	8.56494e-33	Tumor - Cell Cycle - G1/S	TMED2
3.23622e-37	1.1269	0.125	0.053	8.96725e-33	Tumor - Cell Cycle - G1/S	SCO1
3.25921e-37	0.992028	0.15	0.068	9.03095e-33	Tumor - Cell Cycle - G1/S	GOLIM4
3.26467e-37	-0.321085	0.999	0.991	9.04609e-33	Tumor - Cell Cycle - G1/S	RPS9
3.5398e-37	2.47214	0.025	0.004	9.80844e-33	Tumor - Cell Cycle - G1/S	PRL
3.82206e-37	1.70206	0.051	0.014	1.05905e-32	Tumor - Cell Cycle - G1/S	ATP8A2
3.86576e-37	1.25419	0.076	0.025	1.07116e-32	Tumor - Cell Cycle - G1/S	KRT8
4.01733e-37	0.721295	0.248	0.135	1.11316e-32	Tumor - Cell Cycle - G1/S	DBNL
4.32863e-37	0.611023	0.295	0.17	1.19942e-32	Tumor - Cell Cycle - G1/S	ERGIC3
4.48174e-37	1.99751	0.039	0.009	1.24185e-32	Tumor - Cell Cycle - G1/S	SRR
4.81524e-37	-5.99715	0.001	0.093	1.33426e-32	Tumor - Cell Cycle - G1/S	IL10RA
5.17531e-37	0.70096	0.25	0.137	1.43403e-32	Tumor - Cell Cycle - G1/S	SMC3
5.17978e-37	1.38403	0.088	0.032	1.43527e-32	Tumor - Cell Cycle - G1/S	MTERF3
5.28562e-37	1.08253	0.138	0.061	1.46459e-32	Tumor - Cell Cycle - G1/S	CTNNBIP1
5.36294e-37	0.869978	0.204	0.105	1.48602e-32	Tumor - Cell Cycle - G1/S	ELP5
5.40687e-37	0.465582	0.418	0.266	1.49819e-32	Tumor - Cell Cycle - G1/S	CHMP2A
5.40834e-37	1.25184	0.107	0.043	1.4986e-32	Tumor - Cell Cycle - G1/S	CASP8AP2
5.8463e-37	0.786668	0.204	0.104	1.61995e-32	Tumor - Cell Cycle - G1/S	PIH1D1
6.14085e-37	-2.3523	0.039	0.15	1.70157e-32	Tumor - Cell Cycle - G1/S	TGFB1
6.74069e-37	0.933625	0.144	0.065	1.86778e-32	Tumor - Cell Cycle - G1/S	CKAP2
6.81407e-37	1.08968	0.128	0.055	1.88811e-32	Tumor - Cell Cycle - G1/S	MPHOSPH6
6.99358e-37	0.744141	0.235	0.127	1.93785e-32	Tumor - Cell Cycle - G1/S	PSMD6
8.513e-37	1.5175	0.069	0.022	2.35887e-32	Tumor - Cell Cycle - G1/S	ALX1
8.60582e-37	-7.33613	0.001	0.091	2.38459e-32	Tumor - Cell Cycle - G1/S	LAG3
9.30004e-37	1.07222	0.133	0.058	2.57695e-32	Tumor - Cell Cycle - G1/S	EXOSC5
1.00899e-36	-1.78529	0.079	0.202	2.79581e-32	Tumor - Cell Cycle - G1/S	GPSM3
1.17775e-36	0.755554	0.26	0.146	3.26342e-32	Tumor - Cell Cycle - G1/S	ADH5
1.30075e-36	1.44289	0.072	0.024	3.60424e-32	Tumor - Cell Cycle - G1/S	LGI4
1.3259e-36	-6.20719	0.002	0.093	3.67393e-32	Tumor - Cell Cycle - G1/S	CTSW
1.58357e-36	2.29267	0.03	0.006	4.38793e-32	Tumor - Cell Cycle - G1/S	ATP2A1-AS1
1.59387e-36	1.22876	0.1	0.038	4.41645e-32	Tumor - Cell Cycle - G1/S	RPP25
1.6466e-36	2.17959	0.033	0.007	4.56257e-32	Tumor - Cell Cycle - G1/S	ARSI
1.65738e-36	1.66342	0.045	0.011	4.59243e-32	Tumor - Cell Cycle - G1/S	TNFRSF11B
[truncated: 6,333 more rows]

## Sheet: Tumor - Cell Cycle - G2_M
p_val	avg_log2FC	pct.1	pct.2	p_val_adj	cluster	gene
0	5.20609	0.73	0.04	0	Tumor - Cell Cycle - G2/M	UBE2C
0	3.62182	0.8	0.13	0	Tumor - Cell Cycle - G2/M	CKS1B
0	2.96901	0.835	0.175	0	Tumor - Cell Cycle - G2/M	PTTG1
0	4.55239	0.665	0.038	0	Tumor - Cell Cycle - G2/M	BIRC5
0	5.09414	0.636	0.029	0	Tumor - Cell Cycle - G2/M	CCNB1
0	2.35582	0.89	0.286	0	Tumor - Cell Cycle - G2/M	STMN1
0	4.39	0.644	0.042	0	Tumor - Cell Cycle - G2/M	CDKN3
0	3.91344	0.619	0.053	0	Tumor - Cell Cycle - G2/M	NUSAP1
0	2.51205	0.799	0.243	0	Tumor - Cell Cycle - G2/M	CKS2
0	4.72936	0.57	0.03	0	Tumor - Cell Cycle - G2/M	TOP2A
0	4.82065	0.587	0.05	0	Tumor - Cell Cycle - G2/M	CENPF
0	2.99551	0.68	0.148	0	Tumor - Cell Cycle - G2/M	KPNA2
0	2.19184	0.731	0.205	0	Tumor - Cell Cycle - G2/M	HMGB2
0	3.79911	0.578	0.052	0	Tumor - Cell Cycle - G2/M	UBE2T
0	4.75409	0.533	0.024	0	Tumor - Cell Cycle - G2/M	PBK
0	2.58134	0.717	0.209	0	Tumor - Cell Cycle - G2/M	TUBA1C
0	4.84585	0.511	0.021	0	Tumor - Cell Cycle - G2/M	CCNB2
0	3.58634	0.524	0.052	0	Tumor - Cell Cycle - G2/M	MAD2L1
0	5.17535	0.489	0.017	0	Tumor - Cell Cycle - G2/M	NUF2
0	5.0727	0.488	0.018	0	Tumor - Cell Cycle - G2/M	CDC20
0	1.11882	0.774	0.313	0	Tumor - Cell Cycle - G2/M	S100A1
0	2.06787	0.674	0.221	0	Tumor - Cell Cycle - G2/M	LSM5
0	4.75033	0.469	0.023	0	Tumor - Cell Cycle - G2/M	TPX2
0	2.52761	0.751	0.306	0	Tumor - Cell Cycle - G2/M	UBE2S
0	2.86148	0.523	0.079	0	Tumor - Cell Cycle - G2/M	TYMS
0	2.17914	0.781	0.341	0	Tumor - Cell Cycle - G2/M	TUBB4B
0	2.08883	0.683	0.246	0	Tumor - Cell Cycle - G2/M	JPT1
0	2.1768	0.86	0.429	0	Tumor - Cell Cycle - G2/M	TUBB
0	5.21777	0.441	0.015	0	Tumor - Cell Cycle - G2/M	GTSE1
0	1.87539	0.815	0.403	0	Tumor - Cell Cycle - G2/M	HMGN2
0	2.15651	0.782	0.373	0	Tumor - Cell Cycle - G2/M	NUCKS1
0	5.39171	0.419	0.011	0	Tumor - Cell Cycle - G2/M	CENPA
0	2.06233	0.679	0.272	0	Tumor - Cell Cycle - G2/M	H2AFV
0	1.5779	0.723	0.324	0	Tumor - Cell Cycle - G2/M	MRPL51
0	3.42328	0.441	0.048	0	Tumor - Cell Cycle - G2/M	CENPW
0	-2.10482	0.259	0.65	0	Tumor - Cell Cycle - G2/M	HLA-E
0	1.84736	0.657	0.267	0	Tumor - Cell Cycle - G2/M	RHEB
0	1.77635	0.671	0.284	0	Tumor - Cell Cycle - G2/M	RANBP1
0	2.84221	0.455	0.074	0	Tumor - Cell Cycle - G2/M	DTYMK
0	4.13987	0.409	0.028	0	Tumor - Cell Cycle - G2/M	CDK1
0	4.63439	0.395	0.02	0	Tumor - Cell Cycle - G2/M	AURKA
0	2.40348	0.475	0.107	0	Tumor - Cell Cycle - G2/M	SMC4
0	2.61193	0.435	0.069	0	Tumor - Cell Cycle - G2/M	PCLAF
0	1.50656	0.645	0.284	0	Tumor - Cell Cycle - G2/M	SNRPD1
0	5.60771	0.368	0.008	0	Tumor - Cell Cycle - G2/M	PLK1
0	5.15945	0.368	0.011	0	Tumor - Cell Cycle - G2/M	CDCA3
0	2.315	0.973	0.617	0	Tumor - Cell Cycle - G2/M	TUBA1B
0	0.96692	0.676	0.323	0	Tumor - Cell Cycle - G2/M	S100A13
0	4.33469	0.371	0.018	0	Tumor - Cell Cycle - G2/M	AURKB
0	2.36625	0.536	0.189	0	Tumor - Cell Cycle - G2/M	ARL6IP1
0	1.47057	0.575	0.235	0	Tumor - Cell Cycle - G2/M	LSM3
0	-5.55028	0.034	0.372	0	Tumor - Cell Cycle - G2/M	SRGN
0	1.86199	0.519	0.182	0	Tumor - Cell Cycle - G2/M	SMS
0	1.04085	0.583	0.246	0	Tumor - Cell Cycle - G2/M	MLANA
0	4.94499	0.348	0.013	0	Tumor - Cell Cycle - G2/M	HMMR
0	1.28255	0.69	0.357	0	Tumor - Cell Cycle - G2/M	SNRPE
0	1.36966	0.626	0.294	0	Tumor - Cell Cycle - G2/M	ANAPC11
0	2.64082	0.41	0.08	0	Tumor - Cell Cycle - G2/M	MZT1
0	1.42279	0.555	0.226	0	Tumor - Cell Cycle - G2/M	BEX3
0	5.79732	0.327	0.006	0	Tumor - Cell Cycle - G2/M	NEK2
0	1.20474	0.654	0.334	0	Tumor - Cell Cycle - G2/M	AP2S1
0	1.51099	0.554	0.235	0	Tumor - Cell Cycle - G2/M	MORF4L2
0	1.37121	0.58	0.261	0	Tumor - Cell Cycle - G2/M	HMGA1
0	-3.12363	0.083	0.4	0	Tumor - Cell Cycle - G2/M	PNRC1
0	1.27109	0.651	0.334	0	Tumor - Cell Cycle - G2/M	CBX3
0	1.85631	0.474	0.157	0	Tumor - Cell Cycle - G2/M	CNIH4
0	1.16075	0.589	0.272	0	Tumor - Cell Cycle - G2/M	NME1
0	1.42779	0.554	0.24	0	Tumor - Cell Cycle - G2/M	CCT5
0	1.32562	0.566	0.252	0	Tumor - Cell Cycle - G2/M	POLR2F
0	2.20974	0.408	0.095	0	Tumor - Cell Cycle - G2/M	TMEM106C
0	-2.06712	0.387	0.7	0	Tumor - Cell Cycle - G2/M	JUND
0	-2.47243	0.373	0.685	0	Tumor - Cell Cycle - G2/M	JUNB
0	1.17556	0.604	0.292	0	Tumor - Cell Cycle - G2/M	AP1S2
0	-3.21084	0.127	0.436	0	Tumor - Cell Cycle - G2/M	DUSP1
0	-1.23116	0.454	0.763	0	Tumor - Cell Cycle - G2/M	HLA-C
0	1.25236	0.705	0.396	0	Tumor - Cell Cycle - G2/M	SNRPB
0	1.489	0.542	0.235	0	Tumor - Cell Cycle - G2/M	ILF2
0	3.23493	0.348	0.042	0	Tumor - Cell Cycle - G2/M	HMGB3
0	1.32483	0.662	0.357	0	Tumor - Cell Cycle - G2/M	PTMS
0	0.689634	0.506	0.202	0	Tumor - Cell Cycle - G2/M	PMEL
0	1.19455	0.651	0.35	0	Tumor - Cell Cycle - G2/M	ERH
0	1.59768	0.466	0.166	0	Tumor - Cell Cycle - G2/M	RPA3
0	1.88296	0.428	0.129	0	Tumor - Cell Cycle - G2/M	NUDT1
0	1.8864	0.433	0.136	0	Tumor - Cell Cycle - G2/M	ANP32E
0	3.82951	0.32	0.023	0	Tumor - Cell Cycle - G2/M	MKI67
0	2.80073	0.352	0.058	0	Tumor - Cell Cycle - G2/M	CKAP2
0	2.32299	0.371	0.077	0	Tumor - Cell Cycle - G2/M	CRNDE
0	1.97417	0.968	0.674	0	Tumor - Cell Cycle - G2/M	H2AFZ
0	0.886039	0.683	0.392	0	Tumor - Cell Cycle - G2/M	PRDX6
0	1.48288	0.584	0.293	0	Tumor - Cell Cycle - G2/M	DEK
0	2.17325	0.38	0.09	0	Tumor - Cell Cycle - G2/M	SKA2
0	-8.24661	0.002	0.292	0	Tumor - Cell Cycle - G2/M	PTPRC
0	1.0848	0.73	0.44	0	Tumor - Cell Cycle - G2/M	DBI
0	4.93744	0.298	0.01	0	Tumor - Cell Cycle - G2/M	DLGAP5
0	2.8967	0.326	0.039	0	Tumor - Cell Cycle - G2/M	TK1
0	1.72437	0.462	0.177	0	Tumor - Cell Cycle - G2/M	RAD21
0	1.35973	0.531	0.246	0	Tumor - Cell Cycle - G2/M	BANF1
0	4.48018	0.299	0.017	0	Tumor - Cell Cycle - G2/M	ASPM
0	-7.16257	0.008	0.29	0	Tumor - Cell Cycle - G2/M	CXCR4
0	1.11608	0.538	0.257	0	Tumor - Cell Cycle - G2/M	RAB13
0	-1.28388	0.516	0.797	0	Tumor - Cell Cycle - G2/M	HLA-B
0	-2.80046	0.145	0.426	0	Tumor - Cell Cycle - G2/M	NFKBIA
0	-3.77969	0.071	0.352	0	Tumor - Cell Cycle - G2/M	ZFP36L2
0	4.08133	0.3	0.02	0	Tumor - Cell Cycle - G2/M	SGO2
0	2.52841	0.346	0.066	0	Tumor - Cell Cycle - G2/M	GGH
0	1.382	0.481	0.202	0	Tumor - Cell Cycle - G2/M	LSM4
0	1.33017	0.493	0.215	0	Tumor - Cell Cycle - G2/M	SNRPC
0	1.2523	0.503	0.225	0	Tumor - Cell Cycle - G2/M	PSMB5
0	3.21004	0.312	0.034	0	Tumor - Cell Cycle - G2/M	CENPN
0	4.26797	0.293	0.015	0	Tumor - Cell Cycle - G2/M	CCNA2
0	0.982594	0.647	0.37	0	Tumor - Cell Cycle - G2/M	MGST3
0	1.20358	0.556	0.279	0	Tumor - Cell Cycle - G2/M	SRP9
0	1.30861	0.477	0.201	0	Tumor - Cell Cycle - G2/M	ARPC1A
0	-1.6532	0.464	0.74	0	Tumor - Cell Cycle - G2/M	NEAT1
0	4.17861	0.294	0.018	0	Tumor - Cell Cycle - G2/M	KNSTRN
0	1.09004	0.553	0.278	0	Tumor - Cell Cycle - G2/M	PSMB7
0	0.970707	0.711	0.436	0	Tumor - Cell Cycle - G2/M	ATP5F1B
0	1.236	0.829	0.556	0	Tumor - Cell Cycle - G2/M	RAN
0	-7.47883	0.003	0.274	0	Tumor - Cell Cycle - G2/M	CORO1A
0	-7.31351	0.004	0.273	0	Tumor - Cell Cycle - G2/M	CD52
0	1.02037	0.569	0.305	0	Tumor - Cell Cycle - G2/M	YWHAQ
0	1.03122	0.579	0.315	0	Tumor - Cell Cycle - G2/M	HSBP1
0	0.931399	0.781	0.519	0	Tumor - Cell Cycle - G2/M	ATP5MC3
0	-2.26959	0.165	0.426	0	Tumor - Cell Cycle - G2/M	CYBA
0	1.15958	0.608	0.348	0	Tumor - Cell Cycle - G2/M	SNRPG
0	4.50817	0.272	0.012	0	Tumor - Cell Cycle - G2/M	TROAP
0	1.00122	0.613	0.354	0	Tumor - Cell Cycle - G2/M	YWHAE
0	-2.60517	0.113	0.371	0	Tumor - Cell Cycle - G2/M	MTRNR2L12
0	-3.40303	0.074	0.332	0	Tumor - Cell Cycle - G2/M	ZFP36
0	0.874068	0.58	0.322	0	Tumor - Cell Cycle - G2/M	ELOC
0	1.20305	0.801	0.544	0	Tumor - Cell Cycle - G2/M	SLC25A5
0	-5.56459	0.011	0.265	0	Tumor - Cell Cycle - G2/M	LAPTM5
0	1.13066	0.757	0.503	0	Tumor - Cell Cycle - G2/M	LMNA
0	1.03574	0.524	0.27	0	Tumor - Cell Cycle - G2/M	NDUFA6
0	1.02888	0.566	0.312	0	Tumor - Cell Cycle - G2/M	ATOX1
0	1.22826	0.901	0.648	0	Tumor - Cell Cycle - G2/M	GSTP1
0	1.67992	0.375	0.122	0	Tumor - Cell Cycle - G2/M	DDX39A
0	1.01732	0.783	0.532	0	Tumor - Cell Cycle - G2/M	COX8A
0	-5.35455	0.017	0.267	0	Tumor - Cell Cycle - G2/M	TNFAIP3
0	3.67191	0.271	0.022	0	Tumor - Cell Cycle - G2/M	NDC80
0	1.0065	0.604	0.355	0	Tumor - Cell Cycle - G2/M	RBX1
0	-5.09094	0.019	0.267	0	Tumor - Cell Cycle - G2/M	IL32
0	4.63592	0.26	0.012	0	Tumor - Cell Cycle - G2/M	KIF23
0	1.962	0.5	0.255	0	Tumor - Cell Cycle - G2/M	HIST1H4C
0	1.21805	0.421	0.176	0	Tumor - Cell Cycle - G2/M	NME4
0	0.930026	0.69	0.445	0	Tumor - Cell Cycle - G2/M	SEM1
0	1.42762	0.955	0.711	0	Tumor - Cell Cycle - G2/M	LGALS1
0	1.09593	0.49	0.247	0	Tumor - Cell Cycle - G2/M	TXNDC17
0	1.05812	0.51	0.268	0	Tumor - Cell Cycle - G2/M	UBE2L3
0	-7.0707	0.004	0.245	0	Tumor - Cell Cycle - G2/M	HCST
0	-3.16892	0.567	0.807	0	Tumor - Cell Cycle - G2/M	TMSB4X
0	0.962011	0.616	0.377	0	Tumor - Cell Cycle - G2/M	RBM8A
0	1.13129	0.5	0.261	0	Tumor - Cell Cycle - G2/M	CCT6A
0	0.999295	0.531	0.293	0	Tumor - Cell Cycle - G2/M	PSMB4
0	1.26995	0.471	0.233	0	Tumor - Cell Cycle - G2/M	MDH1
0	1.1137	0.459	0.222	0	Tumor - Cell Cycle - G2/M	NDUFAF3
0	1.08531	0.501	0.264	0	Tumor - Cell Cycle - G2/M	SNRPD3
0	0.702112	0.815	0.579	0	Tumor - Cell Cycle - G2/M	TXN
0	5.26473	0.242	0.006	0	Tumor - Cell Cycle - G2/M	PIMREG
0	4.10783	0.252	0.018	0	Tumor - Cell Cycle - G2/M	CENPE
0	1.58979	0.939	0.706	0	Tumor - Cell Cycle - G2/M	CALM2
0	-1.72302	0.53	0.763	0	Tumor - Cell Cycle - G2/M	BTG1
0	1.3183	0.409	0.177	0	Tumor - Cell Cycle - G2/M	NDUFS2
0	1.18398	0.426	0.194	0	Tumor - Cell Cycle - G2/M	EIF4EBP1
0	1.18201	0.425	0.193	0	Tumor - Cell Cycle - G2/M	MDK
0	0.925089	0.673	0.442	0	Tumor - Cell Cycle - G2/M	ATP5MF
0	4.84139	0.24	0.009	0	Tumor - Cell Cycle - G2/M	KIF2C
0	1.37427	0.403	0.173	0	Tumor - Cell Cycle - G2/M	FDPS
0	5.29812	0.236	0.006	0	Tumor - Cell Cycle - G2/M	DEPDC1
0	1.25167	0.43	0.201	0	Tumor - Cell Cycle - G2/M	DUT
0	1.17238	0.451	0.223	0	Tumor - Cell Cycle - G2/M	COX17
0	1.60089	0.361	0.133	0	Tumor - Cell Cycle - G2/M	HMG20B
0	1.11547	0.459	0.232	0	Tumor - Cell Cycle - G2/M	PSMB2
0	2.48563	0.284	0.06	0	Tumor - Cell Cycle - G2/M	PHF19
0	1.64045	0.344	0.121	0	Tumor - Cell Cycle - G2/M	COMMD4
0	1.54255	0.372	0.151	0	Tumor - Cell Cycle - G2/M	VDAC3
0	4.11638	0.235	0.014	0	Tumor - Cell Cycle - G2/M	SGO1
0	1.30528	0.403	0.183	0	Tumor - Cell Cycle - G2/M	UQCC2
0	4.55022	0.229	0.01	0	Tumor - Cell Cycle - G2/M	CDCA8
0	2.51329	0.271	0.053	0	Tumor - Cell Cycle - G2/M	CDC25B
0	1.37645	0.368	0.15	0	Tumor - Cell Cycle - G2/M	CDK4
0	4.04269	0.23	0.014	0	Tumor - Cell Cycle - G2/M	KIFC1
0	1.03154	0.375	0.163	0	Tumor - Cell Cycle - G2/M	CHCHD6
0	1.18954	0.383	0.172	0	Tumor - Cell Cycle - G2/M	MLF2
0	2.33629	0.259	0.048	0	Tumor - Cell Cycle - G2/M	CENPM
0	4.8708	0.219	0.009	0	Tumor - Cell Cycle - G2/M	ANLN
0	1.16518	0.791	0.582	0	Tumor - Cell Cycle - G2/M	LDHB
0	1.45034	0.33	0.122	0	Tumor - Cell Cycle - G2/M	POLD2
0	1.59604	0.353	0.146	0	Tumor - Cell Cycle - G2/M	MSRB2
0	1.49504	0.339	0.133	0	Tumor - Cell Cycle - G2/M	RAB32
0	1.4033	0.328	0.123	0	Tumor - Cell Cycle - G2/M	COPRS
0	0.811989	0.947	0.742	0	Tumor - Cell Cycle - G2/M	CD63
0	4.30894	0.214	0.011	0	Tumor - Cell Cycle - G2/M	PRC1
0	0.82844	0.735	0.532	0	Tumor - Cell Cycle - G2/M	NDUFB2
0	1.25649	0.765	0.562	0	Tumor - Cell Cycle - G2/M	MT2A
0	2.15053	0.265	0.063	0	Tumor - Cell Cycle - G2/M	RPL39L
0	0.937619	0.873	0.672	0	Tumor - Cell Cycle - G2/M	TPI1
0	1.43225	0.33	0.13	0	Tumor - Cell Cycle - G2/M	SNCA
0	0.892678	0.72	0.52	0	Tumor - Cell Cycle - G2/M	PKM
0	2.47925	0.244	0.045	0	Tumor - Cell Cycle - G2/M	CCDC34
0	3.99512	0.212	0.013	0	Tumor - Cell Cycle - G2/M	SPC25
0	4.31254	0.209	0.01	0	Tumor - Cell Cycle - G2/M	FOXM1
0	1.30288	0.339	0.143	0	Tumor - Cell Cycle - G2/M	CCDC167
0	2.34721	0.249	0.054	0	Tumor - Cell Cycle - G2/M	KIF20B
0	2.63973	0.23	0.038	0	Tumor - Cell Cycle - G2/M	TACC3
0	2.22428	0.243	0.051	0	Tumor - Cell Cycle - G2/M	KIF22
0	2.90939	0.217	0.027	0	Tumor - Cell Cycle - G2/M	ZWINT
0	0.710298	0.903	0.714	0	Tumor - Cell Cycle - G2/M	UQCRH
0	4.81388	0.196	0.007	0	Tumor - Cell Cycle - G2/M	HJURP
0	0.918381	0.767	0.579	0	Tumor - Cell Cycle - G2/M	RAC1
0	1.38992	0.324	0.136	0	Tumor - Cell Cycle - G2/M	HDGF
0	2.03591	0.26	0.073	0	Tumor - Cell Cycle - G2/M	DBF4
0	1.51116	0.291	0.106	0	Tumor - Cell Cycle - G2/M	TPRKB
0	4.63462	0.192	0.007	0	Tumor - Cell Cycle - G2/M	CKAP2L
0	2.16519	0.236	0.051	0	Tumor - Cell Cycle - G2/M	SMC2
0	3.74094	0.197	0.015	0	Tumor - Cell Cycle - G2/M	RACGAP1
0	1.56214	0.272	0.091	0	Tumor - Cell Cycle - G2/M	MAGOHB
0	0.905644	0.73	0.549	0	Tumor - Cell Cycle - G2/M	COX7A2
0	0.747565	0.934	0.755	0	Tumor - Cell Cycle - G2/M	NDUFA4
0	3.88818	0.191	0.013	0	Tumor - Cell Cycle - G2/M	PSRC1
0	4.4321	0.186	0.008	0	Tumor - Cell Cycle - G2/M	PRR11
0	-0.906273	0.663	0.84	0	Tumor - Cell Cycle - G2/M	HLA-A
0	1.50666	0.269	0.095	0	Tumor - Cell Cycle - G2/M	SCCPDH
0	3.7168	0.186	0.015	0	Tumor - Cell Cycle - G2/M	ECT2
0	3.42613	0.188	0.017	0	Tumor - Cell Cycle - G2/M	MND1
0	1.51177	0.271	0.101	0	Tumor - Cell Cycle - G2/M	TMPO
0	1.80351	0.238	0.069	0	Tumor - Cell Cycle - G2/M	TUBB6
0	2.25012	0.217	0.048	0	Tumor - Cell Cycle - G2/M	CBR3
0	1.838	0.231	0.065	0	Tumor - Cell Cycle - G2/M	GMNN
0	1.60141	0.956	0.791	0	Tumor - Cell Cycle - G2/M	HMGB1
0	1.60345	0.252	0.088	0	Tumor - Cell Cycle - G2/M	MAD2L2
0	2.65407	0.189	0.025	0	Tumor - Cell Cycle - G2/M	RRM2
0	2.29654	0.204	0.041	0	Tumor - Cell Cycle - G2/M	TUBG1
0	3.90706	0.174	0.012	0	Tumor - Cell Cycle - G2/M	NCAPG
0	3.93269	0.174	0.012	0	Tumor - Cell Cycle - G2/M	MXD3
0	1.69258	0.23	0.069	0	Tumor - Cell Cycle - G2/M	RUVBL2
0	2.28486	0.203	0.044	0	Tumor - Cell Cycle - G2/M	CDKN2C
0	4.38137	0.167	0.008	0	Tumor - Cell Cycle - G2/M	BUB1
0	4.76939	0.165	0.006	0	Tumor - Cell Cycle - G2/M	KIF4A
0	1.57651	0.247	0.088	0	Tumor - Cell Cycle - G2/M	CBX1
0	1.66665	0.229	0.07	0	Tumor - Cell Cycle - G2/M	SAE1
0	0.872832	0.914	0.757	0	Tumor - Cell Cycle - G2/M	DYNLL1
0	1.83807	0.218	0.063	0	Tumor - Cell Cycle - G2/M	PHGDH
0	2.60983	0.181	0.028	0	Tumor - Cell Cycle - G2/M	CENPU
0	4.02899	0.159	0.009	0	Tumor - Cell Cycle - G2/M	CEP55
0	4.82704	0.154	0.006	0	Tumor - Cell Cycle - G2/M	KIF14
0	4.62414	0.153	0.006	0	Tumor - Cell Cycle - G2/M	CDCA2
0	1.62556	0.217	0.072	0	Tumor - Cell Cycle - G2/M	ETV5
0	1.60875	0.22	0.075	0	Tumor - Cell Cycle - G2/M	MGST1
0	2.12367	0.187	0.043	0	Tumor - Cell Cycle - G2/M	EMC9
0	3.71359	0.154	0.011	0	Tumor - Cell Cycle - G2/M	POC1A
0	2.7684	0.166	0.025	0	Tumor - Cell Cycle - G2/M	REEP4
0	3.90514	0.151	0.01	0	Tumor - Cell Cycle - G2/M	ARHGAP11A
0	2.95627	0.157	0.019	0	Tumor - Cell Cycle - G2/M	RAD51AP1
0	2.17344	0.176	0.039	0	Tumor - Cell Cycle - G2/M	WDR34
0	2.02342	0.179	0.042	0	Tumor - Cell Cycle - G2/M	BCL2L12
0	2.06022	0.172	0.042	0	Tumor - Cell Cycle - G2/M	AC084033.3
0	2.81327	0.15	0.021	0	Tumor - Cell Cycle - G2/M	NCAPD2
0	3.56495	0.141	0.012	0	Tumor - Cell Cycle - G2/M	KNL1
0	2.2081	0.162	0.035	0	Tumor - Cell Cycle - G2/M	RHNO1
0	3.7267	0.136	0.01	0	Tumor - Cell Cycle - G2/M	FAM83D
0	4.67198	0.13	0.005	0	Tumor - Cell Cycle - G2/M	TTK
0	-1.86523	0.828	0.951	0	Tumor - Cell Cycle - G2/M	MALAT1
0	1.82545	0.17	0.048	0	Tumor - Cell Cycle - G2/M	RANGAP1
0	3.92358	0.129	0.008	0	Tumor - Cell Cycle - G2/M	SPAG5
0	2.16721	0.151	0.032	0	Tumor - Cell Cycle - G2/M	CENPH
0	3.38177	0.131	0.013	0	Tumor - Cell Cycle - G2/M	CIP2A
0	0.641522	0.895	0.777	0	Tumor - Cell Cycle - G2/M	HINT1
0	0.874242	0.934	0.818	0	Tumor - Cell Cycle - G2/M	CHCHD2
0	2.3348	0.147	0.032	0	Tumor - Cell Cycle - G2/M	CKAP5
0	2.30739	0.142	0.028	0	Tumor - Cell Cycle - G2/M	ORC6
0	3.73786	0.122	0.009	0	Tumor - Cell Cycle - G2/M	DIAPH3
0	1.98788	0.15	0.037	0	Tumor - Cell Cycle - G2/M	DHFR
0	0.644091	0.998	0.885	0	Tumor - Cell Cycle - G2/M	VIM
0	1.99124	0.15	0.037	0	Tumor - Cell Cycle - G2/M	CDCA4
0	1.04972	0.977	0.865	0	Tumor - Cell Cycle - G2/M	PPIA
0	0.677803	0.873	0.764	0	Tumor - Cell Cycle - G2/M	HNRNPA2B1
0	3.53262	0.117	0.009	0	Tumor - Cell Cycle - G2/M	SHCBP1
0	2.36823	0.132	0.026	0	Tumor - Cell Cycle - G2/M	MIS18A
0	2.17898	0.131	0.027	0	Tumor - Cell Cycle - G2/M	ETV4
0	2.93927	0.12	0.016	0	Tumor - Cell Cycle - G2/M	SPDL1
0	2.79397	0.12	0.017	0	Tumor - Cell Cycle - G2/M	FANCI
0	3.20617	0.109	0.011	0	Tumor - Cell Cycle - G2/M	KIF11
0	2.17397	0.125	0.029	0	Tumor - Cell Cycle - G2/M	GAS2L3
0	3.72759	0.103	0.007	0	Tumor - Cell Cycle - G2/M	SKA3
0	3.9756	0.102	0.006	0	Tumor - Cell Cycle - G2/M	BUB1B
0	0.700817	0.94	0.844	0	Tumor - Cell Cycle - G2/M	YBX1
0	5.20126	0.096	0.003	0	Tumor - Cell Cycle - G2/M	KIF20A
0	2.96392	0.106	0.013	0	Tumor - Cell Cycle - G2/M	CDCA5
0	2.40059	0.111	0.018	0	Tumor - Cell Cycle - G2/M	MYBL2
0	3.56208	0.101	0.009	0	Tumor - Cell Cycle - G2/M	PARPBP
0	3.34427	0.097	0.009	0	Tumor - Cell Cycle - G2/M	TMSB15A
0	3.28548	0.096	0.009	0	Tumor - Cell Cycle - G2/M	TRIP13
0	2.73846	0.101	0.015	0	Tumor - Cell Cycle - G2/M	CEP70
0	3.27749	0.093	0.009	0	Tumor - Cell Cycle - G2/M	MELK
0	0.681732	0.97	0.887	0	Tumor - Cell Cycle - G2/M	NPM1
0	4.12642	0.087	0.005	0	Tumor - Cell Cycle - G2/M	CIT
0	3.30367	0.089	0.009	0	Tumor - Cell Cycle - G2/M	NCAPH
0	3.17495	0.084	0.009	0	Tumor - Cell Cycle - G2/M	KIF18A
0	3.64548	0.081	0.006	0	Tumor - Cell Cycle - G2/M	DEPDC1B
0	3.62364	0.079	0.006	0	Tumor - Cell Cycle - G2/M	SPC24
0	2.87647	0.082	0.011	0	Tumor - Cell Cycle - G2/M	HYLS1
0	2.85519	0.082	0.012	0	Tumor - Cell Cycle - G2/M	PIF1
0	0.751573	1	0.93	0	Tumor - Cell Cycle - G2/M	GAPDH
0	3.397	0.076	0.007	0	Tumor - Cell Cycle - G2/M	CCNF
0	3.94968	0.07	0.004	0	Tumor - Cell Cycle - G2/M	SAPCD2
0	3.71847	0.071	0.005	0	Tumor - Cell Cycle - G2/M	KIF15
0	3.74341	0.069	0.005	0	Tumor - Cell Cycle - G2/M	OIP5
0	2.75497	0.072	0.01	0	Tumor - Cell Cycle - G2/M	NCAPG2
0	2.81684	0.071	0.009	0	Tumor - Cell Cycle - G2/M	PKMYT1
0	2.77211	0.07	0.01	0	Tumor - Cell Cycle - G2/M	ESCO2
0	3.5771	0.062	0.005	0	Tumor - Cell Cycle - G2/M	SKA1
0	3.52238	0.061	0.005	0	Tumor - Cell Cycle - G2/M	ARHGEF39
0	3.11801	0.062	0.007	0	Tumor - Cell Cycle - G2/M	BORA
0	3.95662	0.059	0.004	0	Tumor - Cell Cycle - G2/M	TUBA3C
0	4.33878	0.049	0.002	0	Tumor - Cell Cycle - G2/M	IQGAP3
0	4.44685	0.049	0.002	0	Tumor - Cell Cycle - G2/M	CDC25C
0	-1.40337	0.902	0.94	0	Tumor - Cell Cycle - G2/M	B2M
0	3.9662	0.037	0.002	0	Tumor - Cell Cycle - G2/M	KIF18B
0	0.541062	0.975	0.942	0	Tumor - Cell Cycle - G2/M	H3F3A
0	0.662045	0.994	0.961	0	Tumor - Cell Cycle - G2/M	ACTG1
0	-0.569037	0.981	0.989	0	Tumor - Cell Cycle - G2/M	FAU
0	-0.589172	0.995	0.998	0	Tumor - Cell Cycle - G2/M	TPT1
1.91981e-307	1.44703	0.273	0.104	5.3196e-303	Tumor - Cell Cycle - G2/M	PGP
2.68578e-307	0.94158	0.64	0.425	7.44202e-303	Tumor - Cell Cycle - G2/M	HMGN1
1.21607e-306	-1.33855	0.41	0.665	3.36961e-302	Tumor - Cell Cycle - G2/M	JUN
6.27178e-305	1.06919	0.481	0.254	1.73785e-300	Tumor - Cell Cycle - G2/M	XRCC6
6.55238e-305	1.84937	0.158	0.043	1.8156e-300	Tumor - Cell Cycle - G2/M	CSE1L
8.60448e-305	1.14366	0.418	0.203	2.38422e-300	Tumor - Cell Cycle - G2/M	GTF2A2
4.19881e-304	2.18092	0.099	0.02	1.16345e-299	Tumor - Cell Cycle - G2/M	ASF1B
6.25436e-304	-3.4642	0.062	0.307	1.73302e-299	Tumor - Cell Cycle - G2/M	TSC22D3
1.48764e-302	2.3385	0.103	0.021	4.12211e-298	Tumor - Cell Cycle - G2/M	GPSM2
3.26906e-302	-7.49513	0.001	0.229	9.05823e-298	Tumor - Cell Cycle - G2/M	CD48
8.4502e-302	1.38915	0.378	0.179	2.34146e-297	Tumor - Cell Cycle - G2/M	DCTN3
2.1894e-299	1.3631	0.302	0.124	6.0666e-295	Tumor - Cell Cycle - G2/M	RBBP7
4.73213e-298	0.869256	0.659	0.436	1.31123e-293	Tumor - Cell Cycle - G2/M	UQCR10
1.78196e-297	2.9309	0.056	0.007	4.93763e-293	Tumor - Cell Cycle - G2/M	INCENP
2.11599e-297	1.3331	0.325	0.139	5.86318e-293	Tumor - Cell Cycle - G2/M	FDFT1
4.08173e-297	1.61134	0.235	0.085	1.13101e-292	Tumor - Cell Cycle - G2/M	EXOSC8
1.06715e-296	1.56266	0.218	0.074	2.95697e-292	Tumor - Cell Cycle - G2/M	NQO1
3.18031e-296	1.56107	0.195	0.062	8.81233e-292	Tumor - Cell Cycle - G2/M	PFN2
9.18172e-296	1.05208	0.476	0.249	2.54416e-291	Tumor - Cell Cycle - G2/M	POLR2K
5.17501e-295	-8.19377	0.001	0.224	1.43394e-290	Tumor - Cell Cycle - G2/M	CD37
5.69396e-295	0.743823	0.784	0.614	1.57774e-290	Tumor - Cell Cycle - G2/M	PSMA7
2.20011e-292	0.896591	0.671	0.479	6.09628e-288	Tumor - Cell Cycle - G2/M	POMP
5.56214e-292	1.16846	0.328	0.139	1.54121e-287	Tumor - Cell Cycle - G2/M	AKR1B1
2.70491e-291	2.13015	0.114	0.026	7.49504e-287	Tumor - Cell Cycle - G2/M	FBXO5
8.31259e-291	-7.13666	0.003	0.225	2.30333e-286	Tumor - Cell Cycle - G2/M	CD3D
3.80337e-290	1.36938	0.357	0.167	1.05387e-285	Tumor - Cell Cycle - G2/M	HDDC2
4.64743e-290	1.15555	0.334	0.143	1.28776e-285	Tumor - Cell Cycle - G2/M	MITF
1.76041e-289	0.672197	0.855	0.692	4.87791e-285	Tumor - Cell Cycle - G2/M	LDHA
6.08049e-289	-7.69491	0.004	0.224	1.68484e-284	Tumor - Cell Cycle - G2/M	CD69
2.1641e-288	1.03262	0.324	0.136	5.99649e-284	Tumor - Cell Cycle - G2/M	FXYD3
4.57621e-288	0.998182	0.594	0.371	1.26802e-283	Tumor - Cell Cycle - G2/M	CLTA
1.40381e-287	1.26929	0.331	0.144	3.88981e-283	Tumor - Cell Cycle - G2/M	MRPL13
1.17e-286	1.45189	0.238	0.087	3.24195e-282	Tumor - Cell Cycle - G2/M	SNRNP25
2.05546e-286	0.982277	0.472	0.246	5.69549e-282	Tumor - Cell Cycle - G2/M	POLR2J
2.27076e-286	-4.29494	0.018	0.243	6.29206e-282	Tumor - Cell Cycle - G2/M	GMFG
7.79111e-286	1.32978	0.289	0.117	2.15884e-281	Tumor - Cell Cycle - G2/M	COA1
9.63094e-286	2.25157	0.1	0.021	2.66864e-281	Tumor - Cell Cycle - G2/M	RFC3
1.5312e-285	1.39638	0.274	0.109	4.2428e-281	Tumor - Cell Cycle - G2/M	CBX5
2.16821e-285	-4.52823	0.022	0.247	6.0079e-281	Tumor - Cell Cycle - G2/M	REL
1.25718e-284	0.848248	0.671	0.462	3.48353e-280	Tumor - Cell Cycle - G2/M	MZT2B
2.27599e-283	0.849653	0.609	0.363	6.30653e-279	Tumor - Cell Cycle - G2/M	MIF
3.99722e-282	0.593536	0.585	0.329	1.10759e-277	Tumor - Cell Cycle - G2/M	FABP5
6.02785e-282	-3.76283	0.034	0.262	1.67026e-277	Tumor - Cell Cycle - G2/M	BTG2
1.64923e-281	1.20857	0.339	0.151	4.56985e-277	Tumor - Cell Cycle - G2/M	UQCRC1
2.70068e-281	0.954134	0.592	0.36	7.48331e-277	Tumor - Cell Cycle - G2/M	SSBP1
8.79424e-281	0.879862	0.55	0.312	2.4368e-276	Tumor - Cell Cycle - G2/M	MDH2
2.35802e-280	1.53413	0.212	0.073	6.53384e-276	Tumor - Cell Cycle - G2/M	TPGS2
5.24597e-280	1.11665	0.419	0.209	1.45361e-275	Tumor - Cell Cycle - G2/M	VPS29
1.21748e-279	1.23425	0.319	0.138	3.37352e-275	Tumor - Cell Cycle - G2/M	MEA1
1.00172e-278	0.588835	0.472	0.235	2.77567e-274	Tumor - Cell Cycle - G2/M	S100B
2.61866e-278	-0.588582	0.978	0.991	7.25605e-274	Tumor - Cell Cycle - G2/M	RPL34
1.53671e-276	0.36105	0.998	0.973	4.25806e-272	Tumor - Cell Cycle - G2/M	ACTB
1.19339e-274	0.944985	0.559	0.336	3.30676e-270	Tumor - Cell Cycle - G2/M	PFDN2
2.03061e-274	2.35988	0.081	0.015	5.62662e-270	Tumor - Cell Cycle - G2/M	CENPS
3.15621e-271	1.78987	0.149	0.043	8.74555e-267	Tumor - Cell Cycle - G2/M	NT5DC2
1.04013e-270	0.758947	0.699	0.494	2.8821e-266	Tumor - Cell Cycle - G2/M	CYCS
6.94047e-270	1.23827	0.41	0.215	1.92313e-265	Tumor - Cell Cycle - G2/M	HMGN3
7.77328e-270	1.21696	0.31	0.133	2.1539e-265	Tumor - Cell Cycle - G2/M	NELFE
1.82668e-269	1.99613	0.122	0.031	5.06154e-265	Tumor - Cell Cycle - G2/M	ASB9
1.45771e-268	1.35064	0.23	0.084	4.03916e-264	Tumor - Cell Cycle - G2/M	ACOT7
1.22976e-267	0.954592	0.509	0.287	3.40754e-263	Tumor - Cell Cycle - G2/M	SNRPF
3.88586e-267	0.922846	0.496	0.272	1.07673e-262	Tumor - Cell Cycle - G2/M	PHB
3.93115e-267	1.34442	0.375	0.183	1.08928e-262	Tumor - Cell Cycle - G2/M	CALU
7.18501e-266	-6.86037	0.003	0.209	1.9909e-261	Tumor - Cell Cycle - G2/M	FYB1
2.51837e-264	-2.54561	0.138	0.386	6.97816e-260	Tumor - Cell Cycle - G2/M	CD74
2.98337e-263	1.324	0.289	0.123	8.26661e-259	Tumor - Cell Cycle - G2/M	MTCH2
5.71281e-263	-6.26698	0.007	0.212	1.58296e-258	Tumor - Cell Cycle - G2/M	ZNF331
1.63767e-262	2.51834	0.066	0.011	4.53781e-258	Tumor - Cell Cycle - G2/M	MNS1
3.63923e-262	-6.10431	0.006	0.211	1.00839e-257	Tumor - Cell Cycle - G2/M	TRAC
7.30134e-261	1.52532	0.223	0.083	2.02313e-256	Tumor - Cell Cycle - G2/M	QDPR
7.84501e-261	1.34068	0.255	0.101	2.17377e-256	Tumor - Cell Cycle - G2/M	MCUR1
8.94372e-261	0.972802	0.44	0.229	2.47821e-256	Tumor - Cell Cycle - G2/M	C1orf43
1.39833e-260	1.27233	0.265	0.107	3.87462e-256	Tumor - Cell Cycle - G2/M	PAFAH1B3
1.56365e-260	1.79927	0.146	0.042	4.33271e-256	Tumor - Cell Cycle - G2/M	NUP37
8.17641e-260	0.876553	0.558	0.335	2.2656e-255	Tumor - Cell Cycle - G2/M	MRPS21
1.44059e-258	-0.782063	0.959	0.971	3.99173e-254	Tumor - Cell Cycle - G2/M	RPS29
5.70373e-257	0.803713	0.795	0.67	1.58045e-252	Tumor - Cell Cycle - G2/M	ENO1
5.24914e-256	1.0325	0.417	0.215	1.45448e-251	Tumor - Cell Cycle - G2/M	PSMD4
1.11887e-255	0.786989	0.629	0.402	3.10028e-251	Tumor - Cell Cycle - G2/M	GNG5
1.60951e-254	1.14531	0.335	0.154	4.45979e-250	Tumor - Cell Cycle - G2/M	GLO1
1.94491e-254	1.36162	0.231	0.088	5.38915e-250	Tumor - Cell Cycle - G2/M	MCM7
1.97519e-254	-7.80203	0.002	0.199	5.47306e-250	Tumor - Cell Cycle - G2/M	CD2
3.89494e-254	-8.49925	0.001	0.198	1.07925e-249	Tumor - Cell Cycle - G2/M	CYTIP
1.05718e-253	1.73563	0.152	0.046	2.92933e-249	Tumor - Cell Cycle - G2/M	LMNB1
1.22886e-253	0.802003	0.621	0.397	3.40504e-249	Tumor - Cell Cycle - G2/M	NEDD8
1.94716e-253	1.57886	0.183	0.062	5.3954e-249	Tumor - Cell Cycle - G2/M	ACTL6A
2.468e-253	0.852806	0.571	0.349	6.83859e-249	Tumor - Cell Cycle - G2/M	ENY2
1.43768e-251	-3.03796	0.083	0.303	3.98368e-247	Tumor - Cell Cycle - G2/M	TXNIP
3.36681e-251	2.24127	0.16	0.051	9.32909e-247	Tumor - Cell Cycle - G2/M	TMEM158
7.904e-251	3.0233	0.059	0.009	2.19012e-246	Tumor - Cell Cycle - G2/M	FAM133A
2.38672e-250	0.595251	0.807	0.673	6.61337e-246	Tumor - Cell Cycle - G2/M	SUMO2
2.08256e-249	-6.75541	0.002	0.197	5.77057e-245	Tumor - Cell Cycle - G2/M	LSP1
3.12669e-249	1.10575	0.406	0.212	8.66374e-245	Tumor - Cell Cycle - G2/M	PSMA2
9.66695e-249	0.930893	0.538	0.329	2.67862e-244	Tumor - Cell Cycle - G2/M	CCT3
1.27577e-248	-4.83077	0.009	0.208	3.53503e-244	Tumor - Cell Cycle - G2/M	LCP1
2.07253e-248	1.01661	0.332	0.152	5.74276e-244	Tumor - Cell Cycle - G2/M	TUBB2A
6.85741e-248	1.65812	0.188	0.065	1.90012e-243	Tumor - Cell Cycle - G2/M	KRT18
1.47611e-247	0.829274	0.549	0.326	4.09016e-243	Tumor - Cell Cycle - G2/M	NDUFS6
1.60535e-247	0.628998	0.752	0.538	4.44825e-243	Tumor - Cell Cycle - G2/M	ANXA5
1.70931e-246	0.982607	0.387	0.191	4.73633e-242	Tumor - Cell Cycle - G2/M	CCND1
2.51525e-246	1.50742	0.172	0.056	6.96951e-242	Tumor - Cell Cycle - G2/M	DCBLD2
1.67337e-245	1.22513	0.32	0.147	4.63673e-241	Tumor - Cell Cycle - G2/M	BUB3
1.90516e-245	1.09562	0.559	0.342	5.279e-241	Tumor - Cell Cycle - G2/M	NDUFC2
5.99847e-245	0.816058	0.668	0.484	1.66212e-240	Tumor - Cell Cycle - G2/M	COX7B
9.73728e-245	2.70372	0.083	0.017	2.6981e-240	Tumor - Cell Cycle - G2/M	IL11
1.7758e-244	0.767449	0.619	0.401	4.92057e-240	Tumor - Cell Cycle - G2/M	UQCRQ
2.13166e-244	1.29552	0.24	0.094	5.90661e-240	Tumor - Cell Cycle - G2/M	POP7
2.9647e-244	-5.46342	0.009	0.204	8.2149e-240	Tumor - Cell Cycle - G2/M	TRBC2
2.20038e-243	1.84107	0.123	0.033	6.09703e-239	Tumor - Cell Cycle - G2/M	GJB1
9.6638e-243	1.11557	0.313	0.141	2.67774e-238	Tumor - Cell Cycle - G2/M	GGCT
2.07275e-241	1.12166	0.339	0.161	5.7434e-237	Tumor - Cell Cycle - G2/M	ITGB1BP1
2.84358e-240	1.45984	0.218	0.083	7.87926e-236	Tumor - Cell Cycle - G2/M	H1F0
3.00918e-240	1.04829	0.428	0.233	8.33813e-236	Tumor - Cell Cycle - G2/M	NOL7
6.05213e-240	1.13467	0.315	0.144	1.67698e-235	Tumor - Cell Cycle - G2/M	NAXE
9.82321e-240	1.08418	0.412	0.22	2.72191e-235	Tumor - Cell Cycle - G2/M	CYC1
1.97736e-239	-3.85798	0.031	0.231	5.47906e-235	Tumor - Cell Cycle - G2/M	SLC2A3
4.95531e-239	-1.92858	0.231	0.46	1.37307e-234	Tumor - Cell Cycle - G2/M	HSPA1B
5.16325e-239	1.01107	0.556	0.367	1.43068e-234	Tumor - Cell Cycle - G2/M	RPL22L1
3.74785e-238	-2.88412	0.056	0.265	1.03849e-233	Tumor - Cell Cycle - G2/M	RSRP1
5.38039e-238	1.59953	0.162	0.052	1.49085e-233	Tumor - Cell Cycle - G2/M	PPIL1
1.11793e-237	-7.13021	0.001	0.188	3.09769e-233	Tumor - Cell Cycle - G2/M	CD53
5.64115e-237	0.976244	0.41	0.213	1.56311e-232	Tumor - Cell Cycle - G2/M	COPS6
1.12131e-235	1.43333	0.212	0.08	3.10703e-231	Tumor - Cell Cycle - G2/M	RUVBL1
2.07125e-235	1.29767	0.263	0.111	5.73922e-231	Tumor - Cell Cycle - G2/M	VBP1
3.3477e-235	0.850108	0.53	0.316	9.27615e-231	Tumor - Cell Cycle - G2/M	PSMB3
4.24466e-235	1.06916	0.43	0.236	1.17615e-230	Tumor - Cell Cycle - G2/M	LAMTOR2
1.531e-234	0.971132	0.41	0.215	4.24226e-230	Tumor - Cell Cycle - G2/M	TOMM22
4.12489e-234	0.999824	0.354	0.171	1.14297e-229	Tumor - Cell Cycle - G2/M	GPM6B
7.44685e-234	-7.42635	0.002	0.186	2.06345e-229	Tumor - Cell Cycle - G2/M	CD3E
7.97676e-234	-3.26417	0.069	0.276	2.21028e-229	Tumor - Cell Cycle - G2/M	DUSP2
5.31531e-233	1.8916	0.108	0.027	1.47282e-228	Tumor - Cell Cycle - G2/M	SMTN
2.84197e-232	1.06701	0.371	0.187	7.87481e-228	Tumor - Cell Cycle - G2/M	ADRM1
4.13589e-232	1.77441	0.134	0.039	1.14601e-227	Tumor - Cell Cycle - G2/M	CENPK
4.4965e-232	0.868667	0.472	0.262	1.24594e-227	Tumor - Cell Cycle - G2/M	TMEM14C
9.84487e-232	-3.51997	0.028	0.223	2.72791e-227	Tumor - Cell Cycle - G2/M	RAC2
1.09339e-231	2.50144	0.062	0.011	3.02967e-227	Tumor - Cell Cycle - G2/M	SPA17
1.31089e-231	-1.73436	0.469	0.671	3.63236e-227	Tumor - Cell Cycle - G2/M	HSPA1A
2.84407e-231	-1.69016	0.238	0.46	7.88062e-227	Tumor - Cell Cycle - G2/M	KLF6
1.06762e-230	0.989327	0.434	0.239	2.95827e-226	Tumor - Cell Cycle - G2/M	LSM8
1.71516e-230	0.919625	0.388	0.196	4.75253e-226	Tumor - Cell Cycle - G2/M	PRDX4
2.7826e-230	0.919189	0.462	0.26	7.7103e-226	Tumor - Cell Cycle - G2/M	PSMB6
3.04112e-230	0.9479	0.436	0.238	8.42665e-226	Tumor - Cell Cycle - G2/M	MZT2A
2.29613e-229	-4.38207	0.014	0.202	6.36235e-225	Tumor - Cell Cycle - G2/M	STK17B
2.63988e-229	-0.467919	1	0.998	7.31483e-225	Tumor - Cell Cycle - G2/M	RPL13
1.48626e-228	1.18475	0.321	0.153	4.11829e-224	Tumor - Cell Cycle - G2/M	UBE2V2
2.07084e-228	-3.74658	0.064	0.264	5.73808e-224	Tumor - Cell Cycle - G2/M	HLA-DPB1
1.88107e-227	1.16775	0.288	0.129	5.21224e-223	Tumor - Cell Cycle - G2/M	BOLA3
1.11832e-226	0.901991	0.458	0.256	3.09874e-222	Tumor - Cell Cycle - G2/M	KDELR2
1.15899e-226	2.01341	0.099	0.024	3.21145e-222	Tumor - Cell Cycle - G2/M	TEDC1
1.39661e-226	-6.98486	0.002	0.181	3.86987e-222	Tumor - Cell Cycle - G2/M	ITGB2
1.65706e-225	0.779882	0.591	0.379	4.59154e-221	Tumor - Cell Cycle - G2/M	PRELID1
1.83464e-225	0.615089	0.825	0.697	5.0836e-221	Tumor - Cell Cycle - G2/M	COX6C
7.31147e-225	-3.33948	0.055	0.253	2.02593e-220	Tumor - Cell Cycle - G2/M	ID2
1.26154e-224	1.0524	0.388	0.204	3.49559e-220	Tumor - Cell Cycle - G2/M	LSM2
1.76567e-224	-7.94566	0.002	0.181	4.8925e-220	Tumor - Cell Cycle - G2/M	LTB
9.29121e-224	-0.880882	0.452	0.672	2.5745e-219	Tumor - Cell Cycle - G2/M	SH3BGRL3
2.38728e-223	-0.996642	0.745	0.861	6.61493e-219	Tumor - Cell Cycle - G2/M	MT-ND3
3.13836e-223	1.29308	0.242	0.101	8.6961e-219	Tumor - Cell Cycle - G2/M	PAICS
2.13788e-222	1.0358	0.372	0.191	5.92384e-218	Tumor - Cell Cycle - G2/M	VKORC1
2.15895e-222	0.911473	0.424	0.228	5.98224e-218	Tumor - Cell Cycle - G2/M	PDCD5
2.83263e-222	0.971274	0.43	0.238	7.84895e-218	Tumor - Cell Cycle - G2/M	CCT2
1.55935e-221	1.59236	0.165	0.056	4.32081e-217	Tumor - Cell Cycle - G2/M	BAMBI
1.80073e-221	-2.86289	0.061	0.26	4.98963e-217	Tumor - Cell Cycle - G2/M	YPEL5
3.63664e-221	1.05474	0.349	0.174	1.00768e-216	Tumor - Cell Cycle - G2/M	PARP1
2.08697e-220	-2.11024	0.086	0.295	5.78279e-216	Tumor - Cell Cycle - G2/M	IRF1
3.15051e-220	0.976991	0.321	0.151	8.72974e-216	Tumor - Cell Cycle - G2/M	AP1S1
7.20887e-220	0.734217	0.655	0.456	1.99751e-215	Tumor - Cell Cycle - G2/M	ATP5MPL
8.22094e-220	0.764515	0.577	0.365	2.27794e-215	Tumor - Cell Cycle - G2/M	DDT
3.98392e-219	-6.13043	0.004	0.18	1.1039e-214	Tumor - Cell Cycle - G2/M	TUBA4A
1.16322e-217	0.758958	0.571	0.358	3.22317e-213	Tumor - Cell Cycle - G2/M	PSMD8
1.64994e-217	1.25205	0.171	0.06	4.57181e-213	Tumor - Cell Cycle - G2/M	HPGD
2.15177e-217	-3.31039	0.022	0.207	5.96233e-213	Tumor - Cell Cycle - G2/M	RARRES3
3.22926e-217	1.08569	0.291	0.132	8.94796e-213	Tumor - Cell Cycle - G2/M	MALSU1
1.42352e-216	1.31014	0.275	0.125	3.94442e-212	Tumor - Cell Cycle - G2/M	FSCN1
1.55171e-216	1.12729	0.308	0.147	4.29963e-212	Tumor - Cell Cycle - G2/M	PSMD2
9.69768e-216	3.0761	0.036	0.004	2.68713e-211	Tumor - Cell Cycle - G2/M	TRAIP
1.35676e-215	2.27581	0.083	0.019	3.75944e-211	Tumor - Cell Cycle - G2/M	RXRG
2.30008e-215	0.906992	0.465	0.269	6.37329e-211	Tumor - Cell Cycle - G2/M	PSMA4
2.99833e-215	0.747386	0.641	0.447	8.30806e-211	Tumor - Cell Cycle - G2/M	SEPT7
5.69776e-215	2.28831	0.072	0.015	1.57879e-210	Tumor - Cell Cycle - G2/M	RNF26
8.4235e-213	1.73871	0.124	0.037	2.33407e-208	Tumor - Cell Cycle - G2/M	TMEM97
1.82344e-211	1.15662	0.326	0.162	5.05257e-207	Tumor - Cell Cycle - G2/M	ADI1
5.35765e-211	-3.51057	0.024	0.205	1.48455e-206	Tumor - Cell Cycle - G2/M	EVL
6.38616e-211	0.987546	0.366	0.189	1.76954e-206	Tumor - Cell Cycle - G2/M	SDHC
9.47509e-211	1.14542	0.307	0.148	2.62545e-206	Tumor - Cell Cycle - G2/M	PSMC3
1.45369e-210	1.91227	0.112	0.031	4.02803e-206	Tumor - Cell Cycle - G2/M	IFT81
2.76574e-210	-6.94648	0.002	0.17	7.66358e-206	Tumor - Cell Cycle - G2/M	ACAP1
1.07528e-209	0.812985	0.445	0.246	2.97948e-205	Tumor - Cell Cycle - G2/M	PPP1CA
2.15743e-209	1.09244	0.302	0.143	5.97802e-205	Tumor - Cell Cycle - G2/M	UFD1
8.44781e-209	2.91543	0.053	0.009	2.3408e-204	Tumor - Cell Cycle - G2/M	GLDC
2.59386e-208	-6.81716	0.003	0.171	7.18733e-204	Tumor - Cell Cycle - G2/M	CD7
3.24585e-208	0.400532	0.948	0.882	8.99394e-204	Tumor - Cell Cycle - G2/M	CFL1
8.92471e-208	1.06425	0.347	0.177	2.47295e-203	Tumor - Cell Cycle - G2/M	IMPDH2
1.48692e-207	1.15409	0.276	0.126	4.12011e-203	Tumor - Cell Cycle - G2/M	PSMD14
1.28807e-206	1.29103	0.233	0.098	3.56911e-202	Tumor - Cell Cycle - G2/M	FAM213A
1.45981e-205	0.815663	0.525	0.328	4.04499e-201	Tumor - Cell Cycle - G2/M	EIF5A
1.97266e-205	0.895862	0.422	0.236	5.46605e-201	Tumor - Cell Cycle - G2/M	TMEM14B
2.36375e-205	0.716438	0.614	0.419	6.54972e-201	Tumor - Cell Cycle - G2/M	NDUFB11
2.46722e-205	1.14412	0.279	0.128	6.83642e-201	Tumor - Cell Cycle - G2/M	GPAA1
2.52774e-205	-0.391282	1	0.998	7.00412e-201	Tumor - Cell Cycle - G2/M	RPL10
6.93285e-205	1.14953	0.288	0.135	1.92102e-200	Tumor - Cell Cycle - G2/M	TIMM10
3.68148e-204	-5.91426	0.018	0.189	1.0201e-199	Tumor - Cell Cycle - G2/M	CCL5
5.33498e-204	0.763966	0.527	0.324	1.47827e-199	Tumor - Cell Cycle - G2/M	ANP32B
6.47828e-204	0.318801	0.996	0.955	1.79507e-199	Tumor - Cell Cycle - G2/M	RPLP0
7.91064e-204	-3.88962	0.022	0.197	2.19196e-199	Tumor - Cell Cycle - G2/M	BIRC3
8.59073e-204	3.88315	0.02	0.001	2.38041e-199	Tumor - Cell Cycle - G2/M	ERCC6L
2.55835e-203	-2.63038	0.102	0.292	7.08894e-199	Tumor - Cell Cycle - G2/M	NR4A2
3.37506e-203	1.73509	0.122	0.037	9.35195e-199	Tumor - Cell Cycle - G2/M	NUDT15
1.53994e-202	1.93119	0.106	0.029	4.26702e-198	Tumor - Cell Cycle - G2/M	TTC39A
2.17153e-202	0.889941	0.436	0.246	6.01709e-198	Tumor - Cell Cycle - G2/M	NDUFB3
2.32212e-202	1.11569	0.253	0.111	6.43436e-198	Tumor - Cell Cycle - G2/M	NSG1
2.6513e-202	-7.03398	0.002	0.166	7.34648e-198	Tumor - Cell Cycle - G2/M	SAMSN1
2.66972e-202	0.98383	0.395	0.217	7.39751e-198	Tumor - Cell Cycle - G2/M	UQCRFS1
3.04402e-202	-1.32101	0.307	0.526	8.43467e-198	Tumor - Cell Cycle - G2/M	DNAJB1
4.70435e-202	0.779469	0.45	0.258	1.30353e-197	Tumor - Cell Cycle - G2/M	NENF
1.31333e-201	0.713078	0.609	0.407	3.6391e-197	Tumor - Cell Cycle - G2/M	PTGES3
9.20563e-201	1.3856	0.229	0.099	2.55079e-196	Tumor - Cell Cycle - G2/M	QPCT
2.75307e-200	0.993513	0.376	0.203	7.62847e-196	Tumor - Cell Cycle - G2/M	NONO
2.8823e-200	0.852265	0.416	0.229	7.98655e-196	Tumor - Cell Cycle - G2/M	NHP2
1.14215e-199	-3.31976	0.03	0.206	3.16479e-195	Tumor - Cell Cycle - G2/M	STK4
4.68972e-199	-0.54956	0.714	0.871	1.29947e-194	Tumor - Cell Cycle - G2/M	MT-ND1
5.16445e-199	1.33839	0.204	0.082	1.43102e-194	Tumor - Cell Cycle - G2/M	GPR143
1.4524e-198	0.77389	0.557	0.365	4.02445e-194	Tumor - Cell Cycle - G2/M	ATP5PO
1.67363e-198	0.730991	0.549	0.348	4.63745e-194	Tumor - Cell Cycle - G2/M	NDUFB10
1.9673e-198	-2.95898	0.035	0.213	5.45118e-194	Tumor - Cell Cycle - G2/M	RNF213
2.28977e-198	1.01024	0.38	0.207	6.34471e-194	Tumor - Cell Cycle - G2/M	PDAP1
3.30475e-198	1.58366	0.136	0.044	9.15713e-194	Tumor - Cell Cycle - G2/M	STXBP6
9.79205e-198	1.31373	0.25	0.114	2.71328e-193	Tumor - Cell Cycle - G2/M	CAVIN3
1.54831e-197	-4.16936	0.014	0.181	4.29021e-193	Tumor - Cell Cycle - G2/M	FAM107B
3.53793e-197	1.49269	0.143	0.048	9.80325e-193	Tumor - Cell Cycle - G2/M	COL9A3
6.21118e-197	1.23687	0.222	0.093	1.72106e-192	Tumor - Cell Cycle - G2/M	SSRP1
1.30632e-196	-3.37823	0.036	0.211	3.61969e-192	Tumor - Cell Cycle - G2/M	ARL4C
8.82447e-196	-2.54392	0.048	0.229	2.44517e-191	Tumor - Cell Cycle - G2/M	MBNL1
2.12033e-195	-4.09124	0.022	0.191	5.87521e-191	Tumor - Cell Cycle - G2/M	RGCC
7.79368e-195	1.73004	0.098	0.026	2.15955e-190	Tumor - Cell Cycle - G2/M	CLSPN
4.80176e-194	-0.850718	0.618	0.766	1.33052e-189	Tumor - Cell Cycle - G2/M	DDX5
6.28638e-194	1.48483	0.151	0.052	1.74189e-189	Tumor - Cell Cycle - G2/M	AIMP2
3.33978e-193	0.72283	0.607	0.418	9.2542e-189	Tumor - Cell Cycle - G2/M	PEBP1
9.64058e-193	0.829265	0.612	0.436	2.67131e-188	Tumor - Cell Cycle - G2/M	PGK1
4.27596e-192	2.334	0.068	0.014	1.18483e-187	Tumor - Cell Cycle - G2/M	NETO1
8.09771e-192	0.704719	0.483	0.285	2.2438e-187	Tumor - Cell Cycle - G2/M	CACYBP
7.58077e-191	0.954081	0.35	0.183	2.10056e-186	Tumor - Cell Cycle - G2/M	MRPL14
8.23818e-191	0.992874	0.362	0.194	2.28272e-186	Tumor - Cell Cycle - G2/M	GTF3C6
3.62386e-190	0.94517	0.357	0.188	1.00414e-185	Tumor - Cell Cycle - G2/M	COX20
7.6624e-190	1.44935	0.155	0.055	2.12318e-185	Tumor - Cell Cycle - G2/M	TUSC3
9.43429e-190	1.12276	0.316	0.16	2.61415e-185	Tumor - Cell Cycle - G2/M	FLOT1
1.18012e-189	1.10925	0.262	0.121	3.26999e-185	Tumor - Cell Cycle - G2/M	COA6
1.95546e-189	1.17389	0.328	0.173	5.41838e-185	Tumor - Cell Cycle - G2/M	UBALD2
3.50704e-189	-7.96986	0.001	0.154	9.71765e-185	Tumor - Cell Cycle - G2/M	RHOH
3.87988e-189	0.898547	0.42	0.243	1.07508e-184	Tumor - Cell Cycle - G2/M	SLIRP
9.61244e-189	0.827593	0.455	0.27	2.66351e-184	Tumor - Cell Cycle - G2/M	TKT
1.18161e-188	0.976981	0.398	0.226	3.27413e-184	Tumor - Cell Cycle - G2/M	ASAH1
1.47091e-188	-2.66998	0.043	0.216	4.07573e-184	Tumor - Cell Cycle - G2/M	AKAP13
5.48828e-188	1.15336	0.26	0.121	1.52075e-183	Tumor - Cell Cycle - G2/M	PSMC2
8.18028e-188	0.545816	0.486	0.29	2.26667e-183	Tumor - Cell Cycle - G2/M	SERPINE2
1.14236e-187	-2.20452	0.081	0.266	3.16536e-183	Tumor - Cell Cycle - G2/M	ANKRD12
1.59184e-187	-3.29893	0.078	0.257	4.41083e-183	Tumor - Cell Cycle - G2/M	HLA-DPA1
2.01588e-187	-7.20975	0.002	0.154	5.58579e-183	Tumor - Cell Cycle - G2/M	CD3G
2.04669e-187	1.84627	0.121	0.038	5.67116e-183	Tumor - Cell Cycle - G2/M	MDFI
1.19781e-186	1.24159	0.227	0.099	3.31902e-182	Tumor - Cell Cycle - G2/M	PLIN3
1.23466e-186	1.98107	0.083	0.021	3.42112e-182	Tumor - Cell Cycle - G2/M	CHEK1
1.3947e-186	2.06403	0.074	0.017	3.86459e-182	Tumor - Cell Cycle - G2/M	BRCA1
2.61734e-186	1.4029	0.158	0.057	7.25238e-182	Tumor - Cell Cycle - G2/M	IFT22
1.02288e-185	0.475482	0.882	0.763	2.8343e-181	Tumor - Cell Cycle - G2/M	ATP5MC2
1.89821e-185	-1.11363	0.272	0.473	5.25974e-181	Tumor - Cell Cycle - G2/M	NOP53
2.52982e-185	1.057	0.258	0.119	7.00987e-181	Tumor - Cell Cycle - G2/M	ACTN1
3.41771e-185	0.878944	0.378	0.206	9.47014e-181	Tumor - Cell Cycle - G2/M	STMP1
7.40601e-185	0.950956	0.501	0.318	2.05213e-180	Tumor - Cell Cycle - G2/M	GSTO1
7.93564e-185	-1.84919	0.129	0.319	2.19889e-180	Tumor - Cell Cycle - G2/M	CCNL1
2.44264e-184	-7.52148	0.001	0.151	6.76831e-180	Tumor - Cell Cycle - G2/M	LCK
4.26541e-184	0.623524	0.618	0.414	1.1819e-179	Tumor - Cell Cycle - G2/M	TBCA
4.95381e-184	-4.77651	0.009	0.163	1.37265e-179	Tumor - Cell Cycle - G2/M	CLEC2D
1.2024e-183	-9.04436	0	0.149	3.33172e-179	Tumor - Cell Cycle - G2/M	IL2RG
2.78061e-183	0.682888	0.545	0.35	7.7048e-179	Tumor - Cell Cycle - G2/M	COX5A
4.60575e-183	0.927577	0.36	0.194	1.27621e-178	Tumor - Cell Cycle - G2/M	HAX1
5.0315e-183	1.84165	0.095	0.026	1.39418e-178	Tumor - Cell Cycle - G2/M	BCHE
5.38054e-183	1.58347	0.13	0.043	1.49089e-178	Tumor - Cell Cycle - G2/M	ALDH7A1
3.76083e-182	0.664587	0.623	0.44	1.04209e-177	Tumor - Cell Cycle - G2/M	POLR2L
1.02875e-181	1.00034	0.276	0.132	2.85057e-177	Tumor - Cell Cycle - G2/M	PCNA
1.42219e-181	1.12679	0.23	0.101	3.94074e-177	Tumor - Cell Cycle - G2/M	ITGAE
1.99976e-181	-6.45146	0.01	0.162	5.54114e-177	Tumor - Cell Cycle - G2/M	NKG7
1.02643e-180	-0.406159	0.999	0.994	2.84413e-176	Tumor - Cell Cycle - G2/M	RPS15A
1.72641e-180	0.450375	0.155	0.056	4.78372e-176	Tumor - Cell Cycle - G2/M	TM4SF1
2.71171e-180	0.771888	0.467	0.283	7.51388e-176	Tumor - Cell Cycle - G2/M	AURKAIP1
3.4773e-180	0.524984	0.798	0.677	9.63526e-176	Tumor - Cell Cycle - G2/M	SLC25A3
5.71378e-180	1.62584	0.131	0.044	1.58323e-175	Tumor - Cell Cycle - G2/M	KLHDC8B
9.13973e-180	0.735464	0.46	0.271	2.53253e-175	Tumor - Cell Cycle - G2/M	CALM3
1.09146e-179	0.700555	0.637	0.47	3.02434e-175	Tumor - Cell Cycle - G2/M	ATP5PF
1.51002e-179	2.15109	0.065	0.014	4.18411e-175	Tumor - Cell Cycle - G2/M	RNF175
5.93251e-179	-6.14761	0.009	0.16	1.64384e-174	Tumor - Cell Cycle - G2/M	CCL4
7.53855e-179	1.46369	0.154	0.056	2.08886e-174	Tumor - Cell Cycle - G2/M	HADH
8.0701e-179	1.94768	0.08	0.02	2.23614e-174	Tumor - Cell Cycle - G2/M	PAK4
1.0941e-178	1.50866	0.188	0.077	3.03165e-174	Tumor - Cell Cycle - G2/M	CKB
1.58433e-178	1.22901	0.219	0.095	4.39001e-174	Tumor - Cell Cycle - G2/M	RAB38
5.1657e-178	1.2333	0.217	0.094	1.43136e-173	Tumor - Cell Cycle - G2/M	MTX1
9.1103e-178	-2.97065	0.039	0.203	2.52437e-173	Tumor - Cell Cycle - G2/M	SOCS3
1.62655e-177	0.660298	0.521	0.326	4.507e-173	Tumor - Cell Cycle - G2/M	MARCKSL1
2.51712e-177	1.1026	0.263	0.125	6.97469e-173	Tumor - Cell Cycle - G2/M	TIPRL
2.52163e-177	1.18345	0.229	0.102	6.98719e-173	Tumor - Cell Cycle - G2/M	PDHA1
2.86327e-177	0.445523	0.348	0.179	7.93383e-173	Tumor - Cell Cycle - G2/M	APOC1
3.12671e-177	-6.18687	0.005	0.153	8.6638e-173	Tumor - Cell Cycle - G2/M	TRBC1
7.57084e-177	1.36451	0.171	0.066	2.09781e-172	Tumor - Cell Cycle - G2/M	PLEKHA5
1.08004e-176	1.86202	0.093	0.026	2.99268e-172	Tumor - Cell Cycle - G2/M	MYEF2
4.26804e-176	0.989114	0.323	0.168	1.18263e-171	Tumor - Cell Cycle - G2/M	SSNA1
8.42207e-176	1.33793	0.167	0.064	2.33367e-171	Tumor - Cell Cycle - G2/M	TSEN15
9.12583e-176	1.25628	0.189	0.077	2.52868e-171	Tumor - Cell Cycle - G2/M	TMEM14A
1.33116e-175	1.55345	0.127	0.042	3.68851e-171	Tumor - Cell Cycle - G2/M	FEN1
6.12853e-175	0.695199	0.564	0.379	1.69815e-170	Tumor - Cell Cycle - G2/M	ARF1
6.51617e-175	1.82615	0.09	0.025	1.80557e-170	Tumor - Cell Cycle - G2/M	LMNB2
3.73181e-174	1.42304	0.155	0.058	1.03405e-169	Tumor - Cell Cycle - G2/M	TMEM60
4.17789e-174	1.07386	0.269	0.13	1.15765e-169	Tumor - Cell Cycle - G2/M	UBE2E3
4.95396e-174	1.10485	0.226	0.101	1.37269e-169	Tumor - Cell Cycle - G2/M	PLOD3
1.25415e-173	-2.99018	0.072	0.24	3.47511e-169	Tumor - Cell Cycle - G2/M	KLF2
6.76392e-173	0.731565	0.649	0.511	1.87421e-168	Tumor - Cell Cycle - G2/M	SDCBP
1.17058e-172	1.23459	0.27	0.134	3.24355e-168	Tumor - Cell Cycle - G2/M	SLC25A4
1.18489e-172	-2.15078	0.069	0.24	3.2832e-168	Tumor - Cell Cycle - G2/M	STAT3
3.51563e-172	-2.41484	0.05	0.216	9.74146e-168	Tumor - Cell Cycle - G2/M	ETS1
3.65018e-172	2.68084	0.039	0.006	1.01143e-167	Tumor - Cell Cycle - G2/M	PRAC2
6.90032e-172	0.787813	0.472	0.294	1.91201e-167	Tumor - Cell Cycle - G2/M	MINOS1
7.65621e-172	1.23809	0.203	0.087	2.12146e-167	Tumor - Cell Cycle - G2/M	TIMM50
9.14851e-172	1.34718	0.193	0.081	2.53496e-167	Tumor - Cell Cycle - G2/M	CDKN2D
9.88943e-172	0.626736	0.495	0.309	2.74026e-167	Tumor - Cell Cycle - G2/M	BSG
1.0522e-171	1.27008	0.181	0.073	2.91555e-167	Tumor - Cell Cycle - G2/M	TRIOBP
2.07419e-171	0.89252	0.365	0.202	5.74738e-167	Tumor - Cell Cycle - G2/M	RAD23A
2.8007e-171	0.634495	0.645	0.462	7.76046e-167	Tumor - Cell Cycle - G2/M	SNRPD2
3.31655e-171	0.833018	0.327	0.169	9.18982e-167	Tumor - Cell Cycle - G2/M	YWHAH
5.72229e-171	1.57896	0.245	0.119	1.58559e-166	Tumor - Cell Cycle - G2/M	TNFRSF12A
1.52267e-170	1.29914	0.18	0.073	4.21917e-166	Tumor - Cell Cycle - G2/M	SLC35B2
2.61245e-170	-2.84125	0.102	0.275	7.23884e-166	Tumor - Cell Cycle - G2/M	HLA-DRB1
2.78119e-170	-7.21635	0.001	0.14	7.70641e-166	Tumor - Cell Cycle - G2/M	HCLS1
1.57267e-169	1.53281	0.13	0.045	4.35771e-165	Tumor - Cell Cycle - G2/M	MELTF
2.26385e-169	0.938842	0.33	0.176	6.2729e-165	Tumor - Cell Cycle - G2/M	ARL2
2.63734e-169	1.558	0.136	0.048	7.30782e-165	Tumor - Cell Cycle - G2/M	KMT5A
2.74587e-169	-1.35313	0.44	0.598	7.60853e-165	Tumor - Cell Cycle - G2/M	DNAJA1
2.76973e-169	0.732991	0.272	0.131	7.67464e-165	Tumor - Cell Cycle - G2/M	MIA
7.27701e-169	1.64541	0.112	0.035	2.01639e-164	Tumor - Cell Cycle - G2/M	STRADB
8.28397e-169	0.724967	0.566	0.396	2.2954e-164	Tumor - Cell Cycle - G2/M	ST13
1.00374e-168	1.45233	0.147	0.054	2.78127e-164	Tumor - Cell Cycle - G2/M	TEX30
1.13504e-168	1.04325	0.273	0.134	3.14509e-164	Tumor - Cell Cycle - G2/M	RHOBTB3
1.1768e-168	0.777475	0.483	0.305	3.26079e-164	Tumor - Cell Cycle - G2/M	VDAC1
2.44233e-168	0.822921	0.387	0.219	6.76745e-164	Tumor - Cell Cycle - G2/M	TXNL4A
4.75156e-168	0.776778	0.465	0.288	1.31661e-163	Tumor - Cell Cycle - G2/M	PDIA6
1.00102e-167	1.76624	0.095	0.027	2.77372e-163	Tumor - Cell Cycle - G2/M	LRR1
1.12824e-167	0.759384	0.46	0.281	3.12625e-163	Tumor - Cell Cycle - G2/M	NDUFAB1
1.63653e-167	2.23896	0.057	0.012	4.53465e-163	Tumor - Cell Cycle - G2/M	SMOC1
2.96614e-167	0.530813	0.761	0.621	8.21887e-163	Tumor - Cell Cycle - G2/M	COX6B1
3.13651e-167	0.694517	0.525	0.34	8.69097e-163	Tumor - Cell Cycle - G2/M	NDUFB4
3.5029e-167	0.897472	0.38	0.217	9.70619e-163	Tumor - Cell Cycle - G2/M	MRPL52
5.24678e-167	-4.72848	0.011	0.154	1.45383e-162	Tumor - Cell Cycle - G2/M	CST7
8.42365e-167	-6.3172	0.003	0.141	2.33411e-162	Tumor - Cell Cycle - G2/M	CD27
1.17189e-166	1.07224	0.242	0.113	3.24718e-162	Tumor - Cell Cycle - G2/M	CHCHD3
2.16378e-166	0.786282	0.398	0.227	5.99561e-162	Tumor - Cell Cycle - G2/M	TMEM147
2.90416e-166	-6.66431	0.002	0.139	8.04715e-162	Tumor - Cell Cycle - G2/M	GIMAP7
3.72971e-166	0.961069	0.298	0.152	1.03347e-161	Tumor - Cell Cycle - G2/M	NDUFA8
8.63775e-166	0.849945	0.233	0.106	2.39343e-161	Tumor - Cell Cycle - G2/M	IGFBP2
1.13862e-165	-1.86057	0.117	0.294	3.15501e-161	Tumor - Cell Cycle - G2/M	IFITM2
1.78438e-165	-3.16114	0.022	0.172	4.94435e-161	Tumor - Cell Cycle - G2/M	FNBP1
2.35993e-165	1.05675	0.259	0.125	6.53914e-161	Tumor - Cell Cycle - G2/M	SMARCB1
2.77861e-165	1.42164	0.151	0.057	7.69925e-161	Tumor - Cell Cycle - G2/M	ECM1
3.69733e-165	0.734611	0.503	0.325	1.02449e-160	Tumor - Cell Cycle - G2/M	NDUFV2
3.74816e-165	1.26369	0.182	0.075	1.03858e-160	Tumor - Cell Cycle - G2/M	CMSS1
4.30017e-165	1.18075	0.219	0.099	1.19154e-160	Tumor - Cell Cycle - G2/M	MRPL9
6.06724e-165	1.0733	0.576	0.432	1.68117e-160	Tumor - Cell Cycle - G2/M	TAGLN2
7.07578e-165	-3.83882	0.007	0.148	1.96063e-160	Tumor - Cell Cycle - G2/M	ITM2A
8.74515e-165	0.635405	0.524	0.33	2.42319e-160	Tumor - Cell Cycle - G2/M	PHPT1
9.44651e-165	0.705026	0.591	0.416	2.61753e-160	Tumor - Cell Cycle - G2/M	TRMT112
9.85273e-165	-1.01722	0.302	0.492	2.73009e-160	Tumor - Cell Cycle - G2/M	EIF4A2
3.00929e-164	1.79164	0.096	0.028	8.33844e-160	Tumor - Cell Cycle - G2/M	HMGN5
3.33217e-164	1.26296	0.174	0.07	9.2331e-160	Tumor - Cell Cycle - G2/M	MORN2
1.24904e-163	0.981269	0.272	0.134	3.46095e-159	Tumor - Cell Cycle - G2/M	SPTSSA
1.44073e-163	0.817689	0.397	0.23	3.99212e-159	Tumor - Cell Cycle - G2/M	FKBP2
1.93356e-163	1.18446	0.184	0.076	5.35771e-159	Tumor - Cell Cycle - G2/M	GMPR
3.3455e-163	1.41831	0.15	0.057	9.27005e-159	Tumor - Cell Cycle - G2/M	ACYP1
8.35863e-163	0.821547	0.457	0.287	2.31609e-158	Tumor - Cell Cycle - G2/M	XRCC5
9.20026e-163	-2.73172	0.08	0.241	2.5493e-158	Tumor - Cell Cycle - G2/M	CREM
1.18252e-162	-2.19237	0.05	0.21	3.27665e-158	Tumor - Cell Cycle - G2/M	HLA-F
1.72947e-162	-2.15521	0.062	0.225	4.7922e-158	Tumor - Cell Cycle - G2/M	ELF1
6.71371e-162	0.47831	0.846	0.765	1.8603e-157	Tumor - Cell Cycle - G2/M	HNRNPA1
1.07607e-161	2.95736	0.029	0.004	2.98168e-157	Tumor - Cell Cycle - G2/M	WDR62
2.07213e-161	0.694486	0.546	0.366	5.74167e-157	Tumor - Cell Cycle - G2/M	SF3B6
7.51156e-161	2.54095	0.04	0.006	2.08138e-156	Tumor - Cell Cycle - G2/M	FHOD3
1.71464e-160	2.12716	0.099	0.03	4.75109e-156	Tumor - Cell Cycle - G2/M	PCCA
1.87909e-160	0.973302	0.278	0.14	5.20678e-156	Tumor - Cell Cycle - G2/M	MRPL15
1.92661e-160	0.632018	0.571	0.389	5.33845e-156	Tumor - Cell Cycle - G2/M	SPCS1
2.10958e-160	1.16718	0.186	0.078	5.84544e-156	Tumor - Cell Cycle - G2/M	SOX10
3.339e-160	0.941969	0.303	0.158	9.25203e-156	Tumor - Cell Cycle - G2/M	MRPS15
4.43631e-160	2.39596	0.134	0.05	1.22926e-155	Tumor - Cell Cycle - G2/M	NPTX2
6.03905e-160	1.15111	0.353	0.211	1.67336e-155	Tumor - Cell Cycle - G2/M	PLP2
1.10786e-159	1.36788	0.226	0.108	3.06976e-155	Tumor - Cell Cycle - G2/M	HDAC2
1.48749e-159	0.366629	0.996	0.967	4.12168e-155	Tumor - Cell Cycle - G2/M	RPL7
3.50534e-159	0.835224	0.369	0.209	9.71294e-155	Tumor - Cell Cycle - G2/M	CCT7
5.99372e-159	0.884568	0.331	0.18	1.6608e-154	Tumor - Cell Cycle - G2/M	TXN2
6.69495e-159	0.768621	0.468	0.297	1.8551e-154	Tumor - Cell Cycle - G2/M	NDUFB9
1.26269e-158	2.21985	0.055	0.011	3.49878e-154	Tumor - Cell Cycle - G2/M	DSCC1
3.47525e-158	0.706495	0.329	0.174	9.62957e-154	Tumor - Cell Cycle - G2/M	CD9
6.39121e-158	0.996017	0.274	0.138	1.77094e-153	Tumor - Cell Cycle - G2/M	FKBP3
6.79705e-158	4.13579	0.014	0.001	1.8834e-153	Tumor - Cell Cycle - G2/M	FAM72C
1.01558e-157	-3.62136	0.015	0.154	2.81407e-153	Tumor - Cell Cycle - G2/M	GBP2
1.24738e-157	0.900109	0.461	0.3	3.45636e-153	Tumor - Cell Cycle - G2/M	ATP5F1C
1.28268e-157	-6.67938	0.004	0.136	3.55416e-153	Tumor - Cell Cycle - G2/M	GZMA
1.31126e-157	0.902658	0.329	0.18	3.63338e-153	Tumor - Cell Cycle - G2/M	MAGED2
1.39015e-157	0.753044	0.369	0.206	3.85197e-153	Tumor - Cell Cycle - G2/M	MRPS33
3.16113e-157	0.691207	0.508	0.329	8.75919e-153	Tumor - Cell Cycle - G2/M	ATP5PD
3.47625e-157	-2.57513	0.069	0.228	9.63235e-153	Tumor - Cell Cycle - G2/M	RGS2
3.63545e-157	0.928478	0.322	0.175	1.00735e-152	Tumor - Cell Cycle - G2/M	THOC7
6.78754e-157	0.983192	0.255	0.124	1.88076e-152	Tumor - Cell Cycle - G2/M	CNN3
6.94392e-157	-6.44023	0.002	0.133	1.92409e-152	Tumor - Cell Cycle - G2/M	SLA
8.10034e-157	-3.9083	0.012	0.149	2.24452e-152	Tumor - Cell Cycle - G2/M	LBH
8.3172e-157	0.800355	0.438	0.271	2.30461e-152	Tumor - Cell Cycle - G2/M	ATP5MC1
1.32704e-156	1.00664	0.271	0.137	3.6771e-152	Tumor - Cell Cycle - G2/M	PFDN4
1.7481e-156	1.19999	0.185	0.078	4.84382e-152	Tumor - Cell Cycle - G2/M	MRPL37
1.8851e-156	-5.10567	0.014	0.151	5.22343e-152	Tumor - Cell Cycle - G2/M	HLA-DQA1
3.13678e-156	0.950635	0.377	0.223	8.69169e-152	Tumor - Cell Cycle - G2/M	KIF5B
3.45167e-156	0.99988	0.245	0.118	9.56425e-152	Tumor - Cell Cycle - G2/M	EBNA1BP2
4.62501e-156	1.09612	0.151	0.058	1.28155e-151	Tumor - Cell Cycle - G2/M	BAALC
6.12849e-156	0.607922	0.638	0.488	1.69814e-151	Tumor - Cell Cycle - G2/M	SEC61G
6.67421e-156	0.225677	0.443	0.254	1.84936e-151	Tumor - Cell Cycle - G2/M	CTSB
7.24322e-156	-6.60956	0.001	0.131	2.00702e-151	Tumor - Cell Cycle - G2/M	IKZF1
1.0734e-155	-4.1736	0.011	0.147	2.97429e-151	Tumor - Cell Cycle - G2/M	CYLD
3.37765e-155	1.00403	0.239	0.113	9.35913e-151	Tumor - Cell Cycle - G2/M	MRPL24
5.29859e-155	1.67592	0.092	0.027	1.46819e-150	Tumor - Cell Cycle - G2/M	DSG2
7.8715e-155	0.794707	0.434	0.267	2.18111e-150	Tumor - Cell Cycle - G2/M	SNRPB2
9.09316e-155	1.41893	0.141	0.053	2.51962e-150	Tumor - Cell Cycle - G2/M	RRM1
1.88799e-154	0.866956	0.381	0.226	5.23144e-150	Tumor - Cell Cycle - G2/M	GNB2
3.07185e-154	-7.51773	0.001	0.129	8.51179e-150	Tumor - Cell Cycle - G2/M	ALOX5AP
4.00897e-154	0.879962	0.329	0.18	1.11085e-149	Tumor - Cell Cycle - G2/M	C7orf50
6.35976e-154	0.956322	0.271	0.137	1.76223e-149	Tumor - Cell Cycle - G2/M	MRPL12
7.67293e-154	3.11435	0.025	0.003	2.12609e-149	Tumor - Cell Cycle - G2/M	EME1
8.93903e-154	0.958613	0.288	0.149	2.47692e-149	Tumor - Cell Cycle - G2/M	BZW2
1.3269e-153	-3.23554	0.021	0.161	3.6767e-149	Tumor - Cell Cycle - G2/M	SMAP2
3.04035e-153	-2.12945	0.067	0.225	8.42452e-149	Tumor - Cell Cycle - G2/M	CLK1
6.54465e-153	1.42256	0.157	0.063	1.81346e-148	Tumor - Cell Cycle - G2/M	ACAT2
1.02897e-152	-6.05892	0.002	0.131	2.85117e-148	Tumor - Cell Cycle - G2/M	TNFRSF1B
1.15919e-152	2.67828	0.035	0.005	3.21201e-148	Tumor - Cell Cycle - G2/M	TESMIN
1.35202e-152	0.818815	0.291	0.148	3.74632e-148	Tumor - Cell Cycle - G2/M	PRAME
1.67905e-152	3.18391	0.03	0.004	4.65247e-148	Tumor - Cell Cycle - G2/M	DNAH5
2.8635e-152	1.10264	0.233	0.111	7.93448e-148	Tumor - Cell Cycle - G2/M	RTCB
3.00158e-152	1.66278	0.093	0.028	8.31706e-148	Tumor - Cell Cycle - G2/M	PXMP2
4.54644e-152	1.25878	0.174	0.073	1.25977e-147	Tumor - Cell Cycle - G2/M	FH
9.25002e-152	-1.24907	0.161	0.344	2.56309e-147	Tumor - Cell Cycle - G2/M	FOSB
1.04493e-151	-0.332304	1	0.992	2.89538e-147	Tumor - Cell Cycle - G2/M	RPL28
2.68756e-151	1.13447	0.212	0.098	7.44695e-147	Tumor - Cell Cycle - G2/M	RNF5
4.75953e-151	1.05288	0.258	0.13	1.31882e-146	Tumor - Cell Cycle - G2/M	GLRX5
4.88178e-151	2.11457	0.062	0.015	1.35269e-146	Tumor - Cell Cycle - G2/M	CCDC77
1.19576e-150	0.689067	0.517	0.349	3.31332e-146	Tumor - Cell Cycle - G2/M	EIF3L
2.33819e-150	1.14456	0.199	0.089	6.47889e-146	Tumor - Cell Cycle - G2/M	HIGD1A
5.05694e-150	0.846345	0.371	0.216	1.40123e-145	Tumor - Cell Cycle - G2/M	STRAP
6.0262e-150	0.505209	0.714	0.582	1.6698e-145	Tumor - Cell Cycle - G2/M	SRSF3
7.55063e-150	0.604705	0.58	0.401	2.0922e-145	Tumor - Cell Cycle - G2/M	TPM3
8.0749e-150	2.06687	0.058	0.013	2.23747e-145	Tumor - Cell Cycle - G2/M	CDC45
9.04313e-150	-2.77489	0.048	0.196	2.50576e-145	Tumor - Cell Cycle - G2/M	TYMP
4.1932e-149	1.45042	0.108	0.035	1.16189e-144	Tumor - Cell Cycle - G2/M	LINC01287
4.65057e-149	0.656971	0.288	0.147	1.28863e-144	Tumor - Cell Cycle - G2/M	TPM2
6.98472e-149	0.823069	0.374	0.219	1.93539e-144	Tumor - Cell Cycle - G2/M	SIVA1
1.68894e-148	0.70843	0.523	0.357	4.67989e-144	Tumor - Cell Cycle - G2/M	PSMB1
2.68749e-148	0.447197	0.845	0.709	7.44676e-144	Tumor - Cell Cycle - G2/M	S100A11
3.68759e-148	1.21007	0.191	0.085	1.0218e-143	Tumor - Cell Cycle - G2/M	UQCC3
4.01171e-148	1.03069	0.286	0.153	1.1116e-143	Tumor - Cell Cycle - G2/M	PHLDA2
4.45555e-148	1.1925	0.148	0.058	1.23459e-143	Tumor - Cell Cycle - G2/M	UACA
8.70812e-148	0.909255	0.296	0.157	2.41293e-143	Tumor - Cell Cycle - G2/M	HSD17B10
1.1494e-147	0.856612	0.468	0.318	3.18488e-143	Tumor - Cell Cycle - G2/M	ATP5F1A
1.79961e-147	1.50469	0.113	0.038	4.98654e-143	Tumor - Cell Cycle - G2/M	NCAPH2
2.72772e-147	0.916275	0.302	0.163	7.55823e-143	Tumor - Cell Cycle - G2/M	STOML2
4.91783e-147	-4.17125	0.009	0.137	1.36268e-142	Tumor - Cell Cycle - G2/M	TNFAIP8
8.43717e-147	0.733479	0.556	0.391	2.33786e-142	Tumor - Cell Cycle - G2/M	HNRNPA3
1.79887e-146	1.0684	0.204	0.092	4.98449e-142	Tumor - Cell Cycle - G2/M	QPRT
1.97053e-146	0.967704	0.25	0.124	5.46014e-142	Tumor - Cell Cycle - G2/M	MYL6B
5.21846e-146	0.845486	0.287	0.15	1.44598e-141	Tumor - Cell Cycle - G2/M	LAPTM4B
6.65717e-146	-6.69157	0.001	0.124	1.84464e-141	Tumor - Cell Cycle - G2/M	SPOCK2
1.18631e-145	0.943187	0.295	0.159	3.28714e-141	Tumor - Cell Cycle - G2/M	PSMC1
1.49971e-145	-7.08891	0.001	0.123	4.15554e-141	Tumor - Cell Cycle - G2/M	TAGAP
1.68292e-145	-7.24667	0.001	0.122	4.66321e-141	Tumor - Cell Cycle - G2/M	GIMAP4
2.06627e-145	1.30433	0.161	0.066	5.72542e-141	Tumor - Cell Cycle - G2/M	RAD51C
2.3084e-145	1.03189	0.254	0.129	6.39636e-141	Tumor - Cell Cycle - G2/M	PMF1
3.06179e-145	-6.46054	0.001	0.123	8.48391e-141	Tumor - Cell Cycle - G2/M	TBC1D10C
3.54505e-145	-7.41902	0.002	0.124	9.82298e-141	Tumor - Cell Cycle - G2/M	IL7R
4.27787e-145	0.836886	0.328	0.181	1.18536e-140	Tumor - Cell Cycle - G2/M	TCEAL4
1.01004e-144	-2.01698	0.063	0.214	2.79871e-140	Tumor - Cell Cycle - G2/M	JAK1
1.13252e-144	-3.16965	0.02	0.153	3.13809e-140	Tumor - Cell Cycle - G2/M	KIAA1551
1.44461e-144	1.21484	0.174	0.075	4.00287e-140	Tumor - Cell Cycle - G2/M	SRPX
1.5865e-144	1.00945	0.254	0.129	4.39603e-140	Tumor - Cell Cycle - G2/M	POLR2H
1.83688e-144	1.25157	0.168	0.071	5.0898e-140	Tumor - Cell Cycle - G2/M	ZDHHC12
2.34067e-144	1.77914	0.086	0.025	6.48577e-140	Tumor - Cell Cycle - G2/M	TARBP2
4.51823e-144	-3.11917	0.024	0.158	1.25196e-139	Tumor - Cell Cycle - G2/M	RNASET2
5.94474e-144	1.44781	0.128	0.047	1.64723e-139	Tumor - Cell Cycle - G2/M	GEMIN6
6.00517e-144	1.09226	0.21	0.098	1.66397e-139	Tumor - Cell Cycle - G2/M	TOMM40
6.83411e-144	2.91629	0.028	0.004	1.89366e-139	Tumor - Cell Cycle - G2/M	HIST1H3B
8.41626e-144	1.04184	0.26	0.134	2.33206e-139	Tumor - Cell Cycle - G2/M	CBR1
1.90563e-143	-3.68754	0.037	0.174	5.28031e-139	Tumor - Cell Cycle - G2/M	HLA-DQB1
5.43776e-143	2.32312	0.042	0.008	1.50675e-138	Tumor - Cell Cycle - G2/M	BAIAP2L2
1.40136e-142	1.6248	0.108	0.037	3.88304e-138	Tumor - Cell Cycle - G2/M	SEMA3B
1.41063e-142	0.965196	0.179	0.078	3.90872e-138	Tumor - Cell Cycle - G2/M	SNORC
2.42001e-142	1.04161	0.246	0.123	6.70561e-138	Tumor - Cell Cycle - G2/M	ATXN10
2.77035e-142	1.00059	0.258	0.132	7.67635e-138	Tumor - Cell Cycle - G2/M	CHCHD5
4.21935e-142	-6.3148	0.002	0.121	1.16914e-137	Tumor - Cell Cycle - G2/M	DOK2
7.03904e-142	-1.18606	0.221	0.393	1.95045e-137	Tumor - Cell Cycle - G2/M	SNHG8
1.24514e-141	1.47534	0.125	0.046	3.45017e-137	Tumor - Cell Cycle - G2/M	ATAD2
2.4327e-141	0.813577	0.395	0.241	6.74075e-137	Tumor - Cell Cycle - G2/M	NDUFC1
2.6478e-141	0.73392	0.433	0.271	7.3368e-137	Tumor - Cell Cycle - G2/M	PHB2
8.54015e-141	0.547844	0.739	0.634	2.36639e-136	Tumor - Cell Cycle - G2/M	PPDPF
1.07254e-140	-9.07803	0	0.118	2.9719e-136	Tumor - Cell Cycle - G2/M	GPR183
2.64795e-140	0.657108	0.213	0.099	7.33721e-136	Tumor - Cell Cycle - G2/M	CTHRC1
2.9586e-140	0.806565	0.41	0.256	8.19797e-136	Tumor - Cell Cycle - G2/M	SSB
3.27102e-140	-2.61508	0.036	0.173	9.06366e-136	Tumor - Cell Cycle - G2/M	FYN
5.61525e-140	0.900625	0.282	0.15	1.55593e-135	Tumor - Cell Cycle - G2/M	MRPL55
5.82469e-140	1.31675	0.144	0.057	1.61396e-135	Tumor - Cell Cycle - G2/M	CDK16
1.26434e-139	-8.11566	0	0.117	3.50336e-135	Tumor - Cell Cycle - G2/M	CD247
1.26482e-139	0.936825	0.28	0.149	3.50469e-135	Tumor - Cell Cycle - G2/M	MRPS7
2.00905e-139	0.890902	0.255	0.128	5.56688e-135	Tumor - Cell Cycle - G2/M	BACE2
2.48133e-139	-3.00245	0.029	0.163	6.87552e-135	Tumor - Cell Cycle - G2/M	RUNX3
4.49718e-139	0.807826	0.391	0.239	1.24612e-134	Tumor - Cell Cycle - G2/M	MRPL57
6.87214e-139	-2.82501	0.024	0.156	1.9042e-134	Tumor - Cell Cycle - G2/M	CDC42SE2
9.13427e-139	-4.3457	0.008	0.129	2.53101e-134	Tumor - Cell Cycle - G2/M	FOSL2
1.27509e-138	-3.29995	0.019	0.147	3.53314e-134	Tumor - Cell Cycle - G2/M	CNOT6L
1.78912e-138	1.09829	0.212	0.101	4.95746e-134	Tumor - Cell Cycle - G2/M	HPRT1
2.44056e-138	-5.53709	0.003	0.12	6.76256e-134	Tumor - Cell Cycle - G2/M	EVI2B
7.25334e-138	0.354083	0.834	0.737	2.00983e-133	Tumor - Cell Cycle - G2/M	HSPE1
8.36096e-138	-3.15159	0.117	0.267	2.31674e-133	Tumor - Cell Cycle - G2/M	HLA-DRA
9.47829e-138	2.00632	0.061	0.015	2.62634e-133	Tumor - Cell Cycle - G2/M	SOGA1
1.03243e-137	1.96431	0.063	0.016	2.86077e-133	Tumor - Cell Cycle - G2/M	ZWILCH
1.19285e-137	1.27564	0.245	0.129	3.30528e-133	Tumor - Cell Cycle - G2/M	CAPG
3.29681e-137	-4.11471	0.011	0.132	9.13514e-133	Tumor - Cell Cycle - G2/M	PDE4B
5.63157e-137	2.16375	0.052	0.012	1.56045e-132	Tumor - Cell Cycle - G2/M	PDE1A
7.51726e-137	0.67685	0.425	0.262	2.08296e-132	Tumor - Cell Cycle - G2/M	MRPL41
9.02715e-137	-0.832482	0.197	0.391	2.50133e-132	Tumor - Cell Cycle - G2/M	RPS4Y1
1.28081e-136	0.873454	0.285	0.152	3.54899e-132	Tumor - Cell Cycle - G2/M	PIN1
1.3683e-136	-6.64565	0.001	0.116	3.79143e-132	Tumor - Cell Cycle - G2/M	APBB1IP
2.05635e-136	1.79225	0.08	0.024	5.69794e-132	Tumor - Cell Cycle - G2/M	TMEM237
2.3744e-136	1.11728	0.2	0.093	6.57921e-132	Tumor - Cell Cycle - G2/M	C20orf27
2.76632e-136	0.629285	0.498	0.33	7.66518e-132	Tumor - Cell Cycle - G2/M	NDUFA11
3.13786e-136	-3.18814	0.024	0.152	8.69469e-132	Tumor - Cell Cycle - G2/M	CEMIP2
3.95715e-136	1.26881	0.157	0.066	1.09649e-131	Tumor - Cell Cycle - G2/M	RFC2
5.03053e-136	0.965328	0.248	0.127	1.39391e-131	Tumor - Cell Cycle - G2/M	NUTF2
6.70388e-136	0.963641	0.258	0.134	1.85758e-131	Tumor - Cell Cycle - G2/M	MRPL27
7.14004e-136	0.737303	0.384	0.231	1.97843e-131	Tumor - Cell Cycle - G2/M	NDUFS8
9.91468e-136	1.3103	0.13	0.05	2.74726e-131	Tumor - Cell Cycle - G2/M	C11orf24
1.30731e-135	2.49458	0.035	0.006	3.62243e-131	Tumor - Cell Cycle - G2/M	DNASE2B
1.65229e-135	3.38123	0.019	0.002	4.57834e-131	Tumor - Cell Cycle - G2/M	ESPL1
1.84606e-135	3.76385	0.014	0.001	5.11525e-131	Tumor - Cell Cycle - G2/M	FAM72D
2.86156e-135	0.686499	0.437	0.278	7.92911e-131	Tumor - Cell Cycle - G2/M	C1QBP
3.42224e-135	0.744473	0.372	0.22	9.48267e-131	Tumor - Cell Cycle - G2/M	TIMM13
4.1506e-135	-4.71392	0.007	0.124	1.15009e-130	Tumor - Cell Cycle - G2/M	DDX3Y
4.27216e-135	0.521611	0.699	0.558	1.18377e-130	Tumor - Cell Cycle - G2/M	NDUFS5
6.35773e-135	-6.78554	0.001	0.116	1.76166e-130	Tumor - Cell Cycle - G2/M	PRDM1
6.78407e-135	-4.35231	0.006	0.124	1.8798e-130	Tumor - Cell Cycle - G2/M	SLC38A1
3.04504e-134	0.871755	0.259	0.134	8.43751e-130	Tumor - Cell Cycle - G2/M	RDX
8.16615e-134	-5.63275	0.002	0.116	2.26276e-129	Tumor - Cell Cycle - G2/M	PIK3IP1
1.97427e-133	0.996762	0.264	0.14	5.47051e-129	Tumor - Cell Cycle - G2/M	CMC2
2.16873e-133	1.36689	0.14	0.056	6.00932e-129	Tumor - Cell Cycle - G2/M	ITGB3BP
2.32005e-133	0.860605	0.317	0.18	6.42862e-129	Tumor - Cell Cycle - G2/M	SNF8
2.91897e-133	-6.68304	0.001	0.113	8.08817e-129	Tumor - Cell Cycle - G2/M	TRAF3IP3
3.96405e-133	1.02318	0.21	0.101	1.0984e-128	Tumor - Cell Cycle - G2/M	AHCY
5.33115e-133	0.992616	0.384	0.245	1.47721e-128	Tumor - Cell Cycle - G2/M	H1FX
5.41198e-133	1.29119	0.144	0.059	1.49961e-128	Tumor - Cell Cycle - G2/M	CFL2
7.28216e-133	0.539469	0.628	0.47	2.01781e-128	Tumor - Cell Cycle - G2/M	SNU13
8.73179e-133	1.04751	0.292	0.165	2.41949e-128	Tumor - Cell Cycle - G2/M	RNASEH2C
1.1003e-132	0.619768	0.517	0.354	3.04882e-128	Tumor - Cell Cycle - G2/M	ARPC5
1.34059e-132	-5.0501	0.004	0.118	3.71464e-128	Tumor - Cell Cycle - G2/M	FMNL1
1.41634e-132	0.967182	0.25	0.129	3.92455e-128	Tumor - Cell Cycle - G2/M	ERCC1
6.15127e-132	0.400591	0.52	0.338	1.70445e-127	Tumor - Cell Cycle - G2/M	DSTN
1.12888e-131	1.09525	0.183	0.083	3.12803e-127	Tumor - Cell Cycle - G2/M	PDZD11
1.6862e-131	-2.58494	0.044	0.178	4.67229e-127	Tumor - Cell Cycle - G2/M	NFKBIZ
3.71539e-131	-1.5226	0.14	0.296	1.0295e-126	Tumor - Cell Cycle - G2/M	HERPUD1
3.91096e-131	-5.57157	0.009	0.125	1.08369e-126	Tumor - Cell Cycle - G2/M	PLCG2
3.97313e-131	0.621956	0.445	0.281	1.10092e-126	Tumor - Cell Cycle - G2/M	GADD45GIP1
7.36931e-131	-2.21509	0.132	0.284	2.04196e-126	Tumor - Cell Cycle - G2/M	GADD45B
7.63031e-131	-3.90042	0.034	0.161	2.11428e-126	Tumor - Cell Cycle - G2/M	SOD2
1.31973e-130	1.052	0.203	0.097	3.65684e-126	Tumor - Cell Cycle - G2/M	NIPSNAP2
1.35532e-130	-2.76832	0.03	0.157	3.75545e-126	Tumor - Cell Cycle - G2/M	UCP2
1.51021e-130	1.59854	0.097	0.033	4.18465e-126	Tumor - Cell Cycle - G2/M	SORD
3.20781e-130	3.43258	0.017	0.002	8.88852e-126	Tumor - Cell Cycle - G2/M	OPRD1
3.54287e-130	0.943883	0.258	0.136	9.81695e-126	Tumor - Cell Cycle - G2/M	MRPS18B
6.93527e-130	2.02416	0.053	0.012	1.92169e-125	Tumor - Cell Cycle - G2/M	FANCD2
1.84627e-129	0.671136	0.419	0.262	5.11582e-125	Tumor - Cell Cycle - G2/M	RAB7A
2.02279e-129	-1.98421	0.068	0.208	5.60495e-125	Tumor - Cell Cycle - G2/M	STK17A
3.08645e-129	-3.29081	0.093	0.236	8.55225e-125	Tumor - Cell Cycle - G2/M	SLC38A2
3.27054e-129	-0.374086	0.554	0.751	9.06234e-125	Tumor - Cell Cycle - G2/M	MT-ND5
5.0193e-129	1.50834	0.104	0.036	1.3908e-124	Tumor - Cell Cycle - G2/M	HIRIP3
5.24175e-129	1.88583	0.066	0.018	1.45244e-124	Tumor - Cell Cycle - G2/M	RCCD1
1.88151e-128	-1.92585	0.102	0.249	5.21347e-124	Tumor - Cell Cycle - G2/M	IER5
2.65607e-128	0.721356	0.401	0.25	7.3597e-124	Tumor - Cell Cycle - G2/M	AP2M1
2.91596e-128	-0.362222	0.998	0.994	8.07983e-124	Tumor - Cell Cycle - G2/M	RPS28
8.50067e-128	-1.60144	0.143	0.295	2.35545e-123	Tumor - Cell Cycle - G2/M	DDX3X
1.01338e-127	1.14727	0.182	0.084	2.80798e-123	Tumor - Cell Cycle - G2/M	KLHDC3
1.44941e-127	1.22826	0.17	0.076	4.01617e-123	Tumor - Cell Cycle - G2/M	MRPL35
1.66203e-127	0.850281	0.293	0.162	4.60531e-123	Tumor - Cell Cycle - G2/M	POLR2E
1.70794e-127	-6.91077	0.001	0.11	4.73254e-123	Tumor - Cell Cycle - G2/M	TIGIT
2.06823e-127	-2.98837	0.029	0.153	5.73085e-123	Tumor - Cell Cycle - G2/M	TSPYL2
3.23298e-127	-0.358883	0.838	0.928	8.95827e-123	Tumor - Cell Cycle - G2/M	MT-CO1
6.11571e-127	0.762318	0.251	0.13	1.6946e-122	Tumor - Cell Cycle - G2/M	H2AFX
6.34052e-127	0.873939	0.23	0.115	1.7569e-122	Tumor - Cell Cycle - G2/M	ST3GAL4
7.8006e-127	1.15301	0.16	0.069	2.16147e-122	Tumor - Cell Cycle - G2/M	ISYNA1
1.09521e-126	-4.98885	0.004	0.114	3.0347e-122	Tumor - Cell Cycle - G2/M	PTPN7
1.19678e-126	-2.67957	0.028	0.152	3.31614e-122	Tumor - Cell Cycle - G2/M	TGFB1
2.22641e-126	0.963043	0.255	0.136	6.16916e-122	Tumor - Cell Cycle - G2/M	PSMD11
2.35336e-126	1.38064	0.116	0.043	6.52092e-122	Tumor - Cell Cycle - G2/M	SLC45A2
6.16672e-126	1.62606	0.098	0.034	1.70874e-121	Tumor - Cell Cycle - G2/M	G2E3
6.58899e-126	-4.75848	0.004	0.113	1.82574e-121	Tumor - Cell Cycle - G2/M	DOCK8
6.6786e-126	0.413729	0.772	0.646	1.85057e-121	Tumor - Cell Cycle - G2/M	HSPB1
1.08516e-125	0.730474	0.396	0.249	3.00687e-121	Tumor - Cell Cycle - G2/M	CSNK2B
1.11357e-125	2.50539	0.036	0.007	3.0856e-121	Tumor - Cell Cycle - G2/M	MTFR2
1.63548e-125	0.935635	0.256	0.136	4.53174e-121	Tumor - Cell Cycle - G2/M	MRPL47
1.79756e-125	-1.64045	0.101	0.246	4.98087e-121	Tumor - Cell Cycle - G2/M	LIMD2
2.37692e-125	1.02076	0.212	0.104	6.58621e-121	Tumor - Cell Cycle - G2/M	DNMT1
2.94925e-125	1.06802	0.193	0.091	8.17207e-121	Tumor - Cell Cycle - G2/M	MRPS14
3.04121e-125	-2.4	0.04	0.168	8.4269e-121	Tumor - Cell Cycle - G2/M	ZC3HAV1
3.12446e-125	1.14069	0.172	0.077	8.65755e-121	Tumor - Cell Cycle - G2/M	TMEM98
3.78755e-125	-6.34028	0.001	0.108	1.04949e-120	Tumor - Cell Cycle - G2/M	CCND2
4.16783e-125	0.757847	0.3	0.166	1.15486e-120	Tumor - Cell Cycle - G2/M	TCEAL9
5.03491e-125	1.19892	0.159	0.07	1.39512e-120	Tumor - Cell Cycle - G2/M	DESI2
7.13786e-125	-6.1491	0.002	0.109	1.97783e-120	Tumor - Cell Cycle - G2/M	PTGER4
3.27562e-124	0.930901	0.281	0.157	9.07643e-120	Tumor - Cell Cycle - G2/M	DCXR
3.47915e-124	0.270728	0.936	0.899	9.64038e-120	Tumor - Cell Cycle - G2/M	UBB
3.80314e-124	0.692031	0.437	0.286	1.05381e-119	Tumor - Cell Cycle - G2/M	EIF2S2
5.11042e-124	0.772973	0.359	0.218	1.41605e-119	Tumor - Cell Cycle - G2/M	PSMC5
7.98014e-124	1.15251	0.171	0.077	2.21122e-119	Tumor - Cell Cycle - G2/M	EBP
9.34808e-124	0.950271	0.227	0.116	2.59026e-119	Tumor - Cell Cycle - G2/M	MRPS23
9.36549e-124	0.931254	0.241	0.125	2.59508e-119	Tumor - Cell Cycle - G2/M	PRDX3
1.11169e-123	0.892679	0.232	0.118	3.08037e-119	Tumor - Cell Cycle - G2/M	CD320
4.3645e-123	-6.50064	0.006	0.114	1.20936e-118	Tumor - Cell Cycle - G2/M	CCL3
4.8847e-123	-4.79365	0.006	0.114	1.3535e-118	Tumor - Cell Cycle - G2/M	CRIP1
5.67081e-123	1.32795	0.125	0.049	1.57133e-118	Tumor - Cell Cycle - G2/M	PINX1-1
2.24261e-122	0.632917	0.608	0.465	6.21406e-118	Tumor - Cell Cycle - G2/M	ANXA2
2.58825e-122	-2.27425	0.037	0.162	7.17177e-118	Tumor - Cell Cycle - G2/M	ICAM3
6.73951e-122	-1.47224	0.152	0.301	1.86745e-117	Tumor - Cell Cycle - G2/M	MT-ND4L
7.50464e-122	1.11022	0.138	0.057	2.07946e-117	Tumor - Cell Cycle - G2/M	LINC00520
1.8718e-121	3.32213	0.018	0.002	5.18656e-117	Tumor - Cell Cycle - G2/M	CENPI
3.04448e-121	0.636326	0.481	0.327	8.43595e-117	Tumor - Cell Cycle - G2/M	SRSF9
3.43051e-121	-3.37303	0.018	0.131	9.5056e-117	Tumor - Cell Cycle - G2/M	SOCS1
3.8003e-121	0.606221	0.575	0.43	1.05302e-116	Tumor - Cell Cycle - G2/M	SET
4.49204e-121	1.30698	0.113	0.043	1.2447e-116	Tumor - Cell Cycle - G2/M	TMEM54
4.53261e-121	0.552185	0.505	0.341	1.25594e-116	Tumor - Cell Cycle - G2/M	NDUFB7
4.99869e-121	0.834091	0.317	0.187	1.38509e-116	Tumor - Cell Cycle - G2/M	PSMD7
5.58724e-121	-2.96509	0.027	0.145	1.54817e-116	Tumor - Cell Cycle - G2/M	CHD2
6.083e-121	1.00803	0.301	0.178	1.68554e-116	Tumor - Cell Cycle - G2/M	DNAJC15
2.41646e-120	-5.17425	0.004	0.109	6.69578e-116	Tumor - Cell Cycle - G2/M	TENT5C
2.92046e-120	0.947042	0.224	0.114	8.09231e-116	Tumor - Cell Cycle - G2/M	GCSH
3.80609e-120	0.254349	0.999	0.981	1.05463e-115	Tumor - Cell Cycle - G2/M	RPL35
5.16092e-120	0.792171	0.258	0.137	1.43004e-115	Tumor - Cell Cycle - G2/M	CYB5R3
6.27786e-120	-7.12635	0.001	0.104	1.73953e-115	Tumor - Cell Cycle - G2/M	CD8A
8.22247e-120	1.25314	0.14	0.059	2.27836e-115	Tumor - Cell Cycle - G2/M	GPN3
1.04177e-119	0.969852	0.21	0.105	2.88665e-115	Tumor - Cell Cycle - G2/M	NDUFA9
2.62841e-119	1.87615	0.095	0.033	7.28306e-115	Tumor - Cell Cycle - G2/M	CAPS
2.80752e-119	1.69957	0.089	0.03	7.77937e-115	Tumor - Cell Cycle - G2/M	FOSL1
2.80845e-119	2.50784	0.028	0.004	7.78194e-115	Tumor - Cell Cycle - G2/M	C1QL1
3.68758e-119	0.52745	0.707	0.608	1.02179e-114	Tumor - Cell Cycle - G2/M	CLIC1
4.52356e-119	-2.4707	0.03	0.15	1.25343e-114	Tumor - Cell Cycle - G2/M	USP15
4.88513e-119	0.514679	0.639	0.501	1.35362e-114	Tumor - Cell Cycle - G2/M	GPX4
7.6381e-119	1.89938	0.067	0.019	2.11644e-114	Tumor - Cell Cycle - G2/M	SOSTDC1
1.14629e-118	0.964812	0.298	0.176	3.17627e-114	Tumor - Cell Cycle - G2/M	UPP1
1.51921e-118	1.02587	0.201	0.099	4.20959e-114	Tumor - Cell Cycle - G2/M	PARVB
4.32301e-118	1.03494	0.217	0.112	1.19786e-113	Tumor - Cell Cycle - G2/M	PDIA4
4.45932e-118	0.922243	0.221	0.113	1.23563e-113	Tumor - Cell Cycle - G2/M	RAB34
5.47183e-118	-0.964688	0.302	0.451	1.51619e-113	Tumor - Cell Cycle - G2/M	CD44
6.45654e-118	1.03908	0.31	0.187	1.78904e-113	Tumor - Cell Cycle - G2/M	RTF2
1.12464e-117	0.616297	0.603	0.48	3.11627e-113	Tumor - Cell Cycle - G2/M	SSR2
1.4286e-117	0.611252	0.437	0.282	3.95852e-113	Tumor - Cell Cycle - G2/M	PGAM1
1.47993e-117	0.719677	0.354	0.215	4.10072e-113	Tumor - Cell Cycle - G2/M	PUF60
1.53677e-117	1.38621	0.115	0.045	4.25824e-113	Tumor - Cell Cycle - G2/M	MMAB
1.6825e-117	-1.71721	0.07	0.204	4.66205e-113	Tumor - Cell Cycle - G2/M	GPSM3
3.6046e-117	0.940284	0.236	0.125	9.98799e-113	Tumor - Cell Cycle - G2/M	PSMD6
4.53048e-117	0.835301	0.306	0.178	1.25535e-112	Tumor - Cell Cycle - G2/M	PPP1CC
6.1974e-117	1.53316	0.251	0.144	1.71724e-112	Tumor - Cell Cycle - G2/M	S100A16
1.12666e-116	0.597591	0.473	0.318	3.12185e-112	Tumor - Cell Cycle - G2/M	JTB
1.16007e-116	1.12757	0.221	0.116	3.21443e-112	Tumor - Cell Cycle - G2/M	CISD1
1.59179e-116	0.77393	0.368	0.231	4.41069e-112	Tumor - Cell Cycle - G2/M	ATP5PB
2.47228e-116	1.01942	0.178	0.084	6.85044e-112	Tumor - Cell Cycle - G2/M	TRIP6
4.67238e-116	-2.65383	0.027	0.142	1.29467e-111	Tumor - Cell Cycle - G2/M	FOXP1
4.87279e-116	2.04443	0.051	0.012	1.3502e-111	Tumor - Cell Cycle - G2/M	CHEK2
5.3991e-116	-4.06521	0.01	0.116	1.49604e-111	Tumor - Cell Cycle - G2/M	RORA
6.04404e-116	-3.08868	0.018	0.129	1.67474e-111	Tumor - Cell Cycle - G2/M	NABP1
6.52439e-116	-2.02424	0.055	0.182	1.80784e-111	Tumor - Cell Cycle - G2/M	CFLAR
8.91893e-116	1.02999	0.198	0.098	2.47135e-111	Tumor - Cell Cycle - G2/M	BCAP29
8.94075e-116	0.732554	0.359	0.222	2.47739e-111	Tumor - Cell Cycle - G2/M	ENSA
1.21442e-115	-3.48745	0.016	0.125	3.36504e-111	Tumor - Cell Cycle - G2/M	APOBEC3G
1.23939e-115	0.5075	0.639	0.504	3.43424e-111	Tumor - Cell Cycle - G2/M	COX6A1
1.4338e-115	0.887572	0.255	0.14	3.97292e-111	Tumor - Cell Cycle - G2/M	EMC6
1.48663e-115	-3.33151	0.016	0.124	4.1193e-111	Tumor - Cell Cycle - G2/M	TIPARP
1.98672e-115	-1.29975	0.127	0.272	5.50501e-111	Tumor - Cell Cycle - G2/M	N4BP2L2
2.00574e-115	0.91044	0.242	0.13	5.55771e-111	Tumor - Cell Cycle - G2/M	COA3
2.09902e-115	0.608914	0.435	0.284	5.81618e-111	Tumor - Cell Cycle - G2/M	UFC1
2.27103e-115	-1.31316	0.218	0.369	6.29279e-111	Tumor - Cell Cycle - G2/M	PPP1R15A
5.76278e-115	0.570752	0.569	0.425	1.59681e-110	Tumor - Cell Cycle - G2/M	RBM3
7.76046e-115	-2.98178	0.034	0.151	2.15034e-110	Tumor - Cell Cycle - G2/M	CTSS
1.08111e-114	2.68188	0.023	0.003	2.99564e-110	Tumor - Cell Cycle - G2/M	NMU
1.64689e-114	0.340733	0.515	0.334	4.56336e-110	Tumor - Cell Cycle - G2/M	NPC2
2.24092e-114	0.983803	0.123	0.049	6.20936e-110	Tumor - Cell Cycle - G2/M	BX322234.2
2.67756e-114	0.849361	0.269	0.15	7.41926e-110	Tumor - Cell Cycle - G2/M	LAGE3
3.00652e-114	0.632208	0.471	0.322	8.33077e-110	Tumor - Cell Cycle - G2/M	RTRAF
5.02488e-114	0.788947	0.347	0.215	1.39234e-109	Tumor - Cell Cycle - G2/M	EIF4H
5.91366e-114	1.05324	0.169	0.079	1.63862e-109	Tumor - Cell Cycle - G2/M	ENAH
7.33845e-114	-0.137994	0.684	0.851	2.03341e-109	Tumor - Cell Cycle - G2/M	MT-ND2
7.74078e-114	1.88633	0.052	0.013	2.14489e-109	Tumor - Cell Cycle - G2/M	ANXA3
8.88459e-114	0.692156	0.41	0.272	2.46183e-109	Tumor - Cell Cycle - G2/M	PPP1R14B
1.99167e-113	0.708683	0.378	0.239	5.51872e-109	Tumor - Cell Cycle - G2/M	NDUFA12
2.06336e-113	-6.39787	0.001	0.099	5.71736e-109	Tumor - Cell Cycle - G2/M	IKZF3
2.10749e-113	-2.33514	0.034	0.151	5.83965e-109	Tumor - Cell Cycle - G2/M	SEPT6
2.89079e-113	0.6353	0.481	0.334	8.01008e-109	Tumor - Cell Cycle - G2/M	NOP10
3.14129e-113	0.406316	0.858	0.795	8.70419e-109	Tumor - Cell Cycle - G2/M	PFN1
3.46855e-113	1.9464	0.054	0.014	9.61101e-109	Tumor - Cell Cycle - G2/M	AC026401.3
3.56941e-113	0.761284	0.369	0.235	9.89047e-109	Tumor - Cell Cycle - G2/M	TMEM230
5.1643e-113	0.840508	0.275	0.155	1.43098e-108	Tumor - Cell Cycle - G2/M	TMEM160
7.24862e-113	-4.03938	0.01	0.113	2.00852e-108	Tumor - Cell Cycle - G2/M	MAF
9.22299e-113	0.912406	0.218	0.113	2.5556e-108	Tumor - Cell Cycle - G2/M	EEF1E1
9.25423e-113	-6.80195	0.001	0.097	2.56426e-108	Tumor - Cell Cycle - G2/M	SYTL3
1.23569e-112	0.851472	0.275	0.156	3.42398e-108	Tumor - Cell Cycle - G2/M	FBXO7
2.45178e-112	1.0191	0.206	0.105	6.79362e-108	Tumor - Cell Cycle - G2/M	MRPS25
2.52856e-112	0.804527	0.292	0.169	7.0064e-108	Tumor - Cell Cycle - G2/M	ZCRB1
2.6973e-112	0.677058	0.418	0.276	7.47396e-108	Tumor - Cell Cycle - G2/M	PA2G4
3.28251e-112	1.22055	0.144	0.063	9.09551e-108	Tumor - Cell Cycle - G2/M	HAUS1
4.29746e-112	-2.61093	0.031	0.145	1.19078e-107	Tumor - Cell Cycle - G2/M	PIK3R1
4.47101e-112	0.788585	0.335	0.204	1.23887e-107	Tumor - Cell Cycle - G2/M	HNRNPR
5.52149e-112	0.952148	0.223	0.117	1.52995e-107	Tumor - Cell Cycle - G2/M	MRPL3
7.13112e-112	-0.15202	0.176	0.08	1.97596e-107	Tumor - Cell Cycle - G2/M	TYRP1
1.15255e-111	0.642958	0.218	0.111	3.1936e-107	Tumor - Cell Cycle - G2/M	PCOLCE
1.41548e-111	1.56367	0.072	0.023	3.92215e-107	Tumor - Cell Cycle - G2/M	CDT1
1.90787e-111	0.738542	0.339	0.206	5.28653e-107	Tumor - Cell Cycle - G2/M	NDUFA5
2.60863e-111	1.02574	0.186	0.091	7.22826e-107	Tumor - Cell Cycle - G2/M	RBM42
2.88181e-111	0.913076	0.226	0.119	7.98521e-107	Tumor - Cell Cycle - G2/M	RPL26L1
3.34756e-111	1.01628	0.175	0.083	9.27577e-107	Tumor - Cell Cycle - G2/M	PTS
4.13845e-111	-2.30763	0.042	0.16	1.14672e-106	Tumor - Cell Cycle - G2/M	RNF19A
1.36258e-110	-5.08707	0.004	0.1	3.77558e-106	Tumor - Cell Cycle - G2/M	LAT
2.03576e-110	-2.25535	0.053	0.174	5.64087e-106	Tumor - Cell Cycle - G2/M	INTS6
5.59343e-110	0.888705	0.298	0.178	1.54988e-105	Tumor - Cell Cycle - G2/M	ESD
2.38412e-109	-2.78318	0.026	0.136	6.60617e-105	Tumor - Cell Cycle - G2/M	TLE4
3.54426e-109	0.874629	0.26	0.146	9.82079e-105	Tumor - Cell Cycle - G2/M	NAA20
4.7189e-109	-2.6471	0.023	0.131	1.30756e-104	Tumor - Cell Cycle - G2/M	PRDM2
4.76493e-109	1.75123	0.056	0.015	1.32031e-104	Tumor - Cell Cycle - G2/M	SSX1
6.65978e-109	-1.11928	0.197	0.342	1.84536e-104	Tumor - Cell Cycle - G2/M	ARHGDIB
7.2171e-109	-5.17382	0.003	0.098	1.99979e-104	Tumor - Cell Cycle - G2/M	LCP2
9.08026e-109	0.9718	0.202	0.103	2.51605e-104	Tumor - Cell Cycle - G2/M	PIH1D1
9.56798e-109	0.547388	0.522	0.369	2.65119e-104	Tumor - Cell Cycle - G2/M	DAD1
1.49955e-108	-6.36824	0.001	0.094	4.15511e-104	Tumor - Cell Cycle - G2/M	IL10RA
1.63076e-108	1.17196	0.126	0.052	4.51868e-104	Tumor - Cell Cycle - G2/M	CDK2
1.8823e-108	-2.09663	0.044	0.161	5.21565e-104	Tumor - Cell Cycle - G2/M	JMJD1C
2.17117e-108	1.17829	0.132	0.056	6.0161e-104	Tumor - Cell Cycle - G2/M	PTGR1
2.65391e-108	-1.48755	0.151	0.289	7.35372e-104	Tumor - Cell Cycle - G2/M	DDIT4
2.76656e-108	-0.596934	0.446	0.619	7.66586e-104	Tumor - Cell Cycle - G2/M	ITM2B
4.14823e-108	1.79181	0.062	0.018	1.14943e-103	Tumor - Cell Cycle - G2/M	CHST9
5.51545e-108	0.811715	0.225	0.118	1.52828e-103	Tumor - Cell Cycle - G2/M	SYNGR1
1.7632e-107	-2.51738	0.026	0.135	4.88566e-103	Tumor - Cell Cycle - G2/M	CREBRF
3.15471e-107	0.471256	0.518	0.355	8.74139e-103	Tumor - Cell Cycle - G2/M	ATP6V1F
3.77533e-107	0.916865	0.229	0.123	1.04611e-102	Tumor - Cell Cycle - G2/M	SNRPA1
6.3508e-107	1.13274	0.156	0.072	1.75974e-102	Tumor - Cell Cycle - G2/M	IKBIP
1.61115e-106	2.09833	0.041	0.009	4.46433e-102	Tumor - Cell Cycle - G2/M	C21orf58
1.74866e-106	-0.364761	1	0.997	4.84536e-102	Tumor - Cell Cycle - G2/M	RPS27
1.91259e-106	-4.51634	0.005	0.099	5.29959e-102	Tumor - Cell Cycle - G2/M	AKNA
2.5336e-106	-6.34121	0.002	0.094	7.02037e-102	Tumor - Cell Cycle - G2/M	CTSW
2.64508e-106	0.810959	0.287	0.168	7.32926e-102	Tumor - Cell Cycle - G2/M	RCN2
2.97235e-106	-4.60596	0.005	0.1	8.23608e-102	Tumor - Cell Cycle - G2/M	GBP5
2.99556e-106	-4.08509	0.007	0.104	8.3004e-102	Tumor - Cell Cycle - G2/M	GLIPR1
3.51464e-106	0.791631	0.225	0.118	9.73871e-102	Tumor - Cell Cycle - G2/M	TBC1D7
3.95414e-106	1.60678	0.079	0.027	1.09565e-101	Tumor - Cell Cycle - G2/M	ODF2
4.40638e-106	2.43288	0.029	0.005	1.22096e-101	Tumor - Cell Cycle - G2/M	GINS1
4.736e-106	-2.75795	0.031	0.139	1.3123e-101	Tumor - Cell Cycle - G2/M	DUSP5
6.67169e-106	0.786559	0.267	0.152	1.84866e-101	Tumor - Cell Cycle - G2/M	MRPL40
6.93387e-106	-6.54352	0.001	0.092	1.92131e-101	Tumor - Cell Cycle - G2/M	GZMM
8.12443e-106	-1.42475	0.206	0.342	2.2512e-101	Tumor - Cell Cycle - G2/M	ZFP36L1
1.10214e-105	0.971036	0.186	0.093	3.05393e-101	Tumor - Cell Cycle - G2/M	SMIM29
1.29966e-105	0.60881	0.45	0.306	3.60122e-101	Tumor - Cell Cycle - G2/M	DYNLRB1
1.53573e-105	0.687144	0.384	0.249	4.25534e-101	Tumor - Cell Cycle - G2/M	CCT8
1.90109e-105	0.64364	0.445	0.307	5.26772e-101	Tumor - Cell Cycle - G2/M	ZNF706
2.10575e-105	-6.29205	0.001	0.092	5.83482e-101	Tumor - Cell Cycle - G2/M	TNFSF10
2.26784e-105	-5.25862	0.002	0.094	6.28395e-101	Tumor - Cell Cycle - G2/M	PRKCH
3.73208e-105	0.782064	0.263	0.148	1.03412e-100	Tumor - Cell Cycle - G2/M	CENPX
3.76626e-105	0.896584	0.222	0.118	1.04359e-100	Tumor - Cell Cycle - G2/M	EI24
4.85512e-105	0.963934	0.207	0.108	1.3453e-100	Tumor - Cell Cycle - G2/M	COPS8
5.08238e-105	-1.36918	0.116	0.25	1.40828e-100	Tumor - Cell Cycle - G2/M	GPBP1
6.99355e-105	1.76556	0.056	0.015	1.93784e-100	Tumor - Cell Cycle - G2/M	PSMC3IP
1.06489e-104	1.53006	0.074	0.024	2.9507e-100	Tumor - Cell Cycle - G2/M	MAGEC2
3.61182e-104	0.891099	0.219	0.117	1.0008e-99	Tumor - Cell Cycle - G2/M	DHPS
4.0519e-104	1.60863	0.07	0.022	1.12274e-99	Tumor - Cell Cycle - G2/M	POLR3G
4.32882e-104	1.89069	0.052	0.014	1.19947e-99	Tumor - Cell Cycle - G2/M	TCF19
5.35105e-104	0.405886	0.704	0.574	1.48272e-99	Tumor - Cell Cycle - G2/M	COX5B
7.18811e-104	-2.00249	0.051	0.167	1.99175e-99	Tumor - Cell Cycle - G2/M	IDS
7.3438e-104	-7.07731	0.001	0.09	2.03489e-99	Tumor - Cell Cycle - G2/M	ARHGAP30
1.49198e-103	1.69034	0.069	0.022	4.13412e-99	Tumor - Cell Cycle - G2/M	NIF3L1
1.63376e-103	-0.889648	0.284	0.159	4.527e-99	Tumor - Cell Cycle - G2/M	SPP1
2.21306e-103	-0.804685	0.226	0.114	6.13217e-99	Tumor - Cell Cycle - G2/M	DCT
2.27759e-103	1.10244	0.123	0.052	6.31099e-99	Tumor - Cell Cycle - G2/M	ALDH1A1
2.29507e-103	1.06577	0.154	0.072	6.3594e-99	Tumor - Cell Cycle - G2/M	DRG1
2.92553e-103	-6.06246	0.002	0.091	8.10635e-99	Tumor - Cell Cycle - G2/M	BCL11B
3.45755e-103	-6.87722	0.001	0.089	9.58051e-99	Tumor - Cell Cycle - G2/M	NCF1
6.95168e-103	1.15258	0.157	0.074	1.92624e-98	Tumor - Cell Cycle - G2/M	NDUFAF4
7.51796e-103	1.06492	0.268	0.159	2.08315e-98	Tumor - Cell Cycle - G2/M	ZC3H13
9.0142e-103	-6.02247	0.003	0.093	2.49774e-98	Tumor - Cell Cycle - G2/M	LAG3
9.22342e-103	2.37919	0.031	0.006	2.55572e-98	Tumor - Cell Cycle - G2/M	PGAM2
9.59505e-103	0.988237	0.144	0.066	2.65869e-98	Tumor - Cell Cycle - G2/M	PAEP
1.51945e-102	0.61471	0.408	0.267	4.21023e-98	Tumor - Cell Cycle - G2/M	UBE2I
1.59217e-102	-2.01001	0.055	0.171	4.41175e-98	Tumor - Cell Cycle - G2/M	CHMP1B
1.5972e-102	1.10325	0.154	0.072	4.42569e-98	Tumor - Cell Cycle - G2/M	TFDP1
1.6986e-102	-5.65344	0.002	0.091	4.70665e-98	Tumor - Cell Cycle - G2/M	PTPN22
1.90456e-102	1.96868	0.045	0.011	5.27735e-98	Tumor - Cell Cycle - G2/M	HAGLROS
2.39633e-102	1.08901	0.151	0.07	6.64e-98	Tumor - Cell Cycle - G2/M	NT5C3B
2.66613e-102	0.501173	0.538	0.401	7.38758e-98	Tumor - Cell Cycle - G2/M	LGALS3
2.89751e-102	0.829744	0.243	0.135	8.0287e-98	Tumor - Cell Cycle - G2/M	CARHSP1
4.82958e-102	-6.65525	0.003	0.092	1.33823e-97	Tumor - Cell Cycle - G2/M	IFNG
5.15326e-102	0.694914	0.31	0.185	1.42792e-97	Tumor - Cell Cycle - G2/M	CKLF
6.16229e-102	-1.80055	0.056	0.173	1.70751e-97	Tumor - Cell Cycle - G2/M	MYCBP2
9.28212e-102	0.971004	0.193	0.099	2.57198e-97	Tumor - Cell Cycle - G2/M	ECI2
1.07978e-101	0.420662	0.663	0.525	2.99198e-97	Tumor - Cell Cycle - G2/M	PARK7
1.97353e-101	-1.80776	0.059	0.176	5.46846e-97	Tumor - Cell Cycle - G2/M	KDM6B
4.20762e-101	0.94551	0.227	0.125	1.16589e-96	Tumor - Cell Cycle - G2/M	IER3IP1
4.61511e-101	-6.98725	0.003	0.091	1.2788e-96	Tumor - Cell Cycle - G2/M	TYROBP
4.82503e-101	0.660765	0.441	0.308	1.33697e-96	Tumor - Cell Cycle - G2/M	PRDX2
5.80607e-101	-1.03169	0.177	0.318	1.6088e-96	Tumor - Cell Cycle - G2/M	DDX24
7.53347e-101	1.07649	0.168	0.082	2.08745e-96	Tumor - Cell Cycle - G2/M	PSMG1
7.98893e-101	-1.06836	0.201	0.345	2.21365e-96	Tumor - Cell Cycle - G2/M	MCL1
9.96668e-101	0.814009	0.272	0.158	2.76167e-96	Tumor - Cell Cycle - G2/M	MCRIP1
1.4137e-100	0.826303	0.255	0.145	3.91721e-96	Tumor - Cell Cycle - G2/M	TCEAL8
1.41566e-100	1.67386	0.063	0.019	3.92264e-96	Tumor - Cell Cycle - G2/M	MAGEA1
2.84376e-100	-3.74874	0.009	0.102	7.87979e-96	Tumor - Cell Cycle - G2/M	RIPOR2
3.46585e-100	-6.8506	0	0.087	9.60353e-96	Tumor - Cell Cycle - G2/M	GPR65
3.56438e-100	-3.84301	0.007	0.099	9.87654e-96	Tumor - Cell Cycle - G2/M	SAMHD1
5.86402e-100	1.67249	0.063	0.019	1.62486e-95	Tumor - Cell Cycle - G2/M	RFC5
7.60734e-100	-5.16624	0.003	0.091	2.10792e-95	Tumor - Cell Cycle - G2/M	PRMT9
8.20673e-100	1.15649	0.133	0.059	2.274e-95	Tumor - Cell Cycle - G2/M	HIBADH
9.00574e-100	-6.01479	0.003	0.09	2.4954e-95	Tumor - Cell Cycle - G2/M	PRF1
9.2207e-100	0.977089	0.169	0.083	2.55497e-95	Tumor - Cell Cycle - G2/M	SNAPIN
1.43769e-99	0.617804	0.398	0.262	3.9837e-95	Tumor - Cell Cycle - G2/M	TUFM
1.46363e-99	1.15977	0.152	0.071	4.05556e-95	Tumor - Cell Cycle - G2/M	MED21
1.84237e-99	-2.98135	0.014	0.11	5.10502e-95	Tumor - Cell Cycle - G2/M	RILPL2
2.19079e-99	0.665928	0.389	0.257	6.07046e-95	Tumor - Cell Cycle - G2/M	BLOC1S1
2.2003e-99	-5.7237	0.007	0.097	6.0968e-95	Tumor - Cell Cycle - G2/M	GZMB
2.20752e-99	-6.6142	0.001	0.086	6.11681e-95	Tumor - Cell Cycle - G2/M	WAS
2.7805e-99	0.222383	1	0.995	7.7045e-95	Tumor - Cell Cycle - G2/M	RPL15
4.73941e-99	1.0032	0.329	0.211	1.31324e-94	Tumor - Cell Cycle - G2/M	METTL9
4.94725e-99	0.582428	0.534	0.409	1.37083e-94	Tumor - Cell Cycle - G2/M	NDUFA1
6.4926e-99	1.14053	0.128	0.056	1.79903e-94	Tumor - Cell Cycle - G2/M	C3orf14
1.25252e-98	1.24936	0.118	0.05	3.47061e-94	Tumor - Cell Cycle - G2/M	PGM1
1.31592e-98	1.06008	0.131	0.058	3.64629e-94	Tumor - Cell Cycle - G2/M	TNC
1.93664e-98	-4.02168	0.011	0.103	5.36623e-94	Tumor - Cell Cycle - G2/M	BASP1
2.36564e-98	-4.0365	0.008	0.098	6.55494e-94	Tumor - Cell Cycle - G2/M	MAP3K8
3.61822e-98	0.94399	0.194	0.101	1.00257e-93	Tumor - Cell Cycle - G2/M	PSMD3
3.97082e-98	0.591686	0.475	0.337	1.10027e-93	Tumor - Cell Cycle - G2/M	LAMTOR5
4.01953e-98	-2.06389	0.142	0.265	1.11377e-93	Tumor - Cell Cycle - G2/M	RGS1
9.17192e-98	-1.7369	0.062	0.177	2.54145e-93	Tumor - Cell Cycle - G2/M	GCC2
1.20048e-97	0.926829	0.198	0.104	3.32641e-93	Tumor - Cell Cycle - G2/M	FMC1
1.26897e-97	-3.71992	0.025	0.123	3.51619e-93	Tumor - Cell Cycle - G2/M	CD83
1.33939e-97	-1.81052	0.065	0.181	3.71131e-93	Tumor - Cell Cycle - G2/M	SMCHD1
1.9915e-97	-2.52384	0.022	0.121	5.51826e-93	Tumor - Cell Cycle - G2/M	KANSL1
2.22457e-97	1.65812	0.063	0.02	6.16406e-93	Tumor - Cell Cycle - G2/M	MDC1
2.78292e-97	0.708748	0.332	0.209	7.71119e-93	Tumor - Cell Cycle - G2/M	PSMA3
4.73954e-97	0.710005	0.322	0.199	1.31328e-92	Tumor - Cell Cycle - G2/M	NDUFAF8
5.77272e-97	-1.6346	0.095	0.216	1.59956e-92	Tumor - Cell Cycle - G2/M	ISG20
5.89983e-97	0.634438	0.391	0.26	1.63478e-92	Tumor - Cell Cycle - G2/M	BUD31
7.56269e-97	-5.76698	0.002	0.086	2.09555e-92	Tumor - Cell Cycle - G2/M	RASGEF1B
8.15965e-97	-1.98711	0.046	0.155	2.26096e-92	Tumor - Cell Cycle - G2/M	NR3C1
8.9394e-97	-1.7349	0.075	0.192	2.47702e-92	Tumor - Cell Cycle - G2/M	YME1L1
1.09523e-96	0.62698	0.458	0.328	3.03476e-92	Tumor - Cell Cycle - G2/M	GYPC
1.20014e-96	-6.96656	0	0.084	3.32548e-92	Tumor - Cell Cycle - G2/M	BIN2
1.40961e-96	1.61738	0.065	0.021	3.9059e-92	Tumor - Cell Cycle - G2/M	NRM
1.47268e-96	0.737075	0.283	0.168	4.08064e-92	Tumor - Cell Cycle - G2/M	TECR
1.66796e-96	-2.7727	0.021	0.117	4.62176e-92	Tumor - Cell Cycle - G2/M	SLFN5
3.42091e-96	0.630431	0.37	0.241	9.47901e-92	Tumor - Cell Cycle - G2/M	RPS19BP1
3.52253e-96	1.95925	0.044	0.011	9.76057e-92	Tumor - Cell Cycle - G2/M	SUV39H2
5.92317e-96	0.389078	0.749	0.64	1.64125e-91	Tumor - Cell Cycle - G2/M	ELOB
7.442e-96	-6.68373	0.002	0.086	2.0621e-91	Tumor - Cell Cycle - G2/M	GZMK
8.01484e-96	-2.21172	0.033	0.135	2.22083e-91	Tumor - Cell Cycle - G2/M	SMG1
1.13524e-95	1.37444	0.095	0.037	3.14563e-91	Tumor - Cell Cycle - G2/M	SAC3D1
1.48119e-95	-7.59598	0	0.083	4.10423e-91	Tumor - Cell Cycle - G2/M	SELL
1.50169e-95	-2.00117	0.053	0.163	4.16102e-91	Tumor - Cell Cycle - G2/M	CHD1
1.84971e-95	1.13825	0.156	0.076	5.12536e-91	Tumor - Cell Cycle - G2/M	TPMT
1.88034e-95	0.996828	0.168	0.084	5.21023e-91	Tumor - Cell Cycle - G2/M	DTD1
2.31042e-95	-9.00911	0	0.082	6.40194e-91	Tumor - Cell Cycle - G2/M	SIT1
2.51805e-95	0.886079	0.193	0.1	6.97726e-91	Tumor - Cell Cycle - G2/M	GPATCH4
2.93553e-95	0.865338	0.223	0.123	8.13405e-91	Tumor - Cell Cycle - G2/M	SMIM19
3.30498e-95	0.737845	0.252	0.143	9.15776e-91	Tumor - Cell Cycle - G2/M	PFDN6
3.61203e-95	0.843933	0.214	0.116	1.00086e-90	Tumor - Cell Cycle - G2/M	SMIM30
5.52391e-95	0.860466	0.201	0.107	1.53062e-90	Tumor - Cell Cycle - G2/M	CHPT1
5.85239e-95	1.29322	0.103	0.041	1.62164e-90	Tumor - Cell Cycle - G2/M	TCTEX1D2
6.07801e-95	1.4432	0.172	0.088	1.68415e-90	Tumor - Cell Cycle - G2/M	BCAN
8.44607e-95	-3.67	0.009	0.098	2.34032e-90	Tumor - Cell Cycle - G2/M	TGFBR2
1.00944e-94	-1.05871	0.152	0.285	2.79706e-90	Tumor - Cell Cycle - G2/M	AES
1.19155e-94	0.786681	0.255	0.148	3.30168e-90	Tumor - Cell Cycle - G2/M	ATP6V1E1
1.29206e-94	0.30415	0.816	0.729	3.58017e-90	Tumor - Cell Cycle - G2/M	SLC25A6
1.8569e-94	1.35856	0.095	0.037	5.14528e-90	Tumor - Cell Cycle - G2/M	CSAG1
2.35395e-94	-1.70732	0.055	0.165	6.52256e-90	Tumor - Cell Cycle - G2/M	SP100
7.93817e-94	0.944946	0.189	0.099	2.19959e-89	Tumor - Cell Cycle - G2/M	MRPS10
1.04834e-93	0.439842	0.516	0.369	2.90485e-89	Tumor - Cell Cycle - G2/M	FKBP1A
1.55504e-93	0.529749	0.275	0.16	4.30885e-89	Tumor - Cell Cycle - G2/M	SERPINF1
1.96683e-93	0.909993	0.22	0.122	5.4499e-89	Tumor - Cell Cycle - G2/M	CCNG1
1.98425e-93	0.511683	0.491	0.347	5.49815e-89	Tumor - Cell Cycle - G2/M	COPE
3.11882e-93	-0.300909	0.996	0.992	8.64194e-89	Tumor - Cell Cycle - G2/M	RPL18
4.13805e-93	0.641505	0.754	0.684	1.14661e-88	Tumor - Cell Cycle - G2/M	S100A10
4.41139e-93	-3.37413	0.012	0.101	1.22235e-88	Tumor - Cell Cycle - G2/M	AC058791.1
4.7794e-93	2.19289	0.034	0.007	1.32432e-88	Tumor - Cell Cycle - G2/M	AGMO
4.92625e-93	0.359538	0.989	0.958	1.36502e-88	Tumor - Cell Cycle - G2/M	RPS20
5.27154e-93	0.702987	0.367	0.246	1.46069e-88	Tumor - Cell Cycle - G2/M	RBMX
5.50367e-93	1.11967	0.122	0.054	1.52501e-88	Tumor - Cell Cycle - G2/M	HOMER3
5.54256e-93	-6.38128	0.002	0.083	1.53579e-88	Tumor - Cell Cycle - G2/M	HOPX
7.22314e-93	0.918448	0.197	0.105	2.00146e-88	Tumor - Cell Cycle - G2/M	RRP7A
9.76736e-93	1.16444	0.114	0.049	2.70644e-88	Tumor - Cell Cycle - G2/M	LINC00467
1.14554e-92	1.61511	0.062	0.02	3.17418e-88	Tumor - Cell Cycle - G2/M	BAIAP2L1
1.95644e-92	-2.99802	0.014	0.103	5.42109e-88	Tumor - Cell Cycle - G2/M	ANKRD44
2.12887e-92	-6.08031	0.003	0.085	5.89888e-88	Tumor - Cell Cycle - G2/M	GZMH
2.18579e-92	-3.7469	0.007	0.093	6.05661e-88	Tumor - Cell Cycle - G2/M	ARHGAP45
2.38012e-92	-0.853787	0.536	0.66	6.59506e-88	Tumor - Cell Cycle - G2/M	SAT1
2.53044e-92	-4.26379	0.005	0.088	7.0116e-88	Tumor - Cell Cycle - G2/M	TRIM22
3.49383e-92	1.22165	0.161	0.081	9.68105e-88	Tumor - Cell Cycle - G2/M	AAMDC
4.86691e-92	-6.85828	0	0.08	1.34857e-87	Tumor - Cell Cycle - G2/M	RCSD1
4.89525e-92	1.67427	0.055	0.016	1.35643e-87	Tumor - Cell Cycle - G2/M	ASRGL1
5.38974e-92	2.16411	0.031	0.006	1.49344e-87	Tumor - Cell Cycle - G2/M	TEDC2
8.62882e-92	0.456182	0.522	0.374	2.39096e-87	Tumor - Cell Cycle - G2/M	PRDX5
8.79681e-92	0.977306	0.177	0.091	2.43751e-87	Tumor - Cell Cycle - G2/M	DKC1
1.43867e-91	-2.88008	0.015	0.105	3.98641e-87	Tumor - Cell Cycle - G2/M	RAB8B
1.48369e-91	1.79056	0.052	0.015	4.11117e-87	Tumor - Cell Cycle - G2/M	CENPJ
1.58362e-91	1.05456	0.154	0.075	4.38804e-87	Tumor - Cell Cycle - G2/M	DERA
1.76702e-91	-1.71843	0.056	0.165	4.89623e-87	Tumor - Cell Cycle - G2/M	TRA2A
2.46847e-91	1.56127	0.061	0.019	6.83987e-87	Tumor - Cell Cycle - G2/M	METTL27
3.1486e-91	1.78191	0.057	0.018	8.72445e-87	Tumor - Cell Cycle - G2/M	CEP57L1
3.20119e-91	1.68814	0.11	0.048	8.87017e-87	Tumor - Cell Cycle - G2/M	NT5E
4.16742e-91	-2.08812	0.041	0.142	1.15475e-86	Tumor - Cell Cycle - G2/M	AAK1
4.19369e-91	1.30463	0.096	0.038	1.16203e-86	Tumor - Cell Cycle - G2/M	RFC4
4.55924e-91	1.14305	0.127	0.057	1.26332e-86	Tumor - Cell Cycle - G2/M	PRPSAP1
4.6323e-91	-5.58908	0.001	0.081	1.28356e-86	Tumor - Cell Cycle - G2/M	ARHGAP9
4.88774e-91	-7.89959	0	0.079	1.35434e-86	Tumor - Cell Cycle - G2/M	GIMAP1
6.08464e-91	-5.27725	0.002	0.083	1.68599e-86	Tumor - Cell Cycle - G2/M	VSIR
6.32887e-91	-2.01937	0.043	0.146	1.75367e-86	Tumor - Cell Cycle - G2/M	TOB1
7.08181e-91	1.29289	0.092	0.036	1.9623e-86	Tumor - Cell Cycle - G2/M	ARV1
8.97517e-91	-6.04498	0.001	0.079	2.48693e-86	Tumor - Cell Cycle - G2/M	RASAL3
9.36028e-91	0.833054	0.252	0.148	2.59364e-86	Tumor - Cell Cycle - G2/M	NDUFV1
9.90434e-91	0.813429	0.255	0.15	2.74439e-86	Tumor - Cell Cycle - G2/M	MCTS1
1.13607e-90	0.142911	0.999	0.971	3.14795e-86	Tumor - Cell Cycle - G2/M	FTH1
1.29684e-90	3.0049	0.015	0.002	3.59342e-86	Tumor - Cell Cycle - G2/M	ATP6V0A4
1.36927e-90	-2.43306	0.023	0.116	3.7941e-86	Tumor - Cell Cycle - G2/M	SEPT1
1.40909e-90	-6.60453	0.001	0.08	3.90445e-86	Tumor - Cell Cycle - G2/M	ITGAL
2.11563e-90	-2.78284	0.016	0.105	5.86219e-86	Tumor - Cell Cycle - G2/M	VPS13C
2.35734e-90	2.27842	0.03	0.006	6.53195e-86	Tumor - Cell Cycle - G2/M	STIL
3.45089e-90	-0.484754	0.415	0.582	9.56206e-86	Tumor - Cell Cycle - G2/M	S100A4
4.54456e-90	1.67681	0.091	0.036	1.25925e-85	Tumor - Cell Cycle - G2/M	STC1
4.72934e-90	-7.94565	0	0.078	1.31045e-85	Tumor - Cell Cycle - G2/M	CD8B
5.82245e-90	1.03646	0.17	0.087	1.61334e-85	Tumor - Cell Cycle - G2/M	HAT1
6.84907e-90	0.189705	0.999	0.989	1.89781e-85	Tumor - Cell Cycle - G2/M	RPS4X
7.20683e-90	0.85244	0.24	0.139	1.99694e-85	Tumor - Cell Cycle - G2/M	MRPS18C
8.26956e-90	-5.07241	0.002	0.082	2.29141e-85	Tumor - Cell Cycle - G2/M	RASSF5
8.42279e-90	1.52333	0.072	0.025	2.33387e-85	Tumor - Cell Cycle - G2/M	BTBD3
1.26971e-89	1.40266	0.092	0.036	3.51823e-85	Tumor - Cell Cycle - G2/M	SLAMF9
1.32801e-89	-2.53964	0.021	0.113	3.67979e-85	Tumor - Cell Cycle - G2/M	ARID5A
1.3434e-89	1.02435	0.141	0.067	3.72242e-85	Tumor - Cell Cycle - G2/M	PDLIM7
1.39159e-89	-0.299054	0.996	0.995	3.85595e-85	Tumor - Cell Cycle - G2/M	RPL11
1.50237e-89	1.21222	0.121	0.054	4.16293e-85	Tumor - Cell Cycle - G2/M	NNT-AS1
1.54209e-89	-1.83151	0.046	0.149	4.27296e-85	Tumor - Cell Cycle - G2/M	KMT2A
1.59746e-89	0.974865	0.164	0.082	4.42641e-85	Tumor - Cell Cycle - G2/M	MTX2
2.02374e-89	-3.2593	0.01	0.095	5.60757e-85	Tumor - Cell Cycle - G2/M	CYTH1
2.02727e-89	0.904782	0.208	0.115	5.61735e-85	Tumor - Cell Cycle - G2/M	MRPL22
2.56136e-89	-2.20162	0.031	0.127	7.09728e-85	Tumor - Cell Cycle - G2/M	MT-ATP8
2.69601e-89	0.854279	0.244	0.143	7.47039e-85	Tumor - Cell Cycle - G2/M	CCDC50
2.76259e-89	1.31211	0.104	0.044	7.65486e-85	Tumor - Cell Cycle - G2/M	SEPHS1
3.02807e-89	-6.29996	0.001	0.079	8.39048e-85	Tumor - Cell Cycle - G2/M	ICOS
4.23369e-89	-9.66943	0	0.077	1.17311e-84	Tumor - Cell Cycle - G2/M	CCR7
5.28722e-89	0.788853	0.342	0.229	1.46504e-84	Tumor - Cell Cycle - G2/M	NAA38
6.09398e-89	-3.08071	0.024	0.115	1.68858e-84	Tumor - Cell Cycle - G2/M	SLC5A3
6.85704e-89	1.12576	0.152	0.075	1.90002e-84	Tumor - Cell Cycle - G2/M	RPF2
6.93178e-89	-0.678609	0.355	0.489	1.92073e-84	Tumor - Cell Cycle - G2/M	CIRBP
1.50696e-88	0.792285	0.23	0.13	4.17563e-84	Tumor - Cell Cycle - G2/M	OLA1
2.14481e-88	0.755501	0.248	0.144	5.94306e-84	Tumor - Cell Cycle - G2/M	BCL7C
2.26169e-88	1.29708	0.1	0.041	6.26693e-84	Tumor - Cell Cycle - G2/M	TBX2
2.39644e-88	-7.6109	0.001	0.078	6.6403e-84	Tumor - Cell Cycle - G2/M	AIF1
3.19866e-88	1.2111	0.11	0.047	8.86318e-84	Tumor - Cell Cycle - G2/M	VKORC1L1
3.83221e-88	1.22854	0.115	0.051	1.06187e-83	Tumor - Cell Cycle - G2/M	PTN
6.30926e-88	0.836233	0.205	0.112	1.74823e-83	Tumor - Cell Cycle - G2/M	LRRC59
7.27803e-88	1.0022	0.182	0.097	2.01667e-83	Tumor - Cell Cycle - G2/M	DCAF7
8.3375e-88	0.482997	0.5	0.36	2.31024e-83	Tumor - Cell Cycle - G2/M	SEC11A
8.81901e-88	0.856653	0.21	0.117	2.44366e-83	Tumor - Cell Cycle - G2/M	PMVK
9.2855e-88	1.88761	0.045	0.012	2.57292e-83	Tumor - Cell Cycle - G2/M	FANCG
1.31129e-87	1.29145	0.09	0.036	3.63346e-83	Tumor - Cell Cycle - G2/M	HOXB7
1.55263e-87	-2.02988	0.036	0.133	4.30219e-83	Tumor - Cell Cycle - G2/M	EML4
2.49757e-87	2.02422	0.033	0.007	6.9205e-83	Tumor - Cell Cycle - G2/M	CALB2
2.79867e-87	0.988459	0.164	0.083	7.75482e-83	Tumor - Cell Cycle - G2/M	EMG1
3.75593e-87	-2.58928	0.02	0.109	1.04073e-82	Tumor - Cell Cycle - G2/M	UTRN
3.88455e-87	-1.34879	0.188	0.305	1.07637e-82	Tumor - Cell Cycle - G2/M	COTL1
6.36076e-87	1.82056	0.053	0.016	1.7625e-82	Tumor - Cell Cycle - G2/M	PYROXD2
8.2333e-87	-2.18827	0.028	0.121	2.28137e-82	Tumor - Cell Cycle - G2/M	ARHGEF1
8.7077e-87	2.06864	0.033	0.007	2.41282e-82	Tumor - Cell Cycle - G2/M	TRIM51
9.95997e-87	1.02754	0.14	0.067	2.75981e-82	Tumor - Cell Cycle - G2/M	MCM3
1.0368e-86	-1.94376	0.064	0.17	2.87287e-82	Tumor - Cell Cycle - G2/M	MTRNR2L8
1.27194e-86	-0.282528	0.101	0.041	3.52441e-82	Tumor - Cell Cycle - G2/M	FBLN1
1.839e-86	0.787694	0.256	0.153	5.09569e-82	Tumor - Cell Cycle - G2/M	MRPS26
1.87716e-86	0.686391	0.311	0.198	5.20142e-82	Tumor - Cell Cycle - G2/M	ANP32A
2.07482e-86	-6.00019	0.002	0.078	5.74913e-82	Tumor - Cell Cycle - G2/M	PLEK
2.79083e-86	-5.18716	0.002	0.079	7.73312e-82	Tumor - Cell Cycle - G2/M	CD96
2.99348e-86	1.61958	0.065	0.022	8.29464e-82	Tumor - Cell Cycle - G2/M	MEX3A
3.60255e-86	1.3643	0.078	0.029	9.9823e-82	Tumor - Cell Cycle - G2/M	ROPN1
3.92501e-86	-1.61926	0.053	0.157	1.08758e-81	Tumor - Cell Cycle - G2/M	EPC1
4.11555e-86	1.87483	0.042	0.011	1.14038e-81	Tumor - Cell Cycle - G2/M	TIMELESS
4.53943e-86	0.998648	0.14	0.067	1.25783e-81	Tumor - Cell Cycle - G2/M	EZH2
4.84743e-86	1.67965	0.058	0.019	1.34317e-81	Tumor - Cell Cycle - G2/M	BRCA2
5.28362e-86	-4.98381	0.002	0.079	1.46404e-81	Tumor - Cell Cycle - G2/M	PSTPIP1
5.666e-86	1.55526	0.061	0.02	1.56999e-81	Tumor - Cell Cycle - G2/M	GAS2L1
6.5774e-86	0.560644	0.4	0.271	1.82253e-81	Tumor - Cell Cycle - G2/M	FAM96B
6.9616e-86	-4.97876	0.007	0.086	1.92899e-81	Tumor - Cell Cycle - G2/M	ETS2
7.13248e-86	-2.05028	0.056	0.157	1.97634e-81	Tumor - Cell Cycle - G2/M	HLA-DMA
7.57804e-86	0.289397	0.881	0.823	2.0998e-81	Tumor - Cell Cycle - G2/M	SRP14
8.12093e-86	-5.73255	0.002	0.077	2.25023e-81	Tumor - Cell Cycle - G2/M	POU2F2
8.55784e-86	-5.10436	0.002	0.078	2.37129e-81	Tumor - Cell Cycle - G2/M	RASGRP1
9.10124e-86	-1.41352	0.093	0.206	2.52186e-81	Tumor - Cell Cycle - G2/M	PPP1R2
1.14965e-85	-6.68893	0.001	0.075	3.18556e-81	Tumor - Cell Cycle - G2/M	SH2D1A
1.19293e-85	0.62527	0.309	0.193	3.30549e-81	Tumor - Cell Cycle - G2/M	POLR2I
1.67125e-85	-2.86265	0.016	0.101	4.63087e-81	Tumor - Cell Cycle - G2/M	PER1
1.74793e-85	0.687304	0.296	0.185	4.84333e-81	Tumor - Cell Cycle - G2/M	KDELR1
2.02474e-85	0.919814	0.172	0.089	5.61036e-81	Tumor - Cell Cycle - G2/M	MPST
2.26419e-85	-5.63767	0.002	0.078	6.27385e-81	Tumor - Cell Cycle - G2/M	GATA3
3.09753e-85	0.477404	0.51	0.374	8.58294e-81	Tumor - Cell Cycle - G2/M	LAMTOR4
3.16828e-85	0.810447	0.235	0.137	8.77898e-81	Tumor - Cell Cycle - G2/M	DPY30
7.68455e-85	0.805523	0.194	0.105	2.12931e-80	Tumor - Cell Cycle - G2/M	MYO10
1.03494e-84	1.14826	0.107	0.046	2.86771e-80	Tumor - Cell Cycle - G2/M	FAM104B
1.3394e-84	0.89378	0.185	0.099	3.71135e-80	Tumor - Cell Cycle - G2/M	ISOC2
1.92842e-84	-1.15381	0.154	0.275	5.34345e-80	Tumor - Cell Cycle - G2/M	WSB1
2.25895e-84	1.58342	0.144	0.073	6.25933e-80	Tumor - Cell Cycle - G2/M	TSPAN13
2.27592e-84	-1.73419	0.044	0.142	6.30635e-80	Tumor - Cell Cycle - G2/M	YPEL3
2.88602e-84	-4.58646	0.006	0.083	7.99687e-80	Tumor - Cell Cycle - G2/M	CTLA4
2.95016e-84	0.412689	0.542	0.395	8.1746e-80	Tumor - Cell Cycle - G2/M	BRI3
3.08947e-84	0.668562	0.279	0.17	8.56061e-80	Tumor - Cell Cycle - G2/M	NAA10
3.24861e-84	0.790142	0.221	0.126	9.00156e-80	Tumor - Cell Cycle - G2/M	TIMM17A
3.77339e-84	-7.12854	0	0.073	1.04557e-79	Tumor - Cell Cycle - G2/M	NCKAP1L
3.86374e-84	-5.57067	0.001	0.075	1.0706e-79	Tumor - Cell Cycle - G2/M	SEMA4D
7.34346e-84	-2.00168	0.036	0.13	2.0348e-79	Tumor - Cell Cycle - G2/M	ZNF292
8.13586e-84	-3.20852	0.012	0.093	2.25437e-79	Tumor - Cell Cycle - G2/M	CBLB
8.24183e-84	0.652919	0.343	0.227	2.28373e-79	Tumor - Cell Cycle - G2/M	STUB1
8.89961e-84	1.02418	0.172	0.091	2.46599e-79	Tumor - Cell Cycle - G2/M	NUDCD2
9.22654e-84	0.89623	0.218	0.126	2.55658e-79	Tumor - Cell Cycle - G2/M	NARS
9.32498e-84	1.4319	0.067	0.023	2.58386e-79	Tumor - Cell Cycle - G2/M	LINC02303
1.00061e-83	0.798611	0.165	0.084	2.77259e-79	Tumor - Cell Cycle - G2/M	GAS7
1.00802e-83	1.40113	0.081	0.031	2.79312e-79	Tumor - Cell Cycle - G2/M	NSD2
1.18483e-83	-1.16437	0.177	0.3	3.28304e-79	Tumor - Cell Cycle - G2/M	TAF1D
1.76675e-83	1.80762	0.043	0.012	4.89548e-79	Tumor - Cell Cycle - G2/M	EFCAB11
1.91944e-83	-2.04646	0.037	0.131	5.31858e-79	Tumor - Cell Cycle - G2/M	PARP14
3.82474e-83	1.17483	0.098	0.041	1.0598e-78	Tumor - Cell Cycle - G2/M	APOO
3.89168e-83	-0.287525	0.833	0.911	1.07835e-78	Tumor - Cell Cycle - G2/M	MT-ATP6
4.01249e-83	0.505483	0.445	0.311	1.11182e-78	Tumor - Cell Cycle - G2/M	UXT
4.02075e-83	-4.4898	0.006	0.082	1.11411e-78	Tumor - Cell Cycle - G2/M	ELL2
4.11302e-83	0.619618	0.365	0.246	1.13968e-78	Tumor - Cell Cycle - G2/M	TRAPPC1
4.28572e-83	0.862565	0.205	0.115	1.18753e-78	Tumor - Cell Cycle - G2/M	CISD2
4.37906e-83	-2.57754	0.02	0.105	1.21339e-78	Tumor - Cell Cycle - G2/M	PCSK7
5.14589e-83	-2.38103	0.025	0.113	1.42587e-78	Tumor - Cell Cycle - G2/M	GABARAPL1
5.60552e-83	0.771088	0.237	0.139	1.55323e-78	Tumor - Cell Cycle - G2/M	TFG
7.00605e-83	0.93691	0.18	0.097	1.94131e-78	Tumor - Cell Cycle - G2/M	PSMD1
7.15161e-83	-6.46302	0.002	0.075	1.98164e-78	Tumor - Cell Cycle - G2/M	KLRD1
7.39153e-83	1.0276	0.148	0.073	2.04812e-78	Tumor - Cell Cycle - G2/M	PAK1IP1
8.24935e-83	-5.7234	0.002	0.075	2.28581e-78	Tumor - Cell Cycle - G2/M	CD84
8.32285e-83	-2.42463	0.021	0.108	2.30618e-78	Tumor - Cell Cycle - G2/M	SERPINB9
8.87378e-83	-2.17214	0.023	0.11	2.45884e-78	Tumor - Cell Cycle - G2/M	PTPN6
1.00116e-82	-6.45541	0.001	0.074	2.7741e-78	Tumor - Cell Cycle - G2/M	PLAC8
1.04871e-82	2.0398	0.035	0.009	2.90586e-78	Tumor - Cell Cycle - G2/M	SH2D4A
1.10766e-82	0.882452	0.179	0.096	3.06923e-78	Tumor - Cell Cycle - G2/M	MRPS11
1.46902e-82	-2.06286	0.032	0.124	4.0705e-78	Tumor - Cell Cycle - G2/M	SKIL
1.50781e-82	0.567544	0.353	0.231	4.178e-78	Tumor - Cell Cycle - G2/M	NUDC
2.09952e-82	1.9195	0.037	0.009	5.81755e-78	Tumor - Cell Cycle - G2/M	SYTL5
2.22162e-82	1.38933	0.074	0.027	6.1559e-78	Tumor - Cell Cycle - G2/M	MAGEA3
2.29898e-82	-1.33991	0.097	0.208	6.37024e-78	Tumor - Cell Cycle - G2/M	PRPF38B
2.54603e-82	1.12883	0.11	0.048	7.0548e-78	Tumor - Cell Cycle - G2/M	GSTZ1
3.59172e-82	0.802314	0.23	0.134	9.95231e-78	Tumor - Cell Cycle - G2/M	DAP3
3.59835e-82	1.28306	0.089	0.036	9.97066e-78	Tumor - Cell Cycle - G2/M	GAPLINC
5.48935e-82	0.26966	0.993	0.958	1.52104e-77	Tumor - Cell Cycle - G2/M	RPSA
6.5683e-82	1.19996	0.105	0.045	1.82001e-77	Tumor - Cell Cycle - G2/M	GOT1
7.27858e-82	2.78043	0.019	0.003	2.01682e-77	Tumor - Cell Cycle - G2/M	NEIL3
7.79762e-82	0.357905	0.366	0.238	2.16064e-77	Tumor - Cell Cycle - G2/M	SOX4
1.00201e-81	0.948941	0.158	0.081	2.77647e-77	Tumor - Cell Cycle - G2/M	RTL8A
1.02493e-81	0.797374	0.245	0.147	2.83998e-77	Tumor - Cell Cycle - G2/M	SYPL1
1.12998e-81	1.63918	0.053	0.016	3.13107e-77	Tumor - Cell Cycle - G2/M	RAB6B
1.13729e-81	0.944509	0.208	0.119	3.15133e-77	Tumor - Cell Cycle - G2/M	STX7
1.32272e-81	0.533033	0.265	0.157	3.66513e-77	Tumor - Cell Cycle - G2/M	CSRP1
1.39804e-81	-5.2001	0.002	0.075	3.87383e-77	Tumor - Cell Cycle - G2/M	BICDL1
1.86533e-81	-0.889099	0.293	0.408	5.16865e-77	Tumor - Cell Cycle - G2/M	RBM39
2.07226e-81	0.934972	0.181	0.098	5.74201e-77	Tumor - Cell Cycle - G2/M	COPS3
2.20054e-81	1.41031	0.072	0.026	6.09747e-77	Tumor - Cell Cycle - G2/M	DAAM2
2.32671e-81	2.37141	0.025	0.005	6.44708e-77	Tumor - Cell Cycle - G2/M	PLK4
2.63732e-81	2.19879	0.026	0.005	7.30775e-77	Tumor - Cell Cycle - G2/M	SLC30A10
2.8849e-81	-4.12578	0.007	0.082	7.99377e-77	Tumor - Cell Cycle - G2/M	HLA-DMB
3.35968e-81	-7.24754	0	0.071	9.30933e-77	Tumor - Cell Cycle - G2/M	AC004687.1
5.52693e-81	-6.10219	0.001	0.072	1.53146e-76	Tumor - Cell Cycle - G2/M	C1orf162
5.89598e-81	1.04955	0.126	0.059	1.63372e-76	Tumor - Cell Cycle - G2/M	COPS7A
6.5704e-81	0.997408	0.133	0.064	1.82059e-76	Tumor - Cell Cycle - G2/M	IFRD2
6.89131e-81	-2.92898	0.013	0.093	1.90951e-76	Tumor - Cell Cycle - G2/M	RNF149
6.92752e-81	-3.2533	0.009	0.086	1.91955e-76	Tumor - Cell Cycle - G2/M	GBP4
7.17622e-81	0.42062	0.58	0.444	1.98846e-76	Tumor - Cell Cycle - G2/M	RHOA
8.20877e-81	0.884509	0.107	0.047	2.27457e-76	Tumor - Cell Cycle - G2/M	VGF
8.55227e-81	1.6215	0.059	0.02	2.36975e-76	Tumor - Cell Cycle - G2/M	CCDC18
1.03275e-80	-3.66461	0.007	0.083	2.86164e-76	Tumor - Cell Cycle - G2/M	ITGA4
1.21297e-80	0.61936	0.172	0.09	3.36102e-76	Tumor - Cell Cycle - G2/M	RCAN1
1.46436e-80	2.47519	0.023	0.004	4.05758e-76	Tumor - Cell Cycle - G2/M	C5orf34
1.53415e-80	1.01711	0.127	0.06	4.25098e-76	Tumor - Cell Cycle - G2/M	DNTTIP1
1.88478e-80	-1.90707	0.038	0.13	5.22255e-76	Tumor - Cell Cycle - G2/M	ATM
1.89426e-80	-0.981458	0.3	0.409	5.2488e-76	Tumor - Cell Cycle - G2/M	SARAF
2.85864e-80	0.803427	0.204	0.115	7.921e-76	Tumor - Cell Cycle - G2/M	VAT1
2.97627e-80	-1.74232	0.044	0.139	8.24694e-76	Tumor - Cell Cycle - G2/M	ARID1B
3.18695e-80	0.963747	0.155	0.079	8.83072e-76	Tumor - Cell Cycle - G2/M	NTPCR
3.29809e-80	-5.24954	0.002	0.074	9.13868e-76	Tumor - Cell Cycle - G2/M	IL2RB
3.36227e-80	0.830607	0.21	0.12	9.31652e-76	Tumor - Cell Cycle - G2/M	MRPL28
3.75898e-80	0.899829	0.173	0.092	1.04158e-75	Tumor - Cell Cycle - G2/M	PLS3
4.23801e-80	1.02951	0.126	0.06	1.17431e-75	Tumor - Cell Cycle - G2/M	PLOD1
4.5156e-80	-2.7431	0.014	0.095	1.25123e-75	Tumor - Cell Cycle - G2/M	RBM38
5.88428e-80	1.48972	0.063	0.022	1.63047e-75	Tumor - Cell Cycle - G2/M	C9orf40
5.89229e-80	-2.80196	0.016	0.096	1.63269e-75	Tumor - Cell Cycle - G2/M	EMB
6.94876e-80	1.1108	0.114	0.052	1.92543e-75	Tumor - Cell Cycle - G2/M	LACTB2
7.75178e-80	0.650195	0.269	0.164	2.14794e-75	Tumor - Cell Cycle - G2/M	PPP4C
8.13878e-80	2.29009	0.026	0.005	2.25517e-75	Tumor - Cell Cycle - G2/M	CENPO
1.00755e-79	-7.09625	0	0.07	2.79181e-75	Tumor - Cell Cycle - G2/M	CD6
1.01303e-79	-1.55205	0.07	0.172	2.80701e-75	Tumor - Cell Cycle - G2/M	GLS
1.05929e-79	-2.05503	0.047	0.141	2.93518e-75	Tumor - Cell Cycle - G2/M	ADGRE5
1.64313e-79	-4.76887	0.003	0.075	4.55295e-75	Tumor - Cell Cycle - G2/M	CRYBG1
3.59532e-79	-2.23392	0.024	0.109	9.96227e-75	Tumor - Cell Cycle - G2/M	SKAP1
4.33516e-79	1.15876	0.102	0.044	1.20123e-74	Tumor - Cell Cycle - G2/M	SMYD2
4.53022e-79	0.874799	0.167	0.088	1.25528e-74	Tumor - Cell Cycle - G2/M	POLR3K
4.82651e-79	-2.30604	0.032	0.12	1.33738e-74	Tumor - Cell Cycle - G2/M	VPS37B
6.81096e-79	0.886691	0.177	0.096	1.88725e-74	Tumor - Cell Cycle - G2/M	SAMM50
6.86626e-79	-4.69661	0.003	0.074	1.90257e-74	Tumor - Cell Cycle - G2/M	ARAP2
1.50988e-78	-5.64147	0.001	0.07	4.18374e-74	Tumor - Cell Cycle - G2/M	MYO1F
1.59071e-78	0.804469	0.226	0.134	4.40769e-74	Tumor - Cell Cycle - G2/M	COPS5
1.65913e-78	0.88764	0.189	0.105	4.59728e-74	Tumor - Cell Cycle - G2/M	LRRFIP2
1.73473e-78	-1.75316	0.042	0.135	4.80678e-74	Tumor - Cell Cycle - G2/M	MXD4
2.22361e-78	0.399556	0.636	0.513	6.16139e-74	Tumor - Cell Cycle - G2/M	RPS27L
2.25466e-78	0.914216	0.169	0.09	6.24744e-74	Tumor - Cell Cycle - G2/M	FASTK
2.40373e-78	0.618739	0.385	0.269	6.6605e-74	Tumor - Cell Cycle - G2/M	SUMO1
2.75809e-78	0.691165	0.279	0.175	7.64239e-74	Tumor - Cell Cycle - G2/M	PPM1G
3.22588e-78	0.824782	0.159	0.082	8.93858e-74	Tumor - Cell Cycle - G2/M	BIRC7
3.22648e-78	-6.16951	0.001	0.07	8.94024e-74	Tumor - Cell Cycle - G2/M	HAVCR2
4.22255e-78	0.546046	0.399	0.278	1.17003e-73	Tumor - Cell Cycle - G2/M	RAB2A
4.89121e-78	1.06491	0.13	0.063	1.35531e-73	Tumor - Cell Cycle - G2/M	TMEM251
6.37287e-78	-6.65765	0	0.068	1.76586e-73	Tumor - Cell Cycle - G2/M	S1PR4
7.07896e-78	0.848096	0.174	0.094	1.96151e-73	Tumor - Cell Cycle - G2/M	PSMG3
7.89034e-78	-2.31072	0.063	0.159	2.18633e-73	Tumor - Cell Cycle - G2/M	HLA-DRB5
1.08463e-77	-1.07222	0.139	0.253	3.00541e-73	Tumor - Cell Cycle - G2/M	SF1
1.54096e-77	1.01785	0.169	0.091	4.26985e-73	Tumor - Cell Cycle - G2/M	GLOD4
1.83313e-77	0.987215	0.071	0.026	5.07942e-73	Tumor - Cell Cycle - G2/M	FABP7
2.01097e-77	0.720455	0.173	0.092	5.5722e-73	Tumor - Cell Cycle - G2/M	PDLIM4
2.02641e-77	-5.59692	0.001	0.069	5.61498e-73	Tumor - Cell Cycle - G2/M	DOCK2
2.64263e-77	-3.40575	0.008	0.081	7.32247e-73	Tumor - Cell Cycle - G2/M	HECA
3.02895e-77	1.10619	0.102	0.045	8.39293e-73	Tumor - Cell Cycle - G2/M	MACROD1
3.10582e-77	0.607481	0.339	0.226	8.60593e-73	Tumor - Cell Cycle - G2/M	MYDGF
3.12713e-77	1.22745	0.088	0.036	8.66495e-73	Tumor - Cell Cycle - G2/M	NUDT8
3.45836e-77	0.61431	0.41	0.299	9.58276e-73	Tumor - Cell Cycle - G2/M	SNX3
4.06211e-77	1.1409	0.1	0.043	1.12557e-72	Tumor - Cell Cycle - G2/M	RASSF8
5.12012e-77	-5.99443	0.001	0.069	1.41873e-72	Tumor - Cell Cycle - G2/M	PYHIN1
5.22862e-77	0.881687	0.202	0.116	1.4488e-72	Tumor - Cell Cycle - G2/M	NUDT5
8.04314e-77	1.60656	0.114	0.054	2.22867e-72	Tumor - Cell Cycle - G2/M	HIST2H2AC
9.55036e-77	-6.26098	0.001	0.068	2.64631e-72	Tumor - Cell Cycle - G2/M	CCDC88C
1.0711e-76	0.919994	0.166	0.089	2.96791e-72	Tumor - Cell Cycle - G2/M	NIT2
1.0768e-76	-1.68477	0.077	0.178	2.98371e-72	Tumor - Cell Cycle - G2/M	PPP1R10
1.08777e-76	-1.87411	0.032	0.119	3.01411e-72	Tumor - Cell Cycle - G2/M	CSK
1.24423e-76	-2.76681	0.015	0.092	3.44763e-72	Tumor - Cell Cycle - G2/M	NFKB2
1.30467e-76	1.52818	0.054	0.017	3.61512e-72	Tumor - Cell Cycle - G2/M	TMEM163
1.75105e-76	1.26892	0.08	0.032	4.85198e-72	Tumor - Cell Cycle - G2/M	HMBS
1.88695e-76	-3.56821	0.007	0.08	5.22854e-72	Tumor - Cell Cycle - G2/M	JMY
3.74238e-76	-1.86904	0.036	0.124	1.03698e-71	Tumor - Cell Cycle - G2/M	DNAJB9
3.93805e-76	-1.55884	0.152	0.256	1.0912e-71	Tumor - Cell Cycle - G2/M	EZR
3.95702e-76	2.3806	0.02	0.003	1.09645e-71	Tumor - Cell Cycle - G2/M	LINC01291
5.13004e-76	-7.05026	0	0.067	1.42148e-71	Tumor - Cell Cycle - G2/M	P2RY10
5.61214e-76	1.02022	0.133	0.066	1.55507e-71	Tumor - Cell Cycle - G2/M	PPIH
5.76338e-76	0.5836	0.303	0.194	1.59698e-71	Tumor - Cell Cycle - G2/M	H2AFY
5.85217e-76	-1.50874	0.067	0.166	1.62158e-71	Tumor - Cell Cycle - G2/M	NUFIP2
6.27912e-76	-1.18118	0.129	0.239	1.73988e-71	Tumor - Cell Cycle - G2/M	ARID4B
6.52492e-76	-0.87958	0.161	0.283	1.80799e-71	Tumor - Cell Cycle - G2/M	PSMB9
8.77358e-76	-0.451655	0.882	0.93	2.43107e-71	Tumor - Cell Cycle - G2/M	UBC
9.28245e-76	-2.02059	0.031	0.116	2.57207e-71	Tumor - Cell Cycle - G2/M	KLF13
1.65686e-75	1.29704	0.085	0.035	4.59098e-71	Tumor - Cell Cycle - G2/M	TPD52L1
2.61846e-75	0.93898	0.145	0.074	7.2555e-71	Tumor - Cell Cycle - G2/M	GLMP
2.62697e-75	0.746145	0.265	0.167	7.27908e-71	Tumor - Cell Cycle - G2/M	DECR1
3.2065e-75	-2.35372	0.025	0.107	8.88488e-71	Tumor - Cell Cycle - G2/M	SPTY2D1
3.82643e-75	-5.84758	0.001	0.068	1.06027e-70	Tumor - Cell Cycle - G2/M	STX11
3.83204e-75	1.0029	0.139	0.07	1.06182e-70	Tumor - Cell Cycle - G2/M	TBRG4
4.15246e-75	0.857917	0.187	0.105	1.1506e-70	Tumor - Cell Cycle - G2/M	ACSL3
4.38755e-75	0.53378	0.42	0.302	1.21575e-70	Tumor - Cell Cycle - G2/M	P4HB
4.90977e-75	0.815792	0.19	0.107	1.36045e-70	Tumor - Cell Cycle - G2/M	ADIPOR1
5.46875e-75	-5.31946	0.001	0.068	1.51534e-70	Tumor - Cell Cycle - G2/M	MYO1G
6.21324e-75	0.927668	0.168	0.091	1.72163e-70	Tumor - Cell Cycle - G2/M	TIMM9
7.76887e-75	0.98073	0.148	0.077	2.15268e-70	Tumor - Cell Cycle - G2/M	MRPS35
7.80939e-75	0.663913	0.291	0.187	2.1639e-70	Tumor - Cell Cycle - G2/M	DNPH1
8.81399e-75	-1.25221	0.112	0.219	2.44227e-70	Tumor - Cell Cycle - G2/M	NFE2L2
8.88416e-75	-6.57719	0.001	0.066	2.46171e-70	Tumor - Cell Cycle - G2/M	SP140
8.97248e-75	1.08087	0.11	0.051	2.48618e-70	Tumor - Cell Cycle - G2/M	GSTA4
9.26442e-75	0.927498	0.146	0.075	2.56708e-70	Tumor - Cell Cycle - G2/M	STARD3NL
9.63988e-75	1.3035	0.093	0.04	2.67111e-70	Tumor - Cell Cycle - G2/M	BTBD10
9.64341e-75	-1.12534	0.122	0.233	2.67209e-70	Tumor - Cell Cycle - G2/M	ISG15
1.23483e-74	-2.14746	0.032	0.117	3.42159e-70	Tumor - Cell Cycle - G2/M	NSMCE3
1.32533e-74	-1.7825	0.036	0.123	3.67237e-70	Tumor - Cell Cycle - G2/M	SERINC1
1.6211e-74	-0.77379	0.246	0.37	4.4919e-70	Tumor - Cell Cycle - G2/M	SON
2.28238e-74	-1.15948	0.118	0.226	6.32425e-70	Tumor - Cell Cycle - G2/M	AHNAK
2.28374e-74	-1.54862	0.055	0.148	6.32801e-70	Tumor - Cell Cycle - G2/M	HBP1
2.36306e-74	1.79364	0.037	0.01	6.5478e-70	Tumor - Cell Cycle - G2/M	HIST1H1B
2.87689e-74	1.51896	0.061	0.021	7.97158e-70	Tumor - Cell Cycle - G2/M	COQ2
2.9171e-74	0.924178	0.139	0.07	8.08298e-70	Tumor - Cell Cycle - G2/M	SLC25A1
3.28346e-74	-1.86249	0.037	0.124	9.09813e-70	Tumor - Cell Cycle - G2/M	SP110
3.57192e-74	-1.72396	0.044	0.133	9.89743e-70	Tumor - Cell Cycle - G2/M	RAB21
3.73117e-74	0.391846	0.56	0.427	1.03387e-69	Tumor - Cell Cycle - G2/M	TOMM20
4.17687e-74	-1.10782	0.152	0.263	1.15737e-69	Tumor - Cell Cycle - G2/M	KMT2E
4.72239e-74	-0.654211	0.27	0.399	1.30853e-69	Tumor - Cell Cycle - G2/M	ATP6V0E1
4.75483e-74	1.17742	0.101	0.045	1.31752e-69	Tumor - Cell Cycle - G2/M	TBC1D16
5.1529e-74	0.631606	0.374	0.265	1.42782e-69	Tumor - Cell Cycle - G2/M	C8orf59
6.27885e-74	0.717429	0.302	0.2	1.73981e-69	Tumor - Cell Cycle - G2/M	TXNL1
7.31706e-74	-2.16188	0.055	0.147	2.02748e-69	Tumor - Cell Cycle - G2/M	ID3
1.05263e-73	0.857707	0.145	0.074	2.91673e-69	Tumor - Cell Cycle - G2/M	CTNNAL1
1.08376e-73	0.927529	0.168	0.092	3.00299e-69	Tumor - Cell Cycle - G2/M	TMEM126A
1.16646e-73	1.00831	0.125	0.061	3.23215e-69	Tumor - Cell Cycle - G2/M	MRPL58
1.22912e-73	0.849562	0.211	0.124	3.40578e-69	Tumor - Cell Cycle - G2/M	DCAF13
1.30393e-73	-6.03018	0.001	0.066	3.61306e-69	Tumor - Cell Cycle - G2/M	ITK
1.40219e-73	-6.26576	0.003	0.07	3.88532e-69	Tumor - Cell Cycle - G2/M	CCL4L2
1.65835e-73	-6.00149	0.001	0.067	4.59512e-69	Tumor - Cell Cycle - G2/M	TNFRSF9
1.68987e-73	0.614392	0.369	0.26	4.68245e-69	Tumor - Cell Cycle - G2/M	GTF3A
2.30926e-73	1.25042	0.084	0.035	6.39874e-69	Tumor - Cell Cycle - G2/M	TRMU
2.31425e-73	0.689507	0.271	0.171	6.41256e-69	Tumor - Cell Cycle - G2/M	NDUFS4
2.63415e-73	-3.0815	0.01	0.082	7.29896e-69	Tumor - Cell Cycle - G2/M	LNPEP
2.65258e-73	0.403301	0.548	0.42	7.35003e-69	Tumor - Cell Cycle - G2/M	C19orf53
2.95419e-73	-1.08841	0.111	0.219	8.18576e-69	Tumor - Cell Cycle - G2/M	TERF2IP
2.959e-73	-0.261016	0.997	0.991	8.1991e-69	Tumor - Cell Cycle - G2/M	RPS9
3.00687e-73	-1.26916	0.193	0.305	8.33173e-69	Tumor - Cell Cycle - G2/M	BRD2
3.50597e-73	-2.92683	0.012	0.085	9.7147e-69	Tumor - Cell Cycle - G2/M	EPSTI1
3.84703e-73	0.597184	0.331	0.223	1.06597e-68	Tumor - Cell Cycle - G2/M	MRPL33
4.13156e-73	0.665057	0.312	0.208	1.14482e-68	Tumor - Cell Cycle - G2/M	TIMM8B
6.53124e-73	0.59736	0.316	0.209	1.80974e-68	Tumor - Cell Cycle - G2/M	RPN2
7.40349e-73	1.58245	0.049	0.015	2.05143e-68	Tumor - Cell Cycle - G2/M	IGF2BP3
8.32017e-73	-1.14338	0.104	0.21	2.30543e-68	Tumor - Cell Cycle - G2/M	EPB41L4A-AS1
8.65469e-73	0.599548	0.298	0.192	2.39813e-68	Tumor - Cell Cycle - G2/M	EIF6
1.18286e-72	0.742872	0.197	0.112	3.27759e-68	Tumor - Cell Cycle - G2/M	FAM210B
1.52427e-72	-2.30742	0.018	0.094	4.2236e-68	Tumor - Cell Cycle - G2/M	ZBTB1
1.54512e-72	0.876255	0.164	0.089	4.28136e-68	Tumor - Cell Cycle - G2/M	SHMT2
1.76291e-72	0.862039	0.161	0.087	4.88484e-68	Tumor - Cell Cycle - G2/M	NSFL1C
1.87571e-72	-3.70031	0.006	0.073	5.19739e-68	Tumor - Cell Cycle - G2/M	IL16
2.01682e-72	0.56956	0.338	0.228	5.58842e-68	Tumor - Cell Cycle - G2/M	LRPAP1
2.32435e-72	2.03302	0.032	0.008	6.44054e-68	Tumor - Cell Cycle - G2/M	C1orf112
3.516e-72	-2.34385	0.028	0.109	9.74248e-68	Tumor - Cell Cycle - G2/M	GBP1
4.31871e-72	0.82175	0.253	0.16	1.19667e-67	Tumor - Cell Cycle - G2/M	PCMT1
5.49225e-72	-2.03868	0.027	0.108	1.52185e-67	Tumor - Cell Cycle - G2/M	SMARCA2
6.97342e-72	3.00106	0.014	0.002	1.93226e-67	Tumor - Cell Cycle - G2/M	RDM1
7.68959e-72	0.660265	0.261	0.164	2.13071e-67	Tumor - Cell Cycle - G2/M	POLE4
8.10461e-72	1.09323	0.119	0.058	2.24571e-67	Tumor - Cell Cycle - G2/M	MGME1
8.49016e-72	1.67133	0.039	0.011	2.35254e-67	Tumor - Cell Cycle - G2/M	LYPD1
9.34029e-72	1.92341	0.037	0.01	2.5881e-67	Tumor - Cell Cycle - G2/M	DARS2
1.03653e-71	0.912931	0.156	0.083	2.87211e-67	Tumor - Cell Cycle - G2/M	NAE1
1.28215e-71	0.812194	0.195	0.112	3.55272e-67	Tumor - Cell Cycle - G2/M	DMAC1
1.38169e-71	0.502726	0.493	0.394	3.82853e-67	Tumor - Cell Cycle - G2/M	HSP90B1
1.39347e-71	0.916323	0.158	0.085	3.86116e-67	Tumor - Cell Cycle - G2/M	ATIC
1.64514e-71	0.875384	0.109	0.05	4.55853e-67	Tumor - Cell Cycle - G2/M	SLCO4A1-AS1
1.78295e-71	0.318881	0.863	0.827	4.94036e-67	Tumor - Cell Cycle - G2/M	HSPA8
1.78638e-71	-1.5596	0.047	0.136	4.94987e-67	Tumor - Cell Cycle - G2/M	RHOG
1.89268e-71	-3.70594	0.006	0.074	5.24444e-67	Tumor - Cell Cycle - G2/M	SH2D2A
2.09971e-71	-1.39878	0.06	0.154	5.8181e-67	Tumor - Cell Cycle - G2/M	CASP4
2.26852e-71	1.05448	0.119	0.058	6.28584e-67	Tumor - Cell Cycle - G2/M	ELP6
2.36962e-71	-2.06345	0.032	0.114	6.56598e-67	Tumor - Cell Cycle - G2/M	NFAT5
2.49383e-71	-6.47232	0	0.063	6.91014e-67	Tumor - Cell Cycle - G2/M	INPP5D
3.2654e-71	1.82959	0.039	0.011	9.0481e-67	Tumor - Cell Cycle - G2/M	MPPED2
3.45574e-71	0.750263	0.229	0.139	9.57552e-67	Tumor - Cell Cycle - G2/M	MIEN1
3.70845e-71	0.87607	0.183	0.104	1.02757e-66	Tumor - Cell Cycle - G2/M	ELP5
4.10905e-71	0.8262	0.196	0.114	1.13858e-66	Tumor - Cell Cycle - G2/M	WBP11
4.3361e-71	-1.32731	0.076	0.174	1.20149e-66	Tumor - Cell Cycle - G2/M	NKTR
5.61458e-71	0.566871	0.369	0.258	1.55574e-66	Tumor - Cell Cycle - G2/M	NDUFA2
5.86482e-71	1.89522	0.036	0.01	1.62508e-66	Tumor - Cell Cycle - G2/M	MYL10
8.694e-71	0.972745	0.155	0.083	2.40902e-66	Tumor - Cell Cycle - G2/M	LYRM2
9.35791e-71	-5.04346	0.004	0.068	2.59298e-66	Tumor - Cell Cycle - G2/M	GADD45G
1.10651e-70	-2.06254	0.03	0.111	3.06604e-66	Tumor - Cell Cycle - G2/M	RANBP2
1.23744e-70	0.407406	0.456	0.329	3.42882e-66	Tumor - Cell Cycle - G2/M	FIS1
1.25231e-70	0.7572	0.224	0.136	3.47004e-66	Tumor - Cell Cycle - G2/M	NDUFB6
1.40364e-70	0.618284	0.304	0.2	3.88935e-66	Tumor - Cell Cycle - G2/M	RAB5C
2.11102e-70	0.655219	0.148	0.077	5.84942e-66	Tumor - Cell Cycle - G2/M	RGS20
2.47369e-70	1.46926	0.1	0.046	6.85436e-66	Tumor - Cell Cycle - G2/M	AXL
2.52449e-70	-2.27056	0.021	0.097	6.99512e-66	Tumor - Cell Cycle - G2/M	SYNRG
3.1354e-70	-3.76592	0.006	0.071	8.68789e-66	Tumor - Cell Cycle - G2/M	IL27RA
3.50007e-70	-3.00819	0.013	0.083	9.69833e-66	Tumor - Cell Cycle - G2/M	TCF7
3.9781e-70	-3.92679	0.005	0.069	1.10229e-65	Tumor - Cell Cycle - G2/M	SQOR
4.11746e-70	-3.01086	0.012	0.082	1.14091e-65	Tumor - Cell Cycle - G2/M	XAF1
4.26444e-70	0.219607	0.999	0.989	1.18163e-65	Tumor - Cell Cycle - G2/M	RPS7
5.04541e-70	0.985967	0.142	0.074	1.39803e-65	Tumor - Cell Cycle - G2/M	HMGXB4
6.11224e-70	0.904042	0.152	0.081	1.69364e-65	Tumor - Cell Cycle - G2/M	DPH3
7.51495e-70	-1.68047	0.046	0.132	2.08232e-65	Tumor - Cell Cycle - G2/M	CCND3
9.60132e-70	-5.73243	0.001	0.063	2.66043e-65	Tumor - Cell Cycle - G2/M	PDCD1
1.04345e-69	-2.42867	0.017	0.091	2.89129e-65	Tumor - Cell Cycle - G2/M	SIAH2
1.09513e-69	1.10184	0.093	0.041	3.03449e-65	Tumor - Cell Cycle - G2/M	PNPLA4
1.10829e-69	0.872313	0.166	0.092	3.07097e-65	Tumor - Cell Cycle - G2/M	GUSB
1.14687e-69	-2.80462	0.014	0.085	3.17787e-65	Tumor - Cell Cycle - G2/M	RALGAPA1
1.21744e-69	-2.4136	0.039	0.121	3.37341e-65	Tumor - Cell Cycle - G2/M	HEXIM1
1.56991e-69	-3.79312	0.012	0.082	4.35006e-65	Tumor - Cell Cycle - G2/M	MAFB
1.62152e-69	0.652071	0.26	0.165	4.49307e-65	Tumor - Cell Cycle - G2/M	POLR2G
1.81455e-69	-5.01693	0.002	0.064	5.02795e-65	Tumor - Cell Cycle - G2/M	TMC8
2.19681e-69	-3.57888	0.008	0.074	6.08713e-65	Tumor - Cell Cycle - G2/M	NFKBID
2.30498e-69	-3.16585	0.008	0.075	6.38686e-65	Tumor - Cell Cycle - G2/M	EVI2A
2.53321e-69	-2.2076	0.022	0.098	7.01926e-65	Tumor - Cell Cycle - G2/M	ATXN1
3.38087e-69	-2.39618	0.018	0.091	9.36805e-65	Tumor - Cell Cycle - G2/M	PBXIP1
3.44609e-69	0.865563	0.19	0.11	9.54876e-65	Tumor - Cell Cycle - G2/M	HINT2
3.52255e-69	-4.8252	0.002	0.065	9.76063e-65	Tumor - Cell Cycle - G2/M	CD4
3.94963e-69	0.739876	0.194	0.112	1.0944e-64	Tumor - Cell Cycle - G2/M	SPATS2L
4.01624e-69	-8.53952	0	0.06	1.11286e-64	Tumor - Cell Cycle - G2/M	TRAT1
4.02162e-69	1.30727	0.071	0.028	1.11435e-64	Tumor - Cell Cycle - G2/M	TTF2
5.35134e-69	-1.33118	0.094	0.191	1.4828e-64	Tumor - Cell Cycle - G2/M	ZEB2
5.50502e-69	1.23137	0.08	0.033	1.52539e-64	Tumor - Cell Cycle - G2/M	JPT2
5.93948e-69	0.825206	0.185	0.106	1.64577e-64	Tumor - Cell Cycle - G2/M	TXNDC12
7.14734e-69	-2.75053	0.019	0.092	1.98046e-64	Tumor - Cell Cycle - G2/M	ZC3H12A
8.5019e-69	-6.41606	0.001	0.061	2.35579e-64	Tumor - Cell Cycle - G2/M	PARVG
9.29087e-69	-2.74444	0.011	0.08	2.57441e-64	Tumor - Cell Cycle - G2/M	IFITM1
1.1566e-68	0.776231	0.202	0.119	3.20483e-64	Tumor - Cell Cycle - G2/M	MRPL11
1.27189e-68	1.01198	0.116	0.056	3.52428e-64	Tumor - Cell Cycle - G2/M	FUCA2
1.6004e-68	0.93759	0.152	0.082	4.43455e-64	Tumor - Cell Cycle - G2/M	ALYREF
2.21467e-68	-1.13141	0.145	0.249	6.13663e-64	Tumor - Cell Cycle - G2/M	ZFAND5
2.57761e-68	-0.273315	0.996	0.992	7.1423e-64	Tumor - Cell Cycle - G2/M	RPL9
2.94641e-68	1.31539	0.064	0.024	8.1642e-64	Tumor - Cell Cycle - G2/M	HMGA2
3.07696e-68	-2.66973	0.015	0.085	8.52594e-64	Tumor - Cell Cycle - G2/M	PDE7A
4.13939e-68	-7.13755	0.001	0.061	1.14698e-63	Tumor - Cell Cycle - G2/M	TNFRSF18
4.5913e-68	-7.27854	0.001	0.06	1.2722e-63	Tumor - Cell Cycle - G2/M	TNF
4.72834e-68	1.79763	0.035	0.01	1.31018e-63	Tumor - Cell Cycle - G2/M	AL078590.3
5.25659e-68	0.407997	0.326	0.216	1.45655e-63	Tumor - Cell Cycle - G2/M	TSC22D1
5.77603e-68	1.14247	0.09	0.039	1.60048e-63	Tumor - Cell Cycle - G2/M	USP5
6.13603e-68	0.781961	0.203	0.12	1.70023e-63	Tumor - Cell Cycle - G2/M	TIMMDC1
7.09411e-68	1.47691	0.056	0.02	1.96571e-63	Tumor - Cell Cycle - G2/M	FAR2
7.98466e-68	-1.92307	0.025	0.1	2.21247e-63	Tumor - Cell Cycle - G2/M	FOXN3
9.90318e-68	0.938482	0.133	0.068	2.74407e-63	Tumor - Cell Cycle - G2/M	SCAMP3
1.87407e-67	1.55689	0.063	0.024	5.19285e-63	Tumor - Cell Cycle - G2/M	MEOX2
1.93174e-67	-1.47307	0.053	0.14	5.35265e-63	Tumor - Cell Cycle - G2/M	PPP1R18
2.59938e-67	-3.18619	0.012	0.079	7.20261e-63	Tumor - Cell Cycle - G2/M	PTPRE
2.65985e-67	0.659704	0.142	0.074	7.37019e-63	Tumor - Cell Cycle - G2/M	NES
2.66737e-67	-5.73412	0.002	0.062	7.39103e-63	Tumor - Cell Cycle - G2/M	LINC01871
3.0976e-67	-1.70669	0.076	0.168	8.58315e-63	Tumor - Cell Cycle - G2/M	BAZ1A
3.27279e-67	0.928242	0.183	0.106	9.06856e-63	Tumor - Cell Cycle - G2/M	DCUN1D5
3.70675e-67	0.775667	0.128	0.064	1.0271e-62	Tumor - Cell Cycle - G2/M	PLAT
3.95488e-67	1.47608	0.078	0.033	1.09586e-62	Tumor - Cell Cycle - G2/M	CDKAL1
3.97892e-67	0.953075	0.146	0.078	1.10252e-62	Tumor - Cell Cycle - G2/M	DLD
4.27531e-67	-6.37441	0.001	0.06	1.18465e-62	Tumor - Cell Cycle - G2/M	IRF8
4.98676e-67	1.50098	0.059	0.021	1.38178e-62	Tumor - Cell Cycle - G2/M	LMO7
6.14459e-67	0.866385	0.124	0.062	1.7026e-62	Tumor - Cell Cycle - G2/M	ERBB3
7.21639e-67	-1.54798	0.051	0.137	1.99959e-62	Tumor - Cell Cycle - G2/M	IL6ST
7.89018e-67	2.19794	0.027	0.006	2.18629e-62	Tumor - Cell Cycle - G2/M	BRIP1
8.02466e-67	-1.7128	0.047	0.13	2.22355e-62	Tumor - Cell Cycle - G2/M	CSRNP1
8.69978e-67	0.540855	0.264	0.172	2.41062e-62	Tumor - Cell Cycle - G2/M	APOD
1.10728e-66	0.530017	0.321	0.215	3.06815e-62	Tumor - Cell Cycle - G2/M	RHOC
1.14163e-66	-1.29082	0.084	0.178	3.16335e-62	Tumor - Cell Cycle - G2/M	NSD3
1.36017e-66	-5.25686	0.002	0.061	3.7689e-62	Tumor - Cell Cycle - G2/M	JAML
1.79814e-66	1.26483	0.079	0.033	4.98247e-62	Tumor - Cell Cycle - G2/M	MYH10
1.96801e-66	-3.5086	0.007	0.071	5.45315e-62	Tumor - Cell Cycle - G2/M	N4BP2L1
2.02278e-66	-1.69085	0.067	0.156	5.60491e-62	Tumor - Cell Cycle - G2/M	SELENOM
2.10064e-66	0.620598	0.318	0.217	5.82066e-62	Tumor - Cell Cycle - G2/M	BCAP31
2.21837e-66	1.01819	0.159	0.089	6.14688e-62	Tumor - Cell Cycle - G2/M	FAM207A
2.35988e-66	1.21847	0.084	0.036	6.539e-62	Tumor - Cell Cycle - G2/M	FGFRL1
2.3997e-66	1.02664	0.109	0.052	6.64933e-62	Tumor - Cell Cycle - G2/M	GALE
2.55009e-66	1.14702	0.094	0.042	7.06605e-62	Tumor - Cell Cycle - G2/M	VRK1
2.87401e-66	-2.63065	0.014	0.082	7.96359e-62	Tumor - Cell Cycle - G2/M	PRKCB
3.27835e-66	2.11926	0.028	0.007	9.08399e-62	Tumor - Cell Cycle - G2/M	LIN9
3.2859e-66	1.05181	0.093	0.042	9.10489e-62	Tumor - Cell Cycle - G2/M	MAP3K20
3.5087e-66	-0.940374	0.13	0.235	9.72225e-62	Tumor - Cell Cycle - G2/M	SYF2
4.05581e-66	-6.3467	0.001	0.06	1.12382e-61	Tumor - Cell Cycle - G2/M	LST1
4.10012e-66	0.965341	0.129	0.066	1.1361e-61	Tumor - Cell Cycle - G2/M	ISCA2
4.40263e-66	0.760508	0.192	0.112	1.21992e-61	Tumor - Cell Cycle - G2/M	GARS
4.548e-66	-2.20893	0.027	0.102	1.2602e-61	Tumor - Cell Cycle - G2/M	RAB11FIP1
5.88145e-66	0.482008	0.408	0.295	1.62969e-61	Tumor - Cell Cycle - G2/M	LSM7
7.72937e-66	1.63226	0.045	0.014	2.14173e-61	Tumor - Cell Cycle - G2/M	TGFA
8.26769e-66	0.69871	0.241	0.151	2.29089e-61	Tumor - Cell Cycle - G2/M	SUCLG1
8.9475e-66	-1.96478	0.028	0.104	2.47926e-61	Tumor - Cell Cycle - G2/M	GRK2
9.11578e-66	0.354363	0.328	0.216	2.52589e-61	Tumor - Cell Cycle - G2/M	TIMP2
9.39376e-66	0.92254	0.164	0.092	2.60292e-61	Tumor - Cell Cycle - G2/M	HSD17B11
1.35384e-65	-1.45485	0.053	0.138	3.75135e-61	Tumor - Cell Cycle - G2/M	CARD16
1.54547e-65	-1.91616	0.03	0.107	4.28234e-61	Tumor - Cell Cycle - G2/M	MAP3K2
1.77616e-65	-3.65071	0.007	0.069	4.92156e-61	Tumor - Cell Cycle - G2/M	TSHZ2
1.82549e-65	0.572618	0.298	0.198	5.05825e-61	Tumor - Cell Cycle - G2/M	SEC11C
2.04117e-65	-7.41904	0	0.057	5.65588e-61	Tumor - Cell Cycle - G2/M	ABI3
2.07765e-65	-1.34135	0.077	0.168	5.75697e-61	Tumor - Cell Cycle - G2/M	WIPF1
2.18803e-65	-2.20709	0.019	0.09	6.06281e-61	Tumor - Cell Cycle - G2/M	OGT
2.44927e-65	0.47682	0.396	0.283	6.78669e-61	Tumor - Cell Cycle - G2/M	EIF3I
2.75664e-65	0.772452	0.202	0.121	7.63837e-61	Tumor - Cell Cycle - G2/M	VPS35
3.21314e-65	-1.5595	0.066	0.154	8.90329e-61	Tumor - Cell Cycle - G2/M	CITED2
4.23217e-65	2.18846	0.024	0.005	1.17269e-60	Tumor - Cell Cycle - G2/M	SUV39H1
4.66204e-65	-2.06227	0.027	0.1	1.2918e-60	Tumor - Cell Cycle - G2/M	PPP1R15B
5.24203e-65	0.513026	0.314	0.211	1.45252e-60	Tumor - Cell Cycle - G2/M	NDUFS7
5.68462e-65	0.932988	0.15	0.082	1.57515e-60	Tumor - Cell Cycle - G2/M	SLC39A6
6.16567e-65	0.938032	0.099	0.046	1.70845e-60	Tumor - Cell Cycle - G2/M	TUBB2B
6.60273e-65	0.579123	0.333	0.231	1.82955e-60	Tumor - Cell Cycle - G2/M	TCEA1
6.9414e-65	0.13995	0.952	0.93	1.92339e-60	Tumor - Cell Cycle - G2/M	HSP90AB1
7.36492e-65	-3.17239	0.01	0.073	2.04074e-60	Tumor - Cell Cycle - G2/M	PREX1
7.94914e-65	-1.0643	0.102	0.2	2.20263e-60	Tumor - Cell Cycle - G2/M	MPHOSPH8
8.56095e-65	0.673108	0.274	0.18	2.37216e-60	Tumor - Cell Cycle - G2/M	HP1BP3
1.20405e-64	1.03422	0.086	0.038	3.3363e-60	Tumor - Cell Cycle - G2/M	CSPG4
1.22018e-64	-1.34003	0.072	0.162	3.381e-60	Tumor - Cell Cycle - G2/M	MACF1
1.61577e-64	-2.15447	0.024	0.096	4.47715e-60	Tumor - Cell Cycle - G2/M	SYNGR2
1.65219e-64	1.02023	0.112	0.055	4.57806e-60	Tumor - Cell Cycle - G2/M	CDKN2AIPNL
1.68333e-64	-1.93819	0.03	0.104	4.66435e-60	Tumor - Cell Cycle - G2/M	AC245297.3
1.83238e-64	-2.86333	0.011	0.075	5.07734e-60	Tumor - Cell Cycle - G2/M	RHOF
1.93217e-64	-6.06498	0.001	0.058	5.35386e-60	Tumor - Cell Cycle - G2/M	STAT4
2.05982e-64	-2.40557	0.022	0.092	5.70756e-60	Tumor - Cell Cycle - G2/M	CCDC186
2.25511e-64	-2.63711	0.021	0.091	6.24868e-60	Tumor - Cell Cycle - G2/M	NR4A3
2.31758e-64	1.51245	0.058	0.022	6.42178e-60	Tumor - Cell Cycle - G2/M	NUP35
3.59518e-64	-1.26423	0.151	0.251	9.96189e-60	Tumor - Cell Cycle - G2/M	ARID5B
3.83808e-64	-1.66871	0.045	0.126	1.06349e-59	Tumor - Cell Cycle - G2/M	ARRDC3
3.92289e-64	0.454634	0.465	0.349	1.08699e-59	Tumor - Cell Cycle - G2/M	BRK1
4.0331e-64	1.2256	0.082	0.036	1.11753e-59	Tumor - Cell Cycle - G2/M	RRAGD
4.44429e-64	-5.9772	0.001	0.057	1.23147e-59	Tumor - Cell Cycle - G2/M	SYTL1
4.49993e-64	-3.17704	0.007	0.068	1.24688e-59	Tumor - Cell Cycle - G2/M	DEF6
5.05002e-64	-1.55896	0.058	0.143	1.39931e-59	Tumor - Cell Cycle - G2/M	ZBTB20
5.52547e-64	0.483386	0.441	0.337	1.53105e-59	Tumor - Cell Cycle - G2/M	CUTA
5.82733e-64	0.443259	0.224	0.134	1.61469e-59	Tumor - Cell Cycle - G2/M	PLP1
6.91436e-64	-1.39766	0.056	0.141	1.9159e-59	Tumor - Cell Cycle - G2/M	NME3
7.11323e-64	1.2964	0.065	0.025	1.97101e-59	Tumor - Cell Cycle - G2/M	SLCO4A1
8.24259e-64	-0.202889	1	0.999	2.28394e-59	Tumor - Cell Cycle - G2/M	RPL41
1.07708e-63	0.771275	0.225	0.14	2.98447e-59	Tumor - Cell Cycle - G2/M	PSIP1
1.0791e-63	-7.36677	0.001	0.057	2.99008e-59	Tumor - Cell Cycle - G2/M	KLRB1
1.09841e-63	-7.81859	0.002	0.059	3.0436e-59	Tumor - Cell Cycle - G2/M	LYZ
1.27127e-63	-1.8228	0.035	0.111	3.52255e-59	Tumor - Cell Cycle - G2/M	PAG1
1.28235e-63	0.871163	0.155	0.086	3.55325e-59	Tumor - Cell Cycle - G2/M	DPM2
1.37564e-63	2.54431	0.018	0.003	3.81177e-59	Tumor - Cell Cycle - G2/M	C16orf95
1.43038e-63	1.27946	0.083	0.037	3.96344e-59	Tumor - Cell Cycle - G2/M	GTF3C5
1.49192e-63	-0.231019	0.998	0.991	4.13397e-59	Tumor - Cell Cycle - G2/M	RPS24
1.49655e-63	0.981347	0.063	0.024	4.14678e-59	Tumor - Cell Cycle - G2/M	RTKN2
1.676e-63	-1.18784	0.081	0.173	4.64402e-59	Tumor - Cell Cycle - G2/M	TNRC6B
1.68981e-63	-1.73259	0.037	0.114	4.68229e-59	Tumor - Cell Cycle - G2/M	ARID4A
1.7912e-63	-1.61265	0.039	0.118	4.96322e-59	Tumor - Cell Cycle - G2/M	PHF3
1.87283e-63	-6.65634	0	0.056	5.18942e-59	Tumor - Cell Cycle - G2/M	GPR171
1.93579e-63	0.691253	0.229	0.143	5.36387e-59	Tumor - Cell Cycle - G2/M	FIBP
2.024e-63	0.751084	0.23	0.145	5.60829e-59	Tumor - Cell Cycle - G2/M	VEGFB
2.17708e-63	0.83883	0.175	0.102	6.03247e-59	Tumor - Cell Cycle - G2/M	WDR61
2.23419e-63	-2.48028	0.018	0.086	6.19071e-59	Tumor - Cell Cycle - G2/M	CHST12
2.55593e-63	0.907929	0.071	0.029	7.08222e-59	Tumor - Cell Cycle - G2/M	CLDN4
2.65431e-63	0.563539	0.294	0.196	7.35484e-59	Tumor - Cell Cycle - G2/M	PRMT1
3.1516e-63	0.584387	0.262	0.169	8.73276e-59	Tumor - Cell Cycle - G2/M	NDUFS3
3.4422e-63	1.0386	0.088	0.039	9.538e-59	Tumor - Cell Cycle - G2/M	MFAP2
3.61816e-63	1.26268	0.032	0.009	1.00255e-58	Tumor - Cell Cycle - G2/M	LCN1
3.82548e-63	0.90439	0.138	0.073	1.06e-58	Tumor - Cell Cycle - G2/M	C19orf48
3.99667e-63	-2.32405	0.02	0.089	1.10744e-58	Tumor - Cell Cycle - G2/M	USP36
4.63887e-63	0.916268	0.147	0.081	1.28538e-58	Tumor - Cell Cycle - G2/M	SMC1A
4.81694e-63	-2.55647	0.014	0.08	1.33473e-58	Tumor - Cell Cycle - G2/M	RICTOR
5.70728e-63	-2.15115	0.057	0.139	1.58143e-58	Tumor - Cell Cycle - G2/M	PLIN2
7.69148e-63	0.573997	0.316	0.216	2.13123e-58	Tumor - Cell Cycle - G2/M	ETFB
8.90647e-63	0.442551	0.557	0.453	2.46789e-58	Tumor - Cell Cycle - G2/M	SERBP1
8.91084e-63	0.194246	0.97	0.919	2.4691e-58	Tumor - Cell Cycle - G2/M	SERF2
9.52403e-63	1.72889	0.029	0.007	2.63901e-58	Tumor - Cell Cycle - G2/M	OLFM3
1.09209e-62	-3.44261	0.011	0.074	3.02608e-58	Tumor - Cell Cycle - G2/M	BCL6
1.40561e-62	0.559242	0.281	0.185	3.8948e-58	Tumor - Cell Cycle - G2/M	TBCB
1.46199e-62	-5.50896	0.001	0.057	4.05103e-58	Tumor - Cell Cycle - G2/M	CD38
1.51221e-62	0.863511	0.103	0.049	4.19018e-58	Tumor - Cell Cycle - G2/M	ADAM15
1.52904e-62	-1.86921	0.041	0.119	4.23682e-58	Tumor - Cell Cycle - G2/M	PCF11
1.60074e-62	2.89313	0.011	0.001	4.4355e-58	Tumor - Cell Cycle - G2/M	PPEF1
1.69712e-62	0.936566	0.103	0.049	4.70256e-58	Tumor - Cell Cycle - G2/M	TNNT1
2.50114e-62	-5.25006	0.004	0.061	6.93042e-58	Tumor - Cell Cycle - G2/M	AQP3
2.50876e-62	-0.785161	0.156	0.263	6.95152e-58	Tumor - Cell Cycle - G2/M	UBE2B
2.82453e-62	-0.17801	0.458	0.332	7.82648e-58	Tumor - Cell Cycle - G2/M	TIMP1
3.48511e-62	0.778356	0.196	0.118	9.6569e-58	Tumor - Cell Cycle - G2/M	PIN4
3.58537e-62	-8.23753	0	0.054	9.93469e-58	Tumor - Cell Cycle - G2/M	SASH3
3.6445e-62	0.987369	0.089	0.04	1.00985e-57	Tumor - Cell Cycle - G2/M	MLLT11
4.03502e-62	-2.64235	0.012	0.075	1.11806e-57	Tumor - Cell Cycle - G2/M	SAMD9
4.48302e-62	2.82895	0.012	0.002	1.2422e-57	Tumor - Cell Cycle - G2/M	BX322559.1
4.78757e-62	1.52956	0.044	0.014	1.32659e-57	Tumor - Cell Cycle - G2/M	WDR72
4.83887e-62	1.37909	0.057	0.021	1.3408e-57	Tumor - Cell Cycle - G2/M	ALX1
5.82299e-62	1.03527	0.093	0.043	1.61349e-57	Tumor - Cell Cycle - G2/M	CYREN
6.20957e-62	-2.34173	0.022	0.091	1.72061e-57	Tumor - Cell Cycle - G2/M	AC016831.5
6.26021e-62	-1.13194	0.107	0.202	1.73464e-57	Tumor - Cell Cycle - G2/M	GOLGB1
6.42675e-62	-6.80747	0	0.055	1.78079e-57	Tumor - Cell Cycle - G2/M	SPINT2
6.87167e-62	-2.78168	0.012	0.074	1.90407e-57	Tumor - Cell Cycle - G2/M	PIM2
6.92763e-62	-1.63599	0.056	0.139	1.91958e-57	Tumor - Cell Cycle - G2/M	SNHG12
7.67052e-62	-2.26047	0.018	0.085	2.12542e-57	Tumor - Cell Cycle - G2/M	MLLT6
8.55061e-62	2.23132	0.021	0.004	2.36929e-57	Tumor - Cell Cycle - G2/M	RECQL4
8.55276e-62	-4.45119	0.003	0.059	2.36988e-57	Tumor - Cell Cycle - G2/M	JAK3
8.78278e-62	2.95111	0.011	0.001	2.43362e-57	Tumor - Cell Cycle - G2/M	CCNA1
8.80994e-62	0.79734	0.188	0.112	2.44115e-57	Tumor - Cell Cycle - G2/M	MRPL42
9.01155e-62	-0.305403	0.964	0.958	2.49701e-57	Tumor - Cell Cycle - G2/M	RPS21
9.02348e-62	1.01659	0.114	0.058	2.50032e-57	Tumor - Cell Cycle - G2/M	TSFM
9.38591e-62	1.61683	0.018	0.003	2.60074e-57	Tumor - Cell Cycle - G2/M	SPRR2D
1.21883e-61	0.66935	0.221	0.137	3.37727e-57	Tumor - Cell Cycle - G2/M	EMC4
1.31671e-61	-1.89775	0.025	0.095	3.64847e-57	Tumor - Cell Cycle - G2/M	IRF2
1.32918e-61	-1.12842	0.087	0.179	3.68302e-57	Tumor - Cell Cycle - G2/M	G3BP2
1.34807e-61	-1.03121	0.109	0.205	3.73535e-57	Tumor - Cell Cycle - G2/M	SCAF11
1.68654e-61	-1.86017	0.027	0.098	4.67322e-57	Tumor - Cell Cycle - G2/M	OFD1
1.75571e-61	-2.24959	0.02	0.088	4.8649e-57	Tumor - Cell Cycle - G2/M	B4GALT1
1.79767e-61	-4.44751	0.002	0.058	4.98117e-57	Tumor - Cell Cycle - G2/M	ST8SIA4
2.08153e-61	-3.10673	0.008	0.068	5.7677e-57	Tumor - Cell Cycle - G2/M	CMIP
2.2749e-61	2.59457	0.014	0.002	6.30352e-57	Tumor - Cell Cycle - G2/M	NMRK2
2.33575e-61	0.904581	0.152	0.085	6.47212e-57	Tumor - Cell Cycle - G2/M	ATP6V0E2
2.61181e-61	0.842143	0.155	0.087	7.23707e-57	Tumor - Cell Cycle - G2/M	SF3B4
3.05284e-61	-3.73211	0.004	0.062	8.45911e-57	Tumor - Cell Cycle - G2/M	DENND4A
3.3724e-61	0.27076	0.869	0.822	9.34459e-57	Tumor - Cell Cycle - G2/M	UQCRB
3.37444e-61	0.169988	0.698	0.6	9.35022e-57	Tumor - Cell Cycle - G2/M	HSPD1
3.41551e-61	1.13914	0.081	0.036	9.46403e-57	Tumor - Cell Cycle - G2/M	GCAT
3.7947e-61	-2.61106	0.014	0.077	1.05147e-56	Tumor - Cell Cycle - G2/M	LPXN
3.80186e-61	-1.80473	0.03	0.103	1.05346e-56	Tumor - Cell Cycle - G2/M	TMEM243
3.88187e-61	0.697199	0.222	0.138	1.07563e-56	Tumor - Cell Cycle - G2/M	HSPB11
4.57228e-61	0.432302	0.507	0.399	1.26693e-56	Tumor - Cell Cycle - G2/M	ATP5MD
4.80766e-61	0.56968	0.272	0.179	1.33216e-56	Tumor - Cell Cycle - G2/M	RALY
5.60657e-61	0.562714	0.309	0.211	1.55352e-56	Tumor - Cell Cycle - G2/M	KHDRBS1
6.1847e-61	1.37753	0.057	0.022	1.71372e-56	Tumor - Cell Cycle - G2/M	ZC3HC1
6.52016e-61	0.689398	0.22	0.138	1.80667e-56	Tumor - Cell Cycle - G2/M	CRTAP
7.3098e-61	0.294197	0.794	0.727	2.02547e-56	Tumor - Cell Cycle - G2/M	TMA7
7.8395e-61	1.0135	0.096	0.045	2.17225e-56	Tumor - Cell Cycle - G2/M	LARP6
8.14809e-61	-2.8788	0.012	0.074	2.25775e-56	Tumor - Cell Cycle - G2/M	AC025164.1
8.81785e-61	0.940339	0.121	0.062	2.44334e-56	Tumor - Cell Cycle - G2/M	SNX8
8.91356e-61	0.79943	0.157	0.088	2.46986e-56	Tumor - Cell Cycle - G2/M	CYB5B
9.79219e-61	1.46641	0.054	0.02	2.71332e-56	Tumor - Cell Cycle - G2/M	L1CAM
9.85947e-61	2.89642	0.011	0.001	2.73196e-56	Tumor - Cell Cycle - G2/M	FBXO43
1.30202e-60	-1.66811	0.04	0.116	3.60776e-56	Tumor - Cell Cycle - G2/M	BTN3A2
1.36959e-60	-8.32514	0	0.053	3.795e-56	Tumor - Cell Cycle - G2/M	SIRPG
1.3793e-60	1.76978	0.035	0.01	3.82189e-56	Tumor - Cell Cycle - G2/M	CAPN3
1.69302e-60	-3.17889	0.02	0.086	4.6912e-56	Tumor - Cell Cycle - G2/M	RGS16
1.69434e-60	0.779668	0.173	0.101	4.69485e-56	Tumor - Cell Cycle - G2/M	HEBP1
1.75905e-60	-2.34954	0.018	0.083	4.87414e-56	Tumor - Cell Cycle - G2/M	SYNE1
1.82182e-60	0.881966	0.132	0.07	5.04808e-56	Tumor - Cell Cycle - G2/M	PMM1
1.95523e-60	0.904794	0.137	0.074	5.41776e-56	Tumor - Cell Cycle - G2/M	SAP30
2.30648e-60	-1.45266	0.06	0.142	6.39102e-56	Tumor - Cell Cycle - G2/M	EFHD2
2.35301e-60	-6.22471	0.001	0.054	6.51996e-56	Tumor - Cell Cycle - G2/M	ARHGAP25
2.49713e-60	-2.85932	0.012	0.073	6.9193e-56	Tumor - Cell Cycle - G2/M	SATB1
2.66315e-60	1.77002	0.036	0.011	7.37932e-56	Tumor - Cell Cycle - G2/M	FANCB
2.85898e-60	2.23954	0.021	0.005	7.92195e-56	Tumor - Cell Cycle - G2/M	EXO1
3.05716e-60	-1.25715	0.065	0.149	8.47107e-56	Tumor - Cell Cycle - G2/M	TMEM123
3.7999e-60	1.5302	0.045	0.015	1.05291e-55	Tumor - Cell Cycle - G2/M	USP13
4.00947e-60	0.865443	0.156	0.088	1.11099e-55	Tumor - Cell Cycle - G2/M	ECI1
5.21849e-60	0.922359	0.126	0.066	1.44599e-55	Tumor - Cell Cycle - G2/M	CMAS
5.2674e-60	-2.31061	0.018	0.082	1.45954e-55	Tumor - Cell Cycle - G2/M	DENND2D
6.05417e-60	-7.25197	0	0.053	1.67755e-55	Tumor - Cell Cycle - G2/M	CD28
6.20591e-60	0.680742	0.135	0.072	1.71959e-55	Tumor - Cell Cycle - G2/M	TWIST1
7.30874e-60	0.801331	0.147	0.081	2.02518e-55	Tumor - Cell Cycle - G2/M	C1orf21
8.52074e-60	0.607829	0.237	0.151	2.36101e-55	Tumor - Cell Cycle - G2/M	SERPINB6
8.67568e-60	-7.47733	0.001	0.054	2.40394e-55	Tumor - Cell Cycle - G2/M	CCL3L1
1.10707e-59	-1.41543	0.073	0.158	3.06759e-55	Tumor - Cell Cycle - G2/M	MYLIP
1.19428e-59	0.812199	0.161	0.092	3.30924e-55	Tumor - Cell Cycle - G2/M	SMARCA4
1.48015e-59	-6.2119	0.001	0.053	4.10135e-55	Tumor - Cell Cycle - G2/M	CCDC69
1.67585e-59	0.957841	0.1	0.048	4.64361e-55	Tumor - Cell Cycle - G2/M	MSRA
1.79189e-59	1.25005	0.158	0.092	4.96514e-55	Tumor - Cell Cycle - G2/M	S100A2
1.85826e-59	1.70512	0.024	0.005	5.14904e-55	Tumor - Cell Cycle - G2/M	CST2
1.96391e-59	-1.97936	0.023	0.091	5.44179e-55	Tumor - Cell Cycle - G2/M	ZMYM2
2.0257e-59	0.913381	0.127	0.067	5.61301e-55	Tumor - Cell Cycle - G2/M	POLDIP2
2.60701e-59	0.96166	0.157	0.09	7.22376e-55	Tumor - Cell Cycle - G2/M	HIBCH
2.6507e-59	0.730948	0.196	0.119	7.34482e-55	Tumor - Cell Cycle - G2/M	CDC5L
2.68308e-59	-1.9124	0.026	0.095	7.43456e-55	Tumor - Cell Cycle - G2/M	RSBN1
2.85132e-59	1.0909	0.086	0.039	7.90073e-55	Tumor - Cell Cycle - G2/M	NUP93
3.74235e-59	-2.25201	0.017	0.081	1.03697e-54	Tumor - Cell Cycle - G2/M	SIPA1
3.92207e-59	-2.63172	0.012	0.073	1.08677e-54	Tumor - Cell Cycle - G2/M	GPRIN3
4.04609e-59	0.683493	0.197	0.119	1.12113e-54	Tumor - Cell Cycle - G2/M	MRPS16
5.61321e-59	0.655606	0.224	0.142	1.55537e-54	Tumor - Cell Cycle - G2/M	STIP1
6.23949e-59	1.08925	0.093	0.044	1.7289e-54	Tumor - Cell Cycle - G2/M	FUNDC1
6.31009e-59	0.527797	0.312	0.215	1.74846e-54	Tumor - Cell Cycle - G2/M	NDUFB5
6.40304e-59	0.907557	0.136	0.074	1.77422e-54	Tumor - Cell Cycle - G2/M	TXNDC9
6.9669e-59	1.33764	0.063	0.025	1.93046e-54	Tumor - Cell Cycle - G2/M	NAV2
7.69883e-59	-1.73192	0.034	0.106	2.13327e-54	Tumor - Cell Cycle - G2/M	KDM2A
7.88509e-59	0.738493	0.193	0.117	2.18488e-54	Tumor - Cell Cycle - G2/M	MFF
8.04321e-59	1.78352	0.036	0.011	2.22869e-54	Tumor - Cell Cycle - G2/M	WNT7B
8.22025e-59	1.04149	0.082	0.037	2.27775e-54	Tumor - Cell Cycle - G2/M	KIF9
8.39745e-59	0.788333	0.177	0.105	2.32685e-54	Tumor - Cell Cycle - G2/M	PAIP1
8.57944e-59	0.685505	0.2	0.122	2.37728e-54	Tumor - Cell Cycle - G2/M	PGRMC1
8.93066e-59	0.875459	0.157	0.09	2.4746e-54	Tumor - Cell Cycle - G2/M	TSN
9.68735e-59	2.09995	0.023	0.005	2.68427e-54	Tumor - Cell Cycle - G2/M	XRCC2
1.10683e-58	-1.61146	0.037	0.111	3.06692e-54	Tumor - Cell Cycle - G2/M	MECP2
1.18743e-58	-3.57115	0.006	0.062	3.29024e-54	Tumor - Cell Cycle - G2/M	AC044849.1
1.34771e-58	0.542095	0.379	0.281	3.73437e-54	Tumor - Cell Cycle - G2/M	COX7A2L
1.68802e-58	0.598222	0.291	0.198	4.67733e-54	Tumor - Cell Cycle - G2/M	TMED2
1.98284e-58	-1.09317	0.136	0.231	5.49426e-54	Tumor - Cell Cycle - G2/M	LITAF
2.05609e-58	0.693684	0.198	0.121	5.69722e-54	Tumor - Cell Cycle - G2/M	DGCR6L
2.88915e-58	1.15779	0.068	0.028	8.00554e-54	Tumor - Cell Cycle - G2/M	CENPL
2.98178e-58	-0.806774	0.109	0.205	8.2622e-54	Tumor - Cell Cycle - G2/M	BPTF
3.0341e-58	1.08469	0.069	0.029	8.40719e-54	Tumor - Cell Cycle - G2/M	MOXD1
3.7147e-58	-1.60079	0.063	0.144	1.02931e-53	Tumor - Cell Cycle - G2/M	AREG
3.92601e-58	0.588779	0.276	0.185	1.08786e-53	Tumor - Cell Cycle - G2/M	RNPS1
4.37223e-58	-1.24736	0.081	0.166	1.2115e-53	Tumor - Cell Cycle - G2/M	WTAP
4.89191e-58	0.689545	0.211	0.132	1.3555e-53	Tumor - Cell Cycle - G2/M	UBA2
6.15138e-58	-1.17239	0.128	0.222	1.70449e-53	Tumor - Cell Cycle - G2/M	AMD1
6.32113e-58	0.619766	0.236	0.151	1.75152e-53	Tumor - Cell Cycle - G2/M	LYPLA1
6.64941e-58	-1.38916	0.056	0.135	1.84249e-53	Tumor - Cell Cycle - G2/M	SPTAN1
6.96548e-58	-2.49136	0.016	0.077	1.93006e-53	Tumor - Cell Cycle - G2/M	PHACTR2
7.73619e-58	3.0674	0.01	0.001	2.14362e-53	Tumor - Cell Cycle - G2/M	AC002429.2
7.81815e-58	0.960994	0.111	0.056	2.16633e-53	Tumor - Cell Cycle - G2/M	RANGRF
8.1536e-58	-4.454	0.005	0.059	2.25928e-53	Tumor - Cell Cycle - G2/M	VCAM1
9.60821e-58	0.929839	0.116	0.06	2.66234e-53	Tumor - Cell Cycle - G2/M	FAH
1.00501e-57	-5.02275	0.001	0.053	2.78477e-53	Tumor - Cell Cycle - G2/M	RASGRP2
1.23109e-57	-5.75716	0.004	0.058	3.41124e-53	Tumor - Cell Cycle - G2/M	CXCL13
1.29834e-57	0.673144	0.22	0.14	3.59757e-53	Tumor - Cell Cycle - G2/M	APH1A
1.319e-57	-4.42471	0.003	0.055	3.65481e-53	Tumor - Cell Cycle - G2/M	IL4R
1.34262e-57	-2.31973	0.016	0.078	3.72027e-53	Tumor - Cell Cycle - G2/M	FOXO1
1.37411e-57	-2.12433	0.02	0.084	3.80752e-53	Tumor - Cell Cycle - G2/M	BCL2
1.41502e-57	-2.54346	0.018	0.081	3.92088e-53	Tumor - Cell Cycle - G2/M	CD79B
1.42824e-57	0.70797	0.196	0.12	3.95752e-53	Tumor - Cell Cycle - G2/M	ASNA1
1.59629e-57	0.973316	0.116	0.06	4.42315e-53	Tumor - Cell Cycle - G2/M	RPUSD3
1.59792e-57	0.935617	0.134	0.073	4.42766e-53	Tumor - Cell Cycle - G2/M	ARMC1
1.69466e-57	1.06443	0.084	0.039	4.69574e-53	Tumor - Cell Cycle - G2/M	PSMD10
1.73073e-57	0.668085	0.217	0.136	4.79568e-53	Tumor - Cell Cycle - G2/M	AUP1
1.74731e-57	-1.03496	0.096	0.185	4.84163e-53	Tumor - Cell Cycle - G2/M	PDCD4
1.76319e-57	0.493514	0.365	0.264	4.88563e-53	Tumor - Cell Cycle - G2/M	HNRNPM
1.90744e-57	-1.77529	0.093	0.177	5.28532e-53	Tumor - Cell Cycle - G2/M	CEBPD
1.99611e-57	-8.47381	0	0.05	5.53101e-53	Tumor - Cell Cycle - G2/M	LY9
2.06347e-57	1.3171	0.062	0.025	5.71766e-53	Tumor - Cell Cycle - G2/M	SAAL1
2.10759e-57	0.356148	0.615	0.528	5.83991e-53	Tumor - Cell Cycle - G2/M	NAP1L1
2.17187e-57	-2.38586	0.02	0.083	6.01804e-53	Tumor - Cell Cycle - G2/M	PELI1
2.39648e-57	0.55218	0.275	0.184	6.6404e-53	Tumor - Cell Cycle - G2/M	DGUOK
2.49427e-57	0.724771	0.227	0.146	6.91138e-53	Tumor - Cell Cycle - G2/M	PSMG2
2.505e-57	1.29949	0.052	0.019	6.94112e-53	Tumor - Cell Cycle - G2/M	LINC00221
2.58978e-57	0.750104	0.177	0.105	7.17603e-53	Tumor - Cell Cycle - G2/M	BAZ1B
2.63413e-57	-2.49545	0.015	0.076	7.2989e-53	Tumor - Cell Cycle - G2/M	PFKFB3
2.63891e-57	-6.19602	0.001	0.051	7.31216e-53	Tumor - Cell Cycle - G2/M	SELPLG
2.64031e-57	0.614932	0.248	0.162	7.31603e-53	Tumor - Cell Cycle - G2/M	GTF2H5
2.64359e-57	1.26839	0.057	0.022	7.32512e-53	Tumor - Cell Cycle - G2/M	TBX2-AS1
2.74932e-57	-0.876333	0.113	0.207	7.6181e-53	Tumor - Cell Cycle - G2/M	TAPBP
3.34478e-57	0.701366	0.198	0.122	9.26805e-53	Tumor - Cell Cycle - G2/M	METTL5
3.53582e-57	1.12509	0.084	0.039	9.7974e-53	Tumor - Cell Cycle - G2/M	TAF6
3.59809e-57	-3.94151	0.005	0.058	9.96995e-53	Tumor - Cell Cycle - G2/M	OASL
3.6005e-57	1.3285	0.057	0.022	9.97661e-53	Tumor - Cell Cycle - G2/M	SNX7
4.09928e-57	-7.2027	0	0.05	1.13587e-52	Tumor - Cell Cycle - G2/M	IPCEF1
4.25427e-57	-2.43619	0.014	0.075	1.17881e-52	Tumor - Cell Cycle - G2/M	EPB41
4.30057e-57	1.6379	0.04	0.013	1.19165e-52	Tumor - Cell Cycle - G2/M	PFKFB4
4.66459e-57	-2.4889	0.014	0.074	1.29251e-52	Tumor - Cell Cycle - G2/M	RASA2
5.28095e-57	1.11165	0.089	0.042	1.4633e-52	Tumor - Cell Cycle - G2/M	FOPNL
5.44133e-57	0.759441	0.192	0.117	1.50774e-52	Tumor - Cell Cycle - G2/M	TAF9
6.50729e-57	0.850675	0.123	0.065	1.80311e-52	Tumor - Cell Cycle - G2/M	PYGB
6.77837e-57	1.1199	0.078	0.035	1.87822e-52	Tumor - Cell Cycle - G2/M	CDC42BPA
7.9011e-57	0.746704	0.261	0.175	2.18932e-52	Tumor - Cell Cycle - G2/M	ZNF106
8.25044e-57	0.610189	0.227	0.144	2.28612e-52	Tumor - Cell Cycle - G2/M	MPLKIP
8.59944e-57	1.15511	0.073	0.032	2.38282e-52	Tumor - Cell Cycle - G2/M	LRWD1
8.93344e-57	0.81323	0.151	0.085	2.47537e-52	Tumor - Cell Cycle - G2/M	TSEN34
9.35649e-57	-0.884661	0.116	0.21	2.59259e-52	Tumor - Cell Cycle - G2/M	REEP5
9.85469e-57	1.33641	0.051	0.019	2.73064e-52	Tumor - Cell Cycle - G2/M	CA14
1.0808e-56	-1.14592	0.083	0.168	2.99478e-52	Tumor - Cell Cycle - G2/M	BOD1L1
1.12114e-56	1.62568	0.036	0.011	3.10657e-52	Tumor - Cell Cycle - G2/M	CAP2
1.24061e-56	0.540839	0.999	0.987	3.43761e-52	Tumor - Cell Cycle - G2/M	RPL29
1.28558e-56	1.10358	0.082	0.037	3.5622e-52	Tumor - Cell Cycle - G2/M	NAV1
1.41832e-56	1.00671	0.087	0.04	3.93002e-52	Tumor - Cell Cycle - G2/M	RAC3
1.57384e-56	-1.30719	0.059	0.139	4.36095e-52	Tumor - Cell Cycle - G2/M	TANK
1.7327e-56	-1.7902	0.038	0.109	4.80115e-52	Tumor - Cell Cycle - G2/M	SETX
1.78458e-56	-1.33511	0.073	0.155	4.9449e-52	Tumor - Cell Cycle - G2/M	SYNE2
1.80313e-56	-3.75436	0.004	0.057	4.99629e-52	Tumor - Cell Cycle - G2/M	MGAT4A
1.88655e-56	0.929539	0.12	0.063	5.22745e-52	Tumor - Cell Cycle - G2/M	VPS72
2.51482e-56	1.42527	0.055	0.021	6.96831e-52	Tumor - Cell Cycle - G2/M	DHTKD1
2.5965e-56	0.70271	0.225	0.145	7.19463e-52	Tumor - Cell Cycle - G2/M	ADH5
2.73881e-56	1.01123	0.096	0.047	7.58898e-52	Tumor - Cell Cycle - G2/M	HDHD5
3.11501e-56	0.755334	0.192	0.118	8.63137e-52	Tumor - Cell Cycle - G2/M	PTRHD1
3.39836e-56	-3.23118	0.007	0.061	9.41651e-52	Tumor - Cell Cycle - G2/M	ZAP70
3.70139e-56	1.02755	0.095	0.046	1.02562e-51	Tumor - Cell Cycle - G2/M	SELENBP1
3.82871e-56	-5.42568	0.002	0.053	1.0609e-51	Tumor - Cell Cycle - G2/M	TMEM176B
3.86042e-56	0.850116	0.156	0.09	1.06968e-51	Tumor - Cell Cycle - G2/M	JAGN1
4.28039e-56	1.02294	0.102	0.051	1.18605e-51	Tumor - Cell Cycle - G2/M	RPA1
4.72413e-56	-2.18658	0.018	0.08	1.30901e-51	Tumor - Cell Cycle - G2/M	RABGAP1L
6.2658e-56	-1.40375	0.054	0.131	1.73619e-51	Tumor - Cell Cycle - G2/M	AFF4
7.06608e-56	-1.68888	0.035	0.104	1.95794e-51	Tumor - Cell Cycle - G2/M	KMT2C
8.78959e-56	0.377123	0.395	0.285	2.43551e-51	Tumor - Cell Cycle - G2/M	ZNHIT1
9.56035e-56	-0.763983	0.2	0.302	2.64908e-51	Tumor - Cell Cycle - G2/M	BST2
1.15602e-55	-1.31021	0.077	0.159	3.20323e-51	Tumor - Cell Cycle - G2/M	MYADM
1.2638e-55	0.651897	0.148	0.083	3.50186e-51	Tumor - Cell Cycle - G2/M	EMP2
1.26756e-55	-5.46903	0.004	0.056	3.51228e-51	Tumor - Cell Cycle - G2/M	CXCL2
1.26839e-55	-1.46875	0.049	0.124	3.51459e-51	Tumor - Cell Cycle - G2/M	CNN2
1.32187e-55	-7.11321	0	0.049	3.66276e-51	Tumor - Cell Cycle - G2/M	GPR174
1.42973e-55	-0.977252	0.061	0.142	3.96165e-51	Tumor - Cell Cycle - G2/M	TSTD1
1.4454e-55	2.39511	0.017	0.003	4.00506e-51	Tumor - Cell Cycle - G2/M	DDIAS
1.55441e-55	0.846715	0.142	0.08	4.30713e-51	Tumor - Cell Cycle - G2/M	MRPL16
1.92457e-55	0.96717	0.105	0.053	5.3328e-51	Tumor - Cell Cycle - G2/M	DUSP12
2.07147e-55	0.477355	0.357	0.257	5.73984e-51	Tumor - Cell Cycle - G2/M	CCT4
2.22323e-55	0.496468	0.356	0.257	6.16035e-51	Tumor - Cell Cycle - G2/M	PSMA1
2.23225e-55	-2.74955	0.011	0.067	6.18533e-51	Tumor - Cell Cycle - G2/M	PDE4D
2.38833e-55	-0.818353	0.168	0.265	6.61783e-51	Tumor - Cell Cycle - G2/M	PNISR
2.48953e-55	-3.37312	0.006	0.059	6.89824e-51	Tumor - Cell Cycle - G2/M	LGALS9
2.62252e-55	-1.92202	0.024	0.088	7.26674e-51	Tumor - Cell Cycle - G2/M	ARHGAP15
3.05084e-55	-2.40096	0.016	0.076	8.45357e-51	Tumor - Cell Cycle - G2/M	TUT7
3.33369e-55	0.762034	0.175	0.105	9.23731e-51	Tumor - Cell Cycle - G2/M	CDC123
3.76452e-55	-9.96691	0.007	0.06	1.04311e-50	Tumor - Cell Cycle - G2/M	IGKC
3.89182e-55	-3.15024	0.008	0.063	1.07838e-50	Tumor - Cell Cycle - G2/M	LYN
4.66554e-55	-2.02006	0.024	0.088	1.29277e-50	Tumor - Cell Cycle - G2/M	TRIM8
4.70932e-55	-3.48785	0.006	0.059	1.30491e-50	Tumor - Cell Cycle - G2/M	ARRDC2
4.79536e-55	0.96345	0.107	0.055	1.32875e-50	Tumor - Cell Cycle - G2/M	GSS
5.02088e-55	-0.857906	0.15	0.246	1.39124e-50	Tumor - Cell Cycle - G2/M	ARGLU1
6.56683e-55	-5.30616	0.001	0.051	1.8196e-50	Tumor - Cell Cycle - G2/M	MIR155HG
6.93369e-55	1.82562	0.028	0.007	1.92126e-50	Tumor - Cell Cycle - G2/M	AL590235.2
7.75382e-55	0.590106	0.248	0.164	2.14851e-50	Tumor - Cell Cycle - G2/M	CAMTA1
8.35868e-55	-2.76794	0.009	0.064	2.31611e-50	Tumor - Cell Cycle - G2/M	TCIRG1
9.01766e-55	0.521778	0.829	0.782	2.4987e-50	Tumor - Cell Cycle - G2/M	S100A6
9.02981e-55	-2.07884	0.02	0.082	2.50207e-50	Tumor - Cell Cycle - G2/M	KLF3
9.50413e-55	0.979929	0.113	0.059	2.6335e-50	Tumor - Cell Cycle - G2/M	CDC16
1.02766e-54	-2.99135	0.018	0.078	2.84756e-50	Tumor - Cell Cycle - G2/M	SERPING1
1.1161e-54	0.464531	0.508	0.412	3.09259e-50	Tumor - Cell Cycle - G2/M	MORF4L1
1.1237e-54	0.468638	0.343	0.244	3.11367e-50	Tumor - Cell Cycle - G2/M	SRI
1.37414e-54	1.08361	0.061	0.025	3.8076e-50	Tumor - Cell Cycle - G2/M	FABP3
1.37565e-54	1.54072	0.052	0.02	3.81178e-50	Tumor - Cell Cycle - G2/M	DHRS2
1.39642e-54	-2.47603	0.012	0.069	3.86933e-50	Tumor - Cell Cycle - G2/M	GLIPR2
1.4111e-54	-9.75286	0	0.048	3.91001e-50	Tumor - Cell Cycle - G2/M	CD79A
1.5794e-54	-7.25514	0	0.048	4.37635e-50	Tumor - Cell Cycle - G2/M	CYBB
1.64092e-54	0.680952	0.227	0.147	4.54682e-50	Tumor - Cell Cycle - G2/M	MRPL21
1.66151e-54	-2.50645	0.011	0.068	4.60389e-50	Tumor - Cell Cycle - G2/M	DOCK10
1.68748e-54	-0.274779	0.996	0.983	4.67584e-50	Tumor - Cell Cycle - G2/M	RPL36
1.73977e-54	-8.1657	0	0.048	4.82074e-50	Tumor - Cell Cycle - G2/M	DAPP1
1.95741e-54	1.94543	0.027	0.007	5.42378e-50	Tumor - Cell Cycle - G2/M	HIST1H1A
2.69849e-54	-1.79945	0.031	0.098	7.47724e-50	Tumor - Cell Cycle - G2/M	FERMT3
2.75361e-54	0.425413	0.398	0.295	7.62998e-50	Tumor - Cell Cycle - G2/M	EIF1AX
2.7877e-54	1.97204	0.025	0.006	7.72444e-50	Tumor - Cell Cycle - G2/M	RLN2
2.8269e-54	-6.41418	0.001	0.05	7.83306e-50	Tumor - Cell Cycle - G2/M	MS4A6A
2.98411e-54	0.24806	0.517	0.416	8.26868e-50	Tumor - Cell Cycle - G2/M	CSTB
2.99194e-54	-7.95344	0	0.048	8.29036e-50	Tumor - Cell Cycle - G2/M	PECAM1
3.16491e-54	-4.04536	0.007	0.059	8.76964e-50	Tumor - Cell Cycle - G2/M	TNFRSF4
3.18515e-54	-2.08694	0.025	0.088	8.82574e-50	Tumor - Cell Cycle - G2/M	ARL5B
3.23625e-54	-6.32031	0.001	0.049	8.96732e-50	Tumor - Cell Cycle - G2/M	SPI1
3.32029e-54	-1.21259	0.088	0.171	9.20018e-50	Tumor - Cell Cycle - G2/M	RBPJ
[truncated: 7,224 more rows]

## Sheet: Tumor - Cell Cycle HMG-rich
p_val	avg_log2FC	pct.1	pct.2	p_val_adj	cluster	gene
0	1.75783	0.741	0.295	0	Tumor - Cell Cycle HMG-rich	STMN1
0	1.18565	0.761	0.319	0	Tumor - Cell Cycle HMG-rich	S100A1
0	2.06108	0.7	0.288	0	Tumor - Cell Cycle HMG-rich	RANBP1
0	2.33614	0.552	0.142	0	Tumor - Cell Cycle HMG-rich	CKS1B
0	-3.67297	0.076	0.46	0	Tumor - Cell Cycle HMG-rich	KLF6
0	2.68185	0.466	0.085	0	Tumor - Cell Cycle HMG-rich	TYMS
0	-2.0451	0.277	0.645	0	Tumor - Cell Cycle HMG-rich	HLA-E
0	-3.41934	0.372	0.738	0	Tumor - Cell Cycle HMG-rich	NEAT1
0	-2.0222	0.385	0.751	0	Tumor - Cell Cycle HMG-rich	MT-ND5
0	2.05905	0.565	0.202	0	Tumor - Cell Cycle HMG-rich	DUT
0	1.7452	0.63	0.289	0	Tumor - Cell Cycle HMG-rich	SNRPD1
0	1.73601	0.773	0.435	0	Tumor - Cell Cycle HMG-rich	TUBB
0	1.50263	0.693	0.361	0	Tumor - Cell Cycle HMG-rich	SNRPE
0	1.51656	0.607	0.275	0	Tumor - Cell Cycle HMG-rich	NME1
0	2.61138	0.401	0.074	0	Tumor - Cell Cycle HMG-rich	PCLAF
0	-2.62397	0.378	0.681	0	Tumor - Cell Cycle HMG-rich	JUNB
0	1.57587	0.713	0.41	0	Tumor - Cell Cycle HMG-rich	HMGN2
0	1.68308	0.923	0.622	0	Tumor - Cell Cycle HMG-rich	TUBA1B
0	2.16796	0.427	0.131	0	Tumor - Cell Cycle HMG-rich	PCNA
0	1.47795	0.583	0.298	0	Tumor - Cell Cycle HMG-rich	ANAPC11
0	1.7217	0.485	0.206	0	Tumor - Cell Cycle HMG-rich	LSM4
0	1.41733	0.626	0.354	0	Tumor - Cell Cycle HMG-rich	ERH
0	1.50206	0.619	0.351	0	Tumor - Cell Cycle HMG-rich	SNRPG
0	1.59077	0.944	0.678	0	Tumor - Cell Cycle HMG-rich	H2AFZ
0	2.21275	0.304	0.054	0	Tumor - Cell Cycle HMG-rich	UBE2C
0	-2.1281	0.511	0.76	0	Tumor - Cell Cycle HMG-rich	BTG1
0	-2.15209	0.625	0.871	0	Tumor - Cell Cycle HMG-rich	MT-ND1
0	1.24542	0.792	0.547	0	Tumor - Cell Cycle HMG-rich	SLC25A5
0	-1.47773	0.605	0.85	0	Tumor - Cell Cycle HMG-rich	MT-ND2
0	2.85829	0.287	0.043	0	Tumor - Cell Cycle HMG-rich	TK1
0	1.21007	0.891	0.651	0	Tumor - Cell Cycle HMG-rich	GSTP1
0	2.48841	0.298	0.062	0	Tumor - Cell Cycle HMG-rich	UBE2T
0	1.03327	0.887	0.674	0	Tumor - Cell Cycle HMG-rich	TPI1
0	-2.15787	0.675	0.861	0	Tumor - Cell Cycle HMG-rich	MT-ND3
0	2.2239	0.234	0.055	0	Tumor - Cell Cycle HMG-rich	CDKN3
0	2.72593	0.213	0.034	0	Tumor - Cell Cycle HMG-rich	PBK
0	0.995143	0.891	0.717	0	Tumor - Cell Cycle HMG-rich	UQCRH
0	2.18876	0.225	0.052	0	Tumor - Cell Cycle HMG-rich	BIRC5
0	0.909125	0.921	0.758	0	Tumor - Cell Cycle HMG-rich	NDUFA4
0	1.2397	0.944	0.793	0	Tumor - Cell Cycle HMG-rich	HMGB1
0	-1.36312	0.739	0.889	0	Tumor - Cell Cycle HMG-rich	MT-CYB
0	-1.69843	0.754	0.903	0	Tumor - Cell Cycle HMG-rich	MT-ND4
0	2.36302	0.176	0.036	0	Tumor - Cell Cycle HMG-rich	CDK1
0	-4.28765	0.812	0.95	0	Tumor - Cell Cycle HMG-rich	MALAT1
0	-2.02066	0.798	0.928	0	Tumor - Cell Cycle HMG-rich	MT-CO1
0	-1.49605	0.803	0.915	0	Tumor - Cell Cycle HMG-rich	MT-CO3
0	1.05094	0.953	0.845	0	Tumor - Cell Cycle HMG-rich	YBX1
0	1.08608	0.971	0.866	0	Tumor - Cell Cycle HMG-rich	PPIA
0	-1.61789	0.807	0.911	0	Tumor - Cell Cycle HMG-rich	MT-ATP6
0	0.972245	0.922	0.82	0	Tumor - Cell Cycle HMG-rich	CHCHD2
0	-1.24121	0.819	0.918	0	Tumor - Cell Cycle HMG-rich	MT-CO2
0	-2.91662	0.704	0.802	0	Tumor - Cell Cycle HMG-rich	TMSB4X
0	0.899809	1	0.93	0	Tumor - Cell Cycle HMG-rich	GAPDH
1.07033e-306	-4.04955	0.062	0.433	2.96577e-302	Tumor - Cell Cycle HMG-rich	DUSP1
7.08831e-305	-2.5373	0.363	0.663	1.9641e-300	Tumor - Cell Cycle HMG-rich	JUN
1.10809e-302	1.64264	0.466	0.197	3.07041e-298	Tumor - Cell Cycle HMG-rich	EIF4EBP1
2.43661e-295	1.12096	0.754	0.56	6.75159e-291	Tumor - Cell Cycle HMG-rich	RAN
4.51958e-294	2.82487	0.122	0.019	1.25233e-289	Tumor - Cell Cycle HMG-rich	MND1
6.53528e-294	2.07255	0.289	0.089	1.81086e-289	Tumor - Cell Cycle HMG-rich	MCM7
1.42726e-288	2.34291	0.147	0.027	3.95479e-284	Tumor - Cell Cycle HMG-rich	RRM2
1.79634e-287	1.35235	0.546	0.265	4.97748e-283	Tumor - Cell Cycle HMG-rich	HMGA1
2.46157e-285	1.27288	0.66	0.403	6.82077e-281	Tumor - Cell Cycle HMG-rich	UQCRQ
2.77681e-284	-5.79218	0.023	0.368	7.69427e-280	Tumor - Cell Cycle HMG-rich	SRGN
3.14692e-281	-1.59455	0.63	0.792	8.71979e-277	Tumor - Cell Cycle HMG-rich	HLA-B
3.95639e-275	-1.41692	0.908	0.939	1.09628e-270	Tumor - Cell Cycle HMG-rich	B2M
2.91192e-272	1.18068	0.739	0.535	8.06863e-268	Tumor - Cell Cycle HMG-rich	NDUFB2
1.74336e-268	1.08038	0.738	0.535	4.83067e-264	Tumor - Cell Cycle HMG-rich	COX8A
6.43421e-268	1.60616	0.48	0.229	1.78285e-263	Tumor - Cell Cycle HMG-rich	LSM5
8.00634e-266	1.28468	0.643	0.401	2.21848e-261	Tumor - Cell Cycle HMG-rich	SNRPB
2.10478e-263	1.8144	0.404	0.171	5.83214e-259	Tumor - Cell Cycle HMG-rich	RPA3
1.72291e-261	2.86947	0.107	0.017	4.77402e-257	Tumor - Cell Cycle HMG-rich	SPC25
9.34483e-258	1.11608	0.518	0.237	2.58936e-253	Tumor - Cell Cycle HMG-rich	S100B
2.64853e-257	-3.28013	0.063	0.396	7.33882e-253	Tumor - Cell Cycle HMG-rich	PNRC1
9.74355e-257	-3.43604	0.089	0.424	2.69984e-252	Tumor - Cell Cycle HMG-rich	NFKBIA
2.8574e-256	1.46806	0.531	0.278	7.91756e-252	Tumor - Cell Cycle HMG-rich	H2AFV
1.29024e-255	-3.13038	0.125	0.459	3.57512e-251	Tumor - Cell Cycle HMG-rich	HSPA1B
6.80566e-254	2.15872	0.21	0.056	1.88578e-249	Tumor - Cell Cycle HMG-rich	CENPW
5.15265e-253	1.47735	0.495	0.244	1.42775e-248	Tumor - Cell Cycle HMG-rich	SLIRP
1.60975e-251	1.00994	0.824	0.71	4.46045e-247	Tumor - Cell Cycle HMG-rich	CALM2
1.69072e-243	-3.66473	0.048	0.369	4.68481e-239	Tumor - Cell Cycle HMG-rich	MTRNR2L12
3.57801e-241	1.16886	0.772	0.565	9.91432e-237	Tumor - Cell Cycle HMG-rich	MT2A
1.07633e-233	-1.32486	0.541	0.758	2.9824e-229	Tumor - Cell Cycle HMG-rich	HLA-C
3.3434e-233	-4.20698	0.043	0.349	9.26424e-229	Tumor - Cell Cycle HMG-rich	ZFP36L2
9.87988e-233	-4.00683	0.037	0.344	2.73761e-228	Tumor - Cell Cycle HMG-rich	FOSB
2.11172e-229	0.824531	0.872	0.779	5.85137e-225	Tumor - Cell Cycle HMG-rich	HINT1
3.93069e-229	1.03457	0.61	0.328	1.08916e-224	Tumor - Cell Cycle HMG-rich	S100A13
1.44313e-227	2.00669	0.214	0.062	3.99877e-223	Tumor - Cell Cycle HMG-rich	MAD2L1
1.51737e-227	1.13254	0.748	0.585	4.20448e-223	Tumor - Cell Cycle HMG-rich	LDHB
2.09137e-226	-1.9079	0.47	0.695	5.79497e-222	Tumor - Cell Cycle HMG-rich	JUND
2.1946e-226	1.31082	0.422	0.188	6.08101e-222	Tumor - Cell Cycle HMG-rich	PTTG1
1.21295e-225	1.32917	0.478	0.231	3.36096e-221	Tumor - Cell Cycle HMG-rich	BEX3
1.36592e-223	-7.73886	0.002	0.289	3.78482e-219	Tumor - Cell Cycle HMG-rich	PTPRC
1.39683e-223	1.16843	0.607	0.366	3.87047e-219	Tumor - Cell Cycle HMG-rich	MIF
3.19217e-222	1.19953	0.587	0.352	8.84519e-218	Tumor - Cell Cycle HMG-rich	COX5A
1.40535e-220	0.550111	0.993	0.955	3.89407e-216	Tumor - Cell Cycle HMG-rich	RPLP0
1.26209e-219	1.17019	0.65	0.445	3.49714e-215	Tumor - Cell Cycle HMG-rich	ATP5MF
3.60022e-219	-4.14389	0.037	0.33	9.97585e-215	Tumor - Cell Cycle HMG-rich	ZFP36
2.2757e-215	-2.7249	0.45	0.669	6.30575e-211	Tumor - Cell Cycle HMG-rich	HSPA1A
2.31968e-214	-7.12956	0.007	0.286	6.42761e-210	Tumor - Cell Cycle HMG-rich	CXCR4
6.48896e-213	1.79874	0.28	0.101	1.79803e-208	Tumor - Cell Cycle HMG-rich	TMEM106C
7.02254e-213	1.2589	0.553	0.315	1.94588e-208	Tumor - Cell Cycle HMG-rich	ATOX1
2.59814e-212	1.37019	0.494	0.267	7.1992e-208	Tumor - Cell Cycle HMG-rich	SNRPD3
6.07893e-212	1.03731	0.697	0.524	1.68441e-207	Tumor - Cell Cycle HMG-rich	ATP5MC3
1.89212e-208	0.950456	0.912	0.714	5.24288e-204	Tumor - Cell Cycle HMG-rich	LGALS1
2.06754e-207	-2.26836	0.231	0.525	5.72895e-203	Tumor - Cell Cycle HMG-rich	DNAJB1
2.80947e-207	2.38378	0.137	0.031	7.78475e-203	Tumor - Cell Cycle HMG-rich	CENPU
4.07955e-207	-1.14754	0.721	0.837	1.1304e-202	Tumor - Cell Cycle HMG-rich	HLA-A
1.24681e-206	2.31767	0.157	0.04	3.45479e-202	Tumor - Cell Cycle HMG-rich	CENPN
1.71932e-205	-4.95786	0.017	0.291	4.76406e-201	Tumor - Cell Cycle HMG-rich	NR4A2
1.11283e-203	-7.82591	0.002	0.269	3.08353e-199	Tumor - Cell Cycle HMG-rich	CD52
6.87467e-200	-6.03301	0.006	0.271	1.9049e-195	Tumor - Cell Cycle HMG-rich	CORO1A
1.19509e-199	-3.17271	0.039	0.318	3.31147e-195	Tumor - Cell Cycle HMG-rich	CCNL1
2.11972e-198	-3.16634	0.062	0.343	5.87354e-194	Tumor - Cell Cycle HMG-rich	ZFP36L1
4.65368e-197	0.81194	0.837	0.694	1.28949e-192	Tumor - Cell Cycle HMG-rich	LDHA
7.20563e-197	1.61252	0.337	0.143	1.99661e-192	Tumor - Cell Cycle HMG-rich	GGCT
8.17298e-197	0.491837	0.997	0.981	2.26465e-192	Tumor - Cell Cycle HMG-rich	RPL35
3.10861e-196	-7.33432	0.002	0.262	8.61365e-192	Tumor - Cell Cycle HMG-rich	LAPTM5
5.6441e-193	-3.47563	0.031	0.3	1.56392e-188	Tumor - Cell Cycle HMG-rich	MT-ND4L
1.264e-192	-2.6609	0.085	0.369	3.50242e-188	Tumor - Cell Cycle HMG-rich	PPP1R15A
2.04501e-192	0.785766	0.753	0.583	5.66651e-188	Tumor - Cell Cycle HMG-rich	TXN
1.67635e-190	-3.97098	0.04	0.304	4.645e-186	Tumor - Cell Cycle HMG-rich	TSC22D3
1.98442e-188	-1.10531	0.54	0.765	5.49863e-184	Tumor - Cell Cycle HMG-rich	DDX5
2.12104e-188	1.20771	0.55	0.34	5.87718e-184	Tumor - Cell Cycle HMG-rich	AP2S1
2.128e-187	0.83621	0.78	0.675	5.89648e-183	Tumor - Cell Cycle HMG-rich	SUMO2
1.87348e-186	1.27087	0.501	0.29	5.19124e-182	Tumor - Cell Cycle HMG-rich	SNRPF
3.0545e-184	-3.46367	0.033	0.293	8.4637e-180	Tumor - Cell Cycle HMG-rich	IRF1
4.3524e-184	1.16101	0.529	0.297	1.20601e-179	Tumor - Cell Cycle HMG-rich	AP1S2
2.21355e-183	-5.33862	0.014	0.264	6.13353e-179	Tumor - Cell Cycle HMG-rich	TNFAIP3
1.16103e-182	-4.74364	0.013	0.263	3.21709e-178	Tumor - Cell Cycle HMG-rich	RSRP1
2.34262e-182	1.11972	0.629	0.445	6.49115e-178	Tumor - Cell Cycle HMG-rich	DBI
3.94511e-182	-3.78186	0.042	0.301	1.09315e-177	Tumor - Cell Cycle HMG-rich	TXNIP
5.76619e-181	-3.04543	0.109	0.383	1.59775e-176	Tumor - Cell Cycle HMG-rich	CD74
1.18998e-179	0.604846	0.876	0.738	3.29731e-175	Tumor - Cell Cycle HMG-rich	HSPE1
5.94624e-178	-7.24869	0.002	0.243	1.64764e-173	Tumor - Cell Cycle HMG-rich	HCST
9.63174e-178	1.64121	0.313	0.134	2.66886e-173	Tumor - Cell Cycle HMG-rich	NUDT1
2.73342e-177	-2.02974	0.148	0.423	7.57403e-173	Tumor - Cell Cycle HMG-rich	CYBA
2.39126e-176	-4.70635	0.016	0.26	6.62594e-172	Tumor - Cell Cycle HMG-rich	BTG2
9.0403e-176	1.45427	0.388	0.188	2.50498e-171	Tumor - Cell Cycle HMG-rich	SMS
3.73701e-173	-2.45607	0.081	0.345	1.03549e-168	Tumor - Cell Cycle HMG-rich	MCL1
9.88117e-173	1.37858	0.439	0.241	2.73797e-168	Tumor - Cell Cycle HMG-rich	LSM3
1.43224e-171	0.878793	0.796	0.671	3.9686e-167	Tumor - Cell Cycle HMG-rich	ENO1
3.46187e-171	-1.55418	0.236	0.519	9.59249e-167	Tumor - Cell Cycle HMG-rich	IER2
2.60179e-169	-5.19321	0.01	0.245	7.2093e-165	Tumor - Cell Cycle HMG-rich	REL
5.41935e-169	1.40084	0.417	0.22	1.50165e-164	Tumor - Cell Cycle HMG-rich	SIVA1
1.16593e-166	1.79151	0.226	0.081	3.23066e-162	Tumor - Cell Cycle HMG-rich	DTYMK
9.5104e-164	2.24202	0.124	0.031	2.63524e-159	Tumor - Cell Cycle HMG-rich	ZWINT
1.18248e-163	1.12075	0.532	0.331	3.27654e-159	Tumor - Cell Cycle HMG-rich	MRPL51
3.12086e-163	-6.73438	0.002	0.226	8.64759e-159	Tumor - Cell Cycle HMG-rich	CD48
6.40776e-163	1.14475	0.563	0.364	1.77553e-158	Tumor - Cell Cycle HMG-rich	SSBP1
5.34251e-162	-4.30907	0.032	0.264	1.48035e-157	Tumor - Cell Cycle HMG-rich	IL32
5.35295e-162	1.96848	0.197	0.066	1.48325e-157	Tumor - Cell Cycle HMG-rich	RFC2
6.19529e-162	-1.82541	0.104	0.37	1.71665e-157	Tumor - Cell Cycle HMG-rich	SON
1.20692e-161	-8.72259	0	0.222	3.34425e-157	Tumor - Cell Cycle HMG-rich	CD37
1.0767e-160	1.03122	0.619	0.449	2.98342e-156	Tumor - Cell Cycle HMG-rich	SEM1
2.45627e-160	-5.84018	0.006	0.229	6.80609e-156	Tumor - Cell Cycle HMG-rich	SLC2A3
5.15609e-160	-7.60417	0.002	0.222	1.4287e-155	Tumor - Cell Cycle HMG-rich	CD3D
1.84723e-159	0.636623	0.511	0.251	5.1185e-155	Tumor - Cell Cycle HMG-rich	MLANA
3.48129e-159	-4.2575	0.015	0.241	9.64632e-155	Tumor - Cell Cycle HMG-rich	GMFG
4.91413e-159	1.04642	0.637	0.487	1.36166e-154	Tumor - Cell Cycle HMG-rich	COX7B
1.44623e-158	-3.36775	0.031	0.264	4.00737e-154	Tumor - Cell Cycle HMG-rich	ANKRD12
7.80484e-158	2.12271	0.111	0.026	2.16264e-153	Tumor - Cell Cycle HMG-rich	AURKB
9.19347e-158	-7.54566	0.003	0.221	2.54742e-153	Tumor - Cell Cycle HMG-rich	CD69
1.68354e-156	0.985435	0.632	0.472	4.66491e-152	Tumor - Cell Cycle HMG-rich	ATP5PF
3.77399e-156	1.25023	0.456	0.258	1.04574e-151	Tumor - Cell Cycle HMG-rich	HIST1H4C
6.34159e-155	1.30279	0.396	0.205	1.75719e-150	Tumor - Cell Cycle HMG-rich	ARPC1A
6.90916e-154	-1.67223	0.105	0.366	1.91446e-149	Tumor - Cell Cycle HMG-rich	PRRC2C
7.51366e-154	1.18841	0.508	0.319	2.08196e-149	Tumor - Cell Cycle HMG-rich	HSBP1
1.02194e-151	0.996104	0.586	0.397	2.83169e-147	Tumor - Cell Cycle HMG-rich	PRDX6
2.2073e-151	-2.6831	0.043	0.275	6.1162e-147	Tumor - Cell Cycle HMG-rich	WSB1
6.12543e-151	-2.71054	0.06	0.295	1.6973e-146	Tumor - Cell Cycle HMG-rich	DDX3X
1.6549e-150	1.53774	0.304	0.138	4.58555e-146	Tumor - Cell Cycle HMG-rich	HSPB11
2.61474e-150	0.649769	0.877	0.71	7.24519e-146	Tumor - Cell Cycle HMG-rich	S100A11
9.83034e-149	0.582646	0.948	0.888	2.72389e-144	Tumor - Cell Cycle HMG-rich	NPM1
2.12674e-147	-1.54389	0.152	0.409	5.89299e-143	Tumor - Cell Cycle HMG-rich	RBM39
2.74259e-147	2.69927	0.064	0.011	7.59944e-143	Tumor - Cell Cycle HMG-rich	TMSB15A
6.368e-147	-3.50456	0.022	0.239	1.76451e-142	Tumor - Cell Cycle HMG-rich	STAT3
2.32577e-146	0.9757	0.612	0.443	6.44447e-142	Tumor - Cell Cycle HMG-rich	POLR2L
2.55665e-146	-5.04002	0.02	0.235	7.08423e-142	Tumor - Cell Cycle HMG-rich	SLC38A2
3.55011e-146	-6.66638	0.004	0.21	9.83701e-142	Tumor - Cell Cycle HMG-rich	ZNF331
7.35433e-146	2.5938	0.073	0.013	2.03781e-141	Tumor - Cell Cycle HMG-rich	CDC45
1.13711e-145	1.59454	0.191	0.065	3.15082e-141	Tumor - Cell Cycle HMG-rich	NUSAP1
2.36694e-145	-2.61668	0.101	0.336	6.55855e-141	Tumor - Cell Cycle HMG-rich	HSPH1
1.20319e-144	-6.39667	0.005	0.209	3.33391e-140	Tumor - Cell Cycle HMG-rich	TRAC
1.25961e-143	1.21562	0.46	0.275	3.49026e-139	Tumor - Cell Cycle HMG-rich	RHEB
3.35981e-143	0.980369	0.596	0.44	9.30969e-139	Tumor - Cell Cycle HMG-rich	UQCR10
4.28848e-143	-1.22963	0.225	0.491	1.1883e-138	Tumor - Cell Cycle HMG-rich	EIF4A2
1.88556e-142	-4.24684	0.014	0.221	5.22471e-138	Tumor - Cell Cycle HMG-rich	RAC2
6.17104e-142	-3.39712	0.054	0.273	1.70993e-137	Tumor - Cell Cycle HMG-rich	DUSP2
1.55237e-141	-4.47406	0.011	0.215	4.30146e-137	Tumor - Cell Cycle HMG-rich	AKAP13
2.31943e-141	0.610887	0.858	0.759	6.4269e-137	Tumor - Cell Cycle HMG-rich	DYNLL1
2.49806e-141	-3.35073	0.061	0.284	6.92187e-137	Tumor - Cell Cycle HMG-rich	GADD45B
1.08319e-140	-5.53033	0.005	0.205	3.00141e-136	Tumor - Cell Cycle HMG-rich	LCP1
1.3371e-140	-5.36093	0.006	0.206	3.70496e-136	Tumor - Cell Cycle HMG-rich	FYB1
1.46782e-140	-2.47745	0.077	0.306	4.06718e-136	Tumor - Cell Cycle HMG-rich	BRD2
1.4103e-139	2.20619	0.109	0.027	3.90781e-135	Tumor - Cell Cycle HMG-rich	GINS2
1.47657e-139	0.699992	0.799	0.699	4.09144e-135	Tumor - Cell Cycle HMG-rich	COX6C
8.84671e-139	-7.79028	0.002	0.197	2.45134e-134	Tumor - Cell Cycle HMG-rich	CD2
2.28132e-138	-7.61296	0.001	0.196	6.32131e-134	Tumor - Cell Cycle HMG-rich	CYTIP
3.3485e-138	1.26971	0.357	0.18	9.27837e-134	Tumor - Cell Cycle HMG-rich	NME4
1.26883e-137	-5.03238	0.011	0.209	3.51581e-133	Tumor - Cell Cycle HMG-rich	ARL4C
8.32501e-135	-2.38694	0.05	0.266	2.30678e-130	Tumor - Cell Cycle HMG-rich	PNISR
2.25196e-134	-5.53174	0.008	0.202	6.23995e-130	Tumor - Cell Cycle HMG-rich	TRBC2
3.906e-134	-3.31559	0.025	0.227	1.08231e-129	Tumor - Cell Cycle HMG-rich	MBNL1
6.72546e-134	0.906676	0.634	0.498	1.86356e-129	Tumor - Cell Cycle HMG-rich	CYCS
1.05726e-133	1.12576	0.442	0.258	2.92957e-129	Tumor - Cell Cycle HMG-rich	POLR2F
1.45768e-133	-5.09966	0.007	0.2	4.03908e-129	Tumor - Cell Cycle HMG-rich	STK17B
1.56858e-133	-5.60601	0.004	0.195	4.34639e-129	Tumor - Cell Cycle HMG-rich	LSP1
1.1614e-132	-3.43593	0.025	0.226	3.21813e-128	Tumor - Cell Cycle HMG-rich	AHNAK
2.09849e-132	-2.92899	0.034	0.239	5.8147e-128	Tumor - Cell Cycle HMG-rich	ARID4B
2.98543e-132	0.993598	0.604	0.465	8.27233e-128	Tumor - Cell Cycle HMG-rich	SNRPD2
3.48764e-132	-3.88448	0.036	0.239	9.6639e-128	Tumor - Cell Cycle HMG-rich	KLF2
6.16874e-132	-3.88012	0.016	0.211	1.7093e-127	Tumor - Cell Cycle HMG-rich	RNF213
6.216e-132	-3.36234	0.045	0.251	1.72239e-127	Tumor - Cell Cycle HMG-rich	ID2
2.57848e-130	0.791877	0.71	0.617	7.14471e-126	Tumor - Cell Cycle HMG-rich	PSMA7
5.49301e-130	0.737821	0.908	0.781	1.52206e-125	Tumor - Cell Cycle HMG-rich	S100A6
1.31368e-129	-1.92774	0.107	0.334	3.64008e-125	Tumor - Cell Cycle HMG-rich	HSPA5
1.56618e-129	1.95162	0.141	0.044	4.33972e-125	Tumor - Cell Cycle HMG-rich	TUBG1
1.01292e-128	-4.09447	0.012	0.202	2.80669e-124	Tumor - Cell Cycle HMG-rich	GOLGB1
1.0632e-128	-6.24392	0.002	0.186	2.94601e-124	Tumor - Cell Cycle HMG-rich	CD53
1.0771e-128	2.47873	0.071	0.014	2.98455e-124	Tumor - Cell Cycle HMG-rich	POC1A
1.11599e-128	0.922359	0.604	0.459	3.0923e-124	Tumor - Cell Cycle HMG-rich	ATP5MPL
1.18548e-128	-3.18507	0.026	0.224	3.28484e-124	Tumor - Cell Cycle HMG-rich	CLK1
3.01495e-127	-3.57311	0.052	0.255	8.35413e-123	Tumor - Cell Cycle HMG-rich	HLA-DPA1
9.27064e-127	1.96064	0.134	0.041	2.5688e-122	Tumor - Cell Cycle HMG-rich	WDR34
9.3639e-127	-2.33974	0.055	0.263	2.59464e-122	Tumor - Cell Cycle HMG-rich	KMT2E
1.64386e-126	-6.54006	0.002	0.184	4.55498e-122	Tumor - Cell Cycle HMG-rich	CD3E
5.7239e-126	-4.72558	0.01	0.195	1.58603e-121	Tumor - Cell Cycle HMG-rich	BIRC3
5.97724e-126	1.20333	0.336	0.166	1.65623e-121	Tumor - Cell Cycle HMG-rich	CHCHD6
6.15176e-126	-2.79988	0.054	0.258	1.70459e-121	Tumor - Cell Cycle HMG-rich	YPEL5
1.15045e-125	-1.2774	0.211	0.451	3.18777e-121	Tumor - Cell Cycle HMG-rich	CD44
1.39259e-125	-3.66503	0.061	0.262	3.85873e-121	Tumor - Cell Cycle HMG-rich	HLA-DPB1
1.69658e-125	-2.42207	0.045	0.249	4.70105e-121	Tumor - Cell Cycle HMG-rich	GPBP1
4.58206e-125	0.979344	0.611	0.482	1.26964e-120	Tumor - Cell Cycle HMG-rich	POMP
6.79326e-125	-2.47382	0.062	0.269	1.88234e-120	Tumor - Cell Cycle HMG-rich	NR4A1
1.00502e-124	-9.9664	0	0.179	2.78482e-120	Tumor - Cell Cycle HMG-rich	LTB
3.68218e-124	-7.09872	0.001	0.179	1.0203e-119	Tumor - Cell Cycle HMG-rich	ITGB2
1.85127e-123	-2.90498	0.048	0.248	5.12967e-119	Tumor - Cell Cycle HMG-rich	IER5
1.102e-122	3.29176	0.038	0.005	3.05353e-118	Tumor - Cell Cycle HMG-rich	TUBA3C
4.26903e-122	-6.89658	0.002	0.178	1.18291e-117	Tumor - Cell Cycle HMG-rich	TUBA4A
4.71557e-122	-2.05268	0.064	0.271	1.30664e-117	Tumor - Cell Cycle HMG-rich	N4BP2L2
7.96154e-122	-1.42287	0.385	0.597	2.20606e-117	Tumor - Cell Cycle HMG-rich	DNAJA1
1.89587e-121	-1.49294	0.49	0.661	5.25326e-117	Tumor - Cell Cycle HMG-rich	FOS
5.34661e-121	0.566241	0.917	0.745	1.48149e-116	Tumor - Cell Cycle HMG-rich	CD63
1.15081e-120	-3.43122	0.036	0.226	3.18878e-116	Tumor - Cell Cycle HMG-rich	RGS2
1.86448e-120	-2.11406	0.085	0.295	5.16628e-116	Tumor - Cell Cycle HMG-rich	HERPUD1
2.15986e-120	-1.43912	0.107	0.332	5.98475e-116	Tumor - Cell Cycle HMG-rich	SRRM2
5.2441e-120	0.475158	0.969	0.925	1.45309e-115	Tumor - Cell Cycle HMG-rich	ATP5F1E
8.89292e-120	-3.03341	0.022	0.208	2.46414e-115	Tumor - Cell Cycle HMG-rich	AKAP9
4.58428e-119	-6.47315	0.011	0.187	1.27026e-114	Tumor - Cell Cycle HMG-rich	CCL5
6.53022e-119	0.722849	0.69	0.541	1.80946e-114	Tumor - Cell Cycle HMG-rich	ANXA5
1.86468e-118	1.38484	0.269	0.125	5.16683e-114	Tumor - Cell Cycle HMG-rich	POLD2
2.0625e-118	0.666671	0.529	0.333	5.71497e-114	Tumor - Cell Cycle HMG-rich	FABP5
2.1499e-118	-1.34648	0.468	0.659	5.95716e-114	Tumor - Cell Cycle HMG-rich	SAT1
1.26123e-117	-2.98713	0.026	0.211	3.49474e-113	Tumor - Cell Cycle HMG-rich	ANKRD11
2.59937e-117	1.16155	0.417	0.25	7.2026e-113	Tumor - Cell Cycle HMG-rich	POLR2J
4.6164e-117	-2.53878	0.06	0.256	1.27916e-112	Tumor - Cell Cycle HMG-rich	EZR
9.03926e-117	-1.93043	0.076	0.281	2.50469e-112	Tumor - Cell Cycle HMG-rich	DDX17
9.76806e-117	-2.12226	0.067	0.267	2.70663e-112	Tumor - Cell Cycle HMG-rich	LRRFIP1
1.15406e-116	-1.53637	0.124	0.341	3.19779e-112	Tumor - Cell Cycle HMG-rich	ARHGDIB
1.355e-116	1.71158	0.179	0.067	3.75458e-112	Tumor - Cell Cycle HMG-rich	GMNN
3.05906e-116	1.10969	0.44	0.275	8.47634e-112	Tumor - Cell Cycle HMG-rich	NDUFA6
7.01736e-116	2.31311	0.073	0.016	1.94444e-111	Tumor - Cell Cycle HMG-rich	CENPS
7.9383e-116	0.38042	0.995	0.887	2.19962e-111	Tumor - Cell Cycle HMG-rich	VIM
1.03009e-115	-7.21117	0.001	0.169	2.85428e-111	Tumor - Cell Cycle HMG-rich	CD7
2.66879e-115	-3.63772	0.023	0.202	7.39495e-111	Tumor - Cell Cycle HMG-rich	SOCS3
1.66983e-114	-6.38218	0.002	0.168	4.62692e-110	Tumor - Cell Cycle HMG-rich	ACAP1
1.91893e-114	-3.22255	0.08	0.273	5.31717e-110	Tumor - Cell Cycle HMG-rich	HLA-DRB1
2.1473e-114	1.33659	0.3	0.15	5.94994e-110	Tumor - Cell Cycle HMG-rich	MSRB2
2.24199e-114	-2.98127	0.024	0.204	6.21232e-110	Tumor - Cell Cycle HMG-rich	IQGAP1
3.08396e-114	-4.99253	0.008	0.177	8.54534e-110	Tumor - Cell Cycle HMG-rich	NFKBIZ
3.50951e-114	0.831123	0.652	0.561	9.72451e-110	Tumor - Cell Cycle HMG-rich	NDUFS5
9.86149e-114	-1.36938	0.129	0.349	2.73252e-109	Tumor - Cell Cycle HMG-rich	MTDH
5.32592e-113	-2.82223	0.032	0.214	1.47576e-108	Tumor - Cell Cycle HMG-rich	ETS1
2.48853e-112	1.91847	0.124	0.039	6.89548e-108	Tumor - Cell Cycle HMG-rich	DHFR
4.79905e-112	-4.24562	0.017	0.189	1.32977e-107	Tumor - Cell Cycle HMG-rich	RGCC
5.62203e-112	-4.42172	0.011	0.179	1.55781e-107	Tumor - Cell Cycle HMG-rich	FAM107B
7.42166e-112	1.19338	0.379	0.22	2.05647e-107	Tumor - Cell Cycle HMG-rich	SNRPC
9.9787e-112	1.2092	0.306	0.153	2.765e-107	Tumor - Cell Cycle HMG-rich	AP1S1
1.26048e-111	0.488052	0.964	0.92	3.49266e-107	Tumor - Cell Cycle HMG-rich	SERF2
1.3123e-111	-4.60191	0.009	0.176	3.63625e-107	Tumor - Cell Cycle HMG-rich	KDM6B
1.4039e-111	0.816211	0.655	0.553	3.89005e-107	Tumor - Cell Cycle HMG-rich	COX7A2
1.62648e-111	-1.35243	0.175	0.4	4.5068e-107	Tumor - Cell Cycle HMG-rich	HSP90B1
4.59754e-110	0.935637	0.548	0.4	1.27393e-105	Tumor - Cell Cycle HMG-rich	ATP5MD
9.66418e-110	1.02233	0.485	0.329	2.67785e-105	Tumor - Cell Cycle HMG-rich	NDUFS6
1.35789e-109	0.233888	0.999	0.972	3.76258e-105	Tumor - Cell Cycle HMG-rich	FTH1
2.20932e-109	0.709306	0.716	0.642	6.12181e-105	Tumor - Cell Cycle HMG-rich	ELOB
2.90214e-109	-3.12807	0.029	0.204	8.04155e-105	Tumor - Cell Cycle HMG-rich	STK4
6.28527e-109	2.22488	0.086	0.022	1.74159e-104	Tumor - Cell Cycle HMG-rich	RAD51AP1
8.92164e-109	-6.03219	0.003	0.164	2.4721e-104	Tumor - Cell Cycle HMG-rich	SAMSN1
2.23085e-108	0.470632	0.972	0.942	6.18146e-104	Tumor - Cell Cycle HMG-rich	H3F3A
2.37803e-108	1.44365	0.26	0.125	6.58928e-104	Tumor - Cell Cycle HMG-rich	COMMD4
2.15911e-107	-6.04657	0.003	0.162	5.98268e-103	Tumor - Cell Cycle HMG-rich	CLEC2D
2.56721e-107	0.709187	0.697	0.623	7.11349e-103	Tumor - Cell Cycle HMG-rich	COX6B1
8.12664e-107	1.12455	0.438	0.284	2.25181e-102	Tumor - Cell Cycle HMG-rich	SRP9
1.2403e-106	0.547167	0.835	0.765	3.43674e-102	Tumor - Cell Cycle HMG-rich	ATP5MC2
1.44201e-106	-2.57237	0.03	0.205	3.99566e-102	Tumor - Cell Cycle HMG-rich	RARRES3
5.36171e-106	1.27554	0.299	0.154	1.48568e-101	Tumor - Cell Cycle HMG-rich	CDK4
1.19062e-105	1.00979	0.503	0.359	3.29908e-101	Tumor - Cell Cycle HMG-rich	RBX1
1.98055e-105	0.51091	0.992	0.959	5.48791e-101	Tumor - Cell Cycle HMG-rich	RPS20
3.20388e-105	-2.39412	0.045	0.224	8.87763e-101	Tumor - Cell Cycle HMG-rich	ELF1
4.29132e-105	1.05187	0.286	0.139	1.18908e-100	Tumor - Cell Cycle HMG-rich	FXYD3
5.28181e-105	-2.87974	0.032	0.203	1.46354e-100	Tumor - Cell Cycle HMG-rich	EVL
8.60609e-105	-7.21456	0.005	0.161	2.38466e-100	Tumor - Cell Cycle HMG-rich	NKG7
4.03351e-104	-2.55139	0.037	0.211	1.11764e-99	Tumor - Cell Cycle HMG-rich	FLNA
6.24147e-104	1.04771	0.46	0.308	1.72945e-99	Tumor - Cell Cycle HMG-rich	VDAC1
6.46444e-104	-8.49358	0	0.152	1.79123e-99	Tumor - Cell Cycle HMG-rich	CD3G
7.07354e-104	-2.44038	0.038	0.213	1.96001e-99	Tumor - Cell Cycle HMG-rich	JAK1
3.47691e-103	-4.90847	0.014	0.173	9.63418e-99	Tumor - Cell Cycle HMG-rich	HLA-DQB1
7.58799e-103	1.04887	0.478	0.321	2.10256e-98	Tumor - Cell Cycle HMG-rich	GSTO1
1.18397e-102	0.75074	0.38	0.216	3.28066e-98	Tumor - Cell Cycle HMG-rich	HMGB2
1.51572e-102	1.71751	0.108	0.032	4.1999e-98	Tumor - Cell Cycle HMG-rich	CCNB2
2.11755e-102	1.0936	0.405	0.251	5.86753e-98	Tumor - Cell Cycle HMG-rich	TXNDC17
5.5708e-102	-6.40541	0.002	0.152	1.54361e-97	Tumor - Cell Cycle HMG-rich	RHOH
7.88139e-102	-7.60753	0.006	0.158	2.18385e-97	Tumor - Cell Cycle HMG-rich	CCL4
9.93375e-102	-2.06671	0.072	0.255	2.75254e-97	Tumor - Cell Cycle HMG-rich	VMP1
2.08375e-101	-4.12204	0.008	0.162	5.77387e-97	Tumor - Cell Cycle HMG-rich	MACF1
2.35081e-101	-0.695848	0.384	0.618	6.51387e-97	Tumor - Cell Cycle HMG-rich	ITM2B
2.98051e-101	1.25211	0.332	0.186	8.2587e-97	Tumor - Cell Cycle HMG-rich	UQCC2
3.64127e-101	-4.12317	0.008	0.161	1.00896e-96	Tumor - Cell Cycle HMG-rich	POLR2J3-1
3.90007e-101	0.844707	0.56	0.429	1.08067e-96	Tumor - Cell Cycle HMG-rich	HMGN1
6.26547e-101	-6.73206	0.002	0.151	1.7361e-96	Tumor - Cell Cycle HMG-rich	CEMIP2
8.12183e-101	1.93371	0.109	0.034	2.25048e-96	Tumor - Cell Cycle HMG-rich	CENPH
1.67923e-100	1.48344	0.129	0.043	4.65298e-96	Tumor - Cell Cycle HMG-rich	CCNB1
2.22175e-100	0.965419	0.379	0.22	6.15624e-96	Tumor - Cell Cycle HMG-rich	TUBA1C
2.27323e-100	-3.62105	0.089	0.266	6.2989e-96	Tumor - Cell Cycle HMG-rich	HLA-DRA
2.60844e-100	-3.68514	0.014	0.17	7.22774e-96	Tumor - Cell Cycle HMG-rich	FNBP1
2.82497e-100	-2.56165	0.039	0.207	7.82772e-96	Tumor - Cell Cycle HMG-rich	STK17A
3.07403e-100	-2.94853	0.03	0.193	8.51784e-96	Tumor - Cell Cycle HMG-rich	MIDN
3.10765e-100	0.849956	0.608	0.491	8.61098e-96	Tumor - Cell Cycle HMG-rich	SEC61G
4.34e-100	-6.41277	0.001	0.149	1.20257e-95	Tumor - Cell Cycle HMG-rich	LCK
2.90541e-99	1.1448	0.343	0.194	8.05059e-95	Tumor - Cell Cycle HMG-rich	POLR2I
4.69969e-99	-2.49425	0.037	0.205	1.30224e-94	Tumor - Cell Cycle HMG-rich	BPTF
4.8564e-99	-6.38331	0.003	0.151	1.34566e-94	Tumor - Cell Cycle HMG-rich	TRBC1
5.21016e-99	-6.83604	0.001	0.147	1.44368e-94	Tumor - Cell Cycle HMG-rich	IL2RG
5.9681e-99	-1.86936	0.066	0.246	1.6537e-94	Tumor - Cell Cycle HMG-rich	ARGLU1
1.35379e-98	-2.7863	0.029	0.191	3.7512e-94	Tumor - Cell Cycle HMG-rich	ZEB2
4.6266e-98	2.47903	0.057	0.012	1.28198e-93	Tumor - Cell Cycle HMG-rich	DSCC1
1.07956e-97	-6.38491	0.002	0.146	2.99136e-93	Tumor - Cell Cycle HMG-rich	ITM2A
2.13727e-97	0.378404	0.991	0.961	5.92216e-93	Tumor - Cell Cycle HMG-rich	ACTG1
4.35769e-97	0.962836	0.468	0.316	1.20747e-92	Tumor - Cell Cycle HMG-rich	MDH2
5.20984e-97	2.36137	0.068	0.016	1.44359e-92	Tumor - Cell Cycle HMG-rich	PSMC3IP
8.77463e-97	-3.1285	0.019	0.173	2.43136e-92	Tumor - Cell Cycle HMG-rich	NKTR
1.36829e-96	1.2833	0.269	0.136	3.7914e-92	Tumor - Cell Cycle HMG-rich	SLC25A4
1.65114e-96	-1.20046	0.203	0.409	4.57515e-92	Tumor - Cell Cycle HMG-rich	SARAF
1.79474e-96	1.68074	0.166	0.067	4.97304e-92	Tumor - Cell Cycle HMG-rich	RPL39L
3.19382e-96	0.949271	0.486	0.339	8.84975e-92	Tumor - Cell Cycle HMG-rich	MRPS21
8.36713e-96	-4.97682	0.007	0.153	2.31845e-91	Tumor - Cell Cycle HMG-rich	CST7
1.34735e-95	1.76111	0.135	0.048	3.73338e-91	Tumor - Cell Cycle HMG-rich	CCDC34
1.54624e-95	0.699823	0.809	0.685	4.28448e-91	Tumor - Cell Cycle HMG-rich	S100A10
2.00728e-95	-1.73583	0.075	0.253	5.56197e-91	Tumor - Cell Cycle HMG-rich	SF1
2.5757e-95	-3.45526	0.02	0.173	7.13702e-91	Tumor - Cell Cycle HMG-rich	INTS6
3.86734e-95	-4.00691	0.011	0.159	1.0716e-90	Tumor - Cell Cycle HMG-rich	RNF19A
4.93136e-95	-2.05072	0.042	0.208	1.36643e-90	Tumor - Cell Cycle HMG-rich	HLA-F
6.09178e-95	-1.02755	0.222	0.433	1.68797e-90	Tumor - Cell Cycle HMG-rich	FUS
8.07108e-95	-3.01627	0.026	0.181	2.23642e-90	Tumor - Cell Cycle HMG-rich	CFLAR
8.5274e-95	1.03373	0.44	0.297	2.36286e-90	Tumor - Cell Cycle HMG-rich	MINOS1
1.11647e-94	1.10275	0.355	0.208	3.09361e-90	Tumor - Cell Cycle HMG-rich	MRPS33
1.73014e-94	0.279276	0.999	0.994	4.79405e-90	Tumor - Cell Cycle HMG-rich	RPS15
2.03334e-94	-3.65058	0.018	0.17	5.63418e-90	Tumor - Cell Cycle HMG-rich	MTRNR2L8
4.17616e-94	2.19117	0.079	0.021	1.15717e-89	Tumor - Cell Cycle HMG-rich	ASF1B
8.85559e-94	0.756938	0.671	0.583	2.4538e-89	Tumor - Cell Cycle HMG-rich	RAC1
1.06113e-93	0.397235	0.995	0.967	2.94028e-89	Tumor - Cell Cycle HMG-rich	RPL7
1.26965e-93	1.41321	0.22	0.102	3.51807e-89	Tumor - Cell Cycle HMG-rich	PAICS
2.3645e-93	-7.33019	0	0.139	6.5518e-89	Tumor - Cell Cycle HMG-rich	HCLS1
2.47241e-93	-4.51474	0.008	0.151	6.8508e-89	Tumor - Cell Cycle HMG-rich	TSPYL2
4.72552e-93	-2.17102	0.073	0.246	1.3094e-88	Tumor - Cell Cycle HMG-rich	CLEC2B
7.22503e-93	0.714608	0.653	0.576	2.00198e-88	Tumor - Cell Cycle HMG-rich	COX5B
9.47013e-93	2.51806	0.056	0.012	2.62408e-88	Tumor - Cell Cycle HMG-rich	MNS1
9.66659e-93	0.696255	0.649	0.524	2.67851e-88	Tumor - Cell Cycle HMG-rich	PKM
9.89337e-93	-2.88408	0.023	0.176	2.74135e-88	Tumor - Cell Cycle HMG-rich	GCC2
1.47049e-92	0.79416	0.531	0.375	4.07459e-88	Tumor - Cell Cycle HMG-rich	MGST3
1.67556e-92	-6.43115	0.002	0.14	4.6428e-88	Tumor - Cell Cycle HMG-rich	CD27
2.68334e-92	-2.17396	0.045	0.207	7.43527e-88	Tumor - Cell Cycle HMG-rich	TAPBP
3.05963e-92	0.29465	0.998	0.989	8.47792e-88	Tumor - Cell Cycle HMG-rich	RPS4X
4.43093e-92	0.811366	0.55	0.402	1.22777e-87	Tumor - Cell Cycle HMG-rich	LGALS3
6.30382e-92	1.31645	0.258	0.131	1.74673e-87	Tumor - Cell Cycle HMG-rich	BOLA3
8.95595e-92	1.4707	0.19	0.083	2.4816e-87	Tumor - Cell Cycle HMG-rich	CRNDE
1.53334e-91	-7.04127	0.001	0.138	4.24873e-87	Tumor - Cell Cycle HMG-rich	GIMAP7
1.53511e-91	-2.93427	0.022	0.172	4.25363e-87	Tumor - Cell Cycle HMG-rich	TNRC6B
2.87198e-91	-2.21072	0.046	0.207	7.95798e-87	Tumor - Cell Cycle HMG-rich	PRPF38B
3.62328e-91	-5.06247	0.006	0.145	1.00398e-86	Tumor - Cell Cycle HMG-rich	KCNQ1OT1
3.85655e-91	-4.78342	0.006	0.146	1.06861e-86	Tumor - Cell Cycle HMG-rich	CYLD
8.52803e-91	2.63061	0.048	0.009	2.36303e-86	Tumor - Cell Cycle HMG-rich	SKA3
9.34269e-91	0.34539	0.992	0.966	2.58877e-86	Tumor - Cell Cycle HMG-rich	RPL27
1.13677e-90	-2.55917	0.076	0.24	3.14989e-86	Tumor - Cell Cycle HMG-rich	CREM
1.59283e-90	1.07509	0.374	0.23	4.41358e-86	Tumor - Cell Cycle HMG-rich	PSMB5
1.86007e-90	-2.5161	0.036	0.191	5.15406e-86	Tumor - Cell Cycle HMG-rich	MYH9
3.78185e-90	-3.37245	0.016	0.16	1.04791e-85	Tumor - Cell Cycle HMG-rich	JMJD1C
5.03928e-90	-3.17151	0.02	0.167	1.39633e-85	Tumor - Cell Cycle HMG-rich	ZC3HAV1
1.4528e-89	-3.81469	0.012	0.153	4.02556e-85	Tumor - Cell Cycle HMG-rich	GBP2
2.17386e-89	-3.04393	0.024	0.172	6.02355e-85	Tumor - Cell Cycle HMG-rich	FYN
2.41625e-89	2.03391	0.075	0.02	6.6952e-85	Tumor - Cell Cycle HMG-rich	CDCA3
3.09522e-89	2.97351	0.032	0.005	8.57655e-85	Tumor - Cell Cycle HMG-rich	EXO1
3.36315e-89	1.20369	0.306	0.17	9.31895e-85	Tumor - Cell Cycle HMG-rich	HDDC2
3.95583e-89	0.835745	0.542	0.418	1.09612e-84	Tumor - Cell Cycle HMG-rich	TBCA
5.16014e-89	-1.73153	0.091	0.264	1.42982e-84	Tumor - Cell Cycle HMG-rich	ITGB1
6.38467e-89	0.315187	0.811	0.646	1.76913e-84	Tumor - Cell Cycle HMG-rich	HSPB1
7.50707e-89	1.57258	0.14	0.053	2.08013e-84	Tumor - Cell Cycle HMG-rich	CENPM
1.3096e-88	-3.80121	0.009	0.148	3.62877e-84	Tumor - Cell Cycle HMG-rich	KMT2A
1.45932e-88	-0.874446	0.261	0.471	4.04364e-84	Tumor - Cell Cycle HMG-rich	NOP53
1.47334e-88	-2.80403	0.03	0.18	4.08248e-84	Tumor - Cell Cycle HMG-rich	SMCHD1
1.64232e-88	-2.73628	0.025	0.172	4.55071e-84	Tumor - Cell Cycle HMG-rich	MYCBP2
4.52629e-88	-3.43884	0.017	0.159	1.25419e-83	Tumor - Cell Cycle HMG-rich	SMAP2
2.23453e-87	-6.67778	0.003	0.135	6.19165e-83	Tumor - Cell Cycle HMG-rich	GZMA
4.44064e-87	1.42993	0.204	0.095	1.23046e-82	Tumor - Cell Cycle HMG-rich	MAGOHB
4.45379e-87	-4.22797	0.008	0.144	1.2341e-82	Tumor - Cell Cycle HMG-rich	CHD2
4.5625e-87	-6.44722	0.001	0.132	1.26422e-82	Tumor - Cell Cycle HMG-rich	SLA
4.6874e-87	-1.1256	0.175	0.368	1.29883e-82	Tumor - Cell Cycle HMG-rich	SRSF5
4.75811e-87	-3.21313	0.017	0.159	1.31843e-82	Tumor - Cell Cycle HMG-rich	MYADM
4.77086e-87	-1.20323	0.165	0.356	1.32196e-82	Tumor - Cell Cycle HMG-rich	SFPQ
8.93731e-87	0.32821	0.994	0.975	2.47644e-82	Tumor - Cell Cycle HMG-rich	UBA52
1.07128e-86	-3.65516	0.013	0.151	2.9684e-82	Tumor - Cell Cycle HMG-rich	KIAA1551
1.57922e-86	-2.00347	0.048	0.204	4.37587e-82	Tumor - Cell Cycle HMG-rich	SCAF11
1.60678e-86	-5.17506	0.013	0.15	4.45222e-82	Tumor - Cell Cycle HMG-rich	HLA-DQA1
2.16725e-86	-7.89349	0	0.129	6.00524e-82	Tumor - Cell Cycle HMG-rich	IKZF1
4.06681e-86	-3.80066	0.011	0.148	1.12687e-81	Tumor - Cell Cycle HMG-rich	LBH
4.49311e-86	0.251149	1	0.999	1.245e-81	Tumor - Cell Cycle HMG-rich	RPLP1
5.17127e-86	2.05606	0.074	0.02	1.43291e-81	Tumor - Cell Cycle HMG-rich	MYBL2
5.30021e-86	0.510549	0.862	0.796	1.46864e-81	Tumor - Cell Cycle HMG-rich	PFN1
9.01729e-86	-3.32463	0.02	0.161	2.4986e-81	Tumor - Cell Cycle HMG-rich	RUNX3
1.17941e-85	-1.8112	0.08	0.244	3.26803e-81	Tumor - Cell Cycle HMG-rich	LIMD2
1.48153e-85	0.849289	0.496	0.357	4.10518e-81	Tumor - Cell Cycle HMG-rich	ATP6V1F
2.31282e-85	0.430698	0.941	0.862	6.4086e-81	Tumor - Cell Cycle HMG-rich	RPL31
2.57797e-85	2.21916	0.063	0.015	7.14329e-81	Tumor - Cell Cycle HMG-rich	CDC6
2.69335e-85	-1.00393	0.217	0.417	7.46301e-81	Tumor - Cell Cycle HMG-rich	HNRNPU
3.71467e-85	-2.86892	0.031	0.177	1.0293e-80	Tumor - Cell Cycle HMG-rich	PPP1R10
4.09339e-85	1.02569	0.414	0.274	1.13424e-80	Tumor - Cell Cycle HMG-rich	ATP5MC1
6.6267e-85	-1.79392	0.118	0.288	1.83619e-80	Tumor - Cell Cycle HMG-rich	DDIT4
6.87459e-85	0.365651	0.991	0.958	1.90488e-80	Tumor - Cell Cycle HMG-rich	RPSA
1.00491e-84	2.27056	0.053	0.012	2.7845e-80	Tumor - Cell Cycle HMG-rich	PIMREG
1.53626e-84	-1.45412	0.091	0.262	4.25683e-80	Tumor - Cell Cycle HMG-rich	RBM25
1.96805e-84	-2.32355	0.041	0.191	5.45328e-80	Tumor - Cell Cycle HMG-rich	YME1L1
2.02639e-84	0.824948	0.552	0.441	5.61492e-80	Tumor - Cell Cycle HMG-rich	ATP5F1B
2.09433e-84	0.589563	0.766	0.729	5.80317e-80	Tumor - Cell Cycle HMG-rich	TMA7
3.47347e-84	-3.38366	0.019	0.157	9.62465e-80	Tumor - Cell Cycle HMG-rich	RNASET2
3.85554e-84	0.26902	0.996	0.974	1.06833e-79	Tumor - Cell Cycle HMG-rich	ACTB
5.49733e-84	-2.97285	0.019	0.157	1.52326e-79	Tumor - Cell Cycle HMG-rich	MYLIP
8.43253e-84	-1.64998	0.082	0.249	2.33657e-79	Tumor - Cell Cycle HMG-rich	ZFAND5
9.9334e-84	-6.85386	0.002	0.128	2.75245e-79	Tumor - Cell Cycle HMG-rich	ALOX5AP
1.71334e-83	-1.83952	0.053	0.208	4.7475e-79	Tumor - Cell Cycle HMG-rich	ATRX
1.95624e-83	1.74891	0.092	0.028	5.42054e-79	Tumor - Cell Cycle HMG-rich	NUF2
2.43125e-83	-3.84903	0.012	0.145	6.73675e-79	Tumor - Cell Cycle HMG-rich	CNOT6L
3.13999e-83	2.44933	0.051	0.011	8.70058e-79	Tumor - Cell Cycle HMG-rich	ESCO2
5.03812e-83	0.897276	0.475	0.339	1.39601e-78	Tumor - Cell Cycle HMG-rich	PFDN2
7.55547e-83	-5.75778	0.003	0.129	2.09355e-78	Tumor - Cell Cycle HMG-rich	TNFRSF1B
9.19244e-83	-1.63063	0.121	0.292	2.54713e-78	Tumor - Cell Cycle HMG-rich	IFITM2
9.53232e-83	-3.77204	0.01	0.141	2.64131e-78	Tumor - Cell Cycle HMG-rich	FOXP1
9.59668e-83	0.177745	1	0.989	2.65914e-78	Tumor - Cell Cycle HMG-rich	RPL8
1.17457e-82	0.48052	0.883	0.822	3.25462e-78	Tumor - Cell Cycle HMG-rich	UQCRB
1.2535e-82	0.807203	0.57	0.473	3.47331e-78	Tumor - Cell Cycle HMG-rich	SNU13
3.32847e-82	-2.4854	0.027	0.168	9.22285e-78	Tumor - Cell Cycle HMG-rich	BOD1L1
5.8163e-82	-3.22198	0.019	0.155	1.61164e-77	Tumor - Cell Cycle HMG-rich	SYNE2
6.95243e-82	-1.44575	0.124	0.3	1.92645e-77	Tumor - Cell Cycle HMG-rich	TRA2B
8.87267e-82	1.08646	0.37	0.237	2.45853e-77	Tumor - Cell Cycle HMG-rich	MDH1
9.07696e-82	1.11754	0.309	0.178	2.51514e-77	Tumor - Cell Cycle HMG-rich	ARL2
1.01698e-81	-1.44055	0.125	0.299	2.81796e-77	Tumor - Cell Cycle HMG-rich	TAF1D
1.18395e-81	-4.24367	0.007	0.135	3.2806e-77	Tumor - Cell Cycle HMG-rich	TLE4
2.52801e-81	-5.49323	0.003	0.128	7.00486e-77	Tumor - Cell Cycle HMG-rich	FOSL2
2.87498e-81	-1.89061	0.061	0.215	7.96628e-77	Tumor - Cell Cycle HMG-rich	ISG20
3.35993e-81	-7.97549	0	0.122	9.31003e-77	Tumor - Cell Cycle HMG-rich	SPOCK2
4.12643e-81	-4.18843	0.007	0.134	1.14339e-76	Tumor - Cell Cycle HMG-rich	SMG1
4.81123e-81	-2.85434	0.019	0.154	1.33314e-76	Tumor - Cell Cycle HMG-rich	CDC42SE2
5.76185e-81	-9.01021	0	0.121	1.59655e-76	Tumor - Cell Cycle HMG-rich	TAGAP
5.92249e-81	-0.804277	0.224	0.426	1.64106e-76	Tumor - Cell Cycle HMG-rich	YWHAZ
7.15655e-81	-4.06498	0.009	0.136	1.98301e-76	Tumor - Cell Cycle HMG-rich	GABPB1-AS1
9.22459e-81	1.27915	0.255	0.136	2.55604e-76	Tumor - Cell Cycle HMG-rich	CARHSP1
1.21358e-80	0.939994	0.458	0.332	3.36271e-76	Tumor - Cell Cycle HMG-rich	ATP5PD
1.35179e-80	-1.77626	0.088	0.25	3.74567e-76	Tumor - Cell Cycle HMG-rich	ARID5B
1.40237e-80	0.858083	0.498	0.369	3.88582e-76	Tumor - Cell Cycle HMG-rich	DDT
1.74232e-80	-1.34569	0.099	0.268	4.82779e-76	Tumor - Cell Cycle HMG-rich	KTN1
2.98669e-80	-6.15936	0.001	0.122	8.27582e-76	Tumor - Cell Cycle HMG-rich	TBC1D10C
4.46953e-80	-7.79589	0.001	0.122	1.23846e-75	Tumor - Cell Cycle HMG-rich	IL7R
4.68113e-80	-3.45665	0.015	0.145	1.29709e-75	Tumor - Cell Cycle HMG-rich	TOB1
9.41202e-80	0.497726	0.853	0.825	2.60798e-75	Tumor - Cell Cycle HMG-rich	COX7C
9.5902e-80	1.65675	0.138	0.055	2.65735e-75	Tumor - Cell Cycle HMG-rich	TEX30
1.12423e-79	-6.94543	0.001	0.121	3.11513e-75	Tumor - Cell Cycle HMG-rich	GIMAP4
1.27819e-79	-2.46086	0.109	0.264	3.54173e-75	Tumor - Cell Cycle HMG-rich	RGS1
1.41276e-79	-3.60447	0.019	0.15	3.91461e-75	Tumor - Cell Cycle HMG-rich	CTSS
1.51394e-79	1.21979	0.281	0.157	4.19497e-75	Tumor - Cell Cycle HMG-rich	GLO1
3.43776e-79	-1.18261	0.118	0.292	9.52568e-75	Tumor - Cell Cycle HMG-rich	ARL6IP5
4.1321e-79	-3.52261	0.011	0.138	1.14496e-74	Tumor - Cell Cycle HMG-rich	ARID1B
5.35155e-79	1.11064	0.358	0.227	1.48286e-74	Tumor - Cell Cycle HMG-rich	COX17
5.82019e-79	-3.35531	0.014	0.142	1.61272e-74	Tumor - Cell Cycle HMG-rich	ZBTB20
6.88483e-79	-3.81284	0.01	0.135	1.90772e-74	Tumor - Cell Cycle HMG-rich	TNFAIP8
1.08166e-78	-2.32342	0.032	0.171	2.99716e-74	Tumor - Cell Cycle HMG-rich	GLS
1.32468e-78	-2.483	0.028	0.165	3.67057e-74	Tumor - Cell Cycle HMG-rich	NUFIP2
1.85432e-78	1.58179	0.128	0.049	5.13815e-74	Tumor - Cell Cycle HMG-rich	HMGB3
2.4524e-78	-2.96332	0.019	0.149	6.79535e-74	Tumor - Cell Cycle HMG-rich	RRBP1
2.76316e-78	-2.016	0.056	0.205	7.65644e-74	Tumor - Cell Cycle HMG-rich	CD55
3.35867e-78	0.964027	0.415	0.283	9.30654e-74	Tumor - Cell Cycle HMG-rich	PSMB7
3.44076e-78	1.12503	0.337	0.207	9.53401e-74	Tumor - Cell Cycle HMG-rich	LSM2
1.12333e-77	-7.11889	0.004	0.124	3.11263e-73	Tumor - Cell Cycle HMG-rich	PLCG2
1.39608e-77	-4.04412	0.008	0.13	3.8684e-73	Tumor - Cell Cycle HMG-rich	PRDM2
1.88428e-77	-4.12084	0.028	0.16	5.22114e-73	Tumor - Cell Cycle HMG-rich	SOD2
2.58061e-77	-2.75237	0.028	0.163	7.15061e-73	Tumor - Cell Cycle HMG-rich	RBBP6
2.92589e-77	-2.72009	0.028	0.162	8.10736e-73	Tumor - Cell Cycle HMG-rich	CHD1
3.03507e-77	-6.15382	0.002	0.119	8.40987e-73	Tumor - Cell Cycle HMG-rich	EVI2B
4.74298e-77	-8.77673	0	0.117	1.31423e-72	Tumor - Cell Cycle HMG-rich	GPR183
1.23342e-76	0.893755	0.456	0.333	3.41769e-72	Tumor - Cell Cycle HMG-rich	NDUFA11
2.02444e-76	-7.22937	0	0.116	5.60952e-72	Tumor - Cell Cycle HMG-rich	CD247
2.14967e-76	-4.91085	0.005	0.123	5.95652e-72	Tumor - Cell Cycle HMG-rich	DDX3Y
2.50636e-76	0.935965	0.409	0.276	6.94488e-72	Tumor - Cell Cycle HMG-rich	PHB
5.40881e-76	-1.79025	0.06	0.207	1.49873e-71	Tumor - Cell Cycle HMG-rich	GOLGA4
5.60409e-76	-1.91032	0.101	0.259	1.55284e-71	Tumor - Cell Cycle HMG-rich	PSAP
6.48342e-76	-5.18741	0.003	0.12	1.79649e-71	Tumor - Cell Cycle HMG-rich	DOK2
6.53483e-76	-4.6275	0.005	0.122	1.81074e-71	Tumor - Cell Cycle HMG-rich	SLC38A1
6.5525e-76	-1.1879	0.11	0.277	1.81563e-71	Tumor - Cell Cycle HMG-rich	SEC62
7.64247e-76	-3.18864	0.016	0.141	2.11765e-71	Tumor - Cell Cycle HMG-rich	AAK1
1.03582e-75	-6.30219	0.002	0.117	2.87014e-71	Tumor - Cell Cycle HMG-rich	FMNL1
1.21454e-75	2.24393	0.048	0.01	3.36537e-71	Tumor - Cell Cycle HMG-rich	PKMYT1
1.27502e-75	1.01708	0.36	0.23	3.53295e-71	Tumor - Cell Cycle HMG-rich	NAA38
1.44421e-75	-1.97708	0.062	0.208	4.00176e-71	Tumor - Cell Cycle HMG-rich	IFRD1
1.54631e-75	-0.995857	0.216	0.4	4.28467e-71	Tumor - Cell Cycle HMG-rich	EIF5
1.82065e-75	2.52897	0.04	0.008	5.04484e-71	Tumor - Cell Cycle HMG-rich	SPC24
1.82279e-75	0.429781	0.914	0.867	5.05077e-71	Tumor - Cell Cycle HMG-rich	TOMM7
2.35932e-75	-0.35591	0.998	0.998	6.53745e-71	Tumor - Cell Cycle HMG-rich	TPT1
3.05261e-75	-6.74703	0.001	0.115	8.45848e-71	Tumor - Cell Cycle HMG-rich	PIK3IP1
3.05603e-75	-3.60424	0.009	0.13	8.46796e-71	Tumor - Cell Cycle HMG-rich	ZNF292
3.90193e-75	0.632083	0.484	0.34	1.08118e-70	Tumor - Cell Cycle HMG-rich	DSTN
5.35147e-75	1.97505	0.067	0.018	1.48284e-70	Tumor - Cell Cycle HMG-rich	TROAP
6.96388e-75	-2.49077	0.026	0.156	1.92962e-70	Tumor - Cell Cycle HMG-rich	EPC1
7.04155e-75	-6.56687	0.001	0.114	1.95114e-70	Tumor - Cell Cycle HMG-rich	APBB1IP
8.08734e-75	-3.51034	0.012	0.133	2.24092e-70	Tumor - Cell Cycle HMG-rich	CREBRF
8.8795e-75	-7.63646	0.001	0.114	2.46042e-70	Tumor - Cell Cycle HMG-rich	PRDM1
9.30447e-75	1.11339	0.275	0.154	2.57818e-70	Tumor - Cell Cycle HMG-rich	NDUFA8
1.0197e-74	0.953016	0.38	0.249	2.8255e-70	Tumor - Cell Cycle HMG-rich	NDUFB3
1.70652e-74	0.847637	0.456	0.327	4.7286e-70	Tumor - Cell Cycle HMG-rich	ANP32B
2.31143e-74	-3.78855	0.011	0.131	6.40473e-70	Tumor - Cell Cycle HMG-rich	PDE4B
4.48874e-74	-3.22469	0.013	0.135	1.24378e-69	Tumor - Cell Cycle HMG-rich	SPTAN1
4.84203e-74	-3.65513	0.01	0.13	1.34168e-69	Tumor - Cell Cycle HMG-rich	CSRNP1
8.30046e-74	-2.71633	0.027	0.156	2.29998e-69	Tumor - Cell Cycle HMG-rich	UCP2
1.04843e-73	1.02154	0.437	0.316	2.9051e-69	Tumor - Cell Cycle HMG-rich	UBE2S
1.21734e-73	-2.0684	0.04	0.176	3.37314e-69	Tumor - Cell Cycle HMG-rich	PPP1R12A
1.32444e-73	-3.18696	0.017	0.141	3.66988e-69	Tumor - Cell Cycle HMG-rich	ADGRE5
1.62786e-73	2.17966	0.061	0.016	4.51065e-69	Tumor - Cell Cycle HMG-rich	E2F1
1.63599e-73	2.02343	0.075	0.022	4.53317e-69	Tumor - Cell Cycle HMG-rich	RFC3
2.01144e-73	-2.93215	0.019	0.144	5.57349e-69	Tumor - Cell Cycle HMG-rich	PIK3R1
2.54736e-73	-6.93231	0	0.111	7.05847e-69	Tumor - Cell Cycle HMG-rich	DOCK8
3.28065e-73	-2.2531	0.054	0.194	9.09034e-69	Tumor - Cell Cycle HMG-rich	TYMP
3.72475e-73	-3.44752	0.011	0.13	1.03209e-68	Tumor - Cell Cycle HMG-rich	PARP14
3.87431e-73	-3.58384	0.011	0.13	1.07353e-68	Tumor - Cell Cycle HMG-rich	SOCS1
4.95778e-73	-4.18481	0.007	0.123	1.37375e-68	Tumor - Cell Cycle HMG-rich	TIPARP
6.00771e-73	-2.59674	0.026	0.154	1.66468e-68	Tumor - Cell Cycle HMG-rich	NR3C1
6.83096e-73	-3.69623	0.01	0.128	1.89279e-68	Tumor - Cell Cycle HMG-rich	NABP1
7.19251e-73	0.977754	0.397	0.272	1.99297e-68	Tumor - Cell Cycle HMG-rich	UBE2L3
7.21786e-73	-1.04266	0.145	0.317	2e-68	Tumor - Cell Cycle HMG-rich	DDX24
7.7631e-73	1.29789	0.214	0.109	2.15108e-68	Tumor - Cell Cycle HMG-rich	TPRKB
7.90646e-73	0.661048	0.683	0.636	2.1908e-68	Tumor - Cell Cycle HMG-rich	PPDPF
9.05801e-73	-3.2874	0.017	0.138	2.50988e-68	Tumor - Cell Cycle HMG-rich	DUSP5
9.08501e-73	0.939525	0.401	0.262	2.51737e-68	Tumor - Cell Cycle HMG-rich	RAB13
1.08216e-72	-3.68567	0.009	0.126	2.99856e-68	Tumor - Cell Cycle HMG-rich	MT-ATP8
1.41713e-72	-2.12828	0.045	0.181	3.92672e-68	Tumor - Cell Cycle HMG-rich	APLP2
1.49045e-72	-2.56266	0.023	0.149	4.12989e-68	Tumor - Cell Cycle HMG-rich	USP15
1.72487e-72	-6.16236	0.002	0.112	4.77944e-68	Tumor - Cell Cycle HMG-rich	PTPN7
2.49761e-72	-2.95612	0.016	0.136	6.92064e-68	Tumor - Cell Cycle HMG-rich	IL6ST
3.32744e-72	-2.26462	0.032	0.161	9.22002e-68	Tumor - Cell Cycle HMG-rich	TGOLN2
3.39248e-72	1.14926	0.254	0.139	9.40022e-68	Tumor - Cell Cycle HMG-rich	MRPL12
4.36574e-72	-2.60548	0.025	0.151	1.2097e-67	Tumor - Cell Cycle HMG-rich	TGFB1
7.81067e-72	-0.611679	0.241	0.442	2.16426e-67	Tumor - Cell Cycle HMG-rich	TMBIM6
1.04863e-71	0.40042	0.999	0.987	2.90565e-67	Tumor - Cell Cycle HMG-rich	RPL29
1.23925e-71	1.30491	0.181	0.085	3.43385e-67	Tumor - Cell Cycle HMG-rich	QDPR
1.53415e-71	1.28466	0.197	0.097	4.25097e-67	Tumor - Cell Cycle HMG-rich	POP7
6.91348e-71	0.562043	0.714	0.679	1.91566e-66	Tumor - Cell Cycle HMG-rich	SLC25A3
7.33525e-71	-2.21707	0.036	0.165	2.03252e-66	Tumor - Cell Cycle HMG-rich	IDS
8.04564e-71	-5.01887	0.003	0.112	2.22937e-66	Tumor - Cell Cycle HMG-rich	TRAF3IP3
8.91128e-71	1.27818	0.186	0.089	2.46923e-66	Tumor - Cell Cycle HMG-rich	SNRNP25
1.25177e-70	-4.94604	0.004	0.114	3.46852e-66	Tumor - Cell Cycle HMG-rich	RORA
2.28638e-70	1.2393	0.262	0.15	6.33532e-66	Tumor - Cell Cycle HMG-rich	CENPX
3.74219e-70	-7.09621	0.001	0.108	1.03692e-65	Tumor - Cell Cycle HMG-rich	TENT5C
3.87904e-70	0.94343	0.389	0.264	1.07484e-65	Tumor - Cell Cycle HMG-rich	MRPL41
5.46515e-70	-6.87262	0.001	0.108	1.51434e-65	Tumor - Cell Cycle HMG-rich	TIGIT
6.36905e-70	-2.54417	0.039	0.168	1.7648e-65	Tumor - Cell Cycle HMG-rich	BAZ1A
6.98495e-70	2.69141	0.034	0.006	1.93546e-65	Tumor - Cell Cycle HMG-rich	SKA1
9.3159e-70	0.964523	0.425	0.303	2.58134e-65	Tumor - Cell Cycle HMG-rich	ATP5F1C
1.67404e-69	-2.88936	0.017	0.135	4.6386e-65	Tumor - Cell Cycle HMG-rich	MT-ND6
2.18436e-69	-2.38491	0.025	0.147	6.05264e-65	Tumor - Cell Cycle HMG-rich	RB1CC1
2.32085e-69	-1.52411	0.062	0.204	6.43086e-65	Tumor - Cell Cycle HMG-rich	PNN
3.04515e-69	-7.03926	0.001	0.106	8.43782e-65	Tumor - Cell Cycle HMG-rich	CCND2
3.48318e-69	-3.67813	0.008	0.12	9.65154e-65	Tumor - Cell Cycle HMG-rich	KANSL1
5.32231e-69	-2.32946	0.033	0.158	1.47476e-64	Tumor - Cell Cycle HMG-rich	WNK1
6.72669e-69	1.26649	0.167	0.077	1.8639e-64	Tumor - Cell Cycle HMG-rich	NQO1
6.79823e-69	-6.4006	0.002	0.107	1.88372e-64	Tumor - Cell Cycle HMG-rich	PTGER4
6.89051e-69	0.942926	0.173	0.079	1.90929e-64	Tumor - Cell Cycle HMG-rich	SNORC
8.18049e-69	-1.2432	0.093	0.245	2.26673e-64	Tumor - Cell Cycle HMG-rich	FAM133B
9.7725e-69	0.921808	0.403	0.28	2.70786e-64	Tumor - Cell Cycle HMG-rich	C1QBP
9.86711e-69	0.794991	0.39	0.255	2.73408e-64	Tumor - Cell Cycle HMG-rich	CKS2
1.81736e-68	-2.08669	0.036	0.164	5.03573e-64	Tumor - Cell Cycle HMG-rich	TRA2A
1.93022e-68	-0.844541	0.254	0.433	5.34844e-64	Tumor - Cell Cycle HMG-rich	CD81
2.13789e-68	1.03537	0.113	0.043	5.92389e-64	Tumor - Cell Cycle HMG-rich	TOP2A
2.21357e-68	-2.87531	0.016	0.132	6.13358e-64	Tumor - Cell Cycle HMG-rich	EML4
3.43636e-68	-3.49649	0.01	0.121	9.5218e-64	Tumor - Cell Cycle HMG-rich	ARIH1
4.13798e-68	-5.43342	0.004	0.11	1.14659e-63	Tumor - Cell Cycle HMG-rich	XIST
4.25525e-68	-2.20316	0.03	0.153	1.17909e-63	Tumor - Cell Cycle HMG-rich	WAC
4.33162e-68	-0.961236	0.219	0.391	1.20025e-63	Tumor - Cell Cycle HMG-rich	SNHG8
4.95992e-68	-1.92803	0.045	0.174	1.37434e-63	Tumor - Cell Cycle HMG-rich	DYNC1H1
5.38246e-68	1.70907	0.105	0.039	1.49143e-63	Tumor - Cell Cycle HMG-rich	RFC4
7.30092e-68	1.01085	0.339	0.217	2.02301e-63	Tumor - Cell Cycle HMG-rich	COPS6
8.94555e-68	-2.34539	0.028	0.15	2.47872e-63	Tumor - Cell Cycle HMG-rich	SEPT6
8.94782e-68	-4.48485	0.006	0.114	2.47935e-63	Tumor - Cell Cycle HMG-rich	SLC5A3
9.24919e-68	2.11445	0.056	0.015	2.56286e-63	Tumor - Cell Cycle HMG-rich	CDCA5
9.79935e-68	0.948112	0.422	0.301	2.7153e-63	Tumor - Cell Cycle HMG-rich	NDUFB1
1.71243e-67	0.774886	0.54	0.444	4.74498e-63	Tumor - Cell Cycle HMG-rich	UQCR11
2.05802e-67	1.12644	0.292	0.177	5.70257e-63	Tumor - Cell Cycle HMG-rich	FDPS
5.07452e-67	-2.76734	0.02	0.135	1.4061e-62	Tumor - Cell Cycle HMG-rich	ASH1L
5.2896e-67	0.255612	1	0.995	1.4657e-62	Tumor - Cell Cycle HMG-rich	RPL15
7.29457e-67	-1.58341	0.057	0.192	2.02125e-62	Tumor - Cell Cycle HMG-rich	BCLAF1
7.34724e-67	-3.83003	0.01	0.119	2.03585e-62	Tumor - Cell Cycle HMG-rich	PCF11
1.00244e-66	0.806682	0.486	0.383	2.77765e-62	Tumor - Cell Cycle HMG-rich	PRELID1
1.00699e-66	-2.84109	0.017	0.131	2.79028e-62	Tumor - Cell Cycle HMG-rich	AFF4
1.06589e-66	-1.64658	0.066	0.203	2.95347e-62	Tumor - Cell Cycle HMG-rich	GPSM3
1.43688e-66	-7.41013	0.001	0.103	3.98144e-62	Tumor - Cell Cycle HMG-rich	CD8A
1.66746e-66	-2.84835	0.017	0.13	4.62036e-62	Tumor - Cell Cycle HMG-rich	POLR2A
3.13977e-66	-3.47884	0.026	0.143	8.7e-62	Tumor - Cell Cycle HMG-rich	AREG
4.05544e-66	-2.86439	0.036	0.158	1.12372e-61	Tumor - Cell Cycle HMG-rich	HLA-DRB5
4.19056e-66	0.355563	0.91	0.884	1.16116e-61	Tumor - Cell Cycle HMG-rich	CFL1
4.19802e-66	-2.46355	0.024	0.141	1.16323e-61	Tumor - Cell Cycle HMG-rich	ATP2B1
8.3883e-66	1.02534	0.245	0.134	2.32431e-61	Tumor - Cell Cycle HMG-rich	SNCA
2.26715e-65	-1.64493	0.052	0.183	6.28204e-61	Tumor - Cell Cycle HMG-rich	TLN1
2.33012e-65	-0.326666	0.983	0.988	6.45652e-61	Tumor - Cell Cycle HMG-rich	FAU
2.39845e-65	-4.26762	0.005	0.108	6.64586e-61	Tumor - Cell Cycle HMG-rich	UTRN
2.58826e-65	-1.52369	0.065	0.2	7.1718e-61	Tumor - Cell Cycle HMG-rich	MPHOSPH8
2.61341e-65	0.281414	0.996	0.981	7.24151e-61	Tumor - Cell Cycle HMG-rich	RPL14
2.77453e-65	1.22647	0.215	0.114	7.68794e-61	Tumor - Cell Cycle HMG-rich	EEF1E1
2.98817e-65	-1.17983	0.087	0.232	8.27992e-61	Tumor - Cell Cycle HMG-rich	SF3B1
4.05704e-65	0.678038	0.583	0.503	1.12417e-60	Tumor - Cell Cycle HMG-rich	GPX4
4.36922e-65	-6.37748	0.008	0.112	1.21067e-60	Tumor - Cell Cycle HMG-rich	CCL3
4.95938e-65	-3.1721	0.013	0.122	1.37419e-60	Tumor - Cell Cycle HMG-rich	SERINC1
6.29579e-65	0.797189	0.478	0.369	1.7445e-60	Tumor - Cell Cycle HMG-rich	SF3B6
6.8548e-65	-3.36243	0.01	0.116	1.8994e-60	Tumor - Cell Cycle HMG-rich	SLFN5
6.87164e-65	0.962162	0.351	0.232	1.90406e-60	Tumor - Cell Cycle HMG-rich	PDCD5
7.49449e-65	1.45748	0.115	0.045	2.07665e-60	Tumor - Cell Cycle HMG-rich	STXBP6
7.82415e-65	3.07803	0.027	0.004	2.16799e-60	Tumor - Cell Cycle HMG-rich	VCX
8.38883e-65	-2.8733	0.018	0.129	2.32446e-60	Tumor - Cell Cycle HMG-rich	ATM
8.69097e-65	0.77832	0.509	0.407	2.40818e-60	Tumor - Cell Cycle HMG-rich	GNG5
1.07686e-64	1.31502	0.218	0.117	2.98388e-60	Tumor - Cell Cycle HMG-rich	CISD1
1.20186e-64	-2.25202	0.029	0.147	3.33025e-60	Tumor - Cell Cycle HMG-rich	DDX6
1.59342e-64	-3.91374	0.008	0.113	4.4152e-60	Tumor - Cell Cycle HMG-rich	NFAT5
1.82568e-64	-1.47025	0.08	0.219	5.05877e-60	Tumor - Cell Cycle HMG-rich	NFE2L2
2.1516e-64	-4.64371	0.003	0.104	5.96187e-60	Tumor - Cell Cycle HMG-rich	VPS13C
2.1713e-64	1.46772	0.132	0.056	6.01646e-60	Tumor - Cell Cycle HMG-rich	C3orf14
2.26279e-64	0.857582	0.44	0.328	6.26995e-60	Tumor - Cell Cycle HMG-rich	NDUFV2
2.26575e-64	1.16681	0.231	0.127	6.27816e-60	Tumor - Cell Cycle HMG-rich	COPRS
2.92518e-64	0.901539	0.449	0.341	8.10539e-60	Tumor - Cell Cycle HMG-rich	CBX3
2.97495e-64	-3.2928	0.01	0.115	8.24328e-60	Tumor - Cell Cycle HMG-rich	CDK13
3.65209e-64	1.18749	0.216	0.115	1.01196e-59	Tumor - Cell Cycle HMG-rich	CHCHD3
4.93506e-64	-2.0582	0.045	0.17	1.36746e-59	Tumor - Cell Cycle HMG-rich	CHMP1B
5.93572e-64	-2.28101	0.034	0.153	1.64473e-59	Tumor - Cell Cycle HMG-rich	CITED2
6.93552e-64	-4.28743	0.015	0.122	1.92176e-59	Tumor - Cell Cycle HMG-rich	CD83
8.24419e-64	0.719673	0.448	0.327	2.28438e-59	Tumor - Cell Cycle HMG-rich	ELOC
1.09597e-63	1.16014	0.209	0.109	3.03681e-59	Tumor - Cell Cycle HMG-rich	PAFAH1B3
1.40739e-63	0.945722	0.346	0.227	3.89975e-59	Tumor - Cell Cycle HMG-rich	NDUFAF3
1.52717e-63	-3.33795	0.011	0.116	4.23164e-59	Tumor - Cell Cycle HMG-rich	KLF13
1.6139e-63	0.995689	0.359	0.246	4.47196e-59	Tumor - Cell Cycle HMG-rich	CCT5
1.69408e-63	-1.11047	0.103	0.251	4.69413e-59	Tumor - Cell Cycle HMG-rich	EIF3A
1.73298e-63	0.772513	0.5	0.401	4.80191e-59	Tumor - Cell Cycle HMG-rich	NEDD8
2.45152e-63	-3.19412	0.013	0.119	6.79292e-59	Tumor - Cell Cycle HMG-rich	VPS37B
3.07978e-63	-2.04581	0.035	0.154	8.53377e-59	Tumor - Cell Cycle HMG-rich	YTHDC1
3.13616e-63	-1.23487	0.133	0.285	8.68999e-59	Tumor - Cell Cycle HMG-rich	RSRC2
3.47228e-63	-6.1276	0.002	0.099	9.62135e-59	Tumor - Cell Cycle HMG-rich	LAT
3.54174e-63	-4.93732	0.003	0.103	9.81381e-59	Tumor - Cell Cycle HMG-rich	GLIPR1
4.05202e-63	0.898573	0.37	0.252	1.12277e-58	Tumor - Cell Cycle HMG-rich	BANF1
5.84637e-63	-1.71629	0.086	0.222	1.61997e-58	Tumor - Cell Cycle HMG-rich	ATF3
7.28354e-63	-3.52508	0.009	0.113	2.0182e-58	Tumor - Cell Cycle HMG-rich	CRIP1
1.02396e-62	-3.21153	0.016	0.123	2.8373e-58	Tumor - Cell Cycle HMG-rich	APOBEC3G
1.04054e-62	0.842132	0.465	0.36	2.88324e-58	Tumor - Cell Cycle HMG-rich	YWHAE
1.19253e-62	-5.80125	0.001	0.098	3.30437e-58	Tumor - Cell Cycle HMG-rich	AKNA
1.87563e-62	-7.50085	0	0.096	5.19717e-58	Tumor - Cell Cycle HMG-rich	SYTL3
2.69452e-62	-5.92673	0.001	0.097	7.46625e-58	Tumor - Cell Cycle HMG-rich	IKZF3
3.1813e-62	1.00656	0.252	0.143	8.81507e-58	Tumor - Cell Cycle HMG-rich	AKR1B1
4.72161e-62	0.971701	0.351	0.236	1.30831e-57	Tumor - Cell Cycle HMG-rich	PSMB2
5.39639e-62	1.16378	0.121	0.05	1.49529e-57	Tumor - Cell Cycle HMG-rich	BX322234.2
6.1982e-62	-3.90395	0.006	0.106	1.71746e-57	Tumor - Cell Cycle HMG-rich	KDM2A
6.22044e-62	-1.81621	0.043	0.164	1.72362e-57	Tumor - Cell Cycle HMG-rich	ROCK1
6.43945e-62	-2.02806	0.029	0.143	1.78431e-57	Tumor - Cell Cycle HMG-rich	ADAR
9.97473e-62	-1.72957	0.053	0.178	2.7639e-57	Tumor - Cell Cycle HMG-rich	NSD3
1.25703e-61	-1.63212	0.075	0.205	3.4831e-57	Tumor - Cell Cycle HMG-rich	PPP1R2
1.46329e-61	0.872568	0.399	0.284	4.05462e-57	Tumor - Cell Cycle HMG-rich	NDUFAB1
1.8615e-61	0.969265	0.456	0.346	5.15804e-57	Tumor - Cell Cycle HMG-rich	NDUFC2
2.57434e-61	0.820362	0.446	0.332	7.13325e-57	Tumor - Cell Cycle HMG-rich	EIF5A
2.64073e-61	-1.77454	0.072	0.201	7.31721e-57	Tumor - Cell Cycle HMG-rich	RHOB
2.78485e-61	1.24215	0.189	0.097	7.71654e-57	Tumor - Cell Cycle HMG-rich	SKA2
2.9133e-61	1.4993	0.084	0.029	8.07245e-57	Tumor - Cell Cycle HMG-rich	CDC20
3.21359e-61	0.807318	0.458	0.351	8.90454e-57	Tumor - Cell Cycle HMG-rich	NDUFB10
3.72611e-61	-1.86716	0.097	0.23	1.03247e-56	Tumor - Cell Cycle HMG-rich	PMAIP1
4.08609e-61	0.772565	0.488	0.382	1.13221e-56	Tumor - Cell Cycle HMG-rich	NUCKS1
5.46047e-61	-1.98699	0.099	0.231	1.51304e-56	Tumor - Cell Cycle HMG-rich	EGR1
5.75448e-61	-4.70097	0.004	0.101	1.59451e-56	Tumor - Cell Cycle HMG-rich	RIPOR2
1.03277e-60	-1.38775	0.071	0.203	2.86172e-56	Tumor - Cell Cycle HMG-rich	DHX36
1.30756e-60	0.974342	0.336	0.221	3.62312e-56	Tumor - Cell Cycle HMG-rich	TXNL4A
1.47042e-60	-2.92463	0.014	0.118	4.0744e-56	Tumor - Cell Cycle HMG-rich	OGA
1.86031e-60	1.37005	0.125	0.053	5.15474e-56	Tumor - Cell Cycle HMG-rich	CDK2
2.08488e-60	-2.75413	0.017	0.122	5.77699e-56	Tumor - Cell Cycle HMG-rich	NIPBL
2.1164e-60	1.75627	0.08	0.027	5.86432e-56	Tumor - Cell Cycle HMG-rich	CLSPN
3.23403e-60	1.13481	0.244	0.14	8.96119e-56	Tumor - Cell Cycle HMG-rich	FKBP3
3.73726e-60	1.04457	0.242	0.137	1.03556e-55	Tumor - Cell Cycle HMG-rich	RAB32
5.72234e-60	-4.87284	0.003	0.097	1.5856e-55	Tumor - Cell Cycle HMG-rich	LCP2
6.1769e-60	-6.91464	0.001	0.093	1.71156e-55	Tumor - Cell Cycle HMG-rich	CTSW
6.19915e-60	-1.6914	0.045	0.165	1.71772e-55	Tumor - Cell Cycle HMG-rich	PRPF4B
7.26959e-60	1.29008	0.175	0.088	2.01433e-55	Tumor - Cell Cycle HMG-rich	MZT1
9.74796e-60	-2.39768	0.024	0.132	2.70106e-55	Tumor - Cell Cycle HMG-rich	SPTBN1
1.22538e-59	-2.31591	0.056	0.177	3.39541e-55	Tumor - Cell Cycle HMG-rich	CEBPD
1.33004e-59	-4.87398	0.006	0.102	3.6854e-55	Tumor - Cell Cycle HMG-rich	BASP1
1.37174e-59	-1.05208	0.135	0.281	3.80097e-55	Tumor - Cell Cycle HMG-rich	PSMB9
1.43978e-59	1.16998	0.203	0.108	3.98949e-55	Tumor - Cell Cycle HMG-rich	MRPL17
2.24796e-59	1.007	0.269	0.16	6.22888e-55	Tumor - Cell Cycle HMG-rich	MRPS15
2.38368e-59	-2.76738	0.016	0.119	6.60494e-55	Tumor - Cell Cycle HMG-rich	ZBTB7A
2.49512e-59	-2.39428	0.023	0.129	6.91373e-55	Tumor - Cell Cycle HMG-rich	FNBP4
2.59937e-59	-2.9975	0.012	0.112	7.2026e-55	Tumor - Cell Cycle HMG-rich	ARID5A
2.73432e-59	0.727961	0.483	0.371	7.57653e-55	Tumor - Cell Cycle HMG-rich	FKBP1A
4.008e-59	-2.16865	0.045	0.16	1.11058e-54	Tumor - Cell Cycle HMG-rich	METRNL
4.14943e-59	-4.33	0.005	0.1	1.14976e-54	Tumor - Cell Cycle HMG-rich	AC058791.1
4.47939e-59	1.36276	0.153	0.073	1.24119e-54	Tumor - Cell Cycle HMG-rich	TFDP1
5.70814e-59	-2.14207	0.029	0.139	1.58167e-54	Tumor - Cell Cycle HMG-rich	CDKN1B
6.18391e-59	-5.48195	0.002	0.093	1.7135e-54	Tumor - Cell Cycle HMG-rich	IL10RA
6.65582e-59	1.7845	0.096	0.036	1.84426e-54	Tumor - Cell Cycle HMG-rich	LINC01287
8.03224e-59	1.02397	0.253	0.147	2.22565e-54	Tumor - Cell Cycle HMG-rich	NAXE
8.1532e-59	-8.27177	0	0.091	2.25917e-54	Tumor - Cell Cycle HMG-rich	IFNG
8.46442e-59	-1.80052	0.044	0.161	2.34541e-54	Tumor - Cell Cycle HMG-rich	ICAM3
9.13715e-59	1.38473	0.14	0.064	2.53181e-54	Tumor - Cell Cycle HMG-rich	PFN2
1.01467e-58	-3.88687	0.008	0.103	2.81154e-54	Tumor - Cell Cycle HMG-rich	SPEN
1.15528e-58	-8.29569	0	0.09	3.20118e-54	Tumor - Cell Cycle HMG-rich	AC016831.5
1.33641e-58	0.937785	0.372	0.26	3.70305e-54	Tumor - Cell Cycle HMG-rich	ROMO1
1.34044e-58	1.69349	0.067	0.021	3.71423e-54	Tumor - Cell Cycle HMG-rich	CENPA
1.45496e-58	-3.8611	0.006	0.1	4.03154e-54	Tumor - Cell Cycle HMG-rich	AC020916.1
1.47911e-58	-4.39833	0.005	0.099	4.09848e-54	Tumor - Cell Cycle HMG-rich	GBP5
1.48093e-58	-3.20078	0.018	0.12	4.10351e-54	Tumor - Cell Cycle HMG-rich	HEXIM1
1.60764e-58	-6.35245	0.004	0.096	4.45462e-54	Tumor - Cell Cycle HMG-rich	GZMB
1.98155e-58	-2.58703	0.019	0.123	5.49067e-54	Tumor - Cell Cycle HMG-rich	SKIL
2.10557e-58	-0.843475	0.167	0.323	5.83434e-54	Tumor - Cell Cycle HMG-rich	PDIA3
2.12444e-58	2.24831	0.044	0.011	5.88662e-54	Tumor - Cell Cycle HMG-rich	MELK
2.35388e-58	-3.64346	0.008	0.104	6.52236e-54	Tumor - Cell Cycle HMG-rich	PCSK7
2.95124e-58	-6.99104	0.001	0.091	8.17758e-54	Tumor - Cell Cycle HMG-rich	TNFSF10
3.22018e-58	-2.41638	0.019	0.123	8.92279e-54	Tumor - Cell Cycle HMG-rich	SP110
3.93198e-58	-2.45368	0.027	0.134	1.08951e-53	Tumor - Cell Cycle HMG-rich	IRS2
4.07363e-58	0.254043	0.997	0.975	1.12876e-53	Tumor - Cell Cycle HMG-rich	RPS5
4.49479e-58	1.13209	0.212	0.116	1.24546e-53	Tumor - Cell Cycle HMG-rich	GCSH
5.99871e-58	-6.76771	0.001	0.09	1.66218e-53	Tumor - Cell Cycle HMG-rich	PTPN22
6.05335e-58	-2.70891	0.036	0.146	1.67732e-53	Tumor - Cell Cycle HMG-rich	ID3
6.09721e-58	0.654025	0.592	0.513	1.68948e-53	Tumor - Cell Cycle HMG-rich	SDCBP
6.6602e-58	-3.38476	0.013	0.112	1.84548e-53	Tumor - Cell Cycle HMG-rich	MAF
6.9347e-58	1.40353	0.142	0.066	1.92154e-53	Tumor - Cell Cycle HMG-rich	PHGDH
8.35071e-58	0.440191	0.789	0.731	2.3139e-53	Tumor - Cell Cycle HMG-rich	SLC25A6
9.34318e-58	-5.87338	0.002	0.092	2.5889e-53	Tumor - Cell Cycle HMG-rich	LAG3
1.26276e-57	-3.98025	0.006	0.1	3.49897e-53	Tumor - Cell Cycle HMG-rich	PER1
1.26394e-57	0.811238	0.448	0.344	3.50226e-53	Tumor - Cell Cycle HMG-rich	NDUFB7
1.31689e-57	1.10742	0.242	0.141	3.64897e-53	Tumor - Cell Cycle HMG-rich	MEA1
1.41127e-57	-2.24899	0.037	0.147	3.9105e-53	Tumor - Cell Cycle HMG-rich	SPAG9
1.72743e-57	-8.57616	0	0.088	4.78654e-53	Tumor - Cell Cycle HMG-rich	NCF1
1.90384e-57	-3.89412	0.006	0.1	5.27535e-53	Tumor - Cell Cycle HMG-rich	PPP1R15B
2.11161e-57	-2.6185	0.019	0.121	5.85106e-53	Tumor - Cell Cycle HMG-rich	MDM4
2.13016e-57	-4.95762	0.003	0.093	5.90245e-53	Tumor - Cell Cycle HMG-rich	PRKCH
2.30083e-57	-6.34641	0.001	0.09	6.37537e-53	Tumor - Cell Cycle HMG-rich	BCL11B
2.42675e-57	0.9886	0.318	0.209	6.72429e-53	Tumor - Cell Cycle HMG-rich	STMP1
2.43341e-57	0.262609	0.982	0.946	6.74274e-53	Tumor - Cell Cycle HMG-rich	RPL23
2.62029e-57	-5.87968	0.002	0.091	7.26056e-53	Tumor - Cell Cycle HMG-rich	GZMM
2.92931e-57	0.141412	0.147	0.067	8.11684e-53	Tumor - Cell Cycle HMG-rich	PAEP
3.13894e-57	-0.939253	0.218	0.375	8.69769e-53	Tumor - Cell Cycle HMG-rich	SQSTM1
4.15965e-57	-2.96712	0.014	0.111	1.1526e-52	Tumor - Cell Cycle HMG-rich	USP34
4.24074e-57	-6.71385	0.001	0.089	1.17507e-52	Tumor - Cell Cycle HMG-rich	PRF1
5.34605e-57	-2.8586	0.013	0.11	1.48134e-52	Tumor - Cell Cycle HMG-rich	PAG1
5.50806e-57	-0.269849	1	0.998	1.52623e-52	Tumor - Cell Cycle HMG-rich	RPL10
7.61884e-57	1.13439	0.192	0.101	2.1111e-52	Tumor - Cell Cycle HMG-rich	QPCT
7.72201e-57	-6.19102	0.001	0.089	2.13969e-52	Tumor - Cell Cycle HMG-rich	ARHGAP30
7.73328e-57	1.25383	0.157	0.076	2.14281e-52	Tumor - Cell Cycle HMG-rich	DERA
1.02284e-56	1.17949	0.188	0.098	2.83418e-52	Tumor - Cell Cycle HMG-rich	SCCPDH
1.04197e-56	-2.59338	0.019	0.12	2.88719e-52	Tumor - Cell Cycle HMG-rich	ARHGEF1
1.08769e-56	2.25447	0.044	0.011	3.01389e-52	Tumor - Cell Cycle HMG-rich	TRIP13
1.67287e-56	-1.02951	0.143	0.289	4.63535e-52	Tumor - Cell Cycle HMG-rich	HNRNPH1
1.76879e-56	-3.44085	0.008	0.102	4.90115e-52	Tumor - Cell Cycle HMG-rich	PLEC
1.78656e-56	-7.54172	0.002	0.09	4.95039e-52	Tumor - Cell Cycle HMG-rich	TYROBP
1.97239e-56	1.77221	0.067	0.022	5.4653e-52	Tumor - Cell Cycle HMG-rich	CCNA2
2.60137e-56	0.666614	0.452	0.33	7.20815e-52	Tumor - Cell Cycle HMG-rich	MARCKSL1
3.61322e-56	0.89941	0.312	0.201	1.00119e-51	Tumor - Cell Cycle HMG-rich	NDUFAF8
4.02664e-56	-4.93853	0.016	0.113	1.11574e-51	Tumor - Cell Cycle HMG-rich	FN1
4.83256e-56	-1.07064	0.107	0.244	1.33905e-51	Tumor - Cell Cycle HMG-rich	ACTR2
4.87899e-56	1.57958	0.095	0.037	1.35192e-51	Tumor - Cell Cycle HMG-rich	NUDT8
5.12114e-56	-1.78548	0.037	0.148	1.41902e-51	Tumor - Cell Cycle HMG-rich	HBP1
5.33342e-56	0.925812	0.329	0.218	1.47784e-51	Tumor - Cell Cycle HMG-rich	TOMM22
5.7058e-56	0.876851	0.344	0.232	1.58102e-51	Tumor - Cell Cycle HMG-rich	NHP2
6.29063e-56	-2.14461	0.025	0.128	1.74307e-51	Tumor - Cell Cycle HMG-rich	KDM5A
6.40266e-56	-3.25466	0.011	0.106	1.77411e-51	Tumor - Cell Cycle HMG-rich	SPTY2D1
1.06782e-55	-4.74058	0.003	0.092	2.95883e-51	Tumor - Cell Cycle HMG-rich	CBLB
1.11672e-55	-3.72648	0.007	0.098	3.09431e-51	Tumor - Cell Cycle HMG-rich	SAMHD1
1.25069e-55	1.57126	0.106	0.043	3.46554e-51	Tumor - Cell Cycle HMG-rich	FEN1
1.29871e-55	-8.2865	0	0.086	3.5986e-51	Tumor - Cell Cycle HMG-rich	GPR65
1.41847e-55	-1.50753	0.065	0.185	3.93045e-51	Tumor - Cell Cycle HMG-rich	PDCD4
1.52954e-55	-1.48947	0.076	0.202	4.23819e-51	Tumor - Cell Cycle HMG-rich	XBP1
2.20512e-55	-1.19517	0.102	0.234	6.11016e-51	Tumor - Cell Cycle HMG-rich	LUC7L3
2.878e-55	-2.22303	0.085	0.209	7.97465e-51	Tumor - Cell Cycle HMG-rich	GADD45A
3.08586e-55	-0.544239	0.896	0.93	8.55061e-51	Tumor - Cell Cycle HMG-rich	UBC
3.11569e-55	-1.6218	0.053	0.168	8.63328e-51	Tumor - Cell Cycle HMG-rich	WIPF1
3.33551e-55	-1.57789	0.13	0.261	9.24237e-51	Tumor - Cell Cycle HMG-rich	CEBPB
3.34312e-55	-1.60686	0.046	0.158	9.26345e-51	Tumor - Cell Cycle HMG-rich	TAP1
3.59583e-55	0.92809	0.328	0.219	9.96369e-51	Tumor - Cell Cycle HMG-rich	MRPL52
3.62578e-55	-2.34809	0.028	0.131	1.00467e-50	Tumor - Cell Cycle HMG-rich	DNAJB4
3.92458e-55	-2.20208	0.033	0.138	1.08746e-50	Tumor - Cell Cycle HMG-rich	BHLHE40
4.13122e-55	-1.10023	0.119	0.255	1.14472e-50	Tumor - Cell Cycle HMG-rich	MSN
4.60861e-55	-1.80306	0.04	0.15	1.277e-50	Tumor - Cell Cycle HMG-rich	IRF2BP2
5.40697e-55	-1.18978	0.09	0.218	1.49822e-50	Tumor - Cell Cycle HMG-rich	TERF2IP
6.13814e-55	-3.94956	0.007	0.097	1.70082e-50	Tumor - Cell Cycle HMG-rich	MAP3K8
6.21132e-55	0.822625	0.469	0.37	1.7211e-50	Tumor - Cell Cycle HMG-rich	RPL22L1
6.76201e-55	-2.72507	0.014	0.11	1.87369e-50	Tumor - Cell Cycle HMG-rich	RANBP2
7.93773e-55	-3.4861	0.008	0.099	2.19947e-50	Tumor - Cell Cycle HMG-rich	FAM53C
8.91777e-55	-4.86309	0.003	0.09	2.47103e-50	Tumor - Cell Cycle HMG-rich	NR4A3
9.29916e-55	0.396039	0.795	0.766	2.5767e-50	Tumor - Cell Cycle HMG-rich	HNRNPA2B1
9.49873e-55	-2.79311	0.014	0.108	2.632e-50	Tumor - Cell Cycle HMG-rich	GLG1
9.92863e-55	-8.49819	0	0.085	2.75112e-50	Tumor - Cell Cycle HMG-rich	GZMK
1.07513e-54	-2.77372	0.016	0.112	2.97906e-50	Tumor - Cell Cycle HMG-rich	PUM1
1.32124e-54	-2.72855	0.014	0.109	3.66102e-50	Tumor - Cell Cycle HMG-rich	RBM5
1.34621e-54	-0.548253	0.306	0.488	3.7302e-50	Tumor - Cell Cycle HMG-rich	CIRBP
1.49551e-54	-4.03588	0.006	0.094	4.14392e-50	Tumor - Cell Cycle HMG-rich	APOL6
1.61142e-54	-1.53105	0.05	0.164	4.46508e-50	Tumor - Cell Cycle HMG-rich	SP100
1.64633e-54	0.626297	0.59	0.516	4.56181e-50	Tumor - Cell Cycle HMG-rich	RPS27L
1.7905e-54	-6.46503	0.001	0.085	4.96131e-50	Tumor - Cell Cycle HMG-rich	WAS
1.9527e-54	1.10933	0.221	0.126	5.41073e-50	Tumor - Cell Cycle HMG-rich	MTCH2
3.04028e-54	0.919595	0.342	0.233	8.42432e-50	Tumor - Cell Cycle HMG-rich	NDUFS8
3.34478e-54	1.71764	0.069	0.023	9.26805e-50	Tumor - Cell Cycle HMG-rich	CDT1
3.39147e-54	1.12006	0.185	0.097	9.39744e-50	Tumor - Cell Cycle HMG-rich	RAB38
3.81436e-54	0.738557	0.476	0.375	1.05692e-49	Tumor - Cell Cycle HMG-rich	CLTA
4.03986e-54	-6.01857	0.001	0.086	1.1194e-49	Tumor - Cell Cycle HMG-rich	RASGEF1B
4.65419e-54	-2.12453	0.023	0.123	1.28963e-49	Tumor - Cell Cycle HMG-rich	BDP1
4.79197e-54	-2.81795	0.014	0.108	1.32781e-49	Tumor - Cell Cycle HMG-rich	SUN2
5.21115e-54	0.91846	0.297	0.189	1.44396e-49	Tumor - Cell Cycle HMG-rich	DNPH1
5.4106e-54	0.910019	0.348	0.239	1.49922e-49	Tumor - Cell Cycle HMG-rich	LAMTOR2
5.41662e-54	1.45081	0.128	0.058	1.50089e-49	Tumor - Cell Cycle HMG-rich	ACYP1
5.63118e-54	-3.15263	0.011	0.102	1.56034e-49	Tumor - Cell Cycle HMG-rich	ANKRD44
5.85818e-54	-3.57083	0.008	0.097	1.62324e-49	Tumor - Cell Cycle HMG-rich	TGFBR2
7.24238e-54	0.401428	0.836	0.824	2.00679e-49	Tumor - Cell Cycle HMG-rich	SRP14
8.09482e-54	-2.69705	0.015	0.109	2.24299e-49	Tumor - Cell Cycle HMG-rich	PTPN6
8.67913e-54	-2.4785	0.02	0.117	2.4049e-49	Tumor - Cell Cycle HMG-rich	PHF3
9.469e-54	-4.81169	0.002	0.087	2.62377e-49	Tumor - Cell Cycle HMG-rich	TRIM22
9.61786e-54	-1.6493	0.048	0.159	2.66501e-49	Tumor - Cell Cycle HMG-rich	GRB2
1.05963e-53	-2.81878	0.015	0.109	2.93613e-49	Tumor - Cell Cycle HMG-rich	SETX
1.43131e-53	-1.32037	0.066	0.185	3.96601e-49	Tumor - Cell Cycle HMG-rich	CHD4
1.5599e-53	-1.17814	0.087	0.213	4.32234e-49	Tumor - Cell Cycle HMG-rich	TAF7
1.80048e-53	-3.01132	0.014	0.106	4.98894e-49	Tumor - Cell Cycle HMG-rich	MAP3K2
1.93234e-53	-2.31054	0.023	0.121	5.35432e-49	Tumor - Cell Cycle HMG-rich	TACC1
2.38903e-53	0.209761	0.999	0.987	6.61975e-49	Tumor - Cell Cycle HMG-rich	RPL23A
2.96711e-53	-2.48604	0.043	0.151	8.22156e-49	Tumor - Cell Cycle HMG-rich	NDRG1
3.05711e-53	1.16524	0.17	0.087	8.47093e-49	Tumor - Cell Cycle HMG-rich	ACOT7
3.70408e-53	-1.09167	0.095	0.223	1.02636e-48	Tumor - Cell Cycle HMG-rich	ACTN4
6.12697e-53	0.768028	0.462	0.369	1.69772e-48	Tumor - Cell Cycle HMG-rich	ATP5PO
7.34349e-53	0.925965	0.344	0.239	2.03481e-48	Tumor - Cell Cycle HMG-rich	TMEM14B
7.43597e-53	1.06836	0.248	0.15	2.06043e-48	Tumor - Cell Cycle HMG-rich	PSMC3
8.21198e-53	-3.02065	0.013	0.104	2.27546e-48	Tumor - Cell Cycle HMG-rich	CEP350
9.84233e-53	-6.49538	0.001	0.083	2.72721e-48	Tumor - Cell Cycle HMG-rich	BIN2
1.05806e-52	-2.91558	0.013	0.104	2.93177e-48	Tumor - Cell Cycle HMG-rich	RAB8B
1.08465e-52	-1.00543	0.093	0.222	3.00546e-48	Tumor - Cell Cycle HMG-rich	TPR
1.11869e-52	-6.60941	0.002	0.084	3.09979e-48	Tumor - Cell Cycle HMG-rich	GZMH
1.36607e-52	-7.29472	0	0.082	3.78526e-48	Tumor - Cell Cycle HMG-rich	SELL
1.66415e-52	-2.14276	0.025	0.123	4.61119e-48	Tumor - Cell Cycle HMG-rich	DNAJB9
1.79465e-52	-2.54219	0.018	0.112	4.9728e-48	Tumor - Cell Cycle HMG-rich	GABARAPL1
1.90063e-52	-1.56423	0.056	0.168	5.26645e-48	Tumor - Cell Cycle HMG-rich	STAT1
2.49073e-52	-3.66017	0.006	0.092	6.90157e-48	Tumor - Cell Cycle HMG-rich	ARHGAP45
2.53366e-52	-1.0663	0.108	0.239	7.02052e-48	Tumor - Cell Cycle HMG-rich	CANX
2.8027e-52	-3.99021	0.005	0.09	7.766e-48	Tumor - Cell Cycle HMG-rich	PRMT9
2.90339e-52	-3.03931	0.027	0.124	8.04499e-48	Tumor - Cell Cycle HMG-rich	KLF4
3.27822e-52	0.961592	0.317	0.213	9.08362e-48	Tumor - Cell Cycle HMG-rich	VPS29
3.31927e-52	-3.29504	0.01	0.098	9.19735e-48	Tumor - Cell Cycle HMG-rich	OFD1
3.67755e-52	-3.88281	0.006	0.092	1.01901e-47	Tumor - Cell Cycle HMG-rich	ZC3H12A
3.90747e-52	-3.00214	0.01	0.098	1.08272e-47	Tumor - Cell Cycle HMG-rich	ITSN2
4.95641e-52	-3.23206	0.008	0.095	1.37337e-47	Tumor - Cell Cycle HMG-rich	EMB
5.67644e-52	-7.12274	0	0.081	1.57288e-47	Tumor - Cell Cycle HMG-rich	SIT1
7.80871e-52	0.74078	0.373	0.262	2.16372e-47	Tumor - Cell Cycle HMG-rich	NENF
7.91856e-52	-2.68949	0.017	0.109	2.19415e-47	Tumor - Cell Cycle HMG-rich	RILPL2
8.10636e-52	-6.13856	0.001	0.082	2.24619e-47	Tumor - Cell Cycle HMG-rich	ITGA4
8.303e-52	-2.07678	0.036	0.138	2.30068e-47	Tumor - Cell Cycle HMG-rich	SNHG12
9.17629e-52	-6.49522	0.001	0.082	2.54266e-47	Tumor - Cell Cycle HMG-rich	HOPX
1.05142e-51	-2.60823	0.016	0.107	2.91338e-47	Tumor - Cell Cycle HMG-rich	SMARCA2
1.08161e-51	0.809899	0.422	0.32	2.99702e-47	Tumor - Cell Cycle HMG-rich	PSMB3
1.2527e-51	-2.64754	0.015	0.106	3.47111e-47	Tumor - Cell Cycle HMG-rich	TRIM38
1.27399e-51	-2.71734	0.016	0.107	3.5301e-47	Tumor - Cell Cycle HMG-rich	SERPINB9
1.30603e-51	-2.74339	0.014	0.104	3.61888e-47	Tumor - Cell Cycle HMG-rich	KMT2C
1.39593e-51	-1.9982	0.026	0.123	3.86797e-47	Tumor - Cell Cycle HMG-rich	SERINC3
1.86051e-51	-5.71777	0.003	0.086	5.15527e-47	Tumor - Cell Cycle HMG-rich	ETS2
2.42622e-51	-6.40939	0.001	0.081	6.72281e-47	Tumor - Cell Cycle HMG-rich	RASSF5
2.5259e-51	-3.96512	0.019	0.111	6.99901e-47	Tumor - Cell Cycle HMG-rich	HSPA6
2.54374e-51	-2.91975	0.017	0.108	7.04844e-47	Tumor - Cell Cycle HMG-rich	GBP1
2.66704e-51	-2.40668	0.022	0.116	7.39009e-47	Tumor - Cell Cycle HMG-rich	NSMCE3
2.69833e-51	-2.772	0.012	0.1	7.47681e-47	Tumor - Cell Cycle HMG-rich	ATF7IP
3.1321e-51	1.21452	0.162	0.083	8.67873e-47	Tumor - Cell Cycle HMG-rich	PSMG1
3.67638e-51	-1.96706	0.025	0.122	1.01869e-46	Tumor - Cell Cycle HMG-rich	TMF1
3.69496e-51	-5.28449	0.002	0.082	1.02384e-46	Tumor - Cell Cycle HMG-rich	VSIR
3.94185e-51	0.217205	1	0.989	1.09225e-46	Tumor - Cell Cycle HMG-rich	RPS7
4.22752e-51	-6.18987	0.001	0.081	1.1714e-46	Tumor - Cell Cycle HMG-rich	ELL2
4.31116e-51	0.865732	0.385	0.286	1.19458e-46	Tumor - Cell Cycle HMG-rich	AURKAIP1
5.04329e-51	-3.2285	0.01	0.097	1.39745e-46	Tumor - Cell Cycle HMG-rich	ATXN1
5.2829e-51	-6.4403	0.001	0.08	1.46384e-46	Tumor - Cell Cycle HMG-rich	ARHGAP9
5.29988e-51	-1.01107	0.112	0.243	1.46854e-46	Tumor - Cell Cycle HMG-rich	DDX21
5.70618e-51	-0.850612	0.132	0.27	1.58112e-46	Tumor - Cell Cycle HMG-rich	SRSF11
8.31614e-51	0.343253	0.31	0.195	2.30432e-46	Tumor - Cell Cycle HMG-rich	CCND1
9.04683e-51	-7.96653	0	0.078	2.50679e-46	Tumor - Cell Cycle HMG-rich	RASAL3
9.43371e-51	-3.42684	0.008	0.093	2.61399e-46	Tumor - Cell Cycle HMG-rich	ZBTB1
1.17634e-50	-2.13007	0.02	0.113	3.25953e-46	Tumor - Cell Cycle HMG-rich	ARID4A
1.45162e-50	0.927383	0.343	0.242	4.02229e-46	Tumor - Cell Cycle HMG-rich	MRPL57
1.4539e-50	1.06666	0.232	0.138	4.02862e-46	Tumor - Cell Cycle HMG-rich	TIMM10
1.48498e-50	-0.428715	0.379	0.569	4.11474e-46	Tumor - Cell Cycle HMG-rich	CCNI
1.78764e-50	-1.05516	0.096	0.221	4.95336e-46	Tumor - Cell Cycle HMG-rich	SERTAD1
1.87974e-50	1.04596	0.253	0.156	5.20856e-46	Tumor - Cell Cycle HMG-rich	VDAC3
1.88605e-50	-3.16317	0.009	0.094	5.22607e-46	Tumor - Cell Cycle HMG-rich	CYTH1
1.90331e-50	-1.93255	0.034	0.134	5.27389e-46	Tumor - Cell Cycle HMG-rich	MXD4
2.21165e-50	1.02866	0.241	0.145	6.12827e-46	Tumor - Cell Cycle HMG-rich	UFD1
2.39977e-50	-0.919607	0.107	0.237	6.64953e-46	Tumor - Cell Cycle HMG-rich	UBXN4
2.53958e-50	-3.41465	0.008	0.091	7.03693e-46	Tumor - Cell Cycle HMG-rich	NFKB2
2.72386e-50	0.916064	0.344	0.242	7.54754e-46	Tumor - Cell Cycle HMG-rich	LSM8
2.9969e-50	-1.49431	0.06	0.171	8.30411e-46	Tumor - Cell Cycle HMG-rich	CHORDC1
3.12598e-50	-4.95538	0.006	0.089	8.66177e-46	Tumor - Cell Cycle HMG-rich	DST
3.57187e-50	-1.621	0.043	0.146	9.89728e-46	Tumor - Cell Cycle HMG-rich	NORAD
3.62928e-50	-1.65303	0.056	0.163	1.00564e-45	Tumor - Cell Cycle HMG-rich	LYST
4.34204e-50	0.60509	0.233	0.133	1.20314e-45	Tumor - Cell Cycle HMG-rich	MIA
4.61835e-50	0.902241	0.362	0.259	1.2797e-45	Tumor - Cell Cycle HMG-rich	KDELR2
5.95601e-50	0.235298	0.995	0.984	1.65035e-45	Tumor - Cell Cycle HMG-rich	RPL24
6.25122e-50	-0.984661	0.127	0.257	1.73215e-45	Tumor - Cell Cycle HMG-rich	SLC3A2
6.68394e-50	-6.04024	0.001	0.079	1.85205e-45	Tumor - Cell Cycle HMG-rich	ITGAL
7.23193e-50	-3.37688	0.009	0.093	2.00389e-45	Tumor - Cell Cycle HMG-rich	RNF149
7.57697e-50	1.08904	0.189	0.103	2.0995e-45	Tumor - Cell Cycle HMG-rich	MCUR1
1.19155e-49	-3.60086	0.006	0.087	3.30168e-45	Tumor - Cell Cycle HMG-rich	B4GALT1
1.31516e-49	1.37823	0.106	0.046	3.64417e-45	Tumor - Cell Cycle HMG-rich	MACROD1
1.35063e-49	1.19025	0.169	0.089	3.74245e-45	Tumor - Cell Cycle HMG-rich	POLR3K
1.65576e-49	-2.90485	0.014	0.101	4.58795e-45	Tumor - Cell Cycle HMG-rich	ABL2
1.68303e-49	-2.33621	0.022	0.114	4.66352e-45	Tumor - Cell Cycle HMG-rich	NFKB1
1.86264e-49	1.30088	0.124	0.058	5.1612e-45	Tumor - Cell Cycle HMG-rich	ITGB3BP
2.11921e-49	-4.78389	0.003	0.081	5.87212e-45	Tumor - Cell Cycle HMG-rich	LNPEP
2.21457e-49	-2.56329	0.016	0.105	6.13634e-45	Tumor - Cell Cycle HMG-rich	DIAPH1
2.23299e-49	-0.330874	0.995	0.99	6.18738e-45	Tumor - Cell Cycle HMG-rich	RPL34
2.31469e-49	0.665399	0.47	0.363	6.41377e-45	Tumor - Cell Cycle HMG-rich	PTMS
2.38139e-49	-3.26971	0.01	0.094	6.59859e-45	Tumor - Cell Cycle HMG-rich	RBM38
2.48343e-49	-4.39673	0.011	0.095	6.88132e-45	Tumor - Cell Cycle HMG-rich	VEGFA
2.51665e-49	-5.68002	0.001	0.078	6.97338e-45	Tumor - Cell Cycle HMG-rich	CD96
3.05053e-49	-6.09192	0.001	0.078	8.45272e-45	Tumor - Cell Cycle HMG-rich	ICOS
3.13122e-49	1.21748	0.149	0.074	8.6763e-45	Tumor - Cell Cycle HMG-rich	FH
3.43665e-49	-1.32284	0.059	0.168	9.5226e-45	Tumor - Cell Cycle HMG-rich	RSF1
3.52344e-49	-3.30442	0.008	0.09	9.76311e-45	Tumor - Cell Cycle HMG-rich	ZMYM2
4.00312e-49	-6.64427	0.001	0.077	1.10923e-44	Tumor - Cell Cycle HMG-rich	CD8B
4.09593e-49	-1.85207	0.052	0.156	1.13494e-44	Tumor - Cell Cycle HMG-rich	HLA-DMA
4.78044e-49	-8.78314	0	0.076	1.32461e-44	Tumor - Cell Cycle HMG-rich	CCR7
4.90597e-49	-2.24102	0.022	0.113	1.35939e-44	Tumor - Cell Cycle HMG-rich	CD46
6.44795e-49	-5.69113	0.001	0.078	1.78666e-44	Tumor - Cell Cycle HMG-rich	GIMAP1
6.8136e-49	-3.17986	0.008	0.09	1.88798e-44	Tumor - Cell Cycle HMG-rich	OGT
7.10457e-49	-4.24718	0.004	0.083	1.9686e-44	Tumor - Cell Cycle HMG-rich	SYNE1
7.30855e-49	-0.415567	0.287	0.47	2.02513e-44	Tumor - Cell Cycle HMG-rich	CALR
8.36559e-49	-5.16439	0.002	0.079	2.31802e-44	Tumor - Cell Cycle HMG-rich	RCSD1
1.05355e-48	-1.73716	0.039	0.139	2.91928e-44	Tumor - Cell Cycle HMG-rich	PPP1R18
1.18144e-48	-2.27476	0.022	0.113	3.27366e-44	Tumor - Cell Cycle HMG-rich	TPP1
1.1903e-48	-1.40416	0.055	0.162	3.2982e-44	Tumor - Cell Cycle HMG-rich	C6orf62
1.2001e-48	1.13844	0.186	0.103	3.32534e-44	Tumor - Cell Cycle HMG-rich	HPRT1
1.27211e-48	0.926574	0.23	0.136	3.52489e-44	Tumor - Cell Cycle HMG-rich	CBR1
1.36573e-48	-2.41102	0.016	0.104	3.78431e-44	Tumor - Cell Cycle HMG-rich	TUT4
1.4972e-48	-5.42017	0.002	0.078	4.1486e-44	Tumor - Cell Cycle HMG-rich	PSTPIP1
1.90637e-48	-3.20133	0.008	0.09	5.28236e-44	Tumor - Cell Cycle HMG-rich	PBXIP1
2.02841e-48	-5.18612	0.002	0.078	5.62052e-44	Tumor - Cell Cycle HMG-rich	PTPRE
2.04369e-48	-5.7042	0.001	0.077	5.66286e-44	Tumor - Cell Cycle HMG-rich	RASGRP1
2.52672e-48	-2.27126	0.023	0.113	7.00129e-44	Tumor - Cell Cycle HMG-rich	RYBP
2.57777e-48	-5.84662	0.001	0.076	7.14274e-44	Tumor - Cell Cycle HMG-rich	POU2F2
2.67028e-48	-3.44819	0.014	0.098	7.39909e-44	Tumor - Cell Cycle HMG-rich	TCF4
2.85967e-48	-6.81474	0.001	0.077	7.92386e-44	Tumor - Cell Cycle HMG-rich	PLEK
3.2396e-48	1.55078	0.095	0.039	8.9766e-44	Tumor - Cell Cycle HMG-rich	CDCA4
3.33133e-48	0.829441	0.254	0.155	9.2308e-44	Tumor - Cell Cycle HMG-rich	PHLDA2
3.92197e-48	1.69988	0.078	0.03	1.08674e-43	Tumor - Cell Cycle HMG-rich	ORC6
4.1325e-48	-2.08487	0.024	0.115	1.14508e-43	Tumor - Cell Cycle HMG-rich	MIER1
4.20198e-48	0.194107	1	0.994	1.16433e-43	Tumor - Cell Cycle HMG-rich	RPS3A
4.58187e-48	-2.85492	0.012	0.096	1.26959e-43	Tumor - Cell Cycle HMG-rich	SYNRG
5.22714e-48	-3.31465	0.009	0.09	1.44839e-43	Tumor - Cell Cycle HMG-rich	EP300
5.76775e-48	-8.12486	0	0.074	1.59819e-43	Tumor - Cell Cycle HMG-rich	SH2D1A
6.09153e-48	-1.80761	0.036	0.132	1.6879e-43	Tumor - Cell Cycle HMG-rich	RAB21
6.27936e-48	1.03008	0.245	0.151	1.73995e-43	Tumor - Cell Cycle HMG-rich	LAGE3
6.62793e-48	-2.45575	0.02	0.108	1.83653e-43	Tumor - Cell Cycle HMG-rich	SKAP1
8.4996e-48	1.00895	0.25	0.156	2.35515e-43	Tumor - Cell Cycle HMG-rich	UBE2V2
9.07738e-48	-3.37743	0.008	0.089	2.51525e-43	Tumor - Cell Cycle HMG-rich	USP36
1.14647e-47	-5.62619	0.002	0.077	3.17676e-43	Tumor - Cell Cycle HMG-rich	GATA3
1.15224e-47	-8.00767	0	0.074	3.19275e-43	Tumor - Cell Cycle HMG-rich	CD84
1.16693e-47	-3.73268	0.006	0.084	3.23344e-43	Tumor - Cell Cycle HMG-rich	PDE7A
1.20259e-47	-2.92518	0.009	0.091	3.33226e-43	Tumor - Cell Cycle HMG-rich	MED13
1.22003e-47	-4.52067	0.004	0.081	3.38058e-43	Tumor - Cell Cycle HMG-rich	XAF1
1.35336e-47	0.176945	1	0.99	3.75003e-43	Tumor - Cell Cycle HMG-rich	RPL37A
1.51514e-47	-1.85521	0.031	0.125	4.19829e-43	Tumor - Cell Cycle HMG-rich	ARRDC3
1.62137e-47	-0.763249	0.137	0.27	4.49266e-43	Tumor - Cell Cycle HMG-rich	TCF25
2.17049e-47	1.43083	0.132	0.064	6.01422e-43	Tumor - Cell Cycle HMG-rich	ACAT2
2.26441e-47	-2.28013	0.019	0.107	6.27447e-43	Tumor - Cell Cycle HMG-rich	PLK3
2.39419e-47	-2.95157	0.009	0.09	6.63407e-43	Tumor - Cell Cycle HMG-rich	TTC14
2.99621e-47	1.2247	0.164	0.087	8.3022e-43	Tumor - Cell Cycle HMG-rich	EXOSC8
3.31076e-47	-2.29845	0.02	0.108	9.17378e-43	Tumor - Cell Cycle HMG-rich	ATP2A2
3.31403e-47	-4.28096	0.004	0.08	9.18284e-43	Tumor - Cell Cycle HMG-rich	HECA
3.47512e-47	-2.10128	0.025	0.115	9.6292e-43	Tumor - Cell Cycle HMG-rich	BTN3A2
3.94725e-47	-5.2716	0.005	0.081	1.09374e-42	Tumor - Cell Cycle HMG-rich	MAFB
4.5095e-47	-1.31607	0.09	0.204	1.24954e-42	Tumor - Cell Cycle HMG-rich	PPP2R5C
5.75767e-47	-7.03644	0.001	0.074	1.59539e-42	Tumor - Cell Cycle HMG-rich	KLRD1
7.22962e-47	-8.37684	0	0.073	2.00326e-42	Tumor - Cell Cycle HMG-rich	PLAC8
8.9126e-47	-1.92631	0.027	0.118	2.46959e-42	Tumor - Cell Cycle HMG-rich	PCMTD1
1.07323e-46	-4.27808	0.005	0.081	2.97381e-42	Tumor - Cell Cycle HMG-rich	HLA-DMB
1.21421e-46	1.22762	0.149	0.077	3.36446e-42	Tumor - Cell Cycle HMG-rich	CMSS1
1.24668e-46	-4.22298	0.004	0.079	3.45444e-42	Tumor - Cell Cycle HMG-rich	RICTOR
1.40439e-46	-3.52689	0.02	0.105	3.89141e-42	Tumor - Cell Cycle HMG-rich	CYR61
1.49847e-46	-1.23767	0.104	0.221	4.15212e-42	Tumor - Cell Cycle HMG-rich	AMD1
1.84887e-46	-1.9088	0.034	0.127	5.12302e-42	Tumor - Cell Cycle HMG-rich	HIF1A
1.9498e-46	-2.27477	0.036	0.129	5.40271e-42	Tumor - Cell Cycle HMG-rich	BAG3
2.08329e-46	-6.8273	0	0.073	5.77259e-42	Tumor - Cell Cycle HMG-rich	NCKAP1L
2.42455e-46	-1.55836	0.043	0.141	6.71818e-42	Tumor - Cell Cycle HMG-rich	MAT2A
2.44843e-46	1.38924	0.122	0.058	6.78436e-42	Tumor - Cell Cycle HMG-rich	HADH
2.49364e-46	0.999446	0.152	0.077	6.90963e-42	Tumor - Cell Cycle HMG-rich	MGST1
2.55236e-46	-2.08355	0.022	0.11	7.07232e-42	Tumor - Cell Cycle HMG-rich	TBL1XR1
2.95637e-46	0.380336	0.842	0.839	8.19181e-42	Tumor - Cell Cycle HMG-rich	COX4I1
3.94545e-46	-2.18692	0.021	0.107	1.09324e-41	Tumor - Cell Cycle HMG-rich	DNAJB14
3.95754e-46	-3.41119	0.007	0.084	1.09659e-41	Tumor - Cell Cycle HMG-rich	RALGAPA1
3.99707e-46	-2.39242	0.017	0.101	1.10755e-41	Tumor - Cell Cycle HMG-rich	ZNF638
4.10248e-46	-2.51999	0.012	0.094	1.13676e-41	Tumor - Cell Cycle HMG-rich	RSBN1
4.73877e-46	-5.72441	0.003	0.078	1.31307e-41	Tumor - Cell Cycle HMG-rich	AIF1
4.81662e-46	-4.29572	0.008	0.086	1.33464e-41	Tumor - Cell Cycle HMG-rich	RGS16
5.73876e-46	-2.54677	0.015	0.098	1.59015e-41	Tumor - Cell Cycle HMG-rich	RBM6
5.96946e-46	0.943169	0.306	0.21	1.65408e-41	Tumor - Cell Cycle HMG-rich	PDAP1
8.35709e-46	-5.58621	0.001	0.073	2.31567e-41	Tumor - Cell Cycle HMG-rich	IL2RB
8.89199e-46	-3.34471	0.008	0.085	2.46388e-41	Tumor - Cell Cycle HMG-rich	GBP4
1.00374e-45	-1.69059	0.054	0.155	2.78126e-41	Tumor - Cell Cycle HMG-rich	SELENOM
1.01562e-45	0.96337	0.313	0.216	2.81418e-41	Tumor - Cell Cycle HMG-rich	PSMA2
1.11006e-45	-6.63128	0	0.072	3.07587e-41	Tumor - Cell Cycle HMG-rich	C1orf162
1.11965e-45	-1.29489	0.071	0.178	3.10243e-41	Tumor - Cell Cycle HMG-rich	G3BP2
1.43735e-45	-5.04712	0.002	0.074	3.98275e-41	Tumor - Cell Cycle HMG-rich	SEMA4D
1.4735e-45	-3.15637	0.009	0.087	4.08293e-41	Tumor - Cell Cycle HMG-rich	SETD2
1.59824e-45	0.994112	0.257	0.165	4.42856e-41	Tumor - Cell Cycle HMG-rich	POLE4
1.76446e-45	-1.13598	0.083	0.194	4.88915e-41	Tumor - Cell Cycle HMG-rich	YY1
1.87153e-45	0.659841	0.464	0.377	5.18582e-41	Tumor - Cell Cycle HMG-rich	PRDX5
1.88936e-45	-3.79325	0.005	0.079	5.23522e-41	Tumor - Cell Cycle HMG-rich	JMY
1.98679e-45	-3.82028	0.007	0.083	5.5052e-41	Tumor - Cell Cycle HMG-rich	TCF7
2.05078e-45	-3.3089	0.008	0.084	5.68249e-41	Tumor - Cell Cycle HMG-rich	MLLT6
2.07863e-45	-1.41408	0.066	0.171	5.75968e-41	Tumor - Cell Cycle HMG-rich	RBPJ
2.46145e-45	-1.39708	0.046	0.144	6.82043e-41	Tumor - Cell Cycle HMG-rich	PCM1
2.52636e-45	-2.36183	0.016	0.098	7.0003e-41	Tumor - Cell Cycle HMG-rich	ARID1A
2.52943e-45	-5.38597	0.002	0.074	7.00881e-41	Tumor - Cell Cycle HMG-rich	CRYBG1
3.75405e-45	-1.01862	0.09	0.204	1.04021e-40	Tumor - Cell Cycle HMG-rich	DAZAP2
3.81154e-45	-2.45528	0.016	0.098	1.05614e-40	Tumor - Cell Cycle HMG-rich	MARCH6
4.73445e-45	-2.80726	0.012	0.091	1.31187e-40	Tumor - Cell Cycle HMG-rich	CCDC186
4.82803e-45	1.35412	0.13	0.064	1.3378e-40	Tumor - Cell Cycle HMG-rich	HAUS1
4.98485e-45	0.798003	0.363	0.266	1.38125e-40	Tumor - Cell Cycle HMG-rich	TMEM14C
5.37551e-45	-2.05304	0.026	0.113	1.4895e-40	Tumor - Cell Cycle HMG-rich	ODF2L
6.03283e-45	0.708842	0.448	0.362	1.67164e-40	Tumor - Cell Cycle HMG-rich	PSMD8
6.09918e-45	-0.847784	0.189	0.327	1.69002e-40	Tumor - Cell Cycle HMG-rich	ATF4
8.16075e-45	-0.964043	0.111	0.229	2.26126e-40	Tumor - Cell Cycle HMG-rich	VAMP2
8.1818e-45	0.689426	0.494	0.423	2.26709e-40	Tumor - Cell Cycle HMG-rich	NDUFB11
8.81952e-45	-2.64188	0.011	0.089	2.4438e-40	Tumor - Cell Cycle HMG-rich	FNIP1
9.3229e-45	-2.18825	0.021	0.106	2.58328e-40	Tumor - Cell Cycle HMG-rich	C16orf72
1.02325e-44	-2.38012	0.044	0.138	2.83531e-40	Tumor - Cell Cycle HMG-rich	PLIN2
1.27489e-44	2.24101	0.03	0.007	3.53261e-40	Tumor - Cell Cycle HMG-rich	TEDC2
1.41545e-44	0.213813	1	0.994	3.92206e-40	Tumor - Cell Cycle HMG-rich	RPL39
1.4391e-44	0.885777	0.388	0.299	3.9876e-40	Tumor - Cell Cycle HMG-rich	DEK
1.52049e-44	-5.01464	0.003	0.074	4.21311e-40	Tumor - Cell Cycle HMG-rich	BICDL1
1.55686e-44	-4.7306	0.002	0.073	4.3139e-40	Tumor - Cell Cycle HMG-rich	NFKBID
1.95925e-44	0.637356	0.488	0.398	5.42889e-40	Tumor - Cell Cycle HMG-rich	BRI3
2.0758e-44	-2.74014	0.014	0.094	5.75183e-40	Tumor - Cell Cycle HMG-rich	ZBTB10
2.16711e-44	-2.29184	0.018	0.1	6.00483e-40	Tumor - Cell Cycle HMG-rich	LPP
3.55983e-44	0.230746	0.995	0.988	9.86392e-40	Tumor - Cell Cycle HMG-rich	PTMA
3.68567e-44	-0.479978	0.987	0.97	1.02126e-39	Tumor - Cell Cycle HMG-rich	RPS29
4.61395e-44	-2.54612	0.014	0.093	1.27848e-39	Tumor - Cell Cycle HMG-rich	CLIP1
5.16483e-44	-5.14418	0.003	0.073	1.43112e-39	Tumor - Cell Cycle HMG-rich	BCL6
5.23816e-44	-6.79501	0	0.069	1.45144e-39	Tumor - Cell Cycle HMG-rich	CD6
5.60492e-44	-4.03307	0.008	0.082	1.55307e-39	Tumor - Cell Cycle HMG-rich	CTLA4
5.67553e-44	-2.47806	0.019	0.101	1.57263e-39	Tumor - Cell Cycle HMG-rich	RAB11FIP1
5.70146e-44	1.05548	0.234	0.145	1.57982e-39	Tumor - Cell Cycle HMG-rich	S100A16
5.70892e-44	0.940241	0.256	0.164	1.58189e-39	Tumor - Cell Cycle HMG-rich	ITGB1BP1
6.06182e-44	1.11172	0.141	0.072	1.67967e-39	Tumor - Cell Cycle HMG-rich	MORN2
6.25007e-44	-6.50591	0	0.069	1.73183e-39	Tumor - Cell Cycle HMG-rich	HAVCR2
7.78314e-44	-2.90362	0.011	0.087	2.15663e-39	Tumor - Cell Cycle HMG-rich	TRIM8
7.97993e-44	-7.01519	0	0.069	2.21116e-39	Tumor - Cell Cycle HMG-rich	TSHZ2
8.40126e-44	1.51952	0.075	0.029	2.32791e-39	Tumor - Cell Cycle HMG-rich	PXMP2
8.58399e-44	-6.71122	0	0.069	2.37854e-39	Tumor - Cell Cycle HMG-rich	DOCK2
8.95431e-44	0.752778	0.404	0.311	2.48115e-39	Tumor - Cell Cycle HMG-rich	YWHAQ
9.21887e-44	-1.28525	0.054	0.153	2.55446e-39	Tumor - Cell Cycle HMG-rich	LMAN1
9.77441e-44	0.564027	0.526	0.439	2.70839e-39	Tumor - Cell Cycle HMG-rich	PGK1
9.797e-44	-1.53488	0.04	0.133	2.71465e-39	Tumor - Cell Cycle HMG-rich	DEDD2
1.07452e-43	2.51264	0.026	0.006	2.9774e-39	Tumor - Cell Cycle HMG-rich	GINS1
1.20203e-43	0.917545	0.127	0.062	3.33069e-39	Tumor - Cell Cycle HMG-rich	HPGD
1.23487e-43	-3.7894	0.005	0.077	3.42169e-39	Tumor - Cell Cycle HMG-rich	RUNX1
1.25089e-43	-1.59695	0.052	0.148	3.46609e-39	Tumor - Cell Cycle HMG-rich	APP
1.62401e-43	-4.53733	0.003	0.073	4.49997e-39	Tumor - Cell Cycle HMG-rich	AC025164.1
1.63023e-43	-7.77164	0	0.068	4.5172e-39	Tumor - Cell Cycle HMG-rich	S1PR4
1.73652e-43	-3.11554	0.01	0.085	4.81171e-39	Tumor - Cell Cycle HMG-rich	KLF9
1.85126e-43	-5.60351	0.001	0.07	5.12965e-39	Tumor - Cell Cycle HMG-rich	MYO1F
1.96454e-43	1.08643	0.186	0.106	5.44355e-39	Tumor - Cell Cycle HMG-rich	MRPS25
2.14816e-43	-5.361	0.002	0.07	5.95232e-39	Tumor - Cell Cycle HMG-rich	AC004687.1
2.32278e-43	1.24687	0.135	0.068	6.43619e-39	Tumor - Cell Cycle HMG-rich	RAD51C
2.62189e-43	-4.19691	0.004	0.074	7.26499e-39	Tumor - Cell Cycle HMG-rich	EVI2A
2.93688e-43	-2.4225	0.019	0.099	8.1378e-39	Tumor - Cell Cycle HMG-rich	AHR
3.28982e-43	-1.62661	0.04	0.131	9.11575e-39	Tumor - Cell Cycle HMG-rich	MKNK2
3.35483e-43	-7.65288	0.001	0.069	9.29591e-39	Tumor - Cell Cycle HMG-rich	CCL4L2
3.62459e-43	-1.73503	0.034	0.123	1.00434e-38	Tumor - Cell Cycle HMG-rich	JOSD1
3.62472e-43	-0.543469	0.194	0.339	1.00437e-38	Tumor - Cell Cycle HMG-rich	TMEM59
3.70629e-43	0.811891	0.32	0.223	1.02698e-38	Tumor - Cell Cycle HMG-rich	TIMM13
3.83781e-43	-1.65352	0.038	0.129	1.06342e-38	Tumor - Cell Cycle HMG-rich	PJA2
3.84285e-43	-4.05627	0.004	0.075	1.06482e-38	Tumor - Cell Cycle HMG-rich	RHOF
3.85971e-43	-2.90513	0.011	0.086	1.06949e-38	Tumor - Cell Cycle HMG-rich	BIRC6
3.95134e-43	-3.56689	0.008	0.081	1.09488e-38	Tumor - Cell Cycle HMG-rich	FBXW7
3.95872e-43	-3.2529	0.007	0.079	1.09692e-38	Tumor - Cell Cycle HMG-rich	MIA3
5.57283e-43	-3.06441	0.009	0.083	1.54418e-38	Tumor - Cell Cycle HMG-rich	BCL2
5.87618e-43	-2.81433	0.009	0.084	1.62823e-38	Tumor - Cell Cycle HMG-rich	EPSTI1
6.13462e-43	2.53182	0.026	0.006	1.69984e-38	Tumor - Cell Cycle HMG-rich	ATP2A1-AS1
6.68454e-43	-1.81083	0.031	0.118	1.85222e-38	Tumor - Cell Cycle HMG-rich	CSK
7.53658e-43	0.94062	0.289	0.197	2.08831e-38	Tumor - Cell Cycle HMG-rich	GTF3C6
8.33052e-43	0.947797	0.27	0.179	2.3083e-38	Tumor - Cell Cycle HMG-rich	ESD
8.36357e-43	-2.74058	0.012	0.087	2.31746e-38	Tumor - Cell Cycle HMG-rich	IFNGR1
9.34112e-43	2.40291	0.028	0.006	2.58833e-38	Tumor - Cell Cycle HMG-rich	OIP5
1.15612e-42	-4.19768	0.004	0.073	3.20349e-38	Tumor - Cell Cycle HMG-rich	ARAP2
1.16045e-42	-0.840644	0.116	0.234	3.21548e-38	Tumor - Cell Cycle HMG-rich	SYF2
1.27069e-42	-2.32853	0.025	0.108	3.52095e-38	Tumor - Cell Cycle HMG-rich	MEF2C
1.34294e-42	-1.39376	0.147	0.265	3.72114e-38	Tumor - Cell Cycle HMG-rich	NAMPT
1.4861e-42	-1.994	0.023	0.105	4.11783e-38	Tumor - Cell Cycle HMG-rich	ZNF644
1.64906e-42	-1.75075	0.035	0.123	4.56939e-38	Tumor - Cell Cycle HMG-rich	CNN2
1.83398e-42	-7.74912	0	0.066	5.08177e-38	Tumor - Cell Cycle HMG-rich	P2RY10
1.95489e-42	-2.79648	0.012	0.087	5.41681e-38	Tumor - Cell Cycle HMG-rich	BACH1
2.39742e-42	-8.28565	0	0.066	6.643e-38	Tumor - Cell Cycle HMG-rich	TNFRSF9
2.60697e-42	0.886739	0.285	0.193	7.22365e-38	Tumor - Cell Cycle HMG-rich	SDHC
2.71666e-42	-2.17278	0.034	0.12	7.52758e-38	Tumor - Cell Cycle HMG-rich	LIMA1
3.20094e-42	-1.79995	0.037	0.125	8.8695e-38	Tumor - Cell Cycle HMG-rich	STOM
3.51762e-42	0.906268	0.204	0.12	9.74696e-38	Tumor - Cell Cycle HMG-rich	TBC1D7
3.7347e-42	0.784552	0.327	0.23	1.03485e-37	Tumor - Cell Cycle HMG-rich	TMEM147
3.8522e-42	-1.28349	0.081	0.185	1.06741e-37	Tumor - Cell Cycle HMG-rich	LMO4
3.85726e-42	0.190334	1	0.995	1.06881e-37	Tumor - Cell Cycle HMG-rich	RPL32
3.93444e-42	0.929412	0.24	0.151	1.09019e-37	Tumor - Cell Cycle HMG-rich	MCTS1
4.08821e-42	-3.82636	0.006	0.077	1.1328e-37	Tumor - Cell Cycle HMG-rich	ZNF217
4.24218e-42	0.909765	0.242	0.153	1.17546e-37	Tumor - Cell Cycle HMG-rich	MRPL40
4.27015e-42	-1.78755	0.054	0.147	1.18322e-37	Tumor - Cell Cycle HMG-rich	EMP1
4.30363e-42	-3.35837	0.006	0.077	1.19249e-37	Tumor - Cell Cycle HMG-rich	FOXO1
4.32528e-42	-0.387407	0.924	0.954	1.19849e-37	Tumor - Cell Cycle HMG-rich	H3F3B
4.64364e-42	-3.19837	0.007	0.078	1.28671e-37	Tumor - Cell Cycle HMG-rich	ZNF791
4.74917e-42	-3.09764	0.009	0.081	1.31595e-37	Tumor - Cell Cycle HMG-rich	PRKCB
5.58685e-42	-1.78695	0.033	0.119	1.54806e-37	Tumor - Cell Cycle HMG-rich	PNPLA8
7.40697e-42	-4.00079	0.004	0.073	2.0524e-37	Tumor - Cell Cycle HMG-rich	SATB1
7.60101e-42	-3.04144	0.009	0.081	2.10616e-37	Tumor - Cell Cycle HMG-rich	RLF
7.69997e-42	-3.87386	0.004	0.073	2.13359e-37	Tumor - Cell Cycle HMG-rich	PREX1
7.76106e-42	-3.03437	0.009	0.081	2.15051e-37	Tumor - Cell Cycle HMG-rich	CD82
8.2489e-42	-5.75566	0.001	0.067	2.28569e-37	Tumor - Cell Cycle HMG-rich	MYO1G
8.49485e-42	1.64341	0.073	0.028	2.35384e-37	Tumor - Cell Cycle HMG-rich	LRR1
8.51813e-42	-1.25216	0.059	0.156	2.36029e-37	Tumor - Cell Cycle HMG-rich	SMARCA5
8.54158e-42	-4.06003	0.003	0.071	2.36679e-37	Tumor - Cell Cycle HMG-rich	ERAP2
9.00925e-42	-2.18083	0.021	0.1	2.49637e-37	Tumor - Cell Cycle HMG-rich	FKBP5
9.35728e-42	-1.46605	0.054	0.149	2.59281e-37	Tumor - Cell Cycle HMG-rich	THUMPD3-AS1
9.90634e-42	-6.15802	0.002	0.068	2.74495e-37	Tumor - Cell Cycle HMG-rich	GADD45G
1.01609e-41	-1.1429	0.068	0.169	2.81547e-37	Tumor - Cell Cycle HMG-rich	PAK2
1.03314e-41	-3.50358	0.007	0.077	2.86274e-37	Tumor - Cell Cycle HMG-rich	ATP2B4
1.06702e-41	-2.7179	0.014	0.09	2.95659e-37	Tumor - Cell Cycle HMG-rich	TFRC
1.08936e-41	-2.71989	0.014	0.088	3.0185e-37	Tumor - Cell Cycle HMG-rich	TOPORS
1.11262e-41	-7.72933	0	0.065	3.08295e-37	Tumor - Cell Cycle HMG-rich	ITK
1.11391e-41	-0.808748	0.126	0.244	3.08654e-37	Tumor - Cell Cycle HMG-rich	CSNK1A1
1.1276e-41	-1.39668	0.041	0.131	3.12447e-37	Tumor - Cell Cycle HMG-rich	PHIP
1.1381e-41	0.855278	0.334	0.244	3.15356e-37	Tumor - Cell Cycle HMG-rich	NDUFC1
1.25013e-41	0.777222	0.394	0.31	3.46397e-37	Tumor - Cell Cycle HMG-rich	PRDX2
1.33433e-41	-1.41079	0.096	0.2	3.6973e-37	Tumor - Cell Cycle HMG-rich	MARCKS
1.40284e-41	-6.69109	0	0.065	3.88713e-37	Tumor - Cell Cycle HMG-rich	SP140
1.43521e-41	-3.44897	0.005	0.074	3.97683e-37	Tumor - Cell Cycle HMG-rich	DDX39B
1.61822e-41	-1.28348	0.055	0.15	4.48394e-37	Tumor - Cell Cycle HMG-rich	BBX
1.70015e-41	-2.69178	0.013	0.088	4.71094e-37	Tumor - Cell Cycle HMG-rich	ARL5B
1.75983e-41	-2.81309	0.011	0.084	4.87631e-37	Tumor - Cell Cycle HMG-rich	ADAM10
1.88463e-41	-5.10813	0.002	0.068	5.22211e-37	Tumor - Cell Cycle HMG-rich	PYHIN1
2.30038e-41	-2.47717	0.013	0.087	6.37413e-37	Tumor - Cell Cycle HMG-rich	SETD5
2.54581e-41	0.627002	0.497	0.421	7.05418e-37	Tumor - Cell Cycle HMG-rich	PEBP1
2.75829e-41	0.684944	0.427	0.334	7.64295e-37	Tumor - Cell Cycle HMG-rich	PHPT1
2.86943e-41	-2.49056	0.013	0.088	7.9509e-37	Tumor - Cell Cycle HMG-rich	TOB2
3.13976e-41	-3.45407	0.008	0.079	8.69995e-37	Tumor - Cell Cycle HMG-rich	TENT5A
3.16766e-41	-3.6648	0.005	0.074	8.77727e-37	Tumor - Cell Cycle HMG-rich	PIM2
3.26823e-41	1.0268	0.149	0.079	9.05594e-37	Tumor - Cell Cycle HMG-rich	CKB
3.34123e-41	-1.13988	0.062	0.16	9.25821e-37	Tumor - Cell Cycle HMG-rich	NCOR1
4.03912e-41	-2.91912	0.011	0.083	1.1192e-36	Tumor - Cell Cycle HMG-rich	PELI1
4.30326e-41	-4.87918	0.002	0.067	1.19239e-36	Tumor - Cell Cycle HMG-rich	DEF6
4.63063e-41	-3.20635	0.008	0.079	1.2831e-36	Tumor - Cell Cycle HMG-rich	PIM1
4.78102e-41	-1.58133	0.034	0.12	1.32477e-36	Tumor - Cell Cycle HMG-rich	RBMS1
4.96832e-41	-4.73383	0.003	0.069	1.37667e-36	Tumor - Cell Cycle HMG-rich	MXD1
5.36594e-41	1.06818	0.169	0.095	1.48685e-36	Tumor - Cell Cycle HMG-rich	PSMG3
6.14845e-41	0.674792	0.484	0.412	1.70367e-36	Tumor - Cell Cycle HMG-rich	NDUFA1
6.17445e-41	-4.3742	0.002	0.067	1.71088e-36	Tumor - Cell Cycle HMG-rich	CCDC88C
6.58975e-41	-1.0442	0.075	0.178	1.82595e-36	Tumor - Cell Cycle HMG-rich	SLTM
6.95242e-41	-3.85862	0.005	0.073	1.92645e-36	Tumor - Cell Cycle HMG-rich	GPRIN3
7.10844e-41	-3.19417	0.006	0.075	1.96968e-36	Tumor - Cell Cycle HMG-rich	TUT7
7.78645e-41	0.843528	0.259	0.169	2.15755e-36	Tumor - Cell Cycle HMG-rich	TCEAL9
8.07058e-41	-2.07119	0.021	0.1	2.23628e-36	Tumor - Cell Cycle HMG-rich	FOXN3
8.46055e-41	0.147766	1	0.996	2.34433e-36	Tumor - Cell Cycle HMG-rich	RPS18
1.01316e-40	-2.02624	0.02	0.098	2.80737e-36	Tumor - Cell Cycle HMG-rich	CELF1
1.02407e-40	-1.13611	0.12	0.231	2.83759e-36	Tumor - Cell Cycle HMG-rich	LITAF
1.05091e-40	-2.82164	0.011	0.082	2.91198e-36	Tumor - Cell Cycle HMG-rich	KAT6A
1.38002e-40	0.839416	0.332	0.241	3.8239e-36	Tumor - Cell Cycle HMG-rich	NDUFA12
1.48717e-40	-2.87986	0.009	0.079	4.1208e-36	Tumor - Cell Cycle HMG-rich	IFITM1
1.52641e-40	1.32076	0.082	0.035	4.22952e-36	Tumor - Cell Cycle HMG-rich	GJB1
1.52792e-40	-1.46242	0.045	0.135	4.23372e-36	Tumor - Cell Cycle HMG-rich	QKI
1.90065e-40	-4.77398	0.005	0.071	5.26652e-36	Tumor - Cell Cycle HMG-rich	MIR22HG
2.3463e-40	-3.54598	0.006	0.073	6.50137e-36	Tumor - Cell Cycle HMG-rich	NCOA3
2.47611e-40	-2.91791	0.01	0.08	6.86104e-36	Tumor - Cell Cycle HMG-rich	GPCPD1
2.64969e-40	-2.14667	0.019	0.096	7.34201e-36	Tumor - Cell Cycle HMG-rich	AHI1
2.71887e-40	-2.59736	0.013	0.085	7.53371e-36	Tumor - Cell Cycle HMG-rich	CHST12
2.83452e-40	-3.09703	0.008	0.078	7.85417e-36	Tumor - Cell Cycle HMG-rich	TNRC6A
2.87704e-40	-3.4049	0.006	0.073	7.972e-36	Tumor - Cell Cycle HMG-rich	RASA2
3.16941e-40	-1.1459	0.06	0.156	8.78211e-36	Tumor - Cell Cycle HMG-rich	GGNBP2
3.36839e-40	-0.317024	0.232	0.389	9.33346e-36	Tumor - Cell Cycle HMG-rich	RPS4Y1
3.49933e-40	-4.6392	0.002	0.067	9.6963e-36	Tumor - Cell Cycle HMG-rich	STX11
3.51703e-40	1.06841	0.163	0.091	9.74533e-36	Tumor - Cell Cycle HMG-rich	HIGD1A
3.59786e-40	-2.575	0.023	0.101	9.96931e-36	Tumor - Cell Cycle HMG-rich	DNAJA4
3.71807e-40	1.00804	0.194	0.115	1.03024e-35	Tumor - Cell Cycle HMG-rich	MRPL24
4.28038e-40	1.45796	0.088	0.038	1.18605e-35	Tumor - Cell Cycle HMG-rich	TMEM97
4.33113e-40	-3.26587	0.007	0.075	1.20011e-35	Tumor - Cell Cycle HMG-rich	SAMD9
5.21863e-40	-1.15578	0.06	0.156	1.44603e-35	Tumor - Cell Cycle HMG-rich	BRD4
5.44583e-40	0.941229	0.253	0.167	1.50899e-35	Tumor - Cell Cycle HMG-rich	RNASEH2C
5.48258e-40	-2.99675	0.01	0.08	1.51917e-35	Tumor - Cell Cycle HMG-rich	NFIL3
5.67817e-40	-1.51595	0.037	0.123	1.57337e-35	Tumor - Cell Cycle HMG-rich	SEC31A
5.74267e-40	0.710755	0.424	0.343	1.59124e-35	Tumor - Cell Cycle HMG-rich	NDUFB4
6.16639e-40	-7.58635	0	0.062	1.70865e-35	Tumor - Cell Cycle HMG-rich	INPP5D
6.4668e-40	1.4539	0.087	0.038	1.79189e-35	Tumor - Cell Cycle HMG-rich	RHNO1
6.49098e-40	-2.26591	0.02	0.095	1.79859e-35	Tumor - Cell Cycle HMG-rich	WDR26
7.43805e-40	-3.88803	0.009	0.078	2.06101e-35	Tumor - Cell Cycle HMG-rich	SERPING1
7.51296e-40	1.8298	0.047	0.015	2.08176e-35	Tumor - Cell Cycle HMG-rich	NCAPG
7.51849e-40	-2.28236	0.015	0.089	2.0833e-35	Tumor - Cell Cycle HMG-rich	CENPC
7.52265e-40	-7.01661	0	0.063	2.08445e-35	Tumor - Cell Cycle HMG-rich	PDCD1
9.77242e-40	-3.19527	0.007	0.075	2.70784e-35	Tumor - Cell Cycle HMG-rich	SLC4A7
9.79899e-40	-1.35612	0.056	0.148	2.7152e-35	Tumor - Cell Cycle HMG-rich	TMEM123
1.06097e-39	-0.93701	0.101	0.209	2.93983e-35	Tumor - Cell Cycle HMG-rich	EPB41L4A-AS1
1.07079e-39	0.750703	0.413	0.323	2.96704e-35	Tumor - Cell Cycle HMG-rich	RPS17
1.07958e-39	-2.17026	0.019	0.095	2.99141e-35	Tumor - Cell Cycle HMG-rich	HECTD1
1.22225e-39	0.42775	0.509	0.417	3.38673e-35	Tumor - Cell Cycle HMG-rich	CSTB
1.32406e-39	-0.730779	0.202	0.33	3.66885e-35	Tumor - Cell Cycle HMG-rich	DNAJB6
1.34464e-39	1.05222	0.16	0.089	3.72586e-35	Tumor - Cell Cycle HMG-rich	TIMM50
1.39026e-39	0.786576	0.344	0.254	3.85228e-35	Tumor - Cell Cycle HMG-rich	POLR2K
1.59113e-39	-1.9294	0.024	0.102	4.40886e-35	Tumor - Cell Cycle HMG-rich	PPP4R3A
1.91088e-39	0.622086	0.522	0.467	5.29486e-35	Tumor - Cell Cycle HMG-rich	MZT2B
1.91465e-39	-2.25468	0.017	0.091	5.30531e-35	Tumor - Cell Cycle HMG-rich	RPS6KA3
1.9334e-39	-2.58866	0.011	0.081	5.35726e-35	Tumor - Cell Cycle HMG-rich	AKAP17A
2.48681e-39	0.560793	0.568	0.528	6.89071e-35	Tumor - Cell Cycle HMG-rich	PARK7
2.54404e-39	-2.95867	0.01	0.079	7.04928e-35	Tumor - Cell Cycle HMG-rich	HCG18
2.74229e-39	0.710842	0.368	0.273	7.59861e-35	Tumor - Cell Cycle HMG-rich	TKT
2.78963e-39	-2.20416	0.018	0.092	7.72977e-35	Tumor - Cell Cycle HMG-rich	PTBP3
3.0464e-39	-2.27706	0.016	0.088	8.44126e-35	Tumor - Cell Cycle HMG-rich	ILF3-DT
3.21928e-39	-8.17039	0	0.061	8.9203e-35	Tumor - Cell Cycle HMG-rich	LINC01871
3.22188e-39	-5.97781	0.001	0.062	8.92751e-35	Tumor - Cell Cycle HMG-rich	ERO1B
3.27923e-39	-3.03276	0.009	0.077	9.08643e-35	Tumor - Cell Cycle HMG-rich	LPIN1
3.54506e-39	-0.31721	1	0.997	9.82302e-35	Tumor - Cell Cycle HMG-rich	RPS27
3.76124e-39	-2.34182	0.017	0.09	1.0422e-34	Tumor - Cell Cycle HMG-rich	SIAH2
3.80288e-39	-1.30563	0.067	0.161	1.05374e-34	Tumor - Cell Cycle HMG-rich	LIMS1
3.81196e-39	-3.50951	0.006	0.071	1.05626e-34	Tumor - Cell Cycle HMG-rich	TRPS1
3.9841e-39	0.667318	0.482	0.42	1.10396e-34	Tumor - Cell Cycle HMG-rich	TRMT112
4.07881e-39	1.05593	0.191	0.114	1.1302e-34	Tumor - Cell Cycle HMG-rich	VBP1
4.20671e-39	0.895306	0.278	0.191	1.16564e-34	Tumor - Cell Cycle HMG-rich	COX20
4.58762e-39	-1.23528	0.052	0.143	1.27118e-34	Tumor - Cell Cycle HMG-rich	OSBPL8
5.26992e-39	-2.30446	0.014	0.086	1.46024e-34	Tumor - Cell Cycle HMG-rich	TRIP11
5.79895e-39	-0.246905	0.989	0.992	1.60683e-34	Tumor - Cell Cycle HMG-rich	EIF1
6.18462e-39	-1.22548	0.058	0.15	1.7137e-34	Tumor - Cell Cycle HMG-rich	ANXA6
6.2768e-39	0.721197	0.407	0.321	1.73924e-34	Tumor - Cell Cycle HMG-rich	ATP5F1A
6.41631e-39	-2.43512	0.014	0.085	1.7779e-34	Tumor - Cell Cycle HMG-rich	XRN1
6.45575e-39	-3.55844	0.006	0.071	1.78882e-34	Tumor - Cell Cycle HMG-rich	CREBZF
6.6764e-39	-1.40923	0.052	0.141	1.84996e-34	Tumor - Cell Cycle HMG-rich	YPEL3
6.7541e-39	-2.97568	0.011	0.079	1.87149e-34	Tumor - Cell Cycle HMG-rich	TSC22D2
6.76335e-39	-3.2594	0.012	0.081	1.87406e-34	Tumor - Cell Cycle HMG-rich	CD79B
8.07456e-39	0.21079	0.998	0.992	2.23738e-34	Tumor - Cell Cycle HMG-rich	RPS16
8.43801e-39	-7.5301	0	0.06	2.33809e-34	Tumor - Cell Cycle HMG-rich	PARVG
8.54334e-39	-1.51314	0.036	0.119	2.36728e-34	Tumor - Cell Cycle HMG-rich	PURA
8.62064e-39	-1.39957	0.069	0.164	2.38869e-34	Tumor - Cell Cycle HMG-rich	CDKN1A
1.04923e-38	-2.33456	0.015	0.086	2.90732e-34	Tumor - Cell Cycle HMG-rich	CPEB4
1.08946e-38	-1.06829	0.121	0.229	3.01878e-34	Tumor - Cell Cycle HMG-rich	CTSC
1.11169e-38	-5.61931	0.003	0.065	3.08038e-34	Tumor - Cell Cycle HMG-rich	VCAN
1.12754e-38	-1.12053	0.122	0.232	3.1243e-34	Tumor - Cell Cycle HMG-rich	ISG15
1.17235e-38	-3.74554	0.006	0.071	3.24847e-34	Tumor - Cell Cycle HMG-rich	TNFSF9
1.20984e-38	-1.72158	0.03	0.109	3.35235e-34	Tumor - Cell Cycle HMG-rich	CCDC47
1.23066e-38	-3.57084	0.007	0.073	3.41005e-34	Tumor - Cell Cycle HMG-rich	SH2D2A
1.36845e-38	2.41352	0.026	0.006	3.79185e-34	Tumor - Cell Cycle HMG-rich	POLE2
1.39437e-38	-4.30622	0.003	0.066	3.86367e-34	Tumor - Cell Cycle HMG-rich	KIAA2026
1.47164e-38	1.19028	0.164	0.093	4.07777e-34	Tumor - Cell Cycle HMG-rich	S100A2
1.83466e-38	-2.41115	0.014	0.084	5.08366e-34	Tumor - Cell Cycle HMG-rich	KLHL24
1.88741e-38	0.986376	0.207	0.127	5.22984e-34	Tumor - Cell Cycle HMG-rich	PRDX3
[truncated: 7,751 more rows]

## Sheet: Tumor - EMT-III
p_val	avg_log2FC	pct.1	pct.2	p_val_adj	cluster	gene
[truncated: 4,761 more rows]

[truncated: 12 more sheets: Tumor - Hypoxia, Tumor - Interferon_MHC-II (I), Tumor - MYC, Tumor - Protein maturation, Tumor - Respiration, Tumor - Secreted I, Tumor - Skin-pigmentation, Tumor - Stress, Tumor - Stress (in vitro), Tumor - Translation initiation, Tumor - Unassigned, Tumor - Unfolded protein respon]
