# Supplementary material for: Mature and migratory dendritic cells promote immune infiltration and response to anti-PD-1 checkpoint blockade in metastatic melanoma
Source: Nat Commun. 2025 Sep 1;16:8151. doi: 10.1038/s41467-025-62878-5 (PMC12402436; doi:10.1038/s41467-025-62878-5)
Supplement: Supplementary file 7 — Supplementary Dataset 6 [file 41467_2025_62878_MOESM7_ESM.xlsx]

## Sheet: mregDC_vs_cDC1
Supplementary Data 6. Differentially expressed genes between mregDC and other cDCs. Two-sided Wilcoxon rank sum tests were performed with multiple comparison adjustments. See Fig. 4.
avg_log2FC	p_val_adj	gene_symbol	pval.adj
3.06977	2.39291e-25	CCL17	2.39291e-25
-2.46697	3.96894e-71	CPVL	3.96894e-71
2.95079	1.35781e-58	BIRC3	1.35781e-58
-2.32755	1.11495e-68	CST3	1.11495e-68
2.67516	1.77321e-56	CCL19	1.77321e-56
2.37697	9.22956e-61	CCR7	9.22956e-61
2.2482	4.81898e-33	CCL22	4.81898e-33
2.15174	3.62476e-69	MARCKS	3.62476e-69
2.13912	8.62925e-66	FSCN1	8.62925e-66
2.10699	2.76259e-43	MARCKSL1	2.76259e-43
1.78553	9.88911e-74	LAMP3	9.88911e-74
1.77379	2.8882e-28	RGS1	2.8882e-28
1.76657	1.26693e-14	G0S2	1.26693e-14
1.74339	2.31387e-26	TXN	2.31387e-26
1.7323	2.79502e-46	TYROBP	2.79502e-46
1.64246	2.23595e-41	IL7R	2.23595e-41
1.61403	5.6696e-27	GPR183	5.6696e-27
-1.48614	6.77204e-44	SNX3	6.77204e-44
1.59952	3.26792e-21	FTH1	3.26792e-21
1.5775	2.84012e-60	SAMSN1	2.84012e-60
1.56686	8.52744e-52	BTG1	8.52744e-52
1.53632	5.5048e-48	GPX4	5.5048e-48
-1.58185	2.0739e-41	LYZ	2.0739e-41
1.51906	1.57761e-35	RPS27L	1.57761e-35
1.51427	1.08402e-21	CD83	1.08402e-21
1.50577	7.30312e-45	DUSP5	7.30312e-45
1.47878	2.45845e-17	MALAT1	2.45845e-17
-1.06401	3.16736e-38	C1orf162	3.16736e-38
-1.24628	9.47e-38	C1orf54	9.47e-38
1.46052	1.17433e-27	REL	1.17433e-27
1.43662	7.6729e-42	PNRC1	7.6729e-42
1.43524	9.48835e-47	RASSF4	9.48835e-47
1.42513	0.00588613	CXCL8	0.00588613
-1.13519	1.74062e-35	FGL2	1.74062e-35
1.42093	4.04422e-47	NUB1	4.04422e-47
1.3949	1.35551e-41	CFLAR	1.35551e-41
1.31899	6.87143e-39	TNFAIP2	6.87143e-39
1.31234	3.32672e-35	CSTA	3.32672e-35
1.29467	2.10194e-21	IER3	2.10194e-21
-1.05885	1.39583e-34	CLEC9A	1.39583e-34
1.28795	4.36935e-34	GSN	4.36935e-34
1.28719	6.69563e-25	GADD45A	6.69563e-25
1.22836	8.31167e-31	ZFAS1	8.31167e-31
1.21403	1.10909e-31	SEC61B	1.10909e-31
1.20795	1.45099e-48	RAB9A	1.45099e-48
1.17318	2.46352e-35	EBI3	2.46352e-35
1.15333	1.97146e-15	CST7	1.97146e-15
1.1483	7.11427e-47	TMEM176B	7.11427e-47
1.14709	3.94704e-31	EEF1A1	3.94704e-31
1.13898	5.02561e-29	STK4	5.02561e-29
1.13292	0.000456052	SOD2	0.000456052
-1.10087	8.19566e-32	RGCC	8.19566e-32
1.12723	8.5954e-18	NFKBIA	8.5954e-18
1.12346	1.04479e-11	SRGN	1.04479e-11
1.1094	2.71178e-32	KIF2A	2.71178e-32
1.09744	1.65454e-31	NFKB1	1.65454e-31
1.09198	1.08717e-18	ZFAND5	1.08717e-18
1.088	2.44976e-29	CSF2RA	2.44976e-29
1.07761	1.21156e-29	MIR155HG	1.21156e-29
1.07198	4.36399e-05	SAT1	4.36399e-05
1.05842	7.62502e-24	GLS	7.62502e-24
1.023	2.36634e-34	ERICH1	2.36634e-34
1.02157	1.75729e-20	DAPP1	1.75729e-20
1.01842	4.34054e-28	CTSH	4.34054e-28
1.01583	2.24586e-14	ZFP36L1	2.24586e-14
1.01451	5.00266e-28	CDKN1A	5.00266e-28
1.00958	6.79713e-35	TMEM176A	6.79713e-35
-0.898679	1.94183e-28	AIF1	1.94183e-28
1.00539	7.09516e-36	PTPN1	7.09516e-36
0.991181	6.14517e-10	PPA1	6.14517e-10
0.960499	4.48227e-12	NABP1	4.48227e-12
0.945929	3.54054e-22	MALT1	3.54054e-22
0.932749	8.1688e-37	MGLL	8.1688e-37
0.918772	8.21245e-37	POGLUT1	8.21245e-37
-0.844418	1.6625e-27	ARHGDIB	1.6625e-27
-0.879304	2.80792e-27	CPNE3	2.80792e-27
0.916926	5.52191e-34	IL4I1	5.52191e-34
0.910399	1.15831e-38	TBC1D4	1.15831e-38
0.907722	2.69199e-19	GBP1	2.69199e-19
0.907444	4.33399e-09	BCL2A1	4.33399e-09
-1.05908	5.81704e-27	DNASE1L3	5.81704e-27
0.886014	3.10183e-32	NMRK1	3.10183e-32
0.885144	1.13013e-22	CYTIP	1.13013e-22
-0.807276	9.90042e-27	PTPRE	9.90042e-27
0.881618	9.81461e-43	LAD1	9.81461e-43
0.873515	1.65474e-28	GPR157	1.65474e-28
0.872215	2.87641e-20	SYNGR2	2.87641e-20
0.868288	1.84754e-33	MYO1G	1.84754e-33
0.868198	4.28368e-22	ALDH2	4.28368e-22
0.8681	4.10696e-13	BASP1	4.10696e-13
0.86709	3.58471e-31	NRP2	3.58471e-31
-0.767129	1.55395e-25	MPEG1	1.55395e-25
0.864347	1.69179e-32	TRAF1	1.69179e-32
0.863409	2.31994e-15	RAP1B	2.31994e-15
0.859974	3.134e-17	TMSB10	3.134e-17
0.855337	1.71609e-10	IER5	1.71609e-10
0.851366	2.31186e-22	IL32	2.31186e-22
0.85043	1.30399e-13	EPSTI1	1.30399e-13
0.844772	2.51859e-32	FAM49A	2.51859e-32
0.844552	7.41192e-05	HSPB1	7.41192e-05
0.837445	6.38547e-25	SINHCAF	6.38547e-25
0.831971	5.6496e-12	CD86	5.6496e-12
-0.871467	4.37658e-23	PPT1	4.37658e-23
0.830036	5.80275e-24	EIF1	5.80275e-24
0.826589	1.57131e-29	GRSF1	1.57131e-29
0.825492	6.14657e-18	ATOX1	6.14657e-18
0.824382	1.04959e-26	OSTF1	1.04959e-26
0.82278	6.24148e-15	DNAJB6	6.24148e-15
0.821252	1.7305e-06	IGKC	1.7305e-06
-0.748556	3.71368e-22	FCGRT	3.71368e-22
0.816556	3.35975e-14	CXCR4	3.35975e-14
0.804007	4.36424e-21	ANXA6	4.36424e-21
0.802319	1.78141e-13	TNFAIP3	1.78141e-13
0.784408	1.59186e-11	MTRNR2L12	1.59186e-11
0.784022	3.15172e-27	LYST	3.15172e-27
0.783222	8.38624e-15	RALA	8.38624e-15
0.781549	1.19321e-27	CEP350	1.19321e-27
0.778247	1.92416e-15	YWHAQ	1.92416e-15
0.774081	2.25907e-17	RAB8B	2.25907e-17
0.772792	3.22457e-39	ARHGAP10	3.22457e-39
0.764369	5.57889e-06	PMAIP1	5.57889e-06
0.764218	1.81701e-32	RFTN1	1.81701e-32
0.762049	5.70514e-12	TPT1	5.70514e-12
0.760292	1.50343e-09	TUBA1C	1.50343e-09
-0.580281	1.45149e-20	C20orf27	1.45149e-20
0.759285	5.02718e-19	CTSC	5.02718e-19
0.758017	1.15247e-16	NR4A3	1.15247e-16
-0.709629	2.83486e-20	SAMHD1	2.83486e-20
0.754477	1.40836e-16	DBI	1.40836e-16
0.747257	1.51769e-21	ZBTB10	1.51769e-21
-0.86719	5.87693e-20	IRF8	5.87693e-20
0.745746	6.20092e-11	MT-ND4	6.20092e-11
0.745664	1.17863e-06	KLF6	1.17863e-06
0.745511	0.00839503	ZFP36	0.00839503
0.742682	5.57783e-19	JAK1	5.57783e-19
0.734712	4.28799e-18	MAP4K4	4.28799e-18
0.733654	1.80215e-12	H2AFZ	1.80215e-12
0.733571	3.18136e-27	BLVRA	3.18136e-27
0.733328	8.14325e-35	KDM2B	8.14325e-35
0.731677	6.33084e-16	UBC	6.33084e-16
0.729947	8.09307e-20	AOC1	8.09307e-20
0.72945	0.00131169	ID2	0.00131169
0.727394	7.40382e-27	KYNU	7.40382e-27
0.725971	2.14725e-32	RELB	2.14725e-32
0.725911	8.79435e-26	ARRB2	8.79435e-26
0.723446	3.51715e-16	TUBB6	3.51715e-16
0.720391	1.97704e-08	IRF1	1.97704e-08
0.719798	3.50402e-14	TMEM123	3.50402e-14
0.718925	4.45801e-35	CERS6	4.45801e-35
-0.722672	2.75736e-18	WDFY4	2.75736e-18
0.716167	1.69979e-28	GRINA	1.69979e-28
0.705199	2.3711e-10	GNG5	2.3711e-10
0.704919	3.60214e-14	PIM3	3.60214e-14
0.70367	2.55784e-09	B2M	2.55784e-09
0.703585	4.53976e-11	RAC1	4.53976e-11
0.699157	2.58387e-09	MT-ND5	2.58387e-09
0.698917	3.9861e-08	TYMP	3.9861e-08
0.694277	9.54679e-07	LSP1	9.54679e-07
0.693581	4.232e-24	ISCU	4.232e-24
0.691975	1.15902e-18	AKAP13	1.15902e-18
0.691749	2.80441e-24	ETV3	2.80441e-24
0.69174	6.64603e-18	ITM2B	6.64603e-18
0.69109	6.20393e-12	RPL35A	6.20393e-12
0.689865	1.61324e-28	CD274	1.61324e-28
0.689493	6.29551e-09	MT-ND2	6.29551e-09
0.687306	4.80557e-11	MT-ND1	4.80557e-11
0.685796	1.93467e-15	RPS19	1.93467e-15
0.679177	4.14878e-11	NINJ1	4.14878e-11
0.677662	8.65883e-28	ARAP2	8.65883e-28
-0.679566	3.83977e-17	ITGB2	3.83977e-17
0.676071	6.74521e-12	SLC7A11	6.74521e-12
-0.680242	5.15264e-17	RAB32	5.15264e-17
0.675963	2.72659e-06	AL031316.1	2.72659e-06
0.674461	9.37201e-32	IL13RA1	9.37201e-32
-0.854133	5.84277e-17	CCND1	5.84277e-17
-0.608554	5.8442e-17	NAAA	5.8442e-17
0.674386	5.15828e-14	N4BP2L2	5.15828e-14
-0.573236	7.45802e-17	PYCARD	7.45802e-17
0.674105	1.32706e-14	RPS27A	1.32706e-14
0.671463	3.34654e-21	CCDC50	3.34654e-21
-0.571552	9.74802e-17	LIMD2	9.74802e-17
0.67087	0.00122046	NEAT1	0.00122046
0.667107	2.51379e-15	GRAMD1A	2.51379e-15
-0.527091	1.16646e-16	RAB7B	1.16646e-16
0.655223	4.72699e-12	GABARAPL2	4.72699e-12
0.645723	4.19482e-06	MT-ND4L	4.19482e-06
0.644624	1.66329e-14	GRASP	1.66329e-14
0.64403	2.37277e-15	RPL36AL	2.37277e-15
0.64147	1.42161e-18	CARD16	1.42161e-18
-0.624366	2.28026e-16	RNASET2	2.28026e-16
0.641256	6.42256e-05	MT2A	6.42256e-05
0.638546	1.04046e-11	TNFSF13B	1.04046e-11
0.636964	1.09864e-15	HINT1	1.09864e-15
0.636938	0.0357333	HLA-DQA2	0.0357333
0.636152	4.56186e-31	SWAP70	4.56186e-31
-0.586043	5.54377e-16	CKLF	5.54377e-16
0.633783	4.80649e-26	IRF4	4.80649e-26
0.627742	7.88663e-12	VDAC2	7.88663e-12
0.626272	3.86269e-08	CMTM6	3.86269e-08
0.625182	2.6937e-09	PFN1	2.6937e-09
0.622631	6.2387e-27	SIAH2	6.2387e-27
0.622298	8.37355e-09	MYL6	8.37355e-09
0.621423	2.4946e-14	PARP14	2.4946e-14
0.616695	6.79079e-18	MTHFD2	6.79079e-18
0.61548	1.11495e-14	PPDPF	1.11495e-14
0.613647	8.37881e-11	CD40	8.37881e-11
0.609992	1.75958e-06	LITAF	1.75958e-06
0.60874	0.0270524	JUN	0.0270524
0.605102	1.9125e-15	CAPG	1.9125e-15
0.600445	2.16351e-21	TVP23A	2.16351e-21
-0.382507	2.94267e-15	XCR1	2.94267e-15
0.600347	9.57305e-13	MTHFR	9.57305e-13
-0.500562	3.83094e-15	CADM1	3.83094e-15
0.600009	1.51154e-06	MT-CO2	1.51154e-06
0.59838	5.97821e-14	FOXP1	5.97821e-14
0.591803	0.00232928	FNBP1	0.00232928
0.59002	1.73788e-26	CYB5A	1.73788e-26
0.585086	8.95643e-16	ARL6IP5	8.95643e-16
0.583283	8.58625e-05	MT-CO1	8.58625e-05
0.581729	1.47224e-21	ARHGAP22	1.47224e-21
0.581637	4.14227e-15	BZW1	4.14227e-15
0.578981	9.73559e-19	TNFRSF1B	9.73559e-19
0.578651	2.84588e-07	HMGN3	2.84588e-07
0.575808	5.51308e-17	CFP	5.51308e-17
0.572494	6.10386e-11	GPBP1	6.10386e-11
-0.715556	1.42313e-14	PSAP	1.42313e-14
0.570263	1.22355e-13	VOPP1	1.22355e-13
0.568759	4.4845e-18	CLIC2	4.4845e-18
0.568102	7.21665e-14	DDX5	7.21665e-14
0.566708	8.72143e-08	CD44	8.72143e-08
0.565131	4.55321e-23	ZEB2	4.55321e-23
0.565131	1.09839e-20	FYTTD1	1.09839e-20
0.564048	1.00686e-23	IL15	1.00686e-23
0.559025	8.486e-11	PNISR	8.486e-11
0.555847	0.00496428	MRPS6	0.00496428
-0.64506	3.4e-14	UCP2	3.4e-14
0.554899	9.65678e-06	SQSTM1	9.65678e-06
0.554731	4.8375e-21	NECAP2	4.8375e-21
0.554027	7.14745e-05	CRIP1	7.14745e-05
-0.68683	5.07951e-14	RGS10	5.07951e-14
0.553791	2.73846e-26	CYTH1	2.73846e-26
-0.581085	5.16777e-14	CD48	5.16777e-14
0.551439	9.53062e-11	TNFAIP8	9.53062e-11
0.551245	7.73812e-09	PPP1R14A	7.73812e-09
0.551073	5.86413e-10	ATF4	5.86413e-10
0.548161	5.74677e-18	SMAP2	5.74677e-18
0.547684	0.00987714	MT-ND3	0.00987714
-0.526319	7.11862e-14	CLEC2B	7.11862e-14
0.546284	9.13164e-23	SLCO5A1	9.13164e-23
0.543198	1.23025e-16	LIMCH1	1.23025e-16
0.540229	9.18662e-11	BCL2L11	9.18662e-11
0.540132	7.30846e-12	TAOK3	7.30846e-12
0.53812	4.73297e-12	FAM107B	4.73297e-12
0.535641	1.96191e-15	PPP1R15B	1.96191e-15
0.535123	2.89269e-14	TANK	2.89269e-14
0.534662	9.43144e-05	MAP3K13	9.43144e-05
0.533402	8.43242e-14	EDF1	8.43242e-14
0.531445	1.22145e-19	LY75	1.22145e-19
-0.362268	4.35622e-13	SLAMF8	4.35622e-13
0.531077	9.69041e-15	GPR137B	9.69041e-15
0.530244	1.62377e-11	CIRBP	1.62377e-11
0.529804	9.61826e-11	CELF2	9.61826e-11
0.525463	9.54147e-11	TUBB2B	9.54147e-11
-0.533443	7.55601e-13	CORO1A	7.55601e-13
0.52409	1.98007e-12	ARID1B	1.98007e-12
0.523266	6.62925e-10	OGFRL1	6.62925e-10
0.5201	2.68898e-22	CLPTM1	2.68898e-22
0.520097	6.0724e-07	C4orf3	6.0724e-07
0.519638	3.71311e-16	NAA25	3.71311e-16
0.514811	2.03856e-12	SNHG15	2.03856e-12
0.514617	5.24203e-10	PLA2G16	5.24203e-10
0.51365	0.00259669	HLA-DQB2	0.00259669
0.512197	8.35499e-19	USP12	8.35499e-19
0.511444	1.57582e-19	RNF144B	1.57582e-19
0.508191	1.60404e-14	IKZF1	1.60404e-14
0.5058	3.06492e-17	BMP2K	3.06492e-17
0.505366	9.40621e-09	ST8SIA4	9.40621e-09
0.505086	7.53113e-09	TSPAN33	7.53113e-09
0.503175	2.31774e-07	MYL12B	2.31774e-07
0.503023	1.14125e-10	PARK7	1.14125e-10
0.502756	2.30511e-30	HMSD	2.30511e-30
0.500544	2.71447e-21	TRAFD1	2.71447e-21
0.499503	2.98739e-16	FILIP1L	2.98739e-16
0.4992	0.00693947	NAMPT	0.00693947
0.499067	1.07583e-20	NFKB2	1.07583e-20
0.498889	9.15817e-20	PEA15	9.15817e-20
0.498648	1.93739e-10	RNF213	1.93739e-10
0.498119	7.44885e-10	RAMP1	7.44885e-10
0.492474	1.30815e-15	NCCRP1	1.30815e-15
0.49212	6.80468e-15	RAP2B	6.80468e-15
-0.39516	1.15732e-11	ADA2	1.15732e-11
0.492027	6.36797e-08	ATP6V1G1	6.36797e-08
0.489708	3.78162e-17	BIRC2	3.78162e-17
0.488032	7.7451e-15	MOB1B	7.7451e-15
0.484343	0.0305039	LGALS3	0.0305039
0.482868	6.80247e-06	SAT2	6.80247e-06
0.482364	9.06459e-17	TRADD	9.06459e-17
0.478576	6.08186e-08	CDC42	6.08186e-08
-0.432757	3.02527e-11	CLNK	3.02527e-11
0.47842	0.00681714	IFITM3	0.00681714
0.475378	1.77519e-06	NPM1	1.77519e-06
-0.334306	3.33845e-11	ASB2	3.33845e-11
0.473749	4.0568e-26	NDE1	4.0568e-26
-0.308388	3.87781e-11	RUBCNL	3.87781e-11
0.472629	5.95534e-13	RAPGEF1	5.95534e-13
0.471461	2.49173e-08	TUBB	2.49173e-08
0.469933	3.99157e-07	OST4	3.99157e-07
0.468291	7.84275e-16	LRRFIP2	7.84275e-16
0.468246	2.76098e-19	HIVEP1	2.76098e-19
0.467043	9.97989e-06	SLC6A6	9.97989e-06
0.466861	1.69103e-16	N4BP2L1	1.69103e-16
0.466511	5.83532e-06	SOCS3	5.83532e-06
0.465364	2.58922e-10	BCL2L14	2.58922e-10
0.465171	4.2866e-08	YPEL5	4.2866e-08
0.465129	2.64873e-16	IL2RG	2.64873e-16
0.464385	3.13643e-18	CDC42SE1	3.13643e-18
0.463464	2.25222e-12	RUFY3	2.25222e-12
0.463429	3.99591e-05	VEGFA	3.99591e-05
0.462137	4.68866e-05	RPS9	4.68866e-05
0.461937	1.67798e-20	CHD3	1.67798e-20
0.460423	7.32062e-05	SLC20A1	7.32062e-05
0.45825	3.44733e-05	RPL10	3.44733e-05
0.454035	1.58077e-08	SERP1	1.58077e-08
0.45383	4.66147e-27	MMD	4.66147e-27
0.453443	2.21893e-10	TNFRSF4	2.21893e-10
0.452957	1.74687e-10	ANKRD11	1.74687e-10
0.450661	0.0131985	NFE2L2	0.0131985
0.450016	2.25246e-10	TFRC	2.25246e-10
0.449731	2.64695e-06	SPIB	2.64695e-06
0.449517	2.58137e-16	SH3KBP1	2.58137e-16
0.447284	1.35662e-24	TNFRSF9	1.35662e-24
0.444536	3.87067e-05	RPL15	3.87067e-05
0.443182	2.17919e-21	PTGIR	2.17919e-21
0.442403	3.46258e-23	CD200	3.46258e-23
0.441286	7.03431e-05	RPL7A	7.03431e-05
-0.33993	2.22907e-10	LY86	2.22907e-10
0.441161	2.04607e-19	CD80	2.04607e-19
0.440448	0.00947703	NFKBID	0.00947703
0.439562	2.86758e-13	SOCS1	2.86758e-13
0.438567	4.38401e-09	PRRG4	4.38401e-09
0.436778	0.0484177	DUSP4	0.0484177
0.436078	6.28994e-08	SUMO2	6.28994e-08
0.432203	0.00045107	RPL9	0.00045107
0.431667	3.77643e-10	UBXN1	3.77643e-10
0.428649	1.42981e-17	GRK3	1.42981e-17
0.427113	4.87007e-17	PLGRKT	4.87007e-17
0.426291	1.18121e-08	C6orf62	1.18121e-08
0.424845	4.37117e-12	COMMD1	4.37117e-12
0.423491	2.99648e-06	UBB	2.99648e-06
0.423119	3.28934e-10	ANAPC16	3.28934e-10
0.423027	2.62049e-10	MAFF	2.62049e-10
0.422152	4.47633e-11	BHLHE40	4.47633e-11
0.422079	1.25427e-05	EEF2	1.25427e-05
0.417685	6.13955e-08	UVRAG	6.13955e-08
0.417351	0.00101226	RAB10	0.00101226
0.417269	4.6665e-07	GLIPR2	4.6665e-07
0.417161	3.57186e-17	MAP3K14	3.57186e-17
0.417087	6.91611e-11	IL10RA	6.91611e-11
0.416367	5.15653e-17	NECTIN2	5.15653e-17
0.416143	2.07552e-05	MOB1A	2.07552e-05
-0.280809	1.25903e-09	PLCD1	1.25903e-09
-0.441094	1.38612e-09	CLEC7A	1.38612e-09
0.41395	0.000184699	MT-ATP6	0.000184699
-0.546619	1.57179e-09	H2AFY	1.57179e-09
0.407988	3.06977e-15	SPG11	3.06977e-15
0.405712	1.21e-06	RAB13	1.21e-06
0.405168	7.16065e-17	PSD3	7.16065e-17
0.4042	1.27338e-14	SPPL2A	1.27338e-14
0.403445	0.00297983	MT-CYB	0.00297983
0.401871	0.00373867	NDUFB4	0.00373867
-0.407994	2.99705e-09	ICAM3	2.99705e-09
0.400795	7.25673e-08	ETV6	7.25673e-08
0.400507	1.82796e-10	MED13L	1.82796e-10
0.399806	4.27645e-15	CSF2RB	4.27645e-15
0.399658	0.00269192	RPS25	0.00269192
0.399334	1.74833e-10	ANXA7	1.74833e-10
0.397753	6.05186e-13	RNF145	6.05186e-13
0.397609	9.80475e-17	RNF19B	9.80475e-17
0.39676	8.33658e-05	ICAM1	8.33658e-05
0.396242	3.2843e-11	ARPP19	3.2843e-11
0.395354	0.0314487	CCDC88A	0.0314487
0.395176	6.07265e-18	CHST7	6.07265e-18
0.395089	0.00264689	NFKBIZ	0.00264689
0.391472	0.00471657	PPP1R12A	0.00471657
0.390369	0.00663941	SERF2	0.00663941
0.389878	0.0187599	RPL26	0.0187599
0.389722	6.21427e-10	UBE2F	6.21427e-10
0.388946	2.46207e-13	TRIP10	2.46207e-13
0.388928	0.00546116	RPL41	0.00546116
0.388424	0.000733669	CD1E	0.000733669
0.388224	1.23788e-17	ANTXR2	1.23788e-17
0.387949	0.00948888	PABPC1	0.00948888
0.387211	2.39629e-07	IFNGR2	2.39629e-07
-0.381946	1.71743e-08	APOL3	1.71743e-08
0.385114	4.7713e-07	ACOT9	4.7713e-07
0.385062	0.000267729	APOC1	0.000267729
0.385044	1.68825e-14	PPM1K	1.68825e-14
-0.516244	2.14058e-08	HLA-DMB	2.14058e-08
0.384095	1.78459e-10	SMG1	1.78459e-10
-0.312125	2.26464e-08	CAMK2D	2.26464e-08
0.38296	1.22116e-09	CD84	1.22116e-09
0.382601	3.13147e-12	COA1	3.13147e-12
0.380028	3.42509e-20	H6PD	3.42509e-20
0.37767	0.00184893	EIF4A2	0.00184893
0.376542	5.28694e-14	LRRK1	5.28694e-14
0.376359	3.43054e-07	CREBRF	3.43054e-07
-0.772721	3.29338e-08	LMNA	3.29338e-08
0.376309	1.36064e-14	SNN	1.36064e-14
0.3752	3.39199e-11	WNT5B	3.39199e-11
-0.324541	3.8212e-08	TGFBI	3.8212e-08
0.374547	0.0290522	RPL12	0.0290522
0.374049	8.77457e-07	LYN	8.77457e-07
0.373666	1.19746e-18	SNX11	1.19746e-18
0.373554	8.0931e-07	TSPAN13	8.0931e-07
0.373198	1.4091e-18	SOCS2	1.4091e-18
0.37257	2.52651e-10	TNIP1	2.52651e-10
0.370333	6.56088e-13	ANKLE2	6.56088e-13
-0.482114	4.93016e-08	C1QBP	4.93016e-08
0.369994	0.000431601	RACK1	0.000431601
0.36984	2.34111e-08	AC016831.5	2.34111e-08
0.369793	0.000306603	RIPK2	0.000306603
0.36978	4.30343e-08	CDC42SE2	4.30343e-08
0.369603	1.05378e-06	ANKRD12	1.05378e-06
0.369248	1.63859e-08	PELI1	1.63859e-08
0.368621	0.0304518	SSR3	0.0304518
0.3668	1.79784e-19	ACHE	1.79784e-19
-0.313504	7.10385e-08	ANPEP	7.10385e-08
0.366305	0.000357947	NOP53	0.000357947
0.366261	2.17933e-14	JARID2	2.17933e-14
0.365427	0.021212	MBNL1	0.021212
0.365055	2.18581e-19	ANKRD33B	2.18581e-19
0.364888	0.0200447	RHOG	0.0200447
-0.524716	1.10183e-07	LGALS2	1.10183e-07
0.36421	0.000178323	RHOF	0.000178323
0.364114	1.67094e-05	MORF4L1	1.67094e-05
0.362041	4.75485e-06	DDX24	4.75485e-06
0.361632	5.75365e-10	GBP2	5.75365e-10
-0.318193	1.34663e-07	PARVG	1.34663e-07
0.360836	4.7314e-05	SFT2D1	4.7314e-05
0.360536	3.86921e-12	ZNF267	3.86921e-12
-0.263221	1.74535e-07	SELL	1.74535e-07
0.360476	7.05106e-12	MAP3K1	7.05106e-12
0.358749	3.32681e-11	NME3	3.32681e-11
0.356108	0.00155003	RDX	0.00155003
0.356074	1.40007e-07	FBXW5	1.40007e-07
0.355398	3.10035e-08	PFKL	3.10035e-08
0.354308	0.00280452	ARID4B	0.00280452
0.353463	0.000586304	ST3GAL5	0.000586304
0.353365	3.82791e-09	RNF115	3.82791e-09
0.353276	1.57753e-05	FAM129A	1.57753e-05
0.351553	5.40666e-07	WIPF1	5.40666e-07
0.350129	0.00126297	RPL18	0.00126297
0.349526	3.55646e-12	PTK2B	3.55646e-12
0.349402	4.2617e-05	TNFRSF18	4.2617e-05
0.349017	3.19877e-07	SELENOS	3.19877e-07
0.348587	0.000662249	TRIR	0.000662249
0.34855	2.02856e-11	AC008105.3	2.02856e-11
0.347465	2.32086e-06	WTAP	2.32086e-06
0.346271	0.00328961	GLUL	0.00328961
0.345755	8.61667e-06	CSDE1	8.61667e-06
0.344897	2.21581e-05	PRRC2C	2.21581e-05
0.343442	6.53375e-10	ACOT13	6.53375e-10
0.34319	8.91127e-11	WDR33	8.91127e-11
0.34303	9.27281e-08	APPL1	9.27281e-08
0.342586	3.81626e-06	ATF5	3.81626e-06
0.341392	3.62715e-17	DUSP22	3.62715e-17
0.340874	5.44281e-14	GPR132	5.44281e-14
0.338411	7.0006e-08	RAB21	7.0006e-08
0.338367	1.371e-05	ALCAM	1.371e-05
0.337875	2.86484e-08	ADAM8	2.86484e-08
0.337103	1.7173e-11	CD70	1.7173e-11
0.336532	0.000639663	PPP1R2	0.000639663
0.335032	6.53081e-06	APOBEC3G	6.53081e-06
0.334726	3.44586e-10	ASMTL	3.44586e-10
-0.241128	8.52497e-07	AIM2	8.52497e-07
0.334378	1.17089e-10	FOXN3	1.17089e-10
0.334144	4.38312e-14	RAB5B	4.38312e-14
0.331923	2.75752e-05	POLR2E	2.75752e-05
0.330908	0.0252004	UBE2B	0.0252004
0.330635	9.03429e-17	CEP135	9.03429e-17
0.330495	0.0295861	UBL5	0.0295861
0.330434	0.000213189	PFKFB3	0.000213189
0.330074	4.17327e-09	ANXA3	4.17327e-09
0.327649	4.20801e-06	IL2RA	4.20801e-06
0.326454	2.07867e-09	MAP2K1	2.07867e-09
0.326387	8.8177e-16	SPRED2	8.8177e-16
0.325879	4.2271e-12	MTSS1	4.2271e-12
0.325572	8.44965e-13	SLC15A4	8.44965e-13
0.324151	5.88449e-07	PREX1	5.88449e-07
0.323507	5.68051e-11	CCDC28B	5.68051e-11
0.322239	1.31165e-07	ZNF292	1.31165e-07
0.321932	0.00796634	RPL36	0.00796634
0.320891	2.09506e-11	BET1	2.09506e-11
0.319296	4.58853e-11	PIAS1	4.58853e-11
0.319296	6.6945e-10	DENND5A	6.6945e-10
0.318586	2.51916e-05	TNFRSF14	2.51916e-05
0.318107	0.00106665	EIF4G2	0.00106665
0.316326	4.45802e-06	SUZ12	4.45802e-06
0.315885	5.56474e-06	SMNDC1	5.56474e-06
-0.44208	1.99068e-06	GMFG	1.99068e-06
0.315171	3.26186e-17	AFDN	3.26186e-17
-0.243782	2.15101e-06	IL16	2.15101e-06
0.313093	0.000747109	CREG1	0.000747109
0.311264	0.000584656	UPP1	0.000584656
0.309958	1.75297e-11	CCM2	1.75297e-11
0.309603	3.09461e-06	CLINT1	3.09461e-06
0.309063	4.26615e-06	WNK1	4.26615e-06
0.308227	4.87119e-06	SLC44A1	4.87119e-06
0.307061	6.3147e-14	PLXNC1	6.3147e-14
0.306644	9.74461e-06	CYSTM1	9.74461e-06
0.306474	5.80883e-10	SBNO2	5.80883e-10
0.305508	3.88782e-06	BNIP3L	3.88782e-06
0.304941	6.97938e-07	NAV1	6.97938e-07
0.304083	1.13702e-07	P2RY10	1.13702e-07
0.303918	1.38982e-16	SLC15A3	1.38982e-16
0.303723	1.24574e-11	SH3PXD2A	1.24574e-11
0.300839	0.00781748	EEF1D	0.00781748
0.298474	1.35746e-05	GBP4	1.35746e-05
0.297859	3.34336e-13	MREG	3.34336e-13
0.297269	0.0114881	PIM1	0.0114881
0.296764	2.95755e-09	EPB41L3	2.95755e-09
0.295243	3.3056e-05	AC025164.1	3.3056e-05
0.294989	1.35853e-06	TOR1AIP2	1.35853e-06
0.292527	0.0042617	ARPC5	0.0042617
-0.189733	5.15149e-06	P2RY6	5.15149e-06
0.292425	7.79769e-10	PHKB	7.79769e-10
0.291808	7.64278e-08	TTYH2	7.64278e-08
0.290923	5.61221e-07	FXR1	5.61221e-07
0.290364	2.1726e-16	TMCC3	2.1726e-16
-0.381592	5.73562e-06	CDK2AP2	5.73562e-06
0.290318	4.50702e-05	IL1R1	4.50702e-05
0.289548	6.10181e-10	RUBCN	6.10181e-10
0.289344	2.65842e-06	CCNG2	2.65842e-06
0.28882	0.00268627	ACTN4	0.00268627
0.288294	0.000220212	KMT2A	0.000220212
0.287643	0.0285875	PFDN5	0.0285875
0.286394	2.40744e-06	ORAI1	2.40744e-06
0.286243	4.03983e-12	CBX1	4.03983e-12
0.285633	1.80842e-08	INSM1	1.80842e-08
0.285506	4.81197e-11	DCAF6	4.81197e-11
0.284724	0.000525478	FCHSD2	0.000525478
0.284481	0.0121481	PHPT1	0.0121481
0.278496	1.2332e-06	SPECC1	1.2332e-06
-0.34883	9.96988e-06	EVI2B	9.96988e-06
0.276448	0.000566264	H2AFY2	0.000566264
0.274306	6.10568e-10	PLAGL1	6.10568e-10
0.274118	4.97906e-11	SYNPO2	4.97906e-11
-0.288671	1.19034e-05	MARCH1	1.19034e-05
0.27376	5.34833e-09	ZC3H7A	5.34833e-09
0.27356	5.26666e-09	ARHGEF2	5.26666e-09
0.271586	0.00246379	DYNLT1	0.00246379
0.271416	0.0001627	PACS1	0.0001627
0.270292	4.33738e-09	BCL2	4.33738e-09
0.269236	4.0676e-08	ANKRD10	4.0676e-08
0.268448	4.85799e-11	SIRPA	4.85799e-11
0.267519	3.45112e-13	TBC1D8	3.45112e-13
0.267393	1.90273e-14	CRLF2	1.90273e-14
0.26732	5.12502e-07	ARL8B	5.12502e-07
0.266519	0.000118436	RAPGEF2	0.000118436
0.264699	0.00493972	UBE2A	0.00493972
0.264364	1.38967e-08	PHF3	1.38967e-08
0.263271	3.98777e-12	TNFRSF11A	3.98777e-12
-0.551004	1.85721e-05	HLA-DMA	1.85721e-05
0.262308	0.000319429	TRIB1	0.000319429
0.261998	1.67898e-06	ZBTB38	1.67898e-06
0.260893	0.0120361	COX20	0.0120361
0.260147	0.000153998	SELENOT	0.000153998
0.259214	1.98381e-08	NEK6	1.98381e-08
0.258422	0.000365324	IL6ST	0.000365324
0.255612	7.21752e-05	SEC14L1	7.21752e-05
0.254467	4.6365e-08	RABGAP1L	4.6365e-08
0.253718	3.8135e-07	TTN-AS1	3.8135e-07
0.25324	8.12419e-11	LYSMD2	8.12419e-11
-0.21086	2.77756e-05	SUSD3	2.77756e-05
-0.252316	3.14101e-05	FUCA1	3.14101e-05
0.251219	2.08352e-07	DENND4A	2.08352e-07
0.251124	1.27229e-07	RAP2A	1.27229e-07
0.25095	3.6663e-07	MARCH7	3.6663e-07
-0.535452	3.56294e-05	HLA-DPA1	3.56294e-05
0.25095	1.95659e-05	HTATIP2	1.95659e-05
-0.327722	3.63777e-05	BATF3	3.63777e-05
0.25094	0.00603957	RASSF2	0.00603957
0.250782	2.72046e-07	STAT5A	2.72046e-07
0.250268	3.34858e-06	TFG	3.34858e-06
0.248949	7.73154e-06	ZDHHC18	7.73154e-06
0.248815	0.000115865	LAMP2	0.000115865
0.248663	5.60547e-05	A1BG	5.60547e-05
0.246021	0.0466096	HES4	0.0466096
0.244951	1.61827e-05	DOCK10	1.61827e-05
0.244895	2.7487e-12	SLC22A23	2.7487e-12
0.244607	0.000259317	CPEB4	0.000259317
0.24384	1.94095e-06	TCF4	1.94095e-06
0.243728	1.65763e-08	CBLB	1.65763e-08
0.242091	1.26823e-05	EPS15	1.26823e-05
0.241034	2.75191e-05	NFIL3	2.75191e-05
0.24095	0.000285498	TNIP2	0.000285498
0.240297	3.93758e-05	TBC1D9	3.93758e-05
0.239967	0.000407721	G3BP1	0.000407721
0.239158	3.49547e-09	TMC8	3.49547e-09
0.237942	0.000391722	DDAH2	0.000391722
0.23787	0.000430953	KDM5A	0.000430953
0.237366	0.000256484	PRDM1	0.000256484
0.237318	1.33259e-05	SEMA7A	1.33259e-05
0.237171	1.36226e-05	MAP4	1.36226e-05
0.235212	0.00241935	MED28	0.00241935
0.234386	0.00606862	OGA	0.00606862
0.234289	2.00213e-09	ST3GAL6	2.00213e-09
0.232684	1.35733e-05	DERL1	1.35733e-05
-0.204488	7.78274e-05	FKBP1B	7.78274e-05
-0.383836	8.17803e-05	LSM6	8.17803e-05
0.23199	0.0307869	EHBP1L1	0.0307869
0.231525	3.26031e-07	PPM1B	3.26031e-07
0.229955	3.81362e-07	ARID2	3.81362e-07
0.22876	2.90059e-07	FBXO6	2.90059e-07
-0.365336	9.3669e-05	MS4A6A	9.3669e-05
0.22799	5.16059e-05	AUTS2	5.16059e-05
0.227907	1.88638e-05	CDYL	1.88638e-05
0.22787	1.12353e-07	PALLD	1.12353e-07
0.227358	4.37355e-11	SYNPO	4.37355e-11
0.227286	3.96173e-08	RABGAP1	3.96173e-08
-0.227985	0.000115895	TACSTD2	0.000115895
0.22688	0.00265621	CASP4	0.00265621
0.225693	1.75283e-05	ST20	1.75283e-05
-0.499441	0.000127056	EEF1B2	0.000127056
0.225444	5.37722e-14	PDCD1LG2	5.37722e-14
0.224105	0.00327006	DPH3	0.00327006
0.223858	0.000612105	ERGIC1	0.000612105
-0.269485	0.00014981	KCNK6	0.00014981
0.223561	4.2509e-07	NPLOC4	4.2509e-07
0.222801	4.90594e-07	CREBL2	4.90594e-07
-0.201068	0.000154117	TMEM14A	0.000154117
0.222357	0.00495458	KRAS	0.00495458
0.222172	3.60462e-05	MACF1	3.60462e-05
0.221603	0.000972326	EHD1	0.000972326
0.220213	8.59497e-06	CCND2	8.59497e-06
0.219881	4.95505e-09	DPP9	4.95505e-09
-0.38609	0.000187108	SHTN1	0.000187108
-0.345868	0.000192844	MZT2A	0.000192844
-0.399128	0.000202664	HLA-DQB1	0.000202664
0.218892	0.000118145	MAD2L2	0.000118145
0.218203	0.000751826	JOSD2	0.000751826
0.218134	6.41623e-05	TMEM131	6.41623e-05
0.21763	1.25142e-05	RAB30	1.25142e-05
0.217577	0.0341106	FIS1	0.0341106
0.216869	6.45055e-13	ARNTL2	6.45055e-13
0.216859	0.000300469	UBE2R2	0.000300469
0.216781	0.00835818	IL6R	0.00835818
0.216245	6.41877e-08	BAZ2B	6.41877e-08
0.216245	3.2041e-05	GNPTAB	3.2041e-05
0.215635	3.41305e-08	DSG2	3.41305e-08
-0.176428	0.000311385	ITGB7	0.000311385
0.215075	0.0167653	RBM47	0.0167653
0.215026	3.77935e-07	CNOT10	3.77935e-07
0.213177	0.0169942	MPHOSPH8	0.0169942
0.212025	0.000628727	NR3C1	0.000628727
0.211715	0.0171369	BCL7C	0.0171369
0.21071	0.00015955	TBC1D1	0.00015955
0.210704	0.00613196	SLC25A39	0.00613196
0.210694	0.00628611	BRD4	0.00628611
0.210258	0.0351445	KDM2A	0.0351445
0.209953	0.00609673	ARHGAP45	0.00609673
0.209883	1.01257e-07	PRKAG2	1.01257e-07
0.209666	0.0299232	DDX6	0.0299232
0.20866	0.00925789	SMC5	0.00925789
0.208294	4.06259e-07	PIP4K2A	4.06259e-07
-0.269672	0.000498465	EVL	0.000498465
0.206939	1.91819e-05	GFPT1	1.91819e-05
0.205594	0.00249513	ODF3B	0.00249513
0.205532	7.01831e-08	AL357060.1	7.01831e-08
0.205402	1.90174e-07	GTPBP1	1.90174e-07
0.204903	0.0235566	MPZL1	0.0235566
0.204647	0.0219855	PSIP1	0.0219855
0.202974	2.17546e-08	CBWD1	2.17546e-08
0.202329	1.02481e-10	ADAM12	1.02481e-10
0.202114	5.55273e-09	FOXO1	5.55273e-09
0.201334	0.0355489	ACADVL	0.0355489
0.201053	9.03613e-07	EPOP	9.03613e-07
0.200769	0.00166957	ARL14EP	0.00166957
0.200586	9.97377e-05	RNF130	9.97377e-05
0.200198	1.85955e-07	POU2F1	1.85955e-07
0.199932	1.74461e-06	CHST11	1.74461e-06
-0.209112	0.000717513	LIMA1	0.000717513
0.199425	4.64178e-09	LRCH3	4.64178e-09
0.19934	3.85787e-07	VPS8	3.85787e-07
0.19934	1.54292e-05	HNMT	1.54292e-05
0.198477	9.08895e-07	ZNRF1	9.08895e-07
-0.287098	0.000767963	HCLS1	0.000767963
-0.261145	0.00077533	ABRACL	0.00077533
0.197539	5.38201e-05	KLF7	5.38201e-05
0.197	3.906e-05	MOB3A	3.906e-05
0.196875	0.000717083	RSF1	0.000717083
0.196693	0.0325801	ARID4A	0.0325801
0.196675	8.51576e-06	SLC6A12	8.51576e-06
0.196547	0.000528543	RBM6	0.000528543
0.196126	0.0276409	SAMD9L	0.0276409
0.195808	2.69016e-08	AC026401.3	2.69016e-08
0.195749	0.000857294	HSD17B4	0.000857294
0.195749	0.00101593	LAMP1	0.00101593
0.195635	4.25241e-06	CASP7	4.25241e-06
0.194783	0.000698379	DAPK1	0.000698379
0.194694	0.048385	FLOT1	0.048385
0.194587	0.0224306	DNAJB14	0.0224306
0.194228	0.00438373	LACTB	0.00438373
-0.292087	0.00143692	RNASE6	0.00143692
0.193943	0.0290125	CHMP4B	0.0290125
0.192992	0.0360984	IL18	0.0360984
-0.246385	0.00159424	TPMT	0.00159424
0.192955	0.0136878	EMILIN2	0.0136878
0.192301	4.36015e-05	ZMAT3	4.36015e-05
0.192203	1.99572e-06	GABPB1	1.99572e-06
0.191934	0.00303972	ABI1	0.00303972
0.191336	2.27065e-07	FTX	2.27065e-07
0.191285	0.000175701	ATAD2B	0.000175701
0.191143	0.00488794	CDK6	0.00488794
0.190565	1.19926e-09	EDARADD	1.19926e-09
0.190529	0.0275683	TCF25	0.0275683
0.190504	6.92219e-08	MTMR4	6.92219e-08
0.190408	0.0047796	CASP1	0.0047796
-0.202793	0.00245083	HDAC9	0.00245083
0.190236	0.0104831	AKIRIN1	0.0104831
0.189603	1.22238e-05	WSB2	1.22238e-05
0.18959	1.97661e-07	SLC41A2	1.97661e-07
0.18959	2.40647e-06	FBRSL1	2.40647e-06
0.189552	1.53561e-06	FNDC3B	1.53561e-06
0.189493	0.00805773	APMAP	0.00805773
0.189437	0.0113742	UBE2Z	0.0113742
0.188739	6.64354e-09	PPP1R16B	6.64354e-09
0.188663	0.00679715	TRIP12	0.00679715
0.18783	1.03324e-06	FOXO3	1.03324e-06
0.18783	5.5312e-06	TOGARAM1	5.5312e-06
0.187021	0.000979645	ASH1L	0.000979645
0.186117	0.0106775	STK38L	0.0106775
-0.403347	0.00289353	ARPC1B	0.00289353
0.185411	0.00238273	VPS13C	0.00238273
0.185161	2.74535e-08	AEBP2	2.74535e-08
0.182864	0.00505161	NMT1	0.00505161
0.182496	0.00025977	ENPP4	0.00025977
0.1815	1.33383e-06	MBNL2	1.33383e-06
0.181041	0.0439215	TRAF3	0.0439215
-0.183164	0.00359754	TMEM243	0.00359754
0.180943	0.000791828	UBR4	0.000791828
0.180792	0.000290443	MTMR9	0.000290443
0.18074	6.80461e-05	HLX	6.80461e-05
-0.630284	0.00401118	HLA-DRB1	0.00401118
0.180066	0.00201295	ARRDC3	0.00201295
0.179953	0.036189	EMC2	0.036189
0.179778	9.82425e-07	PIK3CA	9.82425e-07
-0.16652	0.00448969	ENPP1	0.00448969
0.17906	0.00264414	BTBD7	0.00264414
0.178019	1.34525e-06	ATP11C	1.34525e-06
-0.212265	0.00482194	KCTD12	0.00482194
0.177023	8.14267e-10	MINK1	8.14267e-10
-0.454602	0.0049086	SLC25A5	0.0049086
0.177023	3.36676e-08	LMBRD1	3.36676e-08
0.177023	1.14151e-06	MBOAT2	1.14151e-06
0.176439	0.00609785	PPP1R9B	0.00609785
0.176439	0.0161641	MGAT4B	0.0161641
0.176439	0.0266366	C3orf14	0.0266366
0.175885	0.000673306	AGPAT3	0.000673306
0.1758	0.0158322	TAB2	0.0158322
0.175446	9.0916e-05	N4BP1	9.0916e-05
0.17536	9.03308e-05	TMOD3	9.03308e-05
0.175261	1.63004e-07	NUAK2	1.63004e-07
0.174533	6.82082e-05	MOSPD2	6.82082e-05
0.174334	0.000890358	IGSF8	0.000890358
0.174024	0.0153293	MT-ND6	0.0153293
0.17313	0.0433723	DNAJB4	0.0433723
0.172806	7.43473e-07	CEBPG	7.43473e-07
0.171888	1.44539e-06	TBC1D10A	1.44539e-06
0.171888	0.00173927	SIPA1L1	0.00173927
0.171817	0.00240689	HOOK3	0.00240689
0.17177	1.01717e-05	ZC3H7B	1.01717e-05
0.17165	1.86158e-06	TRAF5	1.86158e-06
0.17109	2.49036e-06	IL4R	2.49036e-06
0.17109	0.000153994	TIAM1	0.000153994
0.17109	0.000297489	VPS41	0.000297489
0.169384	5.71795e-05	SLC2A6	5.71795e-05
0.169248	0.000103358	OPTN	0.000103358
0.168881	0.0479553	LAMTOR3	0.0479553
0.168322	0.000722004	C6orf106	0.000722004
0.168322	0.0110188	SRPK2	0.0110188
0.167689	0.01201	TSPAN15	0.01201
0.167541	8.04536e-06	ALG2	8.04536e-06
0.167239	3.78122e-05	CASC4	3.78122e-05
0.166316	5.90093e-05	CHST2	5.90093e-05
0.165947	0.002807	FAM50A	0.002807
0.165517	0.000133088	MARCH9	0.000133088
-0.235978	0.0101771	HAVCR2	0.0101771
0.165211	0.0311893	SERTAD2	0.0311893
0.164915	0.000652072	ARID3A	0.000652072
0.164157	0.00352605	SUCO	0.00352605
-0.485571	0.0113323	AC020656.1	0.0113323
0.163446	5.94004e-07	TMEM131L	5.94004e-07
0.162487	8.84025e-06	IDO2	8.84025e-06
0.162474	0.0157385	OPN3	0.0157385
0.162113	0.00197703	BAZ2A	0.00197703
0.16155	0.000136184	MLLT6	0.000136184
0.161524	1.12147e-05	CBWD5	1.12147e-05
0.161524	2.40163e-05	ARL17A	2.40163e-05
0.161162	0.00210737	CACUL1	0.00210737
-0.221691	0.0140612	DECR1	0.0140612
-0.286656	0.0142018	IFI16	0.0142018
0.160617	0.00146298	LUC7L	0.00146298
-0.176305	0.0154475	MSL3	0.0154475
0.160213	0.00342573	SMARCE1	0.00342573
0.159883	0.000877968	PPP2R2D	0.000877968
0.159585	6.84236e-06	RHBDF2	6.84236e-06
0.159047	8.88372e-06	NPIPB5	8.88372e-06
-0.194088	0.0163001	APOBR	0.0163001
-0.504048	0.0165751	S100A10	0.0165751
0.157114	2.19985e-05	XPO6	2.19985e-05
0.156579	0.00278034	TRAPPC10	0.00278034
0.156141	5.7002e-06	DSC2	5.7002e-06
0.155408	0.000647807	MAT2B	0.000647807
-0.287068	0.0174343	SFT2D2	0.0174343
-0.263523	0.0175058	NAGK	0.0175058
0.15451	0.00737899	CD46	0.00737899
0.152811	0.00127019	UBE2W	0.00127019
0.152554	0.000127739	PDE4A	0.000127739
0.152554	0.0239955	PLEKHM2	0.0239955
0.152206	0.00713643	ALOX5AP	0.00713643
0.151595	0.0176434	DRAM1	0.0176434
0.151054	0.000364156	MARF1	0.000364156
0.150778	0.00581664	DDB2	0.00581664
-0.179727	0.019418	MYCL	0.019418
0.150219	0.0477054	RELT	0.0477054
0.149816	0.00670388	COMMD2	0.00670388
0.148799	4.45828e-06	SSH1	4.45828e-06
0.148799	4.4737e-05	BICDL1	4.4737e-05
0.148104	9.57002e-05	ZDHHC7	9.57002e-05
0.147803	4.20315e-05	FMNL3	4.20315e-05
0.147416	0.0180422	ZNF277	0.0180422
0.14575	0.00269116	ST3GAL1	0.00269116
0.144761	0.000877853	RIC1	0.000877853
0.144735	0.0490187	NFIC	0.0490187
0.144437	0.000678307	BTAF1	0.000678307
0.144437	0.00167122	PRKCD	0.00167122
0.144095	0.0154526	CEP68	0.0154526
0.144082	0.00392225	LENG8	0.00392225
0.143755	0.0362203	HIPK1	0.0362203
0.143436	0.00364393	FBXL15	0.00364393
0.14277	0.0177045	DCP1A	0.0177045
0.14243	0.000493998	NFE2L1	0.000493998
0.14146	0.00420675	GOSR1	0.00420675
0.140866	0.0317864	WHAMM	0.0317864
0.140762	0.000894046	TRABD2A	0.000894046
0.140762	0.00583247	CDK2	0.00583247
-0.180756	0.0306156	KIAA0930	0.0306156
0.139545	0.0287715	DRAM2	0.0287715
0.139467	0.0223639	TFCP2	0.0223639
0.138735	0.000396246	LILRB4	0.000396246
0.137333	3.26579e-06	NR6A1	3.26579e-06
-0.171152	0.0317577	MGST2	0.0317577
0.137333	3.26579e-06	PLD2	3.26579e-06
-0.26306	0.0318918	LSM7	0.0318918
0.137326	0.0386935	ZFAND3	0.0386935
0.136827	0.00814498	TGFBR1	0.00814498
0.136444	0.000372953	WDR59	0.000372953
0.136444	0.0367399	LPCAT1	0.0367399
0.136204	0.0169928	MAPK8	0.0169928
0.134807	0.00572593	RC3H2	0.00572593
0.134343	0.0326697	TBL1X	0.0326697
0.132807	0.0483421	ATP6V1B2	0.0483421
0.132575	0.00849358	GPR107	0.00849358
0.131743	0.000353559	APC	0.000353559
0.131212	0.0439385	NUP98	0.0439385
0.13114	0.0258785	MYO5A	0.0258785
-0.1929	0.0411309	NDRG2	0.0411309
0.129522	0.0306229	AKT1S1	0.0306229
-0.146171	0.0438082	IDH3A	0.0438082
0.128356	0.0263699	HIPK3	0.0263699
0.127529	0.0181334	WBP11	0.0181334
0.126539	0.0175837	GAS6	0.0175837
0.126429	0.00859804	LPIN2	0.00859804
0.122735	0.0190482	GAB2	0.0190482
0.120631	0.0185155	LMNB2	0.0185155
0.119031	0.00267044	SIAH1	0.00267044
0.116921	0.0140045	TMEM39A	0.0140045
0.114249	0.0381516	ELP2	0.0381516
0.143112	0.0500755	TYK2	0.0500755
-0.300018	0.0502321	AHNAK	0.0502321
0.134978	0.050435	NELFB	0.050435
0.126887	0.0508126	NSF	0.0508126
0.185395	0.0510396	CHD6	0.0510396
0.195013	0.0533612	STX4	0.0533612
-0.442647	0.0542009	S100B	0.0542009
0.146735	0.0543427	LMBR1L	0.0543427
0.302618	0.0544646	MXD1	0.0544646
0.236645	0.0547513	TMEM50A	0.0547513
0.394476	0.0560809	CCNI	0.0560809
-0.26713	0.0576621	SNRPF	0.0576621
0.134374	0.0577353	EFTUD2	0.0577353
0.385616	0.0580429	PCBP1	0.0580429
0.125351	0.0616506	BEX4	0.0616506
0.141833	0.0620134	ATP6V0A2	0.0620134
-0.203932	0.0624657	PSTPIP1	0.0624657
0.152365	0.0627499	GOLGA4	0.0627499
0.32505	0.0627958	SKP1	0.0627958
0.293732	0.0636235	HLA-F	0.0636235
0.239994	0.0661365	CHMP4A	0.0661365
0.121579	0.0662555	AC016831.1	0.0662555
0.325179	0.0674832	SRRM2	0.0674832
0.22062	0.0685558	PAIP2	0.0685558
0.149816	0.0693893	WBP4	0.0693893
0.135741	0.0715105	ZMIZ2	0.0715105
0.175614	0.0723266	STAG2	0.0723266
0.114834	0.0724978	CBX4	0.0724978
0.104748	0.07253	MFSD14C	0.07253
0.18783	0.0728177	TENT2	0.0728177
0.35214	0.0741416	MYDGF	0.0741416
-0.184225	0.0755887	SEPHS2	0.0755887
0.138748	0.0770874	PUM1	0.0770874
0.214671	0.0784426	PGD	0.0784426
0.138657	0.0811303	RBM5	0.0811303
0.192883	0.0817071	BTN2A2	0.0817071
0.353522	0.0817997	JUNB	0.0817997
0.144046	0.0836409	NCOR2	0.0836409
0.232918	0.0866537	GRHPR	0.0866537
0.317012	0.0896891	OAZ1	0.0896891
0.319382	0.0908107	VMA21	0.0908107
-0.555003	0.0909253	HMGB1	0.0909253
0.154703	0.0910261	CNOT4	0.0910261
0.214465	0.0951054	SSNA1	0.0951054
0.197399	0.0967428	MKLN1	0.0967428
0.143112	0.0967888	F11R	0.0967888
-0.300957	0.0974699	VAMP8	0.0974699
0.170265	0.100303	UGCG	0.100303
0.146967	0.101546	CNOT1	0.101546
0.545229	0.102121	MTRNR2L8	0.102121
0.10366	0.10764	KDM4C	0.10764
0.356346	0.112281	JUND	0.112281
0.243586	0.11348	ADAM19	0.11348
0.156841	0.115874	NT5DC1	0.115874
-0.147585	0.116631	RGS18	0.116631
-0.166835	0.116875	ROGDI	0.116875
-0.242686	0.117477	NME1	0.117477
0.149149	0.119204	PURB	0.119204
0.139824	0.122384	PLXND1	0.122384
0.19635	0.124404	EIF4E2	0.124404
-0.331609	0.126069	FAM49B	0.126069
-0.274855	0.127655	IDH2	0.127655
-0.290824	0.133337	THBD	0.133337
0.314522	0.135319	CNBP	0.135319
0.103206	0.138176	NBEAL1	0.138176
0.268724	0.139929	RUNX3	0.139929
0.235003	0.140459	TMEM14C	0.140459
0.123699	0.141757	ITPRIPL2	0.141757
-0.269324	0.144072	HLA-DPB1	0.144072
0.121579	0.14445	RBM33	0.14445
0.149465	0.147382	CD58	0.147382
0.118456	0.148425	SF3A1	0.148425
-0.265288	0.14877	ATP5PB	0.14877
0.16499	0.15435	ARL8A	0.15435
0.19912	0.158031	PHIP	0.158031
0.330714	0.158465	RPL38	0.158465
0.146152	0.160889	SNX9	0.160889
0.168147	0.164247	ETS2	0.164247
0.51919	0.165693	IER2	0.165693
0.121579	0.167869	NIN	0.167869
0.123148	0.168745	HIVEP2	0.168745
0.12519	0.171706	TCIRG1	0.171706
0.222725	0.171949	FMNL1	0.171949
0.291624	0.178492	FOSL2	0.178492
-0.222385	0.178797	CCT5	0.178797
0.155874	0.181101	USP34	0.181101
0.20731	0.182709	PITPNA	0.182709
0.127782	0.186002	TMC6	0.186002
0.486494	0.186981	S100A11	0.186981
0.132021	0.187603	RAB11B	0.187603
0.288889	0.195864	RPL13	0.195864
0.162295	0.195929	NBN	0.195929
0.0999273	0.201035	WDR48	0.201035
-0.22009	0.201562	MLEC	0.201562
-0.153943	0.203249	TMEM50B	0.203249
0.110209	0.208151	EIF2AK1	0.208151
0.144362	0.211259	MICAL1	0.211259
0.243011	0.211793	TACC1	0.211793
0.429591	0.216986	HLA-C	0.216986
0.132981	0.217264	SDCCAG8	0.217264
-0.299629	0.217688	ARPC3	0.217688
0.133577	0.219601	LUZP1	0.219601
0.333574	0.231021	VAPA	0.231021
0.155631	0.23206	FNBP4	0.23206
0.136204	0.233575	CTBP2	0.233575
0.162295	0.240954	KMT2C	0.240954
0.180066	0.244826	G6PD	0.244826
0.127407	0.257388	PPP4R2	0.257388
-0.135666	0.265825	ABI3	0.265825
0.282222	0.269884	PTGES3	0.269884
0.157815	0.275824	AC058791.1	0.275824
0.169553	0.278283	SH2B3	0.278283
0.115344	0.284085	RELA	0.284085
0.241	0.288241	FAM118A	0.288241
-0.194426	0.292654	MYD88	0.292654
-0.211359	0.304038	C1orf21	0.304038
0.178552	0.308502	SH3GLB1	0.308502
0.19039	0.314258	THAP2	0.314258
0.268448	0.317846	PDCL3	0.317846
0.147921	0.320353	MECP2	0.320353
-0.141876	0.323063	OTULINL	0.323063
0.191799	0.334434	GNA12	0.334434
0.204105	0.340468	RNF114	0.340468
0.160538	0.341351	SESN3	0.341351
-0.12769	0.341594	MFNG	0.341594
0.25978	0.343311	CTSB	0.343311
0.131619	0.349486	MKL1	0.349486
0.182898	0.349756	ARID5B	0.349756
0.199903	0.3499	CRYBG1	0.3499
0.28217	0.353565	RPS7	0.353565
0.123077	0.355497	UBA6	0.355497
0.283407	0.370138	MGST3	0.370138
0.145017	0.374645	CASP3	0.374645
-0.24551	0.37679	CCT2	0.37679
0.252423	0.380835	GOLGB1	0.380835
0.139963	0.385039	ZNF581	0.385039
0.125856	0.395545	PEX16	0.395545
0.130544	0.399512	CALCRL	0.399512
0.362026	0.399957	LST1	0.399957
0.205227	0.400702	TGIF1	0.400702
0.219105	0.401538	CLEC2D	0.401538
0.10366	0.402229	KIAA2026	0.402229
0.121527	0.404278	SPART	0.404278
0.143755	0.406127	KLF13	0.406127
0.131619	0.41001	SLC39A1	0.41001
0.442094	0.415977	GSTP1	0.415977
0.193797	0.43079	PKN2	0.43079
0.146547	0.433035	EIF1AY	0.433035
0.300538	0.433092	DNAJA1	0.433092
0.241828	0.44561	RALY	0.44561
-0.21917	0.450791	MBP	0.450791
0.114289	0.452534	LEPROT	0.452534
0.119956	0.458561	CCSER2	0.458561
-0.647238	0.46405	FOS	0.46405
0.259336	0.467643	H2AFJ	0.467643
0.0964554	0.478038	LTA4H	0.478038
0.133982	0.489469	RIF1	0.489469
0.127338	0.494187	EPM2AIP1	0.494187
0.137575	0.494375	PRRC2B	0.494375
0.180176	0.49849	PIKFYVE	0.49849
-0.228594	0.503081	PLP2	0.503081
-0.271602	0.506657	EGLN3	0.506657
0.152879	0.506737	NRIP1	0.506737
0.139545	0.507169	MARCH2	0.507169
0.144082	0.510261	PDE7A	0.510261
0.642421	0.51313	LGALS1	0.51313
0.126768	0.514627	STX5	0.514627
0.183517	0.523056	PAPOLA	0.523056
0.172345	0.53186	SVIP	0.53186
0.141833	0.553242	TTF2	0.553242
-0.230337	0.561438	BLOC1S6	0.561438
-0.169145	0.561864	LRRK2	0.561864
0.111255	0.58115	RASSF3	0.58115
0.304935	0.584063	EIF5	0.584063
0.161418	0.586639	DLGAP4	0.586639
0.14438	0.588829	HUWE1	0.588829
0.161269	0.599989	DCP2	0.599989
0.181316	0.608402	OSER1	0.608402
0.128088	0.615029	SRGAP2	0.615029
-0.258486	0.627467	SLAMF7	0.627467
0.129496	0.634512	MIEN1	0.634512
0.114329	0.635523	ZNF148	0.635523
0.193672	0.654075	KATNBL1	0.654075
0.204618	0.657877	SPAG7	0.657877
0.116421	0.661229	MRPS11	0.661229
0.176014	0.663221	THEMIS2	0.663221
-0.210047	0.68299	VASP	0.68299
0.223046	0.697095	ZFAND6	0.697095
0.128088	0.698948	ERGIC2	0.698948
-0.20128	0.702258	BUD23	0.702258
0.119395	0.729221	NAP1L4	0.729221
0.0977976	0.741917	STX8	0.741917
0.214428	0.755509	SNX2	0.755509
0.334462	0.765133	DUSP1	0.765133
-0.227852	0.771744	PA2G4	0.771744
0.322544	0.775833	NPC2	0.775833
0.242196	0.779767	MRPL14	0.779767
0.11323	0.802163	ZMYM4	0.802163
0.136584	0.805902	ASXL1	0.805902
-0.199479	0.809531	LDLRAD4	0.809531
0.290685	0.813141	TES	0.813141
0.154703	0.819255	CNTLN	0.819255
0.211083	0.83378	IFNGR1	0.83378
0.13919	0.834184	LINC00513	0.834184
-0.252653	0.860146	METRNL	0.860146
0.265955	0.86153	COX6B1	0.86153
0.301246	0.864564	TUBB4B	0.864564
0.124727	0.864781	FRYL	0.864781
0.219722	0.872596	ATRX	0.872596
-0.233362	0.880096	CYB5R3	0.880096
0.262638	0.893983	NSA2	0.893983
0.390519	0.895732	ATP6V0E1	0.895732
0.205475	0.90569	IRF2	0.90569
-0.148052	0.921725	ODC1	0.921725
0.109053	0.928816	TBC1D9B	0.928816
0.228542	0.935167	ARHGDIA	0.935167
0.277068	0.935459	PPP1R18	0.935459
0.0520306	0.94139	PANK3	0.94139
-0.321029	0.943737	CD74	0.943737
0.162134	0.945419	RABAC1	0.945419
-0.193364	0.984744	UNC93B1	0.984744
0.147673	0.996123	MED13	0.996123
0.186252	1	JOSD1	1
0.116921	1	SPG7	1
0.130634	1	TMEM259	1
0.254729	1	MAFG	1
0.0886641	1	OTUD5	1
0.115899	1	SF3A3	1
0.205451	1	H2AFV	1
0.185345	1	BTG3	1
0.179554	1	MVP	1
-0.331757	1	NDUFC2	1
-0.228278	1	CYTOR	1
0.0916402	1	S100A6	1
0.118456	1	HOMER2	1
0.773031	1	TXNRD1	1
0.139693	1	PAFAH1B2	1
0.21746	1	UBE2I	1
-0.157368	1	MTMR14	1
-0.157945	1	PDLIM7	1
0.124461	1	PITPNB	1
0.199676	1	RIT1	1
0.209917	1	TAF10	1
0.136388	1	BCL3	1
0.242692	1	SRSF5	1
0.343496	1	HLA-A	1
0.111097	1	PIK3R5	1
0.116395	1	NFKBIB	1
0.108462	1	HGS	1
0.135362	1	ZEB1	1
0.16793	1	TNPO1	1
0.148871	1	HAPLN3	1
0.142163	1	IST1	1
0.117965	1	GGA1	1
0.141204	1	DAAM1	1
0.626602	1	ATF3	1
0.168847	1	DCTN2	1
0.149397	1	FKBP5	1
0.124171	1	CLCN7	1
0.251937	1	TMEM258	1
0.262031	1	TMBIM6	1
0.183542	1	SF3B1	1
0.275449	1	STK17B	1
0.0919054	1	TENT4B	1
0.11588	1	RPAP3	1
0.203666	1	ITM2C	1
-0.16477	1	PHF19	1
0.226872	1	RPS4Y1	1
0.154076	1	CUL1	1
0.126204	1	ABHD12	1
0.127407	1	ABCF1	1
0.229004	1	RPL11	1
0.116408	1	PAF1	1
0.275293	1	VDAC1	1
-0.142427	1	AP3D1	1
0.138657	1	TNFSF9	1
0.124636	1	IKBKG	1
0.243565	1	RPS10	1
0.207225	1	COX4I1	1
-0.185629	1	AKR7A2	1
-0.25706	1	LAPTM5	1
0.211739	1	DDX17	1
0.154756	1	HDLBP	1
0.353467	1	STAT3	1
-0.140409	1	CD226	1
0.259671	1	RPL24	1
0.201408	1	ADA	1
0.0966479	1	DYNC1I2	1
0.114929	1	AGO2	1
0.233371	1	REPIN1	1
0.146607	1	SAFB2	1
0.149311	1	TRAPPC6A	1
0.12991	1	CELF1	1
-0.327374	1	TAP1	1
0.0908727	1	VAMP3	1
0.27731	1	BRI3	1
0.20128	1	MRPS33	1
0.110856	1	TAOK1	1
-0.248389	1	CALR	1
0.157291	1	PSMA3-AS1	1
-0.215294	1	GSTK1	1
-0.199395	1	AP1S2	1
-0.1263	1	SERPINF2	1
0.306534	1	RPS27	1
0.128356	1	PPP2R5E	1
0.310416	1	SMS	1
0.344517	1	SLC5A3	1
0.190413	1	CDC37	1
0.178426	1	PTGES2	1
0.237332	1	RBX1	1
0.176537	1	KPNB1	1
0.120438	1	PPTC7	1
0.158021	1	PTBP3	1
0.549311	1	TALDO1	1
0.212804	1	MT-CO3	1
0.138792	1	IQGAP1	1
0.116395	1	POGZ	1
0.104289	1	MRPL32	1
0.128356	1	TPRA1	1
0.313778	1	EIF3E	1
0.104455	1	GNS	1
0.114959	1	AFTPH	1
0.264593	1	TPI1	1
0.192552	1	LMNB1	1
0.111177	1	IPO7	1
0.0916445	1	HGSNAT	1
-0.208371	1	CBL	1
0.2539	1	FLNA	1
0.105667	1	PDCD6IP	1
0.132288	1	MAP1LC3B	1
0.11794	1	CBX5	1
0.209244	1	RAB11A	1
-0.119123	1	BIN1	1
0.0661848	1	HPCAL1	1
0.322422	1	SEC61G	1
-0.15577	1	NAGA	1
-0.290726	1	MYADM	1
0.147921	1	FMNL2	1
0.137204	1	TOMM34	1
0.143743	1	MMP24OS	1
0.131609	1	SNX6	1
0.143141	1	CMPK1	1
0.0964554	1	IFIH1	1
-0.121301	1	SKAP2	1
0.131506	1	RNASEH2B	1
0.245691	1	UXT	1
0.14705	1	MPC1	1
0.111406	1	ZBTB8OS	1
0.0993248	1	TP53BP2	1
0.179341	1	TMEM167A	1
0.112901	1	RP2	1
-0.142498	1	SDF2L1	1
0.160538	1	HIKESHI	1
0.150993	1	PRDM2	1
0.091585	1	CRK	1
0.131044	1	GTF2E2	1
-0.160459	1	REEP5	1
0.0969764	1	BIRC6	1
-0.171686	1	DCTPP1	1
0.123124	1	NUP62	1
0.0868265	1	NCK1	1
0.119419	1	NIPBL	1
0.166088	1	EWSR1	1
0.134514	1	ADAR	1
0.160538	1	SLC16A3	1
0.945411	1	C15orf48	1
0.142831	1	PBRM1	1
-0.13564	1	SLC1A5	1
0.13038	1	GDI1	1
0.128381	1	MTIF3	1
0.0896955	1	WIPI2	1
0.114867	1	DLD	1
0.113385	1	CCDC90B	1
0.199235	1	YWHAZ	1
0.125499	1	POLR2A	1
0.265699	1	HLA-E	1
0.123621	1	ZNF281	1
0.116421	1	ZMYM2	1
0.328623	1	RPS26	1
0.0975481	1	PPP3R1	1
0.285296	1	ZNF706	1
0.14566	1	COPA	1
0.0979692	1	HNRNPUL2	1
0.105519	1	STAU1	1
-0.139573	1	ATP1A1	1
0.113829	1	CREBBP	1
0.110209	1	RASGRP3	1
0.2462	1	TSTD1	1
0.119493	1	NTAN1	1
0.170342	1	DAZAP2	1
0.191071	1	SCAF11	1
-0.121601	1	MIF4GD	1
0.0760757	1	GPAT4	1
0.191672	1	SF3B5	1
-0.250863	1	PLEKHO1	1
0.219895	1	FAU	1
0.0995186	1	C5orf15	1
0.190114	1	BSG	1
0.168464	1	NCBP2	1
-0.107005	1	EVI2A	1
0.099953	1	TMEM120B	1
-0.168675	1	TMEM59	1
0.208134	1	ARL5B	1
0.180537	1	PFDN4	1
-0.134878	1	CCDC6	1
0.099953	1	HBP1	1
0.138047	1	SQLE	1
-0.144946	1	SSRP1	1
0.214388	1	NKTR	1
0.177628	1	NSD3	1
0.185362	1	USP8	1
0.137103	1	CSNK2B	1
-0.141632	1	EIF4EBP1	1
0.168721	1	STARD7	1
-0.172735	1	RAB31	1
0.13038	1	UBAC2	1
0.194402	1	NFKBIE	1
0.148375	1	MBD2	1
0.115661	1	C4orf48	1
0.200682	1	SERPINA1	1
0.157756	1	MT-ATP8	1
0.954038	1	IDO1	1
0.156519	1	UBE2E1	1
0.12575	1	MTHFS	1
0.0782053	1	XRN1	1
0.103737	1	ARL6IP1	1
0.120402	1	TRIM69	1
0.116421	1	LRCH4	1
0.140177	1	HERC1	1
-0.352531	1	BTG2	1
-0.335501	1	CLIC1	1
0.166228	1	RSRP1	1
0.139561	1	NCKAP1L	1
0.310603	1	RPL34	1
0.147888	1	HAX1	1
0.174298	1	BZW2	1
-0.130959	1	DIAPH1	1
0.105667	1	PDLIM5	1
0.130219	1	CXXC5	1
0.175034	1	REST	1
0.198353	1	TXNL1	1
0.119987	1	VRK2	1
0.391598	1	CKB	1
0.072628	1	TMEM30A	1
0.0948337	1	CREB1	1
0.108332	1	USP9X	1
0.101872	1	ARID5A	1
0.238729	1	CALM3	1
0.53998	1	CXCL10	1
0.118469	1	GOLGA7	1
0.118469	1	USP53	1
0.165122	1	IAH1	1
0.124648	1	ITGA4	1
-0.279867	1	MTDH	1
0.323043	1	SOX4	1
0.0714858	1	ARFGEF1	1
-0.18786	1	TCOF1	1
0.220294	1	PSMB4	1
0.113874	1	AGFG1	1
0.133546	1	FAM162A	1
0.191545	1	GNAS	1
0.163197	1	SERINC1	1
0.131892	1	AKNA	1
0.0875657	1	TRIM33	1
-0.178492	1	CSRP1	1
0.123471	1	ATG101	1
0.152944	1	SQOR	1
0.094611	1	MED10	1
0.11069	1	UBR5	1
0.134514	1	RAB18	1
0.143958	1	ANXA11	1
0.365919	1	HNRNPU	1
-0.155793	1	METTL26	1
-0.134098	1	MYO1F	1
0.224356	1	RPL37	1
-0.113679	1	CRELD2	1
-0.138497	1	IFT20	1
0.102756	1	MGRN1	1
0.112232	1	SMAD2	1
-0.310011	1	WARS	1
-0.145069	1	RGS19	1
0.106441	1	TARDBP	1
0.0975481	1	LARP4B	1
0.123621	1	SENP6	1
0.147522	1	PPP2CA	1
0.165766	1	HMG20B	1
0.219708	1	RPL27	1
0.156534	1	PRMT2	1
0.129562	1	GLA	1
0.161721	1	ELOB	1
0.348558	1	SUB1	1
0.111812	1	C1orf56	1
0.19699	1	CHD2	1
0.0986361	1	DERL2	1
0.0986875	1	MIER1	1
-0.158267	1	ITGAX	1
0.154996	1	IFI30	1
0.112422	1	SPPL3	1
0.185722	1	RPS19BP1	1
0.144297	1	PSMC4	1
0.149762	1	PAK2	1
0.0897708	1	KRCC1	1
0.16264	1	DNAJC21	1
0.164348	1	TBCB	1
-0.238364	1	HMGA1	1
0.234361	1	MIS18BP1	1
0.0860763	1	RB1	1
0.228536	1	COX17	1
0.0839179	1	LARP1	1
0.318775	1	HSP90AA1	1
0.333539	1	TSC22D3	1
0.0871876	1	SELENOM	1
0.1833	1	SF3B2	1
0.0999406	1	ATXN2L	1
0.091585	1	ZFC3H1	1
0.0932775	1	SYMPK	1
0.167386	1	STMP1	1
0.226184	1	FDPS	1
0.501185	1	GADD45B	1
0.200217	1	RAN	1
0.0609735	1	MED4	1
0.163335	1	ACSL4	1
-0.141813	1	SH3BP5	1
0.158528	1	QKI	1
-0.134098	1	BLVRB	1
-0.23037	1	CAP1	1
0.111812	1	C9orf72	1
0.118991	1	PIM2	1
0.101233	1	PHYKPL	1
0.128156	1	UGP2	1
0.352081	1	ISG20	1
0.258826	1	FKBP4	1
0.125593	1	PAFAH1B1	1
0.159449	1	PPIA	1
0.227066	1	RPL28	1
0.168568	1	COPS9	1
0.135668	1	SLC31A2	1
0.192542	1	HIGD2A	1
0.101827	1	TSC22D2	1
0.11599	1	ARID1A	1
0.100762	1	NIT2	1
0.105368	1	ATXN1	1
0.462515	1	SERPINB9	1
0.127958	1	APP	1
0.125546	1	MRPL28	1
-0.119838	1	MRPL12	1
0.0875526	1	CHMP1A	1
0.110209	1	CCDC82	1
0.12319	1	TRIM44	1
0.185417	1	RPL21	1
0.117928	1	NDRG1	1
-0.110447	1	PLK3	1
0.121477	1	UBE2E2	1
0.0933651	1	GAK	1
0.0717978	1	ZFR	1
0.126322	1	LCOR	1
0.139099	1	SEPT7	1
0.116433	1	TPRKB	1
0.186019	1	SPCS1	1
-0.183553	1	SNRPE	1
0.215396	1	DPYSL2	1
0.101347	1	AHR	1
-0.158252	1	RAP1A	1
-0.162667	1	WAS	1
0.0968266	1	SMIM7	1
0.162463	1	CHD1	1
0.0686199	1	UBR2	1
0.190795	1	UQCRC2	1
0.134343	1	WDR82	1
0.0692339	1	PLXNB2	1
0.0889998	1	CSNK1D	1
0.103468	1	SLCO3A1	1
-0.18294	1	NDUFS7	1
0.150966	1	FOXN2	1
0.113874	1	MALSU1	1
0.174838	1	EID1	1
0.0743407	1	CCNG1	1
-0.134098	1	P2RY14	1
0.121381	1	NEMF	1
0.117952	1	SSSCA1	1
0.112914	1	GLIPR1	1
0.121579	1	SCLT1	1
0.318943	1	CD63	1
-0.122321	1	CBFA2T3	1
0.438373	1	SDCBP	1
0.160622	1	WASF2	1
0.0991376	1	KXD1	1
-0.1212	1	STX12	1
0.151171	1	AC007952.4	1
0.138361	1	BAX	1
0.11744	1	HDGF	1
0.0827692	1	SARS	1
0.111741	1	TMEM167B	1
0.0932775	1	STXBP3	1
0.0959073	1	PABPN1	1
0.134514	1	RALBP1	1
0.202968	1	GCSAM	1
-0.218953	1	MRPL18	1
0.247358	1	ARGLU1	1
0.136756	1	GUK1	1
-0.13054	1	SSR1	1
0.116952	1	BCL11A	1
0.132725	1	PSMD4	1
-0.15846	1	ATP5F1A	1
0.132824	1	SUGT1	1
-0.13789	1	LSM10	1
0.17396	1	HNRNPDL	1
0.070101	1	IFNAR1	1
-0.160094	1	SNRNP25	1
-0.175555	1	ATG3	1
0.117934	1	OTULIN	1
0.0797701	1	EIF2AK4	1
0.0890121	1	DCUN1D1	1
0.149948	1	RHOC	1
0.122415	1	SDF4	1
0.154226	1	TBCA	1
0.150587	1	ZNF207	1
0.116946	1	EMD	1
0.0791457	1	PAIP1	1
0.163094	1	ATP5ME	1
0.221695	1	BAZ1A	1
0.146547	1	ABL2	1
0.127104	1	PSMA2	1
0.253972	1	LDHA	1
-0.144648	1	PRELID1	1
0.116491	1	OLA1	1
0.996289	1	HSPA1A	1
0.106634	1	BCLAF1	1
-0.132587	1	MRPL3	1
0.113434	1	TLE3	1
0.0907837	1	RNF10	1
0.14706	1	MRPL54	1
0.105812	1	UBE2D1	1
0.14601	1	DYNLRB1	1
0.104455	1	EED	1
0.0988714	1	FAM136A	1
0.102923	1	NDUFA11	1
-0.117849	1	TRIM22	1
0.0709556	1	ACAT2	1
0.125593	1	THUMPD3-AS1	1
-0.221742	1	NDUFA4	1
0.101597	1	PDPK1	1
0.0764995	1	IWS1	1
0.121932	1	HSPH1	1
0.130927	1	ROCK1	1
0.0720673	1	GLOD4	1
-0.201832	1	PLAUR	1
0.223107	1	RPS20	1
0.158604	1	LPP	1
0.113396	1	STUB1	1
0.0847967	1	NRBP1	1
0.107298	1	EIF4EBP2	1
0.0758332	1	LRPAP1	1
0.087928	1	FNIP1	1
0.155776	1	SMARCA5	1
-0.300181	1	PSMB9	1
0.152455	1	TIFAB	1
0.174562	1	MYO9B	1
0.107542	1	SLC25A11	1
0.201196	1	RPS28	1
0.142001	1	MCOLN2	1
-0.124684	1	AGPAT1	1
0.0695025	1	SMARCA4	1
0.157456	1	HMGCS1	1
0.158082	1	CD47	1
-0.0905177	1	PTPN6	1
-0.108014	1	OAZ2	1
-0.0778542	1	APBB1IP	1
0.198637	1	SRSF11	1
0.132647	1	MCRIP1	1
0.155194	1	KCMF1	1
0.179837	1	SELENOW	1
0.082145	1	NPEPPS	1
0.18895	1	ARPC4	1
0.103121	1	SLC43A2	1
0.0989566	1	PMPCB	1
0.247553	1	DNAJC15	1
-0.119838	1	FGR	1
0.140092	1	CAMLG	1
0.125639	1	CHCHD2	1
0.0868721	1	GNB1	1
0.157978	1	MRPL51	1
0.115538	1	STX11	1
0.114081	1	SEC11C	1
0.100367	1	COQ10B	1
0.0756941	1	PLEC	1
0.0766068	1	XPO1	1
0.125546	1	RRBP1	1
0.11232	1	PDAP1	1
-0.127946	1	ATP5MC1	1
0.126096	1	ACSL1	1
0.099953	1	SPEN	1
0.138495	1	ARL4A	1
0.474265	1	PPP1R15A	1
0.0875526	1	SEC61A1	1
-0.1461	1	AC004687.1	1
0.111237	1	RBCK1	1
0.130279	1	PSMB2	1
-0.138755	1	CLTB	1
0.248341	1	RPS4X	1
0.241505	1	CXCL16	1
0.155582	1	RSRC2	1
0.192403	1	MCM5	1
0.167407	1	EDEM1	1
0.0720799	1	STK24	1
-0.178605	1	SNRPD1	1
0.139503	1	SNHG7	1
0.608369	1	HSPA1B	1
-0.166935	1	PRDX2	1
0.0690436	1	C14orf119	1
0.0609368	1	RPL7L1	1
0.213543	1	RPL30	1
0.110298	1	SLC9A9	1
0.15024	1	MDH1	1
0.100785	1	USF2	1
0.109827	1	PTPN12	1
0.160522	1	BUD31	1
0.148739	1	PTBP1	1
0.0893399	1	ZC3H13	1
0.209953	1	MFSD12	1
0.151637	1	MYLIP	1
0.11301	1	CCDC167	1
-0.0805912	1	FGD2	1
0.212732	1	H3F3A	1
-0.232628	1	SPI1	1
0.106397	1	MFSD10	1
0.143796	1	NACA	1
-0.175641	1	BST2	1
0.158422	1	YWHAE	1
0.116421	1	AGPS	1
0.973824	1	PLCG2	1
0.148555	1	PABPC4	1
0.188433	1	SLC38A2	1
0.0690436	1	ELOVL1	1
0.104616	1	ACTR1A	1
0.133203	1	PCGF5	1
-0.160094	1	JMJD1C	1
0.0934806	1	FBXO7	1
0.0832409	1	NSD1	1
0.106699	1	RNF181	1
-0.356693	1	HLA-DRB5	1
0.114368	1	RAD21	1
0.186864	1	RPL29	1
-0.10302	1	HEXA	1
0.164862	1	C11orf58	1
0.137872	1	ILK	1
0.115421	1	CHMP2A	1
0.0873411	1	APLP2	1
0.0943179	1	SNRPD3	1
0.126862	1	RANBP2	1
-0.0880966	1	AP3S1	1
0.0832409	1	LARP7	1
0.101597	1	SHOC2	1
0.0991009	1	SPSB3	1
-0.107247	1	TXN2	1
-0.165695	1	TRMT112	1
0.146182	1	LUC7L3	1
0.204547	1	ARL6IP4	1
0.0659375	1	TMF1	1
0.0824768	1	UBTF	1
0.163582	1	MKNK2	1
0.0923586	1	TSG101	1
-0.231709	1	PPIB	1
0.058443	1	BNIP2	1
0.122356	1	MAPK1IP1L	1
-0.160349	1	PTTG1IP	1
0.0559534	1	USO1	1
-0.113679	1	SPG21	1
0.0917831	1	ZC3H12A	1
0.111479	1	DAP	1
0.087928	1	B4GALT5	1
0.156397	1	ACTR2	1
-0.165887	1	DENND1B	1
0.0873108	1	CLTC	1
0.137204	1	RTCB	1
0.0999406	1	CAB39	1
-0.119954	1	SSBP4	1
-0.133368	1	CNPY3	1
-0.162787	1	HSPA6	1
0.165863	1	RHEB	1
-0.129618	1	LYRM4	1
0.150236	1	GK	1
0.097632	1	ATF7IP	1
0.195186	1	RHOA	1
0.136522	1	KHDRBS1	1
0.296302	1	CREM	1
0.240626	1	GPR65	1
0.0577058	1	USP48	1
0.158365	1	NDUFB8	1
0.193476	1	LAPTM4A	1
-0.244152	1	MZT2B	1
0.204679	1	SON	1
0.0723526	1	HIGD1A	1
0.137607	1	ALKBH7	1
0.228472	1	PDCD5	1
0.100162	1	TIPRL	1
0.0955257	1	CUX1	1
0.11744	1	RHOH	1
0.187924	1	UBA52	1
-0.117274	1	APH1A	1
0.182353	1	RPS15	1
0.0847363	1	UBE3A	1
0.101375	1	PRDX4	1
0.118935	1	NUBP1	1
0.100367	1	RSU1	1
0.0822394	1	CHURC1	1
0.134314	1	SPOP	1
0.100561	1	ATP6V1E1	1
0.107422	1	CDC123	1
-0.155386	1	REX1BD	1
0.104172	1	ACOT7	1
0.111881	1	CYLD	1
0.0949953	1	CAPRIN1	1
0.101207	1	JAK2	1
-0.238743	1	GRN	1
0.126114	1	AFF4	1
0.0912043	1	ZNRD1	1
0.0764995	1	SURF4	1
0.108213	1	CHCHD5	1
0.0780759	1	SMAP1	1
0.168045	1	COPE	1
-0.153493	1	MAZ	1
0.15356	1	NDUFA12	1
0.153291	1	CTNNA1	1
-0.07187	1	CD72	1
-0.123809	1	GNA15	1
0.103296	1	TSR3	1
0.097632	1	PICALM	1
0.0745356	1	THOC2	1
0.11022	1	PRPF40A	1
-0.110288	1	NRARP	1
0.0826105	1	PET100	1
0.1577	1	CSRNP1	1
0.134078	1	IGBP1	1
0.141119	1	CAST	1
0.182386	1	TAF1D	1
0.173359	1	C12orf45	1
0.133382	1	UBXN4	1
0.108332	1	IMPDH1	1
-0.158126	1	MPG	1
0.112542	1	CDC26	1
0.196771	1	SYF2	1
-0.0732694	1	PTPN18	1
0.0629927	1	YIPF4	1
0.672741	1	DNAJB1	1
0.0864691	1	UBA3	1
-0.168285	1	SNX10	1
0.167208	1	RPL32	1
0.0927453	1	NT5C	1
0.121791	1	CISD2	1
0.0740479	1	FIP1L1	1
0.102923	1	EIF2S2	1
0.0765946	1	SETD5	1
0.172627	1	ARF1	1
0.0650478	1	FBXO11	1
0.18783	1	IDI1	1
-0.134098	1	MAT2A	1
0.115955	1	SBNO1	1
0.0842072	1	NRDC	1
0.199575	1	VAMP5	1
0.201386	1	UQCR10	1
-0.169563	1	SSB	1
0.109361	1	TIMMDC1	1
0.091367	1	IRF2BP2	1
0.187024	1	RPS15A	1
0.072628	1	N4BP2	1
0.125546	1	RNF19A	1
0.082145	1	CCNY	1
-0.118417	1	GNB4	1
0.0582369	1	TROVE2	1
0.208352	1	CIITA	1
0.302307	1	RGS2	1
0.0703722	1	TSNAX	1
0.0925964	1	UBE2Q1	1
-0.105901	1	MFSD1	1
0.0659375	1	POLR2B	1
-0.225441	1	COX8A	1
0.181369	1	PRR13	1
0.0687539	1	KLF2	1
0.127709	1	C16orf72	1
0.0991376	1	SMIM12	1
0.064738	1	VPS51	1
-0.138304	1	DCXR	1
-0.104256	1	PSMD3	1
0.0662151	1	PJA2	1
-0.0886553	1	ECHDC1	1
0.0824768	1	CALU	1
0.0989957	1	CCNDBP1	1
0.122626	1	TET2	1
0.109914	1	TRIM28	1
-0.206354	1	RNH1	1
0.122686	1	U2SURP	1
0.125076	1	SMARCA2	1
-0.112492	1	RAB7A	1
0.0837381	1	RPS6KA3	1
0.0846091	1	ZC3H18	1
-0.181768	1	BLOC1S1	1
0.108425	1	RSBN1L	1
0.0660794	1	TRAPPC4	1
0.080586	1	CYFIP2	1
0.0838391	1	COX14	1
-0.11283	1	SIPA1	1
0.140648	1	MSN	1
0.10939	1	SULF2	1
0.140212	1	TTC3	1
0.102555	1	TRIM38	1
0.129473	1	NORAD	1
0.12482	1	ANKRD44	1
0.119188	1	FAM177A1	1
0.062759	1	CPSF6	1
0.0780759	1	UHMK1	1
-0.106456	1	FIBP	1
-0.090676	1	SERTAD3	1
-0.11448	1	SEMA4A	1
0.0787081	1	SHKBP1	1
0.17386	1	RPS14	1
0.150099	1	GLO1	1
0.059074	1	IMMT	1
0.0956704	1	SNF8	1
-0.197942	1	COTL1	1
0.0686653	1	LAMTOR5	1
0.0841385	1	GNAQ	1
-0.165499	1	ARF6	1
0.0780759	1	TSC22D4	1
0.0811697	1	HAGH	1
0.113352	1	BPTF	1
-0.113488	1	CD59	1
0.149197	1	SRSF10	1
0.0754701	1	MRPL27	1
0.180122	1	MCL1	1
0.0473913	1	RPS29	1
0.0713011	1	PCMTD1	1
0.0990463	1	ACTR3	1
0.136168	1	TUBB2A	1
0.0740479	1	SPINT1	1
0.0587499	1	LAGE3	1
0.167953	1	RPS24	1
0.152854	1	MAP3K8	1
0.0841385	1	HNRNPUL1	1
0.0915277	1	PRPF8	1
0.0987816	1	CIR1	1
-0.0992614	1	NSMCE1	1
0.0983947	1	ANXA4	1
0.140916	1	A2M	1
0.0918574	1	PRDX5	1
-0.128137	1	ARPC5L	1
0.198837	1	PTMA	1
0.199445	1	SERPINF1	1
0.152587	1	DDX3X	1
0.0292916	1	DDX3Y	1
-0.134098	1	LSM5	1
0.119867	1	CEP170	1
-0.102389	1	PPP6R1	1
0.147325	1	RASGEF1B	1
-0.0913938	1	CAPZA2	1
-0.103275	1	RIPOR2	1
0.12365	1	POLR2L	1
0.204721	1	SMIM14	1
0.115274	1	SRP14	1
0.200259	1	HNRNPH1	1
0.0683661	1	SMC4	1
-0.133548	1	LAMTOR1	1
-0.181839	1	ATP5F1B	1
-0.116339	1	QPCT	1
0.118138	1	TOMM20	1
0.106562	1	PCNP	1
0.0720673	1	C1orf35	1
0.166911	1	ENO1	1
0.0911538	1	MRPS10	1
0.176214	1	RPS3	1
0.0698885	1	NR1H2	1
0.110792	1	CTDNEP1	1
-0.0996536	1	GTF2F2	1
0.134192	1	HERPUD1	1
0.240297	1	CD55	1
0.0974721	1	RPA2	1
0.071785	1	ZNF326	1
0.111288	1	GADD45GIP1	1
0.082145	1	CD2BP2	1
-0.129235	1	ECHS1	1
0.0503263	1	ST3GAL2	1
0.106356	1	ZNF366	1
0.118788	1	GCC2	1
0.182502	1	FLT3	1
0.141929	1	PKM	1
0.116683	1	HNRNPA1	1
0.186542	1	VIM	1
-0.0531095	1	SP110	1
0.144453	1	TAX1BP1	1
-0.118543	1	SEC13	1
0.13142	1	GAPDH	1
0.0819335	1	PSMB5	1
0.125458	1	PPP4C	1
-0.119294	1	ITGB1	1
0.131902	1	RSL1D1	1
0.0804844	1	MRPL41	1
0.170407	1	C9orf16	1
-0.137966	1	PAK1	1
0.11744	1	GNA13	1
-0.0961304	1	ISOC2	1
0.16648	1	PLEKHA5	1
-0.0870462	1	GTF3A	1
0.124484	1	CSNK2A1	1
0.0786844	1	ATP6AP1	1
0.117854	1	PRMT1	1
0.10819	1	GPSM3	1
-0.230408	1	COX5A	1
0.228686	1	EFHD2	1
0.0650478	1	TM9SF3	1
0.174914	1	RBM39	1
-0.114825	1	MIDN	1
0.133382	1	MAF1	1
0.0900852	1	NCOA3	1
0.156711	1	ATP5MG	1
0.181414	1	RPL14	1
0.0496913	1	UFM1	1
-0.127526	1	ETFB	1
0.078829	1	GPATCH2L	1
0.076901	1	SF3B4	1
-0.0349471	1	SLC2A3	1
0.0917939	1	POLR2K	1
0.24923	1	ATP1B3	1
0.181768	1	TUBA1A	1
-0.0701514	1	TPP1	1
0.285461	1	HSP90AB1	1
-0.0931265	1	DDOST	1
0.04805	1	RTN3	1
0.147012	1	ANAPC11	1
0.156593	1	UQCR11	1
0.0668144	1	IRF3	1
0.0787504	1	TMEM160	1
0.116085	1	EIF4B	1
-0.0771635	1	CD53	1
0.0762913	1	ADD1	1
-0.06851	1	SPNS1	1
0.112483	1	ORMDL1	1
0.101375	1	POLR2J3-1	1
0.12299	1	UBE2D3	1
-0.111378	1	AHCYL1	1
0.125166	1	AZIN1	1
0.0607179	1	HP1BP3	1
-0.263225	1	SGK1	1
0.123883	1	SPAG9	1
0.0540208	1	CNPY2	1
0.0555629	1	FLII	1
0.134364	1	HSBP1	1
0.0739736	1	OXA1L	1
0.218991	1	NR4A1	1
-0.0918588	1	DSTN	1
0.0892584	1	TAF7	1
0.0940477	1	ZNF644	1
0.0978561	1	UBE2M	1
0.0553795	1	ITGB1BP1	1
-0.0913486	1	RAC2	1
-0.104017	1	TUBA4A	1
0.0747157	1	DNAJA2	1
0.11744	1	DOCK8	1
0.0756941	1	ORAI2	1
-0.11173	1	MIR4435-2HG	1
0.0915618	1	CHD4	1
-0.138367	1	HSPB11	1
0.173963	1	TAPBP	1
0.0705387	1	SRSF4	1
0.0534738	1	BACH1	1
0.204056	1	CAPZB	1
0.121797	1	LAP3	1
0.13333	1	RPLP1	1
0.107906	1	PPIG	1
0.350516	1	IFI27	1
0.0731872	1	PPP4R3B	1
0.143703	1	THRAP3	1
0.0916145	1	PUF60	1
0.0543988	1	CGGBP1	1
0.104748	1	EIF4H	1
0.0706847	1	DHX9	1
-0.103401	1	CD9	1
0.100785	1	PIH1D1	1
0.0982894	1	NDUFB9	1
0.0704166	1	MOB4	1
0.113616	1	CLTA	1
-0.0864319	1	ELOVL5	1
-0.0965151	1	NHP2	1
-0.146792	1	RPN2	1
0.129562	1	IDS	1
0.155217	1	ATP1B1	1
0.0661848	1	ZNF24	1
0.0903133	1	TOR3A	1
0.0622989	1	YTHDC1	1
0.119006	1	FAM96B	1
0.0855157	1	ANKRD37	1
0.0356155	1	BID	1
0.180887	1	UQCRB	1
0.105748	1	THOC7	1
-0.0947373	1	VAC14	1
0.074585	1	AP3B1	1
0.109658	1	RNF7	1
0.0541371	1	NUCKS1	1
0.100567	1	SEPT11	1
0.0650478	1	ABHD3	1
-0.143229	1	MX1	1
0.158503	1	ATP5MC2	1
0.172855	1	RPL6	1
0.119947	1	WDR1	1
0.0620785	1	DNTTIP1	1
0.0709556	1	STAT6	1
0.0686929	1	C9orf78	1
0.385696	1	CSTB	1
-0.0935831	1	LYPLA1	1
-0.0818275	1	SERPINB6	1
0.0756941	1	SLK	1
-0.0949783	1	RBPJ	1
-0.146215	1	DDX21	1
-0.0841465	1	MRPS7	1
0.0600122	1	TRIM8	1
-0.0606685	1	HMGN2	1
0.0422752	1	CDKN1B	1
0.167788	1	COX7A2L	1
0.0728824	1	PSMD1	1
0.087244	1	SEC31A	1
[truncated: 972 more rows]

## Sheet: mregDC_vs_cDC2
avg_log2FC	p_val_adj	gene_symbol	pval.adj
6.35867	1.19181e-114	CCL19	1.19181e-114
4.03448	1.69707e-101	FSCN1	1.69707e-101
3.19389	2.80852e-91	LAMP3	2.80852e-91
-3.59359	3.40601e-90	FCER1G	3.40601e-90
3.71532	2.11639e-85	MARCKSL1	2.11639e-85
3.80464	1.47633e-75	LAD1	1.47633e-75
-2.03884	4.40082e-70	CST3	4.40082e-70
3.64514	9.27647e-70	TBC1D4	9.27647e-70
5.52469	3.48703e-69	SLCO5A1	3.48703e-69
-2.41391	1.98152e-67	AIF1	1.98152e-67
2.51809	1.21334e-66	CCR7	1.21334e-66
4.65559	5.55975e-66	HMSD	5.55975e-66
2.34509	1.00155e-63	TXN	1.00155e-63
-3.86656	2.45095e-63	FGL2	2.45095e-63
3.8509	9.21664e-63	KIF2A	9.21664e-63
2.83025	2.04828e-62	RPS27L	2.04828e-62
4.72707	1.67184e-60	NMRK1	1.67184e-60
2.66161	1.16937e-59	IL32	1.16937e-59
-5.24578	1.64994e-58	MS4A6A	1.64994e-58
-3.60337	4.07015e-58	C1orf162	4.07015e-58
2.84144	1.03011e-57	MGLL	1.03011e-57
-3.21066	8.37916e-57	CPVL	8.37916e-57
2.89367	2.75115e-55	BIRC3	2.75115e-55
5.7671	7.10342e-55	CD200	7.10342e-55
-3.54819	9.17115e-55	IL1B	9.17115e-55
-3.92278	9.71005e-53	CLEC10A	9.71005e-53
-2.12946	1.77004e-52	LYZ	1.77004e-52
2.68246	2.18254e-52	NUB1	2.18254e-52
2.59061	3.60678e-51	IL7R	3.60678e-51
-1.65812	7.81721e-51	HLA-DMA	7.81721e-51
-2.45405	2.12291e-50	ITGB2	2.12291e-50
2.3772	5.48209e-49	ANXA6	5.48209e-49
2.14859	5.98032e-49	MARCKS	5.98032e-49
-3.52432	1.20531e-48	PLAUR	1.20531e-48
1.98904	5.44469e-48	RAB9A	5.44469e-48
6.19991	2.58836e-47	AOC1	2.58836e-47
-2.06411	5.19211e-47	CTSS	5.19211e-47
-2.13698	1.08022e-46	HLA-DMB	1.08022e-46
4.04088	3.52762e-46	BCL2L14	3.52762e-46
2.76962	6.85685e-46	GRSF1	6.85685e-46
-2.2365	8.57856e-46	ANXA1	8.57856e-46
-2.00488	1.58224e-45	JAML	1.58224e-45
2.46627	2.0429e-45	IDO1	2.0429e-45
-1.7245	3.06713e-45	LST1	3.06713e-45
-2.88342	6.0639e-45	FCGRT	6.0639e-45
2.88092	8.2592e-45	CCL22	8.2592e-45
3.32494	3.52194e-44	CD274	3.52194e-44
-2.96174	4.33783e-44	PTPRE	4.33783e-44
-3.00693	8.25286e-44	SAMHD1	8.25286e-44
-1.70419	2.3183e-43	LAPTM5	2.3183e-43
-2.10889	2.24115e-42	S100A4	2.24115e-42
-2.80998	2.36165e-42	IGSF6	2.36165e-42
5.65559	1.41018e-40	NCCRP1	1.41018e-40
-5.0235	2.82779e-40	RNASE6	2.82779e-40
3.89263	6.04336e-40	GCSAM	6.04336e-40
3.10035	1.21514e-39	EBI3	1.21514e-39
2.59969	3.49635e-39	POGLUT1	3.49635e-39
4.17016	3.64361e-39	ANKRD33B	3.64361e-39
-5.19616	2.12245e-38	FCGR2B	2.12245e-38
-3.33014	5.89767e-38	FCGR2A	5.89767e-38
-1.1125	9.42173e-38	HLA-DRB1	9.42173e-38
2.69069	6.06249e-37	CYB5A	6.06249e-37
-1.65369	1.61252e-36	PSAP	1.61252e-36
-3.48194	5.46719e-36	CD1C	5.46719e-36
-1.93179	6.84128e-36	PYCARD	6.84128e-36
-2.87224	8.49344e-36	PHACTR1	8.49344e-36
3.19401	2.16624e-35	LY75	2.16624e-35
1.1494	1.68528e-34	HINT1	1.68528e-34
2.75772	1.97868e-34	MMD	1.97868e-34
-1.77005	4.10469e-34	CD53	4.10469e-34
-4.47969	5.47573e-34	FCER1A	5.47573e-34
4.4531	1.91525e-33	SLC22A23	1.91525e-33
2.83692	2.87285e-33	ARHGAP10	2.87285e-33
-2.28862	3.98966e-33	RNASET2	3.98966e-33
5.60905	4.9253e-33	WNT5B	4.9253e-33
3.44614	1.2313e-32	H6PD	1.2313e-32
-2.74721	2.12034e-32	NCF2	2.12034e-32
1.37875	2.87867e-32	GSTP1	2.87867e-32
2.39029	4.54224e-32	KDM2B	4.54224e-32
4.00351	6.90696e-32	SOCS2	6.90696e-32
-2.1999	6.94542e-32	CEBPB	6.94542e-32
2.81909	7.66933e-32	TMEM176A	7.66933e-32
2.11517	1.04622e-31	RELB	1.04622e-31
-2.57488	1.20977e-31	CKLF	1.20977e-31
4.12063	1.22985e-30	CCL17	1.22985e-30
-3.57467	1.40379e-30	ITGAX	1.40379e-30
-1.08393	1.42157e-30	FTL	1.42157e-30
-1.43556	2.11036e-30	ARHGDIB	2.11036e-30
3.41939	2.52167e-30	ACHE	2.52167e-30
2.50428	2.87819e-30	NDE1	2.87819e-30
-2.40511	2.91899e-30	CLEC7A	2.91899e-30
-2.31448	4.47452e-30	METRNL	4.47452e-30
-1.97407	4.68811e-30	FOS	4.68811e-30
2.26925	5.26922e-30	SINHCAF	5.26922e-30
-1.78806	6.61911e-30	FOSB	6.61911e-30
2.2048	9.13116e-29	CERS6	9.13116e-29
2.47627	1.42313e-28	IL15	1.42313e-28
2.14731	1.46592e-28	TMEM176B	1.46592e-28
1.97281	6.35593e-28	GPR157	6.35593e-28
-1.70555	1.37565e-27	HCST	1.37565e-27
2.82022	1.46361e-27	TSPAN13	1.46361e-27
1.00929	2.46757e-27	MYL6	2.46757e-27
3.62702	3.31629e-27	LIMCH1	3.31629e-27
1.79096	3.58097e-27	RFTN1	3.58097e-27
-2.07894	8.47752e-27	SGK1	8.47752e-27
1.42246	9.58918e-27	LSP1	9.58918e-27
-0.811897	2.01825e-26	HLA-DQB1	2.01825e-26
5.9357	2.06865e-26	ADAM12	2.06865e-26
-1.75528	8.05547e-26	TIMP1	8.05547e-26
1.47022	8.35415e-26	SAMSN1	8.35415e-26
1.21505	1.51908e-25	GPX4	1.51908e-25
1.51381	5.35562e-25	ISCU	5.35562e-25
4.97162	7.46782e-25	SYNPO	7.46782e-25
1.69844	7.9921e-25	OSTF1	7.9921e-25
2.5072	9.87697e-25	PPM1K	9.87697e-25
2.29184	2.28953e-24	TNFRSF9	2.28953e-24
-0.872446	2.57958e-24	GLIPR1	2.57958e-24
2.52119	3.91013e-24	TRAFD1	3.91013e-24
2.03837	5.71868e-24	TUBA1C	5.71868e-24
-1.77273	6.23283e-24	SLC2A3	6.23283e-24
-1.11082	6.89283e-24	SH3BGRL3	6.89283e-24
4.99918	6.90624e-24	TUBB2B	6.90624e-24
3.16344	1.05187e-23	SNX11	1.05187e-23
1.77841	1.13231e-23	RAB8B	1.13231e-23
-4.10596	1.17852e-23	CSF1R	1.17852e-23
-2.84503	2.24301e-23	TGFBI	2.24301e-23
1.72516	3.83627e-23	DAPP1	3.83627e-23
-3.6112	4.15206e-23	2024-03-01	4.15206e-23
-1.56752	4.62588e-23	GMFG	4.62588e-23
-2.23356	8.23044e-23	LIMS1	8.23044e-23
-3.29472	1.07782e-22	CYBB	1.07782e-22
-4.09298	1.19648e-22	MRC1	1.19648e-22
-1.89828	2.08212e-22	EVI2B	2.08212e-22
0.817398	3.52828e-22	TMSB10	3.52828e-22
6.25762	4.24418e-22	INSM1	4.24418e-22
1.53314	4.89573e-22	NRP2	4.89573e-22
-1.70447	5.85392e-22	NR4A2	5.85392e-22
-2.68034	5.93221e-22	LY86	5.93221e-22
1.58593	7.12302e-22	ATOX1	7.12302e-22
2.25005	9.22233e-22	REPIN1	9.22233e-22
1.54692	2.04386e-21	PPA1	2.04386e-21
2.84823	2.23835e-21	CCDC28B	2.23835e-21
-3.02951	3.76016e-21	ADA2	3.76016e-21
1.6592	7.40275e-21	VOPP1	7.40275e-21
-1.40615	7.55231e-21	EMP3	7.55231e-21
1.60656	8.22946e-21	ID2	8.22946e-21
-2.01966	1.09432e-20	PLSCR1	1.09432e-20
-2.37918	1.24696e-20	MEF2C	1.24696e-20
2.37091	1.27829e-20	TUBB6	1.27829e-20
2.12797	1.35296e-20	BLVRA	1.35296e-20
1.64636	1.48908e-20	GADD45A	1.48908e-20
-0.826401	2.10695e-20	CYBA	2.10695e-20
2.25349	2.13485e-20	MAP3K14	2.13485e-20
-0.731437	3.17259e-20	HLA-DPA1	3.17259e-20
-2.9305	3.23219e-20	FGR	3.23219e-20
1.14069	3.31885e-20	ZFAS1	3.31885e-20
1.45635	3.4583e-20	TNFAIP2	3.4583e-20
-1.51495	3.55905e-20	CD48	3.55905e-20
-4.44704	5.57472e-20	CCL3	5.57472e-20
2.48566	5.67598e-20	MREG	5.67598e-20
1.92953	5.82736e-20	SWAP70	5.82736e-20
-1.17197	1.14852e-19	H2AFY	1.14852e-19
1.50761	1.21343e-19	IGKC	1.21343e-19
-3.30151	1.49298e-19	LCP2	1.49298e-19
1.35469	1.82119e-19	TRAF1	1.82119e-19
-1.29178	3.02544e-19	NAMPT	3.02544e-19
4.29302	3.74049e-19	EDARADD	3.74049e-19
0.82189	3.8035e-19	EEF1A1	3.8035e-19
2.07743	4.21372e-19	CLPTM1	4.21372e-19
1.7301	4.9746e-19	MYO1G	4.9746e-19
1.15565	5.93092e-19	BASP1	5.93092e-19
-1.55195	5.95283e-19	KLF4	5.95283e-19
1.19902	6.86268e-19	SEC61B	6.86268e-19
3.03044	7.66237e-19	PDCD1LG2	7.66237e-19
-1.55583	7.8393e-19	SERPINA1	7.8393e-19
1.33242	1.06052e-18	FNBP1	1.06052e-18
3.05177	1.27816e-18	TNFRSF11A	1.27816e-18
-1.23413	1.32038e-18	CORO1A	1.32038e-18
3.92624	1.45454e-18	SYNPO2	1.45454e-18
2.21352	1.48996e-18	ARAP2	1.48996e-18
-2.78714	1.61083e-18	AREG	1.61083e-18
-2.30067	1.63908e-18	IL1R2	1.63908e-18
-0.62738	2.00734e-18	HLA-DRA	2.00734e-18
-1.9233	2.01805e-18	MS4A7	2.01805e-18
1.66797	2.36786e-18	CLIC2	2.36786e-18
-1.63198	2.94036e-18	VASP	2.94036e-18
-3.5743	4.53538e-18	CCL3L1	4.53538e-18
3.38429	5.11941e-18	SH3PXD2A	5.11941e-18
-1.54537	5.35112e-18	RGS2	5.35112e-18
-1.90532	6.80275e-18	CTSB	6.80275e-18
-1.79632	8.67159e-18	JMJD1C	8.67159e-18
2.79932	9.87079e-18	NAA25	9.87079e-18
-1.34519	9.88949e-18	IFITM3	9.88949e-18
-1.14441	1.00342e-17	PTPRC	1.00342e-17
-0.771524	1.01116e-17	ARPC3	1.01116e-17
2.25387	1.03028e-17	ERICH1	1.03028e-17
-2.90897	1.08387e-17	KCTD12	1.08387e-17
0.692858	1.23179e-17	RPS27A	1.23179e-17
-3.77015	1.88917e-17	NLRP3	1.88917e-17
2.09681	2.11681e-17	RASSF4	2.11681e-17
0.982622	2.12201e-17	H2AFZ	2.12201e-17
-2.08163	2.46954e-17	DOK2	2.46954e-17
-1.34531	2.80886e-17	AP1S2	2.80886e-17
0.785899	3.27632e-17	BTG1	3.27632e-17
-3.59102	3.29268e-17	FBP1	3.29268e-17
1.61101	4.0982e-17	SIAH2	4.0982e-17
2.51433	4.25748e-17	ARHGAP22	4.25748e-17
3.35073	5.53925e-17	H2AFY2	5.53925e-17
-4.0825	6.22663e-17	HBEGF	6.22663e-17
-5.51459	9.59427e-17	OLR1	9.59427e-17
-1.74026	1.04491e-16	CASP1	1.04491e-16
-3.39969	1.13365e-16	C1QA	1.13365e-16
-2.1597	1.19876e-16	CLEC4A	1.19876e-16
-2.07209	1.95802e-16	CD68	1.95802e-16
-0.963562	1.99923e-16	VAMP8	1.99923e-16
-0.969617	2.24011e-16	CLIC1	2.24011e-16
1.78683	2.26348e-16	BCL2L11	2.26348e-16
-1.56421	2.54716e-16	RBPJ	2.54716e-16
-1.67937	2.96458e-16	PTPN6	2.96458e-16
-1.6368	3.94268e-16	ATP6AP2	3.94268e-16
-1.54477	5.79006e-16	CEBPD	5.79006e-16
3.81507	6.46188e-16	TNNT2	6.46188e-16
-1.69286	7.68307e-16	LMO2	7.68307e-16
3.34573	9.25962e-16	ANXA3	9.25962e-16
-1.63074	1.00951e-15	RNF130	1.00951e-15
2.60312	1.02501e-15	RAB30	1.02501e-15
-1.75296	1.17893e-15	FYB1	1.17893e-15
1.70098	1.26122e-15	CD40	1.26122e-15
-4.23923	1.41575e-15	FCN1	1.41575e-15
2.66766	1.57392e-15	RUBCN	1.57392e-15
2.54867	1.68874e-15	ARNTL2	1.68874e-15
-1.7255	1.93365e-15	RASGEF1B	1.93365e-15
1.64574	2.08247e-15	NAV1	2.08247e-15
-1.27181	3.20184e-15	TGFB1	3.20184e-15
1.43882	3.46621e-15	DUSP5	3.46621e-15
1.86889	5.92752e-15	FYTTD1	5.92752e-15
3.5852	6.54234e-15	DSG2	6.54234e-15
-1.05126	7.3875e-15	HLA-DRB5	7.3875e-15
3.38739	7.40284e-15	CD70	7.40284e-15
-2.66712	8.17939e-15	SLC8A1	8.17939e-15
-1.04727	8.82391e-15	PRELID1	8.82391e-15
1.02307	9.8181e-15	SUB1	9.8181e-15
0.792272	1.11212e-14	RPL36AL	1.11212e-14
1.03134	1.15877e-14	PPDPF	1.15877e-14
-2.93487	1.31527e-14	PILRA	1.31527e-14
1.6855	1.44469e-14	TRADD	1.44469e-14
-1.08412	1.49349e-14	S100A6	1.49349e-14
-1.07777	1.50091e-14	GLRX	1.50091e-14
2.0759	1.51289e-14	COA1	1.51289e-14
-0.997166	1.60087e-14	SPI1	1.60087e-14
-3.33025	1.65223e-14	FPR1	1.65223e-14
-0.943216	1.66816e-14	ANXA5	1.66816e-14
-3.43063	1.75365e-14	PTGS2	1.75365e-14
-3.06551	1.99795e-14	PLXDC2	1.99795e-14
-1.9918	2.06074e-14	ETS2	2.06074e-14
-0.654294	2.46029e-14	HLA-DQA1	2.46029e-14
0.774546	3.46636e-14	PFN1	3.46636e-14
-2.99865	3.68442e-14	ARHGAP18	3.68442e-14
-1.26773	3.73649e-14	HCLS1	3.73649e-14
-1.49666	4.65445e-14	PPT1	4.65445e-14
-1.60503	4.74779e-14	LMNA	4.74779e-14
0.983993	4.94727e-14	TUBB	4.94727e-14
-3.16075	5.50363e-14	FPR3	5.50363e-14
-1.14972	6.86533e-14	MNDA	6.86533e-14
-1.05921	7.23055e-14	ARL4C	7.23055e-14
1.07374	7.67263e-14	IL4I1	7.67263e-14
-2.75545	9.41676e-14	C1QB	9.41676e-14
1.81632	9.47432e-14	CEP350	9.47432e-14
2.01553	9.65353e-14	CD80	9.65353e-14
0.856167	1.07746e-13	PNRC1	1.07746e-13
-1.86354	1.08694e-13	SKAP2	1.08694e-13
-2.57669	1.43226e-13	SH3BP5	1.43226e-13
-1.7303	1.8469e-13	MAT2A	1.8469e-13
-1.74697	1.88075e-13	IFI30	1.88075e-13
1.55067	2.61747e-13	HMGN3	2.61747e-13
-3.30962	2.70282e-13	SLAMF8	2.70282e-13
0.625654	2.81365e-13	TMSB4X	2.81365e-13
3.69151	2.90065e-13	ENO3	2.90065e-13
1.39009	3.04002e-13	MIR155HG	3.04002e-13
-1.86743	3.04403e-13	ZNF331	3.04403e-13
2.42443	3.30434e-13	AUTS2	3.30434e-13
2.70014	3.43133e-13	CBLB	3.43133e-13
1.1029	3.58473e-13	STK4	3.58473e-13
1.64491	4.23663e-13	COMMD1	4.23663e-13
-1.94691	4.33302e-13	INSIG1	4.33302e-13
1.87009	5.00227e-13	CCNG2	5.00227e-13
-1.45555	5.17372e-13	ASAH1	5.17372e-13
-4.13286	5.442e-13	CXorf21	5.442e-13
2.14779	5.59433e-13	TBC1D8	5.59433e-13
-2.51634	9.02727e-13	ATP13A3	9.02727e-13
1.29811	9.48344e-13	VDAC2	9.48344e-13
0.992756	1.11151e-12	CFLAR	1.11151e-12
-4.37933	1.15399e-12	EREG	1.15399e-12
1.71073	1.28156e-12	ZBTB10	1.28156e-12
0.772085	1.45635e-12	EDF1	1.45635e-12
1.95581	1.50027e-12	ST3GAL5	1.50027e-12
2.03345	1.61322e-12	TMCC3	1.61322e-12
1.47875	1.94437e-12	FBXW5	1.94437e-12
-1.62054	2.08776e-12	NAGK	2.08776e-12
-1.87111	2.21731e-12	MYO1F	2.21731e-12
0.723593	2.27934e-12	RPL35A	2.27934e-12
-3.17615	2.40863e-12	CD302	2.40863e-12
-3.83359	2.57589e-12	CYTH4	2.57589e-12
-1.88955	2.66282e-12	RNF149	2.66282e-12
2.28119	3.01392e-12	BET1	3.01392e-12
0.8436	3.14313e-12	OST4	3.14313e-12
-1.50386	3.16813e-12	TXNIP	3.16813e-12
-1.30487	3.20857e-12	FXYD5	3.20857e-12
1.88776	3.30123e-12	CHD3	3.30123e-12
-3.6598	4.02373e-12	CCL4L2	4.02373e-12
2.52631	4.0362e-12	ZC3H7B	4.0362e-12
-1.67798	4.04209e-12	SYAP1	4.04209e-12
-2.9168	4.25359e-12	TNFSF10	4.25359e-12
-0.99083	4.45818e-12	LRRFIP1	4.45818e-12
2.7841	4.52397e-12	BICDL1	4.52397e-12
-2.04067	4.64211e-12	RGCC	4.64211e-12
-3.05062	4.67957e-12	CD300A	4.67957e-12
-1.67114	4.90653e-12	MIDN	4.90653e-12
-0.820144	6.4097e-12	SLC25A5	6.4097e-12
2.02577	6.68406e-12	CEP135	6.68406e-12
-2.39017	7.0941e-12	IL1RN	7.0941e-12
-4.18739	7.37418e-12	CD14	7.37418e-12
-1.16257	7.77843e-12	IFITM2	7.77843e-12
-1.55067	8.64396e-12	GLUL	8.64396e-12
1.75631	9.21284e-12	CRLF2	9.21284e-12
0.795303	9.57852e-12	ACTG1	9.57852e-12
-2.4291	1.06855e-11	HAVCR2	1.06855e-11
-2.59471	1.08443e-11	RGS18	1.08443e-11
-0.977061	1.14361e-11	CXCL8	1.14361e-11
-2.53028	1.48334e-11	MPEG1	1.48334e-11
1.70737	1.75448e-11	LYST	1.75448e-11
2.12125	1.79642e-11	ACOT13	1.79642e-11
-2.26377	2.24894e-11	MYD88	2.24894e-11
-1.79901	2.28035e-11	CALHM6	2.28035e-11
-4.82419	2.33969e-11	ITGAM	2.33969e-11
-1.66807	2.44686e-11	CD4	2.44686e-11
1.27288	2.53624e-11	CALM3	2.53624e-11
-1.94823	2.79911e-11	OTUD1	2.79911e-11
-2.29354	2.83034e-11	CCNH	2.83034e-11
-2.00859	3.08219e-11	PKIB	3.08219e-11
-1.40727	4.3392e-11	SSR1	4.3392e-11
-2.4208	4.64433e-11	LDLRAD4	4.64433e-11
-1.69813	4.82896e-11	GPAT3	4.82896e-11
-1.44094	5.61864e-11	RILPL2	5.61864e-11
-1.9742	6.03476e-11	WAS	6.03476e-11
1.34255	7.24122e-11	FOXP1	7.24122e-11
2.42142	7.41611e-11	AC026401.3	7.41611e-11
1.21882	7.73078e-11	PTPN1	7.73078e-11
-1.9695	8.32774e-11	AC020656.1	8.32774e-11
1.52169	1.03374e-10	YWHAQ	1.03374e-10
-2.26976	1.22038e-10	ABI3	1.22038e-10
1.38111	1.52779e-10	ANXA7	1.52779e-10
-4.73673	1.65322e-10	SCIMP	1.65322e-10
1.06411	1.93193e-10	ALDH2	1.93193e-10
1.23526	1.97591e-10	RAMP1	1.97591e-10
1.50465	2.03218e-10	P2RY10	2.03218e-10
-3.85567	2.44478e-10	PID1	2.44478e-10
-2.10596	2.51416e-10	OTULINL	2.51416e-10
-3.30452	2.67896e-10	CXCL2	2.67896e-10
-2.53094	2.81554e-10	GPCPD1	2.81554e-10
-3.39624	3.02391e-10	VSIG4	3.02391e-10
0.716145	3.0314e-10	NPM1	3.0314e-10
2.4332	3.20355e-10	ATP11C	3.20355e-10
0.552942	3.20407e-10	EIF1	3.20407e-10
-0.884315	3.65695e-10	ATP6V0B	3.65695e-10
-3.09193	3.72103e-10	THBD	3.72103e-10
1.92554	3.98356e-10	PSD3	3.98356e-10
2.7625	4.48857e-10	PPP1R16B	4.48857e-10
-1.57299	4.71736e-10	CLEC2B	4.71736e-10
-3.02076	5.36115e-10	HACD4	5.36115e-10
-2.1131	5.63191e-10	MFSD1	5.63191e-10
-2.07842	5.94613e-10	NDRG2	5.94613e-10
-0.875534	5.95514e-10	GRN	5.95514e-10
-2.68782	6.28813e-10	PLD4	6.28813e-10
-1.91406	7.65002e-10	ALOX5AP	7.65002e-10
-1.43541	7.94498e-10	STX11	7.94498e-10
-1.35275	8.81133e-10	PAK1	8.81133e-10
-3.24394	1.00233e-09	CD1D	1.00233e-09
1.76693	1.02465e-09	TRIP10	1.02465e-09
-1.64954	1.06318e-09	BLOC1S6	1.06318e-09
-1.6112	1.27884e-09	CNPY3	1.27884e-09
1.76384	1.35511e-09	PRRG4	1.35511e-09
-3.51434	1.51125e-09	RARA	1.51125e-09
-1.60417	1.52252e-09	SELENOK	1.52252e-09
-3.59471	1.54415e-09	CSF3R	1.54415e-09
1.02929	1.54422e-09	HLA-F	1.54422e-09
-1.96402	1.5822e-09	CD33	1.5822e-09
-1.92088	1.7476e-09	RHOB	1.7476e-09
-3.30048	2.01796e-09	S100A9	2.01796e-09
-3.39969	2.6089e-09	CMTM3	2.6089e-09
-3.77137	2.86715e-09	TLR2	2.86715e-09
-1.86937	2.93716e-09	SNX10	2.93716e-09
2.29075	3.72678e-09	MBOAT2	3.72678e-09
1.30371	3.75874e-09	ARPP19	3.75874e-09
-2.35917	4.04433e-09	AOAH	4.04433e-09
-0.62745	4.45543e-09	RGS10	4.45543e-09
-1.40766	4.70317e-09	IRF2BP2	4.70317e-09
1.80473	4.9354e-09	SPRED2	4.9354e-09
-2.22144	5.169e-09	POU2F2	5.169e-09
-4.369	5.24962e-09	CLEC5A	5.24962e-09
-1.53081	5.36178e-09	ADGRE5	5.36178e-09
-3.5498	5.58606e-09	TBXAS1	5.58606e-09
1.48705	5.60455e-09	RAB5B	5.60455e-09
-1.92201	6.02282e-09	PRMT9	6.02282e-09
-2.86673	6.94456e-09	B3GNT5	6.94456e-09
-0.947971	7.31207e-09	FAM49B	7.31207e-09
-4.5498	7.48316e-09	TMEM273	7.48316e-09
-2.82676	7.62476e-09	FRMD4B	7.62476e-09
1.04959	8.60138e-09	ANAPC16	8.60138e-09
-3.38315	8.62282e-09	PLIN2	8.62282e-09
-1.89832	8.75722e-09	ATP2B1-AS1	8.75722e-09
1.16255	9.94054e-09	SYNGR2	9.94054e-09
-1.5372	1.0098e-08	ENTPD1	1.0098e-08
1.0827	1.01806e-08	TSPAN33	1.01806e-08
-1.53259	1.09886e-08	YWHAH	1.09886e-08
1.1859	1.14134e-08	TVP23A	1.14134e-08
-1.19332	1.32441e-08	REEP5	1.32441e-08
2.52941	1.49077e-08	PLA2G16	1.49077e-08
1.64178	1.56763e-08	PLGRKT	1.56763e-08
1.67279	1.69741e-08	CHST7	1.69741e-08
-2.521	1.73478e-08	C20orf27	1.73478e-08
1.36943	1.82607e-08	DUSP4	1.82607e-08
-1.08992	1.94364e-08	PPP1CB	1.94364e-08
-1.41109	2.41901e-08	RAB31	2.41901e-08
0.49176	2.43648e-08	RPL10	2.43648e-08
1.44076	2.71475e-08	ARID1B	2.71475e-08
-1.29018	2.73996e-08	IL18	2.73996e-08
0.980454	2.84449e-08	GSN	2.84449e-08
-1.10995	2.98397e-08	LPXN	2.98397e-08
-2.95396	3.33422e-08	ADGRE2	3.33422e-08
0.917566	4.55284e-08	GNG5	4.55284e-08
-1.50299	4.57169e-08	EVI2A	4.57169e-08
-2.93188	5.52295e-08	C1QC	5.52295e-08
0.842827	5.64243e-08	IRF1	5.64243e-08
-1.55286	5.82682e-08	PARVG	5.82682e-08
-1.18829	6.37018e-08	ATP1B1	6.37018e-08
-0.613919	6.37423e-08	ARPC1B	6.37423e-08
-2.17096	6.51633e-08	PNPLA8	6.51633e-08
1.34491	7.00453e-08	RUFY3	7.00453e-08
-1.33717	8.27369e-08	MGAT1	8.27369e-08
-0.800666	8.46488e-08	WSB1	8.46488e-08
-3.34816	9.94563e-08	LYL1	9.94563e-08
1.63673	1.08487e-07	HIVEP1	1.08487e-07
1.34614	1.08683e-07	NECAP2	1.08683e-07
2.44863	1.13581e-07	IDO2	1.13581e-07
1.329	1.17223e-07	SRI	1.17223e-07
0.7066	1.22707e-07	SUMO2	1.22707e-07
-2.02389	1.3013e-07	B4GALT1	1.3013e-07
-3.9173	1.33734e-07	CD93	1.33734e-07
1.13984	1.49623e-07	JAK1	1.49623e-07
-1.42373	1.49644e-07	RGS19	1.49644e-07
-1.29502	1.53148e-07	TET2	1.53148e-07
-0.763045	1.58216e-07	ATF3	1.58216e-07
-1.30677	1.63112e-07	GK	1.63112e-07
-1.24452	1.63894e-07	RAC2	1.63894e-07
-1.01636	1.75203e-07	IFI16	1.75203e-07
0.72481	1.78815e-07	PARK7	1.78815e-07
1.44073	1.83417e-07	PTGES2	1.83417e-07
1.93439	1.89754e-07	CNOT10	1.89754e-07
2.7227	1.90255e-07	TBC1D13	1.90255e-07
0.78987	2.09393e-07	TRIR	2.09393e-07
-1.48622	2.15467e-07	ZFP36L2	2.15467e-07
0.645935	2.30357e-07	ACTB	2.30357e-07
1.91949	2.33877e-07	SEMA7A	2.33877e-07
-1.6302	2.43292e-07	RASSF5	2.43292e-07
1.69406	2.51633e-07	RNF115	2.51633e-07
-1.7011	2.84879e-07	RNF13	2.84879e-07
-0.735726	2.8539e-07	MCL1	2.8539e-07
-2.51517	2.87836e-07	SLC25A37	2.87836e-07
1.93677	2.89345e-07	VAC14	2.89345e-07
-4.64362	3.15577e-07	LRRC25	3.15577e-07
-0.598427	3.25979e-07	EIF3K	3.25979e-07
1.80315	3.36301e-07	ATP6V0A2	3.36301e-07
-1.1185	3.6589e-07	HERPUD1	3.6589e-07
1.4068	3.88245e-07	BIRC2	3.88245e-07
-2.09484	3.95682e-07	DIAPH1	3.95682e-07
-1.2798	4.05611e-07	PRCP	4.05611e-07
-1.37975	4.06824e-07	DECR1	4.06824e-07
-1.29225	4.16253e-07	HCAR2	4.16253e-07
-1.20653	4.37147e-07	VSIR	4.37147e-07
2.07063	4.42282e-07	TSPAN15	4.42282e-07
0.482479	4.91599e-07	RPL21	4.91599e-07
1.37962	4.93704e-07	SOCS1	4.93704e-07
-0.876531	5.42533e-07	MTDH	5.42533e-07
0.387662	5.59769e-07	UBB	5.59769e-07
1.77447	5.66762e-07	MAP3K13	5.66762e-07
-0.948779	5.73621e-07	CIB1	5.73621e-07
0.529878	5.79313e-07	RPS25	5.79313e-07
-4.49517	5.82586e-07	CD163	5.82586e-07
-1.24291	7.92819e-07	CHMP1B	7.92819e-07
-1.78839	8.019e-07	CAPN2	8.019e-07
1.46814	8.34453e-07	NABP1	8.34453e-07
-2.31096	8.35825e-07	ADCY7	8.35825e-07
-1.00675	8.60723e-07	FOSL2	8.60723e-07
-1.04785	8.69007e-07	CD52	8.69007e-07
-2.09878	8.74737e-07	KCNK6	8.74737e-07
-2.15627	8.98113e-07	LPCAT2	8.98113e-07
-2.84603	9.65899e-07	NAIP	9.65899e-07
-1.88087	1.01408e-06	MGST2	1.01408e-06
-0.746958	1.19168e-06	ATP1B3	1.19168e-06
-1.30441	1.2081e-06	PTTG1IP	1.2081e-06
0.680214	1.21547e-06	HLA-C	1.21547e-06
2.0272	1.34696e-06	FOXO1	1.34696e-06
-1.26539	1.35732e-06	MYADM	1.35732e-06
-0.592339	1.37485e-06	COTL1	1.37485e-06
-0.352007	1.41419e-06	TYROBP	1.41419e-06
0.914846	1.4193e-06	PTMS	1.4193e-06
-1.81735	1.46575e-06	TFEC	1.46575e-06
0.826351	1.5913e-06	LRRFIP2	1.5913e-06
-1.1013	1.72328e-06	TPP1	1.72328e-06
-5.75168	1.76157e-06	CCR1	1.76157e-06
1.17224	1.88173e-06	GRK3	1.88173e-06
-2.53154	1.92633e-06	TREM1	1.92633e-06
-1.06573	2.04391e-06	VEGFA	2.04391e-06
-2.31634	2.04992e-06	BTK	2.04992e-06
1.05486	2.11196e-06	GRINA	2.11196e-06
-2.58473	2.31534e-06	XAF1	2.31534e-06
0.825808	2.34628e-06	FAM49A	2.34628e-06
-1.50912	2.35635e-06	PPIF	2.35635e-06
1.6221	2.57084e-06	TSTD1	2.57084e-06
1.01173	2.61351e-06	NFKB2	2.61351e-06
-0.861908	2.6511e-06	RAP1A	2.6511e-06
1.82587	2.87773e-06	POU2F1	2.87773e-06
-2.45555	3.17331e-06	SUSD6	3.17331e-06
-2.45133	3.2885e-06	KIAA0930	3.2885e-06
1.58837	3.30459e-06	TMC8	3.30459e-06
-2.09662	4.54515e-06	FES	4.54515e-06
0.715092	4.57185e-06	CIRBP	4.57185e-06
-1.5713	5.08812e-06	CSGALNACT2	5.08812e-06
-3.3102	5.2555e-06	FCGR1A	5.2555e-06
-1.10363	5.35305e-06	ACAA1	5.35305e-06
1.15042	5.40597e-06	CST7	5.40597e-06
-2.98235	5.57274e-06	OSM	5.57274e-06
-0.734009	5.58622e-06	NFE2L2	5.58622e-06
-3.26029	5.66068e-06	CLEC12A	5.66068e-06
-1.14033	5.69443e-06	FNIP2	5.69443e-06
-1.24528	5.7172e-06	ATP6AP1	5.7172e-06
-0.788641	5.82327e-06	PLEKHO1	5.82327e-06
1.37019	6.07396e-06	PTGIR	6.07396e-06
-0.352373	6.2336e-06	HLA-DPB1	6.2336e-06
-3.58152	6.26112e-06	CCL4	6.26112e-06
1.93457	6.30688e-06	AL031316.1	6.30688e-06
2.08702	6.78383e-06	ENPP4	6.78383e-06
-0.755623	6.8713e-06	DRAP1	6.8713e-06
-1.06004	6.97566e-06	KDM6B	6.97566e-06
-0.52319	6.99697e-06	S100A11	6.99697e-06
1.68777	7.11172e-06	RABGAP1L	7.11172e-06
-1.02908	7.14777e-06	MAP3K8	7.14777e-06
-1.4773	7.33857e-06	ZNF385A	7.33857e-06
1.48955	7.50068e-06	LRRK1	7.50068e-06
-1.46968	7.53078e-06	TPMT	7.53078e-06
-1.57679	7.58615e-06	ZFYVE16	7.58615e-06
-0.980286	7.60547e-06	TMEM59	7.60547e-06
-1.60157	7.63377e-06	CREB5	7.63377e-06
-2.54408	7.70294e-06	RXRA	7.70294e-06
-2.30827	7.7454e-06	TAGAP	7.7454e-06
1.05232	7.93648e-06	CSF2RA	7.93648e-06
-1.88873	8.0623e-06	CCND3	8.0623e-06
-0.984804	8.6249e-06	NR4A1	8.6249e-06
1.24304	8.6941e-06	GPR137B	8.6941e-06
1.78298	8.83639e-06	EPSTI1	8.83639e-06
-1.4643	8.9727e-06	ARL4A	8.9727e-06
-1.1579	9.07572e-06	TIPARP	9.07572e-06
-2.14701	9.59177e-06	HEXA	9.59177e-06
-0.879568	9.72881e-06	VMP1	9.72881e-06
1.43704	1.05584e-05	DCAF6	1.05584e-05
1.24416	1.11878e-05	APOBEC3G	1.11878e-05
-6.72541	1.14856e-05	CD300E	1.14856e-05
1.51566	1.20464e-05	MAP3K1	1.20464e-05
-0.554899	1.21384e-05	MT-ND3	1.21384e-05
-1.98827	1.25864e-05	HEXB	1.25864e-05
-1.67343	1.82278e-05	IQGAP2	1.82278e-05
-1.31897	1.85816e-05	MBP	1.85816e-05
-0.832637	1.88237e-05	GRB2	1.88237e-05
1.59887	1.88538e-05	MINK1	1.88538e-05
-1.92787	2.05574e-05	GPRIN3	2.05574e-05
-1.52206	2.07649e-05	EGR1	2.07649e-05
-1.48805	2.19389e-05	PLP2	2.19389e-05
-0.573467	2.22784e-05	ACTR2	2.22784e-05
1.62353	2.2377e-05	CBX1	2.2377e-05
-1.15177	2.24332e-05	HIF1A	2.24332e-05
-0.856263	2.33282e-05	JUNB	2.33282e-05
-1.66447	2.34087e-05	TRIM22	2.34087e-05
-0.794292	2.37642e-05	GSTO1	2.37642e-05
1.48895	2.60274e-05	GRAMD1A	2.60274e-05
-3.05062	2.71915e-05	AFF3	2.71915e-05
1.07487	2.77453e-05	IKZF1	2.77453e-05
-0.50525	2.98694e-05	NEAT1	2.98694e-05
0.40888	3.02561e-05	RPS19	3.02561e-05
-0.763495	3.18484e-05	TKT	3.18484e-05
1.27273	3.34718e-05	PHKB	3.34718e-05
-1.03064	3.53627e-05	XBP1	3.53627e-05
1.14324	3.68501e-05	RHOF	3.68501e-05
-2.55927	3.68579e-05	LILRB1	3.68579e-05
1.08216	3.85691e-05	SPPL2A	3.85691e-05
1.60905	4.1544e-05	SUCO	4.1544e-05
0.668366	4.28439e-05	RAN	4.28439e-05
-1.7084	4.32878e-05	PTP4A1	4.32878e-05
-1.67533	4.47038e-05	PDXK	4.47038e-05
-4.49162	4.47291e-05	LAIR1	4.47291e-05
-1.65873	4.51239e-05	GABARAPL1	4.51239e-05
-1.26511	4.55917e-05	MAP2K3	4.55917e-05
1.33762	4.68384e-05	SNN	4.68384e-05
-1.22399	5.0839e-05	NCOA4	5.0839e-05
-1.73171	5.12273e-05	PLAC8	5.12273e-05
-1.09037	5.21906e-05	SP110	5.21906e-05
-2.32169	5.45307e-05	IL16	5.45307e-05
-1.69967	5.58956e-05	MTMR14	5.58956e-05
1.10176	5.85944e-05	ASMTL	5.85944e-05
1.26569	5.89052e-05	BMP2K	5.89052e-05
-3.10596	6.07339e-05	C3AR1	6.07339e-05
-2.15177	6.53671e-05	AXL	6.53671e-05
0.848234	6.68765e-05	TRAC	6.68765e-05
-2.84603	6.69039e-05	GZF1	6.69039e-05
-0.683486	7.28669e-05	AHNAK	7.28669e-05
-0.194472	7.74655e-05	CD74	7.74655e-05
0.399164	7.97066e-05	RACK1	7.97066e-05
1.62922	8.03678e-05	TTF2	8.03678e-05
-1.3488	8.19861e-05	MAFB	8.19861e-05
1.7967	8.29243e-05	OPTN	8.29243e-05
1.68904	8.46223e-05	LRCH3	8.46223e-05
0.839758	8.52233e-05	GABARAPL2	8.52233e-05
-2.4928	8.84518e-05	HCAR3	8.84518e-05
-1.68973	8.8558e-05	UNC93B1	8.8558e-05
1.16894	9.06288e-05	GYPC	9.06288e-05
-0.996372	9.29325e-05	USP15	9.29325e-05
-2.58175	9.783e-05	DPYD	9.783e-05
0.501352	0.000100309	HLA-A	0.000100309
-1.34732	0.000106379	POLE4	0.000106379
-1.31949	0.00010692	CYTOR	0.00010692
0.962517	0.000107073	AC008105.3	0.000107073
-0.946499	0.000107331	IVNS1ABP	0.000107331
0.56154	0.000112026	B2M	0.000112026
-2.0746	0.000114561	HDAC9	0.000114561
-2.21246	0.000115816	SAP30	0.000115816
-1.21786	0.000127904	PTGER4	0.000127904
-1.70741	0.000127919	LILRB2	0.000127919
-1.83909	0.000129364	PTAFR	0.000129364
-2.22501	0.000133324	OSBPL11	0.000133324
-2.59234	0.00013405	FLT1	0.00013405
1.10395	0.000134896	N4BP2L2	0.000134896
-1.37537	0.000139275	STAT1	0.000139275
-0.826846	0.000139552	ATP2B1	0.000139552
1.0087	0.000145286	ANTXR2	0.000145286
1.57211	0.000147406	HLA-DOB	0.000147406
-2.33168	0.000150777	F13A1	0.000150777
1.60248	0.000154319	CASP7	0.000154319
-1.06135	0.000154335	APLP2	0.000154335
-0.928328	0.000170724	LIMD2	0.000170724
-1.98317	0.00018003	TTC19	0.00018003
-1.44244	0.000181275	BLVRB	0.000181275
0.691998	0.00018849	NAP1L1	0.00018849
-0.818523	0.000195887	CD1E	0.000195887
-0.856638	0.00019658	CD37	0.00019658
-2.51322	0.00019776	IL27RA	0.00019776
1.25878	0.00019817	SLC15A4	0.00019817
-4.00975	0.000198837	MS4A4A	0.000198837
-2.77626	0.000214739	APOL6	0.000214739
0.649275	0.000216038	UBXN1	0.000216038
1.10805	0.000216221	N4BP2L1	0.000216221
-1.8416	0.000219939	LILRB3	0.000219939
1.05156	0.000221894	RAP2B	0.000221894
0.398473	0.000229585	RPLP1	0.000229585
-1.83056	0.000229995	LPAR6	0.000229995
-3.34652	0.000230382	LIPA	0.000230382
-0.911503	0.000232975	CD164	0.000232975
-3.22216	0.00024947	HRH2	0.00024947
-1.13844	0.000269146	GNAQ	0.000269146
-2.03441	0.000279574	TENT5A	0.000279574
-1.75584	0.000283917	PSTPIP2	0.000283917
-1.5498	0.000286466	GNA15	0.000286466
-2.18584	0.00029062	CA2	0.00029062
1.32784	0.000292181	ZDHHC18	0.000292181
-1.73673	0.000301883	SLA	0.000301883
2.10603	0.000306567	TOGARAM1	0.000306567
-4.23214	0.000317766	CLEC4E	0.000317766
-0.917996	0.000331865	APBB1IP	0.000331865
-1.8227	0.000335892	SPN	0.000335892
1.55278	0.000344381	GABPB1	0.000344381
-0.617504	0.000344961	HSP90B1	0.000344961
1.53467	0.000353068	MOB1B	0.000353068
0.437049	0.000367107	RPL14	0.000367107
-0.768437	0.000374779	CASP4	0.000374779
-1.72379	0.000376286	PNP	0.000376286
-0.554978	0.000388572	FKBP1A	0.000388572
-2.03091	0.000399768	RNF166	0.000399768
-0.531507	0.000400545	CD63	0.000400545
1.51703	0.000428216	FLT3	0.000428216
1.10617	0.000452748	DUSP22	0.000452748
1.52299	0.000457933	NEK6	0.000457933
-1.26845	0.000458275	TIMP2	0.000458275
-1.30151	0.000460283	USP3	0.000460283
-2.16672	0.000464612	CPM	0.000464612
-1.55473	0.000466975	NRARP	0.000466975
-2.27278	0.000518237	GAPT	0.000518237
-1.11832	0.000521417	CCDC107	0.000521417
-1.32885	0.000539111	ATP6V1B2	0.000539111
-0.482807	0.000540304	GNAI2	0.000540304
-0.986342	0.000555669	AC004687.1	0.000555669
-2.51322	0.000591531	CAMK1	0.000591531
-1.67924	0.000595413	NUMB	0.000595413
-1.16299	0.00060329	MAP3K2	0.00060329
-1.46918	0.000677718	KLF10	0.000677718
-2.19616	0.000683525	APOBR	0.000683525
-2.0643	0.00072351	TRIM25	0.00072351
-3.32169	0.000738126	SECTM1	0.000738126
1.5852	0.00075003	ZNRF1	0.00075003
-1.30516	0.000796302	SYK	0.000796302
1.32837	0.000838005	SPG11	0.000838005
-0.754933	0.000853037	RAB32	0.000853037
-1.0369	0.000889578	ACAP2	0.000889578
-0.393996	0.000893085	SRGN	0.000893085
-0.908495	0.00093014	PABPC4	0.00093014
0.50054	0.000956467	PSME2	0.000956467
-2.99976	0.000958609	CARD9	0.000958609
-1.88873	0.00100628	MX2	0.00100628
-2.07553	0.00102686	PLK3	0.00102686
-0.607846	0.00104532	NPC2	0.00104532
-0.846911	0.00104735	ETF1	0.00104735
-2.08068	0.00105012	TRMT1	0.00105012
-1.33939	0.00108973	PTPN18	0.00108973
-2.52245	0.00109117	DUSP6	0.00109117
-3.90447	0.00110418	CXCL3	0.00110418
1.46972	0.00114545	NET1	0.00114545
-3.19616	0.00117238	FCGR3A	0.00117238
0.877821	0.00117368	CXCL9	0.00117368
-2.35767	0.00122203	GEM	0.00122203
-1.22136	0.00124639	DNMT1	0.00124639
-1.19218	0.00137331	SKIL	0.00137331
0.98733	0.00137773	TFG	0.00137773
-1.90351	0.00138008	MCUB	0.00138008
1.70068	0.00138298	DAAM1	0.00138298
-1.53818	0.00141644	CLN8	0.00141644
-0.795622	0.00143634	TMBIM4	0.00143634
-1.58473	0.00145835	ZMIZ1	0.00145835
-2.24692	0.00160069	YIF1B	0.00160069
1.2282	0.00165656	CD84	0.00165656
-2.33763	0.00167491	DOCK5	0.00167491
-1.01159	0.00171436	CMIP	0.00171436
0.434415	0.0018281	RPS20	0.0018281
1.22128	0.00183461	MRPL14	0.00183461
-1.51045	0.00183783	RCC2	0.00183783
-2.25478	0.00185617	MMP9	0.00185617
-1.6798	0.00188152	PHLDA2	0.00188152
-1.58027	0.00192406	HSPA6	0.00192406
-3.00143	0.00193597	MSR1	0.00193597
-2.01966	0.00195004	RAB20	0.00195004
-1.26466	0.00197175	LAT2	0.00197175
1.48869	0.00199525	NUAK2	0.00199525
-1.67009	0.00201218	ARHGAP26	0.00201218
1.32013	0.00202492	SUZ12	0.00202492
-1.73673	0.00212753	AVPI1	0.00212753
-2.69092	0.00225999	LTC4S	0.00225999
-2.08408	0.00229499	SELL	0.00229499
-1.03418	0.00238405	DSE	0.00238405
-1.83359	0.0024752	DDIT3	0.0024752
2.17504	0.0025923	TIFAB	0.0025923
-1.91199	0.00262145	SATB1	0.00262145
2.09335	0.00267097	C3orf14	0.00267097
-1.32169	0.00275141	RANBP2	0.00275141
0.432644	0.00285707	RPL7A	0.00285707
-1.02349	0.00287852	BTG2	0.00287852
-0.590558	0.00288119	UCP2	0.00288119
-1.87423	0.00300318	HOTAIRM1	0.00300318
-2.08795	0.0030597	RTN1	0.0030597
-1.15498	0.00315382	RHOQ	0.00315382
1.02408	0.00322291	ETS1	0.00322291
-2.56116	0.00323589	LGALS8	0.00323589
-2.37845	0.00328735	EGR2	0.00328735
-0.576216	0.00331522	CAP1	0.00331522
1.45829	0.00332124	ZEB1	0.00332124
-0.6885	0.00335747	DUSP1	0.00335747
-2.93836	0.00354263	P2RY6	0.00354263
-0.389676	0.00357921	CARD16	0.00357921
-0.543616	0.00364772	RTN4	0.00364772
1.29184	0.00374371	PSIP1	0.00374371
-1.25212	0.00379787	EIF4E	0.00379787
0.995988	0.00393999	MAP4	0.00393999
-0.873215	0.00394791	ZEB2	0.00394791
1.93986	0.0039499	ST20	0.0039499
0.639287	0.0039689	BZW1	0.0039689
-1.03811	0.00399634	TGOLN2	0.00399634
1.29569	0.00400169	PACS1	0.00400169
-0.807118	0.0041899	ABRACL	0.0041899
-0.49234	0.00421862	SH3BGRL	0.00421862
-1.2159	0.00425781	SLC43A2	0.00425781
-1.8171	0.00451304	NUDT16	0.00451304
-0.379846	0.00464016	H3F3B	0.00464016
1.00671	0.00472859	NME3	0.00472859
2.01569	0.00473881	TTN-AS1	0.00473881
-1.12728	0.00477906	PER1	0.00477906
-1.66182	0.0047992	TCOF1	0.0047992
-0.716551	0.00509046	LSM7	0.00509046
-0.818958	0.00530019	CREM	0.00530019
1.27995	0.00535741	AFDN	0.00535741
1.479	0.00537301	GFPT1	0.00537301
-1.64653	0.00560476	BIN1	0.00560476
1.62117	0.00561276	PLAGL1	0.00561276
-1.22323	0.00566526	CD72	0.00566526
0.370167	0.00568521	RPL41	0.00568521
-1.05039	0.00578743	FERMT3	0.00578743
0.75966	0.00581895	CYTH1	0.00581895
-0.544538	0.00591389	HNRNPU	0.00591389
-0.626968	0.00618798	ZFP36	0.00618798
-1.48746	0.00628346	ABL2	0.00628346
-2.29225	0.00642903	TRMT6	0.00642903
1.27145	0.00649632	MTMR4	0.00649632
-1.63485	0.00654516	DAB2	0.00654516
-0.959121	0.00657322	APEX1	0.00657322
1.53629	0.00673369	MOSPD2	0.00673369
-1.74472	0.00682356	FHL3	0.00682356
-1.33109	0.00704865	EIF4EBP1	0.00704865
-0.501389	0.00709882	JUND	0.00709882
1.00567	0.00740299	ST8SIA4	0.00740299
-0.687414	0.00744872	SOD2	0.00744872
1.52631	0.00746931	EPOP	0.00746931
-0.784034	0.00808639	DDX21	0.00808639
1.52631	0.0084098	TRAF5	0.0084098
-1.48675	0.00842923	FGD4	0.00842923
-1.39494	0.00846631	SH3BP2	0.00846631
1.19842	0.0087106	TBC1D10A	0.0087106
1.00024	0.00876497	TRBC2	0.00876497
-1.14829	0.00885405	NCF1	0.00885405
-2.49754	0.00891238	IL18BP	0.00891238
-1.72869	0.0090507	ARHGAP15	0.0090507
1.02283	0.00906945	ISG20	0.00906945
-1.57072	0.00908164	HSD17B11	0.00908164
-0.852206	0.00933576	GCA	0.00933576
1.02978	0.00933972	PFKL	0.00933972
-1.75168	0.00943549	DEF6	0.00943549
-0.592191	0.00944559	CCNL1	0.00944559
1.35949	0.00954054	AL357060.1	0.00954054
0.596859	0.00954677	SKP1	0.00954677
-1.57072	0.00982798	PIK3AP1	0.00982798
0.632565	0.00995948	MAP4K4	0.00995948
0.822849	0.0104494	RAP1B	0.0104494
-1.56319	0.010726	CBL	0.010726
-1.47369	0.010852	UTRN	0.010852
-1.22417	0.01096	MEF2A	0.01096
-1.46465	0.0116201	MLEC	0.0116201
-0.930332	0.0117279	SLC3A2	0.0117279
-1.61571	0.012818	MAPKAPK2	0.012818
0.822082	0.0130205	TBCB	0.0130205
-2.82823	0.0131317	LRP1	0.0131317
-2.32169	0.0131905	SLC43A3	0.0131905
-0.768561	0.0135275	NOP10	0.0135275
1.012	0.0135732	IRF4	0.0135732
-1.22535	0.0152396	HM13	0.0152396
-0.901431	0.0154621	SPAG9	0.0154621
-1.11609	0.0159191	AHR	0.0159191
1.32467	0.0163454	ZNF366	0.0163454
1.02157	0.0163697	TTYH2	0.0163697
-1.41343	0.017144	DUSP23	0.017144
1.07109	0.0172741	ENSA	0.0172741
-0.985838	0.0176188	ELF1	0.0176188
-1.57072	0.017818	SPG21	0.017818
-1.34711	0.0179504	MIF4GD	0.0179504
-0.752088	0.0181066	ATP5PB	0.0181066
-2.08723	0.0181414	ITGB7	0.0181414
-0.644005	0.0187652	CAPZA2	0.0187652
-1.89085	0.0187825	ANPEP	0.0187825
-2.32169	0.0190231	SLC12A7	0.0190231
0.635196	0.0191904	NFKB1	0.0191904
1.60566	0.0194058	RABGAP1	0.0194058
-1.91553	0.0194802	FAM102B	0.0194802
-1.40658	0.0201842	ARHGAP4	0.0201842
-1.98271	0.0206891	IL17RA	0.0206891
-0.534282	0.0211436	CALR	0.0211436
-0.982708	0.0214981	PDE4B	0.0214981
-1.15663	0.0219926	MBOAT7	0.0219926
0.344071	0.0234352	SLC7A11	0.0234352
-2.06824	0.0247649	KCNAB2	0.0247649
0.813635	0.0262705	UBE2F	0.0262705
1.07405	0.0266184	APPL1	0.0266184
-0.614393	0.0267086	LAMTOR4	0.0267086
-3.57311	0.0268312	THBS1	0.0268312
0.335233	0.0269903	RPS7	0.0269903
-0.706775	0.027089	PGK1	0.027089
0.351436	0.0275547	RPL15	0.0275547
0.985738	0.0277554	BCL7C	0.0277554
-1.5721	0.0281918	HEBP1	0.0281918
-1.75779	0.0286431	ITGA5	0.0286431
-1.34578	0.0290894	PLBD1	0.0290894
-0.970803	0.0291531	GNA13	0.0291531
-1.40214	0.0304486	TMEM109	0.0304486
-1.97377	0.0324942	CFD	0.0324942
-1.11524	0.0331122	AC020916.1	0.0331122
-1.66882	0.033872	ANKRD28	0.033872
-1.72505	0.0343207	CD9	0.0343207
1.62082	0.0349438	LMNB2	0.0349438
1.67136	0.0352254	TRABD2A	0.0352254
-1.13707	0.036146	ERCC1	0.036146
-0.494948	0.0367232	TSPO	0.0367232
-1.30962	0.0367291	ACSL3	0.0367291
-0.72243	0.036827	IFNGR1	0.036827
-1.2956	0.0382875	GLUD1	0.0382875
-1.46646	0.0385297	CDC42EP3	0.0385297
-1.11761	0.039245	EZR	0.039245
-1.89593	0.0403658	ENG	0.0403658
0.916559	0.0407759	PPP1R2	0.0407759
0.873325	0.0418498	CCM2	0.0418498
0.52493	0.0426871	UBL5	0.0426871
-1.18419	0.0437315	CALCOCO2	0.0437315
-1.44332	0.0446963	NAGA	0.0446963
-1.6112	0.0457853	SCML1	0.0457853
-1.21628	0.0473221	SFT2D2	0.0473221
-0.540564	0.0502473	MSN	0.0502473
-2.02951	0.050884	GALM	0.050884
0.834937	0.0525076	ZBTB38	0.0525076
1.41527	0.0526448	VPS8	0.0526448
-1.76881	0.0544502	CTSD	0.0544502
1.01216	0.0552622	CSF2RB	0.0552622
1.41527	0.0556582	NR6A1	0.0556582
0.950596	0.0576919	NAP1L4	0.0576919
1.57522	0.058381	ARL17A	0.058381
-2.40811	0.0603671	PHC2	0.0603671
-0.519741	0.0611753	CIITA	0.0611753
1.36653	0.0633896	FCHSD2	0.0633896
-1.61743	0.0636088	WDFY2	0.0636088
-0.657798	0.0638874	PA2G4	0.0638874
-0.807118	0.0652745	DUSP2	0.0652745
-0.987514	0.0659742	GLA	0.0659742
-1.50697	0.0663319	ATP6V1H	0.0663319
1.01534	0.0666673	SLC25A39	0.0666673
-1.04198	0.0682457	2024-09-09	0.0682457
0.665791	0.0695819	USP12	0.0695819
-1.87969	0.0696526	ARHGAP9	0.0696526
-1.6112	0.0697735	SNAI1	0.0697735
0.64918	0.0714473	PNISR	0.0714473
-0.81327	0.0720071	CHD1	0.0720071
-1.67114	0.0726351	VCL	0.0726351
1.30767	0.0727869	COMMD2	0.0727869
-0.997256	0.0728291	ZNF106	0.0728291
-1.02118	0.0747232	CKS2	0.0747232
-0.778205	0.0779156	AKIRIN2	0.0779156
-0.89826	0.0791829	SLC16A3	0.0791829
-0.796063	0.0815354	TLN1	0.0815354
1.68777	0.0836462	IGSF8	0.0836462
0.654442	0.083874	RBX1	0.083874
-0.813486	0.0842704	CCT5	0.0842704
0.340318	0.0859617	RPL13A	0.0859617
-2.8223	0.0893306	VCAN	0.0893306
-1.72919	0.090753	ITGB2-AS1	0.090753
-1.24215	0.0918336	SETX	0.0918336
1.27273	0.0920353	TRBC1	0.0920353
-2.24628	0.09261	PAPSS2	0.09261
-1.85935	0.0930058	ABCA1	0.0930058
-1.44722	0.0930169	SRC	0.0930169
1.5726	0.093511	NT5DC1	0.093511
-1.40878	0.0941082	SCAMP2	0.0941082
0.45957	0.0968627	COX7C	0.0968627
1.41302	0.0971045	NPLOC4	0.0971045
-0.870407	0.0971067	DYNC1H1	0.0971067
0.739345	0.0977125	ETV3	0.0977125
-0.913051	0.0979045	NAAA	0.0979045
-1.24452	0.100101	P2RY13	0.100101
-0.876363	0.100583	ECHDC1	0.100583
-0.96609	0.10165	DNAJC3	0.10165
1.69964	0.107808	CKB	0.107808
-1.15757	0.109241	ZFHX3	0.109241
-1.00421	0.111251	UBAC2	0.111251
-1.87739	0.117369	BAG3	0.117369
-1.54996	0.118503	USP36	0.118503
-0.824881	0.12055	PTEN	0.12055
0.894038	0.122872	RAB11A	0.122872
0.800025	0.123996	MRPL51	0.123996
1.11617	0.124386	AEBP2	0.124386
-1.97774	0.127357	PLCB2	0.127357
-0.827183	0.12758	ITGB1	0.12758
-1.44455	0.128503	FAM110A	0.128503
-1.50226	0.130272	PRNP	0.130272
1.01534	0.130734	CLEC2D	0.130734
-0.383575	0.131718	CTSZ	0.131718
-2.37019	0.131829	ILF3-DT	0.131829
0.516433	0.131881	NOP53	0.131881
0.672492	0.133991	CDC42SE2	0.133991
-1.22093	0.139563	PARL	0.139563
-0.84585	0.140481	RUNX1	0.140481
-0.869442	0.141012	SDF2L1	0.141012
1.08005	0.14142	TRAPPC10	0.14142
1.36824	0.142277	PLD2	0.142277
1.17878	0.142774	IL2RA	0.142774
-0.928094	0.144	UNC119	0.144
0.946414	0.144675	GPR132	0.144675
-0.832637	0.144726	MXD1	0.144726
0.300487	0.152717	SRP14	0.152717
-1.35966	0.154569	P2RY14	0.154569
-1.38993	0.158523	GPNMB	0.158523
-1.84715	0.16117	IRAK3	0.16117
0.290037	0.162145	RPL18	0.162145
-1.95117	0.163288	EIF4G3	0.163288
0.913687	0.167642	SPECC1	0.167642
-2.65758	0.174591	CTSL	0.174591
-1.37719	0.176839	TNFAIP8L2	0.176839
0.762553	0.178928	COX17	0.178928
-0.861687	0.182344	HLA-DOA	0.182344
0.986244	0.182519	RAB10	0.182519
-1.77626	0.185801	MYOF	0.185801
-1.76648	0.18624	SEMA6B	0.18624
-1.74595	0.188993	PDLIM2	0.188993
-0.353155	0.189586	MT-CO3	0.189586
-1.14574	0.189923	QPCT	0.189923
-1.00421	0.190415	STX12	0.190415
-0.486869	0.193212	HMGB1	0.193212
-2.49969	0.19608	LUCAT1	0.19608
-1.1131	0.196149	TRPS1	0.196149
-0.502743	0.196991	UBE2D3	0.196991
1.37875	0.20383	2024-03-09	0.20383
1.07294	0.207888	DCTN2	0.207888
1.15857	0.208547	ERGIC2	0.208547
1.35638	0.21001	KLF7	0.21001
-0.85124	0.213548	CSRNP1	0.213548
-0.916581	0.214128	RBBP6	0.214128
-0.943179	0.217625	AKAP9	0.217625
-0.612878	0.218719	ERP29	0.218719
-1.26946	0.225933	STK10	0.225933
-0.774203	0.229329	CPPED1	0.229329
-0.557426	0.232436	MTPN	0.232436
0.390527	0.242865	DBI	0.242865
-0.864484	0.244179	BBX	0.244179
-0.720875	0.248075	KMT2E	0.248075
-1.68973	0.248412	FKBP15	0.248412
-0.391126	0.248455	GDI2	0.248455
1.14578	0.254102	SBNO2	0.254102
-1.69314	0.258095	ACSL5	0.258095
-1.10351	0.269016	TMED5	0.269016
0.363497	0.273864	RPS28	0.273864
-1.42478	0.274367	NEU1	0.274367
-1.93074	0.276261	LRRC8C	0.276261
-1.50358	0.279175	IFI6	0.279175
-1.71524	0.281526	ZFAND2A	0.281526
1.45337	0.281978	ZMAT3	0.281978
0.949163	0.283848	CD3E	0.283848
1.3274	0.299644	WDR59	0.299644
-0.775075	0.300666	NUFIP2	0.300666
-0.87235	0.304341	BCAT1	0.304341
-1.94026	0.309419	ATP6V0A1	0.309419
-1.25929	0.310495	LILRB4	0.310495
-0.859125	0.313991	RPS6KA3	0.313991
-1.07942	0.315111	ACP5	0.315111
0.774486	0.317035	TNIP2	0.317035
-0.612638	0.323314	C1QBP	0.323314
-1.32169	0.326788	HVCN1	0.326788
-1.54812	0.328321	MLXIP	0.328321
-0.753463	0.33191	YY1	0.33191
-0.400232	0.333622	AP2S1	0.333622
0.686404	0.340724	LDHB	0.340724
-1.93749	0.34241	NSUN6	0.34241
-2.36609	0.344853	SNAPC1	0.344853
-1.04214	0.344932	RIN3	0.344932
-0.938943	0.34684	EMILIN2	0.34684
-1.22977	0.348821	AP1B1	0.348821
-1.86797	0.356057	JDP2	0.356057
-1.65427	0.357741	CARD8	0.357741
-1.37883	0.366137	ZSWIM7	0.366137
-1.70093	0.366444	AC103591.3	0.366444
-0.892334	0.381874	ARFGAP3	0.381874
0.495257	0.385692	MYL12B	0.385692
-1.30768	0.394784	PSEN1	0.394784
1.30571	0.399581	DSC2	0.399581
-1.24347	0.399984	RB1	0.399984
-1.42478	0.401145	DICER1	0.401145
0.792491	0.411649	PELI1	0.411649
0.609001	0.413327	HIST1H4C	0.413327
-1.77325	0.417627	LFNG	0.417627
-1.6282	0.429901	RIPOR2	0.429901
0.281783	0.433491	RPL28	0.433491
0.835956	0.444968	PIAS1	0.444968
1.25611	0.472165	CASP3	0.472165
-0.67001	0.478551	IER3	0.478551
-1.54408	0.48527	RNF139	0.48527
0.57738	0.487951	CD3D	0.487951
1.17754	0.498206	EPS15	0.498206
1.274	0.508133	NFE2L1	0.508133
1.36281	0.53938	RIC1	0.53938
1.11517	0.540503	TOMM34	0.540503
-1.34339	0.545578	SPTLC2	0.545578
-0.74296	0.560859	RPN2	0.560859
-1.14423	0.564671	PSTPIP1	0.564671
0.450357	0.567033	PSME1	0.567033
-0.664472	0.584391	REV3L	0.584391
-0.761271	0.592356	GTF2A2	0.592356
-0.384999	0.595303	LAPTM4A	0.595303
-0.532306	0.602816	BLOC1S1	0.602816
-1.13159	0.614977	WAPL	0.614977
-1.13905	0.61972	PDE4A	0.61972
-0.822526	0.620236	SELENOF	0.620236
0.300514	0.62521	RPL36	0.62521
-0.549894	0.627036	DOCK8	0.627036
-1.65427	0.633361	TRAF3IP3	0.633361
-0.471986	0.634526	RIPK2	0.634526
-0.548788	0.642333	EIF4A3	0.642333
1.02673	0.651512	DENND5A	0.651512
0.504118	0.655632	ANKRD11	0.655632
0.360161	0.661772	RPL9	0.661772
-1.05019	0.668349	TMEM165	0.668349
-1.36476	0.669993	MPP1	0.669993
-0.951607	0.675848	PTPN12	0.675848
-1.69314	0.688938	SLC7A7	0.688938
1.0827	0.693364	TMEM131L	0.693364
0.610997	0.694205	POLR2E	0.694205
-0.650192	0.694656	UPP1	0.694656
-0.539218	0.701216	TMED10	0.701216
-0.435406	0.701536	NQO2	0.701536
-0.842307	0.709141	WARS	0.709141
-1.50375	0.712046	PRKACA	0.712046
-0.261091	0.718284	SDCBP	0.718284
-0.637193	0.720165	ZBTB1	0.720165
-0.974592	0.729925	LY6E	0.729925
-1.00324	0.744803	ARID5A	0.744803
0.868272	0.745483	SPAG7	0.745483
1.17016	0.751209	NELFB	0.751209
0.813746	0.773361	FAM177A1	0.773361
-1.12222	0.780624	AHCYL1	0.780624
-1.25756	0.793316	HK1	0.793316
-1.25486	0.793338	KDM7A	0.793338
-1.36327	0.797548	NUP214	0.797548
0.706654	0.812345	FAM107B	0.812345
-0.669614	0.812717	FGD2	0.812717
0.455515	0.820124	RDX	0.820124
-1.26327	0.844004	TNFRSF1A	0.844004
-1.18519	0.877244	TNFRSF10B	0.877244
-1.40658	0.879276	GNB4	0.879276
-1.2363	0.884193	MCTP1	0.884193
-0.729293	0.888028	CD44	0.888028
-1.51855	0.89138	VDR	0.89138
-0.812964	0.891638	PICALM	0.891638
-0.86036	0.900591	CYCS	0.900591
-1.02118	0.901865	IFI27L2	0.901865
-1.29395	0.91344	HECA	0.91344
-0.891614	0.921266	RAB5IF	0.921266
1.25262	0.934534	CBWD5	0.934534
-0.390104	0.939217	RPL36A	0.939217
-0.386877	0.950538	C15orf48	0.950538
-1.51914	0.950615	C3orf58	0.950615
-1.02624	0.956027	TMEM243	0.956027
-0.513865	0.961787	PLEK	0.961787
0.956758	0.982286	ADAM19	0.982286
-0.954729	0.990022	GRK2	0.990022
-0.959121	1	C7orf50	1
-1.22812	1	SEC63	1
0.918911	1	DNAJC15	1
0.743897	1	GLS	1
-1.65729	1	SMIM4	1
-1.36382	1	MSRA	1
0.876523	1	UBE2Z	1
0.556932	1	UBE2I	1
-0.211342	1	COX7B	1
-0.76204	1	QKI	1
-0.415574	1	TPM4	1
-1.22037	1	DDX3Y	1
1.00024	1	BZW2	1
1.25632	1	ARID2	1
1.30871	1	SESN3	1
-1.20343	1	SLC12A9	1
-1.25797	1	PNPLA6	1
0.523661	1	YPEL5	1
0.302065	1	PPIA	1
-0.683617	1	GNAI3	1
-0.574664	1	PPP1R15A	1
0.794525	1	CD83	1
0.940026	1	DPP9	1
-1.29682	1	ERBIN	1
-0.894776	1	ARL5B	1
-1.39522	1	FAM111A	1
-0.75267	1	TRAM1	1
-0.531011	1	STK17B	1
-0.88407	1	EVL	1
-0.963156	1	UQCRC1	1
-1.32169	1	AMPD2	1
-1.05866	1	ACER3	1
1.0678	1	JOSD2	1
0.547917	1	ATF4	1
-0.938362	1	OSBPL8	1
-0.227921	1	YBX1	1
-1.62494	1	PLD3	1
-1.30151	1	CNTRL	1
-0.645693	1	TRA2B	1
-0.280536	1	RAB7A	1
-1.47369	1	IRAK2	1
-0.514624	1	CBX3	1
-1.2956	1	NGLY1	1
-0.68559	1	SYNCRIP	1
-0.363543	1	ITM2B	1
0.842609	1	ORAI1	1
-0.650314	1	SPCS3	1
-0.559734	1	ATP1A1	1
-0.793182	1	COMT	1
0.88245	1	SLC41A2	1
-0.553383	1	ERP44	1
0.514884	1	RGS1	1
0.904478	1	MED13L	1
0.927668	1	DLGAP4	1
-1.35688	1	TBC1D5	1
0.380467	1	PTMA	1
0.510518	1	H2AFV	1
-1.77235	1	CCRL2	1
-0.828987	1	TCIRG1	1
0.465618	1	C12orf57	1
0.597172	1	ARHGEF2	1
1.73128	1	MTHFR	1
-1.47369	1	ATG16L2	1
1.31772	1	PIK3CA	1
0.993432	1	ZC3H7A	1
0.863887	1	ANKLE2	1
-1.51139	1	CITED2	1
-0.825996	1	DEGS1	1
1.24985	1	GRHPR	1
-1.66484	1	ID3	1
0.720915	1	PSMB2	1
0.683175	1	SMG1	1
0.464319	1	TNIP1	1
-0.926553	1	COMMD8	1
1.01073	1	MALT1	1
0.308706	1	RPS12	1
0.871318	1	SLC6A12	1
-0.922284	1	BNIP2	1
-1.25413	1	RAP1GDS1	1
0.432794	1	GPBP1	1
0.966879	1	NIT2	1
-1.16265	1	TMEM70	1
-1.21405	1	PRKX	1
-1.30472	1	IKBIP	1
0.252958	1	RPS15	1
-1.42478	1	SP3	1
1.0879	1	NCBP2	1
1.0272	1	MSRB1	1
0.770232	1	NECTIN2	1
0.622847	1	TANK	1
-0.776257	1	HSPA5	1
-0.4148	1	TACC1	1
1.11832	1	TCF7	1
-0.514156	1	S100A10	1
0.387478	1	SAP18	1
-0.40138	1	BST2	1
-0.918479	1	TLE4	1
-0.32654	1	CANX	1
0.891823	1	ANXA4	1
-0.539003	1	CD55	1
-1.32169	1	TSPAN3	1
0.906943	1	TFRC	1
-0.455806	1	HSPE1	1
-0.551243	1	EIF4A1	1
-1.04034	1	DDX27	1
0.207838	1	RPL8	1
-1.01117	1	KCTD20	1
0.582054	1	ATP6V0E1	1
-0.617058	1	ECHS1	1
-0.640266	1	SP100	1
-1.21006	1	TNF	1
0.796203	1	TNFRSF14	1
0.279903	1	RPS2	1
-0.754269	1	CD99	1
-0.857023	1	ANKRD37	1
-0.490405	1	GTF3A	1
-0.876363	1	CCND2	1
-0.617058	1	ATP6V0D1	1
1.25943	1	MCM5	1
-1.8205	1	RNASE1	1
1.01971	1	WSB2	1
-1.01076	1	DNAJA4	1
-0.770676	1	MRPL3	1
-0.974888	1	ALOX5	1
-0.898192	1	MRPL55	1
-1.63176	1	NAF1	1
-1.70635	1	RNF24	1
-0.606539	1	CAPZA1	1
-0.712825	1	DNTTIP2	1
0.439283	1	MORF4L1	1
-1.07338	1	QSOX1	1
1.20539	1	SLC9A9	1
-0.996115	1	CHMP2B	1
-1.22066	1	SETDB2	1
-0.56141	1	EIF2S3	1
-1.0993	1	SMU1	1
-1.06221	1	SETD2	1
0.933964	1	FDPS	1
-1.65427	1	PTPN7	1
-1.11396	1	BORCS5	1
1.01663	1	F11R	1
-1.23423	1	NBPF14	1
-1.29941	1	TWISTNB	1
-0.954205	1	HGSNAT	1
0.229833	1	RPL11	1
-1.22705	1	RALGDS	1
-0.27212	1	ANXA2	1
-1.48216	1	SRGAP2B	1
0.541256	1	CSDE1	1
-0.899579	1	ATP6V1A	1
0.782858	1	WDR33	1
-0.314279	1	HSPA1A	1
-0.745831	1	VPS35	1
0.315717	1	EEF2	1
0.265226	1	COX4I1	1
0.698319	1	FAM129A	1
-0.850028	1	SRA1	1
0.900106	1	MTHFD2	1
-1.28301	1	SCPEP1	1
1.07956	1	CASC4	1
-1.06112	1	SEMA4A	1
-1.3301	1	ITPR2	1
-1.26029	1	AC245014.3	1
-0.959121	1	UBL3	1
-1.18419	1	BCL10	1
-0.515065	1	GSTK1	1
0.456876	1	TUBB4B	1
-1.40552	1	MID1IP1	1
-0.759998	1	LMO4	1
-0.527995	1	NANS	1
-1.34159	1	AC100810.1	1
-0.647461	1	SOCS3	1
-0.927551	1	TMEM179B	1
-0.573593	1	DDOST	1
0.712389	1	PMAIP1	1
0.454803	1	EIF4A2	1
-0.612816	1	TRIM38	1
0.280874	1	EEF1D	1
-0.399693	1	BRK1	1
-0.798656	1	CRTAP	1
-0.978929	1	MITF	1
-1.33763	1	MX1	1
-1.26483	1	SSBP4	1
-0.908097	1	PACSIN2	1
0.707666	1	SMARCA5	1
0.296074	1	ELOB	1
-1.00421	1	SOAT1	1
-1.12905	1	KBTBD8	1
-0.539218	1	HADHA	1
-0.904929	1	MAP3K11	1
-0.916052	1	LRRC59	1
0.812215	1	SELENOW	1
1.15386	1	SMARCE1	1
1.04088	1	MALSU1	1
-0.823383	1	PQLC1	1
-0.619915	1	IFT20	1
0.774233	1	APOL2	1
0.801486	1	RASSF2	1
-1.06551	1	CTNND1	1
-0.625083	1	PHF20	1
-0.59371	1	CAT	1
0.662821	1	RALY	1
1.22374	1	CALCRL	1
0.283922	1	SOD1	1
0.276692	1	TNFRSF4	1
-0.417111	1	HNRNPF	1
-0.350312	1	AKR1B1	1
-1.7538	1	SLFN11	1
-0.540929	1	SELENOH	1
-0.858358	1	WDR45B	1
1.06658	1	SMS	1
-1.29225	1	NKRF	1
-0.89427	1	CDKN1B	1
-0.682281	1	ARHGAP30	1
-1.37093	1	HPS3	1
-1.13081	1	DNAJB11	1
0.447489	1	NUCKS1	1
-0.668342	1	YBX3	1
-1.18151	1	CCDC6	1
1.26327	1	EMC2	1
0.310532	1	RPL27A	1
-0.593276	1	UBE2L6	1
-1.35471	1	TCTN3	1
1.04706	1	RAB13	1
-1.03929	1	KLF9	1
-0.673535	1	NDUFS7	1
-1.53547	1	HIP1	1
-0.959121	1	UBE2D1	1
0.628668	1	WDR1	1
-0.955369	1	OXSR1	1
-0.826366	1	NDEL1	1
0.6446	1	CDC42SE1	1
-1.06665	1	COMMD9	1
-1.05263	1	RCOR1	1
-0.940262	1	DNM1L	1
-0.726675	1	DENND1B	1
-0.442022	1	GPSM3	1
0.950681	1	KMT2A	1
-1.11202	1	PON2	1
-0.53237	1	CYBC1	1
-1.22216	1	LRRK2	1
-0.53276	1	2024-09-06	1
0.373489	1	RPS26	1
1.21502	1	TFCP2	1
0.780564	1	CHMP4A	1
0.28633	1	ENO1	1
0.70563	1	ZFAND6	1
1.28433	1	ELOA	1
-0.588752	1	SNX8	1
-0.945315	1	SPTY2D1	1
1.17363	1	CEP68	1
0.77257	1	FTX	1
-0.557445	1	LY96	1
0.44081	1	CCNI	1
0.524181	1	C4orf3	1
0.290661	1	RPL12	1
0.856011	1	DERL1	1
0.745141	1	PLXNC1	1
0.387268	1	SQSTM1	1
0.998965	1	BATF3	1
0.547316	1	PRMT2	1
-1.08021	1	ARMCX3	1
0.965367	1	LMNB1	1
-0.305666	1	LAMTOR1	1
0.608896	1	SSNA1	1
-1.14531	1	THAP9-AS1	1
0.759878	1	ANKRD10	1
-1.0533	1	CTSA	1
1.12387	1	FLOT2	1
1.01559	1	FAM118A	1
0.638442	1	STK17A	1
-0.886669	1	NDUFV3	1
0.605698	1	ARID4B	1
-1.26029	1	DOT1L	1
-0.856638	1	EIF2AK2	1
-1.0185	1	EP300	1
0.238409	1	RPS14	1
0.886708	1	CHD6	1
-1.13199	1	HES4	1
-0.8049	1	MLX	1
-0.684261	1	SERPINB8	1
-0.739522	1	PRKCB	1
-0.75267	1	MAPKAPK3	1
-0.371113	1	OGFRL1	1
-1.43836	1	C5AR1	1
-0.499933	1	HSP90AA1	1
-1.34678	1	ADAM10	1
-0.528735	1	GTF2I	1
-0.805316	1	IFRD1	1
-0.881345	1	HSPH1	1
-0.428505	1	ATP6V1F	1
-1.11019	1	NIPSNAP2	1
-0.904929	1	CMTM7	1
0.724659	1	MED28	1
-0.953046	1	LSM10	1
-1.85221	1	HES1	1
0.642052	1	UBE2A	1
-0.670386	1	SUPT4H1	1
-0.768207	1	PURB	1
0.568126	1	RNF19B	1
-1.53191	1	KIF1B	1
-0.645175	1	XIST	1
-1.03441	1	AP3S1	1
-0.959121	1	STX10	1
0.449685	1	HMGN2	1
-1.00492	1	OGFR	1
-1.05084	1	BCAS2	1
-0.669614	1	TOB1	1
0.576932	1	G3BP2	1
-0.582923	1	HSPA9	1
0.537711	1	MVP	1
-0.479769	1	CLK1	1
-0.990485	1	PEPD	1
-0.51963	1	STX7	1
-0.713864	1	C9orf72	1
-0.943773	1	GIT2	1
-0.665793	1	HNRNPUL1	1
-0.532438	1	ATP5MC1	1
0.877778	1	PMPCB	1
-0.729424	1	TPP2	1
0.241264	1	CFL1	1
1.20054	1	HIST1H1C	1
-1.21405	1	GPBP1L1	1
-0.303769	1	ATP5F1A	1
0.602424	1	CRIP1	1
0.81687	1	2024-03-07	1
-0.353824	1	PDIA3	1
1.05816	1	RC3H2	1
-1.06604	1	ZSWIM6	1
-0.753802	1	AGPAT2	1
0.840817	1	MAD2L2	1
-0.330215	1	SSBP1	1
-0.946182	1	ABHD5	1
-0.549525	1	UBALD2	1
0.85949	1	PPP1R14A	1
0.740174	1	SELPLG	1
-0.758424	1	BTF3L4	1
-1.12805	1	SIPA1	1
-1.18571	1	SLC25A24	1
0.272631	1	SLC25A3	1
-0.842662	1	MIR181A1HG	1
-1.69609	1	EGR3	1
1.0379	1	CCDC167	1
-1.00421	1	TSPYL2	1
-1.586	1	SLC7A5	1
0.743897	1	C6orf62	1
-0.649266	1	ICAM3	1
-1.0746	1	GATM	1
-1.19218	1	TGFBR2	1
0.459627	1	ATP6V1G1	1
-0.922825	1	FAM120A	1
-0.913856	1	JMJD6	1
-1.30609	1	VPS37B	1
-0.622396	1	BEX3	1
-0.711386	1	IRF7	1
-0.483962	1	HPRT1	1
-0.952235	1	EMB	1
-1.56917	1	CD226	1
0.453771	1	ATF5	1
-1.30768	1	SESTD1	1
0.860307	1	CEBPG	1
-0.94082	1	SERINC5	1
0.920585	1	A1BG	1
-0.428606	1	CYB5R4	1
-0.718581	1	CAMK1D	1
-0.527633	1	KDELR2	1
-0.624254	1	AFF4	1
-0.893233	1	AGO2	1
0.848234	1	BAZ2A	1
-0.205438	1	CXCL16	1
-0.380373	1	HSPD1	1
-0.578937	1	MSL3	1
-1.117	1	ZNF131	1
-0.722082	1	NIFK	1
-0.378497	1	RBM39	1
-0.775203	1	CYP2S1	1
-0.743392	1	IFI35	1
-0.579448	1	ARF3	1
-0.776257	1	TIGAR	1
0.62471	1	PSMA2	1
-1.10037	1	ETNK1	1
0.595404	1	IFNGR2	1
-0.849203	1	BUD23	1
0.920264	1	CREBRF	1
0.460903	1	G3BP1	1
-0.999763	1	FURIN	1
-0.66078	1	SH3BP1	1
0.854991	1	MRPS33	1
-0.39657	1	TXN2	1
0.304117	1	COX6B1	1
-1.00376	1	AC016831.1	1
-0.758424	1	LYPLA1	1
-0.760575	1	MAN1A1	1
1.1508	1	ARL14EP	1
-1.10782	1	APAF1	1
-0.352611	1	CSNK1A1	1
-1.65897	1	GBP5	1
0.71073	1	H2AFJ	1
0.642127	1	PSMD4	1
0.882999	1	PITPNB	1
-0.254002	1	MT-ATP6	1
-0.884482	1	CARD19	1
1.21907	1	PIKFYVE	1
-0.663878	1	TMEM147	1
-0.315204	1	YWHAB	1
0.813187	1	SMNDC1	1
-0.827637	1	HADHB	1
-1.02118	1	NUP58	1
-0.789196	1	GTF2F2	1
0.318593	1	BCL2A1	1
0.226773	1	ARPC2	1
0.932066	1	GTF2E2	1
0.699842	1	JPT1	1
-0.229009	1	SNX3	1
-0.585997	1	ELMO1	1
-0.936037	1	BCKDK	1
-1.07892	1	WDR26	1
0.385576	1	PRRC2C	1
-0.581078	1	RAB5A	1
1.01352	1	DPH3	1
1.07451	1	PDCD5	1
0.857058	1	FBXO6	1
-0.553306	1	ISG15	1
0.26849	1	RPS23	1
-0.502146	1	FLNA	1
-0.977737	1	RLF	1
-0.409396	1	IER2	1
-0.565844	1	SSB	1
-0.939358	1	DHRS4L2	1
0.660864	1	CYSTM1	1
0.378579	1	HMGN1	1
-0.865462	1	NF1	1
-0.84644	1	DDIT4	1
-0.640804	1	BAG1	1
-1.23423	1	SEC24D	1
-0.588206	1	FAM204A	1
-1.21066	1	PPIP5K2	1
-0.663172	1	CORO1C	1
-0.901788	1	WDR61	1
-0.855565	1	MED29	1
-0.729842	1	YTHDF3	1
0.688577	1	CLINT1	1
-0.866609	1	FAM53C	1
-0.425414	1	DOCK2	1
1.13117	1	TRAF3	1
-0.75267	1	TMCO1	1
-0.790366	1	CHD9	1
-0.793312	1	ATG2A	1
-0.931376	1	P4HA1	1
-0.671633	1	AP3D1	1
-0.460519	1	CMC2	1
-1.00143	1	CRELD2	1
-0.811691	1	OSGEP	1
0.521297	1	LGALS1	1
-0.885954	1	SEC13	1
0.78934	1	SF3A1	1
-1.09037	1	NUDT3	1
-0.871214	1	TNFSF12	1
-0.945905	1	SLC25A19	1
-0.710497	1	TMEM9B	1
-0.28893	1	HSP90AB1	1
-0.996791	1	ARHGEF1	1
-0.952666	1	SIK3	1
0.292519	1	RPL5	1
-0.736728	1	NME1	1
0.889457	1	TBL1X	1
0.627734	1	STUB1	1
-1.02076	1	MIR22HG	1
-0.722923	1	ARRDC2	1
-0.725757	1	ARIH1	1
0.795382	1	CBX5	1
-0.807118	1	MAX	1
-0.533815	1	METTL26	1
-0.974888	1	ZNF503	1
0.439856	1	EIF3E	1
-0.333969	1	ZC3H15	1
-0.773818	1	SPNS1	1
1.22851	1	RAPGEF2	1
0.333455	1	CDC42	1
0.834687	1	TOR1AIP2	1
0.872482	1	SYMPK	1
0.20435	1	RPL13	1
-0.88125	1	PRDM1	1
-0.990485	1	GUSB	1
-0.795622	1	THAP2	1
-0.69366	1	GALNT1	1
0.695282	1	GNPTAB	1
0.755788	1	KXD1	1
0.491648	1	SRSF11	1
-0.614393	1	PCM1	1
-0.921153	1	COX19	1
0.894777	1	MKL1	1
-0.711854	1	ATP2A2	1
-0.439879	1	DEK	1
-0.799013	1	MEF2D	1
1.11127	1	CNTLN	1
0.592579	1	TMEM131	1
-0.405523	1	GADD45B	1
-0.663057	1	CD59	1
-0.692334	1	GGCT	1
-0.484055	1	CTNNB1	1
0.56294	1	ZFP36L1	1
-0.439568	1	CCDC85B	1
0.5726	1	SELENOS	1
0.688024	1	PRMT1	1
0.27047	1	RPS4X	1
0.892177	1	MAPK8	1
0.972186	1	CCDC50	1
-0.222601	1	LAMTOR2	1
-0.441869	1	JOSD1	1
-0.200265	1	CFP	1
0.520092	1	ZNF292	1
-1.03759	1	CBFA2T3	1
-0.723308	1	ZBTB7A	1
0.692629	1	SERPINF1	1
0.580754	1	CD46	1
-1.14272	1	SLC8B1	1
-0.887443	1	PPP4R3A	1
-0.462554	1	COPS3	1
-0.753802	1	ATM	1
0.728935	1	CCNDBP1	1
-0.449847	1	SNRPF	1
-0.647177	1	CENPX	1
-0.636362	1	SPEN	1
-0.669165	1	NAA10	1
-0.981232	1	RIOK3	1
-0.473694	1	REX1BD	1
0.22617	1	RPLP2	1
-0.867973	1	SLC1A5	1
-0.823143	1	ABR	1
-1.14272	1	MRPL12	1
-1.12301	1	ISG20L2	1
-0.560572	1	PBX3	1
0.498427	1	ACTN4	1
0.19981	1	CHCHD2	1
-0.681587	1	MGP	1
-0.565248	1	USF2	1
0.503788	1	POLR2A	1
-0.784034	1	RREB1	1
-0.305423	1	JTB	1
-0.665845	1	MRPL52	1
-0.731492	1	MDM4	1
-0.769744	1	ATP6V1C1	1
-0.871214	1	LSM12	1
0.997097	1	MBNL2	1
-1.2734	1	C12orf75	1
0.58095	1	PSMB4	1
-0.404153	1	KCNQ1OT1	1
-0.701963	1	SIPA1L1	1
-0.824191	1	GATAD1	1
0.82515	1	SPPL3	1
-0.601799	1	ARHGEF6	1
-1.01236	1	PTDSS1	1
-0.802531	1	GABARAP	1
0.634404	1	WNK1	1
-0.428606	1	CLTB	1
-0.809977	1	SERINC3	1
0.916049	1	PFDN4	1
-0.630403	1	SLC38A2	1
-0.321691	1	COX8A	1
-0.338293	1	PSMB7	1
-0.722082	1	UBAC1	1
-0.421672	1	AKR1A1	1
-0.794339	1	TM9SF3	1
-0.909196	1	PANK2	1
-0.761391	1	YWHAG	1
-0.244742	1	GNB2	1
-0.885954	1	ARHGAP21	1
0.617936	1	ST3GAL6	1
-0.521	1	MSRB2	1
-0.454648	1	AC007952.4	1
-0.856027	1	PBX2	1
-0.701963	1	BACH1	1
-0.714186	1	CSNK1G2	1
0.530228	1	ETV6	1
0.48347	1	FXR1	1
-0.280527	1	CAST	1
-0.816899	1	DDHD1	1
-0.904328	1	ZCCHC10	1
-0.634849	1	NDUFA5	1
-0.745947	1	BORCS7	1
0.235385	1	RPL7	1
-0.779797	1	GALK1	1
-0.304617	1	RYBP	1
-0.267243	1	SEC11A	1
0.823143	1	TRAPPC4	1
-0.325414	1	CHCHD10	1
0.718951	1	ZDHHC7	1
-0.494911	1	ELOVL5	1
-0.951996	1	PPP3CA	1
-0.513772	1	ARRDC3	1
0.830312	1	WDR48	1
-0.759603	1	SERTAD1	1
-0.727078	1	RPN1	1
-0.701963	1	TMEM126A	1
-0.4148	1	IK	1
0.272861	1	ATP5MG	1
-0.959121	1	TMEM107	1
0.864536	1	PRDM2	1
-0.387493	1	RTF2	1
0.595141	1	CDKN1A	1
0.817207	1	ZDHHC12	1
0.667168	1	TRIP12	1
-0.343016	1	IDH2	1
-0.856027	1	BRAF	1
-0.514336	1	NCOA3	1
0.302166	1	HLA-E	1
-0.523999	1	PLIN3	1
-1.12964	1	KLF2	1
-0.261949	1	EIF1AX	1
0.389482	1	TNFAIP8	1
-0.462106	1	SLC31A2	1
0.630643	1	SELENOM	1
0.996757	1	CDK2	1
0.71073	1	MTSS1	1
0.608183	1	ECI1	1
-0.836264	1	PLEKHA2	1
0.933964	1	MTHFS	1
-0.724656	1	NAA50	1
0.792586	1	SMC5	1
-0.604278	1	MANBA	1
-0.673719	1	CHPT1	1
-0.761182	1	GABPB1-AS1	1
-0.275365	1	SARAF	1
-0.339393	1	ZYX	1
0.715784	1	GOSR1	1
-0.600226	1	CCDC47	1
0.87589	1	MPZL1	1
0.602073	1	PARP1	1
0.792739	1	GPR107	1
-0.394127	1	DAD1	1
-0.297617	1	ARF5	1
0.923785	1	XPO6	1
0.796704	1	DCUN1D1	1
-0.535681	1	SCNM1	1
-0.522134	1	LPGAT1	1
-0.943179	1	NPTN	1
-0.619545	1	KIAA1551	1
-1.04901	1	SPOPL	1
-0.664216	1	TTYH3	1
0.249617	1	RPL23A	1
-0.686102	1	C19orf38	1
0.761934	1	RSU1	1
-0.275148	1	MRPL33	1
-0.379794	1	STK38L	1
-0.778549	1	IFNAR2	1
0.71965	1	FBRSL1	1
-0.687819	1	UBE2H	1
0.698856	1	MRPS11	1
0.526306	1	RHOH	1
-0.676293	1	ZC3H12A	1
-0.746713	1	ERGIC3	1
0.215661	1	RPL35	1
0.734776	1	USP53	1
0.75121	1	PITPNA	1
0.883858	1	ELP2	1
-0.46767	1	NDUFS8	1
-0.709248	1	CNOT2	1
-0.726675	1	C19orf24	1
-0.790366	1	CNOT8	1
-0.951467	1	ALG13	1
0.407609	1	MALAT1	1
-0.943179	1	VHL	1
-0.201094	1	SNRPB2	1
-0.785972	1	GNS	1
0.5653	1	HAX1	1
0.825514	1	MTMR9	1
-0.775203	1	DDX39A	1
-0.871214	1	GPR108	1
-0.263411	1	ILF2	1
-0.283794	1	AIMP1	1
-0.551173	1	USP10	1
-0.444911	1	NDFIP1	1
0.231208	1	RPL24	1
-0.755837	1	NTMT1	1
0.462372	1	SNRPD2	1
0.556468	1	DDX6	1
0.971382	1	ZNF281	1
-1.05177	1	PLAU	1
-0.516763	1	LRPAP1	1
-0.510847	1	INPP5D	1
-0.729424	1	NSRP1	1
-0.530278	1	MRPL23	1
-0.398005	1	TGIF1	1
-0.629813	1	KAT6A	1
0.704398	1	FMNL2	1
0.925402	1	DDB2	1
0.647321	1	PBRM1	1
-0.575906	1	PIP4K2A	1
0.726771	1	EIF1AY	1
0.918623	1	DCTD	1
-0.949273	1	SETD3	1
-0.468438	1	INHBA	1
-0.427151	1	FIBP	1
-0.701963	1	PSENEN	1
-0.496149	1	CAB39	1
-0.0909627	1	ATP5MPL	1
-1.04793	1	AL355075.4	1
0.502737	1	EIF4B	1
0.64233	1	RAB29	1
0.320195	1	RPL31	1
-0.349212	1	NONO	1
-0.544083	1	RP2	1
-0.486185	1	P2RX7	1
-0.720609	1	NAPRT	1
-0.545544	1	ETHE1	1
-1.04867	1	YPEL3	1
0.53447	1	TAPBP	1
0.703229	1	PARP14	1
-0.356248	1	THEMIS2	1
-0.531538	1	MLANA	1
-0.824191	1	KCNQ1	1
-0.643274	1	MTCH1	1
0.746183	1	SFT2D1	1
-0.763201	1	NOTCH2	1
0.795123	1	KDM4C	1
0.521733	1	WBP11	1
-0.672023	1	C1D	1
-0.645012	1	CLDND1	1
-0.481074	1	LMAN2	1
0.684735	1	NTAN1	1
0.6734	1	WIPF1	1
-0.429104	1	CLECL1	1
0.600307	1	ARRB2	1
-0.528271	1	XRN2	1
-0.707285	1	MRPS7	1
0.799871	1	AKT1S1	1
0.832637	1	CYFIP2	1
-0.161617	1	OAZ1	1
-0.186254	1	MINOS1	1
0.342999	1	RNF144B	1
-0.316922	1	RNF7	1
-0.480237	1	NCF4	1
-0.689423	1	PPP2R3C	1
0.447331	1	TMEM258	1
-0.681385	1	MTF2	1
0.932298	1	SSSCA1	1
-0.416107	1	ADAM28	1
-0.538183	1	APOL3	1
0.476265	1	NDUFC1	1
-0.654266	1	FNIP1	1
-0.387833	1	NFKBIE	1
0.787158	1	UVRAG	1
0.305441	1	PSMB9	1
0.650634	1	IAH1	1
-0.579047	1	NAA38	1
0.332645	1	CREG1	1
0.800928	1	ZMYM4	1
0.724245	1	UBR2	1
-0.334209	1	TMEM219	1
-0.687819	1	MIF	1
-0.611198	1	HDAC3	1
-0.715355	1	CDC5L	1
0.941343	1	PITPNC1	1
-0.829838	1	MAN1A2	1
0.36557	1	SLC44A1	1
-0.268342	1	RNH1	1
-0.615713	1	BICD2	1
-0.843644	1	EFCAB14	1
-0.0266665	1	TNFSF13B	1
-0.896724	1	IRAK1	1
-0.393076	1	BCAP31	1
-0.72005	1	ESYT2	1
-0.580609	1	RCSD1	1
-0.494158	1	ARCN1	1
0.627844	1	PCNP	1
-0.590339	1	WASHC4	1
-0.394717	1	IQGAP1	1
-0.356552	1	ARF6	1
-0.535816	1	MAZ	1
-0.429751	1	SLC25A33	1
-0.43343	1	INTS6	1
-0.629813	1	PQLC3	1
-0.779797	1	PPP6R1	1
0.711815	1	MAF1	1
-0.779373	1	BCL6	1
-0.925612	1	ERN1	1
-0.335509	1	RAB5C	1
-0.592032	1	YME1L1	1
-0.569618	1	TCERG1	1
0.820753	1	ASXL1	1
-0.769518	1	ZNF800	1
-0.544083	1	TXNDC12	1
-0.588406	1	MRPL4	1
0.550848	1	TXNL1	1
0.343442	1	MACF1	1
0.542821	1	TRA2A	1
-0.743996	1	PDIA4	1
0.168554	1	RPL18A	1
-0.571669	1	TOB2	1
-0.401242	1	EMC3	1
-0.21473	1	SMAP2	1
0.994624	1	TSR3	1
0.556207	1	PSMB5	1
0.795382	1	ZNF581	1
-0.729195	1	CEBPA	1
-0.629813	1	EXOC1	1
-0.546829	1	ETFB	1
0.814811	1	RAB11B	1
-0.763201	1	TUT7	1
-0.820793	1	MPDU1	1
0.300415	1	RPS10	1
0.471714	1	ARGLU1	1
-0.497153	1	MAP7D1	1
0.491299	1	ARHGAP45	1
-0.653164	1	WAC	1
0.40935	1	MBD2	1
0.717978	1	IRF2	1
0.433197	1	N4BP1	1
-1.02624	1	IER5L	1
-0.622086	1	TRIM8	1
-0.680694	1	MRPS18C	1
-0.703864	1	PTPRJ	1
-0.213542	1	C12orf10	1
-0.269822	1	SNRPE	1
-0.770676	1	MAD1L1	1
-0.458947	1	HPS5	1
0.325151	1	DDX24	1
-0.44568	1	PHF20L1	1
0.534574	1	IL2RG	1
0.30207	1	HLA-B	1
-0.550315	1	DUSP10	1
-0.294724	1	CCDC112	1
-0.496901	1	NXT1	1
-0.424784	1	HEBP2	1
0.214235	1	RPL26	1
0.807362	1	MCRIP1	1
-0.0296824	1	CTSH	1
-0.672023	1	EPB41L2	1
-0.541004	1	PJA2	1
0.542426	1	FBXO7	1
0.323143	1	DNAJB6	1
-0.425128	1	DAZAP2	1
-0.441273	1	ADPGK	1
-0.611198	1	AGAP3	1
-0.480389	1	RAB1A	1
0.459615	1	ACOT9	1
-0.793631	1	EDNRB	1
0.680939	1	MLLT6	1
-3.33317	1	SPP1	1
0.901673	1	IKBKG	1
0.251652	1	TBCA	1
-0.835582	1	IRS2	1
-0.595114	1	RNPEPL1	1
0.5852	1	MXD4	1
-0.459195	1	SLC4A7	1
0.845256	1	SAT2	1
-0.383582	1	PRPF38B	1
-0.935598	1	IL3RA	1
0.718354	1	TRIM69	1
-0.372916	1	CTDNEP1	1
-0.284049	1	PLEKHB2	1
0.66003	1	CCSER2	1
0.341434	1	HIGD2A	1
-0.762264	1	SAR1B	1
-0.754216	1	ZBTB43	1
0.667662	1	VPS41	1
-0.400631	1	SQOR	1
0.864722	1	CDK6	1
0.739458	1	HIKESHI	1
[truncated: 1,797 more rows]
