# Supplementary material for: Mature and migratory dendritic cells promote immune infiltration and response to anti-PD-1 checkpoint blockade in metastatic melanoma
Source: Nat Commun. 2025 Sep 1;16:8151. doi: 10.1038/s41467-025-62878-5 (PMC12402436; doi:10.1038/s41467-025-62878-5)
Supplement: Supplementary file 8 — Supplementary Dataset 7 [file 41467_2025_62878_MOESM8_ESM.xlsx]

## Sheet: mregDC_vs_cDC1_up
Supplementary Data 7. Pathways enriched in differentially expressed genes between mregDC and other cDCs. Hypergeometric tests were performed with multiple comparison adjustments. See Fig. 4.
GroupID	Category	Term	Description	LogP	Log(q-value)	Genes	Symbols	InTerm_InList
1_Summary	Reactome Gene Sets	R-HSA-1280215	Cytokine Signaling in Immune system	-33.3429	-28.9964	329,330,567,596,941,942,958,960,970,998,1026,1438,1439,2185,2308,2309,2633,2634,2889,3383,3460,3554,3559,3561,3566,3572,3575,3587,3597,3600,3604,3659,3662,3716,4067,4502,4790,4791,4792,5290,5451,5495,5604,5770,5898,5908,5971,6233,6363,6367,6624,6648,6776,7133,7293,7314,7316,7422,8554,8651,8764,8767,8784,8792,8835,8878,9020,9021,9235,9683,10018,10148,10673,57162,64109,79155,115361,128178,677,1236,…	BIRC2,BIRC3,B2M,BCL2,CD80,CD86,CD40,CD44,CD70,CDC42,CDKN1A,CSF2RA,CSF2RB,PTK2B,FOXO1,FOXO3,GBP1,GBP2,RAPGEF1,ICAM1,IFNGR2,IL1R1,IL2RA,IL2RG,IL4R,IL6ST,IL7R,IL10RA,IL13RA1,IL15,TNFRSF9,IRF1,IRF4,JAK1,LYN,MT2A,NFKB1,NFKB2,NFKBIA,PIK3CA,POU2F1,PPM1B,MAP2K1,PTPN1,RALA,RAP1B,RELB,RPS27A,CCL19,CCL22,FSCN1,SOD2,STAT5A,TNFRSF1B,TNFRSF4,UBB,UBC,VEGFA,PIAS1,SOCS1,TNFRSF14,RIPK2,TNFRSF18,TNFRSF11A,SOCS2,SQS…	104/-
1_Member	Reactome Gene Sets	R-HSA-1280215	Cytokine Signaling in Immune system	-33.3429	-28.9964	329,330,567,596,941,942,958,960,970,998,1026,1438,1439,2185,2308,2309,2633,2634,2889,3383,3460,3554,3559,3561,3566,3572,3575,3587,3597,3600,3604,3659,3662,3716,4067,4502,4790,4791,4792,5290,5451,5495,5604,5770,5898,5908,5971,6233,6363,6367,6624,6648,6776,7133,7293,7314,7316,7422,8554,8651,8764,8767,8784,8792,8835,8878,9020,9021,9235,9683,10018,10148,10673,57162,64109,79155,115361,128178	BIRC2,BIRC3,B2M,BCL2,CD80,CD86,CD40,CD44,CD70,CDC42,CDKN1A,CSF2RA,CSF2RB,PTK2B,FOXO1,FOXO3,GBP1,GBP2,RAPGEF1,ICAM1,IFNGR2,IL1R1,IL2RA,IL2RG,IL4R,IL6ST,IL7R,IL10RA,IL13RA1,IL15,TNFRSF9,IRF1,IRF4,JAK1,LYN,MT2A,NFKB1,NFKB2,NFKBIA,PIK3CA,POU2F1,PPM1B,MAP2K1,PTPN1,RALA,RAP1B,RELB,RPS27A,CCL19,CCL22,FSCN1,SOD2,STAT5A,TNFRSF1B,TNFRSF4,UBB,UBC,VEGFA,PIAS1,SOCS1,TNFRSF14,RIPK2,TNFRSF18,TNFRSF11A,SOCS2,SQS…	78/732
1_Member	GO Biological Processes	GO:0071345	cellular response to cytokine stimulus	-26.2306	-22.3613	329,330,677,958,960,970,998,1236,1438,1439,1612,2117,2185,2309,2633,2634,2934,3383,3460,3554,3559,3561,3566,3572,3575,3587,3597,3600,3659,3716,3720,4046,4067,4502,4783,4790,4792,6361,6363,6367,6776,7037,7133,7185,7188,7293,7852,8651,8717,8764,8767,8784,8792,8828,9021,9181,10010,10148,10402,10673,11006,22904,26060,27086,64109,65125,79155,115361,140885	BIRC2,BIRC3,ZFP36L1,CD40,CD44,CD70,CDC42,CCR7,CSF2RA,CSF2RB,DAPK1,ETV3,PTK2B,FOXO3,GBP1,GBP2,GSN,ICAM1,IFNGR2,IL1R1,IL2RA,IL2RG,IL4R,IL6ST,IL7R,IL10RA,IL13RA1,IL15,IRF1,JAK1,JARID2,LSP1,LYN,MT2A,NFIL3,NFKB1,NFKBIA,CCL17,CCL19,CCL22,STAT5A,TFRC,TNFRSF1B,TRAF1,TRAF5,TNFRSF4,CXCR4,SOCS1,TRADD,TNFRSF14,RIPK2,TNFRSF18,TNFRSF11A,NRP2,SOCS3,ARHGEF2,TANK,EBI3,ST3GAL6,TNFSF13B,LILRB4,SBNO2,APPL1,FOXP1,CRL…	69/732
1_Member	Reactome Gene Sets	R-HSA-449147	Signaling by Interleukins	-23.6458	-20.0775	596,941,942,998,1026,1438,1439,2185,2308,2309,2889,3383,3554,3559,3561,3566,3572,3575,3587,3597,3600,3662,3716,4067,4790,4791,4792,5290,5451,5604,5898,5908,6233,6363,6367,6624,6648,6776,7133,7314,7316,7422,8651,8767,8835,8878,9021,9235,9683,10148,57162,64109,79155	BCL2,CD80,CD86,CDC42,CDKN1A,CSF2RA,CSF2RB,PTK2B,FOXO1,FOXO3,RAPGEF1,ICAM1,IL1R1,IL2RA,IL2RG,IL4R,IL6ST,IL7R,IL10RA,IL13RA1,IL15,IRF4,JAK1,LYN,NFKB1,NFKB2,NFKBIA,PIK3CA,POU2F1,MAP2K1,RALA,RAP1B,RPS27A,CCL19,CCL22,FSCN1,SOD2,STAT5A,TNFRSF1B,UBB,UBC,VEGFA,SOCS1,RIPK2,SOCS2,SQSTM1,SOCS3,IL32,N4BP1,EBI3,PELI1,CRLF2,TNIP2	53/473
1_Member	GO Biological Processes	GO:0019221	cytokine-mediated signaling pathway	-22.052	-18.5507	329,330,960,970,1236,1438,1439,2185,2309,3460,3554,3559,3561,3566,3572,3575,3587,3597,3600,3659,3716,4067,4792,6361,6363,6367,6776,7133,7185,7188,7293,7852,8651,8717,8764,8767,8784,8792,10010,10148,10673,11006,26060,64109,65125,79155	BIRC2,BIRC3,CD44,CD70,CCR7,CSF2RA,CSF2RB,PTK2B,FOXO3,IFNGR2,IL1R1,IL2RA,IL2RG,IL4R,IL6ST,IL7R,IL10RA,IL13RA1,IL15,IRF1,JAK1,LYN,NFKBIA,CCL17,CCL19,CCL22,STAT5A,TNFRSF1B,TRAF1,TRAF5,TNFRSF4,CXCR4,SOCS1,TRADD,TNFRSF14,RIPK2,TNFRSF18,TNFRSF11A,TANK,EBI3,TNFSF13B,LILRB4,APPL1,CRLF2,WNK1,TNIP2	46/378
1_Member	KEGG Pathway	hsa04060	Cytokine-cytokine receptor interaction	-11.6313	-9.09101	958,970,1236,1438,1439,3460,3554,3559,3561,3566,3572,3575,3587,3597,3600,3604,6361,6363,6367,7133,7293,7852,8764,8784,8792,9235,10148,10673,64109	CD40,CD70,CCR7,CSF2RA,CSF2RB,IFNGR2,IL1R1,IL2RA,IL2RG,IL4R,IL6ST,IL7R,IL10RA,IL13RA1,IL15,TNFRSF9,CCL17,CCL19,CCL22,TNFRSF1B,TNFRSF4,CXCR4,TNFRSF14,TNFRSF18,TNFRSF11A,IL32,EBI3,TNFSF13B,CRLF2	29/297
1_Member	KEGG Pathway	hsa04630	JAK-STAT signaling pathway	-11.5896	-9.06265	596,894,1026,1438,1439,3460,3559,3561,3566,3572,3575,3587,3597,3600,3716,5290,6776,8554,8651,8835,9021,64109	BCL2,CCND2,CDKN1A,CSF2RA,CSF2RB,IFNGR2,IL2RA,IL2RG,IL4R,IL6ST,IL7R,IL10RA,IL13RA1,IL15,JAK1,PIK3CA,STAT5A,PIAS1,SOCS1,SOCS2,SOCS3,CRLF2	22/166
1_Member	WikiPathways	WP5083	Neuroinflammation and glutamatergic signaling	-6.06622	-4.25756	596,2744,3460,3554,3566,3572,3587,3597,3716,4790,4791,7133,7188,9021	BCL2,GLS,IFNGR2,IL1R1,IL4R,IL6ST,IL10RA,IL13RA1,JAK1,NFKB1,NFKB2,TNFRSF1B,TRAF5,SOCS3	14/140
1_Member	WikiPathways	WP4538	Regulatory circuits of the STAT3 signaling pathway	-5.47191	-3.75382	1438,1439,3460,3559,3561,3572,3575,3587,3716,9021	CSF2RA,CSF2RB,IFNGR2,IL2RA,IL2RG,IL6ST,IL7R,IL10RA,JAK1,SOCS3	10/78
2_Summary	GO Biological Processes	GO:0002694	regulation of leukocyte activation	-26.5106	-22.4651	101,567,596,639,677,868,941,942,958,970,1026,1075,1209,1236,1880,2309,3142,3559,3561,3566,3572,3575,3600,3604,3659,3662,4067,4345,5290,5819,6363,7037,7107,7128,7133,7293,7305,8013,8530,8651,8764,8767,8832,9308,10148,10459,10673,10892,11006,23240,29126,30011,56940,57162,57492,64092,64109,79155,80380,121260,140885,196528,259307,960,3716,4301,7422,9435,23075,50488,65125,998,2185,5879,6789,8784,9448,…	ADAM8,B2M,BCL2,PRDM1,ZFP36L1,CBLB,CD80,CD86,CD40,CD70,CDKN1A,CTSC,CLPTM1,CCR7,GPR183,FOXO3,HLX,IL2RA,IL2RG,IL4R,IL6ST,IL7R,IL15,TNFRSF9,IRF1,IRF4,LYN,CD200,PIK3CA,NECTIN2,CCL19,TFRC,GPR137B,TNFAIP3,TNFRSF1B,TNFRSF4,TYROBP,NR4A3,CST7,SOCS1,TNFRSF14,RIPK2,CD84,CD83,EBI3,MAD2L2,TNFSF13B,MALT1,LILRB4,TMEM131L,CD274,SH3KBP1,DUSP22,PELI1,ARID1B,SAMSN1,CRLF2,TNIP2,PDCD1LG2,SLC15A4,SIRPA,ARID2,IL4I1,CD44…	103/-
2_Member	GO Biological Processes	GO:0002694	regulation of leukocyte activation	-26.5106	-22.4651	101,567,596,639,677,868,941,942,958,970,1026,1075,1209,1236,1880,2309,3142,3559,3561,3566,3572,3575,3600,3604,3659,3662,4067,4345,5290,5819,6363,7037,7107,7128,7133,7293,7305,8013,8530,8651,8764,8767,8832,9308,10148,10459,10673,10892,11006,23240,29126,30011,56940,57162,57492,64092,64109,79155,80380,121260,140885,196528,259307	ADAM8,B2M,BCL2,PRDM1,ZFP36L1,CBLB,CD80,CD86,CD40,CD70,CDKN1A,CTSC,CLPTM1,CCR7,GPR183,FOXO3,HLX,IL2RA,IL2RG,IL4R,IL6ST,IL7R,IL15,TNFRSF9,IRF1,IRF4,LYN,CD200,PIK3CA,NECTIN2,CCL19,TFRC,GPR137B,TNFAIP3,TNFRSF1B,TNFRSF4,TYROBP,NR4A3,CST7,SOCS1,TNFRSF14,RIPK2,CD84,CD83,EBI3,MAD2L2,TNFSF13B,MALT1,LILRB4,TMEM131L,CD274,SH3KBP1,DUSP22,PELI1,ARID1B,SAMSN1,CRLF2,TNIP2,PDCD1LG2,SLC15A4,SIRPA,ARID2,IL4I1	63/600
2_Member	GO Biological Processes	GO:0050865	regulation of cell activation	-24.4862	-20.7418	101,567,596,639,677,868,941,942,958,970,1026,1075,1209,1236,1880,2309,3142,3559,3561,3566,3572,3575,3600,3604,3659,3662,4067,4345,5290,5819,6363,7037,7107,7128,7133,7293,7305,8013,8530,8651,8764,8767,8832,9308,10148,10459,10673,10892,11006,23240,29126,30011,56940,57162,57492,64092,64109,79155,80380,121260,140885,196528,259307	ADAM8,B2M,BCL2,PRDM1,ZFP36L1,CBLB,CD80,CD86,CD40,CD70,CDKN1A,CTSC,CLPTM1,CCR7,GPR183,FOXO3,HLX,IL2RA,IL2RG,IL4R,IL6ST,IL7R,IL15,TNFRSF9,IRF1,IRF4,LYN,CD200,PIK3CA,NECTIN2,CCL19,TFRC,GPR137B,TNFAIP3,TNFRSF1B,TNFRSF4,TYROBP,NR4A3,CST7,SOCS1,TNFRSF14,RIPK2,CD84,CD83,EBI3,MAD2L2,TNFSF13B,MALT1,LILRB4,TMEM131L,CD274,SH3KBP1,DUSP22,PELI1,ARID1B,SAMSN1,CRLF2,TNIP2,PDCD1LG2,SLC15A4,SIRPA,ARID2,IL4I1	63/653
2_Member	GO Biological Processes	GO:0051249	regulation of lymphocyte activation	-23.8408	-20.1933	101,567,596,639,677,868,941,942,958,970,1026,1209,1236,1880,2309,3142,3559,3561,3566,3572,3575,3600,3604,3659,3662,4067,5290,6363,7037,7128,7133,7293,7305,8651,8764,8767,9308,10148,10459,10673,10892,11006,23240,29126,30011,56940,57162,57492,64092,79155,80380,121260,140885,196528,259307	ADAM8,B2M,BCL2,PRDM1,ZFP36L1,CBLB,CD80,CD86,CD40,CD70,CDKN1A,CLPTM1,CCR7,GPR183,FOXO3,HLX,IL2RA,IL2RG,IL4R,IL6ST,IL7R,IL15,TNFRSF9,IRF1,IRF4,LYN,PIK3CA,CCL19,TFRC,TNFAIP3,TNFRSF1B,TNFRSF4,TYROBP,SOCS1,TNFRSF14,RIPK2,CD83,EBI3,MAD2L2,TNFSF13B,MALT1,LILRB4,TMEM131L,CD274,SH3KBP1,DUSP22,PELI1,ARID1B,SAMSN1,TNIP2,PDCD1LG2,SLC15A4,SIRPA,ARID2,IL4I1	55/507
2_Member	GO Biological Processes	GO:0002696	positive regulation of leukocyte activation	-21.9557	-18.5123	101,567,596,941,942,958,970,1026,1075,1236,1880,2309,3142,3559,3561,3566,3572,3575,3600,4067,5290,5819,6363,7037,7293,7305,8013,8651,8764,8767,9308,10148,10459,10673,10892,11006,29126,30011,57162,57492,64109,79155,80380,140885,196528,259307	ADAM8,B2M,BCL2,CD80,CD86,CD40,CD70,CDKN1A,CTSC,CCR7,GPR183,FOXO3,HLX,IL2RA,IL2RG,IL4R,IL6ST,IL7R,IL15,LYN,PIK3CA,NECTIN2,CCL19,TFRC,TNFRSF4,TYROBP,NR4A3,SOCS1,TNFRSF14,RIPK2,CD83,EBI3,MAD2L2,TNFSF13B,MALT1,LILRB4,CD274,SH3KBP1,PELI1,ARID1B,CRLF2,TNIP2,PDCD1LG2,SIRPA,ARID2,IL4I1	46/380
2_Member	GO Biological Processes	GO:0050867	positive regulation of cell activation	-21.2072	-17.815	101,567,596,941,942,958,970,1026,1075,1236,1880,2309,3142,3559,3561,3566,3572,3575,3600,4067,5290,5819,6363,7037,7293,7305,8013,8651,8764,8767,9308,10148,10459,10673,10892,11006,29126,30011,57162,57492,64109,79155,80380,140885,196528,259307	ADAM8,B2M,BCL2,CD80,CD86,CD40,CD70,CDKN1A,CTSC,CCR7,GPR183,FOXO3,HLX,IL2RA,IL2RG,IL4R,IL6ST,IL7R,IL15,LYN,PIK3CA,NECTIN2,CCL19,TFRC,TNFRSF4,TYROBP,NR4A3,SOCS1,TNFRSF14,RIPK2,CD83,EBI3,MAD2L2,TNFSF13B,MALT1,LILRB4,CD274,SH3KBP1,PELI1,ARID1B,CRLF2,TNIP2,PDCD1LG2,SIRPA,ARID2,IL4I1	46/396
2_Member	GO Biological Processes	GO:0051251	positive regulation of lymphocyte activation	-20.9187	-17.5723	101,567,596,941,942,958,970,1026,1236,1880,2309,3142,3559,3561,3566,3572,3575,3600,4067,5290,6363,7037,7293,7305,8651,8764,8767,9308,10148,10459,10673,10892,11006,29126,30011,57162,57492,79155,80380,140885,196528,259307	ADAM8,B2M,BCL2,CD80,CD86,CD40,CD70,CDKN1A,CCR7,GPR183,FOXO3,HLX,IL2RA,IL2RG,IL4R,IL6ST,IL7R,IL15,LYN,PIK3CA,CCL19,TFRC,TNFRSF4,TYROBP,SOCS1,TNFRSF14,RIPK2,CD83,EBI3,MAD2L2,TNFSF13B,MALT1,LILRB4,CD274,SH3KBP1,PELI1,ARID1B,TNIP2,PDCD1LG2,SIRPA,ARID2,IL4I1	42/330
2_Member	GO Biological Processes	GO:0050863	regulation of T cell activation	-18.5402	-15.2351	101,567,639,868,941,942,970,1209,1236,2309,3142,3559,3561,3566,3572,3575,3600,3604,3659,3662,4067,5290,6363,7037,7133,8651,8764,8767,9308,10148,10673,10892,11006,23240,29126,56940,57162,57492,80380,140885,196528,259307	ADAM8,B2M,PRDM1,CBLB,CD80,CD86,CD70,CLPTM1,CCR7,FOXO3,HLX,IL2RA,IL2RG,IL4R,IL6ST,IL7R,IL15,TNFRSF9,IRF1,IRF4,LYN,PIK3CA,CCL19,TFRC,TNFRSF1B,SOCS1,TNFRSF14,RIPK2,CD83,EBI3,TNFSF13B,MALT1,LILRB4,TMEM131L,CD274,DUSP22,PELI1,ARID1B,PDCD1LG2,SIRPA,ARID2,IL4I1	42/381
2_Member	GO Biological Processes	GO:0022407	regulation of cell-cell adhesion	-18.1075	-14.875	101,567,868,941,942,960,970,1236,2309,3142,3559,3561,3566,3572,3575,3600,3659,3716,4067,4301,5290,6363,7037,7422,8013,8651,8764,8767,9308,9435,10148,10459,10673,10892,11006,23075,23240,29126,50488,56940,57162,57492,65125,80380,140885,196528,259307	ADAM8,B2M,CBLB,CD80,CD86,CD44,CD70,CCR7,FOXO3,HLX,IL2RA,IL2RG,IL4R,IL6ST,IL7R,IL15,IRF1,JAK1,LYN,AFDN,PIK3CA,CCL19,TFRC,VEGFA,NR4A3,SOCS1,TNFRSF14,RIPK2,CD83,CHST2,EBI3,MAD2L2,TNFSF13B,MALT1,LILRB4,SWAP70,TMEM131L,CD274,MINK1,DUSP22,PELI1,ARID1B,WNK1,PDCD1LG2,SIRPA,ARID2,IL4I1	47/493
2_Member	GO Biological Processes	GO:1903037	regulation of leukocyte cell-cell adhesion	-17.6869	-14.4865	101,567,868,941,942,960,970,1236,2309,3142,3559,3561,3566,3572,3575,3600,3659,4067,5290,6363,7037,8013,8651,8764,8767,9308,9435,10148,10673,10892,11006,23240,29126,56940,57162,57492,65125,80380,140885,196528,259307	ADAM8,B2M,CBLB,CD80,CD86,CD44,CD70,CCR7,FOXO3,HLX,IL2RA,IL2RG,IL4R,IL6ST,IL7R,IL15,IRF1,LYN,PIK3CA,CCL19,TFRC,NR4A3,SOCS1,TNFRSF14,RIPK2,CD83,CHST2,EBI3,TNFSF13B,MALT1,LILRB4,TMEM131L,CD274,DUSP22,PELI1,ARID1B,WNK1,PDCD1LG2,SIRPA,ARID2,IL4I1	41/382
2_Member	GO Biological Processes	GO:1903039	positive regulation of leukocyte cell-cell adhesion	-17.512	-14.3416	101,567,941,942,960,970,1236,2309,3142,3559,3561,3566,3572,3575,3600,4067,5290,6363,7037,8013,8651,8764,8767,9308,9435,10148,10673,10892,11006,29126,57492,80380,140885,196528,259307	ADAM8,B2M,CD80,CD86,CD44,CD70,CCR7,FOXO3,HLX,IL2RA,IL2RG,IL4R,IL6ST,IL7R,IL15,LYN,PIK3CA,CCL19,TFRC,NR4A3,SOCS1,TNFRSF14,RIPK2,CD83,CHST2,EBI3,TNFSF13B,MALT1,LILRB4,CD274,ARID1B,PDCD1LG2,SIRPA,ARID2,IL4I1	35/275
2_Member	GO Biological Processes	GO:0045785	positive regulation of cell adhesion	-17.0039	-13.8705	101,567,941,942,960,970,998,1236,2185,2309,3142,3559,3561,3566,3572,3575,3600,3716,4067,4301,5290,5879,6363,6789,7037,7422,8013,8651,8764,8767,8784,9308,9435,9448,10148,10673,10892,11006,29126,57492,57580,80380,140885,196528,259307	ADAM8,B2M,CD80,CD86,CD44,CD70,CDC42,CCR7,PTK2B,FOXO3,HLX,IL2RA,IL2RG,IL4R,IL6ST,IL7R,IL15,JAK1,LYN,AFDN,PIK3CA,RAC1,CCL19,STK4,TFRC,VEGFA,NR4A3,SOCS1,TNFRSF14,RIPK2,TNFRSF18,CD83,CHST2,MAP4K4,EBI3,TNFSF13B,MALT1,LILRB4,CD274,ARID1B,PREX1,PDCD1LG2,SIRPA,ARID2,IL4I1	45/482
2_Member	GO Biological Processes	GO:0022409	positive regulation of cell-cell adhesion	-16.9865	-13.8705	101,567,941,942,960,970,1236,2309,3142,3559,3561,3566,3572,3575,3600,3716,4067,4301,5290,6363,7037,8013,8651,8764,8767,9308,9435,10148,10673,10892,11006,29126,57492,80380,140885,196528,259307	ADAM8,B2M,CD80,CD86,CD44,CD70,CCR7,FOXO3,HLX,IL2RA,IL2RG,IL4R,IL6ST,IL7R,IL15,JAK1,LYN,AFDN,PIK3CA,CCL19,TFRC,NR4A3,SOCS1,TNFRSF14,RIPK2,CD83,CHST2,EBI3,TNFSF13B,MALT1,LILRB4,CD274,ARID1B,PDCD1LG2,SIRPA,ARID2,IL4I1	37/322
2_Member	GO Biological Processes	GO:0050870	positive regulation of T cell activation	-16.0798	-13.0344	101,567,941,942,970,1236,2309,3142,3559,3561,3566,3572,3575,3600,4067,5290,6363,7037,8651,8764,8767,9308,10148,10673,10892,11006,29126,57492,80380,140885,196528,259307	ADAM8,B2M,CD80,CD86,CD70,CCR7,FOXO3,HLX,IL2RA,IL2RG,IL4R,IL6ST,IL7R,IL15,LYN,PIK3CA,CCL19,TFRC,SOCS1,TNFRSF14,RIPK2,CD83,EBI3,TNFSF13B,MALT1,LILRB4,CD274,ARID1B,PDCD1LG2,SIRPA,ARID2,IL4I1	32/251
2_Member	GO Biological Processes	GO:1902105	regulation of leukocyte differentiation	-13.0218	-10.2881	101,639,677,941,942,1209,2309,3142,3559,3561,3566,3575,3600,3659,3662,4067,6363,7107,7305,8651,8767,9308,10221,10892,11006,23240,27086,28959,55365,57492,196528,259307	ADAM8,PRDM1,ZFP36L1,CD80,CD86,CLPTM1,FOXO3,HLX,IL2RA,IL2RG,IL4R,IL7R,IL15,IRF1,IRF4,LYN,CCL19,GPR137B,TYROBP,SOCS1,RIPK2,CD83,TRIB1,MALT1,LILRB4,TMEM131L,FOXP1,TMEM176B,TMEM176A,ARID1B,ARID2,IL4I1	32/321
2_Member	GO Biological Processes	GO:0045580	regulation of T cell differentiation	-12.5904	-9.90926	101,639,941,942,1209,2309,3142,3559,3561,3566,3575,3600,3659,3662,6363,8651,8767,9308,10892,11006,23240,57492,196528,259307	ADAM8,PRDM1,CD80,CD86,CLPTM1,FOXO3,HLX,IL2RA,IL2RG,IL4R,IL7R,IL15,IRF1,IRF4,CCL19,SOCS1,RIPK2,CD83,MALT1,LILRB4,TMEM131L,ARID1B,ARID2,IL4I1	24/181
2_Member	GO Biological Processes	GO:1903706	regulation of hemopoiesis	-11.9806	-9.36651	101,567,639,677,941,942,1209,2185,2309,3142,3559,3561,3566,3575,3600,3659,3662,4067,4792,6363,7107,7305,8651,8767,9308,10221,10892,11006,23240,27086,28959,55365,57492,196528,259307	ADAM8,B2M,PRDM1,ZFP36L1,CD80,CD86,CLPTM1,PTK2B,FOXO3,HLX,IL2RA,IL2RG,IL4R,IL7R,IL15,IRF1,IRF4,LYN,NFKBIA,CCL19,GPR137B,TYROBP,SOCS1,RIPK2,CD83,TRIB1,MALT1,LILRB4,TMEM131L,FOXP1,TMEM176B,TMEM176A,ARID1B,ARID2,IL4I1	35/417
2_Member	GO Biological Processes	GO:0045619	regulation of lymphocyte differentiation	-11.921	-9.31888	101,639,677,941,942,1209,2309,3142,3559,3561,3566,3575,3600,3659,3662,6363,8651,8767,9308,10892,11006,23240,57492,196528,259307	ADAM8,PRDM1,ZFP36L1,CD80,CD86,CLPTM1,FOXO3,HLX,IL2RA,IL2RG,IL4R,IL7R,IL15,IRF1,IRF4,CCL19,SOCS1,RIPK2,CD83,MALT1,LILRB4,TMEM131L,ARID1B,ARID2,IL4I1	25/212
2_Member	GO Biological Processes	GO:0010720	positive regulation of cell development	-11.8649	-9.28498	101,596,677,941,942,2309,3142,3559,3561,3566,3572,3575,3600,4067,5604,6363,7074,7133,7305,7422,7852,8482,8651,8767,9175,9308,10154,10221,10892,11006,22902,23011,23499,57492,196528,259307	ADAM8,BCL2,ZFP36L1,CD80,CD86,FOXO3,HLX,IL2RA,IL2RG,IL4R,IL6ST,IL7R,IL15,LYN,MAP2K1,CCL19,TIAM1,TNFRSF1B,TYROBP,VEGFA,CXCR4,SEMA7A,SOCS1,RIPK2,MAP3K13,CD83,PLXNC1,TRIB1,MALT1,LILRB4,RUFY3,RAB21,MACF1,ARID1B,ARID2,IL4I1	36/444
2_Member	GO Biological Processes	GO:0046634	regulation of alpha-beta T cell activation	-11.7603	-9.19916	639,868,941,942,3142,3559,3561,3566,3659,3662,6363,8651,8764,8767,9308,10148,10892,11006,29126	PRDM1,CBLB,CD80,CD86,HLX,IL2RA,IL2RG,IL4R,IRF1,IRF4,CCL19,SOCS1,TNFRSF14,RIPK2,CD83,EBI3,MALT1,LILRB4,CD274	19/116
2_Member	GO Biological Processes	GO:0045621	positive regulation of lymphocyte differentiation	-10.8555	-8.38408	101,941,942,2309,3142,3559,3561,3566,3575,3600,6363,8651,8767,9308,10892,11006,57492,196528,259307	ADAM8,CD80,CD86,FOXO3,HLX,IL2RA,IL2RG,IL4R,IL7R,IL15,CCL19,SOCS1,RIPK2,CD83,MALT1,LILRB4,ARID1B,ARID2,IL4I1	19/130
2_Member	GO Biological Processes	GO:0045582	positive regulation of T cell differentiation	-10.7656	-8.30564	101,941,942,2309,3142,3559,3561,3566,3575,6363,8651,8767,9308,10892,11006,57492,196528,259307	ADAM8,CD80,CD86,FOXO3,HLX,IL2RA,IL2RG,IL4R,IL7R,CCL19,SOCS1,RIPK2,CD83,MALT1,LILRB4,ARID1B,ARID2,IL4I1	18/116
2_Member	GO Biological Processes	GO:1902107	positive regulation of leukocyte differentiation	-10.6391	-8.20116	101,677,941,942,2309,3142,3559,3561,3566,3575,3600,6363,7305,8651,8767,9308,10221,10892,11006,57492,196528,259307	ADAM8,ZFP36L1,CD80,CD86,FOXO3,HLX,IL2RA,IL2RG,IL4R,IL7R,IL15,CCL19,TYROBP,SOCS1,RIPK2,CD83,TRIB1,MALT1,LILRB4,ARID1B,ARID2,IL4I1	22/185
2_Member	GO Biological Processes	GO:1903708	positive regulation of hemopoiesis	-10.6391	-8.20116	101,677,941,942,2309,3142,3559,3561,3566,3575,3600,6363,7305,8651,8767,9308,10221,10892,11006,57492,196528,259307	ADAM8,ZFP36L1,CD80,CD86,FOXO3,HLX,IL2RA,IL2RG,IL4R,IL7R,IL15,CCL19,TYROBP,SOCS1,RIPK2,CD83,TRIB1,MALT1,LILRB4,ARID1B,ARID2,IL4I1	22/185
2_Member	GO Biological Processes	GO:0001819	positive regulation of cytokine production	-10.4098	-7.98971	101,468,567,941,942,958,1054,1236,3315,3554,3566,3572,3600,3659,3662,4345,6363,7305,8013,8482,8764,8767,8832,9181,9308,10010,10146,10148,10892,11315,23180,26060,27086,29126,57162,64109	ADAM8,ATF4,B2M,CD80,CD86,CD40,CEBPG,CCR7,HSPB1,IL1R1,IL4R,IL6ST,IL15,IRF1,IRF4,CD200,CCL19,TYROBP,NR4A3,SEMA7A,TNFRSF14,RIPK2,CD84,ARHGEF2,CD83,TANK,G3BP1,EBI3,MALT1,PARK7,RFTN1,APPL1,FOXP1,CD274,PELI1,CRLF2	36/499
2_Member	GO Biological Processes	GO:2000514	regulation of CD4-positive, alpha-beta T cell activation	-9.37929	-7.08972	868,941,942,3142,3559,3561,3566,3662,6363,8651,8767,9308,10892,29126	CBLB,CD80,CD86,HLX,IL2RA,IL2RG,IL4R,IRF4,CCL19,SOCS1,RIPK2,CD83,MALT1,CD274	14/78
2_Member	GO Biological Processes	GO:0043372	positive regulation of CD4-positive, alpha-beta T cell differentiation	-9.11295	-6.8634	941,942,3142,3561,3566,6363,8651,8767,9308,10892	CD80,CD86,HLX,IL2RG,IL4R,CCL19,SOCS1,RIPK2,CD83,MALT1	10/34
2_Member	GO Biological Processes	GO:0046637	regulation of alpha-beta T cell differentiation	-8.6336	-6.44549	639,941,942,3142,3561,3566,3662,6363,8651,8767,9308,10892,11006	PRDM1,CD80,CD86,HLX,IL2RG,IL4R,IRF4,CCL19,SOCS1,RIPK2,CD83,MALT1,LILRB4	13/74
2_Member	GO Biological Processes	GO:0046638	positive regulation of alpha-beta T cell differentiation	-8.29221	-6.14714	941,942,3142,3561,3566,6363,8651,8767,9308,10892,11006	CD80,CD86,HLX,IL2RG,IL4R,CCL19,SOCS1,RIPK2,CD83,MALT1,LILRB4	11/52
2_Member	GO Biological Processes	GO:2000516	positive regulation of CD4-positive, alpha-beta T cell activation	-8.01788	-5.90694	941,942,3142,3561,3566,6363,8651,8767,9308,10892	CD80,CD86,HLX,IL2RG,IL4R,CCL19,SOCS1,RIPK2,CD83,MALT1	10/43
2_Member	GO Biological Processes	GO:0043370	regulation of CD4-positive, alpha-beta T cell differentiation	-7.93163	-5.84762	941,942,3142,3561,3566,3662,6363,8651,8767,9308,10892	CD80,CD86,HLX,IL2RG,IL4R,IRF4,CCL19,SOCS1,RIPK2,CD83,MALT1	11/56
2_Member	GO Biological Processes	GO:0046635	positive regulation of alpha-beta T cell activation	-7.81831	-5.74368	941,942,3142,3561,3566,6363,8651,8767,9308,10148,10892,11006	CD80,CD86,HLX,IL2RG,IL4R,CCL19,SOCS1,RIPK2,CD83,EBI3,MALT1,LILRB4	12/71
2_Member	GO Biological Processes	GO:0045624	positive regulation of T-helper cell differentiation	-6.80423	-4.86938	941,942,3142,3566,6363,8767,10892	CD80,CD86,HLX,IL4R,CCL19,RIPK2,MALT1	7/22
2_Member	GO Biological Processes	GO:0045625	regulation of T-helper 1 cell differentiation	-5.89151	-4.11089	941,3142,3566,6363,8767	CD80,HLX,IL4R,CCL19,RIPK2	5/11
2_Member	GO Biological Processes	GO:0045622	regulation of T-helper cell differentiation	-5.7347	-3.98041	941,942,3142,3566,3662,6363,8767,10892	CD80,CD86,HLX,IL4R,IRF4,CCL19,RIPK2,MALT1	8/43
2_Member	GO Biological Processes	GO:0045627	positive regulation of T-helper 1 cell differentiation	-5.64673	-3.90556	941,3142,6363,8767	CD80,HLX,CCL19,RIPK2	4/6
2_Member	GO Biological Processes	GO:0032663	regulation of interleukin-2 production	-5.37777	-3.67475	941,942,2633,3662,7128,8767,9308,10892,11006	CD80,CD86,GBP1,IRF4,TNFAIP3,RIPK2,CD83,MALT1,LILRB4	9/63
2_Member	GO Biological Processes	GO:0002825	regulation of T-helper 1 type immune response	-4.53486	-2.95331	941,3142,3554,3566,6363,8767	CD80,HLX,IL1R1,IL4R,CCL19,RIPK2	6/31
2_Member	GO Biological Processes	GO:0032743	positive regulation of interleukin-2 production	-4.2952	-2.76031	941,942,3662,8767,9308,10892	CD80,CD86,IRF4,RIPK2,CD83,MALT1	6/34
3_Summary	KEGG Pathway	hsa04064	NF-kappa B signaling pathway	-18.3042	-15.0369	329,330,596,597,958,1647,3383,3554,4067,4790,4791,4792,5971,6363,7128,7185,7188,8717,8792,8837,9020,10673,10892,128178,324,840,894,998,1026,1438,1439,1612,2308,2787,3460,3559,3561,3566,3572,3575,3597,3600,3716,5290,5338,5366,5604,5879,5898,6776,6789,7422,7852,10018,10342,26060,81029,8878,7305,8651,9021,11006,140885,567,960,468,2934,5966,10971,23352	BIRC2,BIRC3,BCL2,BCL2A1,CD40,GADD45A,ICAM1,IL1R1,LYN,NFKB1,NFKB2,NFKBIA,RELB,CCL19,TNFAIP3,TRAF1,TRAF5,TRADD,TNFRSF11A,CFLAR,MAP3K14,TNFSF13B,MALT1,EDARADD,APC,CASP7,CCND2,CDC42,CDKN1A,CSF2RA,CSF2RB,DAPK1,FOXO1,GNG5,IFNGR2,IL2RA,IL2RG,IL4R,IL6ST,IL7R,IL13RA1,IL15,JAK1,PIK3CA,PLD2,PMAIP1,MAP2K1,RAC1,RALA,STAT5A,STK4,VEGFA,CXCR4,BCL2L11,TFG,APPL1,WNT5B,SQSTM1,TYROBP,SOCS1,SOCS3,LILRB4,SIRPA,B2M,CD4…	70/-
3_Member	KEGG Pathway	hsa04064	NF-kappa B signaling pathway	-18.3042	-15.0369	329,330,596,597,958,1647,3383,3554,4067,4790,4791,4792,5971,6363,7128,7185,7188,8717,8792,8837,9020,10673,10892,128178	BIRC2,BIRC3,BCL2,BCL2A1,CD40,GADD45A,ICAM1,IL1R1,LYN,NFKB1,NFKB2,NFKBIA,RELB,CCL19,TNFAIP3,TRAF1,TRAF5,TRADD,TNFRSF11A,CFLAR,MAP3K14,TNFSF13B,MALT1,EDARADD	24/104
3_Member	KEGG Pathway	hsa05200	Pathways in cancer	-13.3896	-10.6229	324,329,330,596,840,894,998,1026,1438,1439,1612,1647,2308,2787,3460,3559,3561,3566,3572,3575,3597,3600,3716,4790,4791,4792,5290,5338,5366,5604,5879,5898,6776,6789,7185,7188,7422,7852,10018,10342,26060,81029	APC,BIRC2,BIRC3,BCL2,CASP7,CCND2,CDC42,CDKN1A,CSF2RA,CSF2RB,DAPK1,GADD45A,FOXO1,GNG5,IFNGR2,IL2RA,IL2RG,IL4R,IL6ST,IL7R,IL13RA1,IL15,JAK1,NFKB1,NFKB2,NFKBIA,PIK3CA,PLD2,PMAIP1,MAP2K1,RAC1,RALA,STAT5A,STK4,TRAF1,TRAF5,VEGFA,CXCR4,BCL2L11,TFG,APPL1,WNT5B	42/531
3_Member	WikiPathways	WP2018	RANKL/RANK signaling pathway	-10.3416	-7.93462	998,3383,4067,4790,4791,4792,5604,5879,5971,7185,7188,8792,8878	CDC42,ICAM1,LYN,NFKB1,NFKB2,NFKBIA,MAP2K1,RAC1,RELB,TRAF1,TRAF5,TNFRSF11A,SQSTM1	13/55
3_Member	KEGG Pathway	hsa04380	Osteoclast differentiation	-9.64277	-7.32569	3460,3554,3716,4790,4791,4792,5290,5604,5879,5971,7305,8651,8792,8878,9020,9021,11006,140885	IFNGR2,IL1R1,JAK1,NFKB1,NFKB2,NFKBIA,PIK3CA,MAP2K1,RAC1,RELB,TYROBP,SOCS1,TNFRSF11A,SQSTM1,MAP3K14,SOCS3,LILRB4,SIRPA	18/135
3_Member	KEGG Pathway	hsa05169	Epstein-Barr virus infection	-9.09234	-6.85841	567,596,894,958,960,1026,1647,3383,3716,4067,4790,4791,4792,5290,5879,5971,7128,7188,8717,9020,10018	B2M,BCL2,CCND2,CD40,CD44,CDKN1A,GADD45A,ICAM1,JAK1,LYN,NFKB1,NFKB2,NFKBIA,PIK3CA,RAC1,RELB,TNFAIP3,TRAF5,TRADD,MAP3K14,BCL2L11	21/202
3_Member	KEGG Pathway	hsa05203	Viral carcinogenesis	-9.01378	-6.79116	468,894,998,1026,2934,3572,3716,4067,4790,4791,4792,5290,5366,5879,5966,6776,7185,7188,8717,10971,23352	ATF4,CCND2,CDC42,CDKN1A,GSN,IL6ST,JAK1,LYN,NFKB1,NFKB2,NFKBIA,PIK3CA,PMAIP1,RAC1,REL,STAT5A,TRAF1,TRAF5,TRADD,YWHAQ,UBR4	21/204
4_Summary	GO Biological Processes	GO:0002521	leukocyte differentiation	-16.9387	-13.8475	567,596,677,998,1054,1236,1316,1880,2185,2908,3142,3561,3566,3575,3600,3659,3662,3716,4067,4297,4783,5971,6363,6776,7037,7305,7422,8651,8767,8792,9021,9308,9644,10320,10673,10892,22904,27086,28959,55619,57580,79705,306,868,941,942,958,960,970,3315,3383,3460,3559,4791,5290,5912,7293,8013,8832,9839,10148,23075,23657,57162,468,1938,2120,5305,6223,6648,6789,8837,23215,29766	B2M,BCL2,ZFP36L1,CDC42,CEBPG,CCR7,KLF6,GPR183,PTK2B,NR3C1,HLX,IL2RG,IL4R,IL7R,IL15,IRF1,IRF4,JAK1,LYN,KMT2A,NFIL3,RELB,CCL19,STAT5A,TFRC,TYROBP,VEGFA,SOCS1,RIPK2,TNFRSF11A,SOCS3,CD83,SH3PXD2A,IKZF1,TNFSF13B,MALT1,SBNO2,FOXP1,TMEM176B,DOCK10,PREX1,LRRK1,ANXA3,CBLB,CD80,CD86,CD40,CD44,CD70,HSPB1,ICAM1,IFNGR2,IL2RA,NFKB2,PIK3CA,RAP2B,TNFRSF4,NR4A3,CD84,ZEB2,EBI3,SWAP70,SLC7A11,PELI1,ATF4,EEF2,ETV6,P…	74/-
4_Member	GO Biological Processes	GO:0002521	leukocyte differentiation	-16.9387	-13.8475	567,596,677,998,1054,1236,1316,1880,2185,2908,3142,3561,3566,3575,3600,3659,3662,3716,4067,4297,4783,5971,6363,6776,7037,7305,7422,8651,8767,8792,9021,9308,9644,10320,10673,10892,22904,27086,28959,55619,57580,79705	B2M,BCL2,ZFP36L1,CDC42,CEBPG,CCR7,KLF6,GPR183,PTK2B,NR3C1,HLX,IL2RG,IL4R,IL7R,IL15,IRF1,IRF4,JAK1,LYN,KMT2A,NFIL3,RELB,CCL19,STAT5A,TFRC,TYROBP,VEGFA,SOCS1,RIPK2,TNFRSF11A,SOCS3,CD83,SH3PXD2A,IKZF1,TNFSF13B,MALT1,SBNO2,FOXP1,TMEM176B,DOCK10,PREX1,LRRK1	42/421
4_Member	GO Biological Processes	GO:0001775	cell activation	-16.052	-13.0278	306,567,596,677,868,941,942,958,960,970,1054,1236,1316,1880,2185,3142,3315,3383,3460,3559,3561,3566,3575,3600,3659,3662,3716,4067,4297,4783,4791,5290,5912,5971,6363,7293,7305,8013,8767,8832,9021,9308,9839,10148,10320,10673,10892,22904,23075,23657,27086,55619,57162,57580	ANXA3,B2M,BCL2,ZFP36L1,CBLB,CD80,CD86,CD40,CD44,CD70,CEBPG,CCR7,KLF6,GPR183,PTK2B,HLX,HSPB1,ICAM1,IFNGR2,IL2RA,IL2RG,IL4R,IL7R,IL15,IRF1,IRF4,JAK1,LYN,KMT2A,NFIL3,NFKB2,PIK3CA,RAP2B,RELB,CCL19,TNFRSF4,TYROBP,NR4A3,RIPK2,CD84,SOCS3,CD83,ZEB2,EBI3,IKZF1,TNFSF13B,MALT1,SBNO2,SWAP70,SLC7A11,FOXP1,DOCK10,PELI1,PREX1	54/722
4_Member	GO Biological Processes	GO:0030097	hemopoiesis	-15.948	-12.9439	468,567,596,677,998,1054,1236,1316,1880,1938,2120,2185,2908,3142,3561,3566,3575,3600,3659,3662,3716,4067,4297,4783,5305,5971,6223,6363,6648,6776,6789,7037,7305,7422,8651,8767,8792,8837,9021,9308,9644,10320,10673,10892,22904,23215,27086,28959,29766,55619,57580,79705	ATF4,B2M,BCL2,ZFP36L1,CDC42,CEBPG,CCR7,KLF6,GPR183,EEF2,ETV6,PTK2B,NR3C1,HLX,IL2RG,IL4R,IL7R,IL15,IRF1,IRF4,JAK1,LYN,KMT2A,NFIL3,PIP4K2A,RELB,RPS19,CCL19,SOD2,STAT5A,STK4,TFRC,TYROBP,VEGFA,SOCS1,RIPK2,TNFRSF11A,CFLAR,SOCS3,CD83,SH3PXD2A,IKZF1,TNFSF13B,MALT1,SBNO2,PRRC2C,FOXP1,TMEM176B,TMOD3,DOCK10,PREX1,LRRK1	52/677
4_Member	GO Biological Processes	GO:0045321	leukocyte activation	-15.4605	-12.512	306,567,596,677,868,941,942,958,960,970,1054,1236,1316,1880,2185,3142,3383,3460,3559,3561,3566,3575,3600,3659,3662,3716,4067,4297,4783,5971,6363,7293,7305,8013,8767,8832,9021,9308,10148,10320,10673,10892,22904,23075,27086,55619,57162,57580	ANXA3,B2M,BCL2,ZFP36L1,CBLB,CD80,CD86,CD40,CD44,CD70,CEBPG,CCR7,KLF6,GPR183,PTK2B,HLX,ICAM1,IFNGR2,IL2RA,IL2RG,IL4R,IL7R,IL15,IRF1,IRF4,JAK1,LYN,KMT2A,NFIL3,RELB,CCL19,TNFRSF4,TYROBP,NR4A3,RIPK2,CD84,SOCS3,CD83,EBI3,IKZF1,TNFSF13B,MALT1,SBNO2,SWAP70,FOXP1,DOCK10,PELI1,PREX1	48/599
4_Member	GO Biological Processes	GO:0046649	lymphocyte activation	-15.0297	-12.1457	567,596,677,868,941,942,958,960,970,1054,1236,1316,1880,2185,3142,3383,3559,3561,3566,3575,3600,3659,3662,3716,4297,4783,5971,6363,7293,8767,8832,9021,9308,10148,10320,10673,10892,23075,27086,55619,57162,57580	B2M,BCL2,ZFP36L1,CBLB,CD80,CD86,CD40,CD44,CD70,CEBPG,CCR7,KLF6,GPR183,PTK2B,HLX,ICAM1,IL2RA,IL2RG,IL4R,IL7R,IL15,IRF1,IRF4,JAK1,KMT2A,NFIL3,RELB,CCL19,TNFRSF4,RIPK2,CD84,SOCS3,CD83,EBI3,IKZF1,TNFSF13B,MALT1,SWAP70,FOXP1,DOCK10,PELI1,PREX1	42/476
4_Member	GO Biological Processes	GO:0042110	T cell activation	-13.9912	-11.1888	567,596,677,868,941,942,960,1236,1880,3142,3383,3559,3561,3566,3575,3600,3659,3662,3716,4297,5971,6363,7293,8767,8832,9021,9308,10148,10673,10892,27086,57162,57580	B2M,BCL2,ZFP36L1,CBLB,CD80,CD86,CD44,CCR7,GPR183,HLX,ICAM1,IL2RA,IL2RG,IL4R,IL7R,IL15,IRF1,IRF4,JAK1,KMT2A,RELB,CCL19,TNFRSF4,RIPK2,CD84,SOCS3,CD83,EBI3,TNFSF13B,MALT1,FOXP1,PELI1,PREX1	33/316
4_Member	GO Biological Processes	GO:1903131	mononuclear cell differentiation	-12.6542	-9.96097	567,596,677,1054,1236,1316,1880,2185,3142,3561,3566,3575,3600,3659,3662,3716,4067,4297,4783,5971,6363,7422,8767,9021,9308,10320,10673,10892,27086,28959,55619,57580	B2M,BCL2,ZFP36L1,CEBPG,CCR7,KLF6,GPR183,PTK2B,HLX,IL2RG,IL4R,IL7R,IL15,IRF1,IRF4,JAK1,LYN,KMT2A,NFIL3,RELB,CCL19,VEGFA,RIPK2,SOCS3,CD83,IKZF1,TNFSF13B,MALT1,FOXP1,TMEM176B,DOCK10,PREX1	32/331
4_Member	GO Biological Processes	GO:0030098	lymphocyte differentiation	-11.2061	-8.71086	567,596,677,1054,1236,1316,1880,2185,3142,3561,3566,3575,3600,3659,3662,3716,4297,4783,5971,8767,9021,9308,10320,10673,10892,27086,55619,57580	B2M,BCL2,ZFP36L1,CEBPG,CCR7,KLF6,GPR183,PTK2B,HLX,IL2RG,IL4R,IL7R,IL15,IRF1,IRF4,JAK1,KMT2A,NFIL3,RELB,RIPK2,SOCS3,CD83,IKZF1,TNFSF13B,MALT1,FOXP1,DOCK10,PREX1	28/288
4_Member	GO Biological Processes	GO:0046631	alpha-beta T cell activation	-9.51908	-7.214	596,868,1880,3142,3561,3566,3600,3659,3662,3716,4297,5971,8767,9021,9308,27086	BCL2,CBLB,GPR183,HLX,IL2RG,IL4R,IL15,IRF1,IRF4,JAK1,KMT2A,RELB,RIPK2,SOCS3,CD83,FOXP1	16/105
4_Member	GO Biological Processes	GO:0030217	T cell differentiation	-9.20015	-6.93647	567,596,677,1236,1880,3142,3561,3566,3575,3600,3659,3662,3716,4297,5971,8767,9021,9308,27086,57580	B2M,BCL2,ZFP36L1,CCR7,GPR183,HLX,IL2RG,IL4R,IL7R,IL15,IRF1,IRF4,JAK1,KMT2A,RELB,RIPK2,SOCS3,CD83,FOXP1,PREX1	20/180
4_Member	GO Biological Processes	GO:0035710	CD4-positive, alpha-beta T cell activation	-9.1095	-6.8634	868,1880,3142,3561,3566,3662,3716,4297,5971,8767,9021,9308,27086	CBLB,GPR183,HLX,IL2RG,IL4R,IRF4,JAK1,KMT2A,RELB,RIPK2,SOCS3,CD83,FOXP1	13/68
4_Member	GO Biological Processes	GO:0046632	alpha-beta T cell differentiation	-8.48524	-6.31486	596,1880,3142,3561,3566,3659,3662,3716,4297,5971,9021,9308,27086	BCL2,GPR183,HLX,IL2RG,IL4R,IRF1,IRF4,JAK1,KMT2A,RELB,SOCS3,CD83,FOXP1	13/76
4_Member	GO Biological Processes	GO:0043367	CD4-positive, alpha-beta T cell differentiation	-8.0188	-5.90694	1880,3142,3561,3566,3662,3716,4297,5971,9021,9308,27086	GPR183,HLX,IL2RG,IL4R,IRF4,JAK1,KMT2A,RELB,SOCS3,CD83,FOXP1	11/55
4_Member	GO Biological Processes	GO:0002366	leukocyte activation involved in immune response	-6.88401	-4.93721	306,1880,2185,3142,3383,3566,3662,3716,4067,4297,5971,7305,8013,9021,22904,23075,27086,55619	ANXA3,GPR183,PTK2B,HLX,ICAM1,IL4R,IRF4,JAK1,LYN,KMT2A,RELB,TYROBP,NR4A3,SOCS3,SBNO2,SWAP70,FOXP1,DOCK10	18/201
4_Member	GO Biological Processes	GO:0002294	CD4-positive, alpha-beta T cell differentiation involved in immune response	-6.84717	-4.91063	1880,3142,3566,3662,3716,4297,5971,9021,27086	GPR183,HLX,IL4R,IRF4,JAK1,KMT2A,RELB,SOCS3,FOXP1	9/43
4_Member	GO Biological Processes	GO:0042093	T-helper cell differentiation	-6.84717	-4.91063	1880,3142,3566,3662,3716,4297,5971,9021,27086	GPR183,HLX,IL4R,IRF4,JAK1,KMT2A,RELB,SOCS3,FOXP1	9/43
4_Member	GO Biological Processes	GO:0002287	alpha-beta T cell activation involved in immune response	-6.75547	-4.83607	1880,3142,3566,3662,3716,4297,5971,9021,27086	GPR183,HLX,IL4R,IRF4,JAK1,KMT2A,RELB,SOCS3,FOXP1	9/44
4_Member	GO Biological Processes	GO:0002293	alpha-beta T cell differentiation involved in immune response	-6.75547	-4.83607	1880,3142,3566,3662,3716,4297,5971,9021,27086	GPR183,HLX,IL4R,IRF4,JAK1,KMT2A,RELB,SOCS3,FOXP1	9/44
4_Member	GO Biological Processes	GO:0002263	cell activation involved in immune response	-6.75502	-4.83607	306,1880,2185,3142,3383,3566,3662,3716,4067,4297,5971,7305,8013,9021,22904,23075,27086,55619	ANXA3,GPR183,PTK2B,HLX,ICAM1,IL4R,IRF4,JAK1,LYN,KMT2A,RELB,TYROBP,NR4A3,SOCS3,SBNO2,SWAP70,FOXP1,DOCK10	18/205
4_Member	GO Biological Processes	GO:0002292	T cell differentiation involved in immune response	-6.41226	-4.54436	1880,3142,3566,3662,3716,4297,5971,9021,27086	GPR183,HLX,IL4R,IRF4,JAK1,KMT2A,RELB,SOCS3,FOXP1	9/48
4_Member	GO Biological Processes	GO:0002285	lymphocyte activation involved in immune response	-5.42133	-3.71486	1880,2185,3142,3383,3566,3662,3716,4297,5971,9021,23075,27086,55619	GPR183,PTK2B,HLX,ICAM1,IL4R,IRF4,JAK1,KMT2A,RELB,SOCS3,SWAP70,FOXP1,DOCK10	13/137
4_Member	GO Biological Processes	GO:0002286	T cell activation involved in immune response	-5.27232	-3.58767	1880,3142,3383,3566,3662,3716,4297,5971,9021,27086	GPR183,HLX,ICAM1,IL4R,IRF4,JAK1,KMT2A,RELB,SOCS3,FOXP1	10/82
5_Summary	GO Biological Processes	GO:0001934	positive regulation of protein phosphorylation	-16.5489	-13.4812	101,409,596,894,941,942,958,960,1026,1236,1389,2185,3572,3600,4067,5290,5604,5770,5879,5911,5912,6363,6789,7037,7295,7422,8087,8482,8764,8767,8784,8792,8878,9175,9181,9693,10399,10459,10892,11315,22998,23531,51347,51422,54625,55233,79705,92597,116496,126308,23141,26051,66036,84919,324,868,901,1647,3315,4869,7405,10221,11006,56940,1915,9711,1622,4345	ADAM8,ARRB2,BCL2,CCND2,CD80,CD86,CD40,CD44,CDKN1A,CCR7,CREBL2,PTK2B,IL6ST,IL15,LYN,PIK3CA,MAP2K1,PTPN1,RAC1,RAP2A,RAP2B,CCL19,STK4,TFRC,TXN,VEGFA,FXR1,SEMA7A,TNFRSF14,RIPK2,TNFRSF18,TNFRSF11A,SQSTM1,MAP3K13,ARHGEF2,RAPGEF2,RACK1,MAD2L2,MALT1,PARK7,LIMCH1,MMD,TAOK3,PRKAG2,PARP14,MOB1A,LRRK1,MOB1B,NIBAN1,MOB3A,ANKLE2,PPP1R16B,MTMR9,PPP1R15B,APC,CBLB,CCNG2,GADD45A,HSPB1,NPM1,UVRAG,TRIB1,LILRB4,DUSP2…	68/-
5_Member	GO Biological Processes	GO:0001934	positive regulation of protein phosphorylation	-16.5489	-13.4812	101,409,596,894,941,942,958,960,1026,1236,1389,2185,3572,3600,4067,5290,5604,5770,5879,5911,5912,6363,6789,7037,7295,7422,8087,8482,8764,8767,8784,8792,8878,9175,9181,9693,10399,10459,10892,11315,22998,23531,51347,51422,54625,55233,79705,92597,116496,126308	ADAM8,ARRB2,BCL2,CCND2,CD80,CD86,CD40,CD44,CDKN1A,CCR7,CREBL2,PTK2B,IL6ST,IL15,LYN,PIK3CA,MAP2K1,PTPN1,RAC1,RAP2A,RAP2B,CCL19,STK4,TFRC,TXN,VEGFA,FXR1,SEMA7A,TNFRSF14,RIPK2,TNFRSF18,TNFRSF11A,SQSTM1,MAP3K13,ARHGEF2,RAPGEF2,RACK1,MAD2L2,MALT1,PARK7,LIMCH1,MMD,TAOK3,PRKAG2,PARP14,MOB1A,LRRK1,MOB1B,NIBAN1,MOB3A	50/608
5_Member	GO Biological Processes	GO:0010562	positive regulation of phosphorus metabolic process	-15.8981	-12.9319	101,409,596,894,941,942,958,960,1026,1236,1389,2185,3572,3600,4067,5290,5604,5770,5879,5911,5912,6363,6789,7037,7295,7422,8087,8482,8764,8767,8784,8792,8878,9175,9181,9693,10399,10459,10892,11315,22998,23141,23531,26051,51347,51422,54625,55233,66036,79705,84919,92597,116496,126308	ADAM8,ARRB2,BCL2,CCND2,CD80,CD86,CD40,CD44,CDKN1A,CCR7,CREBL2,PTK2B,IL6ST,IL15,LYN,PIK3CA,MAP2K1,PTPN1,RAC1,RAP2A,RAP2B,CCL19,STK4,TFRC,TXN,VEGFA,FXR1,SEMA7A,TNFRSF14,RIPK2,TNFRSF18,TNFRSF11A,SQSTM1,MAP3K13,ARHGEF2,RAPGEF2,RACK1,MAD2L2,MALT1,PARK7,LIMCH1,ANKLE2,MMD,PPP1R16B,TAOK3,PRKAG2,PARP14,MOB1A,MTMR9,LRRK1,PPP1R15B,MOB1B,NIBAN1,MOB3A	54/728
5_Member	GO Biological Processes	GO:0045937	positive regulation of phosphate metabolic process	-15.8981	-12.9319	101,409,596,894,941,942,958,960,1026,1236,1389,2185,3572,3600,4067,5290,5604,5770,5879,5911,5912,6363,6789,7037,7295,7422,8087,8482,8764,8767,8784,8792,8878,9175,9181,9693,10399,10459,10892,11315,22998,23141,23531,26051,51347,51422,54625,55233,66036,79705,84919,92597,116496,126308	ADAM8,ARRB2,BCL2,CCND2,CD80,CD86,CD40,CD44,CDKN1A,CCR7,CREBL2,PTK2B,IL6ST,IL15,LYN,PIK3CA,MAP2K1,PTPN1,RAC1,RAP2A,RAP2B,CCL19,STK4,TFRC,TXN,VEGFA,FXR1,SEMA7A,TNFRSF14,RIPK2,TNFRSF18,TNFRSF11A,SQSTM1,MAP3K13,ARHGEF2,RAPGEF2,RACK1,MAD2L2,MALT1,PARK7,LIMCH1,ANKLE2,MMD,PPP1R16B,TAOK3,PRKAG2,PARP14,MOB1A,MTMR9,LRRK1,PPP1R15B,MOB1B,NIBAN1,MOB3A	54/728
5_Member	GO Biological Processes	GO:0042327	positive regulation of phosphorylation	-15.1082	-12.2089	101,409,596,894,941,942,958,960,1026,1236,1389,2185,3572,3600,4067,5290,5604,5770,5879,5911,5912,6363,6789,7037,7295,7422,8087,8482,8764,8767,8784,8792,8878,9175,9181,9693,10399,10459,10892,11315,22998,23531,51347,51422,54625,55233,79705,92597,116496,126308	ADAM8,ARRB2,BCL2,CCND2,CD80,CD86,CD40,CD44,CDKN1A,CCR7,CREBL2,PTK2B,IL6ST,IL15,LYN,PIK3CA,MAP2K1,PTPN1,RAC1,RAP2A,RAP2B,CCL19,STK4,TFRC,TXN,VEGFA,FXR1,SEMA7A,TNFRSF14,RIPK2,TNFRSF18,TNFRSF11A,SQSTM1,MAP3K13,ARHGEF2,RAPGEF2,RACK1,MAD2L2,MALT1,PARK7,LIMCH1,MMD,TAOK3,PRKAG2,PARP14,MOB1A,LRRK1,MOB1B,NIBAN1,MOB3A	50/660
5_Member	GO Biological Processes	GO:0045859	regulation of protein kinase activity	-7.98796	-5.88947	101,324,868,894,901,942,958,1026,1236,1647,2185,3315,4067,4869,5604,5770,5912,6363,7295,7405,7422,8792,9175,9693,10221,10892,11006,11315,23531,51347,51422,56940	ADAM8,APC,CBLB,CCND2,CCNG2,CD86,CD40,CDKN1A,CCR7,GADD45A,PTK2B,HSPB1,LYN,NPM1,MAP2K1,PTPN1,RAP2B,CCL19,TXN,UVRAG,VEGFA,TNFRSF11A,MAP3K13,RAPGEF2,TRIB1,MALT1,LILRB4,PARK7,MMD,TAOK3,PRKAG2,DUSP22	32/503
5_Member	GO Biological Processes	GO:0043549	regulation of kinase activity	-7.55374	-5.50612	101,324,868,894,901,942,958,1026,1236,1647,1915,2185,3315,4067,4869,5604,5770,5912,6363,7295,7405,7422,8792,9175,9693,9711,10221,10892,11006,11315,23531,51347,51422,56940	ADAM8,APC,CBLB,CCND2,CCNG2,CD86,CD40,CDKN1A,CCR7,GADD45A,EEF1A1,PTK2B,HSPB1,LYN,NPM1,MAP2K1,PTPN1,RAP2B,CCL19,TXN,UVRAG,VEGFA,TNFRSF11A,MAP3K13,RAPGEF2,RUBCN,TRIB1,MALT1,LILRB4,PARK7,MMD,TAOK3,PRKAG2,DUSP22	34/581
5_Member	GO Biological Processes	GO:0051338	regulation of transferase activity	-7.15877	-5.16072	101,324,868,894,901,942,958,1026,1236,1622,1647,1915,2185,3315,4067,4345,4869,5604,5770,5912,6363,7295,7405,7422,8792,9175,9693,9711,10221,10459,10892,11006,11315,23531,51347,51422,56940	ADAM8,APC,CBLB,CCND2,CCNG2,CD86,CD40,CDKN1A,CCR7,DBI,GADD45A,EEF1A1,PTK2B,HSPB1,LYN,CD200,NPM1,MAP2K1,PTPN1,RAP2B,CCL19,TXN,UVRAG,VEGFA,TNFRSF11A,MAP3K13,RAPGEF2,RUBCN,TRIB1,MAD2L2,MALT1,LILRB4,PARK7,MMD,TAOK3,PRKAG2,DUSP22	37/692
5_Member	GO Biological Processes	GO:0045860	positive regulation of protein kinase activity	-5.96447	-4.17067	101,894,942,958,1026,1236,2185,5604,5770,6363,7295,7422,8792,9175,9693,10892,11315,23531,51347,51422	ADAM8,CCND2,CD86,CD40,CDKN1A,CCR7,PTK2B,MAP2K1,PTPN1,CCL19,TXN,VEGFA,TNFRSF11A,MAP3K13,RAPGEF2,MALT1,PARK7,MMD,TAOK3,PRKAG2	20/281
5_Member	GO Biological Processes	GO:0033674	positive regulation of kinase activity	-4.80053	-3.17834	101,894,942,958,1026,1236,2185,5604,5770,6363,7295,7422,8792,9175,9693,10892,11315,23531,51347,51422	ADAM8,CCND2,CD86,CD40,CDKN1A,CCR7,PTK2B,MAP2K1,PTPN1,CCL19,TXN,VEGFA,TNFRSF11A,MAP3K13,RAPGEF2,MALT1,PARK7,MMD,TAOK3,PRKAG2	20/336
5_Member	GO Biological Processes	GO:0071900	regulation of protein serine/threonine kinase activity	-4.72044	-3.10957	101,324,894,901,958,1026,1647,4067,5604,5770,6363,7405,7422,8792,9175,9693,10221,51347	ADAM8,APC,CCND2,CCNG2,CD40,CDKN1A,GADD45A,LYN,MAP2K1,PTPN1,CCL19,UVRAG,VEGFA,TNFRSF11A,MAP3K13,RAPGEF2,TRIB1,TAOK3	18/285
5_Member	GO Biological Processes	GO:0051347	positive regulation of transferase activity	-4.47562	-2.90512	101,894,942,958,1026,1236,1622,2185,4345,5604,5770,6363,7295,7422,8792,9175,9693,10892,11315,23531,51347,51422	ADAM8,CCND2,CD86,CD40,CDKN1A,CCR7,DBI,PTK2B,CD200,MAP2K1,PTPN1,CCL19,TXN,VEGFA,TNFRSF11A,MAP3K13,RAPGEF2,MALT1,PARK7,MMD,TAOK3,PRKAG2	22/413
5_Member	GO Biological Processes	GO:0071902	positive regulation of protein serine/threonine kinase activity	-3.92623	-2.44605	101,894,958,5604,5770,6363,7422,8792,9175,9693,51347	ADAM8,CCND2,CD40,MAP2K1,PTPN1,CCL19,VEGFA,TNFRSF11A,MAP3K13,RAPGEF2,TAOK3	11/140
5_Member	GO Biological Processes	GO:0043507	positive regulation of JUN kinase activity	-3.46894	-2.06744	5770,6363,8792,9175,51347	PTPN1,CCL19,TNFRSF11A,MAP3K13,TAOK3	5/31
5_Member	GO Biological Processes	GO:0043406	positive regulation of MAP kinase activity	-3.428	-2.03674	101,958,5770,6363,7422,8792,9175,51347	ADAM8,CD40,PTPN1,CCL19,VEGFA,TNFRSF11A,MAP3K13,TAOK3	8/88
5_Member	GO Biological Processes	GO:0043405	regulation of MAP kinase activity	-3.24125	-1.88778	101,958,4067,5770,6363,7422,8792,9175,10221,51347	ADAM8,CD40,LYN,PTPN1,CCL19,VEGFA,TNFRSF11A,MAP3K13,TRIB1,TAOK3	10/142
5_Member	GO Biological Processes	GO:0043506	regulation of JUN kinase activity	-2.75552	-1.51829	5770,6363,8792,9175,51347	PTPN1,CCL19,TNFRSF11A,MAP3K13,TAOK3	5/44
6_Summary	GO Biological Processes	GO:0043122	regulation of canonical NF-kappaB signal transduction	-15.3887	-12.4572	329,330,409,958,1236,3315,5495,5966,6363,6574,7037,7128,7185,7188,8717,8767,8837,8878,9020,9516,10010,10133,10318,10342,10783,10892,11006,11214,55870,57162,79155,114769,101,306,1054,4345,4792,4869,5927,7293,8553,8792,9175,9181,10221,10459,11315,150684	BIRC2,BIRC3,ARRB2,CD40,CCR7,HSPB1,PPM1B,REL,CCL19,SLC20A1,TFRC,TNFAIP3,TRAF1,TRAF5,TRADD,RIPK2,CFLAR,SQSTM1,MAP3K14,LITAF,TANK,OPTN,TNIP1,TFG,NEK6,MALT1,LILRB4,AKAP13,ASH1L,PELI1,TNIP2,CARD16,ADAM8,ANXA3,CEBPG,CD200,NFKBIA,NPM1,KDM5A,TNFRSF4,BHLHE40,TNFRSF11A,MAP3K13,ARHGEF2,TRIB1,MAD2L2,PARK7,COMMD1	48/-
6_Member	GO Biological Processes	GO:0043122	regulation of canonical NF-kappaB signal transduction	-15.3887	-12.4572	329,330,409,958,1236,3315,5495,5966,6363,6574,7037,7128,7185,7188,8717,8767,8837,8878,9020,9516,10010,10133,10318,10342,10783,10892,11006,11214,55870,57162,79155,114769	BIRC2,BIRC3,ARRB2,CD40,CCR7,HSPB1,PPM1B,REL,CCL19,SLC20A1,TFRC,TNFAIP3,TRAF1,TRAF5,TRADD,RIPK2,CFLAR,SQSTM1,MAP3K14,LITAF,TANK,OPTN,TNIP1,TFG,NEK6,MALT1,LILRB4,AKAP13,ASH1L,PELI1,TNIP2,CARD16	32/265
6_Member	GO Biological Processes	GO:0043123	positive regulation of canonical NF-kappaB signal transduction	-9.33406	-7.05577	329,330,958,1236,5966,6363,6574,7037,7188,8717,8767,8837,9020,9516,10342,10783,10892,11214,57162,79155,114769	BIRC2,BIRC3,CD40,CCR7,REL,CCL19,SLC20A1,TFRC,TRAF5,TRADD,RIPK2,CFLAR,MAP3K14,LITAF,TFG,NEK6,MALT1,AKAP13,PELI1,TNIP2,CARD16	21/196
6_Member	GO Biological Processes	GO:0051090	regulation of DNA-binding transcription factor activity	-7.22364	-5.21892	101,306,409,958,1054,4345,4792,4869,5927,7037,7128,7185,7188,7293,8553,8717,8767,8792,8837,9175,9181,10221,10459,10892,11315,114769,150684	ADAM8,ANXA3,ARRB2,CD40,CEBPG,CD200,NFKBIA,NPM1,KDM5A,TFRC,TNFAIP3,TRAF1,TRAF5,TNFRSF4,BHLHE40,TRADD,RIPK2,TNFRSF11A,CFLAR,MAP3K13,ARHGEF2,TRIB1,MAD2L2,MALT1,PARK7,CARD16,COMMD1	27/406
6_Member	GO Biological Processes	GO:0051092	positive regulation of NF-kappaB transcription factor activity	-5.70552	-3.95565	101,958,4869,7037,7185,7188,8717,8767,8792,8837,9175,9181,10892,114769	ADAM8,CD40,NPM1,TFRC,TRAF1,TRAF5,TRADD,RIPK2,TNFRSF11A,CFLAR,MAP3K13,ARHGEF2,MALT1,CARD16	14/150
6_Member	GO Biological Processes	GO:0051091	positive regulation of DNA-binding transcription factor activity	-5.64962	-3.90737	101,306,958,1054,4345,4869,7037,7185,7188,8717,8767,8792,8837,9175,9181,10892,11315,114769	ADAM8,ANXA3,CD40,CEBPG,CD200,NPM1,TFRC,TRAF1,TRAF5,TRADD,RIPK2,TNFRSF11A,CFLAR,MAP3K13,ARHGEF2,MALT1,PARK7,CARD16	18/244
7_Summary	GO Biological Processes	GO:0070663	regulation of leukocyte proliferation	-15.2937	-12.3786	596,868,941,942,958,970,1026,1438,1439,1880,3559,3572,3600,3604,3659,4067,6363,7037,7128,7133,7293,7305,8764,8767,10148,10673,11006,23240,29126,57162,80380,259307,677,3561,10459,30011,64092,79155,121260,3575,10892	BCL2,CBLB,CD80,CD86,CD40,CD70,CDKN1A,CSF2RA,CSF2RB,GPR183,IL2RA,IL6ST,IL15,TNFRSF9,IRF1,LYN,CCL19,TFRC,TNFAIP3,TNFRSF1B,TNFRSF4,TYROBP,TNFRSF14,RIPK2,EBI3,TNFSF13B,LILRB4,TMEM131L,CD274,PELI1,PDCD1LG2,IL4I1,ZFP36L1,IL2RG,MAD2L2,SH3KBP1,SAMSN1,TNIP2,SLC15A4,IL7R,MALT1	41/-
7_Member	GO Biological Processes	GO:0070663	regulation of leukocyte proliferation	-15.2937	-12.3786	596,868,941,942,958,970,1026,1438,1439,1880,3559,3572,3600,3604,3659,4067,6363,7037,7128,7133,7293,7305,8764,8767,10148,10673,11006,23240,29126,57162,80380,259307	BCL2,CBLB,CD80,CD86,CD40,CD70,CDKN1A,CSF2RA,CSF2RB,GPR183,IL2RA,IL6ST,IL15,TNFRSF9,IRF1,LYN,CCL19,TFRC,TNFAIP3,TNFRSF1B,TNFRSF4,TYROBP,TNFRSF14,RIPK2,EBI3,TNFSF13B,LILRB4,TMEM131L,CD274,PELI1,PDCD1LG2,IL4I1	32/267
7_Member	GO Biological Processes	GO:0050670	regulation of lymphocyte proliferation	-14.1044	-11.2894	596,868,941,942,958,970,1026,1880,3559,3572,3600,3604,3659,4067,6363,7037,7133,7293,7305,8764,8767,10148,10673,11006,23240,29126,57162,80380,259307	BCL2,CBLB,CD80,CD86,CD40,CD70,CDKN1A,GPR183,IL2RA,IL6ST,IL15,TNFRSF9,IRF1,LYN,CCL19,TFRC,TNFRSF1B,TNFRSF4,TYROBP,TNFRSF14,RIPK2,EBI3,TNFSF13B,LILRB4,TMEM131L,CD274,PELI1,PDCD1LG2,IL4I1	29/238
7_Member	GO Biological Processes	GO:0032944	regulation of mononuclear cell proliferation	-13.9133	-11.1232	596,868,941,942,958,970,1026,1880,3559,3572,3600,3604,3659,4067,6363,7037,7133,7293,7305,8764,8767,10148,10673,11006,23240,29126,57162,80380,259307	BCL2,CBLB,CD80,CD86,CD40,CD70,CDKN1A,GPR183,IL2RA,IL6ST,IL15,TNFRSF9,IRF1,LYN,CCL19,TFRC,TNFRSF1B,TNFRSF4,TYROBP,TNFRSF14,RIPK2,EBI3,TNFSF13B,LILRB4,TMEM131L,CD274,PELI1,PDCD1LG2,IL4I1	29/242
7_Member	GO Biological Processes	GO:0070665	positive regulation of leukocyte proliferation	-11.5896	-9.06265	596,941,942,958,970,1026,1438,1439,1880,3559,3572,3600,4067,6363,7037,7293,8767,10148,10673,29126,57162,80380	BCL2,CD80,CD86,CD40,CD70,CDKN1A,CSF2RA,CSF2RB,GPR183,IL2RA,IL6ST,IL15,LYN,CCL19,TFRC,TNFRSF4,RIPK2,EBI3,TNFSF13B,CD274,PELI1,PDCD1LG2	22/166
7_Member	GO Biological Processes	GO:0050864	regulation of B cell activation	-10.8555	-8.38408	596,677,958,1026,1880,3561,4067,7037,7128,7293,7305,10459,10673,30011,57162,64092,79155,121260,259307	BCL2,ZFP36L1,CD40,CDKN1A,GPR183,IL2RG,LYN,TFRC,TNFAIP3,TNFRSF4,TYROBP,MAD2L2,TNFSF13B,SH3KBP1,PELI1,SAMSN1,TNIP2,SLC15A4,IL4I1	19/130
7_Member	GO Biological Processes	GO:0042129	regulation of T cell proliferation	-10.781	-8.3153	868,941,942,970,3559,3572,3600,3604,3659,6363,7037,7133,8764,8767,10148,10673,11006,23240,29126,57162,80380,259307	CBLB,CD80,CD86,CD70,IL2RA,IL6ST,IL15,TNFRSF9,IRF1,CCL19,TFRC,TNFRSF1B,TNFRSF14,RIPK2,EBI3,TNFSF13B,LILRB4,TMEM131L,CD274,PELI1,PDCD1LG2,IL4I1	22/182
7_Member	GO Biological Processes	GO:0050671	positive regulation of lymphocyte proliferation	-10.0096	-7.64535	596,941,942,958,970,1026,1880,3559,3572,3600,6363,7037,7293,8767,10148,10673,29126,57162,80380	BCL2,CD80,CD86,CD40,CD70,CDKN1A,GPR183,IL2RA,IL6ST,IL15,CCL19,TFRC,TNFRSF4,RIPK2,EBI3,TNFSF13B,CD274,PELI1,PDCD1LG2	19/145
7_Member	GO Biological Processes	GO:0032946	positive regulation of mononuclear cell proliferation	-9.85325	-7.5111	596,941,942,958,970,1026,1880,3559,3572,3600,6363,7037,7293,8767,10148,10673,29126,57162,80380	BCL2,CD80,CD86,CD40,CD70,CDKN1A,GPR183,IL2RA,IL6ST,IL15,CCL19,TFRC,TNFRSF4,RIPK2,EBI3,TNFSF13B,CD274,PELI1,PDCD1LG2	19/148
7_Member	GO Biological Processes	GO:0050871	positive regulation of B cell activation	-6.97457	-5.01465	596,958,1026,1880,3561,7037,7293,10459,10673,30011,57162,79155	BCL2,CD40,CDKN1A,GPR183,IL2RG,TFRC,TNFRSF4,MAD2L2,TNFSF13B,SH3KBP1,PELI1,TNIP2	12/84
7_Member	GO Biological Processes	GO:0042102	positive regulation of T cell proliferation	-6.75278	-4.83607	941,942,970,3559,3572,3600,6363,7037,8767,10148,10673,29126,80380	CD80,CD86,CD70,IL2RA,IL6ST,IL15,CCL19,TFRC,RIPK2,EBI3,TNFSF13B,CD274,PDCD1LG2	13/105
7_Member	GO Biological Processes	GO:0030888	regulation of B cell proliferation	-6.21827	-4.38635	596,958,1026,1880,4067,7037,7293,7305,10673,57162	BCL2,CD40,CDKN1A,GPR183,LYN,TFRC,TNFRSF4,TYROBP,TNFSF13B,PELI1	10/65
7_Member	GO Biological Processes	GO:0046651	lymphocyte proliferation	-5.86999	-4.09173	596,868,958,970,3559,3575,3600,7293,8767,10148,10673,10892,57162	BCL2,CBLB,CD40,CD70,IL2RA,IL7R,IL15,TNFRSF4,RIPK2,EBI3,TNFSF13B,MALT1,PELI1	13/125
7_Member	GO Biological Processes	GO:0032943	mononuclear cell proliferation	-5.71459	-3.96361	596,868,958,970,3559,3575,3600,7293,8767,10148,10673,10892,57162	BCL2,CBLB,CD40,CD70,IL2RA,IL7R,IL15,TNFRSF4,RIPK2,EBI3,TNFSF13B,MALT1,PELI1	13/129
7_Member	GO Biological Processes	GO:0030890	positive regulation of B cell proliferation	-5.57772	-3.84382	596,958,1026,1880,7037,7293,10673,57162	BCL2,CD40,CDKN1A,GPR183,TFRC,TNFRSF4,TNFSF13B,PELI1	8/45
7_Member	GO Biological Processes	GO:0070661	leukocyte proliferation	-5.05206	-3.39401	596,868,958,970,3559,3575,3600,7293,8767,10148,10673,10892,57162	BCL2,CBLB,CD40,CD70,IL2RA,IL7R,IL15,TNFRSF4,RIPK2,EBI3,TNFSF13B,MALT1,PELI1	13/148
7_Member	GO Biological Processes	GO:0042098	T cell proliferation	-4.94118	-3.298	868,3559,3600,7293,8767,10148,10673,10892,57162	CBLB,IL2RA,IL15,TNFRSF4,RIPK2,EBI3,TNFSF13B,MALT1,PELI1	9/71
7_Member	GO Biological Processes	GO:0042100	B cell proliferation	-2.3618	-1.20553	596,958,970,3575,10673	BCL2,CD40,CD70,IL7R,TNFSF13B	5/54
8_Summary	GO Biological Processes	GO:0051336	regulation of hydrolase activity	-14.7266	-11.8573	329,330,341,942,958,960,1236,1475,1512,1612,2889,2934,4067,4345,4869,5366,5504,5996,6361,6363,6367,6478,7074,7107,7422,8530,8767,9448,9693,9882,10010,10049,10154,10399,10550,10892,11138,11315,23158,23216,23637,27074,51035,51065,55619,57580,57589,58504,65125,66036,83874,84919,114769,400410	BIRC2,BIRC3,APOC1,CD86,CD40,CD44,CCR7,CSTA,CTSH,DAPK1,RAPGEF1,GSN,LYN,CD200,NPM1,PMAIP1,PPP1R2,RGS1,CCL17,CCL19,CCL22,SIAH2,TIAM1,GPR137B,VEGFA,CST7,RIPK2,MAP4K4,RAPGEF2,TBC1D4,TANK,DNAJB6,PLXNC1,RACK1,ARL6IP5,MALT1,TBC1D8,PARK7,TBC1D9,TBC1D1,RABGAP1,LAMP3,UBXN1,RPS27L,DOCK10,PREX1,RIC1,ARHGAP22,WNK1,MTMR9,TBC1D10A,PPP1R15B,CARD16,ST20	54/-
8_Member	GO Biological Processes	GO:0051336	regulation of hydrolase activity	-14.7266	-11.8573	329,330,341,942,958,960,1236,1475,1512,1612,2889,2934,4067,4345,4869,5366,5504,5996,6361,6363,6367,6478,7074,7107,7422,8530,8767,9448,9693,9882,10010,10049,10154,10399,10550,10892,11138,11315,23158,23216,23637,27074,51035,51065,55619,57580,57589,58504,65125,66036,83874,84919,114769,400410	BIRC2,BIRC3,APOC1,CD86,CD40,CD44,CCR7,CSTA,CTSH,DAPK1,RAPGEF1,GSN,LYN,CD200,NPM1,PMAIP1,PPP1R2,RGS1,CCL17,CCL19,CCL22,SIAH2,TIAM1,GPR137B,VEGFA,CST7,RIPK2,MAP4K4,RAPGEF2,TBC1D4,TANK,DNAJB6,PLXNC1,RACK1,ARL6IP5,MALT1,TBC1D8,PARK7,TBC1D9,TBC1D1,RABGAP1,LAMP3,UBXN1,RPS27L,DOCK10,PREX1,RIC1,ARHGAP22,WNK1,MTMR9,TBC1D10A,PPP1R15B,CARD16,ST20	54/776
8_Member	GO Biological Processes	GO:0051345	positive regulation of hydrolase activity	-9.71062	-7.38534	942,958,1236,1512,1612,2889,2934,4067,4345,5366,5996,6361,6363,6367,7074,8767,9448,9693,9882,10010,10399,10550,10892,11138,23158,23216,51065,55619,57580,57589,58504,66036,83874,84919,400410	CD86,CD40,CCR7,CTSH,DAPK1,RAPGEF1,GSN,LYN,CD200,PMAIP1,RGS1,CCL17,CCL19,CCL22,TIAM1,RIPK2,MAP4K4,RAPGEF2,TBC1D4,TANK,RACK1,ARL6IP5,MALT1,TBC1D8,TBC1D9,TBC1D1,RPS27L,DOCK10,PREX1,RIC1,ARHGAP22,MTMR9,TBC1D10A,PPP1R15B,ST20	35/503
8_Member	GO Biological Processes	GO:0043087	regulation of GTPase activity	-7.80417	-5.73186	958,1236,2889,5996,6361,6363,6367,7074,7107,9448,9693,9882,10154,10399,11138,23158,23216,23637,55619,57580,57589,58504,65125,83874	CD40,CCR7,RAPGEF1,RGS1,CCL17,CCL19,CCL22,TIAM1,GPR137B,MAP4K4,RAPGEF2,TBC1D4,PLXNC1,RACK1,TBC1D8,TBC1D9,TBC1D1,RABGAP1,DOCK10,PREX1,RIC1,ARHGAP22,WNK1,TBC1D10A	24/307
8_Member	GO Biological Processes	GO:0043547	positive regulation of GTPase activity	-7.0892	-5.10257	958,1236,2889,5996,6361,6363,6367,7074,9448,9693,9882,10399,11138,23158,23216,55619,57580,57589,58504,83874	CD40,CCR7,RAPGEF1,RGS1,CCL17,CCL19,CCL22,TIAM1,MAP4K4,RAPGEF2,TBC1D4,RACK1,TBC1D8,TBC1D9,TBC1D1,DOCK10,PREX1,RIC1,ARHGAP22,TBC1D10A	20/239
8_Member	GO Biological Processes	GO:0090630	activation of GTPase activity	-2.83935	-1.5841	1236,7074,9882,11138,23158,23216,58504,83874	CCR7,TIAM1,TBC1D4,TBC1D8,TBC1D9,TBC1D1,ARHGAP22,TBC1D10A	8/108
9_Summary	GO Biological Processes	GO:0002831	regulation of response to biotic stimulus	-14.6109	-11.7558	101,329,330,409,958,1612,2634,3600,3659,3662,4067,4792,4814,5495,5770,5819,6223,6397,7128,7305,8767,9683,10133,10221,10318,10906,23180,26060,27086,29126,29997,51296,54625,55666,57162,60489,64771,79155,84243,84937,114769,121260,259307,567,596,868,913,941,942,1236,3142,3514,3554,3566,3572,4790,5199,5290,5338,6363,7037,8013,10459,10673,10892,11315,64005,65125,284293,840,1439,3587,4791,5739,6648,7133…	ADAM8,BIRC2,BIRC3,ARRB2,CD40,DAPK1,GBP2,IL15,IRF1,IRF4,LYN,NFKBIA,NINJ1,PPM1B,PTPN1,NECTIN2,RPS19,SEC14L1,TNFAIP3,TYROBP,RIPK2,N4BP1,OPTN,TRIB1,TNIP1,TRAFD1,RFTN1,APPL1,FOXP1,CD274,NOP53,SLC15A3,PARP14,NPLOC4,PELI1,APOBEC3G,ILRUN,TNIP2,ZDHHC18,ZNRF1,CARD16,SLC15A4,IL4I1,B2M,BCL2,CBLB,CD1E,CD80,CD86,CCR7,HLX,IGKC,IL1R1,IL4R,IL6ST,NFKB1,CFP,PIK3CA,PLD2,CCL19,TFRC,NR4A3,MAD2L2,TNFSF13B,MALT1,PARK7,M…	111/-
9_Member	GO Biological Processes	GO:0002831	regulation of response to biotic stimulus	-14.6109	-11.7558	101,329,330,409,958,1612,2634,3600,3659,3662,4067,4792,4814,5495,5770,5819,6223,6397,7128,7305,8767,9683,10133,10221,10318,10906,23180,26060,27086,29126,29997,51296,54625,55666,57162,60489,64771,79155,84243,84937,114769,121260,259307	ADAM8,BIRC2,BIRC3,ARRB2,CD40,DAPK1,GBP2,IL15,IRF1,IRF4,LYN,NFKBIA,NINJ1,PPM1B,PTPN1,NECTIN2,RPS19,SEC14L1,TNFAIP3,TYROBP,RIPK2,N4BP1,OPTN,TRIB1,TNIP1,TRAFD1,RFTN1,APPL1,FOXP1,CD274,NOP53,SLC15A3,PARP14,NPLOC4,PELI1,APOBEC3G,ILRUN,TNIP2,ZDHHC18,ZNRF1,CARD16,SLC15A4,IL4I1	43/512
9_Member	GO Biological Processes	GO:0050778	positive regulation of immune response	-13.2786	-10.5232	101,567,596,868,913,941,942,958,1236,2634,3142,3514,3554,3566,3572,3600,4067,4790,4792,4814,5199,5290,5338,5819,6223,6363,7037,7128,7305,8013,8767,10318,10459,10673,10892,11315,23180,27086,29126,51296,57162,64005,65125,79155,84937,121260,284293	ADAM8,B2M,BCL2,CBLB,CD1E,CD80,CD86,CD40,CCR7,GBP2,HLX,IGKC,IL1R1,IL4R,IL6ST,IL15,LYN,NFKB1,NFKBIA,NINJ1,CFP,PIK3CA,PLD2,NECTIN2,RPS19,CCL19,TFRC,TNFAIP3,TYROBP,NR4A3,RIPK2,TNIP1,MAD2L2,TNFSF13B,MALT1,PARK7,RFTN1,FOXP1,CD274,SLC15A3,PELI1,MYO1G,WNK1,TNIP2,ZNRF1,SLC15A4,HMSD	47/658
9_Member	GO Biological Processes	GO:0002237	response to molecule of bacterial origin	-11.8606	-9.28498	567,840,941,942,958,1236,1439,2634,3587,4067,4790,4791,4792,5739,6648,7128,7133,8767,8792,9516,10221,10318,10892,22904,27086,29126,55829,57162,79155,80380,114769,140885	B2M,CASP7,CD80,CD86,CD40,CCR7,CSF2RB,GBP2,IL10RA,LYN,NFKB1,NFKB2,NFKBIA,PTGIR,SOD2,TNFAIP3,TNFRSF1B,RIPK2,TNFRSF11A,LITAF,TRIB1,TNIP1,MALT1,SBNO2,FOXP1,CD274,SELENOS,PELI1,TNIP2,PDCD1LG2,CARD16,SIRPA	32/354
9_Member	GO Biological Processes	GO:0032496	response to lipopolysaccharide	-11.843	-9.27466	840,941,942,958,1236,1439,2634,3587,4067,4790,4791,4792,5739,6648,7128,7133,8767,8792,9516,10221,10318,10892,22904,27086,29126,55829,57162,79155,80380,114769,140885	CASP7,CD80,CD86,CD40,CCR7,CSF2RB,GBP2,IL10RA,LYN,NFKB1,NFKB2,NFKBIA,PTGIR,SOD2,TNFAIP3,TNFRSF1B,RIPK2,TNFRSF11A,LITAF,TRIB1,TNIP1,MALT1,SBNO2,FOXP1,CD274,SELENOS,PELI1,TNIP2,PDCD1LG2,CARD16,SIRPA	31/333
9_Member	GO Biological Processes	GO:0009617	response to bacterium	-10.4068	-7.98971	306,567,840,941,942,958,1130,1236,1439,2633,2634,3575,3587,4067,4790,4791,4792,5199,5739,5996,6223,6648,7128,7133,8764,8767,8792,9516,10133,10221,10318,10892,11145,22904,27086,29126,55829,57162,57674,79155,80380,114769,115361,140885	ANXA3,B2M,CASP7,CD80,CD86,CD40,LYST,CCR7,CSF2RB,GBP1,GBP2,IL7R,IL10RA,LYN,NFKB1,NFKB2,NFKBIA,CFP,PTGIR,RGS1,RPS19,SOD2,TNFAIP3,TNFRSF1B,TNFRSF14,RIPK2,TNFRSF11A,LITAF,OPTN,TRIB1,TNIP1,MALT1,PLAAT3,SBNO2,FOXP1,CD274,SELENOS,PELI1,RNF213,TNIP2,PDCD1LG2,CARD16,GBP4,SIRPA	44/710
9_Member	GO Biological Processes	GO:0045088	regulation of innate immune response	-9.78412	-7.45469	101,329,330,409,958,2634,3659,3662,4067,4792,4814,5770,5819,6223,6397,7128,7305,8767,9683,10318,10906,23180,26060,29997,51296,54625,55666,57162,79155,84243,84937,121260	ADAM8,BIRC2,BIRC3,ARRB2,CD40,GBP2,IRF1,IRF4,LYN,NFKBIA,NINJ1,PTPN1,NECTIN2,RPS19,SEC14L1,TNFAIP3,TYROBP,RIPK2,N4BP1,TNIP1,TRAFD1,RFTN1,APPL1,NOP53,SLC15A3,PARP14,NPLOC4,PELI1,TNIP2,ZDHHC18,ZNRF1,SLC15A4	32/425
9_Member	GO Biological Processes	GO:0032103	positive regulation of response to external stimulus	-9.09746	-6.85841	101,958,1075,1236,2185,2634,3315,3572,3600,4067,4792,4814,5819,5879,6223,6363,7074,7128,7305,7422,7852,8717,8767,8792,10133,10318,11315,23075,23180,51296,57162,65125,79155,84937,121260,158747	ADAM8,CD40,CTSC,CCR7,PTK2B,GBP2,HSPB1,IL6ST,IL15,LYN,NFKBIA,NINJ1,NECTIN2,RAC1,RPS19,CCL19,TIAM1,TNFAIP3,TYROBP,VEGFA,CXCR4,TRADD,RIPK2,TNFRSF11A,OPTN,TNIP1,PARK7,SWAP70,RFTN1,SLC15A3,PELI1,WNK1,TNIP2,ZNRF1,SLC15A4,MOSPD2	36/557
9_Member	GO Biological Processes	GO:0071222	cellular response to lipopolysaccharide	-8.82158	-6.62124	840,941,942,958,2634,4067,4790,4792,7128,7133,8767,9516,10318,10892,22904,29126,55829,79155,80380,114769,140885	CASP7,CD80,CD86,CD40,GBP2,LYN,NFKB1,NFKBIA,TNFAIP3,TNFRSF1B,RIPK2,LITAF,TNIP1,MALT1,SBNO2,CD274,SELENOS,TNIP2,PDCD1LG2,CARD16,SIRPA	21/209
9_Member	GO Biological Processes	GO:0071219	cellular response to molecule of bacterial origin	-8.34818	-6.19484	840,941,942,958,2634,4067,4790,4792,7128,7133,8767,9516,10318,10892,22904,29126,55829,79155,80380,114769,140885	CASP7,CD80,CD86,CD40,GBP2,LYN,NFKB1,NFKBIA,TNFAIP3,TNFRSF1B,RIPK2,LITAF,TNIP1,MALT1,SBNO2,CD274,SELENOS,TNIP2,PDCD1LG2,CARD16,SIRPA	21/222
9_Member	GO Biological Processes	GO:0071216	cellular response to biotic stimulus	-8.19693	-6.06531	840,941,942,958,2634,4067,4790,4792,7128,7133,8767,9516,10318,10892,22904,29126,55829,79155,80380,84919,114769,140885	CASP7,CD80,CD86,CD40,GBP2,LYN,NFKB1,NFKBIA,TNFAIP3,TNFRSF1B,RIPK2,LITAF,TNIP1,MALT1,SBNO2,CD274,SELENOS,TNIP2,PDCD1LG2,PPP1R15B,CARD16,SIRPA	22/248
9_Member	GO Biological Processes	GO:0071396	cellular response to lipid	-7.43701	-5.40651	677,840,941,942,958,1655,2185,2634,2908,3015,4067,4790,4792,7128,7133,8013,8767,8837,9516,10018,10318,10892,22904,29126,55625,55829,57655,79155,80380,81029,114769,140885	ZFP36L1,CASP7,CD80,CD86,CD40,DDX5,PTK2B,GBP2,NR3C1,H2AZ1,LYN,NFKB1,NFKBIA,TNFAIP3,TNFRSF1B,NR4A3,RIPK2,CFLAR,LITAF,BCL2L11,TNIP1,MALT1,SBNO2,CD274,ZDHHC7,SELENOS,GRAMD1A,TNIP2,PDCD1LG2,WNT5B,CARD16,SIRPA	32/531
9_Member	GO Biological Processes	GO:0031349	positive regulation of defense response	-6.45664	-4.58146	101,958,1075,1236,2634,3572,3600,4067,4792,4814,5819,6223,7128,7305,8717,8767,8792,10133,10318,11315,23180,51296,57162,79155,84937,121260	ADAM8,CD40,CTSC,CCR7,GBP2,IL6ST,IL15,LYN,NFKBIA,NINJ1,NECTIN2,RPS19,TNFAIP3,TYROBP,TRADD,RIPK2,TNFRSF11A,OPTN,TNIP1,PARK7,RFTN1,SLC15A3,PELI1,TNIP2,ZNRF1,SLC15A4	26/416
9_Member	GO Biological Processes	GO:0045089	positive regulation of innate immune response	-4.88648	-3.25266	101,958,2634,4067,4792,4814,5819,6223,7128,7305,8767,10318,23180,51296,57162,79155,84937,121260	ADAM8,CD40,GBP2,LYN,NFKBIA,NINJ1,NECTIN2,RPS19,TNFAIP3,TYROBP,RIPK2,TNIP1,RFTN1,SLC15A3,PELI1,TNIP2,ZNRF1,SLC15A4	18/277
9_Member	GO Biological Processes	GO:0002833	positive regulation of response to biotic stimulus	-4.88479	-3.25181	101,958,2634,4067,4792,4814,5819,6223,7128,7305,8767,10318,23180,29126,51296,57162,79155,84937,121260	ADAM8,CD40,GBP2,LYN,NFKBIA,NINJ1,NECTIN2,RPS19,TNFAIP3,TYROBP,RIPK2,TNIP1,RFTN1,CD274,SLC15A3,PELI1,TNIP2,ZNRF1,SLC15A4	19/304
10_Summary	WikiPathways	WP3888	VEGFA-VEGFR2 signaling	-14.3162	-11.4749	409,468,596,998,1847,2060,2185,2308,2309,2889,2926,3142,3315,3383,4301,4790,4792,5216,5290,5604,5770,5879,5908,6478,6624,6648,7295,7422,8013,8828,9168,9209,10399,23215,23597,29766,51278,84790,91010,639,3561,4067,5434,5898,6233,6776,7074,7314,7316,8038,8651,9550,10221,29126,30011,200734,3716,7763,8717,8835,9693,9788,26060,1655,3096,3572,50515,56940	ARRB2,ATF4,BCL2,CDC42,DUSP5,EPS15,PTK2B,FOXO1,FOXO3,RAPGEF1,GRSF1,HLX,HSPB1,ICAM1,AFDN,NFKB1,NFKBIA,PFN1,PIK3CA,MAP2K1,PTPN1,RAC1,RAP1B,SIAH2,FSCN1,SOD2,TXN,VEGFA,NR4A3,NRP2,TMSB10,LRRFIP2,RACK1,PRRC2C,ACOT9,TMOD3,IER5,TUBA1C,FMNL3,PRDM1,IL2RG,LYN,POLR2E,RALA,RPS27A,STAT5A,TIAM1,UBB,UBC,ADAM12,SOCS1,ATP6V1G1,TRIB1,CD274,SH3KBP1,SPRED2,JAK1,ZFAND5,TRADD,SOCS2,RAPGEF2,MTSS1,APPL1,DDX5,HIVEP1,IL6ST,…	68/-
10_Member	WikiPathways	WP3888	VEGFA-VEGFR2 signaling	-14.3162	-11.4749	409,468,596,998,1847,2060,2185,2308,2309,2889,2926,3142,3315,3383,4301,4790,4792,5216,5290,5604,5770,5879,5908,6478,6624,6648,7295,7422,8013,8828,9168,9209,10399,23215,23597,29766,51278,84790,91010	ARRB2,ATF4,BCL2,CDC42,DUSP5,EPS15,PTK2B,FOXO1,FOXO3,RAPGEF1,GRSF1,HLX,HSPB1,ICAM1,AFDN,NFKB1,NFKBIA,PFN1,PIK3CA,MAP2K1,PTPN1,RAC1,RAP1B,SIAH2,FSCN1,SOD2,TXN,VEGFA,NR4A3,NRP2,TMSB10,LRRFIP2,RACK1,PRRC2C,ACOT9,TMOD3,IER5,TUBA1C,FMNL3	39/432
10_Member	Reactome Gene Sets	R-HSA-9006934	Signaling by Receptor Tyrosine Kinases	-6.03665	-4.23301	639,998,2060,2185,2889,3315,3561,4067,5290,5434,5604,5770,5879,5898,5908,6233,6776,7074,7314,7316,7422,8038,8651,8828,9550,10221,29126,30011,200734	PRDM1,CDC42,EPS15,PTK2B,RAPGEF1,HSPB1,IL2RG,LYN,PIK3CA,POLR2E,MAP2K1,PTPN1,RAC1,RALA,RAP1B,RPS27A,STAT5A,TIAM1,UBB,UBC,VEGFA,ADAM12,SOCS1,NRP2,ATP6V1G1,TRIB1,CD274,SH3KBP1,SPRED2	29/524
10_Member	GO Biological Processes	GO:0007169	transmembrane receptor protein tyrosine kinase signaling pathway	-3.97034	-2.48601	2185,2308,2889,3315,3716,4067,5290,5604,5770,5879,6776,7074,7422,7763,8013,8717,8828,8835,9693,9788,26060	PTK2B,FOXO1,RAPGEF1,HSPB1,JAK1,LYN,PIK3CA,MAP2K1,PTPN1,RAC1,STAT5A,TIAM1,VEGFA,ZFAND5,NR4A3,TRADD,NRP2,SOCS2,RAPGEF2,MTSS1,APPL1	21/416
10_Member	GO Biological Processes	GO:0007167	enzyme-linked receptor protein signaling pathway	-3.88862	-2.41197	409,1655,2185,2308,2889,3096,3315,3572,3716,4067,5290,5604,5770,5879,6776,7074,7422,7763,8013,8717,8828,8835,9693,9788,26060,50515,56940	ARRB2,DDX5,PTK2B,FOXO1,RAPGEF1,HIVEP1,HSPB1,IL6ST,JAK1,LYN,PIK3CA,MAP2K1,PTPN1,RAC1,STAT5A,TIAM1,VEGFA,ZFAND5,NR4A3,TRADD,NRP2,SOCS2,RAPGEF2,MTSS1,APPL1,CHST11,DUSP22	27/616
11_Summary	GO Biological Processes	GO:0071356	cellular response to tumor necrosis factor	-14.2604	-11.4325	329,330,677,958,970,2185,2309,2633,2634,4790,4792,6361,6363,6367,7133,7185,7188,7293,8717,8764,8784,8792,9181,10010,10673,27086,51667,3604,4791,5971,6233,7314,7316,9020,128178	BIRC2,BIRC3,ZFP36L1,CD40,CD70,PTK2B,FOXO3,GBP1,GBP2,NFKB1,NFKBIA,CCL17,CCL19,CCL22,TNFRSF1B,TRAF1,TRAF5,TNFRSF4,TRADD,TNFRSF14,TNFRSF18,TNFRSF11A,ARHGEF2,TANK,TNFSF13B,FOXP1,NUB1,TNFRSF9,NFKB2,RELB,RPS27A,UBB,UBC,MAP3K14,EDARADD	35/-
11_Member	GO Biological Processes	GO:0071356	cellular response to tumor necrosis factor	-14.2604	-11.4325	329,330,677,958,970,2185,2309,2633,2634,4790,4792,6361,6363,6367,7133,7185,7188,7293,8717,8764,8784,8792,9181,10010,10673,27086	BIRC2,BIRC3,ZFP36L1,CD40,CD70,PTK2B,FOXO3,GBP1,GBP2,NFKB1,NFKBIA,CCL17,CCL19,CCL22,TNFRSF1B,TRAF1,TRAF5,TNFRSF4,TRADD,TNFRSF14,TNFRSF18,TNFRSF11A,ARHGEF2,TANK,TNFSF13B,FOXP1	26/184
11_Member	GO Biological Processes	GO:0034612	response to tumor necrosis factor	-13.8031	-11.0248	329,330,677,958,970,2185,2309,2633,2634,4790,4792,6361,6363,6367,7133,7185,7188,7293,8717,8764,8784,8792,9181,10010,10673,27086,51667	BIRC2,BIRC3,ZFP36L1,CD40,CD70,PTK2B,FOXO3,GBP1,GBP2,NFKB1,NFKBIA,CCL17,CCL19,CCL22,TNFRSF1B,TRAF1,TRAF5,TNFRSF4,TRADD,TNFRSF14,TNFRSF18,TNFRSF11A,ARHGEF2,TANK,TNFSF13B,FOXP1,NUB1	27/209
11_Member	GO Biological Processes	GO:0033209	tumor necrosis factor-mediated signaling pathway	-12.5836	-9.90926	329,330,970,2185,2309,4792,7133,7185,7188,7293,8717,8764,8784,8792,10673	BIRC2,BIRC3,CD70,PTK2B,FOXO3,NFKBIA,TNFRSF1B,TRAF1,TRAF5,TNFRSF4,TRADD,TNFRSF14,TNFRSF18,TNFRSF11A,TNFSF13B	15/57
11_Member	Reactome Gene Sets	R-HSA-5668541	TNFR2 non-canonical NF-kB pathway	-11.7473	-9.19659	329,330,958,970,3604,4791,5971,6233,7133,7293,7314,7316,8764,8784,8792,9020,10673,128178	BIRC2,BIRC3,CD40,CD70,TNFRSF9,NFKB2,RELB,RPS27A,TNFRSF1B,TNFRSF4,UBB,UBC,TNFRSF14,TNFRSF18,TNFRSF11A,MAP3K14,TNFSF13B,EDARADD	18/102
11_Member	Reactome Gene Sets	R-HSA-5669034	TNFs bind their physiological receptors	-7.15694	-5.16072	970,3604,7133,7293,8764,8784,10673,128178	CD70,TNFRSF9,TNFRSF1B,TNFRSF4,TNFRSF14,TNFRSF18,TNFSF13B,EDARADD	8/29
12_Summary	Reactome Gene Sets	R-HSA-1280218	Adaptive Immune System	-13.1124	-10.368	567,868,941,942,958,998,1075,1512,3383,3796,4067,4345,4790,4792,5290,5819,5879,5908,5966,6233,6478,7305,7314,7316,8651,8764,8767,9020,9021,10892,10952,11006,23352,26270,27071,27246,29126,30011,54461,54926,55819,57674,80380,84617,84790,84876,84937,127544,140739,255488,347733,324,329,409,665,840,3920,5366,7128,8878,51035,51667,55666,55829,57162,79139,119504,342897,596,6613,7185,7188,8554,8835,10399…	B2M,CBLB,CD80,CD86,CD40,CDC42,CTSC,CTSH,ICAM1,KIF2A,LYN,CD200,NFKB1,NFKBIA,PIK3CA,NECTIN2,RAC1,RAP1B,REL,RPS27A,SIAH2,TYROBP,UBB,UBC,SOCS1,TNFRSF14,RIPK2,MAP3K14,SOCS3,MALT1,SEC61B,LILRB4,UBR4,FBXO6,DAPP1,RNF115,CD274,SH3KBP1,FBXW5,UBE2R2,RNF130,RNF213,PDCD1LG2,TUBB6,TUBA1C,ORAI1,ZNRF1,RNF19B,UBE2F,RNF144B,TUBB2B,APC,BIRC2,ARRB2,BNIP3L,CASP7,LAMP2,PMAIP1,TNFAIP3,SQSTM1,UBXN1,NUB1,NPLOC4,SELENOS,P…	82/-
12_Member	Reactome Gene Sets	R-HSA-1280218	Adaptive Immune System	-13.1124	-10.368	567,868,941,942,958,998,1075,1512,3383,3796,4067,4345,4790,4792,5290,5819,5879,5908,5966,6233,6478,7305,7314,7316,8651,8764,8767,9020,9021,10892,10952,11006,23352,26270,27071,27246,29126,30011,54461,54926,55819,57674,80380,84617,84790,84876,84937,127544,140739,255488,347733	B2M,CBLB,CD80,CD86,CD40,CDC42,CTSC,CTSH,ICAM1,KIF2A,LYN,CD200,NFKB1,NFKBIA,PIK3CA,NECTIN2,RAC1,RAP1B,REL,RPS27A,SIAH2,TYROBP,UBB,UBC,SOCS1,TNFRSF14,RIPK2,MAP3K14,SOCS3,MALT1,SEC61B,LILRB4,UBR4,FBXO6,DAPP1,RNF115,CD274,SH3KBP1,FBXW5,UBE2R2,RNF130,RNF213,PDCD1LG2,TUBB6,TUBA1C,ORAI1,ZNRF1,RNF19B,UBE2F,RNF144B,TUBB2B	51/769
12_Member	GO Biological Processes	GO:0030163	protein catabolic process	-6.46841	-4.58881	324,329,409,665,840,868,1075,1512,3920,5366,6233,6478,7128,7314,7316,8878,10892,10952,23352,26270,27246,51035,51667,54461,54926,55666,55819,55829,57162,57674,79139,84937,119504,127544,255488,342897	APC,BIRC2,ARRB2,BNIP3L,CASP7,CBLB,CTSC,CTSH,LAMP2,PMAIP1,RPS27A,SIAH2,TNFAIP3,UBB,UBC,SQSTM1,MALT1,SEC61B,UBR4,FBXO6,RNF115,UBXN1,NUB1,FBXW5,UBE2R2,NPLOC4,RNF130,SELENOS,PELI1,RNF213,DERL1,ZNRF1,ANAPC16,RNF19B,RNF144B,NCCRP1	36/707
12_Member	GO Biological Processes	GO:0051603	proteolysis involved in protein catabolic process	-6.35737	-4.50226	324,329,409,1075,1512,5366,6233,6478,7128,7314,7316,8878,10892,10952,23352,26270,27246,51035,51667,54461,54926,55666,55819,55829,57162,57674,79139,84937,119504,127544,255488,342897	APC,BIRC2,ARRB2,CTSC,CTSH,PMAIP1,RPS27A,SIAH2,TNFAIP3,UBB,UBC,SQSTM1,MALT1,SEC61B,UBR4,FBXO6,RNF115,UBXN1,NUB1,FBXW5,UBE2R2,NPLOC4,RNF130,SELENOS,PELI1,RNF213,DERL1,ZNRF1,ANAPC16,RNF19B,RNF144B,NCCRP1	32/593
12_Member	GO Biological Processes	GO:0019941	modification-dependent protein catabolic process	-5.44694	-3.73595	324,329,409,6233,6478,7128,7314,7316,8878,10952,23352,26270,27246,51035,51667,54461,54926,55666,55819,55829,57162,57674,79139,84937,119504,127544,255488,342897	APC,BIRC2,ARRB2,RPS27A,SIAH2,TNFAIP3,UBB,UBC,SQSTM1,SEC61B,UBR4,FBXO6,RNF115,UBXN1,NUB1,FBXW5,UBE2R2,NPLOC4,RNF130,SELENOS,PELI1,RNF213,DERL1,ZNRF1,ANAPC16,RNF19B,RNF144B,NCCRP1	28/531
12_Member	GO Biological Processes	GO:0032446	protein modification by small protein conjugation	-5.43475	-3.72577	329,409,596,868,6233,6478,6613,7128,7185,7188,7314,7316,8554,8651,8835,9021,10399,23352,26270,27246,51667,54461,54926,55819,55827,55884,57162,57674,84937,119504,127544,140739,255488	BIRC2,ARRB2,BCL2,CBLB,RPS27A,SIAH2,SUMO2,TNFAIP3,TRAF1,TRAF5,UBB,UBC,PIAS1,SOCS1,SOCS2,SOCS3,RACK1,UBR4,FBXO6,RNF115,NUB1,FBXW5,UBE2R2,RNF130,DCAF6,WSB2,PELI1,RNF213,ZNRF1,ANAPC16,RNF19B,UBE2F,RNF144B	33/687
12_Member	GO Biological Processes	GO:0070647	protein modification by small protein conjugation or removal	-5.33506	-3.63792	329,409,596,868,3094,6233,6478,6613,7128,7185,7188,7314,7316,8554,8651,8835,9021,10399,23352,26270,27246,51667,54461,54926,55819,55827,55884,57162,57674,84937,119504,126119,127544,140739,219333,255488	BIRC2,ARRB2,BCL2,CBLB,HINT1,RPS27A,SIAH2,SUMO2,TNFAIP3,TRAF1,TRAF5,UBB,UBC,PIAS1,SOCS1,SOCS2,SOCS3,RACK1,UBR4,FBXO6,RNF115,NUB1,FBXW5,UBE2R2,RNF130,DCAF6,WSB2,PELI1,RNF213,ZNRF1,ANAPC16,JOSD2,RNF19B,UBE2F,USP12,RNF144B	36/792
12_Member	GO Biological Processes	GO:0043632	modification-dependent macromolecule catabolic process	-5.2795	-3.59295	324,329,409,6233,6478,7128,7314,7316,8878,10952,23352,26270,27246,51035,51667,54461,54926,55666,55819,55829,57162,57674,79139,84937,119504,127544,255488,342897	APC,BIRC2,ARRB2,RPS27A,SIAH2,TNFAIP3,UBB,UBC,SQSTM1,SEC61B,UBR4,FBXO6,RNF115,UBXN1,NUB1,FBXW5,UBE2R2,NPLOC4,RNF130,SELENOS,PELI1,RNF213,DERL1,ZNRF1,ANAPC16,RNF19B,RNF144B,NCCRP1	28/542
12_Member	GO Biological Processes	GO:0016567	protein ubiquitination	-5.20585	-3.53148	329,409,596,868,6233,6478,7128,7185,7188,7314,7316,8651,8835,9021,10399,23352,26270,27246,51667,54461,54926,55819,55827,55884,57162,57674,84937,119504,127544,255488	BIRC2,ARRB2,BCL2,CBLB,RPS27A,SIAH2,TNFAIP3,TRAF1,TRAF5,UBB,UBC,SOCS1,SOCS2,SOCS3,RACK1,UBR4,FBXO6,RNF115,NUB1,FBXW5,UBE2R2,RNF130,DCAF6,WSB2,PELI1,RNF213,ZNRF1,ANAPC16,RNF19B,RNF144B	30/609
12_Member	Reactome Gene Sets	R-HSA-983168	Antigen processing: Ubiquitination & Proteasome degradation	-4.26004	-2.72915	868,6233,6478,7314,7316,8651,9021,23352,26270,27246,54461,54926,55819,57674,84937,127544,140739,255488	CBLB,RPS27A,SIAH2,UBB,UBC,SOCS1,SOCS3,UBR4,FBXO6,RNF115,FBXW5,UBE2R2,RNF130,RNF213,ZNRF1,RNF19B,UBE2F,RNF144B	18/309
12_Member	GO Biological Processes	GO:0006511	ubiquitin-dependent protein catabolic process	-4.25443	-2.72552	324,329,409,6478,7128,8878,10952,23352,26270,27246,51035,51667,54461,54926,55666,55819,55829,57162,57674,79139,84937,119504,127544,255488,342897	APC,BIRC2,ARRB2,SIAH2,TNFAIP3,SQSTM1,SEC61B,UBR4,FBXO6,RNF115,UBXN1,NUB1,FBXW5,UBE2R2,NPLOC4,RNF130,SELENOS,PELI1,RNF213,DERL1,ZNRF1,ANAPC16,RNF19B,RNF144B,NCCRP1	25/521
12_Member	Reactome Gene Sets	R-HSA-983169	Class I MHC mediated antigen processing & presentation	-4.03704	-2.54366	567,868,6233,6478,7314,7316,8651,9021,10952,23352,26270,27246,54461,54926,55819,57674,84937,127544,140739,255488	B2M,CBLB,RPS27A,SIAH2,UBB,UBC,SOCS1,SOCS3,SEC61B,UBR4,FBXO6,RNF115,FBXW5,UBE2R2,RNF130,RNF213,ZNRF1,RNF19B,UBE2F,RNF144B	20/381
12_Member	Reactome Gene Sets	R-HSA-8951664	Neddylation	-3.88439	-2.40832	1026,6233,7314,7316,8835,8878,9021,26270,51667,54461,55666,55827,55884,140739,150684	CDKN1A,RPS27A,UBB,UBC,SOCS2,SQSTM1,SOCS3,FBXO6,NUB1,FBXW5,NPLOC4,DCAF6,WSB2,UBE2F,COMMD1	15/245
12_Member	GO Biological Processes	GO:0010498	proteasomal protein catabolic process	-2.32627	-1.17653	324,329,409,5366,6478,10952,26270,51035,54461,55666,55829,57162,79139,84937,119504,342897	APC,BIRC2,ARRB2,PMAIP1,SIAH2,SEC61B,FBXO6,UBXN1,FBXW5,NPLOC4,SELENOS,PELI1,DERL1,ZNRF1,ANAPC16,NCCRP1	16/384
12_Member	GO Biological Processes	GO:0043161	proteasome-mediated ubiquitin-dependent protein catabolic process	-2.324	-1.17454	324,329,409,6478,10952,26270,51035,54461,55666,55829,57162,79139,84937,119504,342897	APC,BIRC2,ARRB2,SIAH2,SEC61B,FBXO6,UBXN1,FBXW5,NPLOC4,SELENOS,PELI1,DERL1,ZNRF1,ANAPC16,NCCRP1	15/350
13_Summary	GO Biological Processes	GO:0002819	regulation of adaptive immune response	-12.9721	-10.2489	567,913,941,958,3142,3554,3566,3572,3575,3659,5819,6363,7037,7128,7133,8764,8767,10459,10673,10892,11006,29126,56940,64092,121260,259307,409,942,3383,3662,4067,5199,6223,7293,7305,8013,8482,8832,9516,26060	B2M,CD1E,CD80,CD40,HLX,IL1R1,IL4R,IL6ST,IL7R,IRF1,NECTIN2,CCL19,TFRC,TNFAIP3,TNFRSF1B,TNFRSF14,RIPK2,MAD2L2,TNFSF13B,MALT1,LILRB4,CD274,DUSP22,SAMSN1,SLC15A4,IL4I1,ARRB2,CD86,ICAM1,IRF4,LYN,CFP,RPS19,TNFRSF4,TYROBP,NR4A3,SEMA7A,CD84,LITAF,APPL1	40/-
13_Member	GO Biological Processes	GO:0002819	regulation of adaptive immune response	-12.9721	-10.2489	567,913,941,958,3142,3554,3566,3572,3575,3659,5819,6363,7037,7128,7133,8764,8767,10459,10673,10892,11006,29126,56940,64092,121260,259307	B2M,CD1E,CD80,CD40,HLX,IL1R1,IL4R,IL6ST,IL7R,IRF1,NECTIN2,CCL19,TFRC,TNFAIP3,TNFRSF1B,TNFRSF14,RIPK2,MAD2L2,TNFSF13B,MALT1,LILRB4,CD274,DUSP22,SAMSN1,SLC15A4,IL4I1	26/208
13_Member	GO Biological Processes	GO:0002697	regulation of immune effector process	-12.1497	-9.51924	409,567,913,941,942,958,3142,3383,3554,3566,3575,3662,4067,5199,5819,6223,6363,7037,7133,7293,7305,8013,8482,8764,8767,8832,9516,10459,10892,11006,26060,56940,121260,259307	ARRB2,B2M,CD1E,CD80,CD86,CD40,HLX,ICAM1,IL1R1,IL4R,IL7R,IRF4,LYN,CFP,NECTIN2,RPS19,CCL19,TFRC,TNFRSF1B,TNFRSF4,TYROBP,NR4A3,SEMA7A,TNFRSF14,RIPK2,CD84,LITAF,MAD2L2,MALT1,LILRB4,APPL1,DUSP22,SLC15A4,IL4I1	34/389
13_Member	GO Biological Processes	GO:0002822	regulation of adaptive immune response based on somatic recombination of immune receptors built from immunoglobulin superfamily domains	-10.2746	-7.88715	567,913,941,958,3142,3554,3566,3575,5819,6363,7037,7128,7133,8767,10459,10673,10892,11006,29126,56940,121260,259307	B2M,CD1E,CD80,CD40,HLX,IL1R1,IL4R,IL7R,NECTIN2,CCL19,TFRC,TNFAIP3,TNFRSF1B,RIPK2,MAD2L2,TNFSF13B,MALT1,LILRB4,CD274,DUSP22,SLC15A4,IL4I1	22/193
13_Member	GO Biological Processes	GO:0002699	positive regulation of immune effector process	-8.20399	-6.06703	567,913,941,942,958,3142,3554,3566,4067,5199,5819,6223,6363,7037,7293,7305,8013,8482,8764,8767,8832,10459,10892	B2M,CD1E,CD80,CD86,CD40,HLX,IL1R1,IL4R,LYN,CFP,NECTIN2,RPS19,CCL19,TFRC,TNFRSF4,TYROBP,NR4A3,SEMA7A,TNFRSF14,RIPK2,CD84,MAD2L2,MALT1	23/270
13_Member	GO Biological Processes	GO:0002703	regulation of leukocyte mediated immunity	-7.4705	-5.43366	409,567,913,941,958,3383,3554,3566,3575,4067,5819,7037,7133,7305,8832,10459,10892,11006,56940,121260,259307	ARRB2,B2M,CD1E,CD80,CD40,ICAM1,IL1R1,IL4R,IL7R,LYN,NECTIN2,TFRC,TNFRSF1B,TYROBP,CD84,MAD2L2,MALT1,LILRB4,DUSP22,SLC15A4,IL4I1	21/249
13_Member	GO Biological Processes	GO:0002700	regulation of production of molecular mediator of immune response	-6.49864	-4.61005	567,942,958,3554,3566,7037,7133,7293,8013,8482,8764,8767,9516,10459,10892,11006,121260	B2M,CD86,CD40,IL1R1,IL4R,TFRC,TNFRSF1B,TNFRSF4,NR4A3,SEMA7A,TNFRSF14,RIPK2,LITAF,MAD2L2,MALT1,LILRB4,SLC15A4	17/191
13_Member	GO Biological Processes	GO:0002706	regulation of lymphocyte mediated immunity	-5.89384	-4.11089	409,567,913,941,958,3554,3575,5819,7037,7133,10459,10892,11006,56940,121260,259307	ARRB2,B2M,CD1E,CD80,CD40,IL1R1,IL7R,NECTIN2,TFRC,TNFRSF1B,MAD2L2,MALT1,LILRB4,DUSP22,SLC15A4,IL4I1	16/188
13_Member	GO Biological Processes	GO:0002702	positive regulation of production of molecular mediator of immune response	-5.45678	-3.74479	567,942,958,3554,3566,7037,7293,8013,8482,8764,8767,10459,10892	B2M,CD86,CD40,IL1R1,IL4R,TFRC,TNFRSF4,NR4A3,SEMA7A,TNFRSF14,RIPK2,MAD2L2,MALT1	13/136
13_Member	GO Biological Processes	GO:0002709	regulation of T cell mediated immunity	-5.33912	-3.64093	567,913,941,3554,3575,5819,7133,10892,11006,56940,259307	B2M,CD1E,CD80,IL1R1,IL7R,NECTIN2,TNFRSF1B,MALT1,LILRB4,DUSP22,IL4I1	11/99
13_Member	GO Biological Processes	GO:0002821	positive regulation of adaptive immune response	-4.9278	-3.28634	567,913,958,3554,3572,5819,7037,8767,10459,10673,10892,29126	B2M,CD1E,CD40,IL1R1,IL6ST,NECTIN2,TFRC,RIPK2,MAD2L2,TNFSF13B,MALT1,CD274	12/130
13_Member	GO Biological Processes	GO:0002824	positive regulation of adaptive immune response based on somatic recombination of immune receptors built from immunoglobulin superfamily domains	-4.40547	-2.84929	567,913,958,3554,5819,7037,8767,10459,10673,10892,29126	B2M,CD1E,CD40,IL1R1,NECTIN2,TFRC,RIPK2,MAD2L2,TNFSF13B,MALT1,CD274	11/124
13_Member	GO Biological Processes	GO:0002718	regulation of cytokine production involved in immune response	-3.83039	-2.36071	567,3554,7133,8013,8482,8764,8767,9516,10892,11006	B2M,IL1R1,TNFRSF1B,NR4A3,SEMA7A,TNFRSF14,RIPK2,LITAF,MALT1,LILRB4	10/120
13_Member	GO Biological Processes	GO:0002724	regulation of T cell cytokine production	-3.04822	-1.74354	567,3554,7133,10892,11006	B2M,IL1R1,TNFRSF1B,MALT1,LILRB4	5/38
13_Member	GO Biological Processes	GO:0002720	positive regulation of cytokine production involved in immune response	-2.93436	-1.65608	567,3554,8013,8482,8764,8767,10892	B2M,IL1R1,NR4A3,SEMA7A,TNFRSF14,RIPK2,MALT1	7/81
13_Member	GO Biological Processes	GO:0002705	positive regulation of leukocyte mediated immunity	-2.47475	-1.29144	567,913,958,3554,5819,7037,7305,10459,10892	B2M,CD1E,CD40,IL1R1,NECTIN2,TFRC,TYROBP,MAD2L2,MALT1	9/151
13_Member	GO Biological Processes	GO:0002708	positive regulation of lymphocyte mediated immunity	-2.35934	-1.2046	567,913,958,3554,5819,7037,10459,10892	B2M,CD1E,CD40,IL1R1,NECTIN2,TFRC,MAD2L2,MALT1	8/129
14_Summary	GO Biological Processes	GO:0030335	positive regulation of cell migration	-12.8597	-10.1498	101,306,324,596,958,998,1236,1512,2185,3315,3383,3554,3642,4067,5216,5879,6363,6648,6776,6789,7074,7422,7852,8013,8482,8717,8764,8784,8828,9181,9448,9693,10399,22902,23075,27086,29126,54434,57580,65125,81029,152007,158747,378938,694,3716,4814,8038,1647,7128,10553,26051,83605,23499	ADAM8,ANXA3,APC,BCL2,CD40,CDC42,CCR7,CTSH,PTK2B,HSPB1,ICAM1,IL1R1,INSM1,LYN,PFN1,RAC1,CCL19,SOD2,STAT5A,STK4,TIAM1,VEGFA,CXCR4,NR4A3,SEMA7A,TRADD,TNFRSF14,TNFRSF18,NRP2,ARHGEF2,MAP4K4,RAPGEF2,RACK1,RUFY3,SWAP70,FOXP1,CD274,SSH1,PREX1,WNK1,WNT5B,GLIPR2,MOSPD2,MALAT1,BTG1,JAK1,NINJ1,ADAM12,GADD45A,TNFAIP3,HTATIP2,PPP1R16B,CCM2,MACF1	54/-
14_Member	GO Biological Processes	GO:0030335	positive regulation of cell migration	-12.8597	-10.1498	101,306,324,596,958,998,1236,1512,2185,3315,3383,3554,3642,4067,5216,5879,6363,6648,6776,6789,7074,7422,7852,8013,8482,8717,8764,8784,8828,9181,9448,9693,10399,22902,23075,27086,29126,54434,57580,65125,81029,152007,158747	ADAM8,ANXA3,APC,BCL2,CD40,CDC42,CCR7,CTSH,PTK2B,HSPB1,ICAM1,IL1R1,INSM1,LYN,PFN1,RAC1,CCL19,SOD2,STAT5A,STK4,TIAM1,VEGFA,CXCR4,NR4A3,SEMA7A,TRADD,TNFRSF14,TNFRSF18,NRP2,ARHGEF2,MAP4K4,RAPGEF2,RACK1,RUFY3,SWAP70,FOXP1,CD274,SSH1,PREX1,WNK1,WNT5B,GLIPR2,MOSPD2	43/575
14_Member	GO Biological Processes	GO:2000147	positive regulation of cell motility	-12.8528	-10.1498	101,306,324,596,958,998,1236,1512,2185,3315,3383,3554,3642,4067,5216,5879,6363,6648,6776,6789,7074,7422,7852,8013,8482,8717,8764,8784,8828,9181,9448,9693,10399,22902,23075,27086,29126,54434,57580,65125,81029,152007,158747,378938	ADAM8,ANXA3,APC,BCL2,CD40,CDC42,CCR7,CTSH,PTK2B,HSPB1,ICAM1,IL1R1,INSM1,LYN,PFN1,RAC1,CCL19,SOD2,STAT5A,STK4,TIAM1,VEGFA,CXCR4,NR4A3,SEMA7A,TRADD,TNFRSF14,TNFRSF18,NRP2,ARHGEF2,MAP4K4,RAPGEF2,RACK1,RUFY3,SWAP70,FOXP1,CD274,SSH1,PREX1,WNK1,WNT5B,GLIPR2,MOSPD2,MALAT1	44/600
14_Member	GO Biological Processes	GO:0040017	positive regulation of locomotion	-12.5078	-9.84258	101,306,324,596,958,998,1236,1512,2185,3315,3383,3554,3642,4067,5216,5879,6363,6648,6776,6789,7074,7422,7852,8013,8482,8717,8764,8784,8828,9181,9448,9693,10399,22902,23075,27086,29126,54434,57580,65125,81029,152007,158747,378938	ADAM8,ANXA3,APC,BCL2,CD40,CDC42,CCR7,CTSH,PTK2B,HSPB1,ICAM1,IL1R1,INSM1,LYN,PFN1,RAC1,CCL19,SOD2,STAT5A,STK4,TIAM1,VEGFA,CXCR4,NR4A3,SEMA7A,TRADD,TNFRSF14,TNFRSF18,NRP2,ARHGEF2,MAP4K4,RAPGEF2,RACK1,RUFY3,SWAP70,FOXP1,CD274,SSH1,PREX1,WNK1,WNT5B,GLIPR2,MOSPD2,MALAT1	44/614
14_Member	GO Biological Processes	GO:0010634	positive regulation of epithelial cell migration	-4.2546	-2.72552	306,958,1512,2185,3315,5216,5879,6776,7422,8828,9448,27086,152007	ANXA3,CD40,CTSH,PTK2B,HSPB1,PFN1,RAC1,STAT5A,VEGFA,NRP2,MAP4K4,FOXP1,GLIPR2	13/176
14_Member	GO Biological Processes	GO:0045766	positive regulation of angiogenesis	-3.44772	-2.04966	306,694,958,1512,2185,3315,3716,4814,7422,7852,8038,65125	ANXA3,BTG1,CD40,CTSH,PTK2B,HSPB1,JAK1,NINJ1,VEGFA,CXCR4,ADAM12,WNK1	12/185
14_Member	GO Biological Processes	GO:1904018	positive regulation of vasculature development	-3.44772	-2.04966	306,694,958,1512,2185,3315,3716,4814,7422,7852,8038,65125	ANXA3,BTG1,CD40,CTSH,PTK2B,HSPB1,JAK1,NINJ1,VEGFA,CXCR4,ADAM12,WNK1	12/185
14_Member	GO Biological Processes	GO:0045765	regulation of angiogenesis	-3.15277	-1.81787	306,694,958,1512,1647,2185,3315,3716,4814,7128,7422,7852,8038,10553,26051,65125,83605	ANXA3,BTG1,CD40,CTSH,GADD45A,PTK2B,HSPB1,JAK1,NINJ1,TNFAIP3,VEGFA,CXCR4,ADAM12,HTATIP2,PPP1R16B,WNK1,CCM2	17/349
14_Member	GO Biological Processes	GO:1901342	regulation of vasculature development	-3.08463	-1.76429	306,694,958,1512,1647,2185,3315,3716,4814,7128,7422,7852,8038,10553,26051,65125,83605	ANXA3,BTG1,CD40,CTSH,GADD45A,PTK2B,HSPB1,JAK1,NINJ1,TNFAIP3,VEGFA,CXCR4,ADAM12,HTATIP2,PPP1R16B,WNK1,CCM2	17/354
14_Member	GO Biological Processes	GO:0010632	regulation of epithelial cell migration	-3.03389	-1.7305	306,958,1512,1647,2185,3315,5216,5879,6776,7422,8828,9448,23499,27086,152007	ANXA3,CD40,CTSH,GADD45A,PTK2B,HSPB1,PFN1,RAC1,STAT5A,VEGFA,NRP2,MAP4K4,MACF1,FOXP1,GLIPR2	15/295
14_Member	GO Biological Processes	GO:0010595	positive regulation of endothelial cell migration	-2.91918	-1.64533	306,958,2185,3315,5879,6776,7422,8828,27086	ANXA3,CD40,PTK2B,HSPB1,RAC1,STAT5A,VEGFA,NRP2,FOXP1	9/130
15_Summary	GO Biological Processes	GO:0002683	negative regulation of immune system process	-12.4135	-9.76265	409,868,941,942,2633,3142,3559,3566,3575,3659,3662,4067,4345,6223,6397,7107,7128,7305,8530,8651,8764,8832,10221,10906,11006,23240,26060,28959,29126,54625,55365,55666,55829,56940,57162,64092,79651,80380,84243,259307,7422,10459,23075,65125,9448,10154	ARRB2,CBLB,CD80,CD86,GBP1,HLX,IL2RA,IL4R,IL7R,IRF1,IRF4,LYN,CD200,RPS19,SEC14L1,GPR137B,TNFAIP3,TYROBP,CST7,SOCS1,TNFRSF14,CD84,TRIB1,TRAFD1,LILRB4,TMEM131L,APPL1,TMEM176B,CD274,PARP14,TMEM176A,NPLOC4,SELENOS,DUSP22,PELI1,SAMSN1,RHBDF2,PDCD1LG2,ZDHHC18,IL4I1,VEGFA,MAD2L2,SWAP70,WNK1,MAP4K4,PLXNC1	46/-
15_Member	GO Biological Processes	GO:0002683	negative regulation of immune system process	-12.4135	-9.76265	409,868,941,942,2633,3142,3559,3566,3575,3659,3662,4067,4345,6223,6397,7107,7128,7305,8530,8651,8764,8832,10221,10906,11006,23240,26060,28959,29126,54625,55365,55666,55829,56940,57162,64092,79651,80380,84243,259307	ARRB2,CBLB,CD80,CD86,GBP1,HLX,IL2RA,IL4R,IL7R,IRF1,IRF4,LYN,CD200,RPS19,SEC14L1,GPR137B,TNFAIP3,TYROBP,CST7,SOCS1,TNFRSF14,CD84,TRIB1,TRAFD1,LILRB4,TMEM131L,APPL1,TMEM176B,CD274,PARP14,TMEM176A,NPLOC4,SELENOS,DUSP22,PELI1,SAMSN1,RHBDF2,PDCD1LG2,ZDHHC18,IL4I1	40/519
15_Member	GO Biological Processes	GO:0002695	negative regulation of leukocyte activation	-10.7026	-8.25372	868,941,942,3142,3559,3566,3659,4067,4345,7128,7305,8530,8651,8764,8832,11006,23240,29126,56940,57162,64092,80380,259307	CBLB,CD80,CD86,HLX,IL2RA,IL4R,IRF1,LYN,CD200,TNFAIP3,TYROBP,CST7,SOCS1,TNFRSF14,CD84,LILRB4,TMEM131L,CD274,DUSP22,PELI1,SAMSN1,PDCD1LG2,IL4I1	23/202
15_Member	GO Biological Processes	GO:0050866	negative regulation of cell activation	-9.82823	-7.49036	868,941,942,3142,3559,3566,3659,4067,4345,7128,7305,8530,8651,8764,8832,11006,23240,29126,56940,57162,64092,80380,259307	CBLB,CD80,CD86,HLX,IL2RA,IL4R,IRF1,LYN,CD200,TNFAIP3,TYROBP,CST7,SOCS1,TNFRSF14,CD84,LILRB4,TMEM131L,CD274,DUSP22,PELI1,SAMSN1,PDCD1LG2,IL4I1	23/223
15_Member	GO Biological Processes	GO:0051250	negative regulation of lymphocyte activation	-9.69197	-7.37081	868,941,942,3142,3559,3566,3659,4067,7128,7305,8651,8764,11006,23240,29126,56940,57162,64092,80380,259307	CBLB,CD80,CD86,HLX,IL2RA,IL4R,IRF1,LYN,TNFAIP3,TYROBP,SOCS1,TNFRSF14,LILRB4,TMEM131L,CD274,DUSP22,PELI1,SAMSN1,PDCD1LG2,IL4I1	20/169
15_Member	GO Biological Processes	GO:0022408	negative regulation of cell-cell adhesion	-8.2108	-6.07115	868,941,942,3142,3559,3566,3659,7422,8651,8764,10459,11006,23075,23240,29126,56940,57162,65125,80380,259307	CBLB,CD80,CD86,HLX,IL2RA,IL4R,IRF1,VEGFA,SOCS1,TNFRSF14,MAD2L2,LILRB4,SWAP70,TMEM131L,CD274,DUSP22,PELI1,WNK1,PDCD1LG2,IL4I1	20/205
15_Member	GO Biological Processes	GO:0070664	negative regulation of leukocyte proliferation	-8.1531	-6.02674	868,941,942,3559,4067,7128,7305,8764,11006,23240,29126,57162,80380,259307	CBLB,CD80,CD86,IL2RA,LYN,TNFAIP3,TYROBP,TNFRSF14,LILRB4,TMEM131L,CD274,PELI1,PDCD1LG2,IL4I1	14/96
15_Member	GO Biological Processes	GO:0050868	negative regulation of T cell activation	-7.98468	-5.88863	868,941,942,3142,3559,3566,3659,8651,8764,11006,23240,29126,56940,57162,80380,259307	CBLB,CD80,CD86,HLX,IL2RA,IL4R,IRF1,SOCS1,TNFRSF14,LILRB4,TMEM131L,CD274,DUSP22,PELI1,PDCD1LG2,IL4I1	16/133
15_Member	GO Biological Processes	GO:1903038	negative regulation of leukocyte cell-cell adhesion	-7.95915	-5.86795	868,941,942,3142,3559,3566,3659,8651,8764,11006,23240,29126,56940,57162,65125,80380,259307	CBLB,CD80,CD86,HLX,IL2RA,IL4R,IRF1,SOCS1,TNFRSF14,LILRB4,TMEM131L,CD274,DUSP22,PELI1,WNK1,PDCD1LG2,IL4I1	17/152
15_Member	GO Biological Processes	GO:0050672	negative regulation of lymphocyte proliferation	-7.68439	-5.61895	868,941,942,3559,4067,7305,8764,11006,23240,29126,57162,80380,259307	CBLB,CD80,CD86,IL2RA,LYN,TYROBP,TNFRSF14,LILRB4,TMEM131L,CD274,PELI1,PDCD1LG2,IL4I1	13/88
15_Member	GO Biological Processes	GO:0032945	negative regulation of mononuclear cell proliferation	-7.62369	-5.56502	868,941,942,3559,4067,7305,8764,11006,23240,29126,57162,80380,259307	CBLB,CD80,CD86,IL2RA,LYN,TYROBP,TNFRSF14,LILRB4,TMEM131L,CD274,PELI1,PDCD1LG2,IL4I1	13/89
15_Member	GO Biological Processes	GO:0050777	negative regulation of immune response	-7.47052	-5.43366	409,941,3142,3566,3575,4067,6223,7128,8764,8832,10906,11006,54625,55829,56940,64092,79651,84243,259307	ARRB2,CD80,HLX,IL4R,IL7R,LYN,RPS19,TNFAIP3,TNFRSF14,CD84,TRAFD1,LILRB4,PARP14,SELENOS,DUSP22,SAMSN1,RHBDF2,ZDHHC18,IL4I1	19/205
15_Member	GO Biological Processes	GO:0007162	negative regulation of cell adhesion	-7.03913	-5.06002	868,941,942,2633,3142,3559,3566,3659,7422,8651,8764,9448,10154,10459,11006,23075,23240,29126,56940,57162,65125,80380,259307	CBLB,CD80,CD86,GBP1,HLX,IL2RA,IL4R,IRF1,VEGFA,SOCS1,TNFRSF14,MAP4K4,PLXNC1,MAD2L2,LILRB4,SWAP70,TMEM131L,CD274,DUSP22,PELI1,WNK1,PDCD1LG2,IL4I1	23/312
15_Member	GO Biological Processes	GO:0042130	negative regulation of T cell proliferation	-6.7491	-4.834	868,941,942,3559,8764,11006,23240,29126,57162,80380,259307	CBLB,CD80,CD86,IL2RA,TNFRSF14,LILRB4,TMEM131L,CD274,PELI1,PDCD1LG2,IL4I1	11/72
15_Member	GO Biological Processes	GO:0002820	negative regulation of adaptive immune response	-4.40917	-2.85157	941,3566,3575,8764,11006,56940,64092,259307	CD80,IL4R,IL7R,TNFRSF14,LILRB4,DUSP22,SAMSN1,IL4I1	8/64
15_Member	GO Biological Processes	GO:0002698	negative regulation of immune effector process	-4.37321	-2.82021	409,941,3142,3566,3575,6223,8832,11006,26060,56940,259307	ARRB2,CD80,HLX,IL4R,IL7R,RPS19,CD84,LILRB4,APPL1,DUSP22,IL4I1	11/125
15_Member	GO Biological Processes	GO:0002710	negative regulation of T cell mediated immunity	-3.61027	-2.17655	941,3575,11006,56940,259307	CD80,IL7R,LILRB4,DUSP22,IL4I1	5/29
15_Member	GO Biological Processes	GO:0002704	negative regulation of leukocyte mediated immunity	-3.35385	-1.97726	409,941,3575,8832,11006,56940,259307	ARRB2,CD80,IL7R,CD84,LILRB4,DUSP22,IL4I1	7/69
15_Member	GO Biological Processes	GO:0002707	negative regulation of lymphocyte mediated immunity	-2.99174	-1.69989	409,941,3575,11006,56940,259307	ARRB2,CD80,IL7R,LILRB4,DUSP22,IL4I1	6/58
15_Member	GO Biological Processes	GO:0002823	negative regulation of adaptive immune response based on somatic recombination of immune receptors built from immunoglobulin superfamily domains	-2.95242	-1.66741	941,3566,3575,11006,56940,259307	CD80,IL4R,IL7R,LILRB4,DUSP22,IL4I1	6/59
16_Summary	KEGG Pathway	hsa04210	Apoptosis	-12.4102	-9.76265	329,330,468,596,597,840,1075,1439,1512,1647,4790,4792,5290,5366,5604,7185,8717,8837,9020,10018,84790,3383,3600,3659,7128,7133,7188,9021,4214,4791,5879,5966,7295,10010,868,958,6776,665,3662,8878,9448,10399,3554,8682,5971,8767,55870,10892,894,942,1026,1655,2120,2308,4297,8013,55589,998	BIRC2,BIRC3,ATF4,BCL2,BCL2A1,CASP7,CTSC,CSF2RB,CTSH,GADD45A,NFKB1,NFKBIA,PIK3CA,PMAIP1,MAP2K1,TRAF1,TRADD,CFLAR,MAP3K14,BCL2L11,TUBA1C,ICAM1,IL15,IRF1,TNFAIP3,TNFRSF1B,TRAF5,SOCS3,MAP3K1,NFKB2,RAC1,REL,TXN,TANK,CBLB,CD40,STAT5A,BNIP3L,IRF4,SQSTM1,MAP4K4,RACK1,IL1R1,PEA15,RELB,RIPK2,ASH1L,MALT1,CCND2,CD86,CDKN1A,DDX5,ETV6,FOXO1,KMT2A,NR4A3,BMP2K,CDC42	58/-
16_Member	KEGG Pathway	hsa04210	Apoptosis	-12.4102	-9.76265	329,330,468,596,597,840,1075,1439,1512,1647,4790,4792,5290,5366,5604,7185,8717,8837,9020,10018,84790	BIRC2,BIRC3,ATF4,BCL2,BCL2A1,CASP7,CTSC,CSF2RB,CTSH,GADD45A,NFKB1,NFKBIA,PIK3CA,PMAIP1,MAP2K1,TRAF1,TRADD,CFLAR,MAP3K14,BCL2L11,TUBA1C	21/136
16_Member	KEGG Pathway	hsa04668	TNF signaling pathway	-11.9004	-9.30979	329,330,468,840,3383,3600,3659,4790,4792,5290,5604,7128,7133,7185,7188,8717,8837,9020,9021	BIRC2,BIRC3,ATF4,CASP7,ICAM1,IL15,IRF1,NFKB1,NFKBIA,PIK3CA,MAP2K1,TNFAIP3,TNFRSF1B,TRAF1,TRAF5,TRADD,CFLAR,MAP3K14,SOCS3	19/114
16_Member	WikiPathways	WP231	TNF-alpha signaling pathway	-11.468	-8.95402	329,330,840,4214,4790,4791,4792,5879,5966,7128,7133,7185,7295,8717,8837,9020,10010	BIRC2,BIRC3,CASP7,MAP3K1,NFKB1,NFKB2,NFKBIA,RAC1,REL,TNFAIP3,TNFRSF1B,TRAF1,TXN,TRADD,CFLAR,MAP3K14,TANK	17/92
16_Member	Canonical Pathways	M45	PID CD40 PATHWAY	-10.9812	-8.49804	329,330,868,958,4214,4790,4792,6776,7128,7185,9020	BIRC2,BIRC3,CBLB,CD40,MAP3K1,NFKB1,NFKBIA,STAT5A,TNFAIP3,TRAF1,MAP3K14	11/31
16_Member	WikiPathways	WP254	Apoptosis	-10.7186	-8.2642	329,330,596,665,840,3659,3662,4214,4790,4792,5366,7133,7185,8717,8837,10018	BIRC2,BIRC3,BCL2,BNIP3L,CASP7,IRF1,IRF4,MAP3K1,NFKB1,NFKBIA,PMAIP1,TNFRSF1B,TRAF1,TRADD,CFLAR,BCL2L11	16/88
16_Member	Canonical Pathways	M128	PID TNF PATHWAY	-10.139	-7.75632	329,330,4214,4790,7128,7133,7185,7295,8717,8878,9448,10399	BIRC2,BIRC3,MAP3K1,NFKB1,TNFAIP3,TNFRSF1B,TRAF1,TXN,TRADD,SQSTM1,MAP4K4,RACK1	12/46
16_Member	WikiPathways	WP1772	Apoptosis modulation and signaling	-9.38926	-7.09587	329,330,596,597,840,3554,4790,4792,5366,7133,8682,8717,8837,9020,10018	BIRC2,BIRC3,BCL2,BCL2A1,CASP7,IL1R1,NFKB1,NFKBIA,PMAIP1,TNFRSF1B,PEA15,TRADD,CFLAR,MAP3K14,BCL2L11	15/92
16_Member	WikiPathways	WP2036	TNF-related weak inducer of apoptosis (TWEAK) signaling pathway	-9.36356	-7.07779	329,330,840,4790,4791,4792,5879,5971,7185,7188,9020	BIRC2,BIRC3,CASP7,NFKB1,NFKB2,NFKBIA,RAC1,RELB,TRAF1,TRAF5,MAP3K14	11/42
16_Member	Canonical Pathways	M197	PID HIV NEF PATHWAY	-7.68797	-5.62025	330,596,840,4790,4792,7185,8717,8837,9020	BIRC3,BCL2,CASP7,NFKB1,NFKBIA,TRAF1,TRADD,CFLAR,MAP3K14	9/35
16_Member	GO Biological Processes	GO:0007249	canonical NF-kappaB signal transduction	-7.01268	-5.04278	329,330,4790,4791,4792,5966,5971,8767,9020,10010,55870	BIRC2,BIRC3,NFKB1,NFKB2,NFKBIA,REL,RELB,RIPK2,MAP3K14,TANK,ASH1L	11/68
16_Member	GO Biological Processes	GO:0038061	non-canonical NF-kappaB signal transduction	-6.49475	-4.60918	329,330,4790,4791,4792,5966,5971,9020,10892	BIRC2,BIRC3,NFKB1,NFKB2,NFKBIA,REL,RELB,MAP3K14,MALT1	9/47
16_Member	KEGG Pathway	hsa05202	Transcriptional misregulation in cancer	-6.43424	-4.56053	329,330,597,894,942,958,1026,1647,1655,2120,2308,4297,4790,5966,7185,8013,55589	BIRC2,BIRC3,BCL2A1,CCND2,CD86,CD40,CDKN1A,GADD45A,DDX5,ETV6,FOXO1,KMT2A,NFKB1,REL,TRAF1,NR4A3,BMP2K	17/193
16_Member	WikiPathways	WP3941	Oxidative damage response	-5.98735	-4.19111	596,998,1026,1647,4214,4790,7133,7185	BCL2,CDC42,CDKN1A,GADD45A,MAP3K1,NFKB1,TNFRSF1B,TRAF1	8/40
16_Member	WikiPathways	WP262	Ebstein-Barr virus LMP1 signaling	-5.33904	-3.64093	4790,4791,4792,7185,8717,9020	NFKB1,NFKB2,NFKBIA,TRAF1,TRADD,MAP3K14	6/23
16_Member	KEGG Pathway	hsa05222	Small cell lung cancer	-4.82177	-3.19546	329,330,596,1026,1647,4790,4792,5290,7185,7188	BIRC2,BIRC3,BCL2,CDKN1A,GADD45A,NFKB1,NFKBIA,PIK3CA,TRAF1,TRAF5	10/92
16_Member	WikiPathways	WP4658	Small cell lung cancer	-4.65827	-3.05609	329,330,596,1026,1647,4790,4792,5290,7185,7188	BIRC2,BIRC3,BCL2,CDKN1A,GADD45A,NFKB1,NFKBIA,PIK3CA,TRAF1,TRAF5	10/96
17_Summary	Reactome Gene Sets	R-HSA-73887	Death Receptor Signaling	-12.2619	-9.62297	329,330,4790,4792,5879,6233,7074,7128,7185,7314,7316,8717,8767,8837,8878,9181,10018,10133,10399,11214,57580,84888,9267,9448,10260,23075,23362,26053,27334,54509,56882,56990,58504,79658	BIRC2,BIRC3,NFKB1,NFKBIA,RAC1,RPS27A,TIAM1,TNFAIP3,TRAF1,UBB,UBC,TRADD,RIPK2,CFLAR,SQSTM1,ARHGEF2,BCL2L11,OPTN,RACK1,AKAP13,PREX1,SPPL2A,CYTH1,MAP4K4,DENND4A,SWAP70,PSD3,AUTS2,P2RY10,RHOF,CDC42SE1,CDC42SE2,ARHGAP22,ARHGAP10	34/-
17_Member	Reactome Gene Sets	R-HSA-73887	Death Receptor Signaling	-12.2619	-9.62297	329,330,4790,4792,5879,6233,7074,7128,7185,7314,7316,8717,8767,8837,8878,9181,10018,10133,10399,11214,57580,84888	BIRC2,BIRC3,NFKB1,NFKBIA,RAC1,RPS27A,TIAM1,TNFAIP3,TRAF1,UBB,UBC,TRADD,RIPK2,CFLAR,SQSTM1,ARHGEF2,BCL2L11,OPTN,RACK1,AKAP13,PREX1,SPPL2A	22/154
17_Member	Reactome Gene Sets	R-HSA-193704	p75 NTR receptor-mediated signalling	-7.16625	-5.16613	4790,4792,5879,6233,7074,7314,7316,8767,8878,9181,10018,11214,57580	NFKB1,NFKBIA,RAC1,RPS27A,TIAM1,UBB,UBC,RIPK2,SQSTM1,ARHGEF2,BCL2L11,AKAP13,PREX1	13/97
17_Member	Reactome Gene Sets	R-HSA-204998	Cell death signalling via NRAGE, NRIF and NADE	-5.57645	-3.84382	5879,6233,7074,7314,7316,8878,9181,10018,11214,57580	RAC1,RPS27A,TIAM1,UBB,UBC,SQSTM1,ARHGEF2,BCL2L11,AKAP13,PREX1	10/76
17_Member	GO Biological Processes	GO:0051056	regulation of small GTPase mediated signal transduction	-4.52202	-2.94345	5879,7074,8878,9181,9267,9448,10260,11214,23075,23362,26053,27334,54509,56882,56990,57580,58504,79658	RAC1,TIAM1,SQSTM1,ARHGEF2,CYTH1,MAP4K4,DENND4A,AKAP13,SWAP70,PSD3,AUTS2,P2RY10,RHOF,CDC42SE1,CDC42SE2,PREX1,ARHGAP22,ARHGAP10	18/295
17_Member	GO Biological Processes	GO:0046578	regulation of Ras protein signal transduction	-3.49064	-2.08319	5879,8878,9181,9267,9448,10260,11214,23362,26053,27334,56882,56990	RAC1,SQSTM1,ARHGEF2,CYTH1,MAP4K4,DENND4A,AKAP13,PSD3,AUTS2,P2RY10,CDC42SE1,CDC42SE2	12/183
17_Member	Reactome Gene Sets	R-HSA-193648	NRAGE signals death through JNK	-2.95242	-1.66741	5879,7074,9181,10018,11214,57580	RAC1,TIAM1,ARHGEF2,BCL2L11,AKAP13,PREX1	6/59
17_Member	GO Biological Processes	GO:0035023	regulation of Rho protein signal transduction	-2.20261	-1.07729	5879,9181,11214,27334,56882,56990	RAC1,ARHGEF2,AKAP13,P2RY10,CDC42SE1,CDC42SE2	6/83
17_Member	GO Biological Processes	GO:0046579	positive regulation of Ras protein signal transduction	-2.19741	-1.07366	5879,9448,11214,26053,27334	RAC1,MAP4K4,AKAP13,AUTS2,P2RY10	5/59
17_Member	Canonical Pathways	M241	PID RAC1 REG PATHWAY	-2.17361	-1.05115	5879,7074,9181,57580	RAC1,TIAM1,ARHGEF2,PREX1	4/38
18_Summary	GO Biological Processes	GO:0031400	negative regulation of protein modification process	-12.0676	-9.44537	324,409,868,1026,1622,1647,3315,3642,4067,4869,5770,7128,8651,8878,9021,9425,9683,10221,10399,10459,10776,11006,11315,23075,26051,51035,51422,54625,56940,64092,65125,79705,84919,116496,140885,200734,341,9711,23141,567,960,1054,1193,1475,4345,4790,4792,6478,7293,7422,8530,8553,9044,10049,27074,51773,64771,114769,147138,150684	APC,ARRB2,CBLB,CDKN1A,DBI,GADD45A,HSPB1,INSM1,LYN,NPM1,PTPN1,TNFAIP3,SOCS1,SQSTM1,SOCS3,CDYL,N4BP1,TRIB1,RACK1,MAD2L2,ARPP19,LILRB4,PARK7,SWAP70,PPP1R16B,UBXN1,PRKAG2,PARP14,DUSP22,SAMSN1,WNK1,LRRK1,PPP1R15B,NIBAN1,SIRPA,SPRED2,APOC1,RUBCN,ANKLE2,B2M,CD44,CEBPG,CLIC2,CSTA,CD200,NFKB1,NFKBIA,SIAH2,TNFRSF4,VEGFA,CST7,BHLHE40,BTAF1,DNAJB6,LAMP3,RSF1,ILRUN,CARD16,TMC8,COMMD1	60/-
18_Member	GO Biological Processes	GO:0031400	negative regulation of protein modification process	-12.0676	-9.44537	324,409,868,1026,1622,1647,3315,3642,4067,4869,5770,7128,8651,8878,9021,9425,9683,10221,10399,10459,10776,11006,11315,23075,26051,51035,51422,54625,56940,64092,65125,79705,84919,116496,140885,200734	APC,ARRB2,CBLB,CDKN1A,DBI,GADD45A,HSPB1,INSM1,LYN,NPM1,PTPN1,TNFAIP3,SOCS1,SQSTM1,SOCS3,CDYL,N4BP1,TRIB1,RACK1,MAD2L2,ARPP19,LILRB4,PARK7,SWAP70,PPP1R16B,UBXN1,PRKAG2,PARP14,DUSP22,SAMSN1,WNK1,LRRK1,PPP1R15B,NIBAN1,SIRPA,SPRED2	36/437
18_Member	GO Biological Processes	GO:0045936	negative regulation of phosphate metabolic process	-10.4804	-8.04773	324,341,409,868,1026,1647,3315,3642,4067,4869,5770,8651,9021,9711,10221,10399,10776,11006,11315,23075,23141,26051,51422,54625,56940,64092,79705,84919,116496,140885,200734	APC,APOC1,ARRB2,CBLB,CDKN1A,GADD45A,HSPB1,INSM1,LYN,NPM1,PTPN1,SOCS1,SOCS3,RUBCN,TRIB1,RACK1,ARPP19,LILRB4,PARK7,SWAP70,ANKLE2,PPP1R16B,PRKAG2,PARP14,DUSP22,SAMSN1,LRRK1,PPP1R15B,NIBAN1,SIRPA,SPRED2	31/376
18_Member	GO Biological Processes	GO:0010563	negative regulation of phosphorus metabolic process	-10.4512	-8.02378	324,341,409,868,1026,1647,3315,3642,4067,4869,5770,8651,9021,9711,10221,10399,10776,11006,11315,23075,23141,26051,51422,54625,56940,64092,79705,84919,116496,140885,200734	APC,APOC1,ARRB2,CBLB,CDKN1A,GADD45A,HSPB1,INSM1,LYN,NPM1,PTPN1,SOCS1,SOCS3,RUBCN,TRIB1,RACK1,ARPP19,LILRB4,PARK7,SWAP70,ANKLE2,PPP1R16B,PRKAG2,PARP14,DUSP22,SAMSN1,LRRK1,PPP1R15B,NIBAN1,SIRPA,SPRED2	31/377
18_Member	GO Biological Processes	GO:0042326	negative regulation of phosphorylation	-9.22091	-6.95362	324,409,868,1026,1647,3315,3642,4067,4869,5770,8651,9021,9711,10221,10399,11006,11315,23141,51422,54625,56940,64092,79705,84919,116496,140885,200734	APC,ARRB2,CBLB,CDKN1A,GADD45A,HSPB1,INSM1,LYN,NPM1,PTPN1,SOCS1,SOCS3,RUBCN,TRIB1,RACK1,LILRB4,PARK7,ANKLE2,PRKAG2,PARP14,DUSP22,SAMSN1,LRRK1,PPP1R15B,NIBAN1,SIRPA,SPRED2	27/327
18_Member	GO Biological Processes	GO:0001933	negative regulation of protein phosphorylation	-8.54839	-6.37218	324,409,868,1026,1647,3315,3642,4067,4869,5770,8651,9021,10221,10399,11006,11315,51422,54625,56940,64092,79705,84919,116496,140885,200734	APC,ARRB2,CBLB,CDKN1A,GADD45A,HSPB1,INSM1,LYN,NPM1,PTPN1,SOCS1,SOCS3,TRIB1,RACK1,LILRB4,PARK7,PRKAG2,PARP14,DUSP22,SAMSN1,LRRK1,PPP1R15B,NIBAN1,SIRPA,SPRED2	25/304
18_Member	GO Biological Processes	GO:0044092	negative regulation of molecular function	-7.98124	-5.88763	324,341,409,567,868,960,1026,1054,1193,1475,1647,3315,4067,4345,4790,4792,4869,5770,6478,7128,7293,7422,8530,8553,9044,9711,10049,10221,10399,10459,11006,11315,27074,51035,51422,51773,56940,64771,65125,114769,147138,150684	APC,APOC1,ARRB2,B2M,CBLB,CD44,CDKN1A,CEBPG,CLIC2,CSTA,GADD45A,HSPB1,LYN,CD200,NFKB1,NFKBIA,NPM1,PTPN1,SIAH2,TNFAIP3,TNFRSF4,VEGFA,CST7,BHLHE40,BTAF1,RUBCN,DNAJB6,TRIB1,RACK1,MAD2L2,LILRB4,PARK7,LAMP3,UBXN1,PRKAG2,RSF1,DUSP22,ILRUN,WNK1,CARD16,TMC8,COMMD1	42/790
18_Member	GO Biological Processes	GO:0043086	negative regulation of catalytic activity	-5.7949	-4.02935	324,341,868,960,1026,1475,1647,3315,4067,4790,4869,5770,6478,7422,8530,9711,10049,10221,10459,11006,11315,27074,51035,51422,56940,65125,114769	APC,APOC1,CBLB,CD44,CDKN1A,CSTA,GADD45A,HSPB1,LYN,NFKB1,NPM1,PTPN1,SIAH2,VEGFA,CST7,RUBCN,DNAJB6,TRIB1,MAD2L2,LILRB4,PARK7,LAMP3,UBXN1,PRKAG2,DUSP22,WNK1,CARD16	27/480
18_Member	GO Biological Processes	GO:0033673	negative regulation of kinase activity	-4.44932	-2.88173	324,868,1026,1647,3315,4067,4869,5770,9711,10221,11006,11315,51422,56940	APC,CBLB,CDKN1A,GADD45A,HSPB1,LYN,NPM1,PTPN1,RUBCN,TRIB1,LILRB4,PARK7,PRKAG2,DUSP22	14/193
18_Member	GO Biological Processes	GO:0051348	negative regulation of transferase activity	-4.29905	-2.76214	324,868,1026,1647,3315,4067,4869,5770,9711,10221,10459,11006,11315,51422,56940	APC,CBLB,CDKN1A,GADD45A,HSPB1,LYN,NPM1,PTPN1,RUBCN,TRIB1,MAD2L2,LILRB4,PARK7,PRKAG2,DUSP22	15/225
18_Member	GO Biological Processes	GO:0006469	negative regulation of protein kinase activity	-4.17924	-2.65884	324,868,1026,1647,3315,4067,4869,5770,10221,11006,11315,51422,56940	APC,CBLB,CDKN1A,GADD45A,HSPB1,LYN,NPM1,PTPN1,TRIB1,LILRB4,PARK7,PRKAG2,DUSP22	13/179
19_Summary	GO Biological Processes	GO:0030036	actin cytoskeleton organization	-11.9172	-9.31888	596,822,998,2185,2934,4082,5216,5290,5770,5872,5879,5911,6624,7305,7456,8837,9168,9181,9322,9788,9839,10049,10459,22902,22998,23022,23075,23136,26053,29766,30011,50488,54434,54509,57580,64005,65108,81788,91010,92521,4637,324,329,341,567,4134,4869,7037,7133,7417,7422,8482,8870,9693,9711,9882,10399,11315,23258,26060,29997,56940,140885,147138,1236,1824,1829,5898,9873,11214,11346,81553,171024,23116,3…	BCL2,CAPG,CDC42,PTK2B,GSN,MARCKS,PFN1,PIK3CA,PTPN1,RAB13,RAC1,RAP2A,FSCN1,TYROBP,WIPF1,CFLAR,TMSB10,ARHGEF2,TRIP10,MTSS1,ZEB2,DNAJB6,MAD2L2,RUFY3,LIMCH1,PALLD,SWAP70,EPB41L3,AUTS2,TMOD3,SH3KBP1,MINK1,SSH1,RHOF,PREX1,MYO1G,MARCKSL1,NUAK2,FMNL3,SPECC1,MYL6,APC,BIRC2,APOC1,B2M,MAP4,NPM1,TFRC,TNFRSF1B,VDAC2,VEGFA,SEMA7A,IER3,RAPGEF2,RUBCN,TBC1D4,RACK1,PARK7,DENND5A,APPL1,NOP53,DUSP22,SIRPA,TMC8,CCR7,…	84/-
19_Member	GO Biological Processes	GO:0030036	actin cytoskeleton organization	-11.9172	-9.31888	596,822,998,2185,2934,4082,5216,5290,5770,5872,5879,5911,6624,7305,7456,8837,9168,9181,9322,9788,9839,10049,10459,22902,22998,23022,23075,23136,26053,29766,30011,50488,54434,54509,57580,64005,65108,81788,91010,92521	BCL2,CAPG,CDC42,PTK2B,GSN,MARCKS,PFN1,PIK3CA,PTPN1,RAB13,RAC1,RAP2A,FSCN1,TYROBP,WIPF1,CFLAR,TMSB10,ARHGEF2,TRIP10,MTSS1,ZEB2,DNAJB6,MAD2L2,RUFY3,LIMCH1,PALLD,SWAP70,EPB41L3,AUTS2,TMOD3,SH3KBP1,MINK1,SSH1,RHOF,PREX1,MYO1G,MARCKSL1,NUAK2,FMNL3,SPECC1	40/538
19_Member	GO Biological Processes	GO:0030029	actin filament-based process	-11.0802	-8.59109	596,822,998,2185,2934,4082,4637,5216,5290,5770,5872,5879,5911,6624,7305,7456,8837,9168,9181,9322,9788,9839,10049,10459,22902,22998,23022,23075,23136,26053,29766,30011,50488,54434,54509,57580,64005,65108,81788,91010,92521	BCL2,CAPG,CDC42,PTK2B,GSN,MARCKS,MYL6,PFN1,PIK3CA,PTPN1,RAB13,RAC1,RAP2A,FSCN1,TYROBP,WIPF1,CFLAR,TMSB10,ARHGEF2,TRIP10,MTSS1,ZEB2,DNAJB6,MAD2L2,RUFY3,LIMCH1,PALLD,SWAP70,EPB41L3,AUTS2,TMOD3,SH3KBP1,MINK1,SSH1,RHOF,PREX1,MYO1G,MARCKSL1,NUAK2,FMNL3,SPECC1	41/598
19_Member	GO Biological Processes	GO:0051129	negative regulation of cellular component organization	-7.2538	-5.24179	324,329,341,567,822,998,2934,4134,4869,5216,5290,5879,7037,7133,7417,7422,8482,8837,8870,9168,9181,9693,9711,9882,10049,10399,10459,11315,22902,23075,23258,26060,29766,29997,54434,56940,140885,147138	APC,BIRC2,APOC1,B2M,CAPG,CDC42,GSN,MAP4,NPM1,PFN1,PIK3CA,RAC1,TFRC,TNFRSF1B,VDAC2,VEGFA,SEMA7A,CFLAR,IER3,TMSB10,ARHGEF2,RAPGEF2,RUBCN,TBC1D4,DNAJB6,RACK1,MAD2L2,PARK7,RUFY3,SWAP70,DENND5A,APPL1,TMOD3,NOP53,SSH1,DUSP22,SIRPA,TMC8	38/716
19_Member	GO Biological Processes	GO:0007015	actin filament organization	-6.73639	-4.82289	596,822,998,2185,2934,4082,5879,6624,7456,9168,9181,9839,10459,22902,23075,29766,30011,54509,57580,64005,65108	BCL2,CAPG,CDC42,PTK2B,GSN,MARCKS,RAC1,FSCN1,WIPF1,TMSB10,ARHGEF2,ZEB2,MAD2L2,RUFY3,SWAP70,TMOD3,SH3KBP1,RHOF,PREX1,MYO1G,MARCKSL1	21/275
19_Member	GO Biological Processes	GO:0032970	regulation of actin filament-based process	-6.66782	-4.75751	822,998,1236,1824,1829,2185,2934,5216,5290,5879,5898,6624,9168,9788,9839,9873,11214,11346,22998,23075,29766,54434,57580,81553,171024	CAPG,CDC42,CCR7,DSC2,DSG2,PTK2B,GSN,PFN1,PIK3CA,RAC1,RALA,FSCN1,TMSB10,MTSS1,ZEB2,FCHSD2,AKAP13,SYNPO,LIMCH1,SWAP70,TMOD3,SSH1,PREX1,CYRIA,SYNPO2	25/379
19_Member	GO Biological Processes	GO:1902903	regulation of supramolecular fiber organization	-5.90869	-4.12213	324,822,998,1236,2185,2934,5216,5290,5879,9168,9181,9788,9873,11214,11315,11346,22998,23075,23116,29766,54434,57580,81553,171024	APC,CAPG,CDC42,CCR7,PTK2B,GSN,PFN1,PIK3CA,RAC1,TMSB10,ARHGEF2,MTSS1,FCHSD2,AKAP13,PARK7,SYNPO,LIMCH1,SWAP70,TOGARAM1,TMOD3,SSH1,PREX1,CYRIA,SYNPO2	24/389
19_Member	GO Biological Processes	GO:0032956	regulation of actin cytoskeleton organization	-5.8679	-4.0908	822,998,1236,2185,2934,5216,5290,5879,5898,6624,9168,9788,9873,11214,11346,22998,23075,29766,54434,57580,81553,171024	CAPG,CDC42,CCR7,PTK2B,GSN,PFN1,PIK3CA,RAC1,RALA,FSCN1,TMSB10,MTSS1,FCHSD2,AKAP13,SYNPO,LIMCH1,SWAP70,TMOD3,SSH1,PREX1,CYRIA,SYNPO2	22/337
19_Member	GO Biological Processes	GO:0032535	regulation of cellular component size	-5.74334	-3.9857	822,1236,2185,2934,3575,4869,5216,5290,5879,7422,8482,9168,9175,9873,22902,23011,23075,23499,29766,54434,57580,65125,81553	CAPG,CCR7,PTK2B,GSN,IL7R,NPM1,PFN1,PIK3CA,RAC1,VEGFA,SEMA7A,TMSB10,MAP3K13,FCHSD2,RUFY3,RAB21,SWAP70,MACF1,TMOD3,SSH1,PREX1,WNK1,CYRIA	23/370
19_Member	GO Biological Processes	GO:0110053	regulation of actin filament organization	-5.55433	-3.8259	822,998,1236,2185,2934,5216,5290,5879,9168,9788,9873,11346,22998,23075,29766,54434,57580,81553,171024	CAPG,CDC42,CCR7,PTK2B,GSN,PFN1,PIK3CA,RAC1,TMSB10,MTSS1,FCHSD2,SYNPO,LIMCH1,SWAP70,TMOD3,SSH1,PREX1,CYRIA,SYNPO2	19/273
19_Member	GO Biological Processes	GO:0008064	regulation of actin polymerization or depolymerization	-4.86528	-3.23314	822,1236,2185,2934,5216,5290,9168,9873,23075,29766,54434,57580,81553	CAPG,CCR7,PTK2B,GSN,PFN1,PIK3CA,TMSB10,FCHSD2,SWAP70,TMOD3,SSH1,PREX1,CYRIA	13/154
19_Member	GO Biological Processes	GO:0030832	regulation of actin filament length	-4.77542	-3.1573	822,1236,2185,2934,5216,5290,9168,9873,23075,29766,54434,57580,81553	CAPG,CCR7,PTK2B,GSN,PFN1,PIK3CA,TMSB10,FCHSD2,SWAP70,TMOD3,SSH1,PREX1,CYRIA	13/157
19_Member	GO Biological Processes	GO:0051493	regulation of cytoskeleton organization	-4.75872	-3.14304	324,822,998,1236,2185,2934,4869,5216,5290,5879,5898,6624,9168,9181,9788,9873,11214,11346,22998,23075,23116,29766,54434,57580,81553,171024	APC,CAPG,CDC42,CCR7,PTK2B,GSN,NPM1,PFN1,PIK3CA,RAC1,RALA,FSCN1,TMSB10,ARHGEF2,MTSS1,FCHSD2,AKAP13,SYNPO,LIMCH1,SWAP70,TOGARAM1,TMOD3,SSH1,PREX1,CYRIA,SYNPO2	26/516
19_Member	GO Biological Processes	GO:0097435	supramolecular fiber organization	-4.72681	-3.11514	567,596,822,998,2185,2934,3796,4082,4134,5879,6478,6624,7456,8837,9168,9181,9839,10049,10459,22902,23075,29766,30011,54509,54820,57580,64005,65108	B2M,BCL2,CAPG,CDC42,PTK2B,GSN,KIF2A,MARCKS,MAP4,RAC1,SIAH2,FSCN1,WIPF1,CFLAR,TMSB10,ARHGEF2,ZEB2,DNAJB6,MAD2L2,RUFY3,SWAP70,TMOD3,SH3KBP1,RHOF,NDE1,PREX1,MYO1G,MARCKSL1	28/581
19_Member	GO Biological Processes	GO:0031333	negative regulation of protein-containing complex assembly	-4.54148	-2.95693	329,822,998,2934,5216,7417,9168,11315,29766,29997,54434,147138	BIRC2,CAPG,CDC42,GSN,PFN1,VDAC2,TMSB10,PARK7,TMOD3,NOP53,SSH1,TMC8	12/142
19_Member	GO Biological Processes	GO:0032271	regulation of protein polymerization	-4.18707	-2.66445	822,1236,2185,2934,5216,5879,7417,9168,9873,23116,29766,54434,57580,81553	CAPG,CCR7,PTK2B,GSN,PFN1,RAC1,VDAC2,TMSB10,FCHSD2,TOGARAM1,TMOD3,SSH1,PREX1,CYRIA	14/204
19_Member	GO Biological Processes	GO:0030833	regulation of actin filament polymerization	-4.03908	-2.54448	822,1236,2185,2934,5216,9168,9873,29766,54434,57580,81553	CAPG,CCR7,PTK2B,GSN,PFN1,TMSB10,FCHSD2,TMOD3,SSH1,PREX1,CYRIA	11/136
19_Member	GO Biological Processes	GO:0090066	regulation of anatomical structure size	-3.97898	-2.49345	822,1236,2185,2934,3575,4869,5216,5290,5879,6648,7422,8482,9168,9175,9873,22902,23011,23075,23499,29766,54434,57580,65125,81553	CAPG,CCR7,PTK2B,GSN,IL7R,NPM1,PFN1,PIK3CA,RAC1,SOD2,VEGFA,SEMA7A,TMSB10,MAP3K13,FCHSD2,RUFY3,RAB21,SWAP70,MACF1,TMOD3,SSH1,PREX1,WNK1,CYRIA	24/510
19_Member	GO Biological Processes	GO:0043242	negative regulation of protein-containing complex disassembly	-3.91108	-2.43248	324,822,2934,5290,9181,9711,23075,29766	APC,CAPG,GSN,PIK3CA,ARHGEF2,RUBCN,SWAP70,TMOD3	8/75
19_Member	GO Biological Processes	GO:0043244	regulation of protein-containing complex disassembly	-3.74197	-2.28704	324,822,2934,5290,7405,9181,9711,23075,29766,65125	APC,CAPG,GSN,PIK3CA,UVRAG,ARHGEF2,RUBCN,SWAP70,TMOD3,WNK1	10/123
19_Member	GO Biological Processes	GO:1901880	negative regulation of protein depolymerization	-3.51444	-2.10393	324,822,2934,5290,9181,23075,29766	APC,CAPG,GSN,PIK3CA,ARHGEF2,SWAP70,TMOD3	7/65
19_Member	GO Biological Processes	GO:0051494	negative regulation of cytoskeleton organization	-3.46692	-2.0669	324,822,2934,4869,5216,5290,9168,9181,23075,29766,54434	APC,CAPG,GSN,NPM1,PFN1,PIK3CA,TMSB10,ARHGEF2,SWAP70,TMOD3,SSH1	11/158
19_Member	GO Biological Processes	GO:0032272	negative regulation of protein polymerization	-3.13353	-1.80326	822,2934,5216,7417,9168,29766,54434	CAPG,GSN,PFN1,VDAC2,TMSB10,TMOD3,SSH1	7/75
19_Member	GO Biological Processes	GO:0030835	negative regulation of actin filament depolymerization	-2.99572	-1.69989	822,2934,5290,23075,29766	CAPG,GSN,PIK3CA,SWAP70,TMOD3	5/39
19_Member	GO Biological Processes	GO:0030837	negative regulation of actin filament polymerization	-2.87621	-1.61108	822,2934,5216,9168,29766,54434	CAPG,GSN,PFN1,TMSB10,TMOD3,SSH1	6/61
19_Member	GO Biological Processes	GO:0010639	negative regulation of organelle organization	-2.80711	-1.5579	324,822,2934,4134,4869,5216,5290,7037,8870,9168,9181,9882,10459,23075,29766,54434	APC,CAPG,GSN,MAP4,NPM1,PFN1,PIK3CA,TFRC,IER3,TMSB10,ARHGEF2,TBC1D4,MAD2L2,SWAP70,TMOD3,SSH1	16/343
19_Member	GO Biological Processes	GO:1902904	negative regulation of supramolecular fiber organization	-2.80379	-1.55577	324,822,2934,5216,5290,9168,9181,23075,29766,54434	APC,CAPG,GSN,PFN1,PIK3CA,TMSB10,ARHGEF2,SWAP70,TMOD3,SSH1	10/162
19_Member	GO Biological Processes	GO:1901879	regulation of protein depolymerization	-2.78224	-1.54264	324,822,2934,5290,9181,23075,29766	APC,CAPG,GSN,PIK3CA,ARHGEF2,SWAP70,TMOD3	7/86
19_Member	GO Biological Processes	GO:0030834	regulation of actin filament depolymerization	-2.39697	-1.23245	822,2934,5290,23075,29766	CAPG,GSN,PIK3CA,SWAP70,TMOD3	5/53
20_Summary	GO Biological Processes	GO:0050727	regulation of inflammatory response	-11.7437	-9.19659	101,329,330,1075,1236,3554,3559,3572,3587,3600,4067,4345,4790,4792,4814,6223,7128,7133,8087,8482,8530,8717,8792,8870,9021,10318,11315,11343,22904,27086,55829,55870,79651,114769,140885,409,5495,6397,10906,54625,55666,64771,84243,10221	ADAM8,BIRC2,BIRC3,CTSC,CCR7,IL1R1,IL2RA,IL6ST,IL10RA,IL15,LYN,CD200,NFKB1,NFKBIA,NINJ1,RPS19,TNFAIP3,TNFRSF1B,FXR1,SEMA7A,CST7,TRADD,TNFRSF11A,IER3,SOCS3,TNIP1,PARK7,MGLL,SBNO2,FOXP1,SELENOS,ASH1L,RHBDF2,CARD16,SIRPA,ARRB2,PPM1B,SEC14L1,TRAFD1,PARP14,NPLOC4,ILRUN,ZDHHC18,TRIB1	44/-
20_Member	GO Biological Processes	GO:0050727	regulation of inflammatory response	-11.7437	-9.19659	101,329,330,1075,1236,3554,3559,3572,3587,3600,4067,4345,4790,4792,4814,6223,7128,7133,8087,8482,8530,8717,8792,8870,9021,10318,11315,11343,22904,27086,55829,55870,79651,114769,140885	ADAM8,BIRC2,BIRC3,CTSC,CCR7,IL1R1,IL2RA,IL6ST,IL10RA,IL15,LYN,CD200,NFKB1,NFKBIA,NINJ1,RPS19,TNFAIP3,TNFRSF1B,FXR1,SEMA7A,CST7,TRADD,TNFRSF11A,IER3,SOCS3,TNIP1,PARK7,MGLL,SBNO2,FOXP1,SELENOS,ASH1L,RHBDF2,CARD16,SIRPA	35/425
20_Member	GO Biological Processes	GO:0031348	negative regulation of defense response	-7.43389	-5.40549	409,3559,3587,4067,4345,4790,5495,6223,6397,7128,7133,8087,8530,8870,9021,10906,54625,55666,55829,55870,64771,79651,84243,140885	ARRB2,IL2RA,IL10RA,LYN,CD200,NFKB1,PPM1B,RPS19,SEC14L1,TNFAIP3,TNFRSF1B,FXR1,CST7,IER3,SOCS3,TRAFD1,PARP14,NPLOC4,SELENOS,ASH1L,ILRUN,RHBDF2,ZDHHC18,SIRPA	24/321
20_Member	GO Biological Processes	GO:0032102	negative regulation of response to external stimulus	-5.82917	-4.05788	409,3559,3587,4067,4345,4790,5495,6223,6397,7128,7133,8087,8482,8530,8870,9021,10221,10906,54625,55666,55829,55870,64771,79651,84243,114769,140885	ARRB2,IL2RA,IL10RA,LYN,CD200,NFKB1,PPM1B,RPS19,SEC14L1,TNFAIP3,TNFRSF1B,FXR1,SEMA7A,CST7,IER3,SOCS3,TRIB1,TRAFD1,PARP14,NPLOC4,SELENOS,ASH1L,ILRUN,RHBDF2,ZDHHC18,CARD16,SIRPA	27/478
20_Member	GO Biological Processes	GO:0050728	negative regulation of inflammatory response	-5.48543	-3.7653	3559,3587,4067,4345,4790,6223,7128,7133,8087,8530,8870,9021,55829,55870,79651,140885	IL2RA,IL10RA,LYN,CD200,NFKB1,RPS19,TNFAIP3,TNFRSF1B,FXR1,CST7,IER3,SOCS3,SELENOS,ASH1L,RHBDF2,SIRPA	16/202

## Sheet: mregDC_vs_cDC1_down
GroupID	Category	Term	Description	LogP	Log(q-value)	Genes	Symbols	InTerm_InList
1_Summary	KEGG Pathway	hsa04514	Cell adhesion molecules	-9.22425	-5.0645	3108,3109,3113,3119,3385,3689,3695,6402,23705,11151,64581,338382,595,817,199,10875,29108,56833,116449,10981,57705,28984,708,290,9555,9976,51466,51676,3394,25939,3603	HLA-DMA,HLA-DMB,HLA-DPA1,HLA-DQB1,ICAM3,ITGB2,ITGB7,SELL,CADM1,CORO1A,CLEC7A,RAB7B,CCND1,CAMK2D,AIF1,FGL2,PYCARD,SLAMF8,CLNK,RAB32,WDFY4,RGCC,C1QBP,ANPEP,MACROH2A1,CLEC2B,EVL,ASB2,IRF8,SAMHD1,IL16	31/-
1_Member	KEGG Pathway	hsa04514	Cell adhesion molecules	-9.22425	-5.0645	3108,3109,3113,3119,3385,3689,3695,6402,23705	HLA-DMA,HLA-DMB,HLA-DPA1,HLA-DQB1,ICAM3,ITGB2,ITGB7,SELL,CADM1	9/158
1_Member	KEGG Pathway	hsa04145	Phagosome	-7.97838	-4.33129	3108,3109,3113,3119,3689,11151,64581,338382	HLA-DMA,HLA-DMB,HLA-DPA1,HLA-DQB1,ITGB2,CORO1A,CLEC7A,RAB7B	8/152
1_Member	KEGG Pathway	hsa05416	Viral myocarditis	-7.77467	-4.33129	595,3108,3109,3113,3119,3689	CCND1,HLA-DMA,HLA-DMB,HLA-DPA1,HLA-DQB1,ITGB2	6/60
1_Member	KEGG Pathway	hsa05152	Tuberculosis	-7.40526	-4.01304	817,3108,3109,3113,3119,3689,11151,64581	CAMK2D,HLA-DMA,HLA-DMB,HLA-DPA1,HLA-DQB1,ITGB2,CORO1A,CLEC7A	8/180
1_Member	GO Biological Processes	GO:0002399	MHC class II protein complex assembly	-7.0112	-3.76334	3108,3109,3113,3119	HLA-DMA,HLA-DMB,HLA-DPA1,HLA-DQB1	4/16
1_Member	GO Biological Processes	GO:0002503	peptide antigen assembly with MHC class II protein complex	-7.0112	-3.76334	3108,3109,3113,3119	HLA-DMA,HLA-DMB,HLA-DPA1,HLA-DQB1	4/16
1_Member	GO Biological Processes	GO:0002694	regulation of leukocyte activation	-6.99792	-3.76334	199,3108,3109,3113,3119,3689,10875,11151,29108,56833,64581,116449	AIF1,HLA-DMA,HLA-DMB,HLA-DPA1,HLA-DQB1,ITGB2,FGL2,CORO1A,PYCARD,SLAMF8,CLEC7A,CLNK	12/600
1_Member	GO Biological Processes	GO:0051249	regulation of lymphocyte activation	-6.79718	-3.6268	199,3108,3109,3113,3119,10875,11151,29108,56833,64581,116449	AIF1,HLA-DMA,HLA-DMB,HLA-DPA1,HLA-DQB1,FGL2,CORO1A,PYCARD,SLAMF8,CLEC7A,CLNK	11/507
1_Member	GO Biological Processes	GO:0050865	regulation of cell activation	-6.60391	-3.5856	199,3108,3109,3113,3119,3689,10875,11151,29108,56833,64581,116449	AIF1,HLA-DMA,HLA-DMB,HLA-DPA1,HLA-DQB1,ITGB2,FGL2,CORO1A,PYCARD,SLAMF8,CLEC7A,CLNK	12/653
1_Member	KEGG Pathway	hsa04672	Intestinal immune network for IgA production	-6.59982	-3.5856	3108,3109,3113,3119,3695	HLA-DMA,HLA-DMB,HLA-DPA1,HLA-DQB1,ITGB7	5/49
1_Member	GO Biological Processes	GO:0002396	MHC protein complex assembly	-6.58965	-3.5856	3108,3109,3113,3119	HLA-DMA,HLA-DMB,HLA-DPA1,HLA-DQB1	4/20
1_Member	GO Biological Processes	GO:0002501	peptide antigen assembly with MHC protein complex	-6.58965	-3.5856	3108,3109,3113,3119	HLA-DMA,HLA-DMB,HLA-DPA1,HLA-DQB1	4/20
1_Member	GO Biological Processes	GO:0019882	antigen processing and presentation	-6.3601	-3.42861	3108,3109,3113,3119,10981,57705	HLA-DMA,HLA-DMB,HLA-DPA1,HLA-DQB1,RAB32,WDFY4	6/103
1_Member	GO Biological Processes	GO:1903039	positive regulation of leukocyte cell-cell adhesion	-6.001	-3.11693	199,3108,3109,3113,3119,3689,11151,29108	AIF1,HLA-DMA,HLA-DMB,HLA-DPA1,HLA-DQB1,ITGB2,CORO1A,PYCARD	8/275
1_Member	GO Biological Processes	GO:0022407	regulation of cell-cell adhesion	-5.95223	-3.09508	199,3108,3109,3113,3119,3689,10875,11151,28984,29108	AIF1,HLA-DMA,HLA-DMB,HLA-DPA1,HLA-DQB1,ITGB2,FGL2,CORO1A,RGCC,PYCARD	10/493
1_Member	GO Biological Processes	GO:0002696	positive regulation of leukocyte activation	-5.95019	-3.09508	199,3108,3109,3113,3119,3689,11151,29108,64581	AIF1,HLA-DMA,HLA-DMB,HLA-DPA1,HLA-DQB1,ITGB2,CORO1A,PYCARD,CLEC7A	9/380
1_Member	GO Biological Processes	GO:1903037	regulation of leukocyte cell-cell adhesion	-5.93139	-3.09007	199,3108,3109,3113,3119,3689,10875,11151,29108	AIF1,HLA-DMA,HLA-DMB,HLA-DPA1,HLA-DQB1,ITGB2,FGL2,CORO1A,PYCARD	9/382
1_Member	GO Biological Processes	GO:0050867	positive regulation of cell activation	-5.80283	-3.00704	199,3108,3109,3113,3119,3689,11151,29108,64581	AIF1,HLA-DMA,HLA-DMB,HLA-DPA1,HLA-DQB1,ITGB2,CORO1A,PYCARD,CLEC7A	9/396
1_Member	GO Biological Processes	GO:0019886	antigen processing and presentation of exogenous peptide antigen via MHC class II	-5.7872	-3.00704	3108,3109,3113,3119	HLA-DMA,HLA-DMB,HLA-DPA1,HLA-DQB1	4/31
1_Member	KEGG Pathway	hsa05310	Asthma	-5.7872	-3.00704	3108,3109,3113,3119	HLA-DMA,HLA-DMB,HLA-DPA1,HLA-DQB1	4/31
1_Member	WikiPathways	WP4217	Ebola virus infection in host	-5.78531	-3.00704	708,3108,3109,3113,3119,3385	C1QBP,HLA-DMA,HLA-DMB,HLA-DPA1,HLA-DQB1,ICAM3	6/129
1_Member	GO Biological Processes	GO:0002495	antigen processing and presentation of peptide antigen via MHC class II	-5.67493	-2.90824	3108,3109,3113,3119	HLA-DMA,HLA-DMB,HLA-DPA1,HLA-DQB1	4/33
1_Member	GO Biological Processes	GO:0002504	antigen processing and presentation of peptide or polysaccharide antigen via MHC class II	-5.62149	-2.86639	3108,3109,3113,3119	HLA-DMA,HLA-DMB,HLA-DPA1,HLA-DQB1	4/34
1_Member	KEGG Pathway	hsa05140	Leishmaniasis	-5.6108	-2.86639	3108,3109,3113,3119,3689	HLA-DMA,HLA-DMB,HLA-DPA1,HLA-DQB1,ITGB2	5/77
1_Member	GO Biological Processes	GO:0022409	positive regulation of cell-cell adhesion	-5.49181	-2.7888	199,3108,3109,3113,3119,3689,11151,29108	AIF1,HLA-DMA,HLA-DMB,HLA-DPA1,HLA-DQB1,ITGB2,CORO1A,PYCARD	8/322
1_Member	KEGG Pathway	hsa05330	Allograft rejection	-5.4233	-2.73005	3108,3109,3113,3119	HLA-DMA,HLA-DMB,HLA-DPA1,HLA-DQB1	4/38
1_Member	GO Biological Processes	GO:0051251	positive regulation of lymphocyte activation	-5.41337	-2.72966	199,3108,3109,3113,3119,11151,29108,64581	AIF1,HLA-DMA,HLA-DMB,HLA-DPA1,HLA-DQB1,CORO1A,PYCARD,CLEC7A	8/330
1_Member	GO Biological Processes	GO:0002478	antigen processing and presentation of exogenous peptide antigen	-5.33238	-2.69348	3108,3109,3113,3119	HLA-DMA,HLA-DMB,HLA-DPA1,HLA-DQB1	4/40
1_Member	KEGG Pathway	hsa05332	Graft-versus-host disease	-5.24617	-2.6157	3108,3109,3113,3119	HLA-DMA,HLA-DMB,HLA-DPA1,HLA-DQB1	4/42
1_Member	KEGG Pathway	hsa05323	Rheumatoid arthritis	-5.20585	-2.5906	3108,3109,3113,3119,3689	HLA-DMA,HLA-DMB,HLA-DPA1,HLA-DQB1,ITGB2	5/93
1_Member	KEGG Pathway	hsa04940	Type I diabetes mellitus	-5.20468	-2.5906	3108,3109,3113,3119	HLA-DMA,HLA-DMB,HLA-DPA1,HLA-DQB1	4/43
1_Member	GO Biological Processes	GO:0050870	positive regulation of T cell activation	-5.1888	-2.58269	199,3108,3109,3113,3119,11151,29108	AIF1,HLA-DMA,HLA-DMB,HLA-DPA1,HLA-DQB1,CORO1A,PYCARD	7/251
1_Member	KEGG Pathway	hsa05150	Staphylococcus aureus infection	-5.13823	-2.53994	3108,3109,3113,3119,3689	HLA-DMA,HLA-DMB,HLA-DPA1,HLA-DQB1,ITGB2	5/96
1_Member	GO Biological Processes	GO:0045785	positive regulation of cell adhesion	-5.11102	-2.52798	199,708,3108,3109,3113,3119,3689,11151,29108	AIF1,C1QBP,HLA-DMA,HLA-DMB,HLA-DPA1,HLA-DQB1,ITGB2,CORO1A,PYCARD	9/482
1_Member	KEGG Pathway	hsa04640	Hematopoietic cell lineage	-5.07282	-2.4972	290,3108,3109,3113,3119	ANPEP,HLA-DMA,HLA-DMB,HLA-DPA1,HLA-DQB1	5/99
1_Member	GO Biological Processes	GO:0019884	antigen processing and presentation of exogenous antigen	-4.97544	-2.4143	3108,3109,3113,3119	HLA-DMA,HLA-DMB,HLA-DPA1,HLA-DQB1	4/49
1_Member	GO Biological Processes	GO:0050863	regulation of T cell activation	-4.95852	-2.40444	199,3108,3109,3113,3119,10875,11151,29108	AIF1,HLA-DMA,HLA-DMB,HLA-DPA1,HLA-DQB1,FGL2,CORO1A,PYCARD	8/381
1_Member	GO Biological Processes	GO:0042102	positive regulation of T cell proliferation	-4.94811	-2.40098	199,3109,3113,11151,29108	AIF1,HLA-DMB,HLA-DPA1,CORO1A,PYCARD	5/105
1_Member	KEGG Pathway	hsa05320	Autoimmune thyroid disease	-4.83858	-2.31818	3108,3109,3113,3119	HLA-DMA,HLA-DMB,HLA-DPA1,HLA-DQB1	4/53
1_Member	KEGG Pathway	hsa05321	Inflammatory bowel disease	-4.48556	-2.0199	3108,3109,3113,3119	HLA-DMA,HLA-DMB,HLA-DPA1,HLA-DQB1	4/65
1_Member	KEGG Pathway	hsa05166	Human T-cell leukemia virus 1 infection	-4.43802	-1.98225	595,3108,3109,3113,3119,3689	CCND1,HLA-DMA,HLA-DMB,HLA-DPA1,HLA-DQB1,ITGB2	6/222
1_Member	KEGG Pathway	hsa05322	Systemic lupus erythematosus	-4.39065	-1.94727	3108,3109,3113,3119,9555	HLA-DMA,HLA-DMB,HLA-DPA1,HLA-DQB1,MACROH2A1	5/137
1_Member	GO Biological Processes	GO:0048002	antigen processing and presentation of peptide antigen	-4.38306	-1.94508	3108,3109,3113,3119	HLA-DMA,HLA-DMB,HLA-DPA1,HLA-DQB1	4/69
1_Member	Reactome Gene Sets	R-HSA-1280218	Adaptive Immune System	-4.27505	-1.86117	3109,3113,3119,3385,3689,3695,6402,9976,51466,51676	HLA-DMB,HLA-DPA1,HLA-DQB1,ICAM3,ITGB2,ITGB7,SELL,CLEC2B,EVL,ASB2	10/769
1_Member	GO Biological Processes	GO:0050671	positive regulation of lymphocyte proliferation	-4.27314	-1.86117	199,3109,3113,11151,29108	AIF1,HLA-DMB,HLA-DPA1,CORO1A,PYCARD	5/145
1_Member	GO Biological Processes	GO:0032946	positive regulation of mononuclear cell proliferation	-4.23087	-1.82889	199,3109,3113,11151,29108	AIF1,HLA-DMB,HLA-DPA1,CORO1A,PYCARD	5/148
1_Member	KEGG Pathway	hsa04612	Antigen processing and presentation	-4.17381	-1.79113	3108,3109,3113,3119	HLA-DMA,HLA-DMB,HLA-DPA1,HLA-DQB1	4/78
1_Member	GO Biological Processes	GO:0070665	positive regulation of leukocyte proliferation	-3.99531	-1.63561	199,3109,3113,11151,29108	AIF1,HLA-DMB,HLA-DPA1,CORO1A,PYCARD	5/166
1_Member	Reactome Gene Sets	R-HSA-202433	Generation of second messenger molecules	-3.93727	-1.58945	3113,3119,51466	HLA-DPA1,HLA-DQB1,EVL	3/34
1_Member	KEGG Pathway	hsa05164	Influenza A	-3.93478	-1.58945	3108,3109,3113,3119,29108	HLA-DMA,HLA-DMB,HLA-DPA1,HLA-DQB1,PYCARD	5/171
1_Member	WikiPathways	WP2328	Allograft rejection	-3.9316	-1.58945	3108,3109,3113,3119	HLA-DMA,HLA-DMB,HLA-DPA1,HLA-DQB1	4/90
1_Member	KEGG Pathway	hsa04658	Th1 and Th2 cell differentiation	-3.8946	-1.56096	3108,3109,3113,3119	HLA-DMA,HLA-DMB,HLA-DPA1,HLA-DQB1	4/92
1_Member	Reactome Gene Sets	R-HSA-877300	Interferon gamma signaling	-3.82311	-1.49783	817,3113,3119,3394	CAMK2D,HLA-DPA1,HLA-DQB1,IRF8	4/96
1_Member	GO Biological Processes	GO:0042129	regulation of T cell proliferation	-3.80817	-1.48701	199,3109,3113,11151,29108	AIF1,HLA-DMB,HLA-DPA1,CORO1A,PYCARD	5/182
1_Member	KEGG Pathway	hsa04659	Th17 cell differentiation	-3.62636	-1.34808	3108,3109,3113,3119	HLA-DMA,HLA-DMB,HLA-DPA1,HLA-DQB1	4/108
1_Member	KEGG Pathway	hsa05169	Epstein-Barr virus infection	-3.59813	-1.32354	595,3108,3109,3113,3119	CCND1,HLA-DMA,HLA-DMB,HLA-DPA1,HLA-DQB1	5/202
1_Member	Reactome Gene Sets	R-HSA-913531	Interferon Signaling	-3.58824	-1.32095	817,3113,3119,3394,25939	CAMK2D,HLA-DPA1,HLA-DQB1,IRF8,SAMHD1	5/203
1_Member	KEGG Pathway	hsa05145	Toxoplasmosis	-3.58083	-1.32072	3108,3109,3113,3119	HLA-DMA,HLA-DMB,HLA-DPA1,HLA-DQB1	4/111
1_Member	WikiPathways	WP5348	11p11.2 copy number variation syndrome	-3.29056	-1.07442	3108,3109,3689	HLA-DMA,HLA-DMB,ITGB2	3/56
1_Member	GO Biological Processes	GO:0050670	regulation of lymphocyte proliferation	-3.27244	-1.06269	199,3109,3113,11151,29108	AIF1,HLA-DMB,HLA-DPA1,CORO1A,PYCARD	5/238
1_Member	GO Biological Processes	GO:0032944	regulation of mononuclear cell proliferation	-3.23969	-1.03934	199,3109,3113,11151,29108	AIF1,HLA-DMB,HLA-DPA1,CORO1A,PYCARD	5/242
1_Member	GO Biological Processes	GO:0070663	regulation of leukocyte proliferation	-3.0479	-0.89455	199,3109,3113,11151,29108	AIF1,HLA-DMB,HLA-DPA1,CORO1A,PYCARD	5/267
1_Member	Reactome Gene Sets	R-HSA-1280215	Cytokine Signaling in Immune system	-3.01424	-0.87067	595,817,3113,3119,3394,3603,3689,25939	CCND1,CAMK2D,HLA-DPA1,HLA-DQB1,IRF8,IL16,ITGB2,SAMHD1	8/732
1_Member	Reactome Gene Sets	R-HSA-202403	TCR signaling	-2.34015	-0.361034	3113,3119,51466	HLA-DPA1,HLA-DQB1,EVL	3/120
1_Member	Reactome Gene Sets	R-HSA-2132295	MHC class II antigen presentation	-2.31029	-0.340395	3109,3113,3119	HLA-DMB,HLA-DPA1,HLA-DQB1	3/123
2_Summary	Reactome Gene Sets	R-HSA-6798695	Neutrophil degranulation	-9.10994	-5.0645	290,1471,2517,3689,4069,5660,6402,8635,8895,9535,10875,29108,51816	ANPEP,CST3,FUCA1,ITGB2,LYZ,PSAP,SELL,RNASET2,CPNE3,GMFG,FGL2,PYCARD,ADA2	13/-
2_Member	Reactome Gene Sets	R-HSA-6798695	Neutrophil degranulation	-9.10994	-5.0645	290,1471,2517,3689,4069,5660,6402,8635,8895,9535,10875,29108,51816	ANPEP,CST3,FUCA1,ITGB2,LYZ,PSAP,SELL,RNASET2,CPNE3,GMFG,FGL2,PYCARD,ADA2	13/481
3_Summary	GO Biological Processes	GO:0045321	leukocyte activation	-7.96995	-4.33129	199,1776,2281,3394,3689,10875,11151,29108,55509,56833,57705,64581,116449,28984,708	AIF1,DNASE1L3,FKBP1B,IRF8,ITGB2,FGL2,CORO1A,PYCARD,BATF3,SLAMF8,WDFY4,CLEC7A,CLNK,RGCC,C1QBP	15/-
3_Member	GO Biological Processes	GO:0045321	leukocyte activation	-7.96995	-4.33129	199,1776,2281,3394,3689,10875,11151,29108,55509,56833,57705,64581,116449	AIF1,DNASE1L3,FKBP1B,IRF8,ITGB2,FGL2,CORO1A,PYCARD,BATF3,SLAMF8,WDFY4,CLEC7A,CLNK	13/599
3_Member	GO Biological Processes	GO:0001775	cell activation	-7.94249	-4.33129	199,1776,2281,3394,3689,10875,11151,28984,29108,55509,56833,57705,64581,116449	AIF1,DNASE1L3,FKBP1B,IRF8,ITGB2,FGL2,CORO1A,RGCC,PYCARD,BATF3,SLAMF8,WDFY4,CLEC7A,CLNK	14/722
3_Member	GO Biological Processes	GO:0002274	myeloid leukocyte activation	-5.35553	-2.69926	199,1776,3689,29108,55509,116449	AIF1,DNASE1L3,ITGB2,PYCARD,BATF3,CLNK	6/153
3_Member	GO Biological Processes	GO:0002366	leukocyte activation involved in immune response	-4.68002	-2.17865	1776,3394,10875,11151,29108,116449	DNASE1L3,IRF8,FGL2,CORO1A,PYCARD,CLNK	6/201
3_Member	GO Biological Processes	GO:0002263	cell activation involved in immune response	-4.63185	-2.13664	1776,3394,10875,11151,29108,116449	DNASE1L3,IRF8,FGL2,CORO1A,PYCARD,CLNK	6/205
3_Member	GO Biological Processes	GO:0002252	immune effector process	-4.40828	-1.95944	708,1776,3394,10875,11151,28984,29108,116449	C1QBP,DNASE1L3,IRF8,FGL2,CORO1A,RGCC,PYCARD,CLNK	8/455
3_Member	GO Biological Processes	GO:0046649	lymphocyte activation	-3.44267	-1.19311	2281,3394,10875,11151,56833,57705,64581	FKBP1B,IRF8,FGL2,CORO1A,SLAMF8,WDFY4,CLEC7A	7/476
3_Member	GO Biological Processes	GO:0042110	T cell activation	-2.72524	-0.64828	2281,10875,11151,57705,64581	FKBP1B,FGL2,CORO1A,WDFY4,CLEC7A	5/316
3_Member	GO Biological Processes	GO:0002285	lymphocyte activation involved in immune response	-2.18077	-0.247603	3394,10875,11151	IRF8,FGL2,CORO1A	3/137
4_Summary	GO Biological Processes	GO:0001819	positive regulation of cytokine production	-7.87114	-4.33129	199,3113,3394,3603,9447,23705,28984,29108,64581,116449,283420,338382,708,1776,3109,3689,10875,56833,9450,25939,3108,3119,2281,3957,3059,817,1471,5031,5660,6001,8724,5538,11151,55509,57705,3385	AIF1,HLA-DPA1,IRF8,IL16,AIM2,CADM1,RGCC,PYCARD,CLEC7A,CLNK,CLEC9A,RAB7B,C1QBP,DNASE1L3,HLA-DMB,ITGB2,FGL2,SLAMF8,LY86,SAMHD1,HLA-DMA,HLA-DQB1,FKBP1B,LGALS2,HCLS1,CAMK2D,CST3,P2RY6,PSAP,RGS10,SNX3,PPT1,CORO1A,BATF3,WDFY4,ICAM3	36/-
4_Member	GO Biological Processes	GO:0001819	positive regulation of cytokine production	-7.87114	-4.33129	199,3113,3394,3603,9447,23705,28984,29108,64581,116449,283420,338382	AIF1,HLA-DPA1,IRF8,IL16,AIM2,CADM1,RGCC,PYCARD,CLEC7A,CLNK,CLEC9A,RAB7B	12/499
4_Member	GO Biological Processes	GO:0002697	regulation of immune effector process	-6.89111	-3.69077	708,1776,3109,3689,10875,23705,29108,56833,64581,116449	C1QBP,DNASE1L3,HLA-DMB,ITGB2,FGL2,CADM1,PYCARD,SLAMF8,CLEC7A,CLNK	10/389
4_Member	GO Biological Processes	GO:0002831	regulation of response to biotic stimulus	-6.75466	-3.62177	708,9447,9450,10875,23705,25939,29108,56833,64581,116449,338382	C1QBP,AIM2,LY86,FGL2,CADM1,SAMHD1,PYCARD,SLAMF8,CLEC7A,CLNK,RAB7B	11/512
4_Member	GO Biological Processes	GO:0050778	positive regulation of immune response	-6.56864	-3.5839	708,3108,3109,3113,3119,3689,9447,23705,28984,29108,64581,116449	C1QBP,HLA-DMA,HLA-DMB,HLA-DPA1,HLA-DQB1,ITGB2,AIM2,CADM1,RGCC,PYCARD,CLEC7A,CLNK	12/658
4_Member	GO Biological Processes	GO:0032103	positive regulation of response to external stimulus	-6.39193	-3.4434	199,708,2281,3603,3957,9447,9450,23705,29108,64581,116449	AIF1,C1QBP,FKBP1B,IL16,LGALS2,AIM2,LY86,CADM1,PYCARD,CLEC7A,CLNK	11/557
4_Member	GO Biological Processes	GO:0045088	regulation of innate immune response	-5.55201	-2.82879	708,9447,23705,25939,29108,56833,64581,116449,338382	C1QBP,AIM2,CADM1,SAMHD1,PYCARD,SLAMF8,CLEC7A,CLNK,RAB7B	9/425
4_Member	GO Biological Processes	GO:0032755	positive regulation of interleukin-6 production	-5.03037	-2.46205	199,3603,29108,64581,338382	AIF1,IL16,PYCARD,CLEC7A,RAB7B	5/101
4_Member	GO Biological Processes	GO:0032649	regulation of type II interferon production	-4.6845	-2.17865	708,3113,3394,29108,64581	C1QBP,HLA-DPA1,IRF8,PYCARD,CLEC7A	5/119
4_Member	GO Biological Processes	GO:0032655	regulation of interleukin-12 production	-4.51222	-2.04081	708,3394,3603,64581	C1QBP,IRF8,IL16,CLEC7A	4/64
4_Member	GO Biological Processes	GO:0032732	positive regulation of interleukin-1 production	-4.28669	-1.86388	3603,9447,29108,64581	IL16,AIM2,PYCARD,CLEC7A	4/73
4_Member	GO Biological Processes	GO:0051091	positive regulation of DNA-binding transcription factor activity	-4.21012	-1.81304	3059,9447,28984,29108,64581,338382	HCLS1,AIM2,RGCC,PYCARD,CLEC7A,RAB7B	6/244
4_Member	GO Biological Processes	GO:0032729	positive regulation of type II interferon production	-4.19576	-1.80833	3113,3394,29108,64581	HLA-DPA1,IRF8,PYCARD,CLEC7A	4/77
4_Member	GO Biological Processes	GO:0002699	positive regulation of immune effector process	-3.96849	-1.61324	3109,3689,23705,29108,64581,116449	HLA-DMB,ITGB2,CADM1,PYCARD,CLEC7A,CLNK	6/270
4_Member	GO Biological Processes	GO:0032675	regulation of interleukin-6 production	-3.86465	-1.53522	199,3603,29108,64581,338382	AIF1,IL16,PYCARD,CLEC7A,RAB7B	5/177
4_Member	GO Biological Processes	GO:0031349	positive regulation of defense response	-3.7973	-1.48022	3603,3957,9447,23705,29108,64581,116449	IL16,LGALS2,AIM2,CADM1,PYCARD,CLEC7A,CLNK	7/416
4_Member	GO Biological Processes	GO:0002833	positive regulation of response to biotic stimulus	-3.68912	-1.38798	9447,9450,23705,29108,64581,116449	AIM2,LY86,CADM1,PYCARD,CLEC7A,CLNK	6/304
4_Member	GO Biological Processes	GO:0032735	positive regulation of interleukin-12 production	-3.63072	-1.34871	3394,3603,64581	IRF8,IL16,CLEC7A	3/43
4_Member	GO Biological Processes	GO:0032652	regulation of interleukin-1 production	-3.32017	-1.09755	3603,9447,29108,64581	IL16,AIM2,PYCARD,CLEC7A	4/130
4_Member	GO Biological Processes	GO:0002703	regulation of leukocyte mediated immunity	-3.18381	-0.993391	1776,3689,23705,64581,116449	DNASE1L3,ITGB2,CADM1,CLEC7A,CLNK	5/249
4_Member	GO Biological Processes	GO:0002253	activation of immune response	-3.17572	-0.990616	708,3119,9447,28984,29108,64581	C1QBP,HLA-DQB1,AIM2,RGCC,PYCARD,CLEC7A	6/380
4_Member	GO Biological Processes	GO:0032731	positive regulation of interleukin-1 beta production	-3.16082	-0.981672	9447,29108,64581	AIM2,PYCARD,CLEC7A	3/62
4_Member	GO Biological Processes	GO:0002275	myeloid cell activation involved in immune response	-3.10086	-0.933368	1776,29108,116449	DNASE1L3,PYCARD,CLNK	3/65
4_Member	GO Biological Processes	GO:0051092	positive regulation of NF-kappaB transcription factor activity	-3.08707	-0.925289	9447,29108,64581,338382	AIM2,PYCARD,CLEC7A,RAB7B	4/150
4_Member	GO Biological Processes	GO:0002705	positive regulation of leukocyte mediated immunity	-3.07632	-0.917368	3689,23705,64581,116449	ITGB2,CADM1,CLEC7A,CLNK	4/151
4_Member	GO Biological Processes	GO:0051090	regulation of DNA-binding transcription factor activity	-3.02688	-0.877511	3059,9447,28984,29108,64581,338382	HCLS1,AIM2,RGCC,PYCARD,CLEC7A,RAB7B	6/406
4_Member	GO Biological Processes	GO:0043068	positive regulation of programmed cell death	-3.01302	-0.87067	708,817,3394,3957,28984,29108,64581	C1QBP,CAMK2D,IRF8,LGALS2,RGCC,PYCARD,CLEC7A	7/563
4_Member	GO Biological Processes	GO:0045089	positive regulation of innate immune response	-2.97681	-0.842525	9447,23705,29108,64581,116449	AIM2,CADM1,PYCARD,CLEC7A,CLNK	5/277
4_Member	GO Biological Processes	GO:0032722	positive regulation of chemokine production	-2.97166	-0.840037	199,29108,64581	AIF1,PYCARD,CLEC7A	3/72
4_Member	KEGG Pathway	hsa04623	Cytosolic DNA-sensing pathway	-2.92033	-0.806857	9447,25939,29108	AIM2,SAMHD1,PYCARD	3/75
4_Member	GO Biological Processes	GO:0051336	regulation of hydrolase activity	-2.85302	-0.752067	1471,2281,5031,5660,6001,9447,29108,64581	CST3,FKBP1B,P2RY6,PSAP,RGS10,AIM2,PYCARD,CLEC7A	8/776
4_Member	GO Biological Processes	GO:0002720	positive regulation of cytokine production involved in immune response	-2.82393	-0.730314	29108,64581,116449	PYCARD,CLEC7A,CLNK	3/81
4_Member	GO Biological Processes	GO:2000116	regulation of cysteine-type endopeptidase activity	-2.6681	-0.601985	1471,9447,29108,64581	CST3,AIM2,PYCARD,CLEC7A	4/195
4_Member	GO Biological Processes	GO:0050764	regulation of phagocytosis	-2.56267	-0.521554	8724,29108,64581	SNX3,PYCARD,CLEC7A	3/100
4_Member	GO Biological Processes	GO:0051345	positive regulation of hydrolase activity	-2.55761	-0.520769	5031,5660,6001,9447,29108,64581	P2RY6,PSAP,RGS10,AIM2,PYCARD,CLEC7A	6/503
4_Member	GO Biological Processes	GO:0032642	regulation of chemokine production	-2.51451	-0.49026	199,29108,64581	AIF1,PYCARD,CLEC7A	3/104
4_Member	GO Biological Processes	GO:0060627	regulation of vesicle-mediated transport	-2.44628	-0.435416	3689,5538,8724,11151,29108,64581	ITGB2,PPT1,SNX3,CORO1A,PYCARD,CLEC7A	6/530
4_Member	GO Biological Processes	GO:0031341	regulation of cell killing	-2.43487	-0.432792	1776,23705,64581	DNASE1L3,CADM1,CLEC7A	3/111
4_Member	GO Biological Processes	GO:0032651	regulation of interleukin-1 beta production	-2.43487	-0.432792	9447,29108,64581	AIM2,PYCARD,CLEC7A	3/111
4_Member	GO Biological Processes	GO:0043065	positive regulation of apoptotic process	-2.40682	-0.41253	708,817,3394,3957,28984,29108	C1QBP,CAMK2D,IRF8,LGALS2,RGCC,PYCARD	6/540
4_Member	GO Biological Processes	GO:0009615	response to virus	-2.38687	-0.39833	9447,25939,29108,55509,57705	AIM2,SAMHD1,PYCARD,BATF3,WDFY4	5/379
4_Member	GO Biological Processes	GO:0002718	regulation of cytokine production involved in immune response	-2.34015	-0.361034	29108,64581,116449	PYCARD,CLEC7A,CLNK	3/120
4_Member	GO Biological Processes	GO:0071216	cellular response to biotic stimulus	-2.29551	-0.329254	3394,9450,29108,64581	IRF8,LY86,PYCARD,CLEC7A	4/248
4_Member	GO Biological Processes	GO:2001056	positive regulation of cysteine-type endopeptidase activity	-2.25289	-0.297357	9447,29108,64581	AIM2,PYCARD,CLEC7A	3/129
4_Member	GO Biological Processes	GO:0002702	positive regulation of production of molecular mediator of immune response	-2.18953	-0.252994	29108,64581,116449	PYCARD,CLEC7A,CLNK	3/136
4_Member	GO Biological Processes	GO:0002758	innate immune response-activating signaling pathway	-2.17209	-0.242257	9447,29108,64581	AIM2,PYCARD,CLEC7A	3/138
4_Member	Reactome Gene Sets	R-HSA-5621481	C-type lectin receptors (CLRs)	-2.13802	-0.211508	3385,29108,64581	ICAM3,PYCARD,CLEC7A	3/142
4_Member	GO Biological Processes	GO:0052548	regulation of endopeptidase activity	-2.07035	-0.148765	1471,9447,29108,64581	CST3,AIM2,PYCARD,CLEC7A	4/288
4_Member	GO Biological Processes	GO:0030100	regulation of endocytosis	-2.05496	-0.142877	5538,8724,29108,64581	PPT1,SNX3,PYCARD,CLEC7A	4/291
4_Member	GO Biological Processes	GO:0045807	positive regulation of endocytosis	-2.03426	-0.127121	5538,29108,64581	PPT1,PYCARD,CLEC7A	3/155
4_Member	GO Biological Processes	GO:0010950	positive regulation of endopeptidase activity	-2.02668	-0.122692	9447,29108,64581	AIM2,PYCARD,CLEC7A	3/156
5_Summary	GO Biological Processes	GO:0006909	phagocytosis	-7.8251	-4.33129	199,3385,3394,3689,5031,11151,64581,338382,5538,29108,283420,708,3113,8635,9447,9450,25939,219972,2829,3059	AIF1,ICAM3,IRF8,ITGB2,P2RY6,CORO1A,CLEC7A,RAB7B,PPT1,PYCARD,CLEC9A,C1QBP,HLA-DPA1,RNASET2,AIM2,LY86,SAMHD1,MPEG1,XCR1,HCLS1	20/-
5_Member	GO Biological Processes	GO:0006909	phagocytosis	-7.8251	-4.33129	199,3385,3394,3689,5031,11151,64581,338382	AIF1,ICAM3,IRF8,ITGB2,P2RY6,CORO1A,CLEC7A,RAB7B	8/159
5_Member	GO Biological Processes	GO:0006897	endocytosis	-6.73779	-3.62177	199,3385,3394,3689,5031,5538,11151,29108,64581,283420,338382	AIF1,ICAM3,IRF8,ITGB2,P2RY6,PPT1,CORO1A,PYCARD,CLEC7A,CLEC9A,RAB7B	11/514
5_Member	GO Biological Processes	GO:0045087	innate immune response	-6.68397	-3.59278	199,708,3113,3394,8635,9447,9450,11151,25939,29108,64581,219972,338382	AIF1,C1QBP,HLA-DPA1,IRF8,RNASET2,AIM2,LY86,CORO1A,SAMHD1,PYCARD,CLEC7A,MPEG1,RAB7B	13/773
5_Member	GO Biological Processes	GO:0098657	import into cell	-5.40045	-2.72608	199,3385,3394,3689,5031,5538,11151,29108,64581,283420,338382	AIF1,ICAM3,IRF8,ITGB2,P2RY6,PPT1,CORO1A,PYCARD,CLEC7A,CLEC9A,RAB7B	11/705
5_Member	GO Biological Processes	GO:0071345	cellular response to cytokine stimulus	-3.70945	-1.40055	199,2829,3059,3113,3394,9447,11151,29108,338382	AIF1,XCR1,HCLS1,HLA-DPA1,IRF8,AIM2,CORO1A,PYCARD,RAB7B	9/732
5_Member	GO Biological Processes	GO:0071346	cellular response to type II interferon	-3.64184	-1.35227	199,3113,3394,338382	AIF1,HLA-DPA1,IRF8,RAB7B	4/107
5_Member	GO Biological Processes	GO:0034341	response to type II interferon	-3.32017	-1.09755	199,3113,3394,338382	AIF1,HLA-DPA1,IRF8,RAB7B	4/130
6_Summary	GO Biological Processes	GO:0032970	regulation of actin filament-based process	-6.99587	-3.76334	817,3059,4070,9535,11151,28984,29108,51466,51474,58527,199,51676,57698,64098,80774,10263,1471,4000,8724,28978,64581	CAMK2D,HCLS1,TACSTD2,GMFG,CORO1A,RGCC,PYCARD,EVL,LIMA1,ABRACL,AIF1,ASB2,SHTN1,PARVG,LIMD2,CDK2AP2,CST3,LMNA,SNX3,TMEM14A,CLEC7A	21/-
6_Member	GO Biological Processes	GO:0032970	regulation of actin filament-based process	-6.99587	-3.76334	817,3059,4070,9535,11151,28984,29108,51466,51474,58527	CAMK2D,HCLS1,TACSTD2,GMFG,CORO1A,RGCC,PYCARD,EVL,LIMA1,ABRACL	10/379
6_Member	GO Biological Processes	GO:0030029	actin filament-based process	-6.08932	-3.17422	199,817,3059,9535,11151,51466,51474,51676,57698,64098,80774	AIF1,CAMK2D,HCLS1,GMFG,CORO1A,EVL,LIMA1,ASB2,SHTN1,PARVG,LIMD2	11/598
6_Member	GO Biological Processes	GO:0110053	regulation of actin filament organization	-6.02475	-3.12544	3059,4070,9535,11151,28984,29108,51466,51474	HCLS1,TACSTD2,GMFG,CORO1A,RGCC,PYCARD,EVL,LIMA1	8/273
6_Member	GO Biological Processes	GO:0032956	regulation of actin cytoskeleton organization	-5.34646	-2.69895	3059,4070,9535,11151,28984,29108,51466,51474	HCLS1,TACSTD2,GMFG,CORO1A,RGCC,PYCARD,EVL,LIMA1	8/337
6_Member	GO Biological Processes	GO:0007015	actin filament organization	-4.93112	-2.39083	199,3059,11151,51466,51474,57698,80774	AIF1,HCLS1,CORO1A,EVL,LIMA1,SHTN1,LIMD2	7/275
6_Member	GO Biological Processes	GO:1902903	regulation of supramolecular fiber organization	-4.89341	-2.35985	3059,4070,9535,11151,28984,29108,51466,51474	HCLS1,TACSTD2,GMFG,CORO1A,RGCC,PYCARD,EVL,LIMA1	8/389
6_Member	GO Biological Processes	GO:0051493	regulation of cytoskeleton organization	-4.87545	-2.34853	3059,4070,9535,10263,11151,28984,29108,51466,51474	HCLS1,TACSTD2,GMFG,CDK2AP2,CORO1A,RGCC,PYCARD,EVL,LIMA1	9/516
6_Member	GO Biological Processes	GO:0030036	actin cytoskeleton organization	-4.73237	-2.21841	199,3059,11151,51466,51474,51676,57698,64098,80774	AIF1,HCLS1,CORO1A,EVL,LIMA1,ASB2,SHTN1,PARVG,LIMD2	9/538
6_Member	GO Biological Processes	GO:0061572	actin filament bundle organization	-4.56691	-2.08376	199,51474,57698,80774	AIF1,LIMA1,SHTN1,LIMD2	4/62
6_Member	GO Biological Processes	GO:0008064	regulation of actin polymerization or depolymerization	-4.14905	-1.77381	3059,11151,29108,51466,51474	HCLS1,CORO1A,PYCARD,EVL,LIMA1	5/154
6_Member	GO Biological Processes	GO:0030832	regulation of actin filament length	-4.10942	-1.74068	3059,11151,29108,51466,51474	HCLS1,CORO1A,PYCARD,EVL,LIMA1	5/157
6_Member	GO Biological Processes	GO:0051129	negative regulation of cellular component organization	-3.78078	-1.46773	1471,4000,4070,8724,9535,11151,28978,51466,51474	CST3,LMNA,TACSTD2,SNX3,GMFG,CORO1A,TMEM14A,EVL,LIMA1	9/716
6_Member	GO Biological Processes	GO:0097435	supramolecular fiber organization	-3.67515	-1.3779	199,1471,3059,11151,51466,51474,57698,80774	AIF1,CST3,HCLS1,CORO1A,EVL,LIMA1,SHTN1,LIMD2	8/581
6_Member	GO Biological Processes	GO:0010639	negative regulation of organelle organization	-3.4093	-1.17004	4000,4070,9535,11151,28978,51474	LMNA,TACSTD2,GMFG,CORO1A,TMEM14A,LIMA1	6/343
6_Member	GO Biological Processes	GO:0030833	regulation of actin filament polymerization	-3.24635	-1.04229	3059,11151,29108,51466	HCLS1,CORO1A,PYCARD,EVL	4/136
6_Member	GO Biological Processes	GO:0051017	actin filament bundle assembly	-3.24574	-1.04229	199,51474,80774	AIF1,LIMA1,LIMD2	3/58
6_Member	GO Biological Processes	GO:0032535	regulation of cellular component size	-3.23616	-1.03891	3059,11151,29108,51466,51474,57698	HCLS1,CORO1A,PYCARD,EVL,LIMA1,SHTN1	6/370
6_Member	GO Biological Processes	GO:0051494	negative regulation of cytoskeleton organization	-3.00319	-0.866232	4070,9535,11151,51474	TACSTD2,GMFG,CORO1A,LIMA1	4/158
6_Member	GO Biological Processes	GO:1902904	negative regulation of supramolecular fiber organization	-2.96298	-0.833992	4070,9535,11151,51474	TACSTD2,GMFG,CORO1A,LIMA1	4/162
6_Member	GO Biological Processes	GO:0032271	regulation of protein polymerization	-2.59728	-0.545276	3059,11151,29108,51466	HCLS1,CORO1A,PYCARD,EVL	4/204
6_Member	GO Biological Processes	GO:0090066	regulation of anatomical structure size	-2.52805	-0.500037	3059,11151,29108,51466,51474,57698	HCLS1,CORO1A,PYCARD,EVL,LIMA1,SHTN1	6/510
6_Member	GO Biological Processes	GO:0043254	regulation of protein-containing complex assembly	-2.20506	-0.265132	3059,11151,29108,51466,64581	HCLS1,CORO1A,PYCARD,EVL,CLEC7A	5/419
7_Summary	GO Biological Processes	GO:0050900	leukocyte migration	-6.39222	-3.4434	3603,3689,3695,6402,11151,51192,51676,56833,2829,595,2281,5538,116449	IL16,ITGB2,ITGB7,SELL,CORO1A,CKLF,ASB2,SLAMF8,XCR1,CCND1,FKBP1B,PPT1,CLNK	13/-
7_Member	GO Biological Processes	GO:0050900	leukocyte migration	-6.39222	-3.4434	3603,3689,3695,6402,11151,51192,51676,56833	IL16,ITGB2,ITGB7,SELL,CORO1A,CKLF,ASB2,SLAMF8	8/244
7_Member	GO Biological Processes	GO:0060326	cell chemotaxis	-4.51579	-2.04081	2829,3603,3689,11151,51192,56833	XCR1,IL16,ITGB2,CORO1A,CKLF,SLAMF8	6/215
7_Member	GO Biological Processes	GO:0030595	leukocyte chemotaxis	-4.23087	-1.82889	3603,3689,11151,51192,56833	IL16,ITGB2,CORO1A,CKLF,SLAMF8	5/148
7_Member	GO Biological Processes	GO:0071674	mononuclear cell migration	-3.55121	-1.29465	3695,11151,51192,51676	ITGB7,CORO1A,CKLF,ASB2	4/113
7_Member	GO Biological Processes	GO:0006935	chemotaxis	-3.42275	-1.17665	2829,3603,3689,11151,51192,56833	XCR1,IL16,ITGB2,CORO1A,CKLF,SLAMF8	6/341
7_Member	GO Biological Processes	GO:0042330	taxis	-3.4093	-1.17004	2829,3603,3689,11151,51192,56833	XCR1,IL16,ITGB2,CORO1A,CKLF,SLAMF8	6/343
7_Member	GO Biological Processes	GO:0040011	locomotion	-3.2859	-1.07297	2829,3603,3689,11151,51192,56833	XCR1,IL16,ITGB2,CORO1A,CKLF,SLAMF8	6/362
7_Member	GO Biological Processes	GO:0072676	lymphocyte migration	-2.85519	-0.752067	3695,11151,51192	ITGB7,CORO1A,CKLF	3/79
7_Member	GO Biological Processes	GO:0046903	secretion	-2.45429	-0.440256	595,2281,5538,11151,51192,116449	CCND1,FKBP1B,PPT1,CORO1A,CKLF,CLNK	6/528
7_Member	GO Biological Processes	GO:0032940	secretion by cell	-2.23532	-0.282391	2281,5538,11151,51192,116449	FKBP1B,PPT1,CORO1A,CKLF,CLNK	5/412
8_Summary	GO Biological Processes	GO:0090382	phagosome maturation	-5.90752	-3.07956	10981,11151,56833,338382,8724,80183,5538	RAB32,CORO1A,SLAMF8,RAB7B,SNX3,RUBCNL,PPT1	7/-
8_Member	GO Biological Processes	GO:0090382	phagosome maturation	-5.90752	-3.07956	10981,11151,56833,338382	RAB32,CORO1A,SLAMF8,RAB7B	4/29
8_Member	GO Biological Processes	GO:0016050	vesicle organization	-2.60424	-0.545574	8724,10981,11151,80183,338382	SNX3,RAB32,CORO1A,RUBCNL,RAB7B	5/337
8_Member	GO Biological Processes	GO:0006906	vesicle fusion	-2.57504	-0.529598	11151,80183,338382	CORO1A,RUBCNL,RAB7B	3/99
8_Member	GO Biological Processes	GO:0090174	organelle membrane fusion	-2.55044	-0.515723	11151,80183,338382	CORO1A,RUBCNL,RAB7B	3/101
8_Member	GO Biological Processes	GO:0007040	lysosome organization	-2.53834	-0.507837	5538,11151,338382	PPT1,CORO1A,RAB7B	3/102
8_Member	GO Biological Processes	GO:0080171	lytic vacuole organization	-2.53834	-0.507837	5538,11151,338382	PPT1,CORO1A,RAB7B	3/102
8_Member	GO Biological Processes	GO:0048284	organelle fusion	-2.27169	-0.310829	11151,80183,338382	CORO1A,RUBCNL,RAB7B	3/127
8_Member	GO Biological Processes	GO:0016482	cytosolic transport	-2.04189	-0.13317	8724,11151,338382	SNX3,CORO1A,RAB7B	3/154
9_Summary	GO Biological Processes	GO:0051282	regulation of sequestering of calcium ion	-5.5966	-2.86291	817,2281,2829,5031,5333,11151,3603,9424	CAMK2D,FKBP1B,XCR1,P2RY6,PLCD1,CORO1A,IL16,KCNK6	8/-
9_Member	GO Biological Processes	GO:0051282	regulation of sequestering of calcium ion	-5.5966	-2.86291	817,2281,2829,5031,5333,11151	CAMK2D,FKBP1B,XCR1,P2RY6,PLCD1,CORO1A	6/139
9_Member	GO Biological Processes	GO:0051279	regulation of release of sequestered calcium ion into cytosol	-4.06837	-1.70417	817,2281,5031,11151	CAMK2D,FKBP1B,P2RY6,CORO1A	4/83
9_Member	GO Biological Processes	GO:0051924	regulation of calcium ion transport	-3.16817	-0.986048	817,2281,3603,5031,11151	CAMK2D,FKBP1B,IL16,P2RY6,CORO1A	5/251
9_Member	GO Biological Processes	GO:0051209	release of sequestered calcium ion into cytosol	-3.1405	-0.964293	2281,2829,5333	FKBP1B,XCR1,PLCD1	3/63
9_Member	GO Biological Processes	GO:0051283	negative regulation of sequestering of calcium ion	-3.12052	-0.950138	2281,2829,5333	FKBP1B,XCR1,PLCD1	3/64
9_Member	GO Biological Processes	GO:1903169	regulation of calcium ion transmembrane transport	-2.84862	-0.750122	817,2281,5031,11151	CAMK2D,FKBP1B,P2RY6,CORO1A	4/174
9_Member	GO Biological Processes	GO:1901019	regulation of calcium ion transmembrane transporter activity	-2.82393	-0.730314	817,2281,5031	CAMK2D,FKBP1B,P2RY6	3/81
9_Member	GO Biological Processes	GO:0097553	calcium ion transmembrane import into cytosol	-2.43487	-0.432792	2281,2829,5333	FKBP1B,XCR1,PLCD1	3/111
9_Member	GO Biological Processes	GO:2001257	regulation of cation channel activity	-2.31029	-0.340395	817,2281,5031	CAMK2D,FKBP1B,P2RY6	3/123
9_Member	GO Biological Processes	GO:0010959	regulation of metal ion transport	-2.29776	-0.329689	817,2281,3603,5031,11151	CAMK2D,FKBP1B,IL16,P2RY6,CORO1A	5/398
9_Member	GO Biological Processes	GO:0043269	regulation of monoatomic ion transport	-2.28641	-0.321958	817,2281,3603,5031,9424,11151	CAMK2D,FKBP1B,IL16,P2RY6,KCNK6,CORO1A	6/572
9_Member	Reactome Gene Sets	R-HSA-5576891	Cardiac conduction	-2.22528	-0.276754	817,2281,9424	CAMK2D,FKBP1B,KCNK6	3/132
9_Member	GO Biological Processes	GO:0006816	calcium ion transport	-2.17804	-0.246544	2281,2829,5333,11151	FKBP1B,XCR1,PLCD1,CORO1A	4/268
9_Member	GO Biological Processes	GO:0034765	regulation of monoatomic ion transmembrane transport	-2.06251	-0.144177	817,2281,5031,9424,11151	CAMK2D,FKBP1B,P2RY6,KCNK6,CORO1A	5/454
9_Member	GO Biological Processes	GO:0019722	calcium-mediated signaling	-2.01916	-0.118294	817,2281,2829	CAMK2D,FKBP1B,XCR1	3/157
10_Summary	GO Biological Processes	GO:0006954	inflammatory response	-5.49344	-2.7888	199,2829,3689,4069,9447,9450,29108,56833,64581,80833,3394,219972,8724	AIF1,XCR1,ITGB2,LYZ,AIM2,LY86,PYCARD,SLAMF8,CLEC7A,APOL3,IRF8,MPEG1,SNX3	13/-
10_Member	GO Biological Processes	GO:0006954	inflammatory response	-5.49344	-2.7888	199,2829,3689,4069,9447,9450,29108,56833,64581,80833	AIF1,XCR1,ITGB2,LYZ,AIM2,LY86,PYCARD,SLAMF8,CLEC7A,APOL3	10/555
10_Member	GO Biological Processes	GO:0042742	defense response to bacterium	-2.75543	-0.673775	3394,4069,29108,56833,219972	IRF8,LYZ,PYCARD,SLAMF8,MPEG1	5/311
10_Member	GO Biological Processes	GO:0050829	defense response to Gram-negative bacterium	-2.73488	-0.655581	4069,29108,219972	LYZ,PYCARD,MPEG1	3/87
10_Member	GO Biological Processes	GO:0009617	response to bacterium	-2.44543	-0.435416	3394,4069,8724,9450,29108,56833,219972	IRF8,LYZ,SNX3,LY86,PYCARD,SLAMF8,MPEG1	7/710
10_Member	GO Biological Processes	GO:0050830	defense response to Gram-positive bacterium	-2.36051	-0.375769	4069,29108,219972	LYZ,PYCARD,MPEG1	3/118
11_Summary	WikiPathways	WP4298	Acute viral myocarditis	-5.37311	-2.70788	199,595,3108,3689,29108,3059,3394	AIF1,CCND1,HLA-DMA,ITGB2,PYCARD,HCLS1,IRF8	7/-
11_Member	WikiPathways	WP4298	Acute viral myocarditis	-5.37311	-2.70788	199,595,3108,3689,29108	AIF1,CCND1,HLA-DMA,ITGB2,PYCARD	5/86
11_Member	WikiPathways	WP3945	TYROBP causal network in microglia	-3.1815	-0.993391	3059,3689,29108	HCLS1,ITGB2,PYCARD	3/61
11_Member	KEGG Pathway	hsa05133	Pertussis	-2.90371	-0.795281	3394,3689,29108	IRF8,ITGB2,PYCARD	3/76
12_Summary	GO Biological Processes	GO:0050688	regulation of defense response to virus	-5.11618	-2.52798	708,9447,10875,29108,338382,25939,56833,199,116449	C1QBP,AIM2,FGL2,PYCARD,RAB7B,SAMHD1,SLAMF8,AIF1,CLNK	9/-
12_Member	GO Biological Processes	GO:0050688	regulation of defense response to virus	-5.11618	-2.52798	708,9447,10875,29108,338382	C1QBP,AIM2,FGL2,PYCARD,RAB7B	5/97
12_Member	GO Biological Processes	GO:0002832	negative regulation of response to biotic stimulus	-4.20321	-1.81098	708,10875,25939,56833,338382	C1QBP,FGL2,SAMHD1,SLAMF8,RAB7B	5/150
12_Member	GO Biological Processes	GO:0050687	negative regulation of defense response to virus	-3.38549	-1.15296	708,10875,338382	C1QBP,FGL2,RAB7B	3/52
12_Member	GO Biological Processes	GO:0031348	negative regulation of defense response	-2.6956	-0.620967	708,10875,25939,56833,338382	C1QBP,FGL2,SAMHD1,SLAMF8,RAB7B	5/321
12_Member	GO Biological Processes	GO:0032102	negative regulation of response to external stimulus	-2.66742	-0.601985	199,708,10875,25939,56833,338382	AIF1,C1QBP,FGL2,SAMHD1,SLAMF8,RAB7B	6/478
12_Member	GO Biological Processes	GO:0002683	negative regulation of immune system process	-2.49078	-0.472685	708,10875,25939,56833,116449,338382	C1QBP,FGL2,SAMHD1,SLAMF8,CLNK,RAB7B	6/519
13_Summary	GO Biological Processes	GO:0071675	regulation of mononuclear cell migration	-4.58153	-2.09239	199,708,11151,29108,56833,3603,5031,8895,57698,64581	AIF1,C1QBP,CORO1A,PYCARD,SLAMF8,IL16,P2RY6,CPNE3,SHTN1,CLEC7A	10/-
13_Member	GO Biological Processes	GO:0071675	regulation of mononuclear cell migration	-4.58153	-2.09239	199,708,11151,29108,56833	AIF1,C1QBP,CORO1A,PYCARD,SLAMF8	5/125
13_Member	GO Biological Processes	GO:0071677	positive regulation of mononuclear cell migration	-4.28669	-1.86388	199,708,11151,29108	AIF1,C1QBP,CORO1A,PYCARD	4/73
13_Member	GO Biological Processes	GO:0040017	positive regulation of locomotion	-4.28607	-1.86388	199,708,3603,5031,8895,11151,29108,57698,64581	AIF1,C1QBP,IL16,P2RY6,CPNE3,CORO1A,PYCARD,SHTN1,CLEC7A	9/614
13_Member	GO Biological Processes	GO:2000406	positive regulation of T cell migration	-3.89922	-1.56135	199,11151,29108	AIF1,CORO1A,PYCARD	3/35
13_Member	GO Biological Processes	GO:0030335	positive regulation of cell migration	-3.70563	-1.40055	199,708,5031,8895,11151,29108,57698,64581	AIF1,C1QBP,P2RY6,CPNE3,CORO1A,PYCARD,SHTN1,CLEC7A	8/575
13_Member	GO Biological Processes	GO:2000403	positive regulation of lymphocyte migration	-3.66127	-1.36787	199,11151,29108	AIF1,CORO1A,PYCARD	3/42
13_Member	GO Biological Processes	GO:2000147	positive regulation of cell motility	-3.58108	-1.32072	199,708,5031,8895,11151,29108,57698,64581	AIF1,C1QBP,P2RY6,CPNE3,CORO1A,PYCARD,SHTN1,CLEC7A	8/600
13_Member	GO Biological Processes	GO:2000404	regulation of T cell migration	-3.4619	-1.20885	199,11151,29108	AIF1,CORO1A,PYCARD	3/49
13_Member	GO Biological Processes	GO:0002685	regulation of leukocyte migration	-3.33983	-1.11064	199,708,11151,29108,56833	AIF1,C1QBP,CORO1A,PYCARD,SLAMF8	5/230
13_Member	GO Biological Processes	GO:0002687	positive regulation of leukocyte migration	-3.0979	-0.93327	199,708,11151,29108	AIF1,C1QBP,CORO1A,PYCARD	4/149
13_Member	GO Biological Processes	GO:2000401	regulation of lymphocyte migration	-3.02532	-0.877511	199,11151,29108	AIF1,CORO1A,PYCARD	3/69
13_Member	GO Biological Processes	GO:0050920	regulation of chemotaxis	-2.39764	-0.407194	199,708,3603,56833	AIF1,C1QBP,IL16,SLAMF8	4/232
13_Member	GO Biological Processes	GO:0002688	regulation of leukocyte chemotaxis	-2.28122	-0.31856	199,708,56833	AIF1,C1QBP,SLAMF8	3/126
13_Member	GO Biological Processes	GO:0050921	positive regulation of chemotaxis	-2.11316	-0.188298	199,708,3603	AIF1,C1QBP,IL16	3/145
14_Summary	Reactome Gene Sets	R-HSA-198933	Immunoregulatory interactions between a Lymphoid and a non-Lymphoid cell	-4.43663	-1.98225	3385,3689,3695,6402,9976,7045,3394,11151,64098,708,3957,23705,595,962	ICAM3,ITGB2,ITGB7,SELL,CLEC2B,TGFBI,IRF8,CORO1A,PARVG,C1QBP,LGALS2,CADM1,CCND1,CD48	14/-
14_Member	Reactome Gene Sets	R-HSA-198933	Immunoregulatory interactions between a Lymphoid and a non-Lymphoid cell	-4.43663	-1.98225	3385,3689,3695,6402,9976	ICAM3,ITGB2,ITGB7,SELL,CLEC2B	5/134
14_Member	Canonical Pathways	M169	PID INTEGRIN2 PATHWAY	-4.14715	-1.77381	3385,3689,7045	ICAM3,ITGB2,TGFBI	3/29
14_Member	GO Biological Processes	GO:0007159	leukocyte cell-cell adhesion	-3.29056	-1.07442	3689,3695,6402	ITGB2,ITGB7,SELL	3/56
14_Member	WikiPathways	WP5218	Extrafollicular and follicular B cell activation by SARS-CoV-2	-2.92033	-0.806857	3394,3689,6402	IRF8,ITGB2,SELL	3/75
14_Member	Reactome Gene Sets	R-HSA-216083	Integrin cell surface interactions	-2.76381	-0.677414	3385,3689,3695	ICAM3,ITGB2,ITGB7	3/85
14_Member	GO Biological Processes	GO:0031589	cell-substrate adhesion	-2.7598	-0.675779	3689,3695,11151,64098	ITGB2,ITGB7,CORO1A,PARVG	4/184
14_Member	WikiPathways	WP2806	Complement system	-2.60018	-0.545276	708,3689,6402	C1QBP,ITGB2,SELL	3/97
14_Member	GO Biological Processes	GO:0098609	cell-cell adhesion	-2.41464	-0.416473	3385,3689,3695,3957,6402,23705	ICAM3,ITGB2,ITGB7,LGALS2,SELL,CADM1	6/538
14_Member	WikiPathways	WP4541	Hippo-Merlin signaling dysregulation	-2.3301	-0.354702	595,3689,3695	CCND1,ITGB2,ITGB7	3/121
14_Member	GO Biological Processes	GO:0007160	cell-matrix adhesion	-2.18953	-0.252994	3689,3695,64098	ITGB2,ITGB7,PARVG	3/136
14_Member	Reactome Gene Sets	R-HSA-202733	Cell surface interactions at the vascular wall	-2.18077	-0.247603	962,3689,6402	CD48,ITGB2,SELL	3/137
15_Summary	GO Biological Processes	GO:0043029	T cell homeostasis	-3.63072	-1.34871	3957,9447,11151,3603,29108,1776,56833,3059	LGALS2,AIM2,CORO1A,IL16,PYCARD,DNASE1L3,SLAMF8,HCLS1	8/-
15_Member	GO Biological Processes	GO:0043029	T cell homeostasis	-3.63072	-1.34871	3957,9447,11151	LGALS2,AIM2,CORO1A	3/43
15_Member	GO Biological Processes	GO:0050729	positive regulation of inflammatory response	-3.06565	-0.909507	3603,3957,9447,29108	IL16,LGALS2,AIM2,PYCARD	4/152
15_Member	GO Biological Processes	GO:0002260	lymphocyte homeostasis	-3.00717	-0.867522	3957,9447,11151	LGALS2,AIM2,CORO1A	3/70
15_Member	GO Biological Processes	GO:0050727	regulation of inflammatory response	-2.92504	-0.806857	1776,3603,3957,9447,29108,56833	DNASE1L3,IL16,LGALS2,AIM2,PYCARD,SLAMF8	6/425
15_Member	GO Biological Processes	GO:0001776	leukocyte homeostasis	-2.61296	-0.552048	3957,9447,11151	LGALS2,AIM2,CORO1A	3/96
15_Member	GO Biological Processes	GO:0048872	homeostasis of number of cells	-2.15026	-0.22209	3059,3957,9447,11151	HCLS1,LGALS2,AIM2,CORO1A	4/273
16_Summary	GO Biological Processes	GO:0061024	membrane organization	-3.58913	-1.32095	199,3689,4000,5538,8724,11151,28978,80183,338382,3695,5660,10981	AIF1,ITGB2,LMNA,PPT1,SNX3,CORO1A,TMEM14A,RUBCNL,RAB7B,ITGB7,PSAP,RAB32	12/-
16_Member	GO Biological Processes	GO:0061024	membrane organization	-3.58913	-1.32095	199,3689,4000,5538,8724,11151,28978,80183,338382	AIF1,ITGB2,LMNA,PPT1,SNX3,CORO1A,TMEM14A,RUBCNL,RAB7B	9/760
16_Member	GO Biological Processes	GO:0010324	membrane invagination	-3.38549	-1.15296	199,3689,8724	AIF1,ITGB2,SNX3	3/52
16_Member	GO Biological Processes	GO:0051668	localization within membrane	-2.33802	-0.360769	3689,3695,4000,5660,8724,10981	ITGB2,ITGB7,LMNA,PSAP,SNX3,RAB32	6/558
17_Summary	GO Biological Processes	GO:0030336	negative regulation of cell migration	-3.21783	-1.02365	199,397,4070,28984,51466,56833	AIF1,ARHGDIB,TACSTD2,RGCC,EVL,SLAMF8	6/-
17_Member	GO Biological Processes	GO:0030336	negative regulation of cell migration	-3.21783	-1.02365	199,397,4070,28984,51466,56833	AIF1,ARHGDIB,TACSTD2,RGCC,EVL,SLAMF8	6/373
17_Member	GO Biological Processes	GO:2000146	negative regulation of cell motility	-3.12868	-0.955399	199,397,4070,28984,51466,56833	AIF1,ARHGDIB,TACSTD2,RGCC,EVL,SLAMF8	6/388
17_Member	GO Biological Processes	GO:0040013	negative regulation of locomotion	-2.93551	-0.811754	199,397,4070,28984,51466,56833	AIF1,ARHGDIB,TACSTD2,RGCC,EVL,SLAMF8	6/423
17_Member	GO Biological Processes	GO:0051492	regulation of stress fiber assembly	-2.63896	-0.575791	4070,28984,51466	TACSTD2,RGCC,EVL	3/94
17_Member	GO Biological Processes	GO:0110020	regulation of actomyosin structure organization	-2.50278	-0.480596	4070,28984,51466	TACSTD2,RGCC,EVL	3/105
17_Member	GO Biological Processes	GO:0032231	regulation of actin filament bundle assembly	-2.47969	-0.463631	4070,28984,51466	TACSTD2,RGCC,EVL	3/107
17_Member	GO Biological Processes	GO:0010633	negative regulation of epithelial cell migration	-2.38126	-0.394621	4070,28984,51466	TACSTD2,RGCC,EVL	3/116
18_Summary	GO Biological Processes	GO:0043524	negative regulation of neuron apoptotic process	-2.9531	-0.826734	595,5538,7351,11151,23705	CCND1,PPT1,UCP2,CORO1A,CADM1	5/-
18_Member	GO Biological Processes	GO:0043524	negative regulation of neuron apoptotic process	-2.9531	-0.826734	595,5538,7351,11151	CCND1,PPT1,UCP2,CORO1A	4/163
18_Member	GO Biological Processes	GO:0043523	regulation of neuron apoptotic process	-2.39764	-0.407194	595,5538,7351,11151	CCND1,PPT1,UCP2,CORO1A	4/232
18_Member	GO Biological Processes	GO:0001889	liver development	-2.23441	-0.282391	595,7351,23705	CCND1,UCP2,CADM1	3/131
18_Member	GO Biological Processes	GO:0061008	hepaticobiliary system development	-2.20726	-0.265624	595,7351,23705	CCND1,UCP2,CADM1	3/134
19_Summary	GO Biological Processes	GO:0030099	myeloid cell differentiation	-2.92201	-0.806857	2124,3059,3394,7351,55509,338382,10875,56833	EVI2B,HCLS1,IRF8,UCP2,BATF3,RAB7B,FGL2,SLAMF8	8/-
19_Member	GO Biological Processes	GO:0030099	myeloid cell differentiation	-2.92201	-0.806857	2124,3059,3394,7351,55509	EVI2B,HCLS1,IRF8,UCP2,BATF3	5/285
19_Member	GO Biological Processes	GO:0045639	positive regulation of myeloid cell differentiation	-2.52636	-0.500037	2124,3059,338382	EVI2B,HCLS1,RAB7B	3/103
19_Member	GO Biological Processes	GO:1903706	regulation of hemopoiesis	-2.21364	-0.268837	2124,3059,10875,56833,338382	EVI2B,HCLS1,FGL2,SLAMF8,RAB7B	5/417
20_Summary	GO Biological Processes	GO:0034655	nucleobase-containing compound catabolic process	-2.91529	-0.804346	1776,8635,11157,25939,51816	DNASE1L3,RNASET2,LSM6,SAMHD1,ADA2	5/-
20_Member	GO Biological Processes	GO:0034655	nucleobase-containing compound catabolic process	-2.91529	-0.804346	1776,8635,11157,25939,51816	DNASE1L3,RNASET2,LSM6,SAMHD1,ADA2	5/286
20_Member	GO Biological Processes	GO:0044270	cellular nitrogen compound catabolic process	-2.67807	-0.605755	1776,8635,11157,25939,51816	DNASE1L3,RNASET2,LSM6,SAMHD1,ADA2	5/324
20_Member	GO Biological Processes	GO:0046700	heterocycle catabolic process	-2.67227	-0.602258	1776,8635,11157,25939,51816	DNASE1L3,RNASET2,LSM6,SAMHD1,ADA2	5/325
20_Member	GO Biological Processes	GO:0019439	aromatic compound catabolic process	-2.57129	-0.528012	1776,8635,11157,25939,51816	DNASE1L3,RNASET2,LSM6,SAMHD1,ADA2	5/343
20_Member	GO Biological Processes	GO:1901361	organic cyclic compound catabolic process	-2.42105	-0.420934	1776,8635,11157,25939,51816	DNASE1L3,RNASET2,LSM6,SAMHD1,ADA2	5/372

## Sheet: mregDC_vs_cDC2_up
GroupID	Category	Term	Description	LogP	Log(q-value)	Genes	Symbols	InTerm_InList
1_Summary	Reactome Gene Sets	R-HSA-1280215	Cytokine Signaling in Immune system	-15.2525	-11.3062	329,330,567,941,958,970,1438,1846,2308,2322,3105,3107,3134,3575,3600,3604,3659,3669,3716,4791,5451,5770,5971,6233,6363,6367,6624,7314,8651,8792,8835,9020,9235,10018,10148,64109,128178	BIRC2,BIRC3,B2M,CD80,CD40,CD70,CSF2RA,DUSP4,FOXO1,FLT3,HLA-A,HLA-C,HLA-F,IL7R,IL15,TNFRSF9,IRF1,ISG20,JAK1,NFKB2,POU2F1,PTPN1,RELB,RPS27A,CCL19,CCL22,FSCN1,UBB,SOCS1,TNFRSF11A,SOCS2,MAP3K14,IL32,BCL2L11,EBI3,CRLF2,EDARADD	37/-
1_Member	Reactome Gene Sets	R-HSA-1280215	Cytokine Signaling in Immune system	-15.2525	-11.3062	329,330,567,941,958,970,1438,1846,2308,2322,3105,3107,3134,3575,3600,3604,3659,3669,3716,4791,5451,5770,5971,6233,6363,6367,6624,7314,8651,8792,8835,9020,9235,10018,10148,64109,128178	BIRC2,BIRC3,B2M,CD80,CD40,CD70,CSF2RA,DUSP4,FOXO1,FLT3,HLA-A,HLA-C,HLA-F,IL7R,IL15,TNFRSF9,IRF1,ISG20,JAK1,NFKB2,POU2F1,PTPN1,RELB,RPS27A,CCL19,CCL22,FSCN1,UBB,SOCS1,TNFRSF11A,SOCS2,MAP3K14,IL32,BCL2L11,EBI3,CRLF2,EDARADD	37/732
1_Member	Reactome Gene Sets	R-HSA-449147	Signaling by Interleukins	-6.48124	-4.1518	941,1438,1846,2308,3575,3600,3716,4791,5451,6233,6363,6367,6624,7314,8651,8835,9235,10148,64109	CD80,CSF2RA,DUSP4,FOXO1,IL7R,IL15,JAK1,NFKB2,POU2F1,RPS27A,CCL19,CCL22,FSCN1,UBB,SOCS1,SOCS2,IL32,EBI3,CRLF2	19/473
2_Summary	Reactome Gene Sets	R-HSA-156902	Peptide chain elongation	-15.1755	-11.3062	1915,6130,6134,6138,6144,6165,6166,6171,6176,6201,6223,6224,6230,6233,9045,51065,2926,10952,567,1107,3105,3107,3134,3716,4869,5901,7314,10951,10971,23479,23512,60489,84617,84790,203068,347733,10399,60,71,4637,5216,6478,8482,8828,2744,3620,152926,169355,259307,100131187,5464,475,644,2113,2950,7295,50488,119504,4673,10209,8869,253782,25904,84248,3669,79002	EEF1A1,RPL7A,RPL10,RPL15,RPL21,RPL35A,RPL36AL,RPL41,RPLP1,RPS7,RPS19,RPS20,RPS25,RPS27A,RPL14,RPS27L,GRSF1,SEC61B,B2M,CHD3,HLA-A,HLA-C,HLA-F,JAK1,NPM1,RAN,UBB,CBX1,YWHAQ,ISCU,SUZ12,APOBEC3G,TUBB6,TUBA1C,TUBB,TUBB2B,RACK1,ACTB,ACTG1,MYL6,PFN1,SIAH2,SEMA7A,NRP2,GLS,IDO1,PPM1K,IDO2,IL4I1,TSTD1,PPA1,ATOX1,BLVRA,ETS1,GSTP1,TXN,MINK1,ANAPC16,NAP1L1,EIF1,ST3GAL5,CERS6,CNOT10,FYTTD1,ISG20,TRIR	66/-
2_Member	Reactome Gene Sets	R-HSA-156902	Peptide chain elongation	-15.1755	-11.3062	1915,6130,6134,6138,6144,6165,6166,6171,6176,6201,6223,6224,6230,6233,9045,51065	EEF1A1,RPL7A,RPL10,RPL15,RPL21,RPL35A,RPL36AL,RPL41,RPLP1,RPS7,RPS19,RPS20,RPS25,RPS27A,RPL14,RPS27L	16/90
2_Member	Reactome Gene Sets	R-HSA-192823	Viral mRNA Translation	-15.1755	-11.3062	2926,6130,6134,6138,6144,6165,6166,6171,6176,6201,6223,6224,6230,6233,9045,51065	GRSF1,RPL7A,RPL10,RPL15,RPL21,RPL35A,RPL36AL,RPL41,RPLP1,RPS7,RPS19,RPS20,RPS25,RPS27A,RPL14,RPS27L	16/90
2_Member	Reactome Gene Sets	R-HSA-156842	Eukaryotic Translation Elongation	-14.861	-11.1166	1915,6130,6134,6138,6144,6165,6166,6171,6176,6201,6223,6224,6230,6233,9045,51065	EEF1A1,RPL7A,RPL10,RPL15,RPL21,RPL35A,RPL36AL,RPL41,RPLP1,RPS7,RPS19,RPS20,RPS25,RPS27A,RPL14,RPS27L	16/94
2_Member	Reactome Gene Sets	R-HSA-1799339	SRP-dependent cotranslational protein targeting to membrane	-13.5514	-10.0899	6130,6134,6138,6144,6165,6166,6171,6176,6201,6223,6224,6230,6233,9045,10952,51065	RPL7A,RPL10,RPL15,RPL21,RPL35A,RPL36AL,RPL41,RPLP1,RPS7,RPS19,RPS20,RPS25,RPS27A,RPL14,SEC61B,RPS27L	16/113
2_Member	Reactome Gene Sets	R-HSA-2408557	Selenocysteine synthesis	-13.5333	-10.0899	6130,6134,6138,6144,6165,6166,6171,6176,6201,6223,6224,6230,6233,9045,51065	RPL7A,RPL10,RPL15,RPL21,RPL35A,RPL36AL,RPL41,RPLP1,RPS7,RPS19,RPS20,RPS25,RPS27A,RPL14,RPS27L	15/94
2_Member	Reactome Gene Sets	R-HSA-72764	Eukaryotic Translation Termination	-13.5333	-10.0899	6130,6134,6138,6144,6165,6166,6171,6176,6201,6223,6224,6230,6233,9045,51065	RPL7A,RPL10,RPL15,RPL21,RPL35A,RPL36AL,RPL41,RPLP1,RPS7,RPS19,RPS20,RPS25,RPS27A,RPL14,RPS27L	15/94
2_Member	Reactome Gene Sets	R-HSA-975956	Nonsense Mediated Decay (NMD) independent of the Exon Junction Complex (EJC)	-13.3926	-10.0003	6130,6134,6138,6144,6165,6166,6171,6176,6201,6223,6224,6230,6233,9045,51065	RPL7A,RPL10,RPL15,RPL21,RPL35A,RPL36AL,RPL41,RPLP1,RPS7,RPS19,RPS20,RPS25,RPS27A,RPL14,RPS27L	15/96
2_Member	Reactome Gene Sets	R-HSA-9824446	Viral Infection Pathways	-13.1285	-9.78205	567,1107,1915,2926,3105,3107,3134,3716,4869,5901,6130,6134,6138,6144,6165,6166,6171,6176,6201,6223,6224,6230,6233,7314,9045,10951,10971,23479,23512,51065,60489,84617,84790,203068,347733	B2M,CHD3,EEF1A1,GRSF1,HLA-A,HLA-C,HLA-F,JAK1,NPM1,RAN,RPL7A,RPL10,RPL15,RPL21,RPL35A,RPL36AL,RPL41,RPLP1,RPS7,RPS19,RPS20,RPS25,RPS27A,UBB,RPL14,CBX1,YWHAQ,ISCU,SUZ12,RPS27L,APOBEC3G,TUBB6,TUBA1C,TUBB,TUBB2B	35/767
2_Member	Reactome Gene Sets	R-HSA-72689	Formation of a pool of free 40S subunits	-12.9898	-9.72248	6130,6134,6138,6144,6165,6166,6171,6176,6201,6223,6224,6230,6233,9045,51065	RPL7A,RPL10,RPL15,RPL21,RPL35A,RPL36AL,RPL41,RPLP1,RPS7,RPS19,RPS20,RPS25,RPS27A,RPL14,RPS27L	15/102
2_Member	Reactome Gene Sets	R-HSA-9633012	Response of EIF2AK4 (GCN2) to amino acid deficiency	-12.9898	-9.72248	6130,6134,6138,6144,6165,6166,6171,6176,6201,6223,6224,6230,6233,9045,51065	RPL7A,RPL10,RPL15,RPL21,RPL35A,RPL36AL,RPL41,RPLP1,RPS7,RPS19,RPS20,RPS25,RPS27A,RPL14,RPS27L	15/102
2_Member	Reactome Gene Sets	R-HSA-168255	Influenza Infection	-12.3997	-9.20477	2926,5901,6130,6134,6138,6144,6165,6166,6171,6176,6201,6223,6224,6230,6233,9045,51065	GRSF1,RAN,RPL7A,RPL10,RPL15,RPL21,RPL35A,RPL36AL,RPL41,RPLP1,RPS7,RPS19,RPS20,RPS25,RPS27A,RPL14,RPS27L	17/157
2_Member	Reactome Gene Sets	R-HSA-156827	L13a-mediated translational silencing of Ceruloplasmin expression	-12.3752	-9.20477	6130,6134,6138,6144,6165,6166,6171,6176,6201,6223,6224,6230,6233,9045,51065	RPL7A,RPL10,RPL15,RPL21,RPL35A,RPL36AL,RPL41,RPLP1,RPS7,RPS19,RPS20,RPS25,RPS27A,RPL14,RPS27L	15/112
2_Member	Reactome Gene Sets	R-HSA-72706	GTP hydrolysis and joining of the 60S ribosomal subunit	-12.3172	-9.17481	6130,6134,6138,6144,6165,6166,6171,6176,6201,6223,6224,6230,6233,9045,51065	RPL7A,RPL10,RPL15,RPL21,RPL35A,RPL36AL,RPL41,RPLP1,RPS7,RPS19,RPS20,RPS25,RPS27A,RPL14,RPS27L	15/113
2_Member	Reactome Gene Sets	R-HSA-168273	Influenza Viral RNA Transcription and Replication	-12.2676	-9.1516	2926,6130,6134,6138,6144,6165,6166,6171,6176,6201,6223,6224,6230,6233,9045,51065	GRSF1,RPL7A,RPL10,RPL15,RPL21,RPL35A,RPL36AL,RPL41,RPLP1,RPS7,RPS19,RPS20,RPS25,RPS27A,RPL14,RPS27L	16/136
2_Member	Reactome Gene Sets	R-HSA-927802	Nonsense-Mediated Decay (NMD)	-12.1466	-9.07892	6130,6134,6138,6144,6165,6166,6171,6176,6201,6223,6224,6230,6233,9045,51065	RPL7A,RPL10,RPL15,RPL21,RPL35A,RPL36AL,RPL41,RPLP1,RPS7,RPS19,RPS20,RPS25,RPS27A,RPL14,RPS27L	15/116
2_Member	Reactome Gene Sets	R-HSA-975957	Nonsense Mediated Decay (NMD) enhanced by the Exon Junction Complex (EJC)	-12.1466	-9.07892	6130,6134,6138,6144,6165,6166,6171,6176,6201,6223,6224,6230,6233,9045,51065	RPL7A,RPL10,RPL15,RPL21,RPL35A,RPL36AL,RPL41,RPLP1,RPS7,RPS19,RPS20,RPS25,RPS27A,RPL14,RPS27L	15/116
2_Member	Reactome Gene Sets	R-HSA-2408522	Selenoamino acid metabolism	-11.9811	-8.93563	6130,6134,6138,6144,6165,6166,6171,6176,6201,6223,6224,6230,6233,9045,51065	RPL7A,RPL10,RPL15,RPL21,RPL35A,RPL36AL,RPL41,RPLP1,RPS7,RPS19,RPS20,RPS25,RPS27A,RPL14,RPS27L	15/119
2_Member	Reactome Gene Sets	R-HSA-72613	Eukaryotic Translation Initiation	-11.9269	-8.92581	6130,6134,6138,6144,6165,6166,6171,6176,6201,6223,6224,6230,6233,9045,51065	RPL7A,RPL10,RPL15,RPL21,RPL35A,RPL36AL,RPL41,RPLP1,RPS7,RPS19,RPS20,RPS25,RPS27A,RPL14,RPS27L	15/120
2_Member	Reactome Gene Sets	R-HSA-72737	Cap-dependent Translation Initiation	-11.9269	-8.92581	6130,6134,6138,6144,6165,6166,6171,6176,6201,6223,6224,6230,6233,9045,51065	RPL7A,RPL10,RPL15,RPL21,RPL35A,RPL36AL,RPL41,RPLP1,RPS7,RPS19,RPS20,RPS25,RPS27A,RPL14,RPS27L	15/120
2_Member	CORUM	CORUM:306	Ribosome, cytoplasmic	-11.9105	-8.92581	6130,6134,6138,6144,6165,6171,6176,6201,6223,6224,6230,6233,9045	RPL7A,RPL10,RPL15,RPL21,RPL35A,RPL41,RPLP1,RPS7,RPS19,RPS20,RPS25,RPS27A,RPL14	13/80
2_Member	WikiPathways	WP477	Cytoplasmic ribosomal proteins	-11.3604	-8.41188	6130,6134,6138,6144,6165,6171,6176,6201,6223,6224,6230,6233,9045	RPL7A,RPL10,RPL15,RPL21,RPL35A,RPL41,RPLP1,RPS7,RPS19,RPS20,RPS25,RPS27A,RPL14	13/88
2_Member	Reactome Gene Sets	R-HSA-9010553	Regulation of expression of SLITs and ROBOs	-10.6887	-7.75721	6130,6134,6138,6144,6165,6166,6171,6176,6201,6223,6224,6230,6233,7314,9045,51065	RPL7A,RPL10,RPL15,RPL21,RPL35A,RPL36AL,RPL41,RPLP1,RPS7,RPS19,RPS20,RPS25,RPS27A,UBB,RPL14,RPS27L	16/172
2_Member	GO Biological Processes	GO:0002181	cytoplasmic translation	-10.6088	-7.7095	6130,6134,6138,6144,6165,6171,6176,6201,6223,6224,6230,6233,9045,10399	RPL7A,RPL10,RPL15,RPL21,RPL35A,RPL41,RPLP1,RPS7,RPS19,RPS20,RPS25,RPS27A,RPL14,RACK1	14/123
2_Member	Reactome Gene Sets	R-HSA-9711097	Cellular response to starvation	-10.2224	-7.39449	6130,6134,6138,6144,6165,6166,6171,6176,6201,6223,6224,6230,6233,9045,51065	RPL7A,RPL10,RPL15,RPL21,RPL35A,RPL36AL,RPL41,RPLP1,RPS7,RPS19,RPS20,RPS25,RPS27A,RPL14,RPS27L	15/157
2_Member	Reactome Gene Sets	R-HSA-422475	Axon guidance	-10.1286	-7.31362	60,71,4637,5216,6130,6134,6138,6144,6165,6166,6171,6176,6201,6223,6224,6230,6233,6478,7314,8482,8828,9045,51065,84617,84790,347733	ACTB,ACTG1,MYL6,PFN1,RPL7A,RPL10,RPL15,RPL21,RPL35A,RPL36AL,RPL41,RPLP1,RPS7,RPS19,RPS20,RPS25,RPS27A,SIAH2,UBB,SEMA7A,NRP2,RPL14,RPS27L,TUBB6,TUBA1C,TUBB2B	26/553
2_Member	Reactome Gene Sets	R-HSA-376176	Signaling by ROBO receptors	-10.0686	-7.2662	5216,6130,6134,6138,6144,6165,6166,6171,6176,6201,6223,6224,6230,6233,7314,9045,51065	PFN1,RPL7A,RPL10,RPL15,RPL21,RPL35A,RPL36AL,RPL41,RPLP1,RPS7,RPS19,RPS20,RPS25,RPS27A,UBB,RPL14,RPS27L	17/219
2_Member	KEGG Pathway	hsa03010	Ribosome	-9.84026	-7.07358	6130,6134,6138,6144,6165,6166,6171,6176,6201,6223,6224,6230,6233,9045,51065	RPL7A,RPL10,RPL15,RPL21,RPL35A,RPL36AL,RPL41,RPLP1,RPS7,RPS19,RPS20,RPS25,RPS27A,RPL14,RPS27L	15/167
2_Member	Reactome Gene Sets	R-HSA-9675108	Nervous system development	-9.71423	-6.95883	60,71,4637,5216,6130,6134,6138,6144,6165,6166,6171,6176,6201,6223,6224,6230,6233,6478,7314,8482,8828,9045,51065,84617,84790,347733	ACTB,ACTG1,MYL6,PFN1,RPL7A,RPL10,RPL15,RPL21,RPL35A,RPL36AL,RPL41,RPLP1,RPS7,RPS19,RPS20,RPS25,RPS27A,SIAH2,UBB,SEMA7A,NRP2,RPL14,RPS27L,TUBB6,TUBA1C,TUBB2B	26/578
2_Member	Reactome Gene Sets	R-HSA-71291	Metabolism of amino acids and derivatives	-9.61469	-6.88101	2744,3620,6130,6134,6138,6144,6165,6166,6171,6176,6201,6223,6224,6230,6233,9045,51065,152926,169355,259307,100131187	GLS,IDO1,RPL7A,RPL10,RPL15,RPL21,RPL35A,RPL36AL,RPL41,RPLP1,RPS7,RPS19,RPS20,RPS25,RPS27A,RPL14,RPS27L,PPM1K,IDO2,IL4I1,TSTD1	21/376
2_Member	Reactome Gene Sets	R-HSA-6791226	Major pathway of rRNA processing in the nucleolus and cytosol	-9.21474	-6.51172	6130,6134,6138,6144,6165,6166,6171,6176,6201,6223,6224,6230,6233,9045,51065	RPL7A,RPL10,RPL15,RPL21,RPL35A,RPL36AL,RPL41,RPLP1,RPS7,RPS19,RPS20,RPS25,RPS27A,RPL14,RPS27L	15/185
2_Member	Reactome Gene Sets	R-HSA-72766	Translation	-8.99619	-6.32182	1915,5464,6130,6134,6138,6144,6165,6166,6171,6176,6201,6223,6224,6230,6233,9045,10952,51065	EEF1A1,PPA1,RPL7A,RPL10,RPL15,RPL21,RPL35A,RPL36AL,RPL41,RPLP1,RPS7,RPS19,RPS20,RPS25,RPS27A,RPL14,SEC61B,RPS27L	18/292
2_Member	Reactome Gene Sets	R-HSA-8868773	rRNA processing in the nucleus and cytosol	-8.89703	-6.2318	6130,6134,6138,6144,6165,6166,6171,6176,6201,6223,6224,6230,6233,9045,51065	RPL7A,RPL10,RPL15,RPL21,RPL35A,RPL36AL,RPL41,RPLP1,RPS7,RPS19,RPS20,RPS25,RPS27A,RPL14,RPS27L	15/195
2_Member	KEGG Pathway	hsa05171	Coronavirus disease - COVID-19	-8.7583	-6.1108	3716,6130,6134,6138,6144,6165,6166,6171,6176,6201,6223,6224,6230,6233,9045,51065	JAK1,RPL7A,RPL10,RPL15,RPL21,RPL35A,RPL36AL,RPL41,RPLP1,RPS7,RPS19,RPS20,RPS25,RPS27A,RPL14,RPS27L	16/232
2_Member	Reactome Gene Sets	R-HSA-72312	rRNA processing	-8.59782	-5.96735	6130,6134,6138,6144,6165,6166,6171,6176,6201,6223,6224,6230,6233,9045,51065	RPL7A,RPL10,RPL15,RPL21,RPL35A,RPL36AL,RPL41,RPLP1,RPS7,RPS19,RPS20,RPS25,RPS27A,RPL14,RPS27L	15/205
2_Member	Reactome Gene Sets	R-HSA-2262752	Cellular responses to stress	-8.13952	-5.55647	475,644,1915,2113,2950,6130,6134,6138,6144,6165,6166,6171,6176,6201,6223,6224,6230,6233,7295,7314,9045,23512,50488,51065,84617,84790,119504,347733	ATOX1,BLVRA,EEF1A1,ETS1,GSTP1,RPL7A,RPL10,RPL15,RPL21,RPL35A,RPL36AL,RPL41,RPLP1,RPS7,RPS19,RPS20,RPS25,RPS27A,TXN,UBB,RPL14,SUZ12,MINK1,RPS27L,TUBB6,TUBA1C,ANAPC16,TUBB2B	28/788
2_Member	CORUM	CORUM:3055	Nop56p-associated pre-rRNA complex	-8.11882	-5.5432	1915,4673,4869,6130,6134,6138,6144,6165,6176,6201,9045	EEF1A1,NAP1L1,NPM1,RPL7A,RPL10,RPL15,RPL21,RPL35A,RPLP1,RPS7,RPL14	11/104
2_Member	CORUM	CORUM:308	60S ribosomal subunit, cytoplasmic	-7.71225	-5.1871	6130,6134,6138,6144,6165,6171,6176,9045	RPL7A,RPL10,RPL15,RPL21,RPL35A,RPL41,RPLP1,RPL14	8/47
2_Member	Reactome Gene Sets	R-HSA-9692914	SARS-CoV-1-host interactions	-7.36895	-4.89171	1915,4869,6201,6223,6224,6230,6233,7314,10971,51065	EEF1A1,NPM1,RPS7,RPS19,RPS20,RPS25,RPS27A,UBB,YWHAQ,RPS27L	10/96
2_Member	Reactome Gene Sets	R-HSA-9735869	SARS-CoV-1 modulates host translation machinery	-7.14903	-4.69465	1915,6201,6223,6224,6230,6233,51065	EEF1A1,RPS7,RPS19,RPS20,RPS25,RPS27A,RPS27L	7/37
2_Member	GO Biological Processes	GO:0006412	translation	-7.02024	-4.58134	1915,6130,6134,6138,6144,6165,6166,6171,6176,6201,6223,6224,6230,6233,9045,10209,10399,51065	EEF1A1,RPL7A,RPL10,RPL15,RPL21,RPL35A,RPL36AL,RPL41,RPLP1,RPS7,RPS19,RPS20,RPS25,RPS27A,RPL14,EIF1,RACK1,RPS27L	18/392
2_Member	CORUM	CORUM:5380	TRBP containing complex (DICER, RPL7A, EIF6, MOV10 and subunits of the 60S ribosomal particle)	-6.86	-4.45662	6130,6138,6144,6165,6176,9045	RPL7A,RPL15,RPL21,RPL35A,RPLP1,RPL14	6/25
2_Member	Reactome Gene Sets	R-HSA-9705683	SARS-CoV-2-host interactions	-6.84885	-4.45662	567,3105,3107,3134,3716,6201,6223,6224,6230,6233,7314,10971,51065	B2M,HLA-A,HLA-C,HLA-F,JAK1,RPS7,RPS19,RPS20,RPS25,RPS27A,UBB,YWHAQ,RPS27L	13/203
2_Member	GO Biological Processes	GO:0043604	amide biosynthetic process	-6.80502	-4.41759	1915,2744,6130,6134,6138,6144,6165,6166,6171,6176,6201,6223,6224,6230,6233,8869,9045,10209,10399,51065,253782	EEF1A1,GLS,RPL7A,RPL10,RPL15,RPL21,RPL35A,RPL36AL,RPL41,RPLP1,RPS7,RPS19,RPS20,RPS25,RPS27A,ST3GAL5,RPL14,EIF1,RACK1,RPS27L,CERS6	21/545
2_Member	Reactome Gene Sets	R-HSA-9679506	SARS-CoV Infections	-6.66911	-4.30941	567,1107,1915,3105,3107,3134,3716,4869,6201,6223,6224,6230,6233,7314,10971,23479,51065,203068	B2M,CHD3,EEF1A1,HLA-A,HLA-C,HLA-F,JAK1,NPM1,RPS7,RPS19,RPS20,RPS25,RPS27A,UBB,YWHAQ,ISCU,RPS27L,TUBB	18/414
2_Member	GO Biological Processes	GO:0043043	peptide biosynthetic process	-6.56234	-4.22447	1915,6130,6134,6138,6144,6165,6166,6171,6176,6201,6223,6224,6230,6233,9045,10209,10399,51065	EEF1A1,RPL7A,RPL10,RPL15,RPL21,RPL35A,RPL36AL,RPL41,RPLP1,RPS7,RPS19,RPS20,RPS25,RPS27A,RPL14,EIF1,RACK1,RPS27L	18/421
2_Member	Reactome Gene Sets	R-HSA-9678108	SARS-CoV-1 Infection	-5.77323	-3.56664	1915,4869,6201,6223,6224,6230,6233,7314,10971,51065	EEF1A1,NPM1,RPS7,RPS19,RPS20,RPS25,RPS27A,UBB,YWHAQ,RPS27L	10/142
2_Member	Reactome Gene Sets	R-HSA-9694516	SARS-CoV-2 Infection	-5.68563	-3.49105	567,3105,3107,3134,3716,6201,6223,6224,6230,6233,7314,10971,23479,51065	B2M,HLA-A,HLA-C,HLA-F,JAK1,RPS7,RPS19,RPS20,RPS25,RPS27A,UBB,YWHAQ,ISCU,RPS27L	14/299
2_Member	GO Biological Processes	GO:0006518	peptide metabolic process	-5.30883	-3.16101	1915,6130,6134,6138,6144,6165,6166,6171,6176,6201,6223,6224,6230,6233,9045,10209,10399,51065	EEF1A1,RPL7A,RPL10,RPL15,RPL21,RPL35A,RPL36AL,RPL41,RPLP1,RPS7,RPS19,RPS20,RPS25,RPS27A,RPL14,EIF1,RACK1,RPS27L	18/516
2_Member	Reactome Gene Sets	R-HSA-9754678	SARS-CoV-2 modulates host translation machinery	-4.9469	-2.84594	6201,6223,6224,6230,6233,51065	RPS7,RPS19,RPS20,RPS25,RPS27A,RPS27L	6/51
2_Member	Reactome Gene Sets	R-HSA-72695	Formation of the ternary complex, and subsequently, the 43S complex	-4.89727	-2.80607	6201,6223,6224,6230,6233,51065	RPS7,RPS19,RPS20,RPS25,RPS27A,RPS27L	6/52
2_Member	CORUM	CORUM:338	40S ribosomal subunit, cytoplasmic	-4.89086	-2.80207	6201,6223,6224,6230,6233	RPS7,RPS19,RPS20,RPS25,RPS27A	5/31
2_Member	CORUM	CORUM:305	40S ribosomal subunit, cytoplasmic	-4.75278	-2.68506	6201,6223,6224,6230,6233	RPS7,RPS19,RPS20,RPS25,RPS27A	5/33
2_Member	Reactome Gene Sets	R-HSA-72649	Translation initiation complex formation	-4.57753	-2.54913	6201,6223,6224,6230,6233,51065	RPS7,RPS19,RPS20,RPS25,RPS27A,RPS27L	6/59
2_Member	Reactome Gene Sets	R-HSA-72702	Ribosomal scanning and start codon recognition	-4.57753	-2.54913	6201,6223,6224,6230,6233,51065	RPS7,RPS19,RPS20,RPS25,RPS27A,RPS27L	6/59
2_Member	Reactome Gene Sets	R-HSA-72662	Activation of the mRNA upon binding of the cap-binding complex and eIFs, and subsequent binding to 43S	-4.53539	-2.51525	6201,6223,6224,6230,6233,51065	RPS7,RPS19,RPS20,RPS25,RPS27A,RPS27L	6/60
2_Member	Reactome Gene Sets	R-HSA-8953854	Metabolism of RNA	-3.94442	-2.05583	5901,6130,6134,6138,6144,6165,6166,6171,6176,6201,6223,6224,6230,6233,7314,9045,25904,51065,84248	RAN,RPL7A,RPL10,RPL15,RPL21,RPL35A,RPL36AL,RPL41,RPLP1,RPS7,RPS19,RPS20,RPS25,RPS27A,UBB,RPL14,CNOT10,RPS27L,FYTTD1	19/716
2_Member	GO Biological Processes	GO:0042254	ribosome biogenesis	-3.47638	-1.70969	3669,4869,5901,6130,6134,6165,6201,6223,6230,9045,51065	ISG20,NPM1,RAN,RPL7A,RPL10,RPL35A,RPS7,RPS19,RPS25,RPL14,RPS27L	11/314
2_Member	GO Biological Processes	GO:0042273	ribosomal large subunit biogenesis	-3.01259	-1.35348	4869,6130,6134,6165,9045	NPM1,RPL7A,RPL10,RPL35A,RPL14	5/76
2_Member	GO Biological Processes	GO:0016072	rRNA metabolic process	-2.44257	-0.922171	3669,6130,6165,6201,6223,6230,9045,79002	ISG20,RPL7A,RPL35A,RPS7,RPS19,RPS25,RPL14,TRIR	8/249
2_Member	GO Biological Processes	GO:0042274	ribosomal small subunit biogenesis	-2.41307	-0.897825	4869,6201,6223,6230,51065	NPM1,RPS7,RPS19,RPS25,RPS27L	5/104
2_Member	GO Biological Processes	GO:0006364	rRNA processing	-2.19749	-0.725498	3669,6130,6165,6201,6223,6230,9045	ISG20,RPL7A,RPL35A,RPS7,RPS19,RPS25,RPL14	7/218
3_Summary	GO Biological Processes	GO:0002694	regulation of leukocyte activation	-13.8625	-10.215	60,567,868,941,958,970,1209,1236,3105,3112,3134,3398,3575,3600,3604,3620,3659,4345,6363,7107,8530,8651,8832,10148,29126,56940,57492,64092,64109,80380,121260,259307,2113,3716,4301,23075,50488,6223,10906,28959,55365,84243,257144,1438,2950,6789,3107,3514,11315,23180,27086,28755,64005,84937,284293,8482,4673,9175,22902,9020	ACTB,B2M,CBLB,CD80,CD40,CD70,CLPTM1,CCR7,HLA-A,HLA-DOB,HLA-F,ID2,IL7R,IL15,TNFRSF9,IDO1,IRF1,CD200,CCL19,GPR137B,CST7,SOCS1,CD84,EBI3,CD274,DUSP22,ARID1B,SAMSN1,CRLF2,PDCD1LG2,SLC15A4,IL4I1,ETS1,JAK1,AFDN,SWAP70,MINK1,RPS19,TRAFD1,TMEM176B,TMEM176A,ZDHHC18,GCSAM,CSF2RA,GSTP1,STK4,HLA-C,IGKC,PARK7,RFTN1,FOXP1,TRAC,MYO1G,ZNRF1,HMSD,SEMA7A,NAP1L1,MAP3K13,RUFY3,MAP3K14	60/-
3_Member	GO Biological Processes	GO:0002694	regulation of leukocyte activation	-13.8625	-10.215	60,567,868,941,958,970,1209,1236,3105,3112,3134,3398,3575,3600,3604,3620,3659,4345,6363,7107,8530,8651,8832,10148,29126,56940,57492,64092,64109,80380,121260,259307	ACTB,B2M,CBLB,CD80,CD40,CD70,CLPTM1,CCR7,HLA-A,HLA-DOB,HLA-F,ID2,IL7R,IL15,TNFRSF9,IDO1,IRF1,CD200,CCL19,GPR137B,CST7,SOCS1,CD84,EBI3,CD274,DUSP22,ARID1B,SAMSN1,CRLF2,PDCD1LG2,SLC15A4,IL4I1	32/600
3_Member	GO Biological Processes	GO:0050865	regulation of cell activation	-12.8579	-9.62539	60,567,868,941,958,970,1209,1236,3105,3112,3134,3398,3575,3600,3604,3620,3659,4345,6363,7107,8530,8651,8832,10148,29126,56940,57492,64092,64109,80380,121260,259307	ACTB,B2M,CBLB,CD80,CD40,CD70,CLPTM1,CCR7,HLA-A,HLA-DOB,HLA-F,ID2,IL7R,IL15,TNFRSF9,IDO1,IRF1,CD200,CCL19,GPR137B,CST7,SOCS1,CD84,EBI3,CD274,DUSP22,ARID1B,SAMSN1,CRLF2,PDCD1LG2,SLC15A4,IL4I1	32/653
3_Member	GO Biological Processes	GO:0051249	regulation of lymphocyte activation	-11.7397	-8.7734	60,567,868,941,958,970,1209,1236,3105,3112,3134,3398,3575,3600,3604,3620,3659,6363,8651,10148,29126,56940,57492,64092,80380,121260,259307	ACTB,B2M,CBLB,CD80,CD40,CD70,CLPTM1,CCR7,HLA-A,HLA-DOB,HLA-F,ID2,IL7R,IL15,TNFRSF9,IDO1,IRF1,CCL19,SOCS1,EBI3,CD274,DUSP22,ARID1B,SAMSN1,PDCD1LG2,SLC15A4,IL4I1	27/507
3_Member	GO Biological Processes	GO:0022407	regulation of cell-cell adhesion	-10.4489	-7.56478	60,567,868,941,970,1236,2113,3105,3112,3575,3600,3620,3659,3716,4301,6363,8651,10148,23075,29126,50488,56940,57492,80380,259307	ACTB,B2M,CBLB,CD80,CD70,CCR7,ETS1,HLA-A,HLA-DOB,IL7R,IL15,IDO1,IRF1,JAK1,AFDN,CCL19,SOCS1,EBI3,SWAP70,CD274,MINK1,DUSP22,ARID1B,PDCD1LG2,IL4I1	25/493
3_Member	GO Biological Processes	GO:0050863	regulation of T cell activation	-10.3249	-7.48363	60,567,868,941,970,1209,1236,3105,3112,3575,3600,3604,3620,3659,6363,8651,10148,29126,56940,57492,80380,259307	ACTB,B2M,CBLB,CD80,CD70,CLPTM1,CCR7,HLA-A,HLA-DOB,IL7R,IL15,TNFRSF9,IDO1,IRF1,CCL19,SOCS1,EBI3,CD274,DUSP22,ARID1B,PDCD1LG2,IL4I1	22/381
3_Member	GO Biological Processes	GO:0002683	negative regulation of immune system process	-9.97735	-7.19764	868,941,3105,3112,3134,3398,3575,3620,3659,4345,6223,7107,8530,8651,8832,10906,28959,29126,55365,56940,64092,80380,84243,257144,259307	CBLB,CD80,HLA-A,HLA-DOB,HLA-F,ID2,IL7R,IDO1,IRF1,CD200,RPS19,GPR137B,CST7,SOCS1,CD84,TRAFD1,TMEM176B,CD274,TMEM176A,DUSP22,SAMSN1,PDCD1LG2,ZDHHC18,GCSAM,IL4I1	25/519
3_Member	GO Biological Processes	GO:1903037	regulation of leukocyte cell-cell adhesion	-9.48954	-6.76632	60,567,868,941,970,1236,2113,3105,3112,3575,3600,3620,3659,6363,8651,10148,29126,56940,57492,80380,259307	ACTB,B2M,CBLB,CD80,CD70,CCR7,ETS1,HLA-A,HLA-DOB,IL7R,IL15,IDO1,IRF1,CCL19,SOCS1,EBI3,CD274,DUSP22,ARID1B,PDCD1LG2,IL4I1	21/382
3_Member	GO Biological Processes	GO:0022409	positive regulation of cell-cell adhesion	-9.1467	-6.45344	60,567,941,970,1236,2113,3105,3112,3575,3600,3716,4301,6363,8651,10148,29126,57492,80380,259307	ACTB,B2M,CD80,CD70,CCR7,ETS1,HLA-A,HLA-DOB,IL7R,IL15,JAK1,AFDN,CCL19,SOCS1,EBI3,CD274,ARID1B,PDCD1LG2,IL4I1	19/322
3_Member	GO Biological Processes	GO:0002695	negative regulation of leukocyte activation	-8.68575	-6.04685	868,941,3134,3398,3620,3659,4345,8530,8651,8832,29126,56940,64092,80380,259307	CBLB,CD80,HLA-F,ID2,IDO1,IRF1,CD200,CST7,SOCS1,CD84,CD274,DUSP22,SAMSN1,PDCD1LG2,IL4I1	15/202
3_Member	GO Biological Processes	GO:1903039	positive regulation of leukocyte cell-cell adhesion	-8.54632	-5.92413	60,567,941,970,1236,2113,3105,3112,3575,3600,6363,8651,10148,29126,57492,80380,259307	ACTB,B2M,CD80,CD70,CCR7,ETS1,HLA-A,HLA-DOB,IL7R,IL15,CCL19,SOCS1,EBI3,CD274,ARID1B,PDCD1LG2,IL4I1	17/275
3_Member	GO Biological Processes	GO:0050870	positive regulation of T cell activation	-8.2669	-5.66862	60,567,941,970,1236,3105,3112,3575,3600,6363,8651,10148,29126,57492,80380,259307	ACTB,B2M,CD80,CD70,CCR7,HLA-A,HLA-DOB,IL7R,IL15,CCL19,SOCS1,EBI3,CD274,ARID1B,PDCD1LG2,IL4I1	16/251
3_Member	GO Biological Processes	GO:0051251	positive regulation of lymphocyte activation	-8.15947	-5.56887	60,567,941,958,970,1236,3105,3112,3134,3575,3600,6363,8651,10148,29126,57492,80380,259307	ACTB,B2M,CD80,CD40,CD70,CCR7,HLA-A,HLA-DOB,HLA-F,IL7R,IL15,CCL19,SOCS1,EBI3,CD274,ARID1B,PDCD1LG2,IL4I1	18/330
3_Member	GO Biological Processes	GO:0050866	negative regulation of cell activation	-8.10014	-5.53182	868,941,3134,3398,3620,3659,4345,8530,8651,8832,29126,56940,64092,80380,259307	CBLB,CD80,HLA-F,ID2,IDO1,IRF1,CD200,CST7,SOCS1,CD84,CD274,DUSP22,SAMSN1,PDCD1LG2,IL4I1	15/223
3_Member	GO Biological Processes	GO:0002696	positive regulation of leukocyte activation	-7.96779	-5.40665	60,567,941,958,970,1236,3105,3112,3134,3575,3600,6363,8651,10148,29126,57492,64109,80380,259307	ACTB,B2M,CD80,CD40,CD70,CCR7,HLA-A,HLA-DOB,HLA-F,IL7R,IL15,CCL19,SOCS1,EBI3,CD274,ARID1B,CRLF2,PDCD1LG2,IL4I1	19/380
3_Member	GO Biological Processes	GO:0070663	regulation of leukocyte proliferation	-7.88629	-5.33916	868,941,958,970,1438,2950,3105,3600,3604,3620,3659,6363,10148,29126,80380,259307	CBLB,CD80,CD40,CD70,CSF2RA,GSTP1,HLA-A,IL15,TNFRSF9,IDO1,IRF1,CCL19,EBI3,CD274,PDCD1LG2,IL4I1	16/267
3_Member	GO Biological Processes	GO:0050867	positive regulation of cell activation	-7.68117	-5.1672	60,567,941,958,970,1236,3105,3112,3134,3575,3600,6363,8651,10148,29126,57492,64109,80380,259307	ACTB,B2M,CD80,CD40,CD70,CCR7,HLA-A,HLA-DOB,HLA-F,IL7R,IL15,CCL19,SOCS1,EBI3,CD274,ARID1B,CRLF2,PDCD1LG2,IL4I1	19/396
3_Member	GO Biological Processes	GO:0042129	regulation of T cell proliferation	-7.40491	-4.92177	868,941,970,3105,3600,3604,3620,3659,6363,10148,29126,80380,259307	CBLB,CD80,CD70,HLA-A,IL15,TNFRSF9,IDO1,IRF1,CCL19,EBI3,CD274,PDCD1LG2,IL4I1	13/182
3_Member	GO Biological Processes	GO:0045785	positive regulation of cell adhesion	-7.01932	-4.58134	60,567,941,970,1236,2113,3105,3112,3575,3600,3716,4301,6363,6789,8651,10148,29126,57492,80380,259307	ACTB,B2M,CD80,CD70,CCR7,ETS1,HLA-A,HLA-DOB,IL7R,IL15,JAK1,AFDN,CCL19,STK4,SOCS1,EBI3,CD274,ARID1B,PDCD1LG2,IL4I1	20/482
3_Member	GO Biological Processes	GO:0050670	regulation of lymphocyte proliferation	-6.87362	-4.46117	868,941,958,970,3105,3600,3604,3620,3659,6363,10148,29126,80380,259307	CBLB,CD80,CD40,CD70,HLA-A,IL15,TNFRSF9,IDO1,IRF1,CCL19,EBI3,CD274,PDCD1LG2,IL4I1	14/238
3_Member	GO Biological Processes	GO:0051250	negative regulation of lymphocyte activation	-6.85192	-4.45662	868,941,3134,3398,3620,3659,8651,29126,56940,64092,80380,259307	CBLB,CD80,HLA-F,ID2,IDO1,IRF1,SOCS1,CD274,DUSP22,SAMSN1,PDCD1LG2,IL4I1	12/169
3_Member	GO Biological Processes	GO:0032944	regulation of mononuclear cell proliferation	-6.78481	-4.40212	868,941,958,970,3105,3600,3604,3620,3659,6363,10148,29126,80380,259307	CBLB,CD80,CD40,CD70,HLA-A,IL15,TNFRSF9,IDO1,IRF1,CCL19,EBI3,CD274,PDCD1LG2,IL4I1	14/242
3_Member	GO Biological Processes	GO:0050778	positive regulation of immune response	-6.64805	-4.2928	567,868,941,958,1236,3105,3107,3112,3134,3514,3600,3620,6223,6363,11315,23180,27086,28755,29126,64005,84937,121260,284293	B2M,CBLB,CD80,CD40,CCR7,HLA-A,HLA-C,HLA-DOB,HLA-F,IGKC,IL15,IDO1,RPS19,CCL19,PARK7,RFTN1,FOXP1,TRAC,CD274,MYO1G,ZNRF1,SLC15A4,HMSD	23/658
3_Member	GO Biological Processes	GO:0001819	positive regulation of cytokine production	-6.13179	-3.8645	567,941,958,1236,3105,3134,3600,3620,3659,4345,6363,8482,8832,10148,11315,23180,27086,29126,64109	B2M,CD80,CD40,CCR7,HLA-A,HLA-F,IL15,IDO1,IRF1,CD200,CCL19,SEMA7A,CD84,EBI3,PARK7,RFTN1,FOXP1,CD274,CRLF2	19/499
3_Member	GO Biological Processes	GO:1902105	regulation of leukocyte differentiation	-6.03984	-3.78679	60,941,1209,3398,3575,3600,3659,6363,7107,8651,27086,28959,55365,57492,259307	ACTB,CD80,CLPTM1,ID2,IL7R,IL15,IRF1,CCL19,GPR137B,SOCS1,FOXP1,TMEM176B,TMEM176A,ARID1B,IL4I1	15/321
3_Member	GO Biological Processes	GO:1903706	regulation of hemopoiesis	-5.94531	-3.70943	60,567,941,1209,2113,3398,3575,3600,3659,6363,7107,8651,27086,28959,55365,57492,259307	ACTB,B2M,CD80,CLPTM1,ETS1,ID2,IL7R,IL15,IRF1,CCL19,GPR137B,SOCS1,FOXP1,TMEM176B,TMEM176A,ARID1B,IL4I1	17/417
3_Member	GO Biological Processes	GO:0070665	positive regulation of leukocyte proliferation	-5.16502	-3.04126	941,958,970,1438,3105,3600,6363,10148,29126,80380	CD80,CD40,CD70,CSF2RA,HLA-A,IL15,CCL19,EBI3,CD274,PDCD1LG2	10/166
3_Member	GO Biological Processes	GO:0050868	negative regulation of T cell activation	-5.1109	-2.99232	868,941,3620,3659,8651,29126,56940,80380,259307	CBLB,CD80,IDO1,IRF1,SOCS1,CD274,DUSP22,PDCD1LG2,IL4I1	9/133
3_Member	GO Biological Processes	GO:0045619	regulation of lymphocyte differentiation	-5.00435	-2.89088	60,941,1209,3398,3575,3600,3659,6363,8651,57492,259307	ACTB,CD80,CLPTM1,ID2,IL7R,IL15,IRF1,CCL19,SOCS1,ARID1B,IL4I1	11/212
3_Member	GO Biological Processes	GO:0042102	positive regulation of T cell proliferation	-4.98072	-2.8723	941,970,3105,3600,6363,10148,29126,80380	CD80,CD70,HLA-A,IL15,CCL19,EBI3,CD274,PDCD1LG2	8/105
3_Member	GO Biological Processes	GO:0045580	regulation of T cell differentiation	-4.83584	-2.75654	60,941,1209,3575,3600,3659,6363,8651,57492,259307	ACTB,CD80,CLPTM1,IL7R,IL15,IRF1,CCL19,SOCS1,ARID1B,IL4I1	10/181
3_Member	GO Biological Processes	GO:0050671	positive regulation of lymphocyte proliferation	-4.80812	-2.73349	941,958,970,3105,3600,6363,10148,29126,80380	CD80,CD40,CD70,HLA-A,IL15,CCL19,EBI3,CD274,PDCD1LG2	9/145
3_Member	GO Biological Processes	GO:0032946	positive regulation of mononuclear cell proliferation	-4.73705	-2.67161	941,958,970,3105,3600,6363,10148,29126,80380	CD80,CD40,CD70,HLA-A,IL15,CCL19,EBI3,CD274,PDCD1LG2	9/148
3_Member	GO Biological Processes	GO:0046634	regulation of alpha-beta T cell activation	-4.66394	-2.61379	868,941,3105,3659,6363,8651,10148,29126	CBLB,CD80,HLA-A,IRF1,CCL19,SOCS1,EBI3,CD274	8/116
3_Member	GO Biological Processes	GO:1903038	negative regulation of leukocyte cell-cell adhesion	-4.64491	-2.60164	868,941,3620,3659,8651,29126,56940,80380,259307	CBLB,CD80,IDO1,IRF1,SOCS1,CD274,DUSP22,PDCD1LG2,IL4I1	9/152
3_Member	GO Biological Processes	GO:0022408	negative regulation of cell-cell adhesion	-4.37254	-2.39528	868,941,3620,3659,8651,23075,29126,56940,80380,259307	CBLB,CD80,IDO1,IRF1,SOCS1,SWAP70,CD274,DUSP22,PDCD1LG2,IL4I1	10/205
3_Member	GO Biological Processes	GO:0045621	positive regulation of lymphocyte differentiation	-4.30825	-2.34017	60,941,3575,3600,6363,8651,57492,259307	ACTB,CD80,IL7R,IL15,CCL19,SOCS1,ARID1B,IL4I1	8/130
3_Member	GO Biological Processes	GO:0070664	negative regulation of leukocyte proliferation	-4.30245	-2.3368	868,941,2950,3620,29126,80380,259307	CBLB,CD80,GSTP1,IDO1,CD274,PDCD1LG2,IL4I1	7/96
3_Member	GO Biological Processes	GO:2001185	regulation of CD8-positive, alpha-beta T cell activation	-4.30125	-2.3368	3105,3659,8651,29126	HLA-A,IRF1,SOCS1,CD274	4/21
3_Member	GO Biological Processes	GO:0046640	regulation of alpha-beta T cell proliferation	-4.13109	-2.19624	868,3105,3659,10148,29126	CBLB,HLA-A,IRF1,EBI3,CD274	5/44
3_Member	GO Biological Processes	GO:0042130	negative regulation of T cell proliferation	-4.08439	-2.15694	868,941,3620,29126,80380,259307	CBLB,CD80,IDO1,CD274,PDCD1LG2,IL4I1	6/72
3_Member	GO Biological Processes	GO:1902107	positive regulation of leukocyte differentiation	-3.98144	-2.08368	60,941,3398,3575,3600,6363,8651,57492,259307	ACTB,CD80,ID2,IL7R,IL15,CCL19,SOCS1,ARID1B,IL4I1	9/185
3_Member	GO Biological Processes	GO:1903708	positive regulation of hemopoiesis	-3.98144	-2.08368	60,941,3398,3575,3600,6363,8651,57492,259307	ACTB,CD80,ID2,IL7R,IL15,CCL19,SOCS1,ARID1B,IL4I1	9/185
3_Member	GO Biological Processes	GO:0045582	positive regulation of T cell differentiation	-3.78326	-1.94194	60,941,3575,6363,8651,57492,259307	ACTB,CD80,IL7R,CCL19,SOCS1,ARID1B,IL4I1	7/116
3_Member	GO Biological Processes	GO:0050672	negative regulation of lymphocyte proliferation	-3.60179	-1.79827	868,941,3620,29126,80380,259307	CBLB,CD80,IDO1,CD274,PDCD1LG2,IL4I1	6/88
3_Member	GO Biological Processes	GO:0032945	negative regulation of mononuclear cell proliferation	-3.57507	-1.78005	868,941,3620,29126,80380,259307	CBLB,CD80,IDO1,CD274,PDCD1LG2,IL4I1	6/89
3_Member	GO Biological Processes	GO:0010720	positive regulation of cell development	-3.25782	-1.54076	60,941,3398,3575,3600,4673,6363,8482,8651,9175,22902,57492,259307	ACTB,CD80,ID2,IL7R,IL15,NAP1L1,CCL19,SEMA7A,SOCS1,MAP3K13,RUFY3,ARID1B,IL4I1	13/444
3_Member	GO Biological Processes	GO:0031295	T cell costimulation	-3.02353	-1.3571	941,6363,29126,80380	CD80,CCL19,CD274,PDCD1LG2	4/44
3_Member	GO Biological Processes	GO:0031294	lymphocyte costimulation	-2.95034	-1.31053	941,6363,29126,80380	CD80,CCL19,CD274,PDCD1LG2	4/46
3_Member	GO Biological Processes	GO:0007162	negative regulation of cell adhesion	-2.91671	-1.28575	868,941,3620,3659,8651,23075,29126,56940,80380,259307	CBLB,CD80,IDO1,IRF1,SOCS1,SWAP70,CD274,DUSP22,PDCD1LG2,IL4I1	10/312
3_Member	WikiPathways	WP4585	Cancer immunotherapy by PD-1 blockade	-2.82889	-1.21722	3105,29126,80380	HLA-A,CD274,PDCD1LG2	3/23
3_Member	Reactome Gene Sets	R-HSA-388841	Costimulation by the CD28 family	-2.30356	-0.807146	941,9020,29126,80380	CD80,MAP3K14,CD274,PDCD1LG2	4/69
3_Member	GO Biological Processes	GO:0032649	regulation of type II interferon production	-2.16704	-0.698882	1236,3105,10148,29126,80380	CCR7,HLA-A,EBI3,CD274,PDCD1LG2	5/119
4_Summary	WikiPathways	WP5078	T cell modulation in pancreatic cancer	-10.6211	-7.7095	567,941,958,3105,3604,3620,6361,6367,29126,80380,306,840,1130,1236,2950,3575,4791,5739,6223,8792,10133,11145,27086,28755,497189,2322,3015,5901,8837,10018,57655,81029,3134,4345,5971,7114,8832	B2M,CD80,CD40,HLA-A,TNFRSF9,IDO1,CCL17,CCL22,CD274,PDCD1LG2,ANXA3,CASP7,LYST,CCR7,GSTP1,IL7R,NFKB2,PTGIR,RPS19,TNFRSF11A,OPTN,PLAAT3,FOXP1,TRAC,TIFAB,FLT3,H2AZ1,RAN,CFLAR,BCL2L11,GRAMD1A,WNT5B,HLA-F,CD200,RELB,TMSB4X,CD84	37/-
4_Member	WikiPathways	WP5078	T cell modulation in pancreatic cancer	-10.6211	-7.7095	567,941,958,3105,3604,3620,6361,6367,29126,80380	B2M,CD80,CD40,HLA-A,TNFRSF9,IDO1,CCL17,CCL22,CD274,PDCD1LG2	10/46
4_Member	GO Biological Processes	GO:0009617	response to bacterium	-5.52372	-3.35623	306,567,840,941,958,1130,1236,2950,3105,3575,3620,4791,5739,6223,8792,10133,11145,27086,28755,29126,80380,497189	ANXA3,B2M,CASP7,CD80,CD40,LYST,CCR7,GSTP1,HLA-A,IL7R,IDO1,NFKB2,PTGIR,RPS19,TNFRSF11A,OPTN,PLAAT3,FOXP1,TRAC,CD274,PDCD1LG2,TIFAB	22/710
4_Member	GO Biological Processes	GO:0002237	response to molecule of bacterial origin	-4.84891	-2.76469	567,840,941,958,1236,2950,3620,4791,5739,8792,27086,29126,80380,497189	B2M,CASP7,CD80,CD40,CCR7,GSTP1,IDO1,NFKB2,PTGIR,TNFRSF11A,FOXP1,CD274,PDCD1LG2,TIFAB	14/354
4_Member	GO Biological Processes	GO:0032496	response to lipopolysaccharide	-4.48489	-2.47387	840,941,958,1236,2950,3620,4791,5739,8792,27086,29126,80380,497189	CASP7,CD80,CD40,CCR7,GSTP1,IDO1,NFKB2,PTGIR,TNFRSF11A,FOXP1,CD274,PDCD1LG2,TIFAB	13/333
4_Member	GO Biological Processes	GO:0071396	cellular response to lipid	-3.02233	-1.3571	840,941,958,2322,2950,3015,5901,8837,10018,29126,57655,80380,81029,497189	CASP7,CD80,CD40,FLT3,GSTP1,H2AZ1,RAN,CFLAR,BCL2L11,CD274,GRAMD1A,PDCD1LG2,WNT5B,TIFAB	14/531
4_Member	GO Biological Processes	GO:0071222	cellular response to lipopolysaccharide	-2.29508	-0.803702	840,941,958,2950,29126,80380,497189	CASP7,CD80,CD40,GSTP1,CD274,PDCD1LG2,TIFAB	7/209
4_Member	GO Biological Processes	GO:0001818	negative regulation of cytokine production	-2.29465	-0.803702	1236,2950,3134,3620,4345,5971,7114,8832,29126,80380	CCR7,GSTP1,HLA-F,IDO1,CD200,RELB,TMSB4X,CD84,CD274,PDCD1LG2	10/381
4_Member	GO Biological Processes	GO:0071219	cellular response to molecule of bacterial origin	-2.15584	-0.691567	840,941,958,2950,29126,80380,497189	CASP7,CD80,CD40,GSTP1,CD274,PDCD1LG2,TIFAB	7/222
5_Summary	Reactome Gene Sets	R-HSA-5357905	Regulation of TNFR1 signaling	-10.4233	-7.55871	329,330,6233,7185,7314,8717,8837,10133,10399,84888,958,1647,4791,5971,6363,8792,9020,128178,970,3604,60,71,840,10018,84790,868,4214,7295,3659,1829,2934,10971,79658,3600,1236,2950,10342,10783,497189,3015,3716,7417,55506,121260,3112,8651,11345,118429,79056	BIRC2,BIRC3,RPS27A,TRAF1,UBB,TRADD,CFLAR,OPTN,RACK1,SPPL2A,CD40,GADD45A,NFKB2,RELB,CCL19,TNFRSF11A,MAP3K14,EDARADD,CD70,TNFRSF9,ACTB,ACTG1,CASP7,BCL2L11,TUBA1C,CBLB,MAP3K1,TXN,IRF1,DSG2,GSN,YWHAQ,ARHGAP10,IL15,CCR7,GSTP1,TFG,NEK6,TIFAB,H2AZ1,JAK1,VDAC2,MACROH2A2,SLC15A4,HLA-DOB,SOCS1,GABARAPL2,ANTXR2,PRRG4	49/-
5_Member	Reactome Gene Sets	R-HSA-5357905	Regulation of TNFR1 signaling	-10.4233	-7.55871	329,330,6233,7185,7314,8717,8837,10133,10399,84888	BIRC2,BIRC3,RPS27A,TRAF1,UBB,TRADD,CFLAR,OPTN,RACK1,SPPL2A	10/48
5_Member	KEGG Pathway	hsa04064	NF-kappa B signaling pathway	-10.4138	-7.55871	329,330,958,1647,4791,5971,6363,7185,8717,8792,8837,9020,128178	BIRC2,BIRC3,CD40,GADD45A,NFKB2,RELB,CCL19,TRAF1,TRADD,TNFRSF11A,CFLAR,MAP3K14,EDARADD	13/104
5_Member	Reactome Gene Sets	R-HSA-75893	TNF signaling	-9.63784	-6.89343	329,330,6233,7185,7314,8717,8837,10133,10399,84888	BIRC2,BIRC3,RPS27A,TRAF1,UBB,TRADD,CFLAR,OPTN,RACK1,SPPL2A	10/57
5_Member	Reactome Gene Sets	R-HSA-5668541	TNFR2 non-canonical NF-kB pathway	-9.34544	-6.63243	329,330,958,970,3604,4791,5971,6233,7314,8792,9020,128178	BIRC2,BIRC3,CD40,CD70,TNFRSF9,NFKB2,RELB,RPS27A,UBB,TNFRSF11A,MAP3K14,EDARADD	12/102
5_Member	Reactome Gene Sets	R-HSA-5357956	TNFR1-induced NF-kappa-B signaling pathway	-9.01494	-6.33122	329,330,6233,7185,7314,8717,10133,10399	BIRC2,BIRC3,RPS27A,TRAF1,UBB,TRADD,OPTN,RACK1	8/33
5_Member	KEGG Pathway	hsa04210	Apoptosis	-7.90118	-5.3471	60,71,329,330,840,1647,7185,8717,8837,9020,10018,84790	ACTB,ACTG1,BIRC2,BIRC3,CASP7,GADD45A,TRAF1,TRADD,CFLAR,MAP3K14,BCL2L11,TUBA1C	12/136
5_Member	Canonical Pathways	M45	PID CD40 PATHWAY	-7.71964	-5.1871	329,330,868,958,4214,7185,9020	BIRC2,BIRC3,CBLB,CD40,MAP3K1,TRAF1,MAP3K14	7/31
5_Member	WikiPathways	WP231	TNF-alpha signaling pathway	-7.5481	-5.05897	329,330,840,4214,4791,7185,7295,8717,8837,9020	BIRC2,BIRC3,CASP7,MAP3K1,NFKB2,TRAF1,TXN,TRADD,CFLAR,MAP3K14	10/92
5_Member	WikiPathways	WP2036	TNF-related weak inducer of apoptosis (TWEAK) signaling pathway	-6.74911	-4.37672	329,330,840,4791,5971,7185,9020	BIRC2,BIRC3,CASP7,NFKB2,RELB,TRAF1,MAP3K14	7/42
5_Member	WikiPathways	WP254	Apoptosis	-6.61962	-4.27315	329,330,840,3659,4214,7185,8717,8837,10018	BIRC2,BIRC3,CASP7,IRF1,MAP3K1,TRAF1,TRADD,CFLAR,BCL2L11	9/88
5_Member	Reactome Gene Sets	R-HSA-5357801	Programmed Cell Death	-6.60755	-4.2654	329,330,840,1829,2934,3659,6233,7314,8717,8837,10018,10971,79658	BIRC2,BIRC3,CASP7,DSG2,GSN,IRF1,RPS27A,UBB,TRADD,CFLAR,BCL2L11,YWHAQ,ARHGAP10	13/213
5_Member	Canonical Pathways	M128	PID TNF PATHWAY	-6.46633	-4.14105	329,330,4214,7185,7295,8717,10399	BIRC2,BIRC3,MAP3K1,TRAF1,TXN,TRADD,RACK1	7/46
5_Member	Reactome Gene Sets	R-HSA-73887	Death Receptor Signaling	-6.35497	-4.04516	329,330,6233,7185,7314,8717,8837,10018,10133,10399,84888	BIRC2,BIRC3,RPS27A,TRAF1,UBB,TRADD,CFLAR,BCL2L11,OPTN,RACK1,SPPL2A	11/154
5_Member	Reactome Gene Sets	R-HSA-5213460	RIPK1-mediated regulated necrosis	-6.1764	-3.89811	329,330,6233,7314,8717,8837	BIRC2,BIRC3,RPS27A,UBB,TRADD,CFLAR	6/32
5_Member	Reactome Gene Sets	R-HSA-5675482	Regulation of necroptotic cell death	-6.1764	-3.89811	329,330,6233,7314,8717,8837	BIRC2,BIRC3,RPS27A,UBB,TRADD,CFLAR	6/32
5_Member	Reactome Gene Sets	R-HSA-5676594	TNF receptor superfamily (TNFSF) members mediating non-canonical NF-kB pathway	-6.14224	-3.87132	329,330,958,8792,9020	BIRC2,BIRC3,CD40,TNFRSF11A,MAP3K14	5/18
5_Member	Canonical Pathways	M197	PID HIV NEF PATHWAY	-5.93413	-3.70493	330,840,7185,8717,8837,9020	BIRC3,CASP7,TRAF1,TRADD,CFLAR,MAP3K14	6/35
5_Member	Reactome Gene Sets	R-HSA-109581	Apoptosis	-5.68524	-3.49105	329,840,1829,2934,6233,7314,8717,8837,10018,10971,79658	BIRC2,CASP7,DSG2,GSN,RPS27A,UBB,TRADD,CFLAR,BCL2L11,YWHAQ,ARHGAP10	11/180
5_Member	KEGG Pathway	hsa04668	TNF signaling pathway	-5.66262	-3.47454	329,330,840,3600,3659,7185,8717,8837,9020	BIRC2,BIRC3,CASP7,IL15,IRF1,TRAF1,TRADD,CFLAR,MAP3K14	9/114
5_Member	Reactome Gene Sets	R-HSA-5218859	Regulated Necrosis	-5.65964	-3.47454	329,330,3659,6233,7314,8717,8837	BIRC2,BIRC3,IRF1,RPS27A,UBB,TRADD,CFLAR	7/60
5_Member	GO Biological Processes	GO:0043122	regulation of canonical NF-kappaB signal transduction	-5.54122	-3.36794	329,330,958,1236,2950,6363,7185,8717,8837,9020,10133,10342,10783	BIRC2,BIRC3,CD40,CCR7,GSTP1,CCL19,TRAF1,TRADD,CFLAR,MAP3K14,OPTN,TFG,NEK6	13/265
5_Member	Canonical Pathways	M220	PID CASPASE PATHWAY	-4.9469	-2.84594	329,330,840,2934,4214,8717	BIRC2,BIRC3,CASP7,GSN,MAP3K1,TRADD	6/51
5_Member	WikiPathways	WP3617	Photodynamic therapy-induced NF-kB survival signaling	-4.62381	-2.58484	329,330,4791,5971,8837	BIRC2,BIRC3,NFKB2,RELB,CFLAR	5/35
5_Member	GO Biological Processes	GO:0043123	positive regulation of canonical NF-kappaB signal transduction	-4.5381	-2.51592	329,330,958,1236,6363,8717,8837,9020,10342,10783	BIRC2,BIRC3,CD40,CCR7,CCL19,TRADD,CFLAR,MAP3K14,TFG,NEK6	10/196
5_Member	WikiPathways	WP1772	Apoptosis modulation and signaling	-4.4215	-2.42722	329,330,840,8717,8837,9020,10018	BIRC2,BIRC3,CASP7,TRADD,CFLAR,MAP3K14,BCL2L11	7/92
5_Member	GO Biological Processes	GO:0007249	canonical NF-kappaB signal transduction	-4.22454	-2.269	329,330,4791,5971,9020,497189	BIRC2,BIRC3,NFKB2,RELB,MAP3K14,TIFAB	6/68
5_Member	GO Biological Processes	GO:0038061	non-canonical NF-kappaB signal transduction	-3.99167	-2.08896	329,330,4791,5971,9020	BIRC2,BIRC3,NFKB2,RELB,MAP3K14	5/47
5_Member	Reactome Gene Sets	R-HSA-5357786	TNFR1-induced proapoptotic signaling	-3.98983	-2.08896	329,330,8717,10133	BIRC2,BIRC3,TRADD,OPTN	4/25
5_Member	KEGG Pathway	hsa04217	Necroptosis	-3.69832	-1.88205	329,330,3015,3716,7417,8717,8837,55506	BIRC2,BIRC3,H2AZ1,JAK1,VDAC2,TRADD,CFLAR,MACROH2A2	8/159
5_Member	KEGG Pathway	hsa04215	Apoptosis - multiple species	-3.55985	-1.77089	329,330,840,10018	BIRC2,BIRC3,CASP7,BCL2L11	4/32
5_Member	GO Biological Processes	GO:0070424	regulation of nucleotide-binding oligomerization domain containing signaling pathway	-3.39357	-1.64479	329,330,121260	BIRC2,BIRC3,SLC15A4	3/15
5_Member	WikiPathways	WP5182	Pro-survival signaling of neuroprotectin D1	-3.39357	-1.64479	330,840,8717	BIRC3,CASP7,TRADD	3/15
5_Member	Canonical Pathways	M94	PID FAS PATHWAY	-3.26785	-1.54976	329,330,4214,8837	BIRC2,BIRC3,MAP3K1,CFLAR	4/38
5_Member	Canonical Pathways	M7997	SA CASPASE CASCADE	-3.07803	-1.40274	329,330,840	BIRC2,BIRC3,CASP7	3/19
5_Member	KEGG Pathway	hsa05145	Toxoplasmosis	-3.06327	-1.38982	329,330,958,3112,3716,8651	BIRC2,BIRC3,CD40,HLA-DOB,JAK1,SOCS1	6/111
5_Member	KEGG Pathway	hsa04621	NOD-like receptor signaling pathway	-2.57196	-1.01998	329,330,3716,7295,7417,11345,118429	BIRC2,BIRC3,JAK1,TXN,VDAC2,GABARAPL2,ANTXR2	7/186
5_Member	GO Biological Processes	GO:0034121	regulation of toll-like receptor signaling pathway	-2.44981	-0.925511	329,330,3659	BIRC2,BIRC3,IRF1	3/31
5_Member	GO Biological Processes	GO:0060544	regulation of necroptotic process	-2.29931	-0.807146	329,330,8837	BIRC2,BIRC3,CFLAR	3/35
5_Member	WikiPathways	WP2880	Glucocorticoid receptor pathway	-2.28135	-0.79342	329,330,4791,79056	BIRC2,BIRC3,NFKB2,PRRG4	4/70
5_Member	GO Biological Processes	GO:0062098	regulation of programmed necrotic cell death	-2.13627	-0.675705	329,330,8837	BIRC2,BIRC3,CFLAR	3/40
5_Member	Canonical Pathways	M144	PID CERAMIDE PATHWAY	-2.02163	-0.585786	330,4214,8717	BIRC3,MAP3K1,TRADD	3/44
6_Summary	KEGG Pathway	hsa05166	Human T-cell leukemia virus 1 infection	-9.97591	-7.19764	567,958,2113,3105,3107,3112,3134,3600,3716,4214,4791,5901,5971,7417,9020,55697,119504,3659,3669,5770,6233,7314,8651,941,3575,6363,29126,56940,64092,121260,259307,1647,8717,10018,60,71,5869,23180,51762,840,8832,6223,10906,84243,10952,2322,6613,7295,8482,2934,7185,10971,808,2787,2308,80380,1130,203068,3015,60489,4345,157,868,23362,116984,23545,81029	B2M,CD40,ETS1,HLA-A,HLA-C,HLA-DOB,HLA-F,IL15,JAK1,MAP3K1,NFKB2,RAN,RELB,VDAC2,MAP3K14,VAC14,ANAPC16,IRF1,ISG20,PTPN1,RPS27A,UBB,SOCS1,CD80,IL7R,CCL19,CD274,DUSP22,SAMSN1,SLC15A4,IL4I1,GADD45A,TRADD,BCL2L11,ACTB,ACTG1,RAB5B,RFTN1,RAB8B,CASP7,CD84,RPS19,TRAFD1,ZDHHC18,SEC61B,FLT3,SUMO2,TXN,SEMA7A,GSN,TRAF1,YWHAQ,CALM3,GNG5,FOXO1,PDCD1LG2,LYST,TUBB,H2AZ1,APOBEC3G,CD200,GRK3,CBLB,PSD3,ARAP2,ATP6V0A2,…	67/-
6_Member	KEGG Pathway	hsa05166	Human T-cell leukemia virus 1 infection	-9.97591	-7.19764	567,958,2113,3105,3107,3112,3134,3600,3716,4214,4791,5901,5971,7417,9020,55697,119504	B2M,CD40,ETS1,HLA-A,HLA-C,HLA-DOB,HLA-F,IL15,JAK1,MAP3K1,NFKB2,RAN,RELB,VDAC2,MAP3K14,VAC14,ANAPC16	17/222
6_Member	Reactome Gene Sets	R-HSA-909733	Interferon alpha/beta signaling	-8.30894	-5.70283	3105,3107,3134,3659,3669,3716,5770,6233,7314,8651	HLA-A,HLA-C,HLA-F,IRF1,ISG20,JAK1,PTPN1,RPS27A,UBB,SOCS1	10/77
6_Member	GO Biological Processes	GO:0002819	regulation of adaptive immune response	-7.60238	-5.09476	567,941,958,3105,3107,3134,3575,3659,6363,29126,56940,64092,121260,259307	B2M,CD80,CD40,HLA-A,HLA-C,HLA-F,IL7R,IRF1,CCL19,CD274,DUSP22,SAMSN1,SLC15A4,IL4I1	14/208
6_Member	KEGG Pathway	hsa05169	Epstein-Barr virus infection	-6.87375	-4.46117	567,958,1647,3105,3107,3112,3134,3716,4791,5971,8717,9020,10018	B2M,CD40,GADD45A,HLA-A,HLA-C,HLA-DOB,HLA-F,JAK1,NFKB2,RELB,TRADD,MAP3K14,BCL2L11	13/202
6_Member	KEGG Pathway	hsa05416	Viral myocarditis	-6.85037	-4.45662	60,71,941,958,3105,3107,3112,3134	ACTB,ACTG1,CD80,CD40,HLA-A,HLA-C,HLA-DOB,HLA-F	8/60
6_Member	GO Biological Processes	GO:0002822	regulation of adaptive immune response based on somatic recombination of immune receptors built from immunoglobulin superfamily domains	-6.22959	-3.93234	567,941,958,3105,3107,3134,3575,6363,29126,56940,121260,259307	B2M,CD80,CD40,HLA-A,HLA-C,HLA-F,IL7R,CCL19,CD274,DUSP22,SLC15A4,IL4I1	12/193
6_Member	GO Biological Processes	GO:0019882	antigen processing and presentation	-6.03334	-3.78378	567,3105,3107,3112,3134,5869,5971,23180,51762	B2M,HLA-A,HLA-C,HLA-DOB,HLA-F,RAB5B,RELB,RFTN1,RAB8B	9/103
6_Member	KEGG Pathway	hsa05330	Allograft rejection	-5.71434	-3.514	941,958,3105,3107,3112,3134	CD80,CD40,HLA-A,HLA-C,HLA-DOB,HLA-F	6/38
6_Member	Reactome Gene Sets	R-HSA-1236977	Endosomal/Vacuolar pathway	-5.52574	-3.35623	567,3105,3107,3134	B2M,HLA-A,HLA-C,HLA-F	4/11
6_Member	WikiPathways	WP2328	Allograft rejection	-5.48084	-3.31622	840,941,958,3105,3107,3112,3134,6363	CASP7,CD80,CD40,HLA-A,HLA-C,HLA-DOB,HLA-F,CCL19	8/90
6_Member	Reactome Gene Sets	R-HSA-877300	Interferon gamma signaling	-5.27002	-3.12767	567,3105,3107,3134,3659,3716,5770,8651	B2M,HLA-A,HLA-C,HLA-F,IRF1,JAK1,PTPN1,SOCS1	8/96
6_Member	GO Biological Processes	GO:0002704	negative regulation of leukocyte mediated immunity	-5.2466	-3.10695	941,3105,3134,3575,8832,56940,259307	CD80,HLA-A,HLA-F,IL7R,CD84,DUSP22,IL4I1	7/69
6_Member	Reactome Gene Sets	R-HSA-913531	Interferon Signaling	-5.18258	-3.0536	567,3105,3107,3134,3659,3669,3716,5770,6233,7314,8651	B2M,HLA-A,HLA-C,HLA-F,IRF1,ISG20,JAK1,PTPN1,RPS27A,UBB,SOCS1	11/203
6_Member	GO Biological Processes	GO:0002709	regulation of T cell mediated immunity	-5.17022	-3.04386	567,941,3105,3107,3134,3575,56940,259307	B2M,CD80,HLA-A,HLA-C,HLA-F,IL7R,DUSP22,IL4I1	8/99
6_Member	GO Biological Processes	GO:0050777	negative regulation of immune response	-5.14216	-3.02099	941,3105,3134,3575,6223,8832,10906,56940,64092,84243,259307	CD80,HLA-A,HLA-F,IL7R,RPS19,CD84,TRAFD1,DUSP22,SAMSN1,ZDHHC18,IL4I1	11/205
6_Member	GO Biological Processes	GO:0002710	negative regulation of T cell mediated immunity	-5.03937	-2.92335	941,3134,3575,56940,259307	CD80,HLA-F,IL7R,DUSP22,IL4I1	5/29
6_Member	KEGG Pathway	hsa05320	Autoimmune thyroid disease	-4.84871	-2.76469	941,958,3105,3107,3112,3134	CD80,CD40,HLA-A,HLA-C,HLA-DOB,HLA-F	6/53
6_Member	GO Biological Processes	GO:0002706	regulation of lymphocyte mediated immunity	-4.6933	-2.63463	567,941,958,3105,3107,3134,3575,56940,121260,259307	B2M,CD80,CD40,HLA-A,HLA-C,HLA-F,IL7R,DUSP22,SLC15A4,IL4I1	10/188
6_Member	GO Biological Processes	GO:0002707	negative regulation of lymphocyte mediated immunity	-4.6205	-2.58366	941,3105,3134,3575,56940,259307	CD80,HLA-A,HLA-F,IL7R,DUSP22,IL4I1	6/58
6_Member	GO Biological Processes	GO:0002428	antigen processing and presentation of peptide antigen via MHC class Ib	-4.58239	-2.54978	567,3105,3107,3134	B2M,HLA-A,HLA-C,HLA-F	4/18
6_Member	Reactome Gene Sets	R-HSA-1236974	ER-Phagosome pathway	-4.4833	-2.47387	567,3105,3107,3134,6233,7314,10952	B2M,HLA-A,HLA-C,HLA-F,RPS27A,UBB,SEC61B	7/90
6_Member	GO Biological Processes	GO:0002698	negative regulation of immune effector process	-4.42986	-2.43364	941,3105,3134,3575,6223,8832,56940,259307	CD80,HLA-A,HLA-F,IL7R,RPS19,CD84,DUSP22,IL4I1	8/125
6_Member	WikiPathways	WP5362	TAR syndrome	-4.41358	-2.42121	2322,3105,3107,3134,6613,7295	FLT3,HLA-A,HLA-C,HLA-F,SUMO2,TXN	6/63
6_Member	GO Biological Processes	GO:0002697	regulation of immune effector process	-4.3995	-2.40906	567,941,958,3105,3107,3134,3575,6223,6363,8482,8832,56940,121260,259307	B2M,CD80,CD40,HLA-A,HLA-C,HLA-F,IL7R,RPS19,CCL19,SEMA7A,CD84,DUSP22,SLC15A4,IL4I1	14/389
6_Member	KEGG Pathway	hsa05203	Viral carcinogenesis	-4.39049	-2.40621	2934,3105,3107,3134,3716,4791,7185,8717,10971,55697	GSN,HLA-A,HLA-C,HLA-F,JAK1,NFKB2,TRAF1,TRADD,YWHAQ,VAC14	10/204
6_Member	GO Biological Processes	GO:0002820	negative regulation of adaptive immune response	-4.37443	-2.39532	941,3134,3575,56940,64092,259307	CD80,HLA-F,IL7R,DUSP22,SAMSN1,IL4I1	6/64
6_Member	GO Biological Processes	GO:0002703	regulation of leukocyte mediated immunity	-4.35893	-2.38353	567,941,958,3105,3107,3134,3575,8832,56940,121260,259307	B2M,CD80,CD40,HLA-A,HLA-C,HLA-F,IL7R,CD84,DUSP22,SLC15A4,IL4I1	11/249
6_Member	KEGG Pathway	hsa05332	Graft-versus-host disease	-4.23012	-2.27281	941,3105,3107,3112,3134	CD80,HLA-A,HLA-C,HLA-DOB,HLA-F	5/42
6_Member	KEGG Pathway	hsa04940	Type I diabetes mellitus	-4.17995	-2.22968	941,3105,3107,3112,3134	CD80,HLA-A,HLA-C,HLA-DOB,HLA-F	5/43
6_Member	GO Biological Processes	GO:0019885	antigen processing and presentation of endogenous peptide antigen via MHC class I	-4.13793	-2.19629	567,3105,3107,3134	B2M,HLA-A,HLA-C,HLA-F	4/23
6_Member	Reactome Gene Sets	R-HSA-1236975	Antigen processing-Cross presentation	-4.05448	-2.13125	567,3105,3107,3134,6233,7314,10952	B2M,HLA-A,HLA-C,HLA-F,RPS27A,UBB,SEC61B	7/105
6_Member	GO Biological Processes	GO:0002475	antigen processing and presentation via MHC class Ib	-3.98983	-2.08896	567,3105,3107,3134	B2M,HLA-A,HLA-C,HLA-F	4/25
6_Member	GO Biological Processes	GO:0002483	antigen processing and presentation of endogenous peptide antigen	-3.98983	-2.08896	567,3105,3107,3134	B2M,HLA-A,HLA-C,HLA-F	4/25
6_Member	GO Biological Processes	GO:0001914	regulation of T cell mediated cytotoxicity	-3.86195	-1.9926	567,3105,3107,3134,3575	B2M,HLA-A,HLA-C,HLA-F,IL7R	5/50
6_Member	KEGG Pathway	hsa05167	Kaposi sarcoma-associated herpesvirus infection	-3.82535	-1.96898	808,2787,3105,3107,3134,3716,6233,7314,8717	CALM3,GNG5,HLA-A,HLA-C,HLA-F,JAK1,RPS27A,UBB,TRADD	9/194
6_Member	KEGG Pathway	hsa04218	Cellular senescence	-3.75493	-1.92565	808,1647,2113,2308,3105,3107,3134,7417	CALM3,GADD45A,ETS1,FOXO1,HLA-A,HLA-C,HLA-F,VDAC2	8/156
6_Member	Reactome Gene Sets	R-HSA-983170	Antigen Presentation: Folding, assembly and peptide loading of class I MHC	-3.72982	-1.90839	567,3105,3107,3134	B2M,HLA-A,HLA-C,HLA-F	4/29
6_Member	KEGG Pathway	hsa04514	Cell adhesion molecules	-3.71705	-1.89821	941,958,3105,3107,3112,3134,29126,80380	CD80,CD40,HLA-A,HLA-C,HLA-DOB,HLA-F,CD274,PDCD1LG2	8/158
6_Member	Reactome Gene Sets	R-HSA-9705671	SARS-CoV-2 activates/modulates innate and adaptive immune responses	-3.56193	-1.77089	567,3105,3107,3134,3716,6233,7314	B2M,HLA-A,HLA-C,HLA-F,JAK1,RPS27A,UBB	7/126
6_Member	GO Biological Processes	GO:0019883	antigen processing and presentation of endogenous antigen	-3.55985	-1.77089	567,3105,3107,3134	B2M,HLA-A,HLA-C,HLA-F	4/32
6_Member	GO Biological Processes	GO:0002823	negative regulation of adaptive immune response based on somatic recombination of immune receptors built from immunoglobulin superfamily domains	-3.52012	-1.73831	941,3134,3575,56940,259307	CD80,HLA-F,IL7R,DUSP22,IL4I1	5/59
6_Member	GO Biological Processes	GO:0001909	leukocyte mediated cytotoxicity	-3.4522	-1.68893	567,1130,3105,3575,203068	B2M,LYST,HLA-A,IL7R,TUBB	5/61
6_Member	WikiPathways	WP183	Proteasome degradation	-3.41919	-1.6649	3015,3105,3107,3134,7314	H2AZ1,HLA-A,HLA-C,HLA-F,UBB	5/62
6_Member	GO Biological Processes	GO:0002699	positive regulation of immune effector process	-3.39728	-1.6452	567,941,958,3105,3107,3134,6223,6363,8482,8832	B2M,CD80,CD40,HLA-A,HLA-C,HLA-F,RPS19,CCL19,SEMA7A,CD84	10/270
6_Member	GO Biological Processes	GO:0002474	antigen processing and presentation of peptide antigen via MHC class I	-3.35907	-1.61574	567,3105,3107,3134	B2M,HLA-A,HLA-C,HLA-F	4/36
6_Member	GO Biological Processes	GO:0002486	antigen processing and presentation of endogenous peptide antigen via MHC class I via ER pathway, TAP-independent	-3.30659	-1.57607	3105,3107,3134	HLA-A,HLA-C,HLA-F	3/16
6_Member	GO Biological Processes	GO:0001913	T cell mediated cytotoxicity	-3.22546	-1.51648	567,3105,3575	B2M,HLA-A,IL7R	3/17
6_Member	GO Biological Processes	GO:0002476	antigen processing and presentation of endogenous peptide antigen via MHC class Ib	-3.22546	-1.51648	3105,3107,3134	HLA-A,HLA-C,HLA-F	3/17
6_Member	GO Biological Processes	GO:0002484	antigen processing and presentation of endogenous peptide antigen via MHC class I via ER pathway	-3.22546	-1.51648	3105,3107,3134	HLA-A,HLA-C,HLA-F	3/17
6_Member	GO Biological Processes	GO:0048002	antigen processing and presentation of peptide antigen	-3.20398	-1.49699	567,3105,3107,3112,3134	B2M,HLA-A,HLA-C,HLA-DOB,HLA-F	5/69
6_Member	GO Biological Processes	GO:0001916	positive regulation of T cell mediated cytotoxicity	-3.18186	-1.48081	567,3105,3107,3134	B2M,HLA-A,HLA-C,HLA-F	4/40
6_Member	GO Biological Processes	GO:0002478	antigen processing and presentation of exogenous peptide antigen	-3.18186	-1.48081	567,3105,3112,3134	B2M,HLA-A,HLA-DOB,HLA-F	4/40
6_Member	KEGG Pathway	hsa04612	Antigen processing and presentation	-2.96164	-1.3176	567,3105,3107,3112,3134	B2M,HLA-A,HLA-C,HLA-DOB,HLA-F	5/78
6_Member	KEGG Pathway	hsa05170	Human immunodeficiency virus 1 infection	-2.87453	-1.25315	567,808,2787,3105,3107,3134,8717,60489	B2M,CALM3,GNG5,HLA-A,HLA-C,HLA-F,TRADD,APOBEC3G	8/212
6_Member	GO Biological Processes	GO:0019884	antigen processing and presentation of exogenous antigen	-2.84706	-1.23056	567,3105,3112,3134	B2M,HLA-A,HLA-DOB,HLA-F	4/49
6_Member	GO Biological Processes	GO:0002824	positive regulation of adaptive immune response based on somatic recombination of immune receptors built from immunoglobulin superfamily domains	-2.81478	-1.20573	567,958,3105,3107,3134,29126	B2M,CD40,HLA-A,HLA-C,HLA-F,CD274	6/124
6_Member	Canonical Pathways	M88	PID CD8 TCR PATHWAY	-2.72	-1.12712	567,941,3105,9020	B2M,CD80,HLA-A,MAP3K14	4/53
6_Member	KEGG Pathway	hsa05163	Human cytomegalovirus infection	-2.7121	-1.11998	567,808,2787,3105,3107,3134,3716,8717	B2M,CALM3,GNG5,HLA-A,HLA-C,HLA-F,JAK1,TRADD	8/225
6_Member	GO Biological Processes	GO:0002821	positive regulation of adaptive immune response	-2.71055	-1.11995	567,958,3105,3107,3134,29126	B2M,CD40,HLA-A,HLA-C,HLA-F,CD274	6/130
6_Member	GO Biological Processes	GO:0001906	cell killing	-2.69375	-1.10544	567,1130,3105,3575,6223,203068	B2M,LYST,HLA-A,IL7R,RPS19,TUBB	6/131
6_Member	GO Biological Processes	GO:0001911	negative regulation of leukocyte mediated cytotoxicity	-2.67169	-1.09237	3105,3134,3575	HLA-A,HLA-F,IL7R	3/26
6_Member	Reactome Gene Sets	R-HSA-198933	Immunoregulatory interactions between a Lymphoid and a non-Lymphoid cell	-2.6443	-1.07125	567,958,3105,3107,3134,4345	B2M,CD40,HLA-A,HLA-C,HLA-F,CD200	6/134
6_Member	GO Biological Processes	GO:0001910	regulation of leukocyte mediated cytotoxicity	-2.56267	-1.01416	567,3105,3107,3134,3575	B2M,HLA-A,HLA-C,HLA-F,IL7R	5/96
6_Member	GO Biological Processes	GO:0031342	negative regulation of cell killing	-2.53343	-0.991722	3105,3134,3575	HLA-A,HLA-F,IL7R	3/29
6_Member	KEGG Pathway	hsa04144	Endocytosis	-2.4321	-0.912998	157,868,3105,3107,3134,5869,23362,116984	GRK3,CBLB,HLA-A,HLA-C,HLA-F,RAB5B,PSD3,ARAP2	8/250
6_Member	GO Biological Processes	GO:0001912	positive regulation of leukocyte mediated cytotoxicity	-2.30356	-0.807146	567,3105,3107,3134	B2M,HLA-A,HLA-C,HLA-F	4/69
6_Member	GO Biological Processes	GO:0002711	positive regulation of T cell mediated immunity	-2.30356	-0.807146	567,3105,3107,3134	B2M,HLA-A,HLA-C,HLA-F	4/69
6_Member	GO Biological Processes	GO:0031341	regulation of cell killing	-2.29318	-0.803555	567,3105,3107,3134,3575	B2M,HLA-A,HLA-C,HLA-F,IL7R	5/111
6_Member	KEGG Pathway	hsa05165	Human papillomavirus infection	-2.21114	-0.73566	2308,3105,3107,3134,3659,3716,8717,23545,81029	FOXO1,HLA-A,HLA-C,HLA-F,IRF1,JAK1,TRADD,ATP6V0A2,WNT5B	9/331
6_Member	GO Biological Processes	GO:0002724	regulation of T cell cytokine production	-2.19858	-0.725498	567,3105,3134	B2M,HLA-A,HLA-F	3/38
6_Member	GO Biological Processes	GO:0031343	positive regulation of cell killing	-2.15551	-0.691567	567,3105,3107,3134	B2M,HLA-A,HLA-C,HLA-F	4/76
6_Member	GO Biological Processes	GO:0002720	positive regulation of cytokine production involved in immune response	-2.05933	-0.613226	567,3105,3134,8482	B2M,HLA-A,HLA-F,SEMA7A	4/81
6_Member	GO Biological Processes	GO:0002708	positive regulation of lymphocyte mediated immunity	-2.02345	-0.585786	567,958,3105,3107,3134	B2M,CD40,HLA-A,HLA-C,HLA-F	5/129
7_Summary	GO Biological Processes	GO:0019221	cytokine-mediated signaling pathway	-8.77694	-6.12066	329,330,970,1236,1438,2322,3575,3600,3659,3716,6361,6363,6367,7114,7185,8651,8717,8792,10148,64109,71,958,2934,4046,8828,27086,51667,3604,9235	BIRC2,BIRC3,CD70,CCR7,CSF2RA,FLT3,IL7R,IL15,IRF1,JAK1,CCL17,CCL19,CCL22,TMSB4X,TRAF1,SOCS1,TRADD,TNFRSF11A,EBI3,CRLF2,ACTG1,CD40,GSN,LSP1,NRP2,FOXP1,NUB1,TNFRSF9,IL32	29/-
7_Member	GO Biological Processes	GO:0019221	cytokine-mediated signaling pathway	-8.77694	-6.12066	329,330,970,1236,1438,2322,3575,3600,3659,3716,6361,6363,6367,7114,7185,8651,8717,8792,10148,64109	BIRC2,BIRC3,CD70,CCR7,CSF2RA,FLT3,IL7R,IL15,IRF1,JAK1,CCL17,CCL19,CCL22,TMSB4X,TRAF1,SOCS1,TRADD,TNFRSF11A,EBI3,CRLF2	20/378
7_Member	GO Biological Processes	GO:0071345	cellular response to cytokine stimulus	-7.58803	-5.08665	71,329,330,958,970,1236,1438,2322,2934,3575,3600,3659,3716,4046,6361,6363,6367,7114,7185,8651,8717,8792,8828,10148,27086,64109	ACTG1,BIRC2,BIRC3,CD40,CD70,CCR7,CSF2RA,FLT3,GSN,IL7R,IL15,IRF1,JAK1,LSP1,CCL17,CCL19,CCL22,TMSB4X,TRAF1,SOCS1,TRADD,TNFRSF11A,NRP2,EBI3,FOXP1,CRLF2	26/732
7_Member	GO Biological Processes	GO:0034612	response to tumor necrosis factor	-6.70241	-4.33822	329,330,958,970,6361,6363,6367,7114,7185,8717,8792,27086,51667	BIRC2,BIRC3,CD40,CD70,CCL17,CCL19,CCL22,TMSB4X,TRAF1,TRADD,TNFRSF11A,FOXP1,NUB1	13/209
7_Member	GO Biological Processes	GO:0071356	cellular response to tumor necrosis factor	-6.45164	-4.13048	329,330,958,970,6361,6363,6367,7114,7185,8717,8792,27086	BIRC2,BIRC3,CD40,CD70,CCL17,CCL19,CCL22,TMSB4X,TRAF1,TRADD,TNFRSF11A,FOXP1	12/184
7_Member	GO Biological Processes	GO:0033209	tumor necrosis factor-mediated signaling pathway	-5.81318	-3.60343	329,330,970,7114,7185,8717,8792	BIRC2,BIRC3,CD70,TMSB4X,TRAF1,TRADD,TNFRSF11A	7/57
7_Member	KEGG Pathway	hsa04060	Cytokine-cytokine receptor interaction	-5.71967	-3.51622	958,970,1236,1438,3575,3600,3604,6361,6363,6367,8792,9235,10148,64109	CD40,CD70,CCR7,CSF2RA,IL7R,IL15,TNFRSF9,CCL17,CCL19,CCL22,TNFRSF11A,IL32,EBI3,CRLF2	14/297
8_Summary	KEGG Pathway	hsa04145	Phagosome	-8.34538	-5.7313	60,71,3105,3107,3112,3134,5869,10952,23545,84617,84790,203068,347733,329,330,840,5216,7295,8717,9367,2934,4791,5971	ACTB,ACTG1,HLA-A,HLA-C,HLA-DOB,HLA-F,RAB5B,SEC61B,ATP6V0A2,TUBB6,TUBA1C,TUBB,TUBB2B,BIRC2,BIRC3,CASP7,PFN1,TXN,TRADD,RAB9A,GSN,NFKB2,RELB	23/-
8_Member	KEGG Pathway	hsa04145	Phagosome	-8.34538	-5.7313	60,71,3105,3107,3112,3134,5869,10952,23545,84617,84790,203068,347733	ACTB,ACTG1,HLA-A,HLA-C,HLA-DOB,HLA-F,RAB5B,SEC61B,ATP6V0A2,TUBB6,TUBA1C,TUBB,TUBB2B	13/152
8_Member	KEGG Pathway	hsa05132	Salmonella infection	-6.63358	-4.28274	60,71,329,330,840,5216,5869,7295,8717,9367,84617,84790,203068,347733	ACTB,ACTG1,BIRC2,BIRC3,CASP7,PFN1,RAB5B,TXN,TRADD,RAB9A,TUBB6,TUBA1C,TUBB,TUBB2B	14/249
8_Member	WikiPathways	WP4217	Ebola virus infection in host	-6.15556	-3.88097	60,71,2934,3105,3107,3112,3134,4791,5971,9367	ACTB,ACTG1,GSN,HLA-A,HLA-C,HLA-DOB,HLA-F,NFKB2,RELB,RAB9A	10/129
9_Summary	GO Biological Processes	GO:0046649	lymphocyte activation	-7.79773	-5.25744	567,868,941,958,970,1236,2322,3105,3575,3600,3620,3659,3716,5971,6363,8832,10148,10320,23075,27086,28755,60,71,306,4791,5912,3398,6223,6789,8651,8792,8837,9644,28959,79705,497189	B2M,CBLB,CD80,CD40,CD70,CCR7,FLT3,HLA-A,IL7R,IL15,IDO1,IRF1,JAK1,RELB,CCL19,CD84,EBI3,IKZF1,SWAP70,FOXP1,TRAC,ACTB,ACTG1,ANXA3,NFKB2,RAP2B,ID2,RPS19,STK4,SOCS1,TNFRSF11A,CFLAR,SH3PXD2A,TMEM176B,LRRK1,TIFAB	36/-
9_Member	GO Biological Processes	GO:0046649	lymphocyte activation	-7.79773	-5.25744	567,868,941,958,970,1236,2322,3105,3575,3600,3620,3659,3716,5971,6363,8832,10148,10320,23075,27086,28755	B2M,CBLB,CD80,CD40,CD70,CCR7,FLT3,HLA-A,IL7R,IL15,IDO1,IRF1,JAK1,RELB,CCL19,CD84,EBI3,IKZF1,SWAP70,FOXP1,TRAC	21/476
9_Member	GO Biological Processes	GO:0001775	cell activation	-7.70749	-5.1871	60,71,306,567,868,941,958,970,1236,2322,3105,3575,3600,3620,3659,3716,4791,5912,5971,6363,8832,10148,10320,23075,27086,28755	ACTB,ACTG1,ANXA3,B2M,CBLB,CD80,CD40,CD70,CCR7,FLT3,HLA-A,IL7R,IL15,IDO1,IRF1,JAK1,NFKB2,RAP2B,RELB,CCL19,CD84,EBI3,IKZF1,SWAP70,FOXP1,TRAC	26/722
9_Member	GO Biological Processes	GO:0042110	T cell activation	-6.87314	-4.46117	567,868,941,1236,3105,3575,3600,3620,3659,3716,5971,6363,8832,10148,27086,28755	B2M,CBLB,CD80,CCR7,HLA-A,IL7R,IL15,IDO1,IRF1,JAK1,RELB,CCL19,CD84,EBI3,FOXP1,TRAC	16/316
9_Member	GO Biological Processes	GO:0045321	leukocyte activation	-6.74547	-4.37672	306,567,868,941,958,970,1236,2322,3105,3575,3600,3620,3659,3716,5971,6363,8832,10148,10320,23075,27086,28755	ANXA3,B2M,CBLB,CD80,CD40,CD70,CCR7,FLT3,HLA-A,IL7R,IL15,IDO1,IRF1,JAK1,RELB,CCL19,CD84,EBI3,IKZF1,SWAP70,FOXP1,TRAC	22/599
9_Member	GO Biological Processes	GO:0030097	hemopoiesis	-5.30409	-3.15902	567,1236,2322,3398,3575,3600,3659,3716,5971,6223,6363,6789,8651,8792,8837,9644,10320,27086,28959,79705,497189	B2M,CCR7,FLT3,ID2,IL7R,IL15,IRF1,JAK1,RELB,RPS19,CCL19,STK4,SOCS1,TNFRSF11A,CFLAR,SH3PXD2A,IKZF1,FOXP1,TMEM176B,LRRK1,TIFAB	21/677
9_Member	GO Biological Processes	GO:0002521	leukocyte differentiation	-5.24202	-3.10506	567,1236,2322,3575,3600,3659,3716,5971,6363,8651,8792,9644,10320,27086,28959,79705	B2M,CCR7,FLT3,IL7R,IL15,IRF1,JAK1,RELB,CCL19,SOCS1,TNFRSF11A,SH3PXD2A,IKZF1,FOXP1,TMEM176B,LRRK1	16/421
9_Member	GO Biological Processes	GO:0046631	alpha-beta T cell activation	-4.98072	-2.8723	868,3105,3600,3659,3716,5971,27086,28755	CBLB,HLA-A,IL15,IRF1,JAK1,RELB,FOXP1,TRAC	8/105
9_Member	GO Biological Processes	GO:1903131	mononuclear cell differentiation	-3.88034	-2.00902	567,1236,2322,3575,3600,3659,3716,5971,6363,10320,27086,28959	B2M,CCR7,FLT3,IL7R,IL15,IRF1,JAK1,RELB,CCL19,IKZF1,FOXP1,TMEM176B	12/331
9_Member	GO Biological Processes	GO:0030217	T cell differentiation	-3.33568	-1.59812	567,1236,3575,3600,3659,3716,5971,27086	B2M,CCR7,IL7R,IL15,IRF1,JAK1,RELB,FOXP1	8/180
9_Member	GO Biological Processes	GO:0030098	lymphocyte differentiation	-3.17984	-1.47977	567,1236,2322,3575,3600,3659,3716,5971,10320,27086	B2M,CCR7,FLT3,IL7R,IL15,IRF1,JAK1,RELB,IKZF1,FOXP1	10/288
9_Member	GO Biological Processes	GO:0035710	CD4-positive, alpha-beta T cell activation	-2.32615	-0.824154	868,3716,5971,27086	CBLB,JAK1,RELB,FOXP1	4/68
9_Member	GO Biological Processes	GO:0046632	alpha-beta T cell differentiation	-2.15551	-0.691567	3659,3716,5971,27086	IRF1,JAK1,RELB,FOXP1	4/76
9_Member	GO Biological Processes	GO:0002294	CD4-positive, alpha-beta T cell differentiation involved in immune response	-2.04915	-0.606852	3716,5971,27086	JAK1,RELB,FOXP1	3/43
9_Member	GO Biological Processes	GO:0042093	T-helper cell differentiation	-2.04915	-0.606852	3716,5971,27086	JAK1,RELB,FOXP1	3/43
9_Member	GO Biological Processes	GO:0002287	alpha-beta T cell activation involved in immune response	-2.02163	-0.585786	3716,5971,27086	JAK1,RELB,FOXP1	3/44
9_Member	GO Biological Processes	GO:0002293	alpha-beta T cell differentiation involved in immune response	-2.02163	-0.585786	3716,5971,27086	JAK1,RELB,FOXP1	3/44
10_Summary	Reactome Gene Sets	R-HSA-199991	Membrane Trafficking	-7.55715	-5.06193	60,71,157,808,3575,3796,5869,6233,7314,9322,9367,9882,10133,10282,10342,10971,11345,23048,27314,51762,55707,84617,84790,347733	ACTB,ACTG1,GRK3,CALM3,IL7R,KIF2A,RAB5B,RPS27A,UBB,TRIP10,RAB9A,TBC1D4,OPTN,BET1,TFG,YWHAQ,GABARAPL2,FNBP1,RAB30,RAB8B,NECAP2,TUBB6,TUBA1C,TUBB2B	24/-
10_Member	Reactome Gene Sets	R-HSA-199991	Membrane Trafficking	-7.55715	-5.06193	60,71,157,808,3575,3796,5869,6233,7314,9322,9367,9882,10133,10282,10342,10971,11345,23048,27314,51762,55707,84617,84790,347733	ACTB,ACTG1,GRK3,CALM3,IL7R,KIF2A,RAB5B,RPS27A,UBB,TRIP10,RAB9A,TBC1D4,OPTN,BET1,TFG,YWHAQ,GABARAPL2,FNBP1,RAB30,RAB8B,NECAP2,TUBB6,TUBA1C,TUBB2B	24/634
10_Member	Reactome Gene Sets	R-HSA-5653656	Vesicle-mediated transport	-7.07439	-4.62555	60,71,157,808,3575,3796,5869,6233,7314,9322,9367,9882,10133,10282,10342,10971,11345,23048,27314,51762,55707,84617,84790,347733	ACTB,ACTG1,GRK3,CALM3,IL7R,KIF2A,RAB5B,RPS27A,UBB,TRIP10,RAB9A,TBC1D4,OPTN,BET1,TFG,YWHAQ,GABARAPL2,FNBP1,RAB30,RAB8B,NECAP2,TUBB6,TUBA1C,TUBB2B	24/673
10_Member	Reactome Gene Sets	R-HSA-8856828	Clathrin-mediated endocytosis	-5.66377	-3.47454	60,71,157,3575,5869,6233,7314,9322,23048,55707	ACTB,ACTG1,GRK3,IL7R,RAB5B,RPS27A,UBB,TRIP10,FNBP1,NECAP2	10/146
10_Member	Reactome Gene Sets	R-HSA-8856825	Cargo recognition for clathrin-mediated endocytosis	-2.37783	-0.867684	157,3575,6233,7314,55707	GRK3,IL7R,RPS27A,UBB,NECAP2	5/106
11_Summary	GO Biological Processes	GO:0045936	negative regulation of phosphate metabolic process	-7.29162	-4.82021	808,868,1647,2950,3642,4869,5770,8651,9711,10399,10776,11315,23075,26051,56940,64092,79705,200734,6201,51035,60,567,1193,3398,4345,6478,6717,7114,8530,27074,147138,150684	CALM3,CBLB,GADD45A,GSTP1,INSM1,NPM1,PTPN1,SOCS1,RUBCN,RACK1,ARPP19,PARK7,SWAP70,PPP1R16B,DUSP22,SAMSN1,LRRK1,SPRED2,RPS7,UBXN1,ACTB,B2M,CLIC2,ID2,CD200,SIAH2,SRI,TMSB4X,CST7,LAMP3,TMC8,COMMD1	32/-
11_Member	GO Biological Processes	GO:0045936	negative regulation of phosphate metabolic process	-7.29162	-4.82021	808,868,1647,2950,3642,4869,5770,8651,9711,10399,10776,11315,23075,26051,56940,64092,79705,200734	CALM3,CBLB,GADD45A,GSTP1,INSM1,NPM1,PTPN1,SOCS1,RUBCN,RACK1,ARPP19,PARK7,SWAP70,PPP1R16B,DUSP22,SAMSN1,LRRK1,SPRED2	18/376
11_Member	GO Biological Processes	GO:0010563	negative regulation of phosphorus metabolic process	-7.27424	-4.80858	808,868,1647,2950,3642,4869,5770,8651,9711,10399,10776,11315,23075,26051,56940,64092,79705,200734	CALM3,CBLB,GADD45A,GSTP1,INSM1,NPM1,PTPN1,SOCS1,RUBCN,RACK1,ARPP19,PARK7,SWAP70,PPP1R16B,DUSP22,SAMSN1,LRRK1,SPRED2	18/377
11_Member	GO Biological Processes	GO:0031400	negative regulation of protein modification process	-7.00859	-4.57593	808,868,1647,2950,3642,4869,5770,6201,8651,10399,10776,11315,23075,26051,51035,56940,64092,79705,200734	CALM3,CBLB,GADD45A,GSTP1,INSM1,NPM1,PTPN1,RPS7,SOCS1,RACK1,ARPP19,PARK7,SWAP70,PPP1R16B,UBXN1,DUSP22,SAMSN1,LRRK1,SPRED2	19/437
11_Member	GO Biological Processes	GO:0042326	negative regulation of phosphorylation	-5.9396	-3.70708	808,868,1647,2950,3642,4869,5770,8651,9711,10399,11315,56940,64092,79705,200734	CALM3,CBLB,GADD45A,GSTP1,INSM1,NPM1,PTPN1,SOCS1,RUBCN,RACK1,PARK7,DUSP22,SAMSN1,LRRK1,SPRED2	15/327
11_Member	GO Biological Processes	GO:0044092	negative regulation of molecular function	-5.82909	-3.61615	60,567,808,868,1193,1647,2950,3398,4345,4869,5770,6201,6478,6717,7114,8530,9711,10399,11315,27074,51035,56940,147138,150684	ACTB,B2M,CALM3,CBLB,CLIC2,GADD45A,GSTP1,ID2,CD200,NPM1,PTPN1,RPS7,SIAH2,SRI,TMSB4X,CST7,RUBCN,RACK1,PARK7,LAMP3,UBXN1,DUSP22,TMC8,COMMD1	24/790
11_Member	GO Biological Processes	GO:0001933	negative regulation of protein phosphorylation	-5.60175	-3.4226	808,868,1647,2950,3642,4869,5770,8651,10399,11315,56940,64092,79705,200734	CALM3,CBLB,GADD45A,GSTP1,INSM1,NPM1,PTPN1,SOCS1,RACK1,PARK7,DUSP22,SAMSN1,LRRK1,SPRED2	14/304
11_Member	GO Biological Processes	GO:0051348	negative regulation of transferase activity	-3.3501	-1.61001	868,1647,2950,4869,5770,6201,9711,11315,56940	CBLB,GADD45A,GSTP1,NPM1,PTPN1,RPS7,RUBCN,PARK7,DUSP22	9/225
11_Member	GO Biological Processes	GO:0033673	negative regulation of kinase activity	-3.13664	-1.45009	868,1647,2950,4869,5770,9711,11315,56940	CBLB,GADD45A,GSTP1,NPM1,PTPN1,RUBCN,PARK7,DUSP22	8/193
11_Member	GO Biological Processes	GO:0043086	negative regulation of catalytic activity	-2.94862	-1.31053	868,1647,2950,4869,5770,6201,6478,8530,9711,11315,27074,51035,56940	CBLB,GADD45A,GSTP1,NPM1,PTPN1,RPS7,SIAH2,CST7,RUBCN,PARK7,LAMP3,UBXN1,DUSP22	13/480
11_Member	GO Biological Processes	GO:0006469	negative regulation of protein kinase activity	-2.6652	-1.08737	868,1647,2950,4869,5770,11315,56940	CBLB,GADD45A,GSTP1,NPM1,PTPN1,PARK7,DUSP22	7/179
12_Summary	Reactome Gene Sets	R-HSA-1280218	Adaptive Immune System	-7.16455	-4.70457	567,808,868,941,958,3105,3107,3112,3134,3796,4345,6233,6478,7314,8651,9020,10952,27071,27246,29126,54461,80380,84617,84790,84937,347733,329,7185,8835,10399,51667,55827,119504,6613,3094,51035,342897	B2M,CALM3,CBLB,CD80,CD40,HLA-A,HLA-C,HLA-DOB,HLA-F,KIF2A,CD200,RPS27A,SIAH2,UBB,SOCS1,MAP3K14,SEC61B,DAPP1,RNF115,CD274,FBXW5,PDCD1LG2,TUBB6,TUBA1C,ZNRF1,TUBB2B,BIRC2,TRAF1,SOCS2,RACK1,NUB1,DCAF6,ANAPC16,SUMO2,HINT1,UBXN1,NCCRP1	37/-
12_Member	Reactome Gene Sets	R-HSA-1280218	Adaptive Immune System	-7.16455	-4.70457	567,808,868,941,958,3105,3107,3112,3134,3796,4345,6233,6478,7314,8651,9020,10952,27071,27246,29126,54461,80380,84617,84790,84937,347733	B2M,CALM3,CBLB,CD80,CD40,HLA-A,HLA-C,HLA-DOB,HLA-F,KIF2A,CD200,RPS27A,SIAH2,UBB,SOCS1,MAP3K14,SEC61B,DAPP1,RNF115,CD274,FBXW5,PDCD1LG2,TUBB6,TUBA1C,ZNRF1,TUBB2B	26/769
12_Member	Reactome Gene Sets	R-HSA-983169	Class I MHC mediated antigen processing & presentation	-3.89474	-2.01841	567,868,3105,3107,3134,6233,6478,7314,8651,10952,27246,54461,84937	B2M,CBLB,HLA-A,HLA-C,HLA-F,RPS27A,SIAH2,UBB,SOCS1,SEC61B,RNF115,FBXW5,ZNRF1	13/381
12_Member	GO Biological Processes	GO:0016567	protein ubiquitination	-2.90411	-1.27614	329,868,6233,6478,7185,7314,8651,8835,10399,27246,51667,54461,55827,84937,119504	BIRC2,CBLB,RPS27A,SIAH2,TRAF1,UBB,SOCS1,SOCS2,RACK1,RNF115,NUB1,FBXW5,DCAF6,ZNRF1,ANAPC16	15/609
12_Member	GO Biological Processes	GO:0032446	protein modification by small protein conjugation	-2.81187	-1.20418	329,868,6233,6478,6613,7185,7314,8651,8835,10399,27246,51667,54461,55827,84937,119504	BIRC2,CBLB,RPS27A,SIAH2,SUMO2,TRAF1,UBB,SOCS1,SOCS2,RACK1,RNF115,NUB1,FBXW5,DCAF6,ZNRF1,ANAPC16	16/687
12_Member	GO Biological Processes	GO:0070647	protein modification by small protein conjugation or removal	-2.58347	-1.02588	329,868,3094,6233,6478,6613,7185,7314,8651,8835,10399,27246,51667,54461,55827,84937,119504	BIRC2,CBLB,HINT1,RPS27A,SIAH2,SUMO2,TRAF1,UBB,SOCS1,SOCS2,RACK1,RNF115,NUB1,FBXW5,DCAF6,ZNRF1,ANAPC16	17/792
12_Member	GO Biological Processes	GO:0019941	modification-dependent protein catabolic process	-2.13943	-0.676055	329,6233,6478,7314,10952,27246,51035,51667,54461,84937,119504,342897	BIRC2,RPS27A,SIAH2,UBB,SEC61B,RNF115,UBXN1,NUB1,FBXW5,ZNRF1,ANAPC16,NCCRP1	12/531
12_Member	GO Biological Processes	GO:0043632	modification-dependent macromolecule catabolic process	-2.07273	-0.623885	329,6233,6478,7314,10952,27246,51035,51667,54461,84937,119504,342897	BIRC2,RPS27A,SIAH2,UBB,SEC61B,RNF115,UBXN1,NUB1,FBXW5,ZNRF1,ANAPC16,NCCRP1	12/542
13_Summary	GO Biological Processes	GO:0030036	actin cytoskeleton organization	-6.89808	-4.47069	60,71,2934,4082,5216,5770,5901,6624,7114,8837,9168,9322,22902,22998,23075,26053,50488,54509,64005,65108,81788,4637,567,3796,6478,54820	ACTB,ACTG1,GSN,MARCKS,PFN1,PTPN1,RAN,FSCN1,TMSB4X,CFLAR,TMSB10,TRIP10,RUFY3,LIMCH1,SWAP70,AUTS2,MINK1,RHOF,MYO1G,MARCKSL1,NUAK2,MYL6,B2M,KIF2A,SIAH2,NDE1	26/-
13_Member	GO Biological Processes	GO:0030036	actin cytoskeleton organization	-6.89808	-4.47069	60,71,2934,4082,5216,5770,5901,6624,7114,8837,9168,9322,22902,22998,23075,26053,50488,54509,64005,65108,81788	ACTB,ACTG1,GSN,MARCKS,PFN1,PTPN1,RAN,FSCN1,TMSB4X,CFLAR,TMSB10,TRIP10,RUFY3,LIMCH1,SWAP70,AUTS2,MINK1,RHOF,MYO1G,MARCKSL1,NUAK2	21/538
13_Member	GO Biological Processes	GO:0030029	actin filament-based process	-6.75786	-4.37987	60,71,2934,4082,4637,5216,5770,5901,6624,7114,8837,9168,9322,22902,22998,23075,26053,50488,54509,64005,65108,81788	ACTB,ACTG1,GSN,MARCKS,MYL6,PFN1,PTPN1,RAN,FSCN1,TMSB4X,CFLAR,TMSB10,TRIP10,RUFY3,LIMCH1,SWAP70,AUTS2,MINK1,RHOF,MYO1G,MARCKSL1,NUAK2	22/598
13_Member	GO Biological Processes	GO:0097435	supramolecular fiber organization	-3.58418	-1.78793	71,567,2934,3796,4082,6478,6624,7114,8837,9168,22902,23075,54509,54820,64005,65108	ACTG1,B2M,GSN,KIF2A,MARCKS,SIAH2,FSCN1,TMSB4X,CFLAR,TMSB10,RUFY3,SWAP70,RHOF,NDE1,MYO1G,MARCKSL1	16/581
13_Member	GO Biological Processes	GO:0007015	actin filament organization	-3.33499	-1.59812	2934,4082,6624,7114,9168,22902,23075,54509,64005,65108	GSN,MARCKS,FSCN1,TMSB4X,TMSB10,RUFY3,SWAP70,RHOF,MYO1G,MARCKSL1	10/275
14_Summary	Reactome Gene Sets	R-HSA-9716542	Signaling by Rho GTPases, Miro GTPases and RHOBTB3	-6.51889	-4.18526	60,71,808,1829,3796,4637,5216,9235,9322,9367,9644,10409,10971,23048,23075,54509,54820,58504,79658,84617,84790,94240,116984,347733	ACTB,ACTG1,CALM3,DSG2,KIF2A,MYL6,PFN1,IL32,TRIP10,RAB9A,SH3PXD2A,BASP1,YWHAQ,FNBP1,SWAP70,RHOF,NDE1,ARHGAP22,ARHGAP10,TUBB6,TUBA1C,EPSTI1,ARAP2,TUBB2B	24/-
14_Member	Reactome Gene Sets	R-HSA-9716542	Signaling by Rho GTPases, Miro GTPases and RHOBTB3	-6.51889	-4.18526	60,71,808,1829,3796,4637,5216,9235,9322,9367,9644,10409,10971,23048,23075,54509,54820,58504,79658,84617,84790,94240,116984,347733	ACTB,ACTG1,CALM3,DSG2,KIF2A,MYL6,PFN1,IL32,TRIP10,RAB9A,SH3PXD2A,BASP1,YWHAQ,FNBP1,SWAP70,RHOF,NDE1,ARHGAP22,ARHGAP10,TUBB6,TUBA1C,EPSTI1,ARAP2,TUBB2B	24/722
14_Member	Reactome Gene Sets	R-HSA-194315	Signaling by Rho GTPases	-6.11875	-3.85506	60,71,808,1829,3796,4637,5216,9235,9322,9644,10409,10971,23048,23075,54509,54820,58504,79658,84617,84790,94240,116984,347733	ACTB,ACTG1,CALM3,DSG2,KIF2A,MYL6,PFN1,IL32,TRIP10,SH3PXD2A,BASP1,YWHAQ,FNBP1,SWAP70,RHOF,NDE1,ARHGAP22,ARHGAP10,TUBB6,TUBA1C,EPSTI1,ARAP2,TUBB2B	23/706
14_Member	Reactome Gene Sets	R-HSA-9012999	RHO GTPase cycle	-3.74307	-1.91643	60,71,1829,9235,9322,9644,10409,23048,23075,54509,58504,79658,94240,116984	ACTB,ACTG1,DSG2,IL32,TRIP10,SH3PXD2A,BASP1,FNBP1,SWAP70,RHOF,ARHGAP22,ARHGAP10,EPSTI1,ARAP2	14/449
15_Summary	WikiPathways	WP3888	VEGFA-VEGFR2 signaling	-6.39907	-4.08199	71,1847,2113,2308,2926,4301,4673,5216,5770,6478,6624,7114,7295,8828,9168,9209,10399,84790	ACTG1,DUSP5,ETS1,FOXO1,GRSF1,AFDN,NAP1L1,PFN1,PTPN1,SIAH2,FSCN1,TMSB4X,TXN,NRP2,TMSB10,LRRFIP2,RACK1,TUBA1C	18/-
15_Member	WikiPathways	WP3888	VEGFA-VEGFR2 signaling	-6.39907	-4.08199	71,1847,2113,2308,2926,4301,4673,5216,5770,6478,6624,7114,7295,8828,9168,9209,10399,84790	ACTG1,DUSP5,ETS1,FOXO1,GRSF1,AFDN,NAP1L1,PFN1,PTPN1,SIAH2,FSCN1,TMSB4X,TXN,NRP2,TMSB10,LRRFIP2,RACK1,TUBA1C	18/432
16_Summary	KEGG Pathway	hsa05200	Pathways in cancer	-6.35163	-4.04516	329,330,808,840,1438,1647,2113,2308,2322,2787,2950,3575,3600,3716,4791,6789,7185,10018,10342,81029,958,3398,55589	BIRC2,BIRC3,CALM3,CASP7,CSF2RA,GADD45A,ETS1,FOXO1,FLT3,GNG5,GSTP1,IL7R,IL15,JAK1,NFKB2,STK4,TRAF1,BCL2L11,TFG,WNT5B,CD40,ID2,BMP2K	23/-
16_Member	KEGG Pathway	hsa05200	Pathways in cancer	-6.35163	-4.04516	329,330,808,840,1438,1647,2113,2308,2322,2787,2950,3575,3600,3716,4791,6789,7185,10018,10342,81029	BIRC2,BIRC3,CALM3,CASP7,CSF2RA,GADD45A,ETS1,FOXO1,FLT3,GNG5,GSTP1,IL7R,IL15,JAK1,NFKB2,STK4,TRAF1,BCL2L11,TFG,WNT5B	20/531
16_Member	KEGG Pathway	hsa05202	Transcriptional misregulation in cancer	-3.84225	-1.98008	329,330,958,1647,2308,2322,3398,7185,55589	BIRC2,BIRC3,CD40,GADD45A,FOXO1,FLT3,ID2,TRAF1,BMP2K	9/193
17_Summary	GO Biological Processes	GO:0043549	regulation of kinase activity	-6.35024	-4.04516	60,808,868,901,958,1236,1647,1915,2322,2950,4869,5770,5912,6363,7295,8792,9175,9711,11315,23531,56940,4345,6201,941,3600,6789,8482,10399,22998,79705,92597,7114,26051	ACTB,CALM3,CBLB,CCNG2,CD40,CCR7,GADD45A,EEF1A1,FLT3,GSTP1,NPM1,PTPN1,RAP2B,CCL19,TXN,TNFRSF11A,MAP3K13,RUBCN,PARK7,MMD,DUSP22,CD200,RPS7,CD80,IL15,STK4,SEMA7A,RACK1,LIMCH1,LRRK1,MOB1B,TMSB4X,PPP1R16B	33/-
17_Member	GO Biological Processes	GO:0043549	regulation of kinase activity	-6.35024	-4.04516	60,808,868,901,958,1236,1647,1915,2322,2950,4869,5770,5912,6363,7295,8792,9175,9711,11315,23531,56940	ACTB,CALM3,CBLB,CCNG2,CD40,CCR7,GADD45A,EEF1A1,FLT3,GSTP1,NPM1,PTPN1,RAP2B,CCL19,TXN,TNFRSF11A,MAP3K13,RUBCN,PARK7,MMD,DUSP22	21/581
17_Member	GO Biological Processes	GO:0051338	regulation of transferase activity	-6.26789	-3.96674	60,808,868,901,958,1236,1647,1915,2322,2950,4345,4869,5770,5912,6201,6363,7295,8792,9175,9711,11315,23531,56940	ACTB,CALM3,CBLB,CCNG2,CD40,CCR7,GADD45A,EEF1A1,FLT3,GSTP1,CD200,NPM1,PTPN1,RAP2B,RPS7,CCL19,TXN,TNFRSF11A,MAP3K13,RUBCN,PARK7,MMD,DUSP22	23/692
17_Member	GO Biological Processes	GO:0045859	regulation of protein kinase activity	-6.08016	-3.82359	60,808,868,901,958,1236,1647,2322,2950,4869,5770,5912,6363,7295,8792,9175,11315,23531,56940	ACTB,CALM3,CBLB,CCNG2,CD40,CCR7,GADD45A,FLT3,GSTP1,NPM1,PTPN1,RAP2B,CCL19,TXN,TNFRSF11A,MAP3K13,PARK7,MMD,DUSP22	19/503
17_Member	GO Biological Processes	GO:0001934	positive regulation of protein phosphorylation	-5.45302	-3.29124	808,941,958,1236,2322,3600,5770,5912,6363,6789,7295,8482,8792,9175,10399,11315,22998,23531,79705,92597	CALM3,CD80,CD40,CCR7,FLT3,IL15,PTPN1,RAP2B,CCL19,STK4,TXN,SEMA7A,TNFRSF11A,MAP3K13,RACK1,PARK7,LIMCH1,MMD,LRRK1,MOB1B	20/608
17_Member	GO Biological Processes	GO:0010562	positive regulation of phosphorus metabolic process	-5.35058	-3.20001	808,941,958,1236,2322,3600,5770,5912,6363,6789,7114,7295,8482,8792,9175,10399,11315,22998,23531,26051,79705,92597	CALM3,CD80,CD40,CCR7,FLT3,IL15,PTPN1,RAP2B,CCL19,STK4,TMSB4X,TXN,SEMA7A,TNFRSF11A,MAP3K13,RACK1,PARK7,LIMCH1,MMD,PPP1R16B,LRRK1,MOB1B	22/728
17_Member	GO Biological Processes	GO:0045937	positive regulation of phosphate metabolic process	-5.35058	-3.20001	808,941,958,1236,2322,3600,5770,5912,6363,6789,7114,7295,8482,8792,9175,10399,11315,22998,23531,26051,79705,92597	CALM3,CD80,CD40,CCR7,FLT3,IL15,PTPN1,RAP2B,CCL19,STK4,TMSB4X,TXN,SEMA7A,TNFRSF11A,MAP3K13,RACK1,PARK7,LIMCH1,MMD,PPP1R16B,LRRK1,MOB1B	22/728
17_Member	GO Biological Processes	GO:0042327	positive regulation of phosphorylation	-4.93031	-2.83181	808,941,958,1236,2322,3600,5770,5912,6363,6789,7295,8482,8792,9175,10399,11315,22998,23531,79705,92597	CALM3,CD80,CD40,CCR7,FLT3,IL15,PTPN1,RAP2B,CCL19,STK4,TXN,SEMA7A,TNFRSF11A,MAP3K13,RACK1,PARK7,LIMCH1,MMD,LRRK1,MOB1B	20/660
17_Member	GO Biological Processes	GO:0043506	regulation of JUN kinase activity	-4.13109	-2.19624	2950,5770,6363,8792,9175	GSTP1,PTPN1,CCL19,TNFRSF11A,MAP3K13	5/44
17_Member	GO Biological Processes	GO:0045860	positive regulation of protein kinase activity	-3.89128	-2.01757	808,958,1236,2322,5770,6363,7295,8792,9175,11315,23531	CALM3,CD40,CCR7,FLT3,PTPN1,CCL19,TXN,TNFRSF11A,MAP3K13,PARK7,MMD	11/281
17_Member	GO Biological Processes	GO:0071900	regulation of protein serine/threonine kinase activity	-3.83767	-1.97692	60,808,901,958,1647,2322,2950,5770,6363,8792,9175	ACTB,CALM3,CCNG2,CD40,GADD45A,FLT3,GSTP1,PTPN1,CCL19,TNFRSF11A,MAP3K13	11/285
17_Member	GO Biological Processes	GO:0043507	positive regulation of JUN kinase activity	-3.61445	-1.80706	5770,6363,8792,9175	PTPN1,CCL19,TNFRSF11A,MAP3K13	4/31
17_Member	GO Biological Processes	GO:0043406	positive regulation of MAP kinase activity	-3.60179	-1.79827	958,2322,5770,6363,8792,9175	CD40,FLT3,PTPN1,CCL19,TNFRSF11A,MAP3K13	6/88
17_Member	GO Biological Processes	GO:0071902	positive regulation of protein serine/threonine kinase activity	-3.28519	-1.56094	808,958,2322,5770,6363,8792,9175	CALM3,CD40,FLT3,PTPN1,CCL19,TNFRSF11A,MAP3K13	7/140
17_Member	GO Biological Processes	GO:0043405	regulation of MAP kinase activity	-3.24841	-1.5344	958,2322,2950,5770,6363,8792,9175	CD40,FLT3,GSTP1,PTPN1,CCL19,TNFRSF11A,MAP3K13	7/142
17_Member	GO Biological Processes	GO:0033674	positive regulation of kinase activity	-3.23077	-1.51877	808,958,1236,2322,5770,6363,7295,8792,9175,11315,23531	CALM3,CD40,CCR7,FLT3,PTPN1,CCL19,TXN,TNFRSF11A,MAP3K13,PARK7,MMD	11/336
17_Member	GO Biological Processes	GO:0051347	positive regulation of transferase activity	-3.02019	-1.35586	808,958,1236,2322,4345,5770,6363,7295,8792,9175,11315,23531	CALM3,CD40,CCR7,FLT3,CD200,PTPN1,CCL19,TXN,TNFRSF11A,MAP3K13,PARK7,MMD	12/413
18_Summary	Reactome Gene Sets	R-HSA-1445148	Translocation of SLC2A4 (GLUT4) to the plasma membrane	-6.2251	-3.93171	60,71,808,9882,10971,84617,84790,347733,203068,6233,7314,11315,3796,4637,64005,92558,5216,54820,1915,11345,9662,10133,840,8717,2787,54461,5901,10776,10783,119504,7295,7417,1107,1647,4869,9857,23116,89796,2995,3659,5739,5770,6717,7114,8832,11343,6478,80208,81029,8828,901,3398,51065,64859,8869,10282,10342,51035,310,43,217,2744,3112,2553	ACTB,ACTG1,CALM3,TBC1D4,YWHAQ,TUBB6,TUBA1C,TUBB2B,TUBB,RPS27A,UBB,PARK7,KIF2A,MYL6,MYO1G,BICDL1,PFN1,NDE1,EEF1A1,GABARAPL2,CEP135,OPTN,CASP7,TRADD,GNG5,FBXW5,RAN,ARPP19,NEK6,ANAPC16,TXN,VDAC2,CHD3,GADD45A,NPM1,CEP350,TOGARAM1,NAV1,GYPC,IRF1,PTGIR,PTPN1,SRI,TMSB4X,CD84,MGLL,SIAH2,SPG11,WNT5B,NRP2,CCNG2,ID2,RPS27L,NABP1,ST3GAL5,BET1,TFG,UBXN1,ANXA7,ACHE,ALDH2,GLS,HLA-DOB,GABPB1	64/-
18_Member	Reactome Gene Sets	R-HSA-1445148	Translocation of SLC2A4 (GLUT4) to the plasma membrane	-6.2251	-3.93171	60,71,808,9882,10971,84617,84790,347733	ACTB,ACTG1,CALM3,TBC1D4,YWHAQ,TUBB6,TUBA1C,TUBB2B	8/72
18_Member	Reactome Gene Sets	R-HSA-5626467	RHO GTPases activate IQGAPs	-6.1764	-3.89811	60,71,808,84617,84790,347733	ACTB,ACTG1,CALM3,TUBB6,TUBA1C,TUBB2B	6/32
18_Member	WikiPathways	WP2272	Pathogenic Escherichia coli infection	-5.92071	-3.69809	60,71,10971,84617,84790,203068,347733	ACTB,ACTG1,YWHAQ,TUBB6,TUBA1C,TUBB,TUBB2B	7/55
18_Member	Reactome Gene Sets	R-HSA-9646399	Aggrephagy	-5.38839	-3.23225	6233,7314,11315,84617,84790,347733	RPS27A,UBB,PARK7,TUBB6,TUBA1C,TUBB2B	6/43
18_Member	KEGG Pathway	hsa04814	Motor proteins	-4.59538	-2.56066	60,71,3796,4637,64005,84617,84790,92558,203068,347733	ACTB,ACTG1,KIF2A,MYL6,MYO1G,TUBB6,TUBA1C,BICDL1,TUBB,TUBB2B	10/193
18_Member	Reactome Gene Sets	R-HSA-5663220	RHO GTPases Activate Formins	-4.0809	-2.15603	60,71,3796,5216,54820,84617,84790,347733	ACTB,ACTG1,KIF2A,PFN1,NDE1,TUBB6,TUBA1C,TUBB2B	8/140
18_Member	Reactome Gene Sets	R-HSA-190828	Gap junction trafficking	-3.99167	-2.08896	60,71,84617,84790,347733	ACTB,ACTG1,TUBB6,TUBA1C,TUBB2B	5/47
18_Member	Reactome Gene Sets	R-HSA-437239	Recycling pathway of L1	-3.99167	-2.08896	60,71,84617,84790,347733	ACTB,ACTG1,TUBB6,TUBA1C,TUBB2B	5/47
18_Member	Reactome Gene Sets	R-HSA-157858	Gap junction trafficking and regulation	-3.90419	-2.02607	60,71,84617,84790,347733	ACTB,ACTG1,TUBB6,TUBA1C,TUBB2B	5/49
18_Member	Reactome Gene Sets	R-HSA-9612973	Autophagy	-3.85228	-1.98738	1915,6233,7314,11315,11345,84617,84790,347733	EEF1A1,RPS27A,UBB,PARK7,GABARAPL2,TUBB6,TUBA1C,TUBB2B	8/151
18_Member	Reactome Gene Sets	R-HSA-9663891	Selective autophagy	-3.79931	-1.95252	6233,7314,11315,84617,84790,347733	RPS27A,UBB,PARK7,TUBB6,TUBA1C,TUBB2B	6/81
18_Member	Reactome Gene Sets	R-HSA-69275	G2/M Transition	-3.79188	-1.9482	6233,7314,9662,10133,54820,84617,84790,203068,347733	RPS27A,UBB,CEP135,OPTN,NDE1,TUBB6,TUBA1C,TUBB,TUBB2B	9/196
18_Member	Reactome Gene Sets	R-HSA-389957	Prefoldin mediated transfer of substrate to CCT/TriC	-3.79088	-1.9482	60,84617,84790,347733	ACTB,TUBB6,TUBA1C,TUBB2B	4/28
18_Member	Reactome Gene Sets	R-HSA-453274	Mitotic G2-G2/M phases	-3.75883	-1.92824	6233,7314,9662,10133,54820,84617,84790,203068,347733	RPS27A,UBB,CEP135,OPTN,NDE1,TUBB6,TUBA1C,TUBB,TUBB2B	9/198
18_Member	KEGG Pathway	hsa05130	Pathogenic Escherichia coli infection	-3.75883	-1.92824	60,71,840,8717,64005,84617,84790,203068,347733	ACTB,ACTG1,CASP7,TRADD,MYO1G,TUBB6,TUBA1C,TUBB,TUBB2B	9/198
18_Member	Reactome Gene Sets	R-HSA-9619483	Activation of AMPK downstream of NMDARs	-3.72982	-1.90839	808,84617,84790,347733	CALM3,TUBB6,TUBA1C,TUBB2B	4/29
18_Member	Reactome Gene Sets	R-HSA-2565942	Regulation of PLK1 Activity at G2/M Transition	-3.60179	-1.79827	6233,7314,9662,10133,54820,203068	RPS27A,UBB,CEP135,OPTN,NDE1,TUBB	6/88
18_Member	Reactome Gene Sets	R-HSA-389958	Cooperation of Prefoldin and TriC/CCT in actin and tubulin folding	-3.55985	-1.77089	60,84617,84790,347733	ACTB,TUBB6,TUBA1C,TUBB2B	4/32
18_Member	Reactome Gene Sets	R-HSA-390466	Chaperonin-mediated protein folding	-3.52267	-1.73831	60,2787,54461,84617,84790,347733	ACTB,GNG5,FBXW5,TUBB6,TUBA1C,TUBB2B	6/91
18_Member	Reactome Gene Sets	R-HSA-68886	M Phase	-3.51433	-1.73371	3796,5901,6233,7314,9662,10776,10783,54820,84617,84790,119504,203068,347733	KIF2A,RAN,RPS27A,UBB,CEP135,ARPP19,NEK6,NDE1,TUBB6,TUBA1C,ANAPC16,TUBB,TUBB2B	13/417
18_Member	KEGG Pathway	hsa05012	Parkinson disease	-3.4482	-1.68606	808,6233,7295,7314,7417,11315,84617,84790,203068,347733	CALM3,RPS27A,TXN,UBB,VDAC2,PARK7,TUBB6,TUBA1C,TUBB,TUBB2B	10/266
18_Member	Reactome Gene Sets	R-HSA-380320	Recruitment of NuMA to mitotic centrosomes	-3.44654	-1.68553	9662,54820,84617,84790,203068,347733	CEP135,NDE1,TUBB6,TUBA1C,TUBB,TUBB2B	6/94
18_Member	Reactome Gene Sets	R-HSA-391251	Protein folding	-3.37321	-1.62553	60,2787,54461,84617,84790,347733	ACTB,GNG5,FBXW5,TUBB6,TUBA1C,TUBB2B	6/97
18_Member	Reactome Gene Sets	R-HSA-1632852	Macroautophagy	-3.36072	-1.61574	6233,7314,11315,11345,84617,84790,347733	RPS27A,UBB,PARK7,GABARAPL2,TUBB6,TUBA1C,TUBB2B	7/136
18_Member	Reactome Gene Sets	R-HSA-195258	RHO GTPase Effectors	-3.33963	-1.60061	60,71,808,3796,4637,5216,10971,54820,84617,84790,347733	ACTB,ACTG1,CALM3,KIF2A,MYL6,PFN1,YWHAQ,NDE1,TUBB6,TUBA1C,TUBB2B	11/326
18_Member	GO Biological Processes	GO:0000226	microtubule cytoskeleton organization	-3.29389	-1.5677	1107,1647,3796,4869,5901,9662,9857,10783,23116,54820,84617,84790,89796,203068,347733	CHD3,GADD45A,KIF2A,NPM1,RAN,CEP135,CEP350,NEK6,TOGARAM1,NDE1,TUBB6,TUBA1C,NAV1,TUBB,TUBB2B	15/557
18_Member	Reactome Gene Sets	R-HSA-109582	Hemostasis	-3.26911	-1.54976	60,808,2787,2995,3659,3796,5216,5739,5770,6717,7114,8832,11343,84617,84790,347733	ACTB,CALM3,GNG5,GYPC,IRF1,KIF2A,PFN1,PTGIR,PTPN1,SRI,TMSB4X,CD84,MGLL,TUBB6,TUBA1C,TUBB2B	16/621
18_Member	Reactome Gene Sets	R-HSA-68882	Mitotic Anaphase	-3.20114	-1.49516	3796,5901,6233,7314,54820,84617,84790,119504,347733	KIF2A,RAN,RPS27A,UBB,NDE1,TUBB6,TUBA1C,ANAPC16,TUBB2B	9/236
18_Member	Reactome Gene Sets	R-HSA-2555396	Mitotic Metaphase and Anaphase	-3.18805	-1.48404	3796,5901,6233,7314,54820,84617,84790,119504,347733	KIF2A,RAN,RPS27A,UBB,NDE1,TUBB6,TUBA1C,ANAPC16,TUBB2B	9/237
18_Member	Reactome Gene Sets	R-HSA-2467813	Separation of Sister Chromatids	-3.16615	-1.46804	3796,6233,7314,54820,84617,84790,119504,347733	KIF2A,RPS27A,UBB,NDE1,TUBB6,TUBA1C,ANAPC16,TUBB2B	8/191
18_Member	Reactome Gene Sets	R-HSA-190840	Microtubule-dependent trafficking of connexons from Golgi to the plasma membrane	-3.14948	-1.45745	84617,84790,347733	TUBB6,TUBA1C,TUBB2B	3/18
18_Member	WikiPathways	WP2359	Parkin-ubiquitin proteasomal system pathway	-3.14708	-1.45745	6478,84617,84790,203068,347733	SIAH2,TUBB6,TUBA1C,TUBB,TUBB2B	5/71
18_Member	Reactome Gene Sets	R-HSA-190872	Transport of connexons to the plasma membrane	-3.07803	-1.40274	84617,84790,347733	TUBB6,TUBA1C,TUBB2B	3/19
18_Member	Reactome Gene Sets	R-HSA-8852276	The role of GTSE1 in G2/M progression after G2 checkpoint	-2.98692	-1.33461	6233,7314,84617,84790,347733	RPS27A,UBB,TUBB6,TUBA1C,TUBB2B	5/77
18_Member	KEGG Pathway	hsa05022	Pathways of neurodegeneration - multiple diseases	-2.98128	-1.33182	808,840,6233,7314,7417,10133,11315,80208,81029,84617,84790,203068,347733	CALM3,CASP7,RPS27A,UBB,VDAC2,OPTN,PARK7,SPG11,WNT5B,TUBB6,TUBA1C,TUBB,TUBB2B	13/476
18_Member	Reactome Gene Sets	R-HSA-68877	Mitotic Prometaphase	-2.98107	-1.33182	3796,9662,10783,54820,84617,84790,203068,347733	KIF2A,CEP135,NEK6,NDE1,TUBB6,TUBA1C,TUBB,TUBB2B	8/204
18_Member	Reactome Gene Sets	R-HSA-9648025	EML4 and NUDC in mitotic spindle formation	-2.94443	-1.30977	3796,10783,54820,84617,84790,347733	KIF2A,NEK6,NDE1,TUBB6,TUBA1C,TUBB2B	6/117
18_Member	Reactome Gene Sets	R-HSA-373760	L1CAM interactions	-2.90645	-1.27765	60,71,8828,84617,84790,347733	ACTB,ACTG1,NRP2,TUBB6,TUBA1C,TUBB2B	6/119
18_Member	Reactome Gene Sets	R-HSA-389977	Post-chaperonin tubulin folding pathway	-2.8864	-1.25927	84617,84790,347733	TUBB6,TUBA1C,TUBB2B	3/22
18_Member	Reactome Gene Sets	R-HSA-69278	Cell Cycle, Mitotic	-2.80554	-1.19864	3796,5901,6233,7314,9662,10133,10776,10783,54820,84617,84790,119504,203068,347733	KIF2A,RAN,RPS27A,UBB,CEP135,OPTN,ARPP19,NEK6,NDE1,TUBB6,TUBA1C,ANAPC16,TUBB,TUBB2B	14/560
18_Member	Reactome Gene Sets	R-HSA-1640170	Cell Cycle	-2.78639	-1.18028	3796,4869,5901,6233,7314,9662,10133,10776,10783,10971,54820,84617,84790,119504,203068,347733	KIF2A,NPM1,RAN,RPS27A,UBB,CEP135,OPTN,ARPP19,NEK6,YWHAQ,NDE1,TUBB6,TUBA1C,ANAPC16,TUBB,TUBB2B	16/691
18_Member	Reactome Gene Sets	R-HSA-389960	Formation of tubulin folding intermediates by CCT/TriC	-2.72175	-1.12733	84617,84790,347733	TUBB6,TUBA1C,TUBB2B	3/25
18_Member	Reactome Gene Sets	R-HSA-983189	Kinesins	-2.54866	-1.00222	3796,84617,84790,347733	KIF2A,TUBB6,TUBA1C,TUBB2B	4/59
18_Member	GO Biological Processes	GO:0000278	mitotic cell cycle	-2.47601	-0.942456	808,901,3398,3796,5901,10776,10783,51065,54820,64859,84617,84790,203068,347733	CALM3,CCNG2,ID2,KIF2A,RAN,ARPP19,NEK6,RPS27L,NDE1,NABP1,TUBB6,TUBA1C,TUBB,TUBB2B	14/609
18_Member	Reactome Gene Sets	R-HSA-9668328	Sealing of the nuclear envelope (NE) by ESCRT-III	-2.44981	-0.925511	84617,84790,347733	TUBB6,TUBA1C,TUBB2B	3/31
18_Member	Reactome Gene Sets	R-HSA-446203	Asparagine N-linked glycosylation	-2.44842	-0.925424	6233,7314,8869,10282,10342,51035,84617,84790,347733	RPS27A,UBB,ST3GAL5,BET1,TFG,UBXN1,TUBB6,TUBA1C,TUBB2B	9/304
18_Member	KEGG Pathway	hsa05014	Amyotrophic lateral sclerosis	-2.43211	-0.912998	60,71,310,5216,10133,80208,84617,84790,203068,347733	ACTB,ACTG1,ANXA7,PFN1,OPTN,SPG11,TUBB6,TUBA1C,TUBB,TUBB2B	10/364
18_Member	WikiPathways	WP5124	Alzheimer's disease	-2.30103	-0.807146	808,840,7417,81029,84617,84790,203068,347733	CALM3,CASP7,VDAC2,WNT5B,TUBB6,TUBA1C,TUBB,TUBB2B	8/263
18_Member	Reactome Gene Sets	R-HSA-190861	Gap junction assembly	-2.26469	-0.779154	84617,84790,347733	TUBB6,TUBA1C,TUBB2B	3/36
18_Member	Reactome Gene Sets	R-HSA-5610787	Hedgehog 'off' state	-2.26061	-0.776368	6233,7314,84617,84790,347733	RPS27A,UBB,TUBB6,TUBA1C,TUBB2B	5/113
18_Member	Reactome Gene Sets	R-HSA-112315	Transmission across Chemical Synapses	-2.23409	-0.752719	43,217,808,2744,2787,84617,84790,347733	ACHE,ALDH2,CALM3,GLS,GNG5,TUBB6,TUBA1C,TUBB2B	8/270
18_Member	Reactome Gene Sets	R-HSA-2995410	Nuclear Envelope (NE) Reassembly	-2.17565	-0.705979	5901,84617,84790,347733	RAN,TUBB6,TUBA1C,TUBB2B	4/75
18_Member	Reactome Gene Sets	R-HSA-983231	Factors involved in megakaryocyte development and platelet production	-2.16568	-0.698882	60,3659,3796,84617,84790,347733	ACTB,IRF1,KIF2A,TUBB6,TUBA1C,TUBB2B	6/168
18_Member	Reactome Gene Sets	R-HSA-2132295	MHC class II antigen presentation	-2.10785	-0.652056	3112,3796,84617,84790,347733	HLA-DOB,KIF2A,TUBB6,TUBA1C,TUBB2B	5/123
18_Member	Reactome Gene Sets	R-HSA-9609736	Assembly and cell surface presentation of NMDA receptors	-2.10643	-0.652056	84617,84790,347733	TUBB6,TUBA1C,TUBB2B	3/41
18_Member	Reactome Gene Sets	R-HSA-438064	Post NMDA receptor activation events	-2.07799	-0.628009	808,84617,84790,347733	CALM3,TUBB6,TUBA1C,TUBB2B	4/80
18_Member	Reactome Gene Sets	R-HSA-8955332	Carboxyterminal post-translational modifications of tubulin	-2.0774	-0.628009	84617,84790,347733	TUBB6,TUBA1C,TUBB2B	3/42
18_Member	Reactome Gene Sets	R-HSA-2500257	Resolution of Sister Chromatid Cohesion	-2.06502	-0.618366	3796,54820,84617,84790,347733	KIF2A,NDE1,TUBB6,TUBA1C,TUBB2B	5/126
18_Member	Reactome Gene Sets	R-HSA-1852241	Organelle biogenesis and maintenance	-2.0053	-0.572308	808,2553,9662,54820,84617,84790,203068,347733	CALM3,GABPB1,CEP135,NDE1,TUBB6,TUBA1C,TUBB,TUBB2B	8/296
19_Summary	GO Biological Processes	GO:0002250	adaptive immune response	-6.18188	-3.89811	567,958,970,3105,3107,3112,3514,3575,3716,4791,5971,8792,8832,10148,23075,23180,27074,28755,29126,64005,80380,259307,1130,203068,306,27086,868,4214	B2M,CD40,CD70,HLA-A,HLA-C,HLA-DOB,IGKC,IL7R,JAK1,NFKB2,RELB,TNFRSF11A,CD84,EBI3,SWAP70,RFTN1,LAMP3,TRAC,CD274,MYO1G,PDCD1LG2,IL4I1,LYST,TUBB,ANXA3,FOXP1,CBLB,MAP3K1	28/-
19_Member	GO Biological Processes	GO:0002250	adaptive immune response	-6.18188	-3.89811	567,958,970,3105,3107,3112,3514,3575,3716,4791,5971,8792,8832,10148,23075,23180,27074,28755,29126,64005,80380,259307	B2M,CD40,CD70,HLA-A,HLA-C,HLA-DOB,IGKC,IL7R,JAK1,NFKB2,RELB,TNFRSF11A,CD84,EBI3,SWAP70,RFTN1,LAMP3,TRAC,CD274,MYO1G,PDCD1LG2,IL4I1	22/647
19_Member	GO Biological Processes	GO:0002460	adaptive immune response based on somatic recombination of immune receptors built from immunoglobulin superfamily domains	-5.97828	-3.73561	567,958,970,3105,3514,3575,3716,4791,5971,10148,23075,23180,64005	B2M,CD40,CD70,HLA-A,IGKC,IL7R,JAK1,NFKB2,RELB,EBI3,SWAP70,RFTN1,MYO1G	13/242
19_Member	GO Biological Processes	GO:0002456	T cell mediated immunity	-5.64542	-3.4633	567,970,3105,3575,23180,64005	B2M,CD70,HLA-A,IL7R,RFTN1,MYO1G	6/39
19_Member	GO Biological Processes	GO:0002449	lymphocyte mediated immunity	-4.63955	-2.59843	567,958,970,1130,3105,3514,3575,23075,23180,64005,203068	B2M,CD40,CD70,LYST,HLA-A,IGKC,IL7R,SWAP70,RFTN1,MYO1G,TUBB	11/232
19_Member	GO Biological Processes	GO:0002443	leukocyte mediated immunity	-4.4847	-2.47387	306,567,958,970,1130,3105,3514,3575,23075,23180,64005,203068	ANXA3,B2M,CD40,CD70,LYST,HLA-A,IGKC,IL7R,SWAP70,RFTN1,MYO1G,TUBB	12/286
19_Member	GO Biological Processes	GO:0002252	immune effector process	-4.23938	-2.27851	306,567,958,970,1130,3105,3514,3575,3716,5971,23075,23180,27086,64005,203068	ANXA3,B2M,CD40,CD70,LYST,HLA-A,IGKC,IL7R,JAK1,RELB,SWAP70,RFTN1,FOXP1,MYO1G,TUBB	15/455
19_Member	GO Biological Processes	GO:0002768	immune response-regulating cell surface receptor signaling pathway	-2.22472	-0.746893	868,958,3105,3514,4214,23180,28755,64005	CBLB,CD40,HLA-A,IGKC,MAP3K1,RFTN1,TRAC,MYO1G	8/271
20_Summary	WikiPathways	WP5218	Extrafollicular and follicular B cell activation by SARS-CoV-2	-6.0872	-3.82709	941,958,1236,2113,2308,6363,9168,10148,7295,8837,2322,5971,28959,1915,9711,3600,10267,60,1647,2907,2950,4869,5770,10018,10399,11315,50488,51035,56940,57492,200734,497189,3112,26051,71,22998	CD80,CD40,CCR7,ETS1,FOXO1,CCL19,TMSB10,EBI3,TXN,CFLAR,FLT3,RELB,TMEM176B,EEF1A1,RUBCN,IL15,RAMP1,ACTB,GADD45A,GRINA,GSTP1,NPM1,PTPN1,BCL2L11,RACK1,PARK7,MINK1,UBXN1,DUSP22,ARID1B,SPRED2,TIFAB,HLA-DOB,PPP1R16B,ACTG1,LIMCH1	36/-
20_Member	WikiPathways	WP5218	Extrafollicular and follicular B cell activation by SARS-CoV-2	-6.0872	-3.82709	941,958,1236,2113,2308,6363,9168,10148	CD80,CD40,CCR7,ETS1,FOXO1,CCL19,TMSB10,EBI3	8/75
20_Member	GO Biological Processes	GO:0071731	response to nitric oxide	-5.89175	-3.67239	1236,2308,6363,7295,8837	CCR7,FOXO1,CCL19,TXN,CFLAR	5/20
20_Member	GO Biological Processes	GO:0097028	dendritic cell differentiation	-4.5624	-2.53815	1236,2322,5971,6363,28959	CCR7,FLT3,RELB,CCL19,TMEM176B	5/36
20_Member	GO Biological Processes	GO:0043550	regulation of lipid kinase activity	-4.38907	-2.40621	1236,1915,2322,6363,9711	CCR7,EEF1A1,FLT3,CCL19,RUBCN	5/39
20_Member	GO Biological Processes	GO:0010560	positive regulation of glycoprotein biosynthetic process	-4.13793	-2.19629	1236,3600,6363,10267	CCR7,IL15,CCL19,RAMP1	4/23
20_Member	GO Biological Processes	GO:0080135	regulation of cellular response to stress	-3.95252	-2.05937	60,1236,1647,2308,2907,2950,4869,5770,6363,10018,10399,11315,50488,51035,56940,57492,200734,497189	ACTB,CCR7,GADD45A,FOXO1,GRINA,GSTP1,NPM1,PTPN1,CCL19,BCL2L11,RACK1,PARK7,MINK1,UBXN1,DUSP22,ARID1B,SPRED2,TIFAB	18/655
20_Member	GO Biological Processes	GO:1903020	positive regulation of glycoprotein metabolic process	-3.92067	-2.03359	1236,3600,6363,10267	CCR7,IL15,CCL19,RAMP1	4/26
20_Member	GO Biological Processes	GO:0002577	regulation of antigen processing and presentation	-3.01064	-1.35348	1236,3112,6363	CCR7,HLA-DOB,CCL19	3/20
20_Member	GO Biological Processes	GO:0043552	positive regulation of phosphatidylinositol 3-kinase activity	-2.94689	-1.31053	1236,2322,6363	CCR7,FLT3,CCL19	3/21
20_Member	GO Biological Processes	GO:0046330	positive regulation of JNK cascade	-2.72802	-1.13129	1236,1647,6363,50488,56940	CCR7,GADD45A,CCL19,MINK1,DUSP22	5/88
20_Member	GO Biological Processes	GO:0046328	regulation of JNK cascade	-2.67711	-1.09237	1236,1647,2950,6363,50488,56940	CCR7,GADD45A,GSTP1,CCL19,MINK1,DUSP22	6/132
20_Member	GO Biological Processes	GO:0090218	positive regulation of lipid kinase activity	-2.67169	-1.09237	1236,2322,6363	CCR7,FLT3,CCL19	3/26
20_Member	GO Biological Processes	GO:0010559	regulation of glycoprotein biosynthetic process	-2.66052	-1.08563	1236,3600,6363,10267	CCR7,IL15,CCL19,RAMP1	4/55
20_Member	GO Biological Processes	GO:0032872	regulation of stress-activated MAPK cascade	-2.57196	-1.01998	1236,1647,2308,2950,6363,50488,56940	CCR7,GADD45A,FOXO1,GSTP1,CCL19,MINK1,DUSP22	7/186
20_Member	GO Biological Processes	GO:0070302	regulation of stress-activated protein kinase signaling cascade	-2.53337	-0.991722	1236,1647,2308,2950,6363,50488,56940	CCR7,GADD45A,FOXO1,GSTP1,CCL19,MINK1,DUSP22	7/189
20_Member	GO Biological Processes	GO:1903018	regulation of glycoprotein metabolic process	-2.49596	-0.959531	1236,3600,6363,10267	CCR7,IL15,CCL19,RAMP1	4/61
20_Member	GO Biological Processes	GO:0051896	regulation of phosphatidylinositol 3-kinase/protein kinase B signal transduction	-2.45309	-0.925511	1236,2322,6363,7295,9711,10399,11315,26051	CCR7,FLT3,CCL19,TXN,RUBCN,RACK1,PARK7,PPP1R16B	8/248
20_Member	GO Biological Processes	GO:0032874	positive regulation of stress-activated MAPK cascade	-2.12242	-0.663566	1236,1647,6363,50488,56940	CCR7,GADD45A,CCL19,MINK1,DUSP22	5/122
20_Member	GO Biological Processes	GO:0070304	positive regulation of stress-activated protein kinase signaling cascade	-2.09343	-0.641273	1236,1647,6363,50488,56940	CCR7,GADD45A,CCL19,MINK1,DUSP22	5/124
20_Member	GO Biological Processes	GO:0001952	regulation of cell-matrix adhesion	-2.07915	-0.628009	71,1236,22998,50488,56940	ACTG1,CCR7,LIMCH1,MINK1,DUSP22	5/125

## Sheet: mregDC_vs_cDC2_down
GroupID	Category	Term	Description	LogP	Log(q-value)	Genes	Symbols	InTerm_InList
1_Summary	GO Biological Processes	GO:0050778	positive regulation of immune response	-46.5707	-42.4183	301,695,712,713,714,719,834,911,912,913,920,929,972,1520,1535,2069,2207,2209,2213,2219,2268,2355,2357,2359,2533,2885,3108,3109,3113,3115,3117,3119,3122,3123,3127,3428,3553,3606,3684,3689,3937,3988,4208,4332,4615,4671,5058,5359,5724,5777,5788,5914,6688,6850,7040,7097,7305,7462,7494,8673,9466,9958,10859,11326,28984,29108,51571,55577,64170,64581,80231,81622,84868,114548,123920,388325,945,2205,2214,1…	ANXA1,BTK,C1QA,C1QB,C1QC,C3AR1,CASP1,CD1C,CD1D,CD1E,CD4,CD14,CD74,CTSS,CYBA,EREG,FCER1G,FCGR1A,FCGR2B,FCN1,FGR,FOSL2,FPR1,FPR3,FYB1,GRB2,HLA-DMA,HLA-DMB,HLA-DPA1,HLA-DPB1,HLA-DQA1,HLA-DQB1,HLA-DRA,HLA-DRB1,HLA-DRB5,IFI16,IL1B,IL18,ITGAM,ITGB2,LCP2,LIPA,MEF2C,MNDA,MYD88,NAIP,PAK1,PLSCR1,PTAFR,PTPN6,PTPRC,RARA,SPI1,SYK,TGFB1,TLR2,TYROBP,LAT2,XBP1,VAMP8,IL27RA,USP15,LILRB1,VSIG4,RGCC,PYCARD,CYRIB,NA…	80/-
1_Member	GO Biological Processes	GO:0050778	positive regulation of immune response	-46.5707	-42.4183	301,695,712,713,714,719,834,911,912,913,920,929,972,1520,1535,2069,2207,2209,2213,2219,2268,2355,2357,2359,2533,2885,3108,3109,3113,3115,3117,3119,3122,3123,3127,3428,3553,3606,3684,3689,3937,3988,4208,4332,4615,4671,5058,5359,5724,5777,5788,5914,6688,6850,7040,7097,7305,7462,7494,8673,9466,9958,10859,11326,28984,29108,51571,55577,64170,64581,80231,81622,84868,114548,123920,388325	ANXA1,BTK,C1QA,C1QB,C1QC,C3AR1,CASP1,CD1C,CD1D,CD1E,CD4,CD14,CD74,CTSS,CYBA,EREG,FCER1G,FCGR1A,FCGR2B,FCN1,FGR,FOSL2,FPR1,FPR3,FYB1,GRB2,HLA-DMA,HLA-DMB,HLA-DPA1,HLA-DPB1,HLA-DQA1,HLA-DQB1,HLA-DRA,HLA-DRB1,HLA-DRB5,IFI16,IL1B,IL18,ITGAM,ITGB2,LCP2,LIPA,MEF2C,MNDA,MYD88,NAIP,PAK1,PLSCR1,PTAFR,PTPN6,PTPRC,RARA,SPI1,SYK,TGFB1,TLR2,TYROBP,LAT2,XBP1,VAMP8,IL27RA,USP15,LILRB1,VSIG4,RGCC,PYCARD,CYRIB,NA…	76/658
1_Member	GO Biological Processes	GO:0002764	immune response-regulating signaling pathway	-25.4935	-22.545	695,719,834,929,945,1520,2205,2207,2209,2213,2214,2219,2268,2355,2357,2359,2533,2885,3115,3119,3123,3937,4208,4332,4615,4671,5058,5777,5788,6850,7097,7305,7462,10288,10859,29108,64581,81622,84868,114548,388325	BTK,C3AR1,CASP1,CD14,CD33,CTSS,FCER1A,FCER1G,FCGR1A,FCGR2B,FCGR3A,FCN1,FGR,FOSL2,FPR1,FPR3,FYB1,GRB2,HLA-DPB1,HLA-DQB1,HLA-DRB1,LCP2,MEF2C,MNDA,MYD88,NAIP,PAK1,PTPN6,PTPRC,SYK,TLR2,TYROBP,LAT2,LILRB2,LILRB1,PYCARD,CLEC7A,UNC93B1,HAVCR2,NLRP3,SCIMP	41/343
1_Member	GO Biological Processes	GO:0002253	activation of immune response	-23.7572	-20.967	695,712,713,714,719,834,929,1520,2207,2213,2219,2268,2355,2357,2359,2533,2885,3115,3119,3123,3428,3937,4208,4332,4615,4671,5058,5777,5788,6850,7097,7305,7462,11326,28984,29108,64581,81622,84868,114548,388325	BTK,C1QA,C1QB,C1QC,C3AR1,CASP1,CD14,CTSS,FCER1G,FCGR2B,FCN1,FGR,FOSL2,FPR1,FPR3,FYB1,GRB2,HLA-DPB1,HLA-DQB1,HLA-DRB1,IFI16,LCP2,MEF2C,MNDA,MYD88,NAIP,PAK1,PTPN6,PTPRC,SYK,TLR2,TYROBP,LAT2,VSIG4,RGCC,PYCARD,CLEC7A,UNC93B1,HAVCR2,NLRP3,SCIMP	41/380
1_Member	GO Biological Processes	GO:0002757	immune response-activating signaling pathway	-20.8338	-18.1837	695,719,834,929,1520,2207,2213,2219,2268,2355,2357,2359,2533,2885,3115,3119,3123,3937,4208,4332,4615,4671,5058,5777,5788,6850,7097,7305,7462,29108,64581,81622,84868,114548,388325	BTK,C3AR1,CASP1,CD14,CTSS,FCER1G,FCGR2B,FCN1,FGR,FOSL2,FPR1,FPR3,FYB1,GRB2,HLA-DPB1,HLA-DQB1,HLA-DRB1,LCP2,MEF2C,MNDA,MYD88,NAIP,PAK1,PTPN6,PTPRC,SYK,TLR2,TYROBP,LAT2,PYCARD,CLEC7A,UNC93B1,HAVCR2,NLRP3,SCIMP	35/313
1_Member	GO Biological Processes	GO:0002768	immune response-regulating cell surface receptor signaling pathway	-20.8312	-18.1837	695,719,929,2205,2207,2209,2213,2214,2219,2268,2355,2357,2359,2533,2885,3115,3119,3123,3937,4208,4332,4615,5058,5777,5788,6850,7097,7305,7462,10288,10859,64581,388325	BTK,C3AR1,CD14,FCER1A,FCER1G,FCGR1A,FCGR2B,FCGR3A,FCN1,FGR,FOSL2,FPR1,FPR3,FYB1,GRB2,HLA-DPB1,HLA-DQB1,HLA-DRB1,LCP2,MEF2C,MNDA,MYD88,PAK1,PTPN6,PTPRC,SYK,TLR2,TYROBP,LAT2,LILRB2,LILRB1,CLEC7A,SCIMP	33/271
1_Member	GO Biological Processes	GO:0002429	immune response-activating cell surface receptor signaling pathway	-17.1477	-14.7043	695,719,929,2207,2213,2219,2268,2355,2357,2359,2533,2885,3115,3119,3123,3937,4208,4332,4615,5058,5777,5788,6850,7097,7305,7462,64581,388325	BTK,C3AR1,CD14,FCER1G,FCGR2B,FCN1,FGR,FOSL2,FPR1,FPR3,FYB1,GRB2,HLA-DPB1,HLA-DQB1,HLA-DRB1,LCP2,MEF2C,MNDA,MYD88,PAK1,PTPN6,PTPRC,SYK,TLR2,TYROBP,LAT2,CLEC7A,SCIMP	28/242
1_Member	GO Biological Processes	GO:0050851	antigen receptor-mediated signaling pathway	-7.36307	-5.56805	695,2355,2533,2885,3115,3119,3123,3937,4208,4332,5777,5788,6850,7462	BTK,FOSL2,FYB1,GRB2,HLA-DPB1,HLA-DQB1,HLA-DRB1,LCP2,MEF2C,MNDA,PTPN6,PTPRC,SYK,LAT2	14/158
1_Member	GO Biological Processes	GO:0050852	T cell receptor signaling pathway	-4.60036	-3.11787	695,2355,2533,3115,3119,3123,3937,5777,5788	BTK,FOSL2,FYB1,HLA-DPB1,HLA-DQB1,HLA-DRB1,LCP2,PTPN6,PTPRC	9/112
2_Summary	GO Biological Processes	GO:0006954	inflammatory response	-46.4637	-42.4183	199,241,301,558,695,712,719,837,929,968,976,1051,1230,1436,1535,1536,2205,2209,2213,2214,2353,2355,2357,2359,2683,2896,2920,3091,3123,3164,3428,3516,3553,3557,3576,3606,3684,3689,3988,4069,4615,4671,4780,4973,5265,5359,5547,5606,5724,5734,6280,6348,6349,6351,6850,7040,7076,7097,7305,9332,9450,9734,10628,23135,29108,30817,56833,64581,84868,114548,122618,481,713,714,834,912,972,2207,2219,2268,3113,…	AIF1,ALOX5AP,ANXA1,AXL,BTK,C1QA,C3AR1,CASP4,CD14,CD68,ADGRE5,CEBPB,CCR1,CSF1R,CYBA,CYBB,FCER1A,FCGR1A,FCGR2B,FCGR3A,FOS,FOSL2,FPR1,FPR3,B4GALT1,GRN,CXCL2,HIF1A,HLA-DRB1,NR4A1,IFI16,RBPJ,IL1B,IL1RN,CXCL8,IL18,ITGAM,ITGB2,LIPA,LYZ,MYD88,NAIP,NFE2L2,OLR1,SERPINA1,PLSCR1,PRCP,MAP2K3,PTAFR,PTGER4,S100A9,CCL3,CCL3L1,CCL4,SYK,TGFB1,TIMP1,TLR2,TYROBP,CD163,LY86,HDAC9,TXNIP,KDM6B,PYCARD,ADGRE2,SLAMF8,CLEC…	106/-
2_Member	GO Biological Processes	GO:0006954	inflammatory response	-46.4637	-42.4183	199,241,301,558,695,712,719,837,929,968,976,1051,1230,1436,1535,1536,2205,2209,2213,2214,2353,2355,2357,2359,2683,2896,2920,3091,3123,3164,3428,3516,3553,3557,3576,3606,3684,3689,3988,4069,4615,4671,4780,4973,5265,5359,5547,5606,5724,5734,6280,6348,6349,6351,6850,7040,7076,7097,7305,9332,9450,9734,10628,23135,29108,30817,56833,64581,84868,114548,122618	AIF1,ALOX5AP,ANXA1,AXL,BTK,C1QA,C3AR1,CASP4,CD14,CD68,ADGRE5,CEBPB,CCR1,CSF1R,CYBA,CYBB,FCER1A,FCGR1A,FCGR2B,FCGR3A,FOS,FOSL2,FPR1,FPR3,B4GALT1,GRN,CXCL2,HIF1A,HLA-DRB1,NR4A1,IFI16,RBPJ,IL1B,IL1RN,CXCL8,IL18,ITGAM,ITGB2,LIPA,LYZ,MYD88,NAIP,NFE2L2,OLR1,SERPINA1,PLSCR1,PRCP,MAP2K3,PTAFR,PTGER4,S100A9,CCL3,CCL3L1,CCL4,SYK,TGFB1,TIMP1,TLR2,TYROBP,CD163,LY86,HDAC9,TXNIP,KDM6B,PYCARD,ADGRE2,SLAMF8,CLEC…	71/555
2_Member	GO Biological Processes	GO:0045087	innate immune response	-31.2801	-28.0128	199,301,481,558,695,712,713,714,834,837,912,929,972,1436,1535,1536,2207,2209,2214,2219,2268,2355,3113,3428,3606,3684,4360,4615,4671,4688,5777,6039,6280,6348,6349,6351,6772,6850,7097,7454,8635,9450,10097,10346,10410,10462,10581,10695,11151,11326,23601,25939,29108,50856,54210,55577,64170,64581,80231,81622,84868,114548,115992,122618,219972	AIF1,ANXA1,ATP1B1,AXL,BTK,C1QA,C1QB,C1QC,CASP1,CASP4,CD1D,CD14,CD74,CSF1R,CYBA,CYBB,FCER1G,FCGR1A,FCGR3A,FCN1,FGR,FOSL2,HLA-DPA1,IFI16,IL18,ITGAM,MRC1,MYD88,NAIP,NCF2,PTPN6,RNASE6,S100A9,CCL3,CCL3L1,CCL4,STAT1,SYK,TLR2,WAS,RNASET2,LY86,ACTR2,TRIM22,IFITM3,CLEC10A,IFITM2,CNPY3,CORO1A,VSIG4,CLEC5A,SAMHD1,PYCARD,CLEC4A,TREM1,NAGK,CARD9,CLEC7A,TASL,UNC93B1,HAVCR2,NLRP3,RNF166,PLD4,MPEG1	65/773
3_Summary	Reactome Gene Sets	R-HSA-6798695	Neutrophil degranulation	-46.2145	-42.3451	30,427,719,929,945,963,967,968,976,1471,1508,1520,1535,1536,1729,2207,2212,2219,2268,2357,2512,2683,2896,3074,3684,3687,3689,3903,4069,4332,4860,4973,5265,5329,5547,5660,5724,5777,5788,5906,6280,6282,6515,7077,7097,7305,8566,8635,8673,9535,10097,10159,10288,10577,10788,10875,11010,11025,11031,11314,22918,23406,23601,29108,51316,51816,160364	ACAA1,ASAH1,C3AR1,CD14,CD33,CD53,CD63,CD68,ADGRE5,CST3,CTSB,CTSS,CYBA,CYBB,DIAPH1,FCER1G,FCGR2A,FCN1,FGR,FPR1,FTL,B4GALT1,GRN,HEXB,ITGAM,ITGAX,ITGB2,LAIR1,LYZ,MNDA,PNP,OLR1,SERPINA1,PLAUR,PRCP,PSAP,PTAFR,PTPN6,PTPRC,RAP1A,S100A9,S100A11,SLC2A3,TIMP2,TLR2,TYROBP,PDXK,RNASET2,VAMP8,GMFG,ACTR2,ATP6AP2,LILRB2,NPC2,IQGAP2,FGL2,GLIPR1,LILRB3,RAB31,CD300A,CD93,COTL1,CLEC5A,PYCARD,PLAC8,ADA2,CLEC12A	67/-
3_Member	Reactome Gene Sets	R-HSA-6798695	Neutrophil degranulation	-46.2145	-42.3451	30,427,719,929,945,963,967,968,976,1471,1508,1520,1535,1536,1729,2207,2212,2219,2268,2357,2512,2683,2896,3074,3684,3687,3689,3903,4069,4332,4860,4973,5265,5329,5547,5660,5724,5777,5788,5906,6280,6282,6515,7077,7097,7305,8566,8635,8673,9535,10097,10159,10288,10577,10788,10875,11010,11025,11031,11314,22918,23406,23601,29108,51316,51816,160364	ACAA1,ASAH1,C3AR1,CD14,CD33,CD53,CD63,CD68,ADGRE5,CST3,CTSB,CTSS,CYBA,CYBB,DIAPH1,FCER1G,FCGR2A,FCN1,FGR,FPR1,FTL,B4GALT1,GRN,HEXB,ITGAM,ITGAX,ITGB2,LAIR1,LYZ,MNDA,PNP,OLR1,SERPINA1,PLAUR,PRCP,PSAP,PTAFR,PTPN6,PTPRC,RAP1A,S100A9,S100A11,SLC2A3,TIMP2,TLR2,TYROBP,PDXK,RNASET2,VAMP8,GMFG,ACTR2,ATP6AP2,LILRB2,NPC2,IQGAP2,FGL2,GLIPR1,LILRB3,RAB31,CD300A,CD93,COTL1,CLEC5A,PYCARD,PLAC8,ADA2,CLEC12A	67/481
4_Summary	GO Biological Processes	GO:0050865	regulation of cell activation	-43.6751	-39.9307	199,301,558,678,695,912,920,945,972,1051,1326,2207,2213,2214,2242,2268,2776,2896,3108,3109,3113,3115,3117,3119,3122,3123,3127,3553,3606,3684,3689,3726,4208,4332,4615,4860,5359,5724,5777,5788,5880,5914,6348,6688,6693,6850,7040,7056,7305,7494,7805,7940,8673,9466,10288,10859,10875,11151,11314,11326,26258,27166,29108,30817,51571,56833,58515,64115,64581,83593,84868,114548,441478,3557,4155,5329,7422,93…	AIF1,ANXA1,AXL,ZFP36L2,BTK,CD1D,CD4,CD33,CD74,CEBPB,MAP3K8,FCER1G,FCGR2B,FCGR3A,FES,FGR,GNAQ,GRN,HLA-DMA,HLA-DMB,HLA-DPA1,HLA-DPB1,HLA-DQA1,HLA-DQB1,HLA-DRA,HLA-DRB1,HLA-DRB5,IL1B,IL18,ITGAM,ITGB2,JUNB,MEF2C,MNDA,MYD88,PNP,PLSCR1,PTAFR,PTPN6,PTPRC,RAC2,RARA,CCL3,SPI1,SPN,SYK,TGFB1,THBD,TYROBP,XBP1,LAPTM5,LST1,VAMP8,IL27RA,LILRB2,LILRB1,FGL2,CORO1A,CD300A,VSIG4,BLOC1S6,PRELID1,PYCARD,ADGRE2,CYRIB,…	85/-
4_Member	GO Biological Processes	GO:0050865	regulation of cell activation	-43.6751	-39.9307	199,301,558,678,695,912,920,945,972,1051,1326,2207,2213,2214,2242,2268,2776,2896,3108,3109,3113,3115,3117,3119,3122,3123,3127,3553,3606,3684,3689,3726,4208,4332,4615,4860,5359,5724,5777,5788,5880,5914,6348,6688,6693,6850,7040,7056,7305,7494,7805,7940,8673,9466,10288,10859,10875,11151,11314,11326,26258,27166,29108,30817,51571,56833,58515,64115,64581,83593,84868,114548,441478	AIF1,ANXA1,AXL,ZFP36L2,BTK,CD1D,CD4,CD33,CD74,CEBPB,MAP3K8,FCER1G,FCGR2B,FCGR3A,FES,FGR,GNAQ,GRN,HLA-DMA,HLA-DMB,HLA-DPA1,HLA-DPB1,HLA-DQA1,HLA-DQB1,HLA-DRA,HLA-DRB1,HLA-DRB5,IL1B,IL18,ITGAM,ITGB2,JUNB,MEF2C,MNDA,MYD88,PNP,PLSCR1,PTAFR,PTPN6,PTPRC,RAC2,RARA,CCL3,SPI1,SPN,SYK,TGFB1,THBD,TYROBP,XBP1,LAPTM5,LST1,VAMP8,IL27RA,LILRB2,LILRB1,FGL2,CORO1A,CD300A,VSIG4,BLOC1S6,PRELID1,PYCARD,ADGRE2,CYRIB,…	73/653
4_Member	GO Biological Processes	GO:0002694	regulation of leukocyte activation	-43.069	-39.4215	199,301,558,678,695,912,920,945,972,1051,1326,2213,2214,2242,2268,2896,3108,3109,3113,3115,3117,3119,3122,3123,3127,3553,3606,3684,3689,3726,4208,4332,4615,4860,5359,5724,5777,5788,5880,5914,6348,6688,6693,6850,7040,7305,7494,7805,7940,8673,9466,10288,10859,10875,11151,11314,11326,26258,27166,29108,30817,51571,56833,58515,64115,64581,83593,84868,114548,441478	AIF1,ANXA1,AXL,ZFP36L2,BTK,CD1D,CD4,CD33,CD74,CEBPB,MAP3K8,FCGR2B,FCGR3A,FES,FGR,GRN,HLA-DMA,HLA-DMB,HLA-DPA1,HLA-DPB1,HLA-DQA1,HLA-DQB1,HLA-DRA,HLA-DRB1,HLA-DRB5,IL1B,IL18,ITGAM,ITGB2,JUNB,MEF2C,MNDA,MYD88,PNP,PLSCR1,PTAFR,PTPN6,PTPRC,RAC2,RARA,CCL3,SPI1,SPN,SYK,TGFB1,TYROBP,XBP1,LAPTM5,LST1,VAMP8,IL27RA,LILRB2,LILRB1,FGL2,CORO1A,CD300A,VSIG4,BLOC1S6,PRELID1,PYCARD,ADGRE2,CYRIB,SLAMF8,SELENOK,VS…	70/600
4_Member	GO Biological Processes	GO:0051249	regulation of lymphocyte activation	-37.1364	-33.6351	199,301,558,678,695,912,920,972,1051,1326,2213,2214,2268,3108,3109,3113,3115,3117,3119,3122,3123,3127,3553,3606,3726,4208,4332,4615,4860,5777,5788,5880,5914,6688,6693,6850,7040,7305,7494,7805,7940,9466,10288,10859,10875,11151,11314,11326,26258,27166,29108,51571,56833,58515,64115,64581,83593,84868,114548,441478	AIF1,ANXA1,AXL,ZFP36L2,BTK,CD1D,CD4,CD74,CEBPB,MAP3K8,FCGR2B,FCGR3A,FGR,HLA-DMA,HLA-DMB,HLA-DPA1,HLA-DPB1,HLA-DQA1,HLA-DQB1,HLA-DRA,HLA-DRB1,HLA-DRB5,IL1B,IL18,JUNB,MEF2C,MNDA,MYD88,PNP,PTPN6,PTPRC,RAC2,RARA,SPI1,SPN,SYK,TGFB1,TYROBP,XBP1,LAPTM5,LST1,IL27RA,LILRB2,LILRB1,FGL2,CORO1A,CD300A,VSIG4,BLOC1S6,PRELID1,PYCARD,CYRIB,SLAMF8,SELENOK,VSIR,CLEC7A,RASSF5,HAVCR2,NLRP3,NRARP	60/507
4_Member	GO Biological Processes	GO:0002696	positive regulation of leukocyte activation	-32.0263	-28.7212	199,301,558,695,912,920,972,1326,2214,2268,3108,3109,3113,3115,3117,3119,3122,3123,3127,3553,3606,3684,3689,4208,4615,4860,5724,5777,5788,5914,6348,6688,6693,6850,7040,7305,7494,8673,10288,10859,11151,26258,29108,51571,58515,64115,64581,84868,114548	AIF1,ANXA1,AXL,BTK,CD1D,CD4,CD74,MAP3K8,FCGR3A,FGR,HLA-DMA,HLA-DMB,HLA-DPA1,HLA-DPB1,HLA-DQA1,HLA-DQB1,HLA-DRA,HLA-DRB1,HLA-DRB5,IL1B,IL18,ITGAM,ITGB2,MEF2C,MYD88,PNP,PTAFR,PTPN6,PTPRC,RARA,CCL3,SPI1,SPN,SYK,TGFB1,TYROBP,XBP1,VAMP8,LILRB2,LILRB1,CORO1A,BLOC1S6,PYCARD,CYRIB,SELENOK,VSIR,CLEC7A,HAVCR2,NLRP3	49/380
4_Member	GO Biological Processes	GO:0050867	positive regulation of cell activation	-31.1732	-27.9407	199,301,558,695,912,920,972,1326,2214,2268,3108,3109,3113,3115,3117,3119,3122,3123,3127,3553,3606,3684,3689,4208,4615,4860,5724,5777,5788,5914,6348,6688,6693,6850,7040,7305,7494,8673,10288,10859,11151,26258,29108,51571,58515,64115,64581,84868,114548	AIF1,ANXA1,AXL,BTK,CD1D,CD4,CD74,MAP3K8,FCGR3A,FGR,HLA-DMA,HLA-DMB,HLA-DPA1,HLA-DPB1,HLA-DQA1,HLA-DQB1,HLA-DRA,HLA-DRB1,HLA-DRB5,IL1B,IL18,ITGAM,ITGB2,MEF2C,MYD88,PNP,PTAFR,PTPN6,PTPRC,RARA,CCL3,SPI1,SPN,SYK,TGFB1,TYROBP,XBP1,VAMP8,LILRB2,LILRB1,CORO1A,BLOC1S6,PYCARD,CYRIB,SELENOK,VSIR,CLEC7A,HAVCR2,NLRP3	49/396
4_Member	GO Biological Processes	GO:0022407	regulation of cell-cell adhesion	-29.6496	-26.4792	199,301,912,920,972,1051,1326,2213,3108,3109,3113,3115,3117,3119,3122,3123,3127,3553,3557,3606,3689,4155,4860,5329,5724,5777,5788,5914,6688,6693,6850,7040,7422,7494,7805,9314,10288,10859,10875,11151,11314,11326,28984,29108,51571,53827,58515,64115,84868,91663,114548,441478	AIF1,ANXA1,CD1D,CD4,CD74,CEBPB,MAP3K8,FCGR2B,HLA-DMA,HLA-DMB,HLA-DPA1,HLA-DPB1,HLA-DQA1,HLA-DQB1,HLA-DRA,HLA-DRB1,HLA-DRB5,IL1B,IL1RN,IL18,ITGB2,MBP,PNP,PLAUR,PTAFR,PTPN6,PTPRC,RARA,SPI1,SPN,SYK,TGFB1,VEGFA,XBP1,LAPTM5,KLF4,LILRB2,LILRB1,FGL2,CORO1A,CD300A,VSIG4,RGCC,PYCARD,CYRIB,FXYD5,SELENOK,VSIR,HAVCR2,MYADM,NLRP3,NRARP	52/493
4_Member	GO Biological Processes	GO:0051251	positive regulation of lymphocyte activation	-28.2913	-25.1752	199,301,558,695,912,920,972,1326,2214,3108,3109,3113,3115,3117,3119,3122,3123,3127,3553,3606,4208,4615,4860,5777,5788,5914,6688,6693,6850,7040,7305,7494,10288,10859,11151,26258,29108,51571,58515,64115,64581,84868,114548	AIF1,ANXA1,AXL,BTK,CD1D,CD4,CD74,MAP3K8,FCGR3A,HLA-DMA,HLA-DMB,HLA-DPA1,HLA-DPB1,HLA-DQA1,HLA-DQB1,HLA-DRA,HLA-DRB1,HLA-DRB5,IL1B,IL18,MEF2C,MYD88,PNP,PTPN6,PTPRC,RARA,SPI1,SPN,SYK,TGFB1,TYROBP,XBP1,LILRB2,LILRB1,CORO1A,BLOC1S6,PYCARD,CYRIB,SELENOK,VSIR,CLEC7A,HAVCR2,NLRP3	43/330
4_Member	GO Biological Processes	GO:0050863	regulation of T cell activation	-25.7051	-22.7203	199,301,912,920,972,1051,1326,2213,3108,3109,3113,3115,3117,3119,3122,3123,3127,3553,3606,3726,4860,5777,5788,5880,5914,6693,6850,7494,7805,10288,10859,10875,11151,11314,11326,27166,29108,51571,58515,64115,84868,114548,441478	AIF1,ANXA1,CD1D,CD4,CD74,CEBPB,MAP3K8,FCGR2B,HLA-DMA,HLA-DMB,HLA-DPA1,HLA-DPB1,HLA-DQA1,HLA-DQB1,HLA-DRA,HLA-DRB1,HLA-DRB5,IL1B,IL18,JUNB,PNP,PTPN6,PTPRC,RAC2,RARA,SPN,SYK,XBP1,LAPTM5,LILRB2,LILRB1,FGL2,CORO1A,CD300A,VSIG4,PRELID1,PYCARD,CYRIB,SELENOK,VSIR,HAVCR2,NLRP3,NRARP	43/381
4_Member	GO Biological Processes	GO:1903037	regulation of leukocyte cell-cell adhesion	-25.6585	-22.6923	199,301,912,920,972,1051,1326,2213,3108,3109,3113,3115,3117,3119,3122,3123,3127,3553,3606,3689,4860,5724,5777,5788,5914,6693,6850,7494,7805,9314,10288,10859,10875,11151,11314,11326,29108,51571,58515,64115,84868,114548,441478	AIF1,ANXA1,CD1D,CD4,CD74,CEBPB,MAP3K8,FCGR2B,HLA-DMA,HLA-DMB,HLA-DPA1,HLA-DPB1,HLA-DQA1,HLA-DQB1,HLA-DRA,HLA-DRB1,HLA-DRB5,IL1B,IL18,ITGB2,PNP,PTAFR,PTPN6,PTPRC,RARA,SPN,SYK,XBP1,LAPTM5,KLF4,LILRB2,LILRB1,FGL2,CORO1A,CD300A,VSIG4,PYCARD,CYRIB,SELENOK,VSIR,HAVCR2,NLRP3,NRARP	43/382
4_Member	GO Biological Processes	GO:0050670	regulation of lymphocyte proliferation	-24.8792	-21.9477	199,301,695,912,972,1051,2213,2214,3109,3113,3115,3123,3553,3606,4208,4332,4615,4860,5777,5788,5880,6693,6850,7305,7940,10288,10859,11151,11314,11326,29108,58515,64115,83593,84868	AIF1,ANXA1,BTK,CD1D,CD74,CEBPB,FCGR2B,FCGR3A,HLA-DMB,HLA-DPA1,HLA-DPB1,HLA-DRB1,IL1B,IL18,MEF2C,MNDA,MYD88,PNP,PTPN6,PTPRC,RAC2,SPN,SYK,TYROBP,LST1,LILRB2,LILRB1,CORO1A,CD300A,VSIG4,PYCARD,SELENOK,VSIR,RASSF5,HAVCR2	35/238
4_Member	GO Biological Processes	GO:0032944	regulation of mononuclear cell proliferation	-24.6274	-21.7434	199,301,695,912,972,1051,2213,2214,3109,3113,3115,3123,3553,3606,4208,4332,4615,4860,5777,5788,5880,6693,6850,7305,7940,10288,10859,11151,11314,11326,29108,58515,64115,83593,84868	AIF1,ANXA1,BTK,CD1D,CD74,CEBPB,FCGR2B,FCGR3A,HLA-DMB,HLA-DPA1,HLA-DPB1,HLA-DRB1,IL1B,IL18,MEF2C,MNDA,MYD88,PNP,PTPN6,PTPRC,RAC2,SPN,SYK,TYROBP,LST1,LILRB2,LILRB1,CORO1A,CD300A,VSIG4,PYCARD,SELENOK,VSIR,RASSF5,HAVCR2	35/242
4_Member	GO Biological Processes	GO:0070663	regulation of leukocyte proliferation	-24.2407	-21.3713	199,301,695,912,972,1051,1436,2213,2214,3109,3113,3115,3123,3553,3606,4208,4332,4615,4860,5777,5788,5880,6693,6850,7305,7940,10288,10859,11151,11314,11326,29108,58515,64115,83593,84868	AIF1,ANXA1,BTK,CD1D,CD74,CEBPB,CSF1R,FCGR2B,FCGR3A,HLA-DMB,HLA-DPA1,HLA-DPB1,HLA-DRB1,IL1B,IL18,MEF2C,MNDA,MYD88,PNP,PTPN6,PTPRC,RAC2,SPN,SYK,TYROBP,LST1,LILRB2,LILRB1,CORO1A,CD300A,VSIG4,PYCARD,SELENOK,VSIR,RASSF5,HAVCR2	36/267
4_Member	GO Biological Processes	GO:1903039	positive regulation of leukocyte cell-cell adhesion	-22.7208	-19.9764	199,301,912,920,972,1326,3108,3109,3113,3115,3117,3119,3122,3123,3127,3553,3606,3689,4860,5724,5777,5788,5914,6693,6850,7494,10288,10859,11151,29108,51571,58515,64115,84868,114548	AIF1,ANXA1,CD1D,CD4,CD74,MAP3K8,HLA-DMA,HLA-DMB,HLA-DPA1,HLA-DPB1,HLA-DQA1,HLA-DQB1,HLA-DRA,HLA-DRB1,HLA-DRB5,IL1B,IL18,ITGB2,PNP,PTAFR,PTPN6,PTPRC,RARA,SPN,SYK,XBP1,LILRB2,LILRB1,CORO1A,PYCARD,CYRIB,SELENOK,VSIR,HAVCR2,NLRP3	35/275
4_Member	GO Biological Processes	GO:0050870	positive regulation of T cell activation	-21.8957	-19.1725	199,301,912,920,972,1326,3108,3109,3113,3115,3117,3119,3122,3123,3127,3553,3606,4860,5777,5788,5914,6693,6850,7494,10288,10859,11151,29108,51571,58515,64115,84868,114548	AIF1,ANXA1,CD1D,CD4,CD74,MAP3K8,HLA-DMA,HLA-DMB,HLA-DPA1,HLA-DPB1,HLA-DQA1,HLA-DQB1,HLA-DRA,HLA-DRB1,HLA-DRB5,IL1B,IL18,PNP,PTPN6,PTPRC,RARA,SPN,SYK,XBP1,LILRB2,LILRB1,CORO1A,PYCARD,CYRIB,SELENOK,VSIR,HAVCR2,NLRP3	33/251
4_Member	GO Biological Processes	GO:0022409	positive regulation of cell-cell adhesion	-21.4169	-18.7139	199,301,912,920,972,1326,3108,3109,3113,3115,3117,3119,3122,3123,3127,3553,3606,3689,4860,5329,5724,5777,5788,5914,6693,6850,7494,10288,10859,11151,29108,51571,58515,64115,84868,114548	AIF1,ANXA1,CD1D,CD4,CD74,MAP3K8,HLA-DMA,HLA-DMB,HLA-DPA1,HLA-DPB1,HLA-DQA1,HLA-DQB1,HLA-DRA,HLA-DRB1,HLA-DRB5,IL1B,IL18,ITGB2,PNP,PLAUR,PTAFR,PTPN6,PTPRC,RARA,SPN,SYK,XBP1,LILRB2,LILRB1,CORO1A,PYCARD,CYRIB,SELENOK,VSIR,HAVCR2,NLRP3	36/322
4_Member	GO Biological Processes	GO:0045785	positive regulation of cell adhesion	-19.8558	-17.2652	199,301,912,920,972,1326,3108,3109,3113,3115,3117,3119,3122,3123,3127,3553,3606,3689,3987,4860,5329,5724,5777,5788,5914,6693,6850,7422,7494,10288,10519,10859,11151,29108,51571,54518,58515,64115,84868,91663,114548	AIF1,ANXA1,CD1D,CD4,CD74,MAP3K8,HLA-DMA,HLA-DMB,HLA-DPA1,HLA-DPB1,HLA-DQA1,HLA-DQB1,HLA-DRA,HLA-DRB1,HLA-DRB5,IL1B,IL18,ITGB2,LIMS1,PNP,PLAUR,PTAFR,PTPN6,PTPRC,RARA,SPN,SYK,VEGFA,XBP1,LILRB2,CIB1,LILRB1,CORO1A,PYCARD,CYRIB,APBB1IP,SELENOK,VSIR,HAVCR2,MYADM,NLRP3	41/482
4_Member	GO Biological Processes	GO:0070665	positive regulation of leukocyte proliferation	-17.0282	-14.5903	199,301,695,912,972,1436,2214,3109,3113,3115,3553,3606,4208,4615,4860,5788,5880,6693,6850,10288,11151,29108,58515,84868	AIF1,ANXA1,BTK,CD1D,CD74,CSF1R,FCGR3A,HLA-DMB,HLA-DPA1,HLA-DPB1,IL1B,IL18,MEF2C,MYD88,PNP,PTPRC,RAC2,SPN,SYK,LILRB2,CORO1A,PYCARD,SELENOK,HAVCR2	24/166
4_Member	GO Biological Processes	GO:0050671	positive regulation of lymphocyte proliferation	-16.1138	-13.7168	199,301,695,912,972,2214,3109,3113,3115,3553,3606,4208,4615,4860,5788,6693,6850,10288,11151,29108,58515,84868	AIF1,ANXA1,BTK,CD1D,CD74,FCGR3A,HLA-DMB,HLA-DPA1,HLA-DPB1,IL1B,IL18,MEF2C,MYD88,PNP,PTPRC,SPN,SYK,LILRB2,CORO1A,PYCARD,SELENOK,HAVCR2	22/145
4_Member	GO Biological Processes	GO:0042129	regulation of T cell proliferation	-16.0863	-13.7022	199,301,912,1051,3109,3113,3115,3123,3553,3606,4860,5777,5788,5880,6693,6850,10288,10859,11151,11326,29108,58515,64115,84868	AIF1,ANXA1,CD1D,CEBPB,HLA-DMB,HLA-DPA1,HLA-DPB1,HLA-DRB1,IL1B,IL18,PNP,PTPN6,PTPRC,RAC2,SPN,SYK,LILRB2,LILRB1,CORO1A,VSIG4,PYCARD,SELENOK,VSIR,HAVCR2	24/182
4_Member	GO Biological Processes	GO:0032946	positive regulation of mononuclear cell proliferation	-15.9189	-13.5547	199,301,695,912,972,2214,3109,3113,3115,3553,3606,4208,4615,4860,5788,6693,6850,10288,11151,29108,58515,84868	AIF1,ANXA1,BTK,CD1D,CD74,FCGR3A,HLA-DMB,HLA-DPA1,HLA-DPB1,IL1B,IL18,MEF2C,MYD88,PNP,PTPRC,SPN,SYK,LILRB2,CORO1A,PYCARD,SELENOK,HAVCR2	22/148
4_Member	GO Biological Processes	GO:0042102	positive regulation of T cell proliferation	-13.0665	-10.8814	199,301,912,3109,3113,3115,3553,3606,4860,5788,6693,6850,10288,11151,29108,58515,84868	AIF1,ANXA1,CD1D,HLA-DMB,HLA-DPA1,HLA-DPB1,IL1B,IL18,PNP,PTPRC,SPN,SYK,LILRB2,CORO1A,PYCARD,SELENOK,HAVCR2	17/105
5_Summary	GO Biological Processes	GO:0001819	positive regulation of cytokine production	-37.5363	-33.968	199,301,695,719,834,920,929,972,1051,1436,1535,1536,1958,2069,2207,2214,2219,2268,3091,3113,3115,3428,3553,3603,3606,4155,4615,4671,4860,5008,5452,5724,5734,5743,5788,5914,6348,6693,6772,6850,7040,7097,7305,7494,7805,9466,10159,10288,10859,23601,28984,29108,51571,58515,64170,64581,81622,84868,114548,388325,824,5777,558,945,50856,64115,9314,2213,6280,10346,10519,92140,3059,6446,6688	AIF1,ANXA1,BTK,C3AR1,CASP1,CD4,CD14,CD74,CEBPB,CSF1R,CYBA,CYBB,EGR1,EREG,FCER1G,FCGR3A,FCN1,FGR,HIF1A,HLA-DPA1,HLA-DPB1,IFI16,IL1B,IL16,IL18,MBP,MYD88,NAIP,PNP,OSM,POU2F2,PTAFR,PTGER4,PTGS2,PTPRC,RARA,CCL3,SPN,STAT1,SYK,TGFB1,TLR2,TYROBP,XBP1,LAPTM5,IL27RA,ATP6AP2,LILRB2,LILRB1,CLEC5A,RGCC,PYCARD,CYRIB,SELENOK,CARD9,CLEC7A,UNC93B1,HAVCR2,NLRP3,SCIMP,CAPN2,PTPN6,AXL,CD33,CLEC4A,VSIR,KLF4,FCGR2B,S1…	75/-
5_Member	GO Biological Processes	GO:0001819	positive regulation of cytokine production	-37.5363	-33.968	199,301,695,719,834,920,929,972,1051,1436,1535,1536,1958,2069,2207,2214,2219,2268,3091,3113,3115,3428,3553,3603,3606,4155,4615,4671,4860,5008,5452,5724,5734,5743,5788,5914,6348,6693,6772,6850,7040,7097,7305,7494,7805,9466,10159,10288,10859,23601,28984,29108,51571,58515,64170,64581,81622,84868,114548,388325	AIF1,ANXA1,BTK,C3AR1,CASP1,CD4,CD14,CD74,CEBPB,CSF1R,CYBA,CYBB,EGR1,EREG,FCER1G,FCGR3A,FCN1,FGR,HIF1A,HLA-DPA1,HLA-DPB1,IFI16,IL1B,IL16,IL18,MBP,MYD88,NAIP,PNP,OSM,POU2F2,PTAFR,PTGER4,PTGS2,PTPRC,RARA,CCL3,SPN,STAT1,SYK,TGFB1,TLR2,TYROBP,XBP1,LAPTM5,IL27RA,ATP6AP2,LILRB2,LILRB1,CLEC5A,RGCC,PYCARD,CYRIB,SELENOK,CARD9,CLEC7A,UNC93B1,HAVCR2,NLRP3,SCIMP	60/499
5_Member	GO Biological Processes	GO:0032755	positive regulation of interleukin-6 production	-21.017	-18.3238	199,695,972,1535,2069,3553,3603,4155,4615,5452,5724,6850,7040,7097,7305,7494,10288,29108,58515,64170,64581,81622,388325	AIF1,BTK,CD74,CYBA,EREG,IL1B,IL16,MBP,MYD88,POU2F2,PTAFR,SYK,TGFB1,TLR2,TYROBP,XBP1,LILRB2,PYCARD,SELENOK,CARD9,CLEC7A,UNC93B1,SCIMP	23/101
5_Member	GO Biological Processes	GO:0032675	regulation of interleukin-6 production	-20.8728	-18.2075	199,695,824,972,1051,1535,2069,3553,3603,4155,4615,5452,5724,5777,6850,7040,7097,7305,7494,9466,10288,29108,58515,64170,64581,81622,84868,388325	AIF1,BTK,CAPN2,CD74,CEBPB,CYBA,EREG,IL1B,IL16,MBP,MYD88,POU2F2,PTAFR,PTPN6,SYK,TGFB1,TLR2,TYROBP,XBP1,IL27RA,LILRB2,PYCARD,SELENOK,CARD9,CLEC7A,UNC93B1,HAVCR2,SCIMP	28/177
5_Member	GO Biological Processes	GO:0032680	regulation of tumor necrosis factor production	-19.1379	-16.5908	558,695,929,945,1535,1536,2214,4615,5724,5777,5788,5914,6348,6693,6850,7040,7097,7305,9466,10859,29108,50856,58515,64115,64170,64581,84868	AXL,BTK,CD14,CD33,CYBA,CYBB,FCGR3A,MYD88,PTAFR,PTPN6,PTPRC,RARA,CCL3,SPN,SYK,TGFB1,TLR2,TYROBP,IL27RA,LILRB1,PYCARD,CLEC4A,SELENOK,VSIR,CARD9,CLEC7A,HAVCR2	27/186
5_Member	GO Biological Processes	GO:1903555	regulation of tumor necrosis factor superfamily cytokine production	-18.8303	-16.3227	558,695,929,945,1535,1536,2214,4615,5724,5777,5788,5914,6348,6693,6850,7040,7097,7305,9466,10859,29108,50856,58515,64115,64170,64581,84868	AXL,BTK,CD14,CD33,CYBA,CYBB,FCGR3A,MYD88,PTAFR,PTPN6,PTPRC,RARA,CCL3,SPN,SYK,TGFB1,TLR2,TYROBP,IL27RA,LILRB1,PYCARD,CLEC4A,SELENOK,VSIR,CARD9,CLEC7A,HAVCR2	27/191
5_Member	GO Biological Processes	GO:0032722	positive regulation of chemokine production	-15.9696	-13.5916	199,972,1436,1958,3091,3553,3606,4155,4615,6850,7040,7097,29108,58515,64170,64581,84868	AIF1,CD74,CSF1R,EGR1,HIF1A,IL1B,IL18,MBP,MYD88,SYK,TGFB1,TLR2,PYCARD,SELENOK,CARD9,CLEC7A,HAVCR2	17/72
5_Member	GO Biological Processes	GO:0032760	positive regulation of tumor necrosis factor production	-15.3876	-13.054	695,929,1535,1536,2214,4615,5724,5788,6348,6693,6850,7040,7097,7305,29108,58515,64170,64581,84868	BTK,CD14,CYBA,CYBB,FCGR3A,MYD88,PTAFR,PTPRC,CCL3,SPN,SYK,TGFB1,TLR2,TYROBP,PYCARD,SELENOK,CARD9,CLEC7A,HAVCR2	19/106
5_Member	GO Biological Processes	GO:1903557	positive regulation of tumor necrosis factor superfamily cytokine production	-15.0749	-12.7618	695,929,1535,1536,2214,4615,5724,5788,6348,6693,6850,7040,7097,7305,29108,58515,64170,64581,84868	BTK,CD14,CYBA,CYBB,FCGR3A,MYD88,PTAFR,PTPRC,CCL3,SPN,SYK,TGFB1,TLR2,TYROBP,PYCARD,SELENOK,CARD9,CLEC7A,HAVCR2	19/110
5_Member	GO Biological Processes	GO:0032642	regulation of chemokine production	-14.3288	-12.0651	199,972,1436,1958,3091,3553,3606,4155,4615,6850,7040,7097,9314,29108,58515,64170,64581,84868	AIF1,CD74,CSF1R,EGR1,HIF1A,IL1B,IL18,MBP,MYD88,SYK,TGFB1,TLR2,KLF4,PYCARD,SELENOK,CARD9,CLEC7A,HAVCR2	18/104
5_Member	GO Biological Processes	GO:0002700	regulation of production of molecular mediator of immune response	-10.6479	-8.59806	558,695,972,2213,3553,3606,4615,5788,6850,7040,7494,7805,9466,10859,29108,64170,64581,114548,388325	AXL,BTK,CD74,FCGR2B,IL1B,IL18,MYD88,PTPRC,SYK,TGFB1,XBP1,LAPTM5,IL27RA,LILRB1,PYCARD,CARD9,CLEC7A,NLRP3,SCIMP	19/191
5_Member	GO Biological Processes	GO:0002702	positive regulation of production of molecular mediator of immune response	-10.1575	-8.13122	695,972,3553,3606,4615,5788,6850,7040,7494,7805,10859,29108,64170,64581,114548,388325	BTK,CD74,IL1B,IL18,MYD88,PTPRC,SYK,TGFB1,XBP1,LAPTM5,LILRB1,PYCARD,CARD9,CLEC7A,NLRP3,SCIMP	16/136
5_Member	GO Biological Processes	GO:0002718	regulation of cytokine production involved in immune response	-9.93951	-7.92547	558,695,972,3553,3606,4615,6850,7040,7805,10859,29108,64170,64581,114548,388325	AXL,BTK,CD74,IL1B,IL18,MYD88,SYK,TGFB1,LAPTM5,LILRB1,PYCARD,CARD9,CLEC7A,NLRP3,SCIMP	15/120
5_Member	GO Biological Processes	GO:0002720	positive regulation of cytokine production involved in immune response	-8.93852	-7.00869	972,3553,3606,4615,6850,7805,10859,29108,64170,64581,114548,388325	CD74,IL1B,IL18,MYD88,SYK,LAPTM5,LILRB1,PYCARD,CARD9,CLEC7A,NLRP3,SCIMP	12/81
5_Member	GO Biological Processes	GO:0032677	regulation of interleukin-8 production	-8.74797	-6.83447	301,929,945,972,2219,3553,4615,5788,6850,7097,9314,29108,64581	ANXA1,CD14,CD33,CD74,FCN1,IL1B,MYD88,PTPRC,SYK,TLR2,KLF4,PYCARD,CLEC7A	13/103
5_Member	GO Biological Processes	GO:0051092	positive regulation of NF-kappaB transcription factor activity	-7.65005	-5.81946	695,3553,3606,4615,6280,7040,7097,10346,10519,29108,64170,64581,92140,114548	BTK,IL1B,IL18,MYD88,S100A9,TGFB1,TLR2,TRIM22,CIB1,PYCARD,CARD9,CLEC7A,MTDH,NLRP3	14/150
5_Member	GO Biological Processes	GO:0010935	regulation of macrophage cytokine production	-7.49299	-5.68182	558,972,4615,7040,7805,10859,29108,64170	AXL,CD74,MYD88,TGFB1,LAPTM5,LILRB1,PYCARD,CARD9	8/37
5_Member	GO Biological Processes	GO:0032757	positive regulation of interleukin-8 production	-6.70937	-4.9799	929,972,2219,3553,4615,6850,7097,29108,64581	CD14,CD74,FCN1,IL1B,MYD88,SYK,TLR2,PYCARD,CLEC7A	9/63
5_Member	GO Biological Processes	GO:0051090	regulation of DNA-binding transcription factor activity	-6.5836	-4.8706	695,3059,3553,3606,4615,6280,6446,6688,6850,7040,7097,9314,10346,10519,28984,29108,64170,64581,84868,92140,114548	BTK,HCLS1,IL1B,IL18,MYD88,S100A9,SGK1,SPI1,SYK,TGFB1,TLR2,KLF4,TRIM22,CIB1,RGCC,PYCARD,CARD9,CLEC7A,HAVCR2,MTDH,NLRP3	21/406
5_Member	GO Biological Processes	GO:0032660	regulation of interleukin-17 production	-6.56021	-4.85323	695,3606,4615,5008,7040,9466,64115,64170	BTK,IL18,MYD88,OSM,TGFB1,IL27RA,VSIR,CARD9	8/48
5_Member	GO Biological Processes	GO:0051091	positive regulation of DNA-binding transcription factor activity	-6.5003	-4.80023	695,3059,3553,3606,4615,6280,7040,7097,10346,10519,28984,29108,64170,64581,92140,114548	BTK,HCLS1,IL1B,IL18,MYD88,S100A9,TGFB1,TLR2,TRIM22,CIB1,RGCC,PYCARD,CARD9,CLEC7A,MTDH,NLRP3	16/244
5_Member	GO Biological Processes	GO:0061081	positive regulation of myeloid leukocyte cytokine production involved in immune response	-6.3751	-4.68759	972,4615,6850,7805,10859,29108,64170	CD74,MYD88,SYK,LAPTM5,LILRB1,PYCARD,CARD9	7/35
5_Member	GO Biological Processes	GO:0060907	positive regulation of macrophage cytokine production	-6.15195	-4.48859	972,4615,7805,10859,29108,64170	CD74,MYD88,LAPTM5,LILRB1,PYCARD,CARD9	6/24
5_Member	GO Biological Processes	GO:0032740	positive regulation of interleukin-17 production	-5.82482	-4.20344	695,3606,4615,5008,7040,64170	BTK,IL18,MYD88,OSM,TGFB1,CARD9	6/27
6_Summary	GO Biological Processes	GO:0045321	leukocyte activation	-33.0122	-29.5688	199,292,301,558,678,695,712,896,911,912,920,972,1958,2205,2207,2213,2214,2355,2896,3516,3576,3606,3684,3689,3937,3988,4066,4208,4615,5734,5777,5788,6348,6688,6693,6850,7040,7097,7305,7454,7462,8935,9734,9935,10859,10875,11151,22918,29108,50856,54518,56833,58515,64581,83593,84868,120425,202309,359948,441478,1192,3553,5359,28984,537,1051,1052,1436,2124,2353,3059,3091,3123,3428,3726,7422,8761,8763,9…	AIF1,SLC25A5,ANXA1,AXL,ZFP36L2,BTK,C1QA,CCND3,CD1C,CD1D,CD4,CD74,EGR1,FCER1A,FCER1G,FCGR2B,FCGR3A,FOSL2,GRN,RBPJ,CXCL8,IL18,ITGAM,ITGB2,LCP2,LIPA,LYL1,MEF2C,MYD88,PTGER4,PTPN6,PTPRC,CCL3,SPI1,SPN,SYK,TGFB1,TLR2,TYROBP,WAS,LAT2,SKAP2,HDAC9,MAFB,LILRB1,FGL2,CORO1A,CD93,PYCARD,CLEC4A,APBB1IP,SLAMF8,SELENOK,CLEC7A,RASSF5,HAVCR2,JAML,GAPT,IRF2BP2,NRARP,CLIC1,IL1B,PLSCR1,RGCC,ATP6AP1,CEBPB,CEBPD,CSF1R,…	86/-
6_Member	GO Biological Processes	GO:0045321	leukocyte activation	-33.0122	-29.5688	199,292,301,558,678,695,712,896,911,912,920,972,1958,2205,2207,2213,2214,2355,2896,3516,3576,3606,3684,3689,3937,3988,4066,4208,4615,5734,5777,5788,6348,6688,6693,6850,7040,7097,7305,7454,7462,8935,9734,9935,10859,10875,11151,22918,29108,50856,54518,56833,58515,64581,83593,84868,120425,202309,359948,441478	AIF1,SLC25A5,ANXA1,AXL,ZFP36L2,BTK,C1QA,CCND3,CD1C,CD1D,CD4,CD74,EGR1,FCER1A,FCER1G,FCGR2B,FCGR3A,FOSL2,GRN,RBPJ,CXCL8,IL18,ITGAM,ITGB2,LCP2,LIPA,LYL1,MEF2C,MYD88,PTGER4,PTPN6,PTPRC,CCL3,SPI1,SPN,SYK,TGFB1,TLR2,TYROBP,WAS,LAT2,SKAP2,HDAC9,MAFB,LILRB1,FGL2,CORO1A,CD93,PYCARD,CLEC4A,APBB1IP,SLAMF8,SELENOK,CLEC7A,RASSF5,HAVCR2,JAML,GAPT,IRF2BP2,NRARP	60/599
6_Member	GO Biological Processes	GO:0001775	cell activation	-32.1195	-28.773	199,292,301,558,678,695,712,896,911,912,920,972,1192,1958,2205,2207,2213,2214,2355,2896,3516,3553,3576,3606,3684,3689,3937,3988,4066,4208,4615,5359,5734,5777,5788,6348,6688,6693,6850,7040,7097,7305,7454,7462,8935,9734,9935,10859,10875,11151,22918,28984,29108,50856,54518,56833,58515,64581,83593,84868,120425,202309,359948,441478	AIF1,SLC25A5,ANXA1,AXL,ZFP36L2,BTK,C1QA,CCND3,CD1C,CD1D,CD4,CD74,CLIC1,EGR1,FCER1A,FCER1G,FCGR2B,FCGR3A,FOSL2,GRN,RBPJ,IL1B,CXCL8,IL18,ITGAM,ITGB2,LCP2,LIPA,LYL1,MEF2C,MYD88,PLSCR1,PTGER4,PTPN6,PTPRC,CCL3,SPI1,SPN,SYK,TGFB1,TLR2,TYROBP,WAS,LAT2,SKAP2,HDAC9,MAFB,LILRB1,FGL2,CORO1A,CD93,RGCC,PYCARD,CLEC4A,APBB1IP,SLAMF8,SELENOK,CLEC7A,RASSF5,HAVCR2,JAML,GAPT,IRF2BP2,NRARP	64/722
6_Member	GO Biological Processes	GO:0030097	hemopoiesis	-24.7928	-21.8935	292,301,537,558,678,695,912,920,972,1051,1052,1436,1958,2124,2207,2213,2353,2355,3059,3091,3123,3428,3516,3726,3988,4066,4208,4615,5734,5777,5788,6688,6693,6850,7040,7097,7305,7422,8761,8763,9314,9734,9935,10519,10859,23601,25946,25976,29887,54790,56833,122618,359948,441478	SLC25A5,ANXA1,ATP6AP1,AXL,ZFP36L2,BTK,CD1D,CD4,CD74,CEBPB,CEBPD,CSF1R,EGR1,EVI2B,FCER1G,FCGR2B,FOS,FOSL2,HCLS1,HIF1A,HLA-DRB1,IFI16,RBPJ,JUNB,LIPA,LYL1,MEF2C,MYD88,PTGER4,PTPN6,PTPRC,SPI1,SPN,SYK,TGFB1,TLR2,TYROBP,VEGFA,PABPC4,CD164,KLF4,HDAC9,MAFB,CIB1,LILRB1,CLEC5A,ZNF385A,TIPARP,SNX10,TET2,SLAMF8,PLD4,IRF2BP2,NRARP	54/677
6_Member	GO Biological Processes	GO:0046649	lymphocyte activation	-23.6564	-20.8781	292,301,558,678,695,896,911,912,920,972,1958,2207,2213,2214,2355,3516,3606,3988,4066,4208,5734,5777,5788,6688,6693,6850,7040,7454,7462,8935,9734,9935,10859,10875,11151,50856,54518,56833,58515,64581,83593,120425,202309,359948,441478	SLC25A5,ANXA1,AXL,ZFP36L2,BTK,CCND3,CD1C,CD1D,CD4,CD74,EGR1,FCER1G,FCGR2B,FCGR3A,FOSL2,RBPJ,IL18,LIPA,LYL1,MEF2C,PTGER4,PTPN6,PTPRC,SPI1,SPN,SYK,TGFB1,WAS,LAT2,SKAP2,HDAC9,MAFB,LILRB1,FGL2,CORO1A,CLEC4A,APBB1IP,SLAMF8,SELENOK,CLEC7A,RASSF5,JAML,GAPT,IRF2BP2,NRARP	45/476
6_Member	GO Biological Processes	GO:0002521	leukocyte differentiation	-20.2098	-17.5794	292,301,537,558,678,695,912,920,972,1436,1958,2207,2213,2353,2355,3123,3428,3516,3726,3988,4066,4615,5734,5788,6688,6693,6850,7040,7097,7305,7422,9734,9935,10859,29887,54790,56833,359948,441478	SLC25A5,ANXA1,ATP6AP1,AXL,ZFP36L2,BTK,CD1D,CD4,CD74,CSF1R,EGR1,FCER1G,FCGR2B,FOS,FOSL2,HLA-DRB1,IFI16,RBPJ,JUNB,LIPA,LYL1,MYD88,PTGER4,PTPRC,SPI1,SPN,SYK,TGFB1,TLR2,TYROBP,VEGFA,HDAC9,MAFB,LILRB1,SNX10,TET2,SLAMF8,IRF2BP2,NRARP	39/421
6_Member	GO Biological Processes	GO:1903131	mononuclear cell differentiation	-16.2756	-13.8736	292,301,558,678,695,912,920,972,1436,1958,2207,2213,2353,2355,3428,3516,3988,4066,5734,5788,6688,6693,6850,7040,7422,9734,9935,10859,56833,359948,441478	SLC25A5,ANXA1,AXL,ZFP36L2,BTK,CD1D,CD4,CD74,CSF1R,EGR1,FCER1G,FCGR2B,FOS,FOSL2,IFI16,RBPJ,LIPA,LYL1,PTGER4,PTPRC,SPI1,SPN,SYK,TGFB1,VEGFA,HDAC9,MAFB,LILRB1,SLAMF8,IRF2BP2,NRARP	31/331
6_Member	GO Biological Processes	GO:0042110	T cell activation	-15.0226	-12.7135	301,678,896,911,912,920,972,1958,2207,2355,3988,5734,5777,5788,6688,6693,6850,7040,7454,9935,10859,10875,11151,50856,54518,58515,64581,120425,441478	ANXA1,ZFP36L2,CCND3,CD1C,CD1D,CD4,CD74,EGR1,FCER1G,FOSL2,LIPA,PTGER4,PTPN6,PTPRC,SPI1,SPN,SYK,TGFB1,WAS,MAFB,LILRB1,FGL2,CORO1A,CLEC4A,APBB1IP,SELENOK,CLEC7A,JAML,NRARP	29/316
6_Member	GO Biological Processes	GO:0030098	lymphocyte differentiation	-13.3536	-11.1407	292,301,558,678,695,912,920,972,1958,2207,2213,2355,3516,3988,4066,5734,5788,6688,6693,6850,7040,9734,9935,56833,359948,441478	SLC25A5,ANXA1,AXL,ZFP36L2,BTK,CD1D,CD4,CD74,EGR1,FCER1G,FCGR2B,FOSL2,RBPJ,LIPA,LYL1,PTGER4,PTPRC,SPI1,SPN,SYK,TGFB1,HDAC9,MAFB,SLAMF8,IRF2BP2,NRARP	26/288
6_Member	GO Biological Processes	GO:0030217	T cell differentiation	-9.23847	-7.28116	301,678,912,920,972,1958,2207,2355,3988,5734,5788,6688,6693,6850,7040,9935,441478	ANXA1,ZFP36L2,CD1D,CD4,CD74,EGR1,FCER1G,FOSL2,LIPA,PTGER4,PTPRC,SPI1,SPN,SYK,TGFB1,MAFB,NRARP	17/180
6_Member	GO Biological Processes	GO:0042113	B cell activation	-7.97752	-6.11678	292,695,2213,2355,3516,4066,4208,5788,6688,6850,7462,8935,9734,56833,202309,359948	SLC25A5,BTK,FCGR2B,FOSL2,RBPJ,LYL1,MEF2C,PTPRC,SPI1,SYK,LAT2,SKAP2,HDAC9,SLAMF8,GAPT,IRF2BP2	16/191
6_Member	GO Biological Processes	GO:0030183	B cell differentiation	-6.55441	-4.84941	292,695,2213,2355,3516,4066,5788,6688,6850,9734,56833,359948	SLC25A5,BTK,FCGR2B,FOSL2,RBPJ,LYL1,PTPRC,SPI1,SYK,HDAC9,SLAMF8,IRF2BP2	12/131
7_Summary	GO Biological Processes	GO:0002697	regulation of immune effector process	-32.6157	-29.2235	301,558,695,911,912,913,972,2209,2213,2219,2242,2268,2896,3109,3122,3123,3553,3606,3684,3689,3726,4615,5724,5777,5788,5880,5914,6688,6693,6850,7040,7305,7454,7494,7805,8673,9466,10859,10875,11314,11326,29108,30817,51571,56833,64170,64581,84868,114548,388325,113,920,4208	ANXA1,AXL,BTK,CD1C,CD1D,CD1E,CD74,FCGR1A,FCGR2B,FCN1,FES,FGR,GRN,HLA-DMB,HLA-DRA,HLA-DRB1,IL1B,IL18,ITGAM,ITGB2,JUNB,MYD88,PTAFR,PTPN6,PTPRC,RAC2,RARA,SPI1,SPN,SYK,TGFB1,TYROBP,WAS,XBP1,LAPTM5,VAMP8,IL27RA,LILRB1,FGL2,CD300A,VSIG4,PYCARD,ADGRE2,CYRIB,SLAMF8,CARD9,CLEC7A,HAVCR2,NLRP3,SCIMP,ADCY7,CD4,MEF2C	53/-
7_Member	GO Biological Processes	GO:0002697	regulation of immune effector process	-32.6157	-29.2235	301,558,695,911,912,913,972,2209,2213,2219,2242,2268,2896,3109,3122,3123,3553,3606,3684,3689,3726,4615,5724,5777,5788,5880,5914,6688,6693,6850,7040,7305,7454,7494,7805,8673,9466,10859,10875,11314,11326,29108,30817,51571,56833,64170,64581,84868,114548,388325	ANXA1,AXL,BTK,CD1C,CD1D,CD1E,CD74,FCGR1A,FCGR2B,FCN1,FES,FGR,GRN,HLA-DMB,HLA-DRA,HLA-DRB1,IL1B,IL18,ITGAM,ITGB2,JUNB,MYD88,PTAFR,PTPN6,PTPRC,RAC2,RARA,SPI1,SPN,SYK,TGFB1,TYROBP,WAS,XBP1,LAPTM5,VAMP8,IL27RA,LILRB1,FGL2,CD300A,VSIG4,PYCARD,ADGRE2,CYRIB,SLAMF8,CARD9,CLEC7A,HAVCR2,NLRP3,SCIMP	50/389
7_Member	GO Biological Processes	GO:0002699	positive regulation of immune effector process	-27.3906	-24.3228	301,695,911,912,913,972,2209,2219,2242,2268,3109,3122,3123,3553,3606,3684,3689,4615,5724,5777,5788,5880,5914,6688,6850,7040,7305,7494,7805,8673,10859,11314,29108,30817,51571,64170,64581,114548,388325	ANXA1,BTK,CD1C,CD1D,CD1E,CD74,FCGR1A,FCN1,FES,FGR,HLA-DMB,HLA-DRA,HLA-DRB1,IL1B,IL18,ITGAM,ITGB2,MYD88,PTAFR,PTPN6,PTPRC,RAC2,RARA,SPI1,SYK,TGFB1,TYROBP,XBP1,LAPTM5,VAMP8,LILRB1,CD300A,PYCARD,ADGRE2,CYRIB,CARD9,CLEC7A,NLRP3,SCIMP	39/270
7_Member	GO Biological Processes	GO:0002703	regulation of leukocyte mediated immunity	-23.0952	-20.3398	695,911,912,913,2209,2213,2242,2268,3122,3123,3553,3606,3684,3689,5724,5777,5788,5880,6688,6693,6850,7040,7305,7454,8673,9466,10859,11314,30817,51571,64581,84868,114548,388325	BTK,CD1C,CD1D,CD1E,FCGR1A,FCGR2B,FES,FGR,HLA-DRA,HLA-DRB1,IL1B,IL18,ITGAM,ITGB2,PTAFR,PTPN6,PTPRC,RAC2,SPI1,SPN,SYK,TGFB1,TYROBP,WAS,VAMP8,IL27RA,LILRB1,CD300A,ADGRE2,CYRIB,CLEC7A,HAVCR2,NLRP3,SCIMP	34/249
7_Member	GO Biological Processes	GO:0002819	regulation of adaptive immune response	-18.9252	-16.4048	113,301,695,911,912,913,920,2209,2213,3122,3123,3553,3606,3726,4208,5777,5788,6693,7040,7454,9466,10859,29108,51571,64170,64581,84868,114548	ADCY7,ANXA1,BTK,CD1C,CD1D,CD1E,CD4,FCGR1A,FCGR2B,HLA-DRA,HLA-DRB1,IL1B,IL18,JUNB,MEF2C,PTPN6,PTPRC,SPN,TGFB1,WAS,IL27RA,LILRB1,PYCARD,CYRIB,CARD9,CLEC7A,HAVCR2,NLRP3	28/208
7_Member	GO Biological Processes	GO:0002822	regulation of adaptive immune response based on somatic recombination of immune receptors built from immunoglobulin superfamily domains	-17.6176	-15.1519	301,695,911,912,913,920,2209,2213,3122,3123,3553,3606,3726,4208,5777,5788,6693,7040,7454,9466,10859,51571,64170,64581,84868,114548	ANXA1,BTK,CD1C,CD1D,CD1E,CD4,FCGR1A,FCGR2B,HLA-DRA,HLA-DRB1,IL1B,IL18,JUNB,MEF2C,PTPN6,PTPRC,SPN,TGFB1,WAS,IL27RA,LILRB1,CYRIB,CARD9,CLEC7A,HAVCR2,NLRP3	26/193
7_Member	GO Biological Processes	GO:0002705	positive regulation of leukocyte mediated immunity	-13.5382	-11.309	695,911,912,913,2209,3122,3123,3553,3606,3684,3689,5724,5788,6688,7040,7305,51571,64581,114548,388325	BTK,CD1C,CD1D,CD1E,FCGR1A,HLA-DRA,HLA-DRB1,IL1B,IL18,ITGAM,ITGB2,PTAFR,PTPRC,SPI1,TGFB1,TYROBP,CYRIB,CLEC7A,NLRP3,SCIMP	20/151
7_Member	GO Biological Processes	GO:0002821	positive regulation of adaptive immune response	-12.5834	-10.4217	695,911,912,913,920,2209,3122,3123,3553,3606,5788,7040,9466,29108,51571,64170,64581,114548	BTK,CD1C,CD1D,CD1E,CD4,FCGR1A,HLA-DRA,HLA-DRB1,IL1B,IL18,PTPRC,TGFB1,IL27RA,PYCARD,CYRIB,CARD9,CLEC7A,NLRP3	18/130
7_Member	GO Biological Processes	GO:0002824	positive regulation of adaptive immune response based on somatic recombination of immune receptors built from immunoglobulin superfamily domains	-11.8462	-9.72766	695,911,912,913,920,2209,3122,3123,3553,3606,5788,7040,9466,51571,64170,64581,114548	BTK,CD1C,CD1D,CD1E,CD4,FCGR1A,HLA-DRA,HLA-DRB1,IL1B,IL18,PTPRC,TGFB1,IL27RA,CYRIB,CARD9,CLEC7A,NLRP3	17/124
7_Member	GO Biological Processes	GO:0002706	regulation of lymphocyte mediated immunity	-11.7192	-9.60322	695,911,912,913,2209,2213,3122,3123,3553,3606,5777,5788,6693,7040,7454,9466,10859,51571,84868,114548	BTK,CD1C,CD1D,CD1E,FCGR1A,FCGR2B,HLA-DRA,HLA-DRB1,IL1B,IL18,PTPN6,PTPRC,SPN,TGFB1,WAS,IL27RA,LILRB1,CYRIB,HAVCR2,NLRP3	20/188
7_Member	GO Biological Processes	GO:0031341	regulation of cell killing	-11.5278	-9.42438	911,912,913,2213,3122,3123,3684,5788,6688,6850,7040,7305,10859,51571,64581,84868	CD1C,CD1D,CD1E,FCGR2B,HLA-DRA,HLA-DRB1,ITGAM,PTPRC,SPI1,SYK,TGFB1,TYROBP,LILRB1,CYRIB,CLEC7A,HAVCR2	16/111
7_Member	GO Biological Processes	GO:0001910	regulation of leukocyte mediated cytotoxicity	-10.2329	-8.19817	911,912,913,2213,3122,3123,3684,5788,6688,7040,7305,10859,51571,84868	CD1C,CD1D,CD1E,FCGR2B,HLA-DRA,HLA-DRB1,ITGAM,PTPRC,SPI1,TGFB1,TYROBP,LILRB1,CYRIB,HAVCR2	14/96
7_Member	GO Biological Processes	GO:0002709	regulation of T cell mediated immunity	-10.0482	-8.03014	911,912,913,2213,3122,3123,3553,3606,5788,6693,7454,10859,51571,114548	CD1C,CD1D,CD1E,FCGR2B,HLA-DRA,HLA-DRB1,IL1B,IL18,PTPRC,SPN,WAS,LILRB1,CYRIB,NLRP3	14/99
7_Member	GO Biological Processes	GO:0031343	positive regulation of cell killing	-9.26961	-7.30874	911,912,913,3122,3123,3684,5788,6688,6850,7305,51571,64581	CD1C,CD1D,CD1E,HLA-DRA,HLA-DRB1,ITGAM,PTPRC,SPI1,SYK,TYROBP,CYRIB,CLEC7A	12/76
7_Member	GO Biological Processes	GO:0001914	regulation of T cell mediated cytotoxicity	-7.61629	-5.79096	911,912,913,2213,3122,3123,5788,10859,51571	CD1C,CD1D,CD1E,FCGR2B,HLA-DRA,HLA-DRB1,PTPRC,LILRB1,CYRIB	9/50
7_Member	GO Biological Processes	GO:0002708	positive regulation of lymphocyte mediated immunity	-7.54544	-5.72917	695,911,912,913,2209,3122,3123,3553,3606,5788,7040,51571,114548	BTK,CD1C,CD1D,CD1E,FCGR1A,HLA-DRA,HLA-DRB1,IL1B,IL18,PTPRC,TGFB1,CYRIB,NLRP3	13/129
7_Member	GO Biological Processes	GO:0001912	positive regulation of leukocyte mediated cytotoxicity	-7.45265	-5.6465	911,912,913,3122,3123,3684,5788,6688,7305,51571	CD1C,CD1D,CD1E,HLA-DRA,HLA-DRB1,ITGAM,PTPRC,SPI1,TYROBP,CYRIB	10/69
7_Member	GO Biological Processes	GO:0002711	positive regulation of T cell mediated immunity	-7.45265	-5.6465	911,912,913,3122,3123,3553,3606,5788,51571,114548	CD1C,CD1D,CD1E,HLA-DRA,HLA-DRB1,IL1B,IL18,PTPRC,CYRIB,NLRP3	10/69
7_Member	GO Biological Processes	GO:0001916	positive regulation of T cell mediated cytotoxicity	-5.9579	-4.319	911,912,913,3122,3123,5788,51571	CD1C,CD1D,CD1E,HLA-DRA,HLA-DRB1,PTPRC,CYRIB	7/40
7_Member	GO Biological Processes	GO:0019883	antigen processing and presentation of endogenous antigen	-5.36411	-3.79361	911,912,913,972,3122,3123	CD1C,CD1D,CD1E,CD74,HLA-DRA,HLA-DRB1	6/32
7_Member	GO Biological Processes	GO:0048006	antigen processing and presentation, endogenous lipid antigen via MHC class Ib	-4.59924	-3.11787	911,912,913	CD1C,CD1D,CD1E	3/5
7_Member	GO Biological Processes	GO:0048003	antigen processing and presentation of lipid antigen via MHC class Ib	-4.06408	-2.65763	911,912,913	CD1C,CD1D,CD1E	3/7
7_Member	GO Biological Processes	GO:0048007	antigen processing and presentation, exogenous lipid antigen via MHC class Ib	-4.06408	-2.65763	911,912,913	CD1C,CD1D,CD1E	3/7
7_Member	GO Biological Processes	GO:0002475	antigen processing and presentation via MHC class Ib	-2.32606	-1.16936	911,912,913	CD1C,CD1D,CD1E	3/25
8_Summary	GO Biological Processes	GO:0032103	positive regulation of response to external stimulus	-30.8615	-27.6611	199,241,695,719,834,837,912,929,972,1051,1230,1436,1520,1535,2069,2209,2219,2896,3428,3553,3576,3603,3606,4258,4332,4615,4671,5008,5058,5359,5734,5743,5880,6280,6348,6351,6688,6850,7040,7056,7097,7305,7422,8673,9450,9958,29108,55577,64170,64581,80231,81622,84868,114548,283131,388325,4208,2213,2268,3123,4780,5777,6693,6772,10346,10859,10875,11314,11326,25939,56833,58515,1958,301,945,7850	AIF1,ALOX5AP,BTK,C3AR1,CASP1,CASP4,CD1D,CD14,CD74,CEBPB,CCR1,CSF1R,CTSS,CYBA,EREG,FCGR1A,FCN1,GRN,IFI16,IL1B,CXCL8,IL16,IL18,MGST2,MNDA,MYD88,NAIP,OSM,PAK1,PLSCR1,PTGER4,PTGS2,RAC2,S100A9,CCL3,CCL4,SPI1,SYK,TGFB1,THBD,TLR2,TYROBP,VEGFA,VAMP8,LY86,USP15,PYCARD,NAGK,CARD9,CLEC7A,TASL,UNC93B1,HAVCR2,NLRP3,NEAT1,SCIMP,MEF2C,FCGR2B,FGR,HLA-DRB1,NFE2L2,PTPN6,SPN,STAT1,TRIM22,LILRB1,FGL2,CD300A,VSIG4,SA…	76/-
8_Member	GO Biological Processes	GO:0032103	positive regulation of response to external stimulus	-30.8615	-27.6611	199,241,695,719,834,837,912,929,972,1051,1230,1436,1520,1535,2069,2209,2219,2896,3428,3553,3576,3603,3606,4258,4332,4615,4671,5008,5058,5359,5734,5743,5880,6280,6348,6351,6688,6850,7040,7056,7097,7305,7422,8673,9450,9958,29108,55577,64170,64581,80231,81622,84868,114548,283131,388325	AIF1,ALOX5AP,BTK,C3AR1,CASP1,CASP4,CD1D,CD14,CD74,CEBPB,CCR1,CSF1R,CTSS,CYBA,EREG,FCGR1A,FCN1,GRN,IFI16,IL1B,CXCL8,IL16,IL18,MGST2,MNDA,MYD88,NAIP,OSM,PAK1,PLSCR1,PTGER4,PTGS2,RAC2,S100A9,CCL3,CCL4,SPI1,SYK,TGFB1,THBD,TLR2,TYROBP,VEGFA,VAMP8,LY86,USP15,PYCARD,NAGK,CARD9,CLEC7A,TASL,UNC93B1,HAVCR2,NLRP3,NEAT1,SCIMP	56/557
8_Member	GO Biological Processes	GO:0031349	positive regulation of defense response	-27.1069	-24.0688	241,695,834,837,912,929,1051,1520,1535,2069,2209,2219,2896,3428,3553,3603,3606,4208,4258,4332,4615,4671,5008,5058,5359,5734,5743,6280,6348,6688,6850,7040,7097,7305,8673,9958,29108,55577,64170,64581,80231,81622,84868,114548,283131,388325	ALOX5AP,BTK,CASP1,CASP4,CD1D,CD14,CEBPB,CTSS,CYBA,EREG,FCGR1A,FCN1,GRN,IFI16,IL1B,IL16,IL18,MEF2C,MGST2,MNDA,MYD88,NAIP,OSM,PAK1,PLSCR1,PTGER4,PTGS2,S100A9,CCL3,SPI1,SYK,TGFB1,TLR2,TYROBP,VAMP8,USP15,PYCARD,NAGK,CARD9,CLEC7A,TASL,UNC93B1,HAVCR2,NLRP3,NEAT1,SCIMP	46/416
8_Member	GO Biological Processes	GO:0002831	regulation of response to biotic stimulus	-24.155	-21.312	695,834,912,929,1520,1535,2069,2213,2219,2268,2896,3123,3428,3553,4332,4615,4671,4780,5058,5359,5777,6688,6693,6772,6850,7040,7097,7305,9450,9958,10346,10859,10875,11314,11326,25939,29108,55577,56833,58515,64170,64581,80231,81622,84868,114548,388325	BTK,CASP1,CD1D,CD14,CTSS,CYBA,EREG,FCGR2B,FCN1,FGR,GRN,HLA-DRB1,IFI16,IL1B,MNDA,MYD88,NAIP,NFE2L2,PAK1,PLSCR1,PTPN6,SPI1,SPN,STAT1,SYK,TGFB1,TLR2,TYROBP,LY86,USP15,TRIM22,LILRB1,FGL2,CD300A,VSIG4,SAMHD1,PYCARD,NAGK,SLAMF8,SELENOK,CARD9,CLEC7A,TASL,UNC93B1,HAVCR2,NLRP3,SCIMP	47/512
8_Member	GO Biological Processes	GO:0045088	regulation of innate immune response	-20.0634	-17.4493	695,834,912,929,1520,1535,2069,2213,2219,2268,2896,3428,4332,4615,4671,4780,5058,5359,5777,6688,6850,7040,7097,7305,9958,10859,11314,11326,25939,29108,55577,56833,64170,64581,80231,81622,84868,114548,388325	BTK,CASP1,CD1D,CD14,CTSS,CYBA,EREG,FCGR2B,FCN1,FGR,GRN,IFI16,MNDA,MYD88,NAIP,NFE2L2,PAK1,PLSCR1,PTPN6,SPI1,SYK,TGFB1,TLR2,TYROBP,USP15,LILRB1,CD300A,VSIG4,SAMHD1,PYCARD,NAGK,SLAMF8,CARD9,CLEC7A,TASL,UNC93B1,HAVCR2,NLRP3,SCIMP	39/425
8_Member	GO Biological Processes	GO:0002833	positive regulation of response to biotic stimulus	-17.3329	-14.8786	695,834,912,929,1520,1535,2069,2219,2896,3123,3428,4332,4615,4671,5058,5359,6688,6850,7097,7305,9450,9958,29108,55577,64170,64581,80231,81622,84868,114548,388325	BTK,CASP1,CD1D,CD14,CTSS,CYBA,EREG,FCN1,GRN,HLA-DRB1,IFI16,MNDA,MYD88,NAIP,PAK1,PLSCR1,SPI1,SYK,TLR2,TYROBP,LY86,USP15,PYCARD,NAGK,CARD9,CLEC7A,TASL,UNC93B1,HAVCR2,NLRP3,SCIMP	31/304
8_Member	GO Biological Processes	GO:0045089	positive regulation of innate immune response	-15.6027	-13.2562	695,834,912,929,1520,1535,2069,2219,3428,4332,4615,4671,5058,5359,6688,6850,7097,7305,9958,29108,55577,64170,64581,80231,81622,84868,114548,388325	BTK,CASP1,CD1D,CD14,CTSS,CYBA,EREG,FCN1,IFI16,MNDA,MYD88,NAIP,PAK1,PLSCR1,SPI1,SYK,TLR2,TYROBP,USP15,PYCARD,NAGK,CARD9,CLEC7A,TASL,UNC93B1,HAVCR2,NLRP3,SCIMP	28/277
8_Member	GO Biological Processes	GO:0002218	activation of innate immune response	-11.8755	-9.75176	695,834,929,1520,2219,3428,4332,4615,4671,5058,6850,7097,7305,29108,64581,81622,84868,114548,388325	BTK,CASP1,CD14,CTSS,FCN1,IFI16,MNDA,MYD88,NAIP,PAK1,SYK,TLR2,TYROBP,PYCARD,CLEC7A,UNC93B1,HAVCR2,NLRP3,SCIMP	19/163
8_Member	GO Biological Processes	GO:0002758	innate immune response-activating signaling pathway	-11.0797	-9.00272	695,834,929,1520,2219,4615,4671,5058,6850,7097,7305,29108,64581,81622,84868,114548,388325	BTK,CASP1,CD14,CTSS,FCN1,MYD88,NAIP,PAK1,SYK,TLR2,TYROBP,PYCARD,CLEC7A,UNC93B1,HAVCR2,NLRP3,SCIMP	17/138
8_Member	GO Biological Processes	GO:0032732	positive regulation of interleukin-1 production	-9.48071	-7.49597	834,1958,3428,3603,4615,4671,6348,7305,29108,64581,84868,114548	CASP1,EGR1,IFI16,IL16,MYD88,NAIP,CCL3,TYROBP,PYCARD,CLEC7A,HAVCR2,NLRP3	12/73
8_Member	GO Biological Processes	GO:0032652	regulation of interleukin-1 production	-9.44047	-7.45949	301,834,945,1958,3428,3603,4615,4671,6348,7305,7850,29108,64581,84868,114548	ANXA1,CASP1,CD33,EGR1,IFI16,IL16,MYD88,NAIP,CCL3,TYROBP,IL1R2,PYCARD,CLEC7A,HAVCR2,NLRP3	15/130
8_Member	GO Biological Processes	GO:0002221	pattern recognition receptor signaling pathway	-8.0611	-6.19121	695,834,929,1520,2219,4615,4671,7097,29108,81622,84868,114548,388325	BTK,CASP1,CD14,CTSS,FCN1,MYD88,NAIP,TLR2,PYCARD,UNC93B1,HAVCR2,NLRP3,SCIMP	13/117
8_Member	GO Biological Processes	GO:0032731	positive regulation of interleukin-1 beta production	-7.91558	-6.05906	834,1958,3428,4615,4671,6348,7305,29108,64581,114548	CASP1,EGR1,IFI16,MYD88,NAIP,CCL3,TYROBP,PYCARD,CLEC7A,NLRP3	10/62
8_Member	GO Biological Processes	GO:0032651	regulation of interleukin-1 beta production	-6.4024	-4.71107	834,945,1958,3428,4615,4671,6348,7305,29108,64581,114548	CASP1,CD33,EGR1,IFI16,MYD88,NAIP,CCL3,TYROBP,PYCARD,CLEC7A,NLRP3	11/111
9_Summary	Reactome Gene Sets	R-HSA-1280215	Cytokine Signaling in Immune system	-29.0971	-25.9548	301,834,920,1052,1230,1326,1436,1441,1958,2162,2209,2353,2357,2885,2920,3091,3113,3115,3117,3119,3122,3123,3127,3553,3557,3576,3603,3606,3684,3687,3689,3726,4170,4208,4615,5008,5606,5724,5743,5777,6348,6349,6351,6503,6772,6850,7040,7076,7184,7422,7850,9446,9466,10346,10410,10437,10581,25939,26469,54739,84868	ANXA1,CASP1,CD4,CEBPD,CCR1,MAP3K8,CSF1R,CSF3R,EGR1,F13A1,FCGR1A,FOS,FPR1,GRB2,CXCL2,HIF1A,HLA-DPA1,HLA-DPB1,HLA-DQA1,HLA-DQB1,HLA-DRA,HLA-DRB1,HLA-DRB5,IL1B,IL1RN,CXCL8,IL16,IL18,ITGAM,ITGAX,ITGB2,JUNB,MCL1,MEF2C,MYD88,OSM,MAP2K3,PTAFR,PTGS2,PTPN6,CCL3,CCL3L1,CCL4,SLA,STAT1,SYK,TGFB1,TIMP1,HSP90B1,VEGFA,IL1R2,GSTO1,IL27RA,TRIM22,IFITM3,IFI30,IFITM2,SAMHD1,PTPN18,XAF1,HAVCR2	61/-
9_Member	Reactome Gene Sets	R-HSA-1280215	Cytokine Signaling in Immune system	-29.0971	-25.9548	301,834,920,1052,1230,1326,1436,1441,1958,2162,2209,2353,2357,2885,2920,3091,3113,3115,3117,3119,3122,3123,3127,3553,3557,3576,3603,3606,3684,3687,3689,3726,4170,4208,4615,5008,5606,5724,5743,5777,6348,6349,6351,6503,6772,6850,7040,7076,7184,7422,7850,9446,9466,10346,10410,10437,10581,25939,26469,54739,84868	ANXA1,CASP1,CD4,CEBPD,CCR1,MAP3K8,CSF1R,CSF3R,EGR1,F13A1,FCGR1A,FOS,FPR1,GRB2,CXCL2,HIF1A,HLA-DPA1,HLA-DPB1,HLA-DQA1,HLA-DQB1,HLA-DRA,HLA-DRB1,HLA-DRB5,IL1B,IL1RN,CXCL8,IL16,IL18,ITGAM,ITGAX,ITGB2,JUNB,MCL1,MEF2C,MYD88,OSM,MAP2K3,PTAFR,PTGS2,PTPN6,CCL3,CCL3L1,CCL4,SLA,STAT1,SYK,TGFB1,TIMP1,HSP90B1,VEGFA,IL1R2,GSTO1,IL27RA,TRIM22,IFITM3,IFI30,IFITM2,SAMHD1,PTPN18,XAF1,HAVCR2	61/732
9_Member	Reactome Gene Sets	R-HSA-449147	Signaling by Interleukins	-23.7702	-20.967	301,834,920,1052,1230,1326,1436,1441,2162,2353,2357,2885,2920,3091,3553,3557,3576,3603,3606,3684,3687,3689,3726,4170,4208,4615,5008,5606,5724,5743,5777,6348,6349,6351,6772,6850,7040,7076,7184,7422,7850,9446,9466,26469,84868	ANXA1,CASP1,CD4,CEBPD,CCR1,MAP3K8,CSF1R,CSF3R,F13A1,FOS,FPR1,GRB2,CXCL2,HIF1A,IL1B,IL1RN,CXCL8,IL16,IL18,ITGAM,ITGAX,ITGB2,JUNB,MCL1,MEF2C,MYD88,OSM,MAP2K3,PTAFR,PTGS2,PTPN6,CCL3,CCL3L1,CCL4,STAT1,SYK,TGFB1,TIMP1,HSP90B1,VEGFA,IL1R2,GSTO1,IL27RA,PTPN18,HAVCR2	45/473
9_Member	Reactome Gene Sets	R-HSA-6785807	Interleukin-4 and Interleukin-13 signaling	-16.4582	-14.0412	301,1052,2162,2353,3091,3553,3576,3606,3684,3687,3689,3726,4170,5008,5743,6772,7040,7076,7184,7422	ANXA1,CEBPD,F13A1,FOS,HIF1A,IL1B,CXCL8,IL18,ITGAM,ITGAX,ITGB2,JUNB,MCL1,OSM,PTGS2,STAT1,TGFB1,TIMP1,HSP90B1,VEGFA	20/108
10_Summary	KEGG Pathway	hsa05152	Tuberculosis	-27.9364	-24.8452	533,537,929,972,1051,1520,2207,2209,2212,2213,2214,3108,3109,3113,3115,3117,3119,3122,3123,3127,3553,3606,3684,3687,3689,4360,4615,6772,6850,7040,7097,11151,64170,64581,1535,1536,2353,4688,5743,5777,911,912,913,10437,50856,81622,2321,2920,3576,6348,6349,7422,4973,712,713,714,719,2357,2359,5724,920,945,951,1436,1441,7850,10981,2533,3937,5058,7408,7454,2205,388,558,1508,10462,10577,11314,84868,292,…	ATP6V0B,ATP6AP1,CD14,CD74,CEBPB,CTSS,FCER1G,FCGR1A,FCGR2A,FCGR2B,FCGR3A,HLA-DMA,HLA-DMB,HLA-DPA1,HLA-DPB1,HLA-DQA1,HLA-DQB1,HLA-DRA,HLA-DRB1,HLA-DRB5,IL1B,IL18,ITGAM,ITGAX,ITGB2,MRC1,MYD88,STAT1,SYK,TGFB1,TLR2,CORO1A,CARD9,CLEC7A,CYBA,CYBB,FOS,NCF2,PTGS2,PTPN6,CD1C,CD1D,CD1E,IFI30,CLEC4A,UNC93B1,FLT1,CXCL2,CXCL8,CCL3,CCL3L1,VEGFA,OLR1,C1QA,C1QB,C1QC,C3AR1,FPR1,FPR3,PTAFR,CD4,CD33,CD37,CSF1R,CSF3R…	114/-
10_Member	KEGG Pathway	hsa05152	Tuberculosis	-27.9364	-24.8452	533,537,929,972,1051,1520,2207,2209,2212,2213,2214,3108,3109,3113,3115,3117,3119,3122,3123,3127,3553,3606,3684,3687,3689,4360,4615,6772,6850,7040,7097,11151,64170,64581	ATP6V0B,ATP6AP1,CD14,CD74,CEBPB,CTSS,FCER1G,FCGR1A,FCGR2A,FCGR2B,FCGR3A,HLA-DMA,HLA-DMB,HLA-DPA1,HLA-DPB1,HLA-DQA1,HLA-DQB1,HLA-DRA,HLA-DRB1,HLA-DRB5,IL1B,IL18,ITGAM,ITGAX,ITGB2,MRC1,MYD88,STAT1,SYK,TGFB1,TLR2,CORO1A,CARD9,CLEC7A	34/180
10_Member	KEGG Pathway	hsa05140	Leishmaniasis	-27.093	-24.0688	1535,1536,2209,2212,2214,2353,3108,3109,3113,3115,3117,3119,3122,3123,3127,3553,3684,3689,4615,4688,5743,5777,6772,7040,7097	CYBA,CYBB,FCGR1A,FCGR2A,FCGR3A,FOS,HLA-DMA,HLA-DMB,HLA-DPA1,HLA-DPB1,HLA-DQA1,HLA-DQB1,HLA-DRA,HLA-DRB1,HLA-DRB5,IL1B,ITGAM,ITGB2,MYD88,NCF2,PTGS2,PTPN6,STAT1,TGFB1,TLR2	25/77
10_Member	GO Biological Processes	GO:0019884	antigen processing and presentation of exogenous antigen	-24.1533	-21.312	911,912,913,972,1520,2207,2209,2213,3108,3109,3113,3115,3117,3119,3122,3123,3127,10437,50856,81622	CD1C,CD1D,CD1E,CD74,CTSS,FCER1G,FCGR1A,FCGR2B,HLA-DMA,HLA-DMB,HLA-DPA1,HLA-DPB1,HLA-DQA1,HLA-DQB1,HLA-DRA,HLA-DRB1,HLA-DRB5,IFI30,CLEC4A,UNC93B1	20/49
10_Member	KEGG Pathway	hsa05323	Rheumatoid arthritis	-21.909	-19.1753	533,537,2321,2353,2920,3108,3109,3113,3115,3117,3119,3122,3123,3127,3553,3576,3606,3689,6348,6349,7040,7097,7422	ATP6V0B,ATP6AP1,FLT1,FOS,CXCL2,HLA-DMA,HLA-DMB,HLA-DPA1,HLA-DPB1,HLA-DQA1,HLA-DQB1,HLA-DRA,HLA-DRB1,HLA-DRB5,IL1B,CXCL8,IL18,ITGB2,CCL3,CCL3L1,TGFB1,TLR2,VEGFA	23/93
10_Member	KEGG Pathway	hsa04145	Phagosome	-21.5259	-18.8129	533,537,929,1520,1535,1536,2209,2212,2213,2214,3108,3109,3113,3115,3117,3119,3122,3123,3127,3684,3689,4360,4688,4973,7097,11151,64581	ATP6V0B,ATP6AP1,CD14,CTSS,CYBA,CYBB,FCGR1A,FCGR2A,FCGR2B,FCGR3A,HLA-DMA,HLA-DMB,HLA-DPA1,HLA-DPB1,HLA-DQA1,HLA-DQB1,HLA-DRA,HLA-DRB1,HLA-DRB5,ITGAM,ITGB2,MRC1,NCF2,OLR1,TLR2,CORO1A,CLEC7A	27/152
10_Member	GO Biological Processes	GO:0002478	antigen processing and presentation of exogenous peptide antigen	-20.9798	-18.3055	972,1520,2207,2209,2213,3108,3109,3113,3115,3117,3119,3122,3123,3127,10437,50856,81622	CD74,CTSS,FCER1G,FCGR1A,FCGR2B,HLA-DMA,HLA-DMB,HLA-DPA1,HLA-DPB1,HLA-DQA1,HLA-DQB1,HLA-DRA,HLA-DRB1,HLA-DRB5,IFI30,CLEC4A,UNC93B1	17/40
10_Member	KEGG Pathway	hsa05150	Staphylococcus aureus infection	-20.1916	-17.5694	712,713,714,719,2209,2212,2213,2214,2357,2359,3108,3109,3113,3115,3117,3119,3122,3123,3127,3684,3689,5724	C1QA,C1QB,C1QC,C3AR1,FCGR1A,FCGR2A,FCGR2B,FCGR3A,FPR1,FPR3,HLA-DMA,HLA-DMB,HLA-DPA1,HLA-DPB1,HLA-DQA1,HLA-DQB1,HLA-DRA,HLA-DRB1,HLA-DRB5,ITGAM,ITGB2,PTAFR	22/96
10_Member	KEGG Pathway	hsa04640	Hematopoietic cell lineage	-19.8766	-17.2784	911,912,913,920,929,945,951,1436,1441,2209,3108,3109,3113,3115,3117,3119,3122,3123,3127,3553,3684,7850	CD1C,CD1D,CD1E,CD4,CD14,CD33,CD37,CSF1R,CSF3R,FCGR1A,HLA-DMA,HLA-DMB,HLA-DPA1,HLA-DPB1,HLA-DQA1,HLA-DQB1,HLA-DRA,HLA-DRB1,HLA-DRB5,IL1B,ITGAM,IL1R2	22/99
10_Member	GO Biological Processes	GO:0019886	antigen processing and presentation of exogenous peptide antigen via MHC class II	-19.6544	-17.0713	972,1520,2207,2213,3108,3109,3113,3115,3117,3119,3122,3123,3127,10437,81622	CD74,CTSS,FCER1G,FCGR2B,HLA-DMA,HLA-DMB,HLA-DPA1,HLA-DPB1,HLA-DQA1,HLA-DQB1,HLA-DRA,HLA-DRB1,HLA-DRB5,IFI30,UNC93B1	15/31
10_Member	GO Biological Processes	GO:0002495	antigen processing and presentation of peptide antigen via MHC class II	-19.1273	-16.587	972,1520,2207,2213,3108,3109,3113,3115,3117,3119,3122,3123,3127,10437,81622	CD74,CTSS,FCER1G,FCGR2B,HLA-DMA,HLA-DMB,HLA-DPA1,HLA-DPB1,HLA-DQA1,HLA-DQB1,HLA-DRA,HLA-DRB1,HLA-DRB5,IFI30,UNC93B1	15/33
10_Member	GO Biological Processes	GO:0002504	antigen processing and presentation of peptide or polysaccharide antigen via MHC class II	-18.88	-16.366	972,1520,2207,2213,3108,3109,3113,3115,3117,3119,3122,3123,3127,10437,81622	CD74,CTSS,FCER1G,FCGR2B,HLA-DMA,HLA-DMB,HLA-DPA1,HLA-DPB1,HLA-DQA1,HLA-DQB1,HLA-DRA,HLA-DRB1,HLA-DRB5,IFI30,UNC93B1	15/34
10_Member	GO Biological Processes	GO:0019882	antigen processing and presentation	-18.1663	-15.6772	911,912,913,972,1520,2207,2209,2213,3108,3109,3113,3115,3117,3119,3122,3123,3127,10437,10981,50856,81622	CD1C,CD1D,CD1E,CD74,CTSS,FCER1G,FCGR1A,FCGR2B,HLA-DMA,HLA-DMB,HLA-DPA1,HLA-DPB1,HLA-DQA1,HLA-DQB1,HLA-DRA,HLA-DRB1,HLA-DRB5,IFI30,RAB32,CLEC4A,UNC93B1	21/103
10_Member	GO Biological Processes	GO:0048002	antigen processing and presentation of peptide antigen	-16.31	-13.8995	972,1520,2207,2209,2213,3108,3109,3113,3115,3117,3119,3122,3123,3127,10437,50856,81622	CD74,CTSS,FCER1G,FCGR1A,FCGR2B,HLA-DMA,HLA-DMB,HLA-DPA1,HLA-DPB1,HLA-DQA1,HLA-DQB1,HLA-DRA,HLA-DRB1,HLA-DRB5,IFI30,CLEC4A,UNC93B1	17/69
10_Member	Reactome Gene Sets	R-HSA-202433	Generation of second messenger molecules	-15.4382	-13.0961	920,2533,3113,3115,3117,3119,3122,3123,3127,3937,5058,7408,7454	CD4,FYB1,HLA-DPA1,HLA-DPB1,HLA-DQA1,HLA-DQB1,HLA-DRA,HLA-DRB1,HLA-DRB5,LCP2,PAK1,VASP,WAS	13/34
10_Member	WikiPathways	WP2328	Allograft rejection	-14.2291	-11.969	712,713,714,3108,3109,3113,3115,3117,3119,3122,3123,3127,3553,3576,6772,7040,7422	C1QA,C1QB,C1QC,HLA-DMA,HLA-DMB,HLA-DPA1,HLA-DPB1,HLA-DQA1,HLA-DQB1,HLA-DRA,HLA-DRB1,HLA-DRB5,IL1B,CXCL8,STAT1,TGFB1,VEGFA	17/90
10_Member	GO Biological Processes	GO:0002399	MHC class II protein complex assembly	-12.7775	-10.6042	3108,3109,3113,3115,3117,3119,3122,3123,3127	HLA-DMA,HLA-DMB,HLA-DPA1,HLA-DPB1,HLA-DQA1,HLA-DQB1,HLA-DRA,HLA-DRB1,HLA-DRB5	9/16
10_Member	GO Biological Processes	GO:0002503	peptide antigen assembly with MHC class II protein complex	-12.7775	-10.6042	3108,3109,3113,3115,3117,3119,3122,3123,3127	HLA-DMA,HLA-DMB,HLA-DPA1,HLA-DPB1,HLA-DQA1,HLA-DQB1,HLA-DRA,HLA-DRB1,HLA-DRB5	9/16
10_Member	KEGG Pathway	hsa05310	Asthma	-12.7229	-10.5525	2205,2207,3108,3109,3113,3115,3117,3119,3122,3123,3127	FCER1A,FCER1G,HLA-DMA,HLA-DMB,HLA-DPA1,HLA-DPB1,HLA-DQA1,HLA-DQB1,HLA-DRA,HLA-DRB1,HLA-DRB5	11/31
10_Member	KEGG Pathway	hsa05321	Inflammatory bowel disease	-12.659	-10.4916	3108,3109,3113,3115,3117,3119,3122,3123,3127,3553,3606,6772,7040,7097	HLA-DMA,HLA-DMB,HLA-DPA1,HLA-DPB1,HLA-DQA1,HLA-DQB1,HLA-DRA,HLA-DRB1,HLA-DRB5,IL1B,IL18,STAT1,TGFB1,TLR2	14/65
10_Member	WikiPathways	WP4217	Ebola virus infection in host	-12.6427	-10.4781	388,558,1508,3108,3109,3113,3115,3117,3119,3122,3123,3127,5058,6772,10462,10577,11314,84868	RHOB,AXL,CTSB,HLA-DMA,HLA-DMB,HLA-DPA1,HLA-DPB1,HLA-DQA1,HLA-DQB1,HLA-DRA,HLA-DRB1,HLA-DRB5,PAK1,STAT1,CLEC10A,NPC2,CD300A,HAVCR2	18/129
10_Member	KEGG Pathway	hsa05164	Influenza A	-12.497	-10.3437	292,834,896,3108,3109,3113,3115,3117,3119,3122,3123,3127,3553,3576,3606,4615,6772,8743,29108,114548	SLC25A5,CASP1,CCND3,HLA-DMA,HLA-DMB,HLA-DPA1,HLA-DPB1,HLA-DQA1,HLA-DQB1,HLA-DRA,HLA-DRB1,HLA-DRB5,IL1B,CXCL8,IL18,MYD88,STAT1,TNFSF10,PYCARD,NLRP3	20/171
10_Member	GO Biological Processes	GO:0002396	MHC protein complex assembly	-11.6319	-9.52344	3108,3109,3113,3115,3117,3119,3122,3123,3127	HLA-DMA,HLA-DMB,HLA-DPA1,HLA-DPB1,HLA-DQA1,HLA-DQB1,HLA-DRA,HLA-DRB1,HLA-DRB5	9/20
10_Member	GO Biological Processes	GO:0002501	peptide antigen assembly with MHC protein complex	-11.6319	-9.52344	3108,3109,3113,3115,3117,3119,3122,3123,3127	HLA-DMA,HLA-DMB,HLA-DPA1,HLA-DPB1,HLA-DQA1,HLA-DQB1,HLA-DRA,HLA-DRB1,HLA-DRB5	9/20
10_Member	KEGG Pathway	hsa04612	Antigen processing and presentation	-11.5044	-9.4059	920,972,1508,1520,3108,3109,3113,3115,3117,3119,3122,3123,3127,10437	CD4,CD74,CTSB,CTSS,HLA-DMA,HLA-DMB,HLA-DPA1,HLA-DPB1,HLA-DQA1,HLA-DQB1,HLA-DRA,HLA-DRB1,HLA-DRB5,IFI30	14/78
10_Member	KEGG Pathway	hsa05166	Human T-cell leukemia virus 1 infection	-11.2835	-9.19474	113,292,896,920,1958,2114,2353,3108,3109,3113,3115,3117,3119,3122,3123,3127,3689,6688,7040,7850,9586	ADCY7,SLC25A5,CCND3,CD4,EGR1,ETS2,FOS,HLA-DMA,HLA-DMB,HLA-DPA1,HLA-DPB1,HLA-DQA1,HLA-DQB1,HLA-DRA,HLA-DRB1,HLA-DRB5,ITGB2,SPI1,TGFB1,IL1R2,CREB5	21/222
10_Member	Reactome Gene Sets	R-HSA-202427	Phosphorylation of CD3 and TCR zeta chains	-11.1709	-9.08688	920,3113,3115,3117,3119,3122,3123,3127,5788	CD4,HLA-DPA1,HLA-DPB1,HLA-DQA1,HLA-DQB1,HLA-DRA,HLA-DRB1,HLA-DRB5,PTPRC	9/22
10_Member	Reactome Gene Sets	R-HSA-389948	PD-1 signaling	-10.9606	-8.89057	920,3113,3115,3117,3119,3122,3123,3127,5777	CD4,HLA-DPA1,HLA-DPB1,HLA-DQA1,HLA-DQB1,HLA-DRA,HLA-DRB1,HLA-DRB5,PTPN6	9/23
10_Member	KEGG Pathway	hsa05145	Toxoplasmosis	-10.4323	-8.38906	3108,3109,3113,3115,3117,3119,3122,3123,3127,4615,5606,6772,7040,7097,10105	HLA-DMA,HLA-DMB,HLA-DPA1,HLA-DPB1,HLA-DQA1,HLA-DQB1,HLA-DRA,HLA-DRB1,HLA-DRB5,MYD88,MAP2K3,STAT1,TGFB1,TLR2,PPIF	15/111
10_Member	KEGG Pathway	hsa05169	Epstein-Barr virus infection	-10.223	-8.19255	695,896,953,3108,3109,3113,3115,3117,3119,3122,3123,3127,3516,4615,5606,6772,6850,7097,8819	BTK,CCND3,ENTPD1,HLA-DMA,HLA-DMB,HLA-DPA1,HLA-DPB1,HLA-DQA1,HLA-DQB1,HLA-DRA,HLA-DRB1,HLA-DRB5,RBPJ,MYD88,MAP2K3,STAT1,SYK,TLR2,SAP30	19/202
10_Member	KEGG Pathway	hsa05322	Systemic lupus erythematosus	-10.109	-8.08515	712,713,714,2209,2212,2214,3108,3109,3113,3115,3117,3119,3122,3123,3127,9555	C1QA,C1QB,C1QC,FCGR1A,FCGR2A,FCGR3A,HLA-DMA,HLA-DMB,HLA-DPA1,HLA-DPB1,HLA-DQA1,HLA-DQB1,HLA-DRA,HLA-DRB1,HLA-DRB5,MACROH2A1	16/137
10_Member	Reactome Gene Sets	R-HSA-202430	Translocation of ZAP-70 to Immunological synapse	-10.1073	-8.08515	920,3113,3115,3117,3119,3122,3123,3127	CD4,HLA-DPA1,HLA-DPB1,HLA-DQA1,HLA-DQB1,HLA-DRA,HLA-DRB1,HLA-DRB5	8/19
10_Member	Reactome Gene Sets	R-HSA-388841	Costimulation by the CD28 family	-9.7785	-7.77248	920,1326,2885,3113,3115,3117,3119,3122,3123,3127,5058,5777	CD4,MAP3K8,GRB2,HLA-DPA1,HLA-DPB1,HLA-DQA1,HLA-DQB1,HLA-DRA,HLA-DRB1,HLA-DRB5,PAK1,PTPN6	12/69
10_Member	KEGG Pathway	hsa05332	Graft-versus-host disease	-9.67318	-7.67502	3108,3109,3113,3115,3117,3119,3122,3123,3127,3553	HLA-DMA,HLA-DMB,HLA-DPA1,HLA-DPB1,HLA-DQA1,HLA-DQB1,HLA-DRA,HLA-DRB1,HLA-DRB5,IL1B	10/42
10_Member	KEGG Pathway	hsa04940	Type I diabetes mellitus	-9.56354	-7.57118	3108,3109,3113,3115,3117,3119,3122,3123,3127,3553	HLA-DMA,HLA-DMB,HLA-DPA1,HLA-DPB1,HLA-DQA1,HLA-DQB1,HLA-DRA,HLA-DRB1,HLA-DRB5,IL1B	10/43
10_Member	KEGG Pathway	hsa04658	Th1 and Th2 cell differentiation	-9.36947	-7.39224	920,2353,3108,3109,3113,3115,3117,3119,3122,3123,3127,3516,6772	CD4,FOS,HLA-DMA,HLA-DMB,HLA-DPA1,HLA-DPB1,HLA-DQA1,HLA-DQB1,HLA-DRA,HLA-DRB1,HLA-DRB5,RBPJ,STAT1	13/92
10_Member	Reactome Gene Sets	R-HSA-913531	Interferon Signaling	-9.29765	-7.32957	1958,2209,3113,3115,3117,3119,3122,3123,3127,5724,5777,6772,10346,10410,10437,10581,25939,54739	EGR1,FCGR1A,HLA-DPA1,HLA-DPB1,HLA-DQA1,HLA-DQB1,HLA-DRA,HLA-DRB1,HLA-DRB5,PTAFR,PTPN6,STAT1,TRIM22,IFITM3,IFI30,IFITM2,SAMHD1,XAF1	18/203
10_Member	KEGG Pathway	hsa05416	Viral myocarditis	-9.27072	-7.30874	3108,3109,3113,3115,3117,3119,3122,3123,3127,3689,5880	HLA-DMA,HLA-DMB,HLA-DPA1,HLA-DPB1,HLA-DQA1,HLA-DQB1,HLA-DRA,HLA-DRB1,HLA-DRB5,ITGB2,RAC2	11/60
10_Member	Reactome Gene Sets	R-HSA-877300	Interferon gamma signaling	-9.13386	-7.19051	2209,3113,3115,3117,3119,3122,3123,3127,5724,5777,6772,10346,10437	FCGR1A,HLA-DPA1,HLA-DPB1,HLA-DQA1,HLA-DQB1,HLA-DRA,HLA-DRB1,HLA-DRB5,PTAFR,PTPN6,STAT1,TRIM22,IFI30	13/96
10_Member	KEGG Pathway	hsa04672	Intestinal immune network for IgA production	-8.96334	-7.02848	3108,3109,3113,3115,3117,3119,3122,3123,3127,7040	HLA-DMA,HLA-DMB,HLA-DPA1,HLA-DPB1,HLA-DQA1,HLA-DQB1,HLA-DRA,HLA-DRB1,HLA-DRB5,TGFB1	10/49
10_Member	Reactome Gene Sets	R-HSA-202403	TCR signaling	-8.91568	-6.98751	920,2533,3113,3115,3117,3119,3122,3123,3127,3937,5058,5788,7408,7454	CD4,FYB1,HLA-DPA1,HLA-DPB1,HLA-DQA1,HLA-DQB1,HLA-DRA,HLA-DRB1,HLA-DRB5,LCP2,PAK1,PTPRC,VASP,WAS	14/120
10_Member	KEGG Pathway	hsa05330	Allograft rejection	-8.73977	-6.83105	3108,3109,3113,3115,3117,3119,3122,3123,3127	HLA-DMA,HLA-DMB,HLA-DPA1,HLA-DPB1,HLA-DQA1,HLA-DQB1,HLA-DRA,HLA-DRB1,HLA-DRB5	9/38
10_Member	KEGG Pathway	hsa04514	Cell adhesion molecules	-8.25445	-6.37038	920,3108,3109,3113,3115,3117,3119,3122,3123,3127,3684,3689,5788,6693,64115	CD4,HLA-DMA,HLA-DMB,HLA-DPA1,HLA-DPB1,HLA-DQA1,HLA-DQB1,HLA-DRA,HLA-DRB1,HLA-DRB5,ITGAM,ITGB2,PTPRC,SPN,VSIR	15/158
10_Member	Reactome Gene Sets	R-HSA-2132295	MHC class II antigen presentation	-7.79582	-5.94904	972,1508,1520,3109,3113,3115,3117,3119,3122,3123,3127,8905,10437	CD74,CTSB,CTSS,HLA-DMB,HLA-DPA1,HLA-DPB1,HLA-DQA1,HLA-DQB1,HLA-DRA,HLA-DRB1,HLA-DRB5,AP1S2,IFI30	13/123
10_Member	KEGG Pathway	hsa05320	Autoimmune thyroid disease	-7.38439	-5.58815	3108,3109,3113,3115,3117,3119,3122,3123,3127	HLA-DMA,HLA-DMB,HLA-DPA1,HLA-DPB1,HLA-DQA1,HLA-DQB1,HLA-DRA,HLA-DRB1,HLA-DRB5	9/53
10_Member	KEGG Pathway	hsa05168	Herpes simplex virus 1 infection	-4.48606	-3.02439	972,3108,3109,3113,3115,3117,3119,3122,3123,3127,3553,4615,5452,5500,6772,6850,7097,29992,55422,64170	CD74,HLA-DMA,HLA-DMB,HLA-DPA1,HLA-DPB1,HLA-DQA1,HLA-DQB1,HLA-DRA,HLA-DRB1,HLA-DRB5,IL1B,MYD88,POU2F2,PPP1CB,STAT1,SYK,TLR2,PILRA,ZNF331,CARD9	20/512
10_Member	Reactome Gene Sets	R-HSA-202424	Downstream TCR signaling	-4.1993	-2.77503	920,3113,3115,3117,3119,3122,3123,3127	CD4,HLA-DPA1,HLA-DPB1,HLA-DQA1,HLA-DQB1,HLA-DRA,HLA-DRB1,HLA-DRB5	8/98
11_Summary	GO Biological Processes	GO:0009617	response to bacterium	-26.3297	-23.3257	558,695,824,834,837,912,920,929,968,1051,2207,2209,2213,2268,2353,2355,2920,3123,3164,3516,3553,3576,3606,4069,4208,4258,4360,4615,4671,5606,5724,5734,5743,5914,6039,6280,6688,6693,6850,7056,7097,7494,9450,9466,10288,10859,29108,51316,51571,54210,55577,56833,64170,84868,92140,114548,219972,10628,64581,388325,301,678,2203,2242,3638,4537,5031,6256,6446,7533,8031,55022	AXL,BTK,CAPN2,CASP1,CASP4,CD1D,CD4,CD14,CD68,CEBPB,FCER1G,FCGR1A,FCGR2B,FGR,FOS,FOSL2,CXCL2,HLA-DRB1,NR4A1,RBPJ,IL1B,CXCL8,IL18,LYZ,MEF2C,MGST2,MRC1,MYD88,NAIP,MAP2K3,PTAFR,PTGER4,PTGS2,RARA,RNASE6,S100A9,SPI1,SPN,SYK,THBD,TLR2,XBP1,LY86,IL27RA,LILRB2,LILRB1,PYCARD,PLAC8,CYRIB,TREM1,NAGK,SLAMF8,CARD9,HAVCR2,MTDH,NLRP3,MPEG1,TXNIP,CLEC7A,SCIMP,ANXA1,ZFP36L2,FBP1,FES,INSIG1,ND3,P2RY6,RXRA,SGK1,YWHA…	72/-
11_Member	GO Biological Processes	GO:0009617	response to bacterium	-26.3297	-23.3257	558,695,824,834,837,912,920,929,968,1051,2207,2209,2213,2268,2353,2355,2920,3123,3164,3516,3553,3576,3606,4069,4208,4258,4360,4615,4671,5606,5724,5734,5743,5914,6039,6280,6688,6693,6850,7056,7097,7494,9450,9466,10288,10859,29108,51316,51571,54210,55577,56833,64170,84868,92140,114548,219972	AXL,BTK,CAPN2,CASP1,CASP4,CD1D,CD4,CD14,CD68,CEBPB,FCER1G,FCGR1A,FCGR2B,FGR,FOS,FOSL2,CXCL2,HLA-DRB1,NR4A1,RBPJ,IL1B,CXCL8,IL18,LYZ,MEF2C,MGST2,MRC1,MYD88,NAIP,MAP2K3,PTAFR,PTGER4,PTGS2,RARA,RNASE6,S100A9,SPI1,SPN,SYK,THBD,TLR2,XBP1,LY86,IL27RA,LILRB2,LILRB1,PYCARD,PLAC8,CYRIB,TREM1,NAGK,SLAMF8,CARD9,HAVCR2,MTDH,NLRP3,MPEG1	57/710
11_Member	GO Biological Processes	GO:0002237	response to molecule of bacterial origin	-20.9834	-18.3055	558,695,824,834,929,968,1051,2213,2353,2355,2920,3164,3553,3576,4208,4258,4360,4615,5606,5724,5734,5743,5914,6280,6688,7056,7097,7494,9450,10288,10859,29108,51571,64170,84868,92140,114548	AXL,BTK,CAPN2,CASP1,CD14,CD68,CEBPB,FCGR2B,FOS,FOSL2,CXCL2,NR4A1,IL1B,CXCL8,MEF2C,MGST2,MRC1,MYD88,MAP2K3,PTAFR,PTGER4,PTGS2,RARA,S100A9,SPI1,THBD,TLR2,XBP1,LY86,LILRB2,LILRB1,PYCARD,CYRIB,CARD9,HAVCR2,MTDH,NLRP3	37/354
11_Member	GO Biological Processes	GO:0071216	cellular response to biotic stimulus	-19.9333	-17.3272	558,695,824,834,929,968,2213,2920,3553,3576,4208,4360,4615,5606,5724,5914,6688,6850,7097,7494,9450,10288,10628,10859,29108,51571,64581,84868,92140,114548,388325	AXL,BTK,CAPN2,CASP1,CD14,CD68,FCGR2B,CXCL2,IL1B,CXCL8,MEF2C,MRC1,MYD88,MAP2K3,PTAFR,RARA,SPI1,SYK,TLR2,XBP1,LY86,LILRB2,TXNIP,LILRB1,PYCARD,CYRIB,CLEC7A,HAVCR2,MTDH,NLRP3,SCIMP	31/248
11_Member	GO Biological Processes	GO:0032496	response to lipopolysaccharide	-18.9872	-16.4603	558,695,824,834,929,968,1051,2353,2355,2920,3164,3553,3576,4208,4258,4360,4615,5606,5724,5734,5743,5914,6280,6688,7056,7097,7494,9450,10288,10859,29108,84868,92140,114548	AXL,BTK,CAPN2,CASP1,CD14,CD68,CEBPB,FOS,FOSL2,CXCL2,NR4A1,IL1B,CXCL8,MEF2C,MGST2,MRC1,MYD88,MAP2K3,PTAFR,PTGER4,PTGS2,RARA,S100A9,SPI1,THBD,TLR2,XBP1,LY86,LILRB2,LILRB1,PYCARD,HAVCR2,MTDH,NLRP3	34/333
11_Member	GO Biological Processes	GO:0071396	cellular response to lipid	-16.7003	-14.2782	301,558,678,824,834,929,968,2203,2242,2353,2920,3553,3576,3638,4208,4360,4537,4615,5031,5606,5724,5734,5914,6256,6446,6688,6850,7097,7494,7533,8031,9450,10288,10859,29108,55022,84868,92140,114548	ANXA1,AXL,ZFP36L2,CAPN2,CASP1,CD14,CD68,FBP1,FES,FOS,CXCL2,IL1B,CXCL8,INSIG1,MEF2C,MRC1,ND3,MYD88,P2RY6,MAP2K3,PTAFR,PTGER4,RARA,RXRA,SGK1,SPI1,SYK,TLR2,XBP1,YWHAH,NCOA4,LY86,LILRB2,LILRB1,PYCARD,PID1,HAVCR2,MTDH,NLRP3	39/531
11_Member	GO Biological Processes	GO:0071219	cellular response to molecule of bacterial origin	-16.0903	-13.7022	558,824,834,929,968,2213,2920,3553,3576,4208,4360,4615,5606,5724,5914,6688,7097,7494,9450,10288,10859,29108,51571,84868,92140,114548	AXL,CAPN2,CASP1,CD14,CD68,FCGR2B,CXCL2,IL1B,CXCL8,MEF2C,MRC1,MYD88,MAP2K3,PTAFR,RARA,SPI1,TLR2,XBP1,LY86,LILRB2,LILRB1,PYCARD,CYRIB,HAVCR2,MTDH,NLRP3	26/222
11_Member	GO Biological Processes	GO:0071222	cellular response to lipopolysaccharide	-14.6988	-12.413	558,824,834,929,968,2920,3553,3576,4208,4360,4615,5606,5724,5914,6688,7097,7494,9450,10288,10859,29108,84868,92140,114548	AXL,CAPN2,CASP1,CD14,CD68,CXCL2,IL1B,CXCL8,MEF2C,MRC1,MYD88,MAP2K3,PTAFR,RARA,SPI1,TLR2,XBP1,LY86,LILRB2,LILRB1,PYCARD,HAVCR2,MTDH,NLRP3	24/209
12_Summary	GO Biological Processes	GO:0071345	cellular response to cytokine stimulus	-24.8208	-21.9057	199,292,427,558,678,695,824,834,920,972,1230,1436,1441,1958,2069,2207,2353,2920,3059,3091,3113,3428,3553,3576,3606,3987,4144,4332,4360,4615,4780,5008,5355,5777,6348,6349,6351,6688,6772,6850,7097,7454,7494,7850,9314,9466,10097,10288,10410,10519,10581,10859,11151,29108,29887,55022,467,2213,2321,2885,3123,4208,4671,5031,5058,5606,5788,5906,5997,6503,7040,7422,7805,9046,10159,11314,57447,64170,84868,…	AIF1,SLC25A5,ASAH1,AXL,ZFP36L2,BTK,CAPN2,CASP1,CD4,CD74,CCR1,CSF1R,CSF3R,EGR1,EREG,FCER1G,FOS,CXCL2,HCLS1,HIF1A,HLA-DPA1,IFI16,IL1B,CXCL8,IL18,LIMS1,MAT2A,MNDA,MRC1,MYD88,NFE2L2,OSM,PLP2,PTPN6,CCL3,CCL3L1,CCL4,SPI1,STAT1,SYK,TLR2,WAS,XBP1,IL1R2,KLF4,IL27RA,ACTR2,LILRB2,IFITM3,CIB1,IFITM2,LILRB1,CORO1A,PYCARD,SNX10,PID1,ATF3,FCGR2B,FLT1,GRB2,HLA-DRB1,MEF2C,NAIP,P2RY6,PAK1,MAP2K3,PTPRC,RAP1A,RGS2,S…	81/-
12_Member	GO Biological Processes	GO:0071345	cellular response to cytokine stimulus	-24.8208	-21.9057	199,292,427,558,678,695,824,834,920,972,1230,1436,1441,1958,2069,2207,2353,2920,3059,3091,3113,3428,3553,3576,3606,3987,4144,4332,4360,4615,4780,5008,5355,5777,6348,6349,6351,6688,6772,6850,7097,7454,7494,7850,9314,9466,10097,10288,10410,10519,10581,10859,11151,29108,29887,55022	AIF1,SLC25A5,ASAH1,AXL,ZFP36L2,BTK,CAPN2,CASP1,CD4,CD74,CCR1,CSF1R,CSF3R,EGR1,EREG,FCER1G,FOS,CXCL2,HCLS1,HIF1A,HLA-DPA1,IFI16,IL1B,CXCL8,IL18,LIMS1,MAT2A,MNDA,MRC1,MYD88,NFE2L2,OSM,PLP2,PTPN6,CCL3,CCL3L1,CCL4,SPI1,STAT1,SYK,TLR2,WAS,XBP1,IL1R2,KLF4,IL27RA,ACTR2,LILRB2,IFITM3,CIB1,IFITM2,LILRB1,CORO1A,PYCARD,SNX10,PID1	56/732
12_Member	GO Biological Processes	GO:0019221	cytokine-mediated signaling pathway	-14.662	-12.3837	920,972,1230,1436,1441,1958,2069,2207,2920,3553,3576,3606,3987,4615,5008,5355,5777,6348,6349,6351,6688,6772,6850,7850,9466,10288,10410,10519,10581,10859,29108	CD4,CD74,CCR1,CSF1R,CSF3R,EGR1,EREG,FCER1G,CXCL2,IL1B,CXCL8,IL18,LIMS1,MYD88,OSM,PLP2,PTPN6,CCL3,CCL3L1,CCL4,SPI1,STAT1,SYK,IL1R2,IL27RA,LILRB2,IFITM3,CIB1,IFITM2,LILRB1,PYCARD	31/378
12_Member	GO Biological Processes	GO:0043408	regulation of MAPK cascade	-14.0091	-11.7596	467,920,972,1230,1436,2213,2321,2885,3123,3553,4208,4615,4671,5008,5031,5058,5606,5777,5788,5906,5997,6348,6349,6351,6503,6688,6850,7040,7422,7805,9046,10159,10519,11314,29108,57447,64170,84868,284996,388325	ATF3,CD4,CD74,CCR1,CSF1R,FCGR2B,FLT1,GRB2,HLA-DRB1,IL1B,MEF2C,MYD88,NAIP,OSM,P2RY6,PAK1,MAP2K3,PTPN6,PTPRC,RAP1A,RGS2,CCL3,CCL3L1,CCL4,SLA,SPI1,SYK,TGFB1,VEGFA,LAPTM5,DOK2,ATP6AP2,CIB1,CD300A,PYCARD,NDRG2,CARD9,HAVCR2,RNF149,SCIMP	40/673
12_Member	GO Biological Processes	GO:0043410	positive regulation of MAPK cascade	-12.0218	-9.88487	920,972,1230,1436,2213,2321,3123,3553,4208,4615,4671,5008,5031,5058,5606,5788,5906,6348,6349,6351,6688,6850,7040,7422,7805,9046,10519,29108,64170,84868,388325	CD4,CD74,CCR1,CSF1R,FCGR2B,FLT1,HLA-DRB1,IL1B,MEF2C,MYD88,NAIP,OSM,P2RY6,PAK1,MAP2K3,PTPRC,RAP1A,CCL3,CCL3L1,CCL4,SPI1,SYK,TGFB1,VEGFA,LAPTM5,DOK2,CIB1,PYCARD,CARD9,HAVCR2,SCIMP	31/474
12_Member	GO Biological Processes	GO:0070372	regulation of ERK1 and ERK2 cascade	-9.27584	-7.31138	467,920,972,1230,1436,3123,3553,5031,5777,5788,5906,6348,6349,6351,6850,7040,10519,29108,57447,64170,84868,388325	ATF3,CD4,CD74,CCR1,CSF1R,HLA-DRB1,IL1B,P2RY6,PTPN6,PTPRC,RAP1A,CCL3,CCL3L1,CCL4,SYK,TGFB1,CIB1,PYCARD,NDRG2,CARD9,HAVCR2,SCIMP	22/313
12_Member	GO Biological Processes	GO:0070374	positive regulation of ERK1 and ERK2 cascade	-7.96987	-6.11054	920,972,1230,1436,3123,5031,5788,5906,6348,6349,6351,7040,10519,29108,64170,84868,388325	CD4,CD74,CCR1,CSF1R,HLA-DRB1,P2RY6,PTPRC,RAP1A,CCL3,CCL3L1,CCL4,TGFB1,CIB1,PYCARD,CARD9,HAVCR2,SCIMP	17/218
13_Summary	GO Biological Processes	GO:1903706	regulation of hemopoiesis	-24.1145	-21.2865	301,558,678,695,714,920,972,1051,1230,1441,2124,2213,2242,2353,3059,3091,3122,3123,3606,3726,4208,4860,5777,5788,5914,6348,6688,6772,6850,7040,7305,7494,9935,10288,10519,10859,10875,11025,27166,56833,64115,114548,441478,3553,6498,7097,7422,64581,11314,9466	ANXA1,AXL,ZFP36L2,BTK,C1QC,CD4,CD74,CEBPB,CCR1,CSF3R,EVI2B,FCGR2B,FES,FOS,HCLS1,HIF1A,HLA-DRA,HLA-DRB1,IL18,JUNB,MEF2C,PNP,PTPN6,PTPRC,RARA,CCL3,SPI1,STAT1,SYK,TGFB1,TYROBP,XBP1,MAFB,LILRB2,CIB1,LILRB1,FGL2,LILRB3,PRELID1,SLAMF8,VSIR,NLRP3,NRARP,IL1B,SKIL,TLR2,VEGFA,CLEC7A,CD300A,IL27RA	50/-
13_Member	GO Biological Processes	GO:1903706	regulation of hemopoiesis	-24.1145	-21.2865	301,558,678,695,714,920,972,1051,1230,1441,2124,2213,2242,2353,3059,3091,3122,3123,3606,3726,4208,4860,5777,5788,5914,6348,6688,6772,6850,7040,7305,7494,9935,10288,10519,10859,10875,11025,27166,56833,64115,114548,441478	ANXA1,AXL,ZFP36L2,BTK,C1QC,CD4,CD74,CEBPB,CCR1,CSF3R,EVI2B,FCGR2B,FES,FOS,HCLS1,HIF1A,HLA-DRA,HLA-DRB1,IL18,JUNB,MEF2C,PNP,PTPN6,PTPRC,RARA,CCL3,SPI1,STAT1,SYK,TGFB1,TYROBP,XBP1,MAFB,LILRB2,CIB1,LILRB1,FGL2,LILRB3,PRELID1,SLAMF8,VSIR,NLRP3,NRARP	43/417
13_Member	GO Biological Processes	GO:1902105	regulation of leukocyte differentiation	-23.4901	-20.7234	301,558,678,695,714,920,972,1051,1230,2124,2213,2242,2353,3059,3122,3123,3606,3726,4860,5777,5788,5914,6348,6688,6850,7040,7305,7494,9935,10288,10859,10875,11025,27166,56833,64115,114548,441478	ANXA1,AXL,ZFP36L2,BTK,C1QC,CD4,CD74,CEBPB,CCR1,EVI2B,FCGR2B,FES,FOS,HCLS1,HLA-DRA,HLA-DRB1,IL18,JUNB,PNP,PTPN6,PTPRC,RARA,CCL3,SPI1,SYK,TGFB1,TYROBP,XBP1,MAFB,LILRB2,LILRB1,FGL2,LILRB3,PRELID1,SLAMF8,VSIR,NLRP3,NRARP	38/321
13_Member	GO Biological Processes	GO:1902107	positive regulation of leukocyte differentiation	-15.9205	-13.5547	301,558,695,920,972,1230,2124,2242,2353,3059,3122,3123,3606,4860,5788,5914,6688,6850,7040,7305,7494,10288,64115,114548	ANXA1,AXL,BTK,CD4,CD74,CCR1,EVI2B,FES,FOS,HCLS1,HLA-DRA,HLA-DRB1,IL18,PNP,PTPRC,RARA,SPI1,SYK,TGFB1,TYROBP,XBP1,LILRB2,VSIR,NLRP3	24/185
13_Member	GO Biological Processes	GO:1903708	positive regulation of hemopoiesis	-15.9205	-13.5547	301,558,695,920,972,1230,2124,2242,2353,3059,3122,3123,3606,4860,5788,5914,6688,6850,7040,7305,7494,10288,64115,114548	ANXA1,AXL,BTK,CD4,CD74,CCR1,EVI2B,FES,FOS,HCLS1,HLA-DRA,HLA-DRB1,IL18,PNP,PTPRC,RARA,SPI1,SYK,TGFB1,TYROBP,XBP1,LILRB2,VSIR,NLRP3	24/185
13_Member	GO Biological Processes	GO:0045619	regulation of lymphocyte differentiation	-13.5733	-11.3369	301,558,678,695,972,3122,3123,3606,3726,4860,5777,5788,5914,6688,6850,7494,10288,10875,27166,56833,64115,114548,441478	ANXA1,AXL,ZFP36L2,BTK,CD74,HLA-DRA,HLA-DRB1,IL18,JUNB,PNP,PTPN6,PTPRC,RARA,SPI1,SYK,XBP1,LILRB2,FGL2,PRELID1,SLAMF8,VSIR,NLRP3,NRARP	23/212
13_Member	GO Biological Processes	GO:0010720	positive regulation of cell development	-12.009	-9.87474	301,558,695,920,972,1230,2124,2242,2353,3059,3091,3122,3123,3553,3606,4860,5788,5914,6498,6688,6850,7040,7097,7305,7422,7494,10288,64115,64581,114548	ANXA1,AXL,BTK,CD4,CD74,CCR1,EVI2B,FES,FOS,HCLS1,HIF1A,HLA-DRA,HLA-DRB1,IL1B,IL18,PNP,PTPRC,RARA,SKIL,SPI1,SYK,TGFB1,TLR2,TYROBP,VEGFA,XBP1,LILRB2,VSIR,CLEC7A,NLRP3	30/444
13_Member	GO Biological Processes	GO:0045621	positive regulation of lymphocyte differentiation	-10.4577	-8.41012	301,558,695,972,3122,3123,3606,4860,5788,5914,6688,6850,7494,10288,64115,114548	ANXA1,AXL,BTK,CD74,HLA-DRA,HLA-DRB1,IL18,PNP,PTPRC,RARA,SPI1,SYK,XBP1,LILRB2,VSIR,NLRP3	16/130
13_Member	GO Biological Processes	GO:0045580	regulation of T cell differentiation	-9.20106	-7.24904	301,972,3122,3123,3606,3726,4860,5788,5914,6850,7494,10288,10875,27166,64115,114548,441478	ANXA1,CD74,HLA-DRA,HLA-DRB1,IL18,JUNB,PNP,PTPRC,RARA,SYK,XBP1,LILRB2,FGL2,PRELID1,VSIR,NLRP3,NRARP	17/181
13_Member	GO Biological Processes	GO:0045582	positive regulation of T cell differentiation	-8.10688	-6.23023	301,972,3122,3123,3606,4860,5788,5914,6850,7494,10288,64115,114548	ANXA1,CD74,HLA-DRA,HLA-DRB1,IL18,PNP,PTPRC,RARA,SYK,XBP1,LILRB2,VSIR,NLRP3	13/116
13_Member	GO Biological Processes	GO:0046634	regulation of alpha-beta T cell activation	-8.10688	-6.23023	301,3122,3123,3606,3726,4860,5788,5914,6850,10859,11314,64115,114548	ANXA1,HLA-DRA,HLA-DRB1,IL18,JUNB,PNP,PTPRC,RARA,SYK,LILRB1,CD300A,VSIR,NLRP3	13/116
13_Member	GO Biological Processes	GO:0046638	positive regulation of alpha-beta T cell differentiation	-6.28123	-4.60408	301,3122,3123,3606,4860,5914,6850,114548	ANXA1,HLA-DRA,HLA-DRB1,IL18,PNP,RARA,SYK,NLRP3	8/52
13_Member	GO Biological Processes	GO:0046635	positive regulation of alpha-beta T cell activation	-6.25354	-4.57824	301,3122,3123,3606,4860,5788,5914,6850,114548	ANXA1,HLA-DRA,HLA-DRB1,IL18,PNP,PTPRC,RARA,SYK,NLRP3	9/71
13_Member	GO Biological Processes	GO:0046637	regulation of alpha-beta T cell differentiation	-6.09784	-4.44421	301,3122,3123,3606,3726,4860,5914,6850,114548	ANXA1,HLA-DRA,HLA-DRB1,IL18,JUNB,PNP,RARA,SYK,NLRP3	9/74
13_Member	GO Biological Processes	GO:0045622	regulation of T-helper cell differentiation	-5.73564	-4.12557	301,3122,3123,3606,3726,5914,114548	ANXA1,HLA-DRA,HLA-DRB1,IL18,JUNB,RARA,NLRP3	7/43
13_Member	GO Biological Processes	GO:0002828	regulation of type 2 immune response	-5.20271	-3.65627	301,972,3606,5914,9466,114548	ANXA1,CD74,IL18,RARA,IL27RA,NLRP3	6/34
13_Member	GO Biological Processes	GO:0043372	positive regulation of CD4-positive, alpha-beta T cell differentiation	-5.20271	-3.65627	301,3122,3123,3606,5914,114548	ANXA1,HLA-DRA,HLA-DRB1,IL18,RARA,NLRP3	6/34
13_Member	GO Biological Processes	GO:0043370	regulation of CD4-positive, alpha-beta T cell differentiation	-4.9451	-3.42535	301,3122,3123,3606,3726,5914,114548	ANXA1,HLA-DRA,HLA-DRB1,IL18,JUNB,RARA,NLRP3	7/56
13_Member	GO Biological Processes	GO:2000514	regulation of CD4-positive, alpha-beta T cell activation	-4.92265	-3.40548	301,3122,3123,3606,3726,5914,64115,114548	ANXA1,HLA-DRA,HLA-DRB1,IL18,JUNB,RARA,VSIR,NLRP3	8/78
13_Member	GO Biological Processes	GO:0045628	regulation of T-helper 2 cell differentiation	-4.79916	-3.29028	301,3606,5914,114548	ANXA1,IL18,RARA,NLRP3	4/12
13_Member	GO Biological Processes	GO:2000516	positive regulation of CD4-positive, alpha-beta T cell activation	-4.5916	-3.11082	301,3122,3123,3606,5914,114548	ANXA1,HLA-DRA,HLA-DRB1,IL18,RARA,NLRP3	6/43
13_Member	GO Biological Processes	GO:0045630	positive regulation of T-helper 2 cell differentiation	-4.06408	-2.65763	3606,5914,114548	IL18,RARA,NLRP3	3/7
13_Member	GO Biological Processes	GO:0002830	positive regulation of type 2 immune response	-4.03641	-2.63787	972,3606,5914,114548	CD74,IL18,RARA,NLRP3	4/18
13_Member	GO Biological Processes	GO:0045624	positive regulation of T-helper cell differentiation	-3.67679	-2.32826	301,3606,5914,114548	ANXA1,IL18,RARA,NLRP3	4/22
14_Summary	Reactome Gene Sets	R-HSA-1280218	Adaptive Immune System	-23.7681	-20.967	695,911,912,920,929,945,972,1326,1508,1520,1535,1536,2209,2213,2214,2533,2885,3109,3113,3115,3117,3119,3122,3123,3127,3689,3903,3937,4360,4615,4688,5058,5777,5788,5906,6280,6850,7097,7305,7408,7454,8673,8905,9976,10288,10437,10859,10870,11025,11314,26118,29992,54210,55819,120425,342510	BTK,CD1C,CD1D,CD4,CD14,CD33,CD74,MAP3K8,CTSB,CTSS,CYBA,CYBB,FCGR1A,FCGR2B,FCGR3A,FYB1,GRB2,HLA-DMB,HLA-DPA1,HLA-DPB1,HLA-DQA1,HLA-DQB1,HLA-DRA,HLA-DRB1,HLA-DRB5,ITGB2,LAIR1,LCP2,MRC1,MYD88,NCF2,PAK1,PTPN6,PTPRC,RAP1A,S100A9,SYK,TLR2,TYROBP,VASP,WAS,VAMP8,AP1S2,CLEC2B,LILRB2,IFI30,LILRB1,HCST,LILRB3,CD300A,WSB1,PILRA,TREM1,RNF130,JAML,CD300E	56/-
14_Member	Reactome Gene Sets	R-HSA-1280218	Adaptive Immune System	-23.7681	-20.967	695,911,912,920,929,945,972,1326,1508,1520,1535,1536,2209,2213,2214,2533,2885,3109,3113,3115,3117,3119,3122,3123,3127,3689,3903,3937,4360,4615,4688,5058,5777,5788,5906,6280,6850,7097,7305,7408,7454,8673,8905,9976,10288,10437,10859,10870,11025,11314,26118,29992,54210,55819,120425,342510	BTK,CD1C,CD1D,CD4,CD14,CD33,CD74,MAP3K8,CTSB,CTSS,CYBA,CYBB,FCGR1A,FCGR2B,FCGR3A,FYB1,GRB2,HLA-DMB,HLA-DPA1,HLA-DPB1,HLA-DQA1,HLA-DQB1,HLA-DRA,HLA-DRB1,HLA-DRB5,ITGB2,LAIR1,LCP2,MRC1,MYD88,NCF2,PAK1,PTPN6,PTPRC,RAP1A,S100A9,SYK,TLR2,TYROBP,VASP,WAS,VAMP8,AP1S2,CLEC2B,LILRB2,IFI30,LILRB1,HCST,LILRB3,CD300A,WSB1,PILRA,TREM1,RNF130,JAML,CD300E	56/769
14_Member	Reactome Gene Sets	R-HSA-198933	Immunoregulatory interactions between a Lymphoid and a non-Lymphoid cell	-13.4421	-11.2194	911,912,945,2209,2213,2214,3689,3903,7305,9976,10288,10859,10870,11025,11314,29992,54210,120425,342510	CD1C,CD1D,CD33,FCGR1A,FCGR2B,FCGR3A,ITGB2,LAIR1,TYROBP,CLEC2B,LILRB2,LILRB1,HCST,LILRB3,CD300A,PILRA,TREM1,JAML,CD300E	19/134
15_Summary	WikiPathways	WP3945	TYROBP causal network in microglia	-20.3203	-17.6814	678,714,920,951,1806,3059,3606,3684,3687,3689,4066,4688,6039,7305,10261,10577,29108,54518,202309	ZFP36L2,C1QC,CD4,CD37,DPYD,HCLS1,IL18,ITGAM,ITGAX,ITGB2,LYL1,NCF2,RNASE6,TYROBP,IGSF6,NPC2,PYCARD,APBB1IP,GAPT	19/-
15_Member	WikiPathways	WP3945	TYROBP causal network in microglia	-20.3203	-17.6814	678,714,920,951,1806,3059,3606,3684,3687,3689,4066,4688,6039,7305,10261,10577,29108,54518,202309	ZFP36L2,C1QC,CD4,CD37,DPYD,HCLS1,IL18,ITGAM,ITGAX,ITGB2,LYL1,NCF2,RNASE6,TYROBP,IGSF6,NPC2,PYCARD,APBB1IP,GAPT	19/61
16_Summary	GO Biological Processes	GO:0006935	chemotaxis	-19.6092	-17.0335	301,719,1230,1441,1839,2207,2242,2321,2357,2359,2920,3164,3553,3576,3603,3689,5329,5355,5724,5880,6275,6280,6348,6349,6351,6693,6850,7422,11151,30817,51192,54210,56833,120425,123920,58515,2683,308,374,712,713,714,1471,1508,1520,2069,2162,2219,3557,3606,5008,5265,6277,6282,7040,7076,7077,8743,9560,9976,10462,23601,50856,64581,84898,160364,920,1436,7850,9466	ANXA1,C3AR1,CCR1,CSF3R,HBEGF,FCER1G,FES,FLT1,FPR1,FPR3,CXCL2,NR4A1,IL1B,CXCL8,IL16,ITGB2,PLAUR,PLP2,PTAFR,RAC2,S100A4,S100A9,CCL3,CCL3L1,CCL4,SPN,SYK,VEGFA,CORO1A,ADGRE2,CKLF,TREM1,SLAMF8,JAML,CMTM3,SELENOK,B4GALT1,ANXA5,AREG,C1QA,C1QB,C1QC,CST3,CTSB,CTSS,EREG,F13A1,FCN1,IL1RN,IL18,OSM,SERPINA1,S100A6,S100A11,TGFB1,TIMP1,TIMP2,TNFSF10,CCL4L2,CLEC2B,CLEC10A,CLEC5A,CLEC4A,CLEC7A,PLXDC2,CLEC12A,CD4,…	70/-
16_Member	GO Biological Processes	GO:0006935	chemotaxis	-19.6092	-17.0335	301,719,1230,1441,1839,2207,2242,2321,2357,2359,2920,3164,3553,3576,3603,3689,5329,5355,5724,5880,6275,6280,6348,6349,6351,6693,6850,7422,11151,30817,51192,54210,56833,120425,123920	ANXA1,C3AR1,CCR1,CSF3R,HBEGF,FCER1G,FES,FLT1,FPR1,FPR3,CXCL2,NR4A1,IL1B,CXCL8,IL16,ITGB2,PLAUR,PLP2,PTAFR,RAC2,S100A4,S100A9,CCL3,CCL3L1,CCL4,SPN,SYK,VEGFA,CORO1A,ADGRE2,CKLF,TREM1,SLAMF8,JAML,CMTM3	35/341
16_Member	GO Biological Processes	GO:0042330	taxis	-19.5263	-16.9601	301,719,1230,1441,1839,2207,2242,2321,2357,2359,2920,3164,3553,3576,3603,3689,5329,5355,5724,5880,6275,6280,6348,6349,6351,6693,6850,7422,11151,30817,51192,54210,56833,120425,123920	ANXA1,C3AR1,CCR1,CSF3R,HBEGF,FCER1G,FES,FLT1,FPR1,FPR3,CXCL2,NR4A1,IL1B,CXCL8,IL16,ITGB2,PLAUR,PLP2,PTAFR,RAC2,S100A4,S100A9,CCL3,CCL3L1,CCL4,SPN,SYK,VEGFA,CORO1A,ADGRE2,CKLF,TREM1,SLAMF8,JAML,CMTM3	35/343
16_Member	GO Biological Processes	GO:0040011	locomotion	-18.7668	-16.2654	301,719,1230,1441,1839,2207,2242,2321,2357,2359,2920,3164,3553,3576,3603,3689,5329,5355,5724,5880,6275,6280,6348,6349,6351,6693,6850,7422,11151,30817,51192,54210,56833,120425,123920	ANXA1,C3AR1,CCR1,CSF3R,HBEGF,FCER1G,FES,FLT1,FPR1,FPR3,CXCL2,NR4A1,IL1B,CXCL8,IL16,ITGB2,PLAUR,PLP2,PTAFR,RAC2,S100A4,S100A9,CCL3,CCL3L1,CCL4,SPN,SYK,VEGFA,CORO1A,ADGRE2,CKLF,TREM1,SLAMF8,JAML,CMTM3	35/362
16_Member	GO Biological Processes	GO:0030595	leukocyte chemotaxis	-14.8014	-12.5111	301,1230,1441,2207,2321,2920,3553,3576,3603,3689,6280,6348,6349,6351,6850,11151,30817,51192,54210,56833,120425	ANXA1,CCR1,CSF3R,FCER1G,FLT1,CXCL2,IL1B,CXCL8,IL16,ITGB2,S100A9,CCL3,CCL3L1,CCL4,SYK,CORO1A,ADGRE2,CKLF,TREM1,SLAMF8,JAML	21/148
16_Member	GO Biological Processes	GO:0060326	cell chemotaxis	-14.4191	-12.1445	301,1230,1441,1839,2207,2321,2920,3164,3553,3576,3603,3689,6280,6348,6349,6351,6850,7422,11151,30817,51192,54210,56833,120425	ANXA1,CCR1,CSF3R,HBEGF,FCER1G,FLT1,CXCL2,NR4A1,IL1B,CXCL8,IL16,ITGB2,S100A9,CCL3,CCL3L1,CCL4,SYK,VEGFA,CORO1A,ADGRE2,CKLF,TREM1,SLAMF8,JAML	24/215
16_Member	GO Biological Processes	GO:0097530	granulocyte migration	-13.4312	-11.215	301,1441,2207,2920,3553,3576,3689,6280,6348,6349,6351,6850,30817,51192,54210,58515,120425	ANXA1,CSF3R,FCER1G,CXCL2,IL1B,CXCL8,ITGB2,S100A9,CCL3,CCL3L1,CCL4,SYK,ADGRE2,CKLF,TREM1,SELENOK,JAML	17/100
16_Member	GO Biological Processes	GO:0071621	granulocyte chemotaxis	-13.3184	-11.1118	301,1441,2207,2920,3553,3576,3689,6280,6348,6349,6351,6850,30817,51192,54210,120425	ANXA1,CSF3R,FCER1G,CXCL2,IL1B,CXCL8,ITGB2,S100A9,CCL3,CCL3L1,CCL4,SYK,ADGRE2,CKLF,TREM1,JAML	16/86
16_Member	GO Biological Processes	GO:0050900	leukocyte migration	-13.1869	-10.9866	301,1230,1441,2207,2321,2683,2920,3553,3576,3603,3689,6280,6348,6349,6351,6693,6850,11151,30817,51192,54210,56833,58515,120425	ANXA1,CCR1,CSF3R,FCER1G,FLT1,B4GALT1,CXCL2,IL1B,CXCL8,IL16,ITGB2,S100A9,CCL3,CCL3L1,CCL4,SPN,SYK,CORO1A,ADGRE2,CKLF,TREM1,SLAMF8,SELENOK,JAML	24/244
16_Member	GO Biological Processes	GO:0097529	myeloid leukocyte migration	-13.145	-10.9508	301,1441,2207,2321,2683,2920,3553,3576,3689,6280,6348,6349,6351,6850,30817,51192,54210,58515,120425	ANXA1,CSF3R,FCER1G,FLT1,B4GALT1,CXCL2,IL1B,CXCL8,ITGB2,S100A9,CCL3,CCL3L1,CCL4,SYK,ADGRE2,CKLF,TREM1,SELENOK,JAML	19/139
16_Member	Canonical Pathways	M5885	NABA MATRISOME ASSOCIATED	-12.4695	-10.3217	301,308,374,712,713,714,1471,1508,1520,1839,2069,2162,2219,2920,3553,3557,3576,3603,3606,5008,5265,6275,6277,6280,6282,6348,6351,7040,7076,7077,7422,8743,9560,9976,10462,23601,50856,64581,84898,160364	ANXA1,ANXA5,AREG,C1QA,C1QB,C1QC,CST3,CTSB,CTSS,HBEGF,EREG,F13A1,FCN1,CXCL2,IL1B,IL1RN,CXCL8,IL16,IL18,OSM,SERPINA1,S100A4,S100A6,S100A9,S100A11,CCL3,CCL4,TGFB1,TIMP1,TIMP2,VEGFA,TNFSF10,CCL4L2,CLEC2B,CLEC10A,CLEC5A,CLEC4A,CLEC7A,PLXDC2,CLEC12A	40/751
16_Member	GO Biological Processes	GO:1990266	neutrophil migration	-11.6465	-9.53302	1441,2207,2920,3553,3576,3689,6280,6348,6349,6351,6850,51192,54210,58515,120425	CSF3R,FCER1G,CXCL2,IL1B,CXCL8,ITGB2,S100A9,CCL3,CCL3L1,CCL4,SYK,CKLF,TREM1,SELENOK,JAML	15/92
16_Member	GO Biological Processes	GO:0030593	neutrophil chemotaxis	-11.2699	-9.18354	1441,2207,2920,3553,3576,3689,6280,6348,6349,6351,6850,51192,54210,120425	CSF3R,FCER1G,CXCL2,IL1B,CXCL8,ITGB2,S100A9,CCL3,CCL3L1,CCL4,SYK,CKLF,TREM1,JAML	14/81
16_Member	WikiPathways	WP5095	Overview of proinflammatory and profibrotic mediators	-7.54544	-5.72917	374,2920,3553,3557,3576,3606,5008,6348,6349,6351,7040,7422,9560	AREG,CXCL2,IL1B,IL1RN,CXCL8,IL18,OSM,CCL3,CCL3L1,CCL4,TGFB1,VEGFA,CCL4L2	13/129
16_Member	KEGG Pathway	hsa04060	Cytokine-cytokine receptor interaction	-7.43475	-5.6311	920,1230,1436,1441,2920,3553,3557,3576,3603,3606,5008,6348,6349,6351,7040,7850,8743,9466,9560	CD4,CCR1,CSF1R,CSF3R,CXCL2,IL1B,IL1RN,CXCL8,IL16,IL18,OSM,CCL3,CCL3L1,CCL4,TGFB1,IL1R2,TNFSF10,IL27RA,CCL4L2	19/297
16_Member	Canonical Pathways	M5883	NABA SECRETED FACTORS	-7.13001	-5.35409	374,1839,2069,2920,3553,3557,3576,3603,3606,5008,6275,6277,6280,6282,6348,6351,7040,7422,8743,9560	AREG,HBEGF,EREG,CXCL2,IL1B,IL1RN,CXCL8,IL16,IL18,OSM,S100A4,S100A6,S100A9,S100A11,CCL3,CCL4,TGFB1,VEGFA,TNFSF10,CCL4L2	20/343
17_Summary	GO Biological Processes	GO:0002683	negative regulation of immune system process	-19.5213	-16.9601	301,558,695,714,945,968,972,1051,2213,2268,2896,3123,3428,4332,5734,5777,5788,5914,6348,6688,6693,6850,7040,7305,7805,7940,9404,9466,9935,9958,10288,10859,10875,11025,11314,11326,25939,56833,64115,83593,84868,441478,7056,3557,4155,7422,9314,28984,53827,91663,7045,8763,313,114548,284207,199	ANXA1,AXL,BTK,C1QC,CD33,CD68,CD74,CEBPB,FCGR2B,FGR,GRN,HLA-DRB1,IFI16,MNDA,PTGER4,PTPN6,PTPRC,RARA,CCL3,SPI1,SPN,SYK,TGFB1,TYROBP,LAPTM5,LST1,LPXN,IL27RA,MAFB,USP15,LILRB2,LILRB1,FGL2,LILRB3,CD300A,VSIG4,SAMHD1,SLAMF8,VSIR,RASSF5,HAVCR2,NRARP,THBD,IL1RN,MBP,VEGFA,KLF4,RGCC,FXYD5,MYADM,TGFBI,CD164,AOAH,NLRP3,METRNL,AIF1	56/-
17_Member	GO Biological Processes	GO:0002683	negative regulation of immune system process	-19.5213	-16.9601	301,558,695,714,945,968,972,1051,2213,2268,2896,3123,3428,4332,5734,5777,5788,5914,6348,6688,6693,6850,7040,7305,7805,7940,9404,9466,9935,9958,10288,10859,10875,11025,11314,11326,25939,56833,64115,83593,84868,441478	ANXA1,AXL,BTK,C1QC,CD33,CD68,CD74,CEBPB,FCGR2B,FGR,GRN,HLA-DRB1,IFI16,MNDA,PTGER4,PTPN6,PTPRC,RARA,CCL3,SPI1,SPN,SYK,TGFB1,TYROBP,LAPTM5,LST1,LPXN,IL27RA,MAFB,USP15,LILRB2,LILRB1,FGL2,LILRB3,CD300A,VSIG4,SAMHD1,SLAMF8,VSIR,RASSF5,HAVCR2,NRARP	42/519
17_Member	GO Biological Processes	GO:0002695	negative regulation of leukocyte activation	-18.1856	-15.6904	301,558,695,945,972,1051,2213,2268,2896,3123,4332,5777,5788,6688,6693,7305,7805,7940,10288,10859,10875,11314,11326,64115,83593,84868,441478	ANXA1,AXL,BTK,CD33,CD74,CEBPB,FCGR2B,FGR,GRN,HLA-DRB1,MNDA,PTPN6,PTPRC,SPI1,SPN,TYROBP,LAPTM5,LST1,LILRB2,LILRB1,FGL2,CD300A,VSIG4,VSIR,RASSF5,HAVCR2,NRARP	27/202
17_Member	GO Biological Processes	GO:0050866	negative regulation of cell activation	-18.1017	-15.6186	301,558,695,945,972,1051,2213,2268,2896,3123,4332,5777,5788,6688,6693,7056,7305,7805,7940,10288,10859,10875,11314,11326,64115,83593,84868,441478	ANXA1,AXL,BTK,CD33,CD74,CEBPB,FCGR2B,FGR,GRN,HLA-DRB1,MNDA,PTPN6,PTPRC,SPI1,SPN,THBD,TYROBP,LAPTM5,LST1,LILRB2,LILRB1,FGL2,CD300A,VSIG4,VSIR,RASSF5,HAVCR2,NRARP	28/223
17_Member	GO Biological Processes	GO:0022408	negative regulation of cell-cell adhesion	-15.9125	-13.5528	301,972,1051,2213,3123,3557,4155,5777,6688,6693,7040,7422,7805,9314,10288,10859,10875,11314,11326,28984,53827,64115,84868,91663,441478	ANXA1,CD74,CEBPB,FCGR2B,HLA-DRB1,IL1RN,MBP,PTPN6,SPI1,SPN,TGFB1,VEGFA,LAPTM5,KLF4,LILRB2,LILRB1,FGL2,CD300A,VSIG4,RGCC,FXYD5,VSIR,HAVCR2,MYADM,NRARP	25/205
17_Member	GO Biological Processes	GO:0051250	negative regulation of lymphocyte activation	-15.747	-13.3918	301,558,695,972,1051,2213,2268,3123,4332,5777,6693,7305,7805,7940,10288,10859,10875,11314,11326,64115,83593,84868,441478	ANXA1,AXL,BTK,CD74,CEBPB,FCGR2B,FGR,HLA-DRB1,MNDA,PTPN6,SPN,TYROBP,LAPTM5,LST1,LILRB2,LILRB1,FGL2,CD300A,VSIG4,VSIR,RASSF5,HAVCR2,NRARP	23/169
17_Member	GO Biological Processes	GO:0007162	negative regulation of cell adhesion	-15.1689	-12.8518	301,972,1051,2213,3123,3557,4155,5777,5788,6688,6693,7040,7045,7422,7805,8763,9314,9404,10288,10859,10875,11314,11326,28984,53827,64115,84868,91663,441478	ANXA1,CD74,CEBPB,FCGR2B,HLA-DRB1,IL1RN,MBP,PTPN6,PTPRC,SPI1,SPN,TGFB1,TGFBI,VEGFA,LAPTM5,CD164,KLF4,LPXN,LILRB2,LILRB1,FGL2,CD300A,VSIG4,RGCC,FXYD5,VSIR,HAVCR2,MYADM,NRARP	29/312
17_Member	GO Biological Processes	GO:0050672	negative regulation of lymphocyte proliferation	-13.1539	-10.9566	695,1051,2213,3123,4332,5777,6693,7305,7940,10288,10859,11314,11326,64115,83593,84868	BTK,CEBPB,FCGR2B,HLA-DRB1,MNDA,PTPN6,SPN,TYROBP,LST1,LILRB2,LILRB1,CD300A,VSIG4,VSIR,RASSF5,HAVCR2	16/88
17_Member	GO Biological Processes	GO:0032945	negative regulation of mononuclear cell proliferation	-13.0732	-10.8851	695,1051,2213,3123,4332,5777,6693,7305,7940,10288,10859,11314,11326,64115,83593,84868	BTK,CEBPB,FCGR2B,HLA-DRB1,MNDA,PTPN6,SPN,TYROBP,LST1,LILRB2,LILRB1,CD300A,VSIG4,VSIR,RASSF5,HAVCR2	16/89
17_Member	GO Biological Processes	GO:0070664	negative regulation of leukocyte proliferation	-12.5369	-10.3808	695,1051,2213,3123,4332,5777,6693,7305,7940,10288,10859,11314,11326,64115,83593,84868	BTK,CEBPB,FCGR2B,HLA-DRB1,MNDA,PTPN6,SPN,TYROBP,LST1,LILRB2,LILRB1,CD300A,VSIG4,VSIR,RASSF5,HAVCR2	16/96
17_Member	GO Biological Processes	GO:0050777	negative regulation of immune response	-11.954	-9.82236	301,2213,2268,2896,3123,3428,5777,5788,6688,6693,6850,7040,9466,9958,10859,10875,11314,11326,25939,56833,84868	ANXA1,FCGR2B,FGR,GRN,HLA-DRB1,IFI16,PTPN6,PTPRC,SPI1,SPN,SYK,TGFB1,IL27RA,USP15,LILRB1,FGL2,CD300A,VSIG4,SAMHD1,SLAMF8,HAVCR2	21/205
17_Member	GO Biological Processes	GO:1903038	negative regulation of leukocyte cell-cell adhesion	-10.3996	-8.35847	301,972,1051,2213,3123,5777,6693,7805,9314,10288,10859,10875,11314,11326,64115,84868,441478	ANXA1,CD74,CEBPB,FCGR2B,HLA-DRB1,PTPN6,SPN,LAPTM5,KLF4,LILRB2,LILRB1,FGL2,CD300A,VSIG4,VSIR,HAVCR2,NRARP	17/152
17_Member	GO Biological Processes	GO:0050868	negative regulation of T cell activation	-10.3056	-8.26667	301,972,1051,2213,3123,5777,6693,7805,10288,10859,10875,11314,11326,64115,84868,441478	ANXA1,CD74,CEBPB,FCGR2B,HLA-DRB1,PTPN6,SPN,LAPTM5,LILRB2,LILRB1,FGL2,CD300A,VSIG4,VSIR,HAVCR2,NRARP	16/133
17_Member	GO Biological Processes	GO:0002698	negative regulation of immune effector process	-9.68411	-7.68399	301,558,2213,2896,5777,5788,6688,6693,7040,10859,10875,11314,11326,56833,84868	ANXA1,AXL,FCGR2B,GRN,PTPN6,PTPRC,SPI1,SPN,TGFB1,LILRB1,FGL2,CD300A,VSIG4,SLAMF8,HAVCR2	15/125
17_Member	GO Biological Processes	GO:0031348	negative regulation of defense response	-9.06989	-7.13335	313,2213,2268,2896,3123,3428,5734,5777,5788,6693,6850,7040,9314,9958,10859,10875,11326,25939,56833,84868,114548,284207	AOAH,FCGR2B,FGR,GRN,HLA-DRB1,IFI16,PTGER4,PTPN6,PTPRC,SPN,SYK,TGFB1,KLF4,USP15,LILRB1,FGL2,VSIG4,SAMHD1,SLAMF8,HAVCR2,NLRP3,METRNL	22/321
17_Member	GO Biological Processes	GO:0032102	negative regulation of response to external stimulus	-7.19923	-5.41742	199,313,2213,2268,2896,3123,3428,5734,5777,5788,6693,6850,7040,7056,9314,9958,10859,10875,11326,25939,56833,84868,114548,284207	AIF1,AOAH,FCGR2B,FGR,GRN,HLA-DRB1,IFI16,PTGER4,PTPN6,PTPRC,SPN,SYK,TGFB1,THBD,KLF4,USP15,LILRB1,FGL2,VSIG4,SAMHD1,SLAMF8,HAVCR2,NLRP3,METRNL	24/478
17_Member	GO Biological Processes	GO:0042130	negative regulation of T cell proliferation	-6.2008	-4.53376	1051,3123,5777,6693,10288,10859,11326,64115,84868	CEBPB,HLA-DRB1,PTPN6,SPN,LILRB2,LILRB1,VSIG4,VSIR,HAVCR2	9/72
17_Member	GO Biological Processes	GO:0050728	negative regulation of inflammatory response	-6.04881	-4.39869	313,2213,2268,2896,3123,5734,5777,5788,6693,6850,9314,56833,114548,284207	AOAH,FCGR2B,FGR,GRN,HLA-DRB1,PTGER4,PTPN6,PTPRC,SPN,SYK,KLF4,SLAMF8,NLRP3,METRNL	14/202
17_Member	GO Biological Processes	GO:0045824	negative regulation of innate immune response	-5.33624	-3.76864	2896,3428,7040,9958,10859,11326,25939,56833,84868	GRN,IFI16,TGFB1,USP15,LILRB1,VSIG4,SAMHD1,SLAMF8,HAVCR2	9/91
17_Member	GO Biological Processes	GO:0002832	negative regulation of response to biotic stimulus	-4.3438	-2.89715	2896,3428,7040,9958,10859,10875,11326,25939,56833,84868	GRN,IFI16,TGFB1,USP15,LILRB1,FGL2,VSIG4,SAMHD1,SLAMF8,HAVCR2	10/150
18_Summary	WikiPathways	WP3937	Microglia pathogen phagocytosis pathway	-19.2557	-16.7016	712,713,714,1535,1536,2207,2209,3684,3689,4688,5777,5880,6850,7305,10095,54210,292,834,837,2212,2214,2357,2359,7097,9555,9734,10105,64581,1043,3988,58515,6280,5906,7408,83593,1958,3553,4537,9586,533,695,3516,558,2321,5058,7422,5500,7040,397,7454,10788,117289	C1QA,C1QB,C1QC,CYBA,CYBB,FCER1G,FCGR1A,ITGAM,ITGB2,NCF2,PTPN6,RAC2,SYK,TYROBP,ARPC1B,TREM1,SLC25A5,CASP1,CASP4,FCGR2A,FCGR3A,FPR1,FPR3,TLR2,MACROH2A1,HDAC9,PPIF,CLEC7A,CD52,LIPA,SELENOK,S100A9,RAP1A,VASP,RASSF5,EGR1,IL1B,ND3,CREB5,ATP6V0B,BTK,RBPJ,AXL,FLT1,PAK1,VEGFA,PPP1CB,TGFB1,ARHGDIB,WAS,IQGAP2,TAGAP	52/-
18_Member	WikiPathways	WP3937	Microglia pathogen phagocytosis pathway	-19.2557	-16.7016	712,713,714,1535,1536,2207,2209,3684,3689,4688,5777,5880,6850,7305,10095,54210	C1QA,C1QB,C1QC,CYBA,CYBB,FCER1G,FCGR1A,ITGAM,ITGB2,NCF2,PTPN6,RAC2,SYK,TYROBP,ARPC1B,TREM1	16/40
18_Member	KEGG Pathway	hsa04613	Neutrophil extracellular trap formation	-11.5906	-9.48473	292,834,837,1535,1536,2209,2212,2214,2357,2359,3684,3689,4688,5880,6850,7097,9555,9734,10105,64581	SLC25A5,CASP1,CASP4,CYBA,CYBB,FCGR1A,FCGR2A,FCGR3A,FPR1,FPR3,ITGAM,ITGB2,NCF2,RAC2,SYK,TLR2,MACROH2A1,HDAC9,PPIF,CLEC7A	20/191
18_Member	GO Biological Processes	GO:0045730	respiratory burst	-7.46947	-5.65956	1043,1535,1536,3988,4688,5880,58515	CD52,CYBA,CYBB,LIPA,NCF2,RAC2,SELENOK	7/25
18_Member	Reactome Gene Sets	R-HSA-5668599	RHO GTPases Activate NADPH Oxidases	-4.78749	-3.283	1535,1536,4688,5880,6280	CYBA,CYBB,NCF2,RAC2,S100A9	5/24
18_Member	KEGG Pathway	hsa04670	Leukocyte transendothelial migration	-4.50887	-3.04265	1535,1536,3684,3689,4688,5880,5906,7408,83593	CYBA,CYBB,ITGAM,ITGB2,NCF2,RAC2,RAP1A,VASP,RASSF5	9/115
18_Member	KEGG Pathway	hsa05020	Prion disease	-3.9542	-2.56582	292,712,713,714,1535,1536,1958,3553,4537,4688,5880,9586,10105	SLC25A5,C1QA,C1QB,C1QC,CYBA,CYBB,EGR1,IL1B,ND3,NCF2,RAC2,CREB5,PPIF	13/272
18_Member	Reactome Gene Sets	R-HSA-1222556	ROS and RNS production in phagocytes	-3.89838	-2.51664	533,1535,1536,4688,5880	ATP6V0B,CYBA,CYBB,NCF2,RAC2	5/36
18_Member	Reactome Gene Sets	R-HSA-1236973	Cross-presentation of particulate exogenous antigens (phagosomes)	-3.86441	-2.4901	1535,1536,4688	CYBA,CYBB,NCF2	3/8
18_Member	WikiPathways	WP5269	Genetic causes of porto-sinusoidal vascular disease	-3.84022	-2.46918	695,1535,1536,3516,4688	BTK,CYBA,CYBB,RBPJ,NCF2	5/37
18_Member	Reactome Gene Sets	R-HSA-194138	Signaling by VEGF	-3.12987	-1.84673	558,1535,1536,2321,4688,5058,7422	AXL,CYBA,CYBB,FLT1,NCF2,PAK1,VEGFA	7/108
18_Member	GO Biological Processes	GO:1903409	reactive oxygen species biosynthetic process	-2.8999	-1.65104	1535,1536,3988	CYBA,CYBB,LIPA	3/16
18_Member	KEGG Pathway	hsa05415	Diabetic cardiomyopathy	-2.68328	-1.46811	292,1535,1536,4537,4688,5500,5880,7040,10105	SLC25A5,CYBA,CYBB,ND3,NCF2,PPP1CB,RAC2,TGFB1,PPIF	9/203
18_Member	Reactome Gene Sets	R-HSA-4420097	VEGFA-VEGFR2 Pathway	-2.60665	-1.40382	558,1535,1536,4688,5058,7422	AXL,CYBA,CYBB,NCF2,PAK1,VEGFA	6/99
18_Member	WikiPathways	WP5158	Urotensin-II-mediated signaling pathway	-2.58448	-1.38352	1535,1536,3553,4688,7040	CYBA,CYBB,IL1B,NCF2,TGFB1	5/69
18_Member	GO Biological Processes	GO:0042554	superoxide anion generation	-2.37718	-1.21138	1535,1536,4688	CYBA,CYBB,NCF2	3/24
18_Member	Reactome Gene Sets	R-HSA-9013149	RAC1 GTPase cycle	-2.37715	-1.21138	397,1535,1536,4688,5058,7454,10788,117289	ARHGDIB,CYBA,CYBB,NCF2,PAK1,WAS,IQGAP2,TAGAP	8/185
18_Member	Reactome Gene Sets	R-HSA-9013404	RAC2 GTPase cycle	-2.13372	-1.00945	1535,1536,4688,5058,5880	CYBA,CYBB,NCF2,PAK1,RAC2	5/88
18_Member	Reactome Gene Sets	R-HSA-9013423	RAC3 GTPase cycle	-2.01601	-0.90859	397,1535,1536,4688,5058	ARHGDIB,CYBA,CYBB,NCF2,PAK1	5/94
19_Summary	GO Biological Processes	GO:0002252	immune effector process	-19.0158	-16.4823	695,712,713,714,911,972,2205,2207,2209,2213,2214,2219,2268,2896,3606,3988,4615,5058,5734,5777,6348,6688,6693,6850,7305,7462,10859,10875,11151,11326,28984,29108,54210,54518,58515,64170,81622,84868,202309,301,913,920,1520,3108,3109,3113,3115,3117,3119,3122,3123,3127,3903,4208,10288,10462,11025,50856	BTK,C1QA,C1QB,C1QC,CD1C,CD74,FCER1A,FCER1G,FCGR1A,FCGR2B,FCGR3A,FCN1,FGR,GRN,IL18,LIPA,MYD88,PAK1,PTGER4,PTPN6,CCL3,SPI1,SPN,SYK,TYROBP,LAT2,LILRB1,FGL2,CORO1A,VSIG4,RGCC,PYCARD,TREM1,APBB1IP,SELENOK,CARD9,UNC93B1,HAVCR2,GAPT,ANXA1,CD1E,CD4,CTSS,HLA-DMA,HLA-DMB,HLA-DPA1,HLA-DPB1,HLA-DQA1,HLA-DQB1,HLA-DRA,HLA-DRB1,HLA-DRB5,LAIR1,MEF2C,LILRB2,CLEC10A,LILRB3,CLEC4A	58/-
19_Member	GO Biological Processes	GO:0002252	immune effector process	-19.0158	-16.4823	695,712,713,714,911,972,2205,2207,2209,2213,2214,2219,2268,2896,3606,3988,4615,5058,5734,5777,6348,6688,6693,6850,7305,7462,10859,10875,11151,11326,28984,29108,54210,54518,58515,64170,81622,84868,202309	BTK,C1QA,C1QB,C1QC,CD1C,CD74,FCER1A,FCER1G,FCGR1A,FCGR2B,FCGR3A,FCN1,FGR,GRN,IL18,LIPA,MYD88,PAK1,PTGER4,PTPN6,CCL3,SPI1,SPN,SYK,TYROBP,LAT2,LILRB1,FGL2,CORO1A,VSIG4,RGCC,PYCARD,TREM1,APBB1IP,SELENOK,CARD9,UNC93B1,HAVCR2,GAPT	39/455
19_Member	GO Biological Processes	GO:0002250	adaptive immune response	-15.2987	-12.9693	301,695,712,713,714,911,913,920,972,1520,2205,2207,2209,2213,2214,3108,3109,3113,3115,3117,3119,3122,3123,3127,3606,3903,4208,4615,6693,6850,7462,10288,10462,10859,11025,50856,54210,64170,81622,84868,202309	ANXA1,BTK,C1QA,C1QB,C1QC,CD1C,CD1E,CD4,CD74,CTSS,FCER1A,FCER1G,FCGR1A,FCGR2B,FCGR3A,HLA-DMA,HLA-DMB,HLA-DPA1,HLA-DPB1,HLA-DQA1,HLA-DQB1,HLA-DRA,HLA-DRB1,HLA-DRB5,IL18,LAIR1,MEF2C,MYD88,SPN,SYK,LAT2,LILRB2,CLEC10A,LILRB1,LILRB3,CLEC4A,TREM1,CARD9,UNC93B1,HAVCR2,GAPT	41/647
19_Member	GO Biological Processes	GO:0002366	leukocyte activation involved in immune response	-14.0762	-11.8197	695,911,972,2205,2207,2213,2214,2896,4615,5734,6348,6688,6693,6850,7305,7462,10859,10875,11151,29108,54518,84868,202309	BTK,CD1C,CD74,FCER1A,FCER1G,FCGR2B,FCGR3A,GRN,MYD88,PTGER4,CCL3,SPI1,SPN,SYK,TYROBP,LAT2,LILRB1,FGL2,CORO1A,PYCARD,APBB1IP,HAVCR2,GAPT	23/201
19_Member	GO Biological Processes	GO:0002263	cell activation involved in immune response	-13.8897	-11.647	695,911,972,2205,2207,2213,2214,2896,4615,5734,6348,6688,6693,6850,7305,7462,10859,10875,11151,29108,54518,84868,202309	BTK,CD1C,CD74,FCER1A,FCER1G,FCGR2B,FCGR3A,GRN,MYD88,PTGER4,CCL3,SPI1,SPN,SYK,TYROBP,LAT2,LILRB1,FGL2,CORO1A,PYCARD,APBB1IP,HAVCR2,GAPT	23/205
19_Member	GO Biological Processes	GO:0002443	leukocyte mediated immunity	-9.22434	-7.2688	695,712,713,714,972,2205,2207,2209,2213,2214,3606,4615,5777,6348,6850,7462,11151,54210,64170,81622,202309	BTK,C1QA,C1QB,C1QC,CD74,FCER1A,FCER1G,FCGR1A,FCGR2B,FCGR3A,IL18,MYD88,PTPN6,CCL3,SYK,LAT2,CORO1A,TREM1,CARD9,UNC93B1,GAPT	21/286
19_Member	GO Biological Processes	GO:0002460	adaptive immune response based on somatic recombination of immune receptors built from immunoglobulin superfamily domains	-8.07999	-6.20482	695,712,713,714,972,2205,2207,2209,2213,2214,3123,3606,4208,4615,6693,64170,81622,202309	BTK,C1QA,C1QB,C1QC,CD74,FCER1A,FCER1G,FCGR1A,FCGR2B,FCGR3A,HLA-DRB1,IL18,MEF2C,MYD88,SPN,CARD9,UNC93B1,GAPT	18/242
19_Member	GO Biological Processes	GO:0002449	lymphocyte mediated immunity	-7.56904	-5.7502	695,712,713,714,972,2205,2207,2209,2213,2214,3606,4615,5777,11151,64170,81622,202309	BTK,C1QA,C1QB,C1QC,CD74,FCER1A,FCER1G,FCGR1A,FCGR2B,FCGR3A,IL18,MYD88,PTPN6,CORO1A,CARD9,UNC93B1,GAPT	17/232
19_Member	GO Biological Processes	GO:0002285	lymphocyte activation involved in immune response	-7.23236	-5.44818	911,972,2207,2213,2214,5734,6688,6693,10859,10875,11151,54518,202309	CD1C,CD74,FCER1G,FCGR2B,FCGR3A,PTGER4,SPI1,SPN,LILRB1,FGL2,CORO1A,APBB1IP,GAPT	13/137
19_Member	GO Biological Processes	GO:0016064	immunoglobulin mediated immune response	-6.34906	-4.66724	695,712,713,714,972,2205,2207,2209,2213,2214,4615,64170,202309	BTK,C1QA,C1QB,C1QC,CD74,FCER1A,FCER1G,FCGR1A,FCGR2B,FCGR3A,MYD88,CARD9,GAPT	13/163
19_Member	GO Biological Processes	GO:0019724	B cell mediated immunity	-6.19879	-4.53356	695,712,713,714,972,2205,2207,2209,2213,2214,4615,64170,202309	BTK,C1QA,C1QB,C1QC,CD74,FCER1A,FCER1G,FCGR1A,FCGR2B,FCGR3A,MYD88,CARD9,GAPT	13/168
19_Member	GO Biological Processes	GO:0002286	T cell activation involved in immune response	-4.7615	-3.2595	911,972,2207,5734,6693,10859,10875,54518	CD1C,CD74,FCER1G,PTGER4,SPN,LILRB1,FGL2,APBB1IP	8/82
20_Summary	KEGG Pathway	hsa04380	Osteoclast differentiation	-17.9879	-15.5107	695,1436,1535,2209,2212,2213,2214,2353,2354,2355,2885,3553,3726,3937,4688,6688,6772,6850,7040,7305,10288,10859,11025	BTK,CSF1R,CYBA,FCGR1A,FCGR2A,FCGR2B,FCGR3A,FOS,FOSB,FOSL2,GRB2,IL1B,JUNB,LCP2,NCF2,SPI1,STAT1,SYK,TGFB1,TYROBP,LILRB2,LILRB1,LILRB3	23/-
20_Member	KEGG Pathway	hsa04380	Osteoclast differentiation	-17.9879	-15.5107	695,1436,1535,2209,2212,2213,2214,2353,2354,2355,2885,3553,3726,3937,4688,6688,6772,6850,7040,7305,10288,10859,11025	BTK,CSF1R,CYBA,FCGR1A,FCGR2A,FCGR2B,FCGR3A,FOS,FOSB,FOSL2,GRB2,IL1B,JUNB,LCP2,NCF2,SPI1,STAT1,SYK,TGFB1,TYROBP,LILRB2,LILRB1,LILRB3	23/135
