# Supplementary material for: Mature and migratory dendritic cells promote immune infiltration and response to anti-PD-1 checkpoint blockade in metastatic melanoma
Source: Nat Commun. 2025 Sep 1;16:8151. doi: 10.1038/s41467-025-62878-5 (PMC12402436; doi:10.1038/s41467-025-62878-5)
Supplement: Supplementary file 9 — Supplementary Dataset 8 [file 41467_2025_62878_MOESM9_ESM.xlsx]

## Sheet: cDC_source_CD8_T_target
Supplementary Data 8. Inferred cell-cell communication with differential activities or exclusively detected in mregDC compared to other cDCs with cDC as source. See Fig. 4, Extended Data Fig. 4, and Supplementary Fig. 7.
source	target	interaction	diff_exp_from	mregDC_n	mregDC_sig_mean	cDC1_n	cDC1_sig_mean	cDC2_n	cDC2_sig_mean
mregDC	CD8 GZMK+ Teff	ICAM3_integrin_aLb2_complex	both	1	0.254	11	0.665455	10	0.6345
mregDC	CD8 NKT	ICAM3_integrin_aLb2_complex	both	1	0.361	8	0.727375	6	0.603
mregDC	CD8 early activated Teff	ICAM3_integrin_aLb2_complex	both	2	0.34	12	0.6755	10	0.5401
mregDC	CD8 GZMK+ Teff	PLAUR_integrin_a4b1_complex	both	4	0.5925	12	0.638917	21	0.858143
mregDC	CD8 HNRNPH1+ Teff	PLAUR_integrin_a4b1_complex	both	3	0.663	10	0.7146	18	0.885444
mregDC	CD8 Tem	PLAUR_integrin_a4b1_complex	both	4	0.536	16	0.615187	25	0.91208
mregDC	CD8 Tex/HS	PLAUR_integrin_a4b1_complex	both	1	0.966	7	0.753571	13	0.886538
mregDC	CD8 Texme	PLAUR_integrin_a4b1_complex	both	5	0.583	16	0.682937	28	0.925714
mregDC	CD8 early activated Teff	PLAUR_integrin_a4b1_complex	both	2	0.698	10	0.7016	20	0.88305
mregDC	CD8 Tem	LGALS9_HAVCR2	both	14	0.641643	23	0.68387	26	0.665192
mregDC	CD8 Texme	LGALS9_HAVCR2	both	16	0.8235	26	0.782769	29	0.772138
mregDC	CD8 Tex/HS	LGALS9_P4HB	both	1	0.481	7	0.764286	7	0.818714
mregDC	CD8 early activated Teff	VSIR_HLA-F	both	6	0.801833	14	0.848714	25	0.90872
mregDC	CD8 GZMK+ Teff	TYROBP_CD44	both	16	1.59737	5	1.1208	28	1.68932
mregDC	CD8 HNRNPH1+ Teff	TYROBP_CD44	both	17	1.62512	5	1.2052	31	1.67823
mregDC	CD8 NKT	TYROBP_CD44	both	11	1.59536	2	1.3255	21	1.75462
mregDC	CD8 Tem	TYROBP_CD44	both	16	1.58631	5	1.0176	30	1.67117
mregDC	CD8 Texme	TYROBP_CD44	both	14	1.60871	2	1.037	29	1.66745
mregDC	CD8 Tn	TYROBP_CD44	both	8	1.59013	1	1.203	25	1.5338
mregDC	CD8 early activated Teff	TYROBP_CD44	both	17	1.62112	5	1.1798	30	1.6601
mregDC	CD8 Texme	CD274_PDCD1	both	15	0.699533	5	0.7186	8	0.535375
mregDC	CD8 Tem	PECAM1_CD38	both	1	0.316	7	0.483143	7	0.335714
mregDC	CD8 GNLY+ Tex	JAG1_NOTCH2		3	0.434333	0	0	0	0
mregDC	CD8 GNLY+ Tex	JAG1_CD46		3	0.422	0	0	0	0
mregDC	CD8 GNLY+ Tex	CCL19_CCR7		3	0.729333	0	0	0	0
mregDC	CD8 HNRNPH1+ Teff	CCL19_CCR7		4	0.965	0	0	0	0
mregDC	CD8 Tem	CCL19_CCR7		3	1.19967	0	0	0	0
mregDC	CD8 Tex/HS	CCL19_CCR7		3	1.40967	0	0	0	0
mregDC	CD8 early activated Teff	CCL19_CCR7		3	1.21867	0	0	0	0
mregDC	CD8 GNLY+ Tex	PVR_CD96		3	0.335667	0	0	0	0
mregDC	CD8 Tex/HS	PVR_TIGIT		3	0.528667	0	0	0	0
mregDC	CD8 Tn	PVR_CD226		3	0.294333	0	0	0	0

## Sheet: cDC_source_CD4_T_target
source	target	interaction	diff_exp_from	mregDC_n	mregDC_sig_mean	cDC1_n	cDC1_sig_mean	cDC2_n	cDC2_sig_mean
mregDC	CD4 CD69+ T	Cholesterol_byLIPA_RORA	both	2	0.5215	8	0.570875	20	0.545
mregDC	CD4 Tm	Cholesterol_byLIPA_RORA	both	3	0.75	11	0.638545	23	0.626217
mregDC	CD4 Tex	ICAM3_integrin_aLb2_complex	both	1	0.256	15	0.6398	6	0.467833
mregDC	CD4 Tm	ICAM3_integrin_aLb2_complex	both	1	0.291	10	0.6485	8	0.519625
mregDC	CD4 CD69+ T	PLAUR_integrin_a4b1_complex	both	4	0.5325	12	0.617583	21	0.809095
mregDC	CD4 Tm	PLAUR_integrin_a4b1_complex	both	3	0.472	14	0.565286	25	0.83408
mregDC	CD4 Tn	PLAUR_integrin_a4b1_complex	both	2	0.8055	9	0.513778	21	0.745286
mregDC	CD4 CD69+ T	TYROBP_CD44	both	17	1.656	11	1.14582	31	1.81132
mregDC	CD4 Tex	TYROBP_CD44	both	17	1.541	5	1.1102	28	1.76646
mregDC	CD4 Tm	TYROBP_CD44	both	16	1.58213	8	1.1325	29	1.78103
mregDC	CD4 Tn	TYROBP_CD44	both	15	1.6378	4	1.10675	29	1.66069
mregDC	CD4 Treg	TYROBP_CD44	both	16	1.60638	8	1.11413	31	1.71713
mregDC	CD4 Tex	CD274_PDCD1	both	12	0.557583	4	0.618	5	0.4698
mregDC	CD4 Treg	CD274_PDCD1	both	8	0.43025	2	0.538	2	0.1945
mregDC	CD4 CD69+ T	CCL19_CCR7	both	13	1.17715	2	0.3335	1	0.265
mregDC	CD4 Tm	ProstaglandinE2_byPTGES2_PTGER2	both	2	0.3425	8	0.44575	9	0.403111
mregDC	CD4 Treg	PDCD1LG2_PDCD1		7	0.230714	0	0	0	0
mregDC	CD4 NKT	CD200_CD200R1		3	0.282	0	0	0	0
mregDC	CD4 NKT	TNFSF4_TNFRSF4		3	0.783333	0	0	0	0
mregDC	CD4 Tex	TNFSF4_TNFRSF4		5	1.1228	0	0	0	0
mregDC	CD4 Tm	TNFSF4_TNFRSF4		4	0.551	0	0	0	0
mregDC	CD4 Tn	TNFSF4_TNFRSF4		4	0.477	0	0	0	0
mregDC	CD4 Treg	TNFSF4_TNFRSF4		5	1.1632	0	0	0	0
mregDC	CD4 Tm	CD70_CD27		3	0.563667	0	0	0	0
mregDC	CD4 Tn	CD70_CD27		3	0.322667	0	0	0	0

## Sheet: Cycling_T_target
source	target	interaction	diff_exp_from	mregDC_n	mregDC_sig_mean	cDC1_n	cDC1_sig_mean	cDC2_n	cDC2_sig_mean
mregDC	Cycling T	PLAUR_integrin_a4b1_complex	both	5	0.5284	12	0.634	23	0.890522
mregDC	Cycling T	ICAM3_integrin_aLb2_complex	both	1	0.284	12	0.701	9	0.51
mregDC	Cycling T	TYROBP_CD44	both	14	1.46871	1	0.715	26	1.608
mregDC	Cycling T	PECAM1_CD38	both	1	0.31	6	0.3645	10	0.3098
mregDC	Cycling T	TNFSF4_TNFRSF4		3	0.308667	0	0	0	0

## Sheet: Other_T_target
source	target	interaction	diff_exp_from	mregDC_n	mregDC_sig_mean	cDC1_n	cDC1_sig_mean	cDC2_n	cDC2_sig_mean
mregDC	DN NKT	Cholesterol_byLIPA_RORA	both	1	0.579	8	0.652625	19	0.604368
mregDC	DN NKT	ICAM3_integrin_aLb2_complex	both	3	0.263	13	0.715615	13	0.522538
mregDC	other T	ICAM3_integrin_aLb2_complex	both	1	0.107	9	0.536889	6	0.483667
mregDC	DN NKT	TYROBP_CD44	both	17	1.57947	5	1.2866	30	1.74267
mregDC	other T	TYROBP_CD44	both	19	1.59121	6	1.21617	34	1.67409
mregDC	DN NKT	SIRPA_CD47	both	8	0.5095	1	0.679	19	0.457842
mregDC	other T	SIRPA_CD47	both	7	0.465429	1	0.732	22	0.388318
mregDC	other T	CCL19_CCR7	both	15	1.0934	1	0.573	1	0.23
mregDC	DN NKT	CCL19_CCR7		8	1.11688	0	0	0	0
mregDC	DN NKT	PLAUR_integrin_a4b1_complex	both	3	0.654333	12	0.704417	25	0.89396
mregDC	other T	PLAUR_integrin_a4b1_complex	both	2	0.56	12	0.567667	28	0.808571
mregDC	other T	CCL22_DPP4		3	0.813667	0	0	0	0

## Sheet: B_target
source	target	interaction	diff_exp_from	mregDC_n	mregDC_sig_mean	cDC1_n	cDC1_sig_mean	cDC2_n	cDC2_sig_mean
mregDC	Plasma B	PECAM1_CD38	both	2	0.486	9	0.639	14	0.564643
mregDC	Naive B	SELPLG_SELL	both	7	0.771143	15	0.764467	16	0.594
mregDC	Naive B	CD70_CD27		3	0.424333	0	0	0	0

## Sheet: NK_target
source	target	interaction	diff_exp_from	mregDC_n	mregDC_sig_mean	cDC1_n	cDC1_sig_mean	cDC2_n	cDC2_sig_mean
mregDC	NK	CLEC2B_KLRF1	both	8	0.944875	23	0.977391	26	0.946154
mregDC	NK	Cholesterol_byLIPA_RORA	both	1	0.684	9	0.557111	19	0.562158
mregDC	NK	ICAM3_integrin_aLb2_complex	both	2	0.3915	14	0.668643	14	0.567
mregDC	NK	SIRPA_CD47	both	12	0.556167	2	0.814	28	0.525536
mregDC	NK	TYROBP_CD44	both	18	1.56889	6	1.50133	32	1.68497
mregDC	NK	PLAUR_integrin_a4b1_complex	both	5	0.6068	14	0.572643	23	0.832391
mregDC	NK	CD48_CD244	both	1	0.353	6	0.601	10	0.6501
mregDC	NK	CCL19_CCR7		3	1.22967	0	0	0	0
mregDC	NK	NRXN2_CLSTN3		3	0.174667	0	0	0	0

## Sheet: Monocyte_Macrophage_target
source	target	interaction	diff_exp_from	mregDC_n	mregDC_sig_mean	cDC1_n	cDC1_sig_mean	cDC2_n	cDC2_sig_mean
mregDC	Macrophage M1	RNASET2_TLR8	both	3	0.389333	11	0.679273	19	0.620368
mregDC	Macrophage tumor-associated	RNASET2_TLR8	both	2	0.3	10	0.7222	13	0.701
mregDC	Monocyte non-classical	RNASET2_TLR8	both	4	0.32775	13	0.614231	21	0.628
mregDC	Macrophage M1	SPN_SIGLEC1	both	3	0.279	10	0.338	17	0.275471
mregDC	Macrophage M1	CD226_NECTIN2	both	1	0.302	13	0.400692	14	0.2935
mregDC	Macrophage tumor-associated	CD226_NECTIN2	both	2	0.3095	12	0.410333	9	0.343667
mregDC	Monocyte non-classical	CD226_NECTIN2	both	1	0.17	9	0.491667	9	0.386
mregDC	Macrophage M1	CD93_IFNGR1	both	1	0.594	12	0.473917	21	0.524905
mregDC	Macrophage tumor-associated	CD93_IFNGR1	both	1	0.605	9	0.518444	19	0.513895
mregDC	Monocyte classical	CD93_IFNGR1	both	1	0.624	10	0.5382	18	0.506167
mregDC	Monocyte non-classical	CD93_IFNGR1	both	1	0.652	13	0.584077	21	0.568333
mregDC	Macrophage M1	PLAUR_integrin_a4b1_complex	both	2	0.639	9	0.499556	24	0.835792
mregDC	Macrophage M2	VEGFB_NRP1	both	2	0.594	8	0.636375	11	0.491182
mregDC	Monocyte classical	ANXA1_FPR1	both	8	1.36475	18	1.24744	31	1.32903
mregDC	Monocyte non-classical	ANXA1_FPR2	both	4	1.02575	11	0.925909	20	1.0093
mregDC	Macrophage M1	TYROBP_CD44	both	17	1.52853	9	1.34111	32	1.69738
mregDC	Macrophage M2	TYROBP_CD44	both	12	1.65333	4	1.48725	30	1.57953
mregDC	Monocyte non-classical	TYROBP_CD44	both	18	1.78472	10	1.4904	32	1.93603
mregDC	Macrophage M1	SEMA4A_PLXND1	both	5	0.3176	13	0.359077	20	0.2709
mregDC	Macrophage M2	SEMA4A_PLXND1	both	4	0.29475	11	0.447909	14	0.307143
mregDC	Macrophage tumor-associated	SEMA4A_PLXND1	both	6	0.37	14	0.404286	20	0.30125
mregDC	Monocyte non-classical	SEMA4A_PLXND1	both	2	0.4245	9	0.400222	14	0.279429
mregDC	Macrophage M1	RARRES2_CCRL2		3	0.268	0	0	0	0
mregDC	Macrophage tumor-associated	RARRES2_CCRL2		3	0.486333	0	0	0	0
mregDC	Monocyte non-classical	RARRES2_CCRL2		3	0.313	0	0	0	0
mregDC	Monocyte non-classical	RARRES2_CMKLR1		3	0.21	0	0	0	0
mregDC	Macrophage M1	CD274_PDCD1		3	0.328667	0	0	0	0

## Sheet: pDC_target
source	target	interaction	diff_exp_from	mregDC_n	mregDC_sig_mean	cDC1_n	cDC1_sig_mean	cDC2_n	cDC2_sig_mean
mregDC	pDC	TYROBP_CD44	both	12	1.43692	1	1.346	23	1.59591
mregDC	pDC	CCL19_CCR7	both	12	1.04667	3	0.459333	1	0.723
mregDC	pDC	CCL22_DPP4	both	9	0.548556	2	0.274	1	0.34
mregDC	pDC	NRXN2_ADGRL1		3	0.152333	0	0	0	0
mregDC	pDC	JAG1_NOTCH2		4	0.2885	0	0	0	0
mregDC	pDC	CCL19_CCRL2		3	0.571	0	0	0	0

## Sheet: Endothelial_target
source	target	interaction	diff_exp_from	mregDC_n	mregDC_sig_mean	cDC1_n	cDC1_sig_mean	cDC2_n	cDC2_sig_mean
mregDC	Endothelial	VEGFB_FLT1	both	6	0.617167	18	0.705389	24	0.603875
mregDC	Endothelial	VEGFB_FLT1_complex	both	5	0.5478	18	0.604944	23	0.501783
mregDC	Endothelial	VEGFB_NRP1	both	5	0.56	17	0.632471	23	0.524435
mregDC	Endothelial	CD226_NECTIN2	both	4	0.4265	21	0.547905	16	0.490125
mregDC	Endothelial	VSIR_HLA-F	both	4	0.52575	12	0.626333	21	0.671333
mregDC	Endothelial	NRXN2_CLSTN1		5	0.195	0	0	0	0
mregDC	Endothelial	IGF1_integrin_a6b4_complex		3	0.512	0	0	0	0
mregDC	Endothelial	TNFSF4_TNFRSF4		3	0.325333	0	0	0	0
mregDC	Endothelial	NRXN2_NLGN4Y		3	0.111333	0	0	0	0
mregDC	Endothelial	NRXN2_CLSTN3		4	0.17325	0	0	0	0
mregDC	Endothelial	NRXN2_DAG1		4	0.155	0	0	0	0
mregDC	Endothelial	WNT5A_FZD4_LRP6		3	0.283333	0	0	0	0
mregDC	Endothelial	WNT5A_FZD6_LRP5		3	0.273333	0	0	0	0
mregDC	Endothelial	WNT5A_FZD4_LRP5		3	0.261667	0	0	0	0
mregDC	Endothelial	WNT5A_FZD6_LRP6		3	0.261333	0	0	0	0

## Sheet: Fibroblast_target
source	target	interaction	diff_exp_from	mregDC_n	mregDC_sig_mean	cDC1_n	cDC1_sig_mean	cDC2_n	cDC2_sig_mean
mregDC	Inflammatory fibroblast	AREG_EGFR	both	4	0.485	13	0.478538	23	0.813304
mregDC	Inflammatory fibroblast	VEGFB_NRP1	both	5	0.3974	13	0.480308	19	0.429526
mregDC	Myofibroblast	VEGFB_NRP1	both	2	0.4545	11	0.561727	13	0.441769
mregDC	Inflammatory fibroblast	CD226_NECTIN2	both	1	0.194	17	0.414353	12	0.342167
mregDC	Myofibroblast	CD226_NECTIN2	both	4	0.262	15	0.501667	13	0.384615
mregDC	Myofibroblast	SEMA4A_PLXND1	both	7	0.392857	17	0.386941	19	0.329684
mregDC	Inflammatory fibroblast	SIRPA_CD47	both	10	0.4858	3	0.455	20	0.43825
mregDC	Myofibroblast	TYROBP_CD44	both	13	1.59646	5	1.1542	25	1.68724
mregDC	Inflammatory fibroblast	CCL19_ACKR4	both	8	0.900125	1	0.376	1	0.36
mregDC	Inflammatory fibroblast	NRXN2_NLGN2		6	0.1305	0	0	0	0
mregDC	Myofibroblast	NRXN2_NLGN2		3	0.118	0	0	0	0
mregDC	Inflammatory fibroblast	NRXN2_CLSTN3		5	0.1978	0	0	0	0
mregDC	Inflammatory fibroblast	NRXN2_CLSTN1		6	0.186333	0	0	0	0
mregDC	Myofibroblast	NRXN2_CLSTN1		4	0.18075	0	0	0	0
mregDC	Inflammatory fibroblast	NRXN2_DAG1		4	0.15325	0	0	0	0
mregDC	Myofibroblast	NRXN2_DAG1		5	0.1672	0	0	0	0
mregDC	Myofibroblast	JAG1_CD46		3	0.401333	0	0	0	0
mregDC	Inflammatory fibroblast	WNT5B_FZD8_LRP6		3	0.206667	0	0	0	0
mregDC	Inflammatory fibroblast	WNT5B_FZD2_LRP6		4	0.18175	0	0	0	0
mregDC	Inflammatory fibroblast	WNT5B_FRZB		4	0.28525	0	0	0	0
mregDC	Inflammatory fibroblast	WNT5A_SFRP2		3	0.973667	0	0	0	0

[truncated: 3 more sheets: Keratinocyte_target, Tumor_target, Sheet1]
