# Supplementary material for: Mature and migratory dendritic cells promote immune infiltration and response to anti-PD-1 checkpoint blockade in metastatic melanoma
Source: Nat Commun. 2025 Sep 1;16:8151. doi: 10.1038/s41467-025-62878-5 (PMC12402436; doi:10.1038/s41467-025-62878-5)
Supplement: Supplementary file 10 — Supplementary Dataset 9 [file 41467_2025_62878_MOESM10_ESM.xlsx]

## Sheet: CD8_T_source_cDC_target
Supplementary Data 9. Inferred cell-cell communication with differential activities or exclusively detected in mregDC compared to other cDCs with cDC as target. See Fig. 4, Extended Data Fig. 4, and Supplementary Fig. 7.
source	target	interaction	diff_exp_from	mregDC_n	mregDC_sig_mean	cDC1_n	cDC1_sig_mean	cDC2_n	cDC2_sig_mean
CD8 GNLY+ Tex	mregDC	CD52_SIGLEC10	both	1	0.901	12	1.40333	12	1.49708
CD8 GZMK+ Teff	mregDC	CD52_SIGLEC10	both	1	0.615	15	1.20153	18	1.18128
CD8 NKT	mregDC	CD52_SIGLEC10	both	1	0.665	14	1.07736	15	1.05907
CD8 Tem	mregDC	CD52_SIGLEC10	both	1	0.886	16	1.25081	19	1.16226
CD8 Tex/HS	mregDC	CD52_SIGLEC10	both	1	0.565	11	1.26482	12	1.20758
CD8 Texme	mregDC	CD52_SIGLEC10	both	1	0.586	14	1.067	15	1.0092
CD8 Tn	mregDC	CD52_SIGLEC10	both	1	0.856	10	1.1442	15	1.07613
CD8 early activated Teff	mregDC	CD52_SIGLEC10	both	1	0.849	15	1.05153	17	1.03735
CD8 NKT	mregDC	CRTAM_CADM1	both	7	1.15357	23	1.23713	1	1.014
CD8 NKT	mregDC	TNFSF14_LTBR	both	1	0.379	7	0.305571	10	0.3352
CD8 GNLY+ Tex	mregDC	SELPLG_SELL	both	1	0.638	7	0.797143	9	0.760889
CD8 Tem	mregDC	SELPLG_SELL	both	2	0.4125	15	0.460267	14	0.433357
CD8 Texme	mregDC	VCAM1_integrin_a4b7_complex	both	1	0.216	8	0.6005	19	0.502737
CD8 Texme	mregDC	VCAM1_integrin_a4b1_complex	both	2	0.594	8	0.671625	24	0.582
CD8 GZMK+ Teff	mregDC	FLT3LG_FLT3	both	2	0.34	8	0.271625	9	0.219556
CD8 GNLY+ Tex	mregDC	TNFSF9_TNFRSF9		4	0.87	0	0	0	0
CD8 GNLY+ Tex	mregDC	TNFSF10_TNFRSF11B		3	0.347	0	0	0	0
CD8 GZMK+ Teff	mregDC	TNFSF10_TNFRSF11B		4	0.2685	0	0	0	0
CD8 HNRNPH1+ Teff	mregDC	TNFSF10_TNFRSF11B		3	0.319	0	0	0	0
CD8 NKT	mregDC	TNFSF10_TNFRSF11B		3	0.318	0	0	0	0
CD8 Tem	mregDC	TNFSF10_TNFRSF11B		4	0.33975	0	0	0	0
CD8 Texme	mregDC	TNFSF10_TNFRSF11B		4	0.32375	0	0	0	0
CD8 early activated Teff	mregDC	TNFSF10_TNFRSF11B		3	0.275333	0	0	0	0

## Sheet: CD4_T_source_cDC_target
source	target	interaction	diff_exp_from	mregDC_n	mregDC_sig_mean	cDC1_n	cDC1_sig_mean	cDC2_n	cDC2_sig_mean
CD4 CD69+ T	mregDC	CD52_SIGLEC10	both	1	1.32	16	1.30775	18	1.29
CD4 Tex	mregDC	CD52_SIGLEC10	both	2	1.1115	15	1.34527	19	1.27726
CD4 Tm	mregDC	CD52_SIGLEC10	both	1	1.39	17	1.37035	20	1.31665
CD4 Tn	mregDC	CD52_SIGLEC10	both	1	1.257	15	1.2234	19	1.18595
CD4 Treg	mregDC	CD52_SIGLEC10	both	2	1.2275	15	1.27607	19	1.18884
CD4 CD69+ T	mregDC	SEMA4D_CD72	both	4	0.42575	11	0.401182	15	0.346533
CD4 Tm	mregDC	SEMA4D_CD72	both	4	0.435	12	0.391917	18	0.346667
CD4 Tn	mregDC	SEMA4D_CD72	both	3	0.294667	11	0.327818	14	0.324429
CD4 Tm	mregDC	SELPLG_SELL	both	2	0.3795	11	0.479818	11	0.392182
CD4 Treg	mregDC	SELPLG_SELL	both	2	0.351	14	0.486429	13	0.440385
CD4 Treg	mregDC	ICAM3_integrin_aLb2_complex	both	2	0.5395	9	0.700556	8	0.745375
CD4 CD69+ T	mregDC	TNFSF10_TNFRSF11B		5	0.3252	0	0	0	0
CD4 Tex	mregDC	TNFSF10_TNFRSF11B		4	0.3305	0	0	0	0
CD4 Tm	mregDC	TNFSF10_TNFRSF11B		5	0.3368	0	0	0	0
CD4 Tn	mregDC	TNFSF10_TNFRSF11B		3	0.363333	0	0	0	0
CD4 Treg	mregDC	TNFSF10_TNFRSF11B		4	0.303	0	0	0	0
CD4 Treg	mregDC	TNFSF12_TNFRSF25		3	0.297	0	0	0	0

## Sheet: Cycling_T_source_cDC_target
source	target	interaction	diff_exp_from	mregDC_n	mregDC_sig_mean	cDC1_n	cDC1_sig_mean	cDC2_n	cDC2_sig_mean
Cycling T	mregDC	CD52_SIGLEC10	both	1	0.561	12	1.119	13	1.10862
Cycling T	mregDC	SELPLG_SELL	both	2	0.403	11	0.475455	11	0.427727
Cycling T	mregDC	CD96_NECTIN1		4	0.319	0	0	0	0
Cycling T	mregDC	TNFSF10_TNFRSF11B		3	0.337333	0	0	0	0

## Sheet: Other_T_source
source	target	interaction	diff_exp_from	mregDC_n	mregDC_sig_mean	cDC1_n	cDC1_sig_mean	cDC2_n	cDC2_sig_mean
DN NKT	mregDC	CD52_SIGLEC10	both	1	0.98	18	1.15844	18	1.15094
other T	mregDC	CD52_SIGLEC10	both	1	1.082	16	1.12262	19	1.13095
DN NKT	mregDC	SELPLG_SELL	both	1	0.524	9	0.411778	12	0.350917
other T	mregDC	FLT3LG_FLT3	both	7	0.296857	16	0.290125	16	0.257688
other T	mregDC	SEMA4D_CD72	both	5	0.391	14	0.375929	20	0.33715
DN NKT	mregDC	TNFSF10_TNFRSF11B		5	0.3146	0	0	0	0
other T	mregDC	TNFSF10_TNFRSF11B		4	0.31325	0	0	0	0

## Sheet: B_source_cDC_target
source	target	interaction	diff_exp_from	mregDC_n	mregDC_sig_mean	cDC1_n	cDC1_sig_mean	cDC2_n	cDC2_sig_mean
Naive B	mregDC	CD52_SIGLEC10	both	2	1.4935	13	1.345	15	1.36287
Transitional B	mregDC	CD52_SIGLEC10	both	2	1.556	14	1.37164	17	1.35582
Naive B	mregDC	LTB_LTBR	both	3	1.143	10	1.2574	16	1.17719
Naive B	mregDC	FCER2_integrin_aXb2_complex	both	2	0.4815	8	0.6055	18	0.771222
Transitional B	mregDC	TNFSF9_TNFRSF9		3	0.727333	0	0	0	0

## Sheet: NK_source
source	target	interaction	diff_exp_from	mregDC_n	mregDC_sig_mean	cDC1_n	cDC1_sig_mean	cDC2_n	cDC2_sig_mean
NK	mregDC	CD52_SIGLEC10	both	1	1.107	12	0.912	12	0.881
NK	mregDC	ICAM1_integrin_aXb2_complex	both	1	0.247	8	0.4	17	0.482588
NK	mregDC	SEMA4D_CD72	both	5	0.4088	13	0.394385	18	0.365333
NK	mregDC	TNFSF14_LTBR	both	2	0.32	9	0.267111	19	0.329684
NK	mregDC	SELPLG_SELL	both	1	0.621	12	0.394833	14	0.404929
NK	mregDC	TGFB1_TGFbeta_receptor1	both	9	0.625778	1	0.447	19	0.622
NK	mregDC	TNFSF10_TNFRSF11B		4	0.3155	0	0	0	0

## Sheet: Monocyte_Macrophage_source
source	target	interaction	diff_exp_from	mregDC_n	mregDC_sig_mean	cDC1_n	cDC1_sig_mean	cDC2_n	cDC2_sig_mean
Macrophage M1	mregDC	ICAM1_integrin_aXb2_complex	both	4	0.52675	14	0.571143	27	0.738852
Macrophage M2	mregDC	ICAM1_integrin_aXb2_complex	both	2	0.448	8	0.518625	19	0.639421
Macrophage tumor-associated	mregDC	ICAM1_integrin_aXb2_complex	both	4	0.53475	13	0.675	26	0.799115
Monocyte classical	mregDC	ICAM1_integrin_aXb2_complex	both	4	0.462	14	0.600786	28	0.726321
Monocyte non-classical	mregDC	ICAM1_integrin_aXb2_complex	both	4	0.62325	15	0.6172	28	0.753964
Macrophage M1	mregDC	LGALS9_HAVCR2	both	8	0.546125	19	0.528737	25	0.56864
Macrophage M2	mregDC	LGALS9_HAVCR2	both	9	0.436556	18	0.4925	25	0.53452
Macrophage M1	mregDC	ICAM1_integrin_aLb2_complex	both	2	0.704	10	0.5785	13	0.505692
Macrophage tumor-associated	mregDC	ICAM1_integrin_aLb2_complex	both	2	0.5415	13	0.592769	12	0.588583
Monocyte classical	mregDC	ICAM1_integrin_aLb2_complex	both	1	0.565	7	0.570571	8	0.537875
Macrophage M1	mregDC	ICAM1_ITGAL	both	2	0.704	9	0.572667	13	0.505692
Macrophage tumor-associated	mregDC	ICAM1_ITGAL	both	2	0.5415	14	0.593786	13	0.587077
Macrophage tumor-associated	mregDC	ICAM1_SPN	both	5	0.7394	13	0.661308	21	0.621
Monocyte classical	mregDC	ICAM1_SPN	both	2	0.5755	10	0.6936	18	0.550278
Monocyte classical	mregDC	LGALS9_P4HB	both	1	0.695	7	0.837857	10	0.7127
Monocyte non-classical	mregDC	CD52_SIGLEC10	both	1	0.586	12	0.985917	12	1.194
Macrophage M1	mregDC	APP_CD74	both	17	2.068	23	2.3937	25	2.29792
Macrophage tumor-associated	mregDC	APP_CD74	both	15	2.12047	23	2.45735	23	2.3143
Monocyte classical	mregDC	APP_CD74	both	9	2.25022	16	2.56237	17	2.37118
Monocyte non-classical	mregDC	APP_CD74	both	12	2.0695	18	2.39717	18	2.27739
Macrophage M1	mregDC	SELPLG_SELL	both	1	0.52	9	0.397111	12	0.31875
Macrophage tumor-associated	mregDC	SELPLG_SELL	both	1	0.561	8	0.396625	10	0.3632
Monocyte classical	mregDC	SELPLG_SELL	both	1	0.502	10	0.444	10	0.4348
Monocyte non-classical	mregDC	SELPLG_SELL	both	1	0.632	10	0.5476	14	0.510214
Macrophage tumor-associated	mregDC	PLAU_PLAUR	both	3	0.595333	12	0.602167	19	0.996
Monocyte classical	mregDC	SEMA3C_NRP2		3	0.409667	0	0	0	0
Macrophage M1	mregDC	TNFSF10_TNFRSF11B		6	0.408833	0	0	0	0
Macrophage M2	mregDC	TNFSF10_TNFRSF11B		4	0.2635	0	0	0	0
Macrophage tumor-associated	mregDC	TNFSF10_TNFRSF11B		3	0.294	0	0	0	0
Monocyte classical	mregDC	TNFSF10_TNFRSF11B		4	0.30825	0	0	0	0
Monocyte non-classical	mregDC	TNFSF10_TNFRSF11B		5	0.4098	0	0	0	0
Macrophage M1	mregDC	C3_C5AR2		3	0.332	0	0	0	0

## Sheet: pDC_source
source	target	interaction	diff_exp_from	mregDC_n	mregDC_sig_mean	cDC1_n	cDC1_sig_mean	cDC2_n	cDC2_sig_mean
pDC	mregDC	ICAM1_integrin_aXb2_complex	both	4	0.46	11	0.596273	19	0.666579
pDC	mregDC	APP_CD74	both	20	2.4435	26	2.88446	27	2.87156
pDC	mregDC	SELPLG_SELL	both	3	0.656667	15	0.693	16	0.659625
pDC	mregDC	LGALS9_HAVCR2	both	3	0.304333	10	0.4556	14	0.456357
pDC	mregDC	ICAM1_SPN	both	1	0.513	7	0.530429	12	0.530083
pDC	mregDC	TNFSF10_TNFRSF11B		4	0.295	0	0	0	0

## Sheet: Endothelial_source_cDC_target
source	target	interaction	diff_exp_from	mregDC_n	mregDC_sig_mean	cDC1_n	cDC1_sig_mean	cDC2_n	cDC2_sig_mean
Endothelial	mregDC	PODXL_SELL	both	3	0.501667	17	0.717647	19	0.615368
Endothelial	mregDC	CD34_SELL	both	3	0.651667	18	0.760611	21	0.674714
Endothelial	mregDC	THY1_integrin_aXb2_complex	both	2	0.2255	8	0.37025	18	0.475833
Endothelial	mregDC	PLAU_PLAUR	both	2	0.3035	9	0.566222	14	0.932
Endothelial	mregDC	FN1_integrin_a4b7_complex	both	1	0.319	6	0.521333	12	0.549
Endothelial	mregDC	ICAM1_integrin_aXb2_complex	both	2	0.4995	9	0.605	22	0.629955
Endothelial	mregDC	ICAM2_integrin_aLb2_complex	both	1	0.478	10	0.4628	10	0.4492
Endothelial	mregDC	APP_CD74	both	23	2.51796	30	2.98273	32	2.88172
Endothelial	mregDC	IGFBP3_TMEM219	both	8	0.695	18	0.991944	22	0.752909
Endothelial	mregDC	TNFSF10_TNFRSF11B		6	0.687667	0	0	0	0
Endothelial	mregDC	PDGFB_PDGFRA		3	0.343667	0	0	0	0

## Sheet: Fibroblast_source_cDC_target
source	target	interaction	diff_exp_from	mregDC_n	mregDC_sig_mean	cDC1_n	cDC1_sig_mean	cDC2_n	cDC2_sig_mean
Inflammatory fibroblast	mregDC	THY1_integrin_aXb2_complex	both	4	0.787	19	1.01532	32	1.11272
Myofibroblast	mregDC	THY1_integrin_aXb2_complex	both	4	0.94	16	1.041	29	1.11876
Inflammatory fibroblast	mregDC	PLAU_PLAUR	both	8	0.58	17	0.650824	25	0.97048
Inflammatory fibroblast	mregDC	FN1_integrin_a4b7_complex	both	1	1.523	10	1.3633	21	1.33371
Myofibroblast	mregDC	FN1_integrin_a4b7_complex	both	1	1.281	10	0.8548	15	0.963067
Inflammatory fibroblast	mregDC	ICAM1_integrin_aXb2_complex	both	1	0.267	9	0.482333	21	0.484714
Inflammatory fibroblast	mregDC	APP_CD74	both	21	2.31943	30	2.6964	32	2.60419
Myofibroblast	mregDC	APP_CD74	both	20	2.1989	27	2.61548	29	2.56062
Inflammatory fibroblast	mregDC	IGFBP3_TMEM219	both	7	0.512571	16	0.55175	19	0.579737
Inflammatory fibroblast	mregDC	TGFB3_TGFbeta_receptor1	both	7	0.248	1	0.242	18	0.212556
Myofibroblast	mregDC	TGFB3_TGFbeta_receptor1	both	6	0.2385	1	0.196	16	0.240875
Inflammatory fibroblast	mregDC	PGF_NRP2	both	12	0.56875	3	0.698667	5	0.479
Inflammatory fibroblast	mregDC	CD34_SELL	both	1	0.581	7	0.507143	7	0.417429
Inflammatory fibroblast	mregDC	TNFSF10_TNFRSF11B		7	0.460714	0	0	0	0
Myofibroblast	mregDC	TNFSF10_TNFRSF11B		3	0.448333	0	0	0	0
Myofibroblast	mregDC	PDGFA_PDGFRA		3	0.547667	0	0	0	0
Myofibroblast	mregDC	EFNB2_EPHB3		3	0.268333	0	0	0	0

[truncated: 2 more sheets: Tumor_source, Sheet1]
