# Supplementary material for: Mature and migratory dendritic cells promote immune infiltration and response to anti-PD-1 checkpoint blockade in metastatic melanoma
Source: Nat Commun. 2025 Sep 1;16:8151. doi: 10.1038/s41467-025-62878-5 (PMC12402436; doi:10.1038/s41467-025-62878-5)
Supplement: Supplementary file 11 — Supplementary Dataset 10 [file 41467_2025_62878_MOESM11_ESM.xlsx]

## Sheet: mregDC_vs_cDC1_DARs
Supplementary Data 10. Differentially accessible regions between mregDC and other cDCs. Two-sided Wilcoxon rank sum tests were performed with multiple comparison adjustments. See Fig. 5 and Extended Data Fig. 5.
	avg_log2FC	p_val	p_val_adj	gene_symbol
chr19:42219708-42220717	0.883447	1.07231e-06	0.459664	ZNF526
chr12:128823474-128824513	0.857686	6.74644e-06	1	SLC15A4
chr6:286393-288198	1.63294	1.22479e-05	1	DUSP22
chr4:14856016-14857104	0.829448	1.51018e-05	1	LINC00504
chr12:27779717-27780807	-1.19957	1.8711e-05	1	KLHL42
chr13:110535972-110537121	-0.839387	2.71178e-05	1	RAB20
chr7:129367304-129368410	1.12005	4.84058e-05	1	AHCYL2
chr3:38579622-38580585	1.386	5.04866e-05	1	SCN5A
chr15:65916327-65917729	1.5186	5.22502e-05	1	MEGF11
chr8:123000459-123001704	1.2818	5.5265e-05	1	DERL1
chr9:133944469-133947031	1.36281	5.97393e-05	1	VAV2
chr3:177358226-177359283	-0.872376	6.49081e-05	1	RP11-706D8.3
chr10:31759790-31760763	0.685666	7.59794e-05	1	ARHGAP12
chr17:27293728-27294620	0.8278	8.39987e-05	1	WSB1
chrX:48475602-48476562	0.831544	0.000123967	1	FTSJ1
chr12:6312448-6313498	1.37685	0.000133587	1	PLEKHG6
chr19:35915228-35916184	1.16544	0.000142374	1	TYROBP
chr19:47305034-47306017	1.04037	0.000150176	1	C5AR1
chr16:14285300-14286376	0.761357	0.00016466	1	MIR193BHG
chr11:34051303-34052492	0.722845	0.000170967	1	CAPRIN1
chr12:121513585-121514850	1.47513	0.000173697	1	KDM2B
chr16:17027693-17028442	1.63269	0.000183371	1	XYLT1
chr2:86016734-86019144	0.936775	0.000191166	1	POLR1A
chr14:89276003-89277179	0.993449	0.000191711	1	FOXN3
chr19:10194507-10195459	0.876699	0.000197803	1	DNMT1
chr8:125225976-125227634	0.982831	0.000199377	1	NSMCE2
chr6:155182756-155183735	1.15102	0.000200578	1	TIAM2
chr17:39920260-39921973	1.35309	0.000203544	1	ORMDL3
chr9:5557959-5558901	0.98411	0.000203635	1	PDCD1LG2
chr7:150783862-150786629	0.812523	0.000206611	1	TMEM176B
chr3:46990260-46991282	1.08572	0.000210217	1	NBEAL2
chr12:94817837-94818781	1.25387	0.000214441	1	NDUFA12
chr3:16515542-16517698	1.23938	0.000214858	1	RFTN1
chr20:50509778-50510738	0.705877	0.000240756	1	PTPN1
chr15:45198239-45199277	0.536572	0.000271668	1	SHF
chr22:44026593-44027565	0.768965	0.000288075	1	PARVB
chr17:38752139-38753067	0.74212	0.0003225	1	PSMB3
chr21:17611135-17612129	-0.661608	0.00033613	1	BTG3
chr16:72908033-72909198	-0.905302	0.000342781	1	ZFHX3
chr18:69956512-69957415	-0.88782	0.000349043	1	CD226
chr6:336365-337266	0.959251	0.000354332	1	DUSP22
chr7:5591153-5592082	1.16574	0.000384412	1	FSCN1
chr11:101914591-101915566	0.844911	0.000410831	1	CEP126
chr2:29316746-29317734	-1.03172	0.000464501	1	ALK
chr5:95869053-95870960	-0.858615	0.000481281	1	AC008592.5
chr1:39104757-39107007	0.909579	0.000483772	1	MACF1
chr5:35853538-35854923	1.11825	0.00049629	1	IL7R
chr6:30396560-30397514	-0.947947	0.000509842	1	RPP21
chr17:68289912-68290778	-1.11967	0.00051022	1	SLC16A6
chr3:172140324-172141721	0.848051	0.000514041	1	FNDC3B
chr5:143002403-143003455	-0.761018	0.000518526	1	ARHGAP26
chr16:70784738-70785642	1.04065	0.000522334	1	VAC14
chr3:191328607-191329944	0.7353	0.00054861	1	CCDC50
chr19:53431236-53432387	-0.823056	0.000569952	1	ZNF761
chr9:129887159-129888132	0.966852	0.000574249	1	FNBP1
chr1:48227387-48228687	-1.14837	0.000590256	1	SLC5A9
chr4:102556644-102557420	1.07837	0.000599367	1	NFKB1
chr19:27793202-27794310	0.588116	0.00061439	1	LLNLF-65H9.1
chr4:138341517-138342427	1.42899	0.000618277	1	LINC00499
chr17:78415691-78417764	0.844387	0.000620947	1	PGS1
chrX:72181066-72182055	0.800179	0.000626168	1	PIN4
chr1:9825148-9826139	-0.985943	0.000628626	1	CLSTN1
chr4:153248837-153249858	0.965095	0.000639863	1	TRIM2
chr5:154445399-154446340	0.607102	0.000641371	1	SAP30L
chrX:1500504-1501684	1.17268	0.000650344	1	P2RY8
chr22:41285041-41285842	0.829952	0.000659361	1	RANGAP1
chr20:50594277-50595478	0.984414	0.000667962	1	FAM65C
chr5:134543478-134544673	1.11201	0.000668393	1	JADE2
chr19:10408298-10409385	0.783546	0.000668393	1	CDC37
chr22:37228131-37230687	-0.632961	0.000675208	1	RAC2
chr19:10876346-10877363	0.971995	0.000677484	1	CARM1
chr11:65454656-65455632	0.842085	0.000684737	1	NEAT1
chr21:43348630-43349635	0.985415	0.000686159	1	TCONS_00029157
chr12:50537248-50538754	-0.805599	0.000694475	1	DIP2B
chr11:119751307-119752794	1.25903	0.000695588	1	NECTIN1
chr1:18949589-18951092	0.981934	0.000696113	1	IFFO2
chr3:99872554-99873415	1.26187	0.000696314	1	CMSS1
chr9:120896789-120898020	1.2463	0.000705314	1	PHF19
chr22:37050299-37050924	-0.57276	0.000706617	1	KCTD17
chr3:5199068-5199991	0.975695	0.000707942	1	EDEM1
chr21:41559686-41560661	1.47119	0.000712227	1	AP001610.9
chr15:43253259-43254592	1.23184	0.000718723	1	TGM5
chr7:120987359-120988265	0.826517	0.000719528	1	CPED1
chr6:71277742-71278605	1.41685	0.000733063	1	RP11-154D6.1
chr18:48754520-48755743	1.14735	0.000736926	1	CTIF
chr12:92064827-92066182	0.805454	0.000737041	1	LINC01619
chr5:132438919-132440287	0.789704	0.00073877	1	C5orf56
chr2:218329372-218330589	1.00033	0.000741803	1	PNKD
chr6:41073579-41074373	0.850555	0.000742258	1	OARD1
chr20:50519159-50520142	1.14658	0.000748329	1	PTPN1
chr1:150364732-150365335	0.941866	0.000748393	1	RPRD2
chr16:85860077-85861035	1.05484	0.000748891	1	IRF8
chr3:59873403-59874278	1.26037	0.000751917	1	FHIT
chr3:150736976-150739067	1.04809	0.000752503	1	SIAH2
chr12:6352194-6353283	0.95109	0.000754288	1	SCNN1A
chr20:3276328-3277291	1.42163	0.000756349	1	C20orf194
chr13:36417688-36418734	-1.03113	0.000757119	1	CCNA1
chr15:89206572-89207512	1.15207	0.000758424	1	RLBP1
chr7:108211201-108212303	1.31958	0.00075896	1	NRCAM
chr16:15960607-15961905	1.16839	0.000759802	1	ABCC1
chr2:213156848-213157941	1.37197	0.00076072	1	RP11-105N14.3
chr5:10577336-10578423	0.892712	0.000761779	1	ANKRD33B
chr13:75365476-75366496	0.983938	0.000763034	1	TBC1D4
chr2:112056083-112056925	0.754387	0.000763683	1	TMEM87B
chr1:99441288-99442356	1.15301	0.000766042	1	RP11-413P11.1
chr1:212606496-212607409	1.08762	0.000766843	1	ATF3
chr22:41478412-41479649	1.36276	0.000767067	1	ACO2
chr17:7887119-7888225	0.733394	0.000790535	1	CHD3
chr8:127365613-127366686	-1.00463	0.000804154	1	CASC21
chr16:589283-590290	0.604409	0.000831071	1	RAB40C
chr10:102064816-102065782	0.714255	0.000862411	1	HPS6
chr9:92140020-92140943	-0.879615	0.000867821	1	LINC00475
chr5:111091858-111092916	-0.647627	0.000869093	1	WDR36
chr9:137150296-137151855	0.925056	0.00091012	1	GRIN1
chr19:29716253-29717195	-0.626012	0.000964945	1	C19orf12
chr6:53347242-53348382	0.687823	0.00100529	1	ELOVL5
chr9:120928322-120929490	0.842216	0.0010196	1	TRAF1
chr16:11311126-11312249	-0.811971	0.00102077	1	RMI2
chr14:64703848-64704888	0.789015	0.00102342	1	PLEKHG3
chr1:231419570-231421472	-0.704973	0.00103119	1	EGLN1
chr22:42889030-42889989	-0.746447	0.00109905	1	PACSIN2
chr21:45287542-45288487	0.742748	0.0011116	1	POFUT2
chr11:43796992-43797890	-1.23612	0.00119502	1	HSD17B12
chr1:8603794-8604792	-1.10759	0.00119502	1	RERE
chr20:63567170-63568320	-0.587444	0.00120058	1	HELZ2
chr13:46982931-46984412	-1.23328	0.00120214	1	HTR2A
chr20:62182508-62183466	0.745946	0.00120945	1	MTG2
chrX:123962685-123963630	-0.654363	0.0012195	1	STAG2
chr21:42513121-42514948	0.86564	0.00122529	1	SLC37A1
chr19:3140351-3141305	-0.692988	0.00128456	1	GNA15
chr9:88387545-88389467	0.766193	0.00129426	1	SPIN1
chr4:70993102-70994046	0.693708	0.0013291	1	DCK
chr11:60944319-60945538	1.02086	0.00133494	1	SLC15A3
chr3:152834492-152835625	-0.831552	0.00134373	1	P2RY1
chr10:110395411-110396577	1.10408	0.00134983	1	RP11-525A16.4
chr6:116279210-116280250	0.669193	0.00136952	1	TSPYL1
chr11:61041696-61043930	1.13984	0.00137407	1	RP11-881M11.8
chr17:30599916-30600976	0.674974	0.00137552	1	AC005562.1
chr18:79963948-79965030	-0.825901	0.00137634	1	HSBP1L1
chr13:48660092-48661147	-0.883347	0.00139087	1	CYSLTR2
chr1:183603859-183605216	-0.467824	0.00140372	1	SMG7
chr12:122225671-122226657	0.479229	0.00140879	1	DIABLO
chr12:123601526-123602508	-0.726579	0.00141057	1	DDX55
chr8:132276042-132276989	-1.32198	0.00141343	1	KCNQ3
chr6:137172224-137172929	1.34771	0.00141633	1	IL22RA2
chr21:17783597-17785464	-0.582038	0.00144191	1	C21orf91-OT1
chr17:50707323-50708312	-0.711417	0.00144227	1	ANKRD40
chr12:40226088-40227288	-0.881468	0.0014514	1	LRRK2
chr1:156153987-156154905	-0.717747	0.0014591	1	SEMA4A
chr1:27658560-27660555	0.6789	0.00146777	1	RP11-288L9.1
chr10:71378360-71380219	-0.842912	0.00146864	1	SLC29A3
chr11:119533409-119534644	0.793964	0.00147539	1	NECTIN1
chr1:112617757-112618698	-1.02717	0.0014816	1	ST7L
chr4:153521787-153523840	1.10189	0.00148167	1	KIAA0922
chr11:61091094-61092894	0.705551	0.00148379	1	CD5
chr3:41117104-41118055	-0.722792	0.00148685	1	RP11-372H2.1
chr14:49620115-49621199	-0.571057	0.0014933	1	MGAT2
chr11:59273043-59274010	-1.09459	0.00149677	1	RP11-1036E20.9
chr12:31589591-31591890	-0.53179	0.0015438	1	DENND5B
chr5:119413790-119414845	0.842296	0.00156072	1	TNFAIP8
chr12:52151762-52152747	0.868318	0.00157675	1	KRT80
chr22:20916721-20917763	-0.703317	0.00160394	1	CRKL
chr4:182975416-182976600	0.714382	0.00162994	1	DCTD
chr17:43673521-43674465	1.00128	0.00163352	1	CTC-501O10.1
chr12:118372539-118373471	0.584244	0.00164522	1	TAOK3
chr18:57077575-57078605	1.04636	0.00167103	1	LINC-ROR
chr17:7132394-7134202	0.705362	0.00168052	1	ASGR2
chr2:110872681-110873642	1.36701	0.00169341	1	ACOXL
chr12:38906380-38907291	0.854641	0.00170015	1	CPNE8
chr14:60247624-60248588	0.559392	0.00170291	1	PPM1A
chr18:10453654-10455245	-0.909587	0.00170319	1	APCDD1
chr10:89643631-89644538	0.676025	0.00172965	1	PANK1
chr1:183590174-183591267	0.618478	0.0017387	1	NCF2
chr12:57463853-57464642	-0.907715	0.00176852	1	GLI1
chr6:144063531-144064541	0.748011	0.00177125	1	PLAGL1
chr17:15941987-15943102	-0.843304	0.00177326	1	ADORA2B
chr1:101235127-101237218	0.858838	0.00180492	1	S1PR1
chr15:83062519-83064168	-0.821761	0.00182245	1	BTBD1
chr3:122678834-122679861	0.670806	0.00182632	1	PARP14
chr5:35851839-35852987	0.893846	0.00185142	1	IL7R
chr11:61160960-61161982	0.645161	0.00185557	1	VPS37C
chr16:4615710-4616891	0.586565	0.00186404	1	MGRN1
chr5:95961426-95962476	0.47321	0.00186519	1	ELL2
chr4:6783220-6784133	0.702383	0.00187484	1	KIAA0232
chr6:24996180-24997913	-0.848053	0.00187492	1	AL078584.1
chr2:190794198-190795156	1.28701	0.00188264	1	GLS
chr12:71755490-71756216	0.651226	0.00188364	1	RAB21
chr6:31814150-31816013	0.564983	0.001914	1	HSPA1A
chr14:94384641-94385607	0.877609	0.00192476	1	SERPINA1
chr1:59146468-59147490	0.939804	0.0019368	1	LINC01358
chr13:41492372-41493424	-0.657208	0.00193882	1	RGCC
chr6:166487799-166489134	0.870645	0.00194436	1	RPS6KA2
chr6:26568443-26569527	0.751586	0.00195047	1	HMGN4
chr8:125439606-125441039	0.642503	0.00195396	1	TRIB1
chr10:80165653-80166596	0.837137	0.00195574	1	ANXA11
chr11:3831471-3832303	0.978058	0.00195945	1	RHOG
chr11:44910862-44911992	1.02669	0.0019602	1	TSPAN18
chr20:23050462-23051546	-0.67415	0.00196236	1	THBD
chr16:75549862-75550915	0.926433	0.00196516	1	TMEM231
chr18:8610153-8611184	0.799829	0.00196561	1	RAB12
chr20:32651079-32651876	1.19341	0.0019745	1	C20orf203
chr2:24971423-24972392	-0.673145	0.0019788	1	DNAJC27
chr7:131272782-131273736	1.04449	0.00198592	1	MKLN1
chr13:99301998-99302565	-1.10364	0.00198602	1	UBAC2
chr10:133308650-133309652	0.639256	0.00201277	1	ZNF511-PRAP1
chr10:70274459-70275331	-1.14526	0.00201821	1	NPFFR1
chr9:96686424-96687449	0.94823	0.00201916	1	RP11-535M15.1
chr4:82904923-82905982	-0.976219	0.0020196	1	THAP9
chr11:64868943-64869958	0.948838	0.00202427	1	EHD1
chr2:48313943-48314885	0.580364	0.00203195	1	FOXN2
chrX:54808215-54809303	0.655615	0.00204707	1	MAGED2
chr5:10562114-10562959	1.05391	0.00205825	1	ANKRD33B
chr7:148562376-148563149	-1.15747	0.00206664	1	RP5-958B11.1
chr11:118006996-118008591	0.907133	0.00206831	1	TMPRSS4-AS1
chr2:239438937-239439666	-0.982909	0.00207405	1	HDAC4
chr8:102555120-102556148	1.34201	0.00210406	1	ODF1
chr3:16372362-16373567	0.974273	0.00213722	1	RFTN1
chr5:77259084-77260037	1.11202	0.00214919	1	PDE8B
chr12:94262004-94263030	0.67146	0.00215321	1	PLXNC1
chr12:102009934-102010995	-1.15528	0.00216479	1	DRAM1
chr9:104868557-104869611	-0.636212	0.0021704	1	ABCA1
chr15:92077041-92078035	1.07401	0.00219751	1	SLCO3A1
chr19:45074998-45076965	0.748524	0.00220022	1	ZNF296
chr16:87870367-87872229	-0.685683	0.00220873	1	SLC7A5
chr6:110178276-110179384	0.887775	0.00221881	1	WASF1
chr5:113513328-113514245	-0.677318	0.00221928	1	YTHDC2
chr6:149922709-149923678	-0.594372	0.00222117	1	RAET1G
chr7:116165487-116166680	0.837376	0.00222395	1	TFEC
chr9:129884090-129885056	0.820281	0.0022278	1	FNBP1
chr12:105358549-105359484	-0.747526	0.00223208	1	C12orf75
chr2:219627131-219628136	-0.610712	0.00223208	1	SLC4A3
chr12:110561535-110563536	-0.455976	0.00223208	1	PPTC7
chr1:43348851-43350422	-0.539983	0.00223208	1	MPL
chr7:129368452-129369147	0.963312	0.00223811	1	AHCYL2
chr6:34655963-34658414	0.663805	0.00223881	1	C6orf106
chr19:53467200-53468175	0.731964	0.00224221	1	ZNF813
chr9:21832945-21834183	0.885786	0.00224293	1	MTAP
chr9:129890130-129891060	0.759503	0.00224312	1	FNBP1
chr16:56999111-57000057	1.0407	0.00224312	1	NLRC5
chr11:86214411-86215408	0.825207	0.0022466	1	RP11-12D16.2
chr4:141632603-141633684	1.33058	0.0022478	1	IL15
chr16:10831706-10833040	0.843925	0.00226079	1	TVP23A
chr13:30673654-30674716	-0.584089	0.00226545	1	USPL1
chr2:189580375-189581408	0.678687	0.0022761	1	SLC40A1
chr2:65023782-65024937	1.2684	0.00228307	1	SLC1A4
chr12:121534249-121535210	1.09676	0.00228337	1	KDM2B
chr10:125064445-125065489	-0.849989	0.00229029	1	CTBP2
chr7:22444216-22446185	1.00303	0.00229304	1	STEAP1B
chr12:116379833-116380718	0.887435	0.00230612	1	RP11-148B3.2
chr15:38817411-38818389	1.02721	0.00231273	1	RP11-326N17.2
chr5:176536302-176536876	0.778538	0.00232984	1	RNF44
chr17:35032077-35033095	1.2918	0.00233071	1	RAD51L3-RFFL
chr1:201882327-201883314	-0.504029	0.00233328	1	IPO9
chr5:172110922-172111968	0.784545	0.00233699	1	STK10
chr14:73490541-73491407	0.705333	0.00235216	1	C14orf169
chr20:1626653-1627520	1.12668	0.00236424	1	SIRPG
chr9:120905304-120906446	1.24439	0.00236885	1	TRAF1
chr12:124842678-124843561	0.882136	0.00236954	1	SCARB1
chr6:166335502-166336481	1.33843	0.00236964	1	SFT2D1
chr16:11182886-11183926	0.918892	0.00237152	1	CLEC16A
chr21:43306846-43307910	0.896584	0.00237337	1	LINC00322
chr3:39152198-39154241	0.432195	0.0023793	1	CSRNP1
chr5:142863841-142865611	1.00901	0.00238416	1	ARHGAP26
chr11:73973671-73974645	0.996825	0.00238416	1	UCP2
chr1:167229426-167230419	0.948229	0.00238641	1	POU2F1
chr10:119596505-119597560	0.653497	0.00238927	1	TIAL1
chr10:47165405-47166507	0.813984	0.00239703	1	GDF10
chr16:10820916-10821908	0.775771	0.00240101	1	TVP23A
chr3:172138540-172139586	0.63198	0.00241234	1	FNDC3B
chr15:84990344-84993244	0.839663	0.00241511	1	PDE8A
chr2:25419372-25420239	1.03123	0.00241854	1	DTNB
chr9:120903730-120904691	1.26475	0.0024209	1	TRAF1
chr4:102521604-102522612	0.763796	0.0024213	1	NFKB1
chr19:39037819-39038831	1.30827	0.00242219	1	FBXO27
chr11:35598249-35599291	1.11006	0.00242794	1	RP5-945I17.2
chr3:150739360-150740338	1.05907	0.00243304	1	SIAH2
chr8:56006115-56007246	0.736507	0.00243587	1	LYN
chr3:16509479-16510502	1.06168	0.00243861	1	RFTN1
chr1:23720096-23721269	1.26306	0.00244079	1	TCEB3
chr8:103025545-103026474	0.923863	0.00244641	1	ATP6V1C1
chr12:31300423-31301449	1.26112	0.00244741	1	FAM60A
chr16:84562150-84563097	0.912934	0.00244761	1	COTL1
chr17:9388728-9389748	1.04107	0.00245159	1	STX8
chr1:153731978-153732847	1.51352	0.00245159	1	INTS3
chr18:9102164-9103113	0.665328	0.00245404	1	NDUFV2
chr5:144170235-144171208	0.637167	0.00246595	1	YIPF5
chr6:134165682-134166934	-0.601185	0.00246623	1	SGK1
chr16:57535674-57536696	0.673498	0.00246988	1	CCDC102A
chr11:10307530-10308509	0.577371	0.00247641	1	AMPD3
chr6:18411874-18414040	0.733661	0.00248083	1	RNF144B
chr5:35856356-35857300	0.825926	0.00248151	1	IL7R
chr21:29196010-29197037	0.678303	0.0024823	1	BACH1
chr2:8477402-8478611	0.86771	0.0024874	1	AC011747.3
chr11:45658259-45659288	1.08059	0.00249171	1	CHST1
chr7:64793969-64794920	0.624623	0.00249198	1	ZNF138
chr17:41965475-41967199	-0.704203	0.00249294	1	CNP
chr3:9398384-9399265	0.802772	0.00249535	1	SETD5
chr9:97659272-97660788	0.925353	0.00249878	1	NCBP1
chr13:27482711-27484071	0.733966	0.00250168	1	MTIF3
chr1:41573819-41574842	0.97471	0.00250222	1	HIVEP3
chr8:132899195-132900213	1.328	0.00250227	1	TG
chr5:135190982-135191990	0.89171	0.0025028	1	C5orf66-AS2
chr12:6828426-6829691	0.913033	0.00250352	1	P3H3
chr1:9007561-9008379	1.0981	0.00250773	1	SLC2A7
chr2:216004394-216005504	0.804157	0.00250906	1	MREG
chr11:121448162-121449892	0.718747	0.00251105	1	SORL1
chr12:108613171-108614161	0.88906	0.00251393	1	SELPLG
chr12:11719359-11720425	-0.737844	0.00251436	1	ETV6
chr16:30896681-30897773	0.742131	0.00251472	1	CTF1
chr5:143205604-143206915	1.20577	0.00251521	1	ARHGAP26
chr10:124619012-124620150	0.975564	0.0025183	1	FAM53B
chr1:59046106-59047351	1.10622	0.00251929	1	LINC01358
chr6:134378795-134379795	0.971873	0.00252209	1	RP11-557H15.3
chr18:49560374-49562395	1.1049	0.00252307	1	LIPG
chr5:32232002-32233219	0.806424	0.00252403	1	MTMR12
chr6:24699677-24700756	1.206	0.00252628	1	ACOT13
chr20:56467995-56469002	0.597968	0.00252699	1	RTFDC1
chr2:68739362-68740381	1.02296	0.00252764	1	ARHGAP25
chr12:213502-214749	0.933166	0.00252766	1	SLC6A12
chr15:73927310-73928321	0.889125	0.0025279	1	LOXL1
chr1:206609252-206610198	1.41583	0.00252841	1	EIF2D
chr11:45905877-45906735	1.06998	0.00252884	1	C11orf94
chr9:109411161-109412501	1.19472	0.00252922	1	PTPN3
chr1:43389412-43390359	0.722813	0.00252928	1	SZT2
chr6:135144770-135145941	1.00148	0.00252973	1	MYB
chr2:8535577-8536579	0.99666	0.00252983	1	AC011747.3
chr3:61251038-61251981	0.569074	0.00252986	1	FHIT
chr3:192898482-192900377	0.762225	0.00252987	1	MB21D2
chr10:3886277-3887435	1.21623	0.00252989	1	RP11-464C19.3
chr2:127364975-127365955	-1.16202	0.00256505	1	MAP3K2
chr1:25434767-25436314	-0.865527	0.00257595	1	TMEM57
chr8:127300505-127301531	-1.26549	0.00259975	1	CASC21
chr19:47778020-47779061	-0.716096	0.00260208	1	SEPW1
chr13:100505960-100507634	-1.13759	0.0026867	1	PCCA
chr17:82962841-82963877	-0.755366	0.00270051	1	B3GNTL1
chr8:66176860-66177840	0.617941	0.00271058	1	CRH
chr2:203327783-203329393	0.506795	0.00271058	1	ABI2
chr7:144842022-144843088	-0.72477	0.00271814	1	TPK1
chr8:60516537-60517544	0.558121	0.00272167	1	RAB2A
chr15:51621864-51623275	0.628776	0.00278703	1	DMXL2
chr8:58659206-58660184	-0.776498	0.00280807	1	NSMAF
chr2:201260014-201262329	-0.693119	0.00287947	1	CASP8
chr1:6624609-6626099	0.773203	0.00289851	1	THAP3
chr14:61321130-61322113	-0.813036	0.00291846	1	PRKCH
chr10:102641755-102642747	0.603942	0.00294722	1	RP11-47A8.5
chr14:95313484-95315386	-0.585898	0.00298494	1	CLMN
chr7:101321329-101322389	-0.781315	0.00301072	1	IFT22
chr12:100573167-100574122	-0.595461	0.00301329	1	GAS2L3
chr2:72825414-72826446	-0.747316	0.00302142	1	EXOC6B
chr9:78053932-78054964	-0.804459	0.00304419	1	GNAQ
chr16:87956015-87957190	0.756667	0.00306082	1	BANP
chr6:113630222-113631626	0.718789	0.00307217	1	RP11-367G18.1
chr1:56525113-56526234	-0.61273	0.00308205	1	PLPP3
chr1:155139840-155140964	-0.537612	0.0030946	1	DPM3
chr16:27231921-27232817	-1.11915	0.00310428	1	NSMCE1
chr10:91923292-91924317	0.621342	0.00310689	1	BTAF1
chr10:26430481-26431551	-0.761161	0.00311764	1	APBB1IP
chr3:38168450-38169658	-0.855701	0.00313228	1	OXSR1
chr3:52287430-52288402	0.573905	0.00323294	1	GLYCTK
chr5:157106762-157107814	-0.648431	0.00328604	1	HAVCR2
chr17:21286027-21286863	-0.567922	0.00328649	1	MAP2K3
chr12:10067744-10069730	-0.790038	0.00328807	1	CLEC1A
chr11:68582298-68583563	-1.07257	0.003301	1	PPP6R3
chr1:112501604-112502577	-0.998689	0.00331388	1	WNT2B
chr16:88854321-88855320	0.643022	0.00331451	1	GALNS
chr21:33541655-33542432	-0.644967	0.00333097	1	GART
chr11:122748650-122749651	-0.766669	0.00334447	1	UBASH3B
chr9:110256177-110257267	0.522975	0.00335234	1	TXN
chr10:100346437-100347564	0.686337	0.00336096	1	SCD
chr18:62814178-62816007	-0.865683	0.00336227	1	PHLPP1
chr9:100098698-100099644	0.512533	0.00340558	1	ERP44
chr1:111738918-111739885	-0.482456	0.00342913	1	FAM212B
chr10:63629157-63631056	-0.653855	0.00343751	1	REEP3
chr11:109945944-109946933	-0.585988	0.00344459	1	RP11-262A12.1
chr15:100537001-100538025	-0.869579	0.00344884	1	CERS3
chr20:51499997-51501796	-0.989957	0.00346537	1	NFATC2
chr11:64624593-64625561	-0.922792	0.00348306	1	NRXN2
chr14:101992382-101993354	-1.06184	0.00351811	1	DYNC1H1
chr1:21815561-21816427	-0.988894	0.0035498	1	LDLRAD2
chr18:35042414-35043343	-0.867916	0.00355351	1	MAPRE2
chr2:20676687-20678125	-1.38564	0.00355727	1	GDF7
chr18:31791535-31792459	1.02897	0.00356225	1	SLC25A52
chr5:68239338-68240231	-0.772544	0.00356496	1	PIK3R1
chr10:30529084-30530235	-0.71574	0.00360168	1	RP11-253D19.1
chr17:44141290-44142339	0.74645	0.00360172	1	C17orf53
chr1:173048471-173049510	-0.733818	0.0036131	1	RP1-15D23.2
chr2:27369978-27370942	0.574441	0.00361559	1	EIF2B4
chr7:107890770-107891803	-0.530439	0.00361709	1	DLD
chr12:51950998-51951987	-0.693949	0.00361721	1	ACVR1B
chr20:48773725-48775230	-0.718779	0.00363321	1	PREX1
chr16:84819458-84820443	-0.577935	0.00366456	1	CRISPLD2
chr7:143375094-143376242	-0.71807	0.00368104	1	ZYX
chr13:28466653-28467580	-0.991549	0.00370901	1	FLT1
chr17:62892463-62893955	-0.846935	0.00372388	1	RP11-180P8.1
chr16:11254521-11256700	0.570342	0.00372504	1	SOCS1
chr12:131091196-131092109	1.11888	0.00372584	1	ADGRD1
chr8:127750709-127751727	-1.33883	0.00373105	1	MYC
chr4:1011010-1012045	-0.578208	0.00373456	1	FGFRL1
chr15:63599080-63600138	-0.956821	0.00374496	1	FBXL22
chr17:21452120-21453171	-1.02431	0.00374604	1	RP11-728E14.3
chr5:136030818-136033223	-0.874147	0.00374807	1	TGFBI
chr17:2067945-2069352	-1.23253	0.00375153	1	SMG6
chr1:234726479-234727726	-0.994453	0.00375435	1	LINC01132
chr1:37476415-37477889	0.656175	0.00375928	1	ZC3H12A
chr4:74628531-74629475	-0.924537	0.00376814	1	BTC
chr1:58617927-58619002	-0.714451	0.0037729	1	MYSM1
chr21:44930419-44931573	-0.911157	0.00377607	1	ITGB2
chr5:124908668-124909647	-1.05295	0.00380303	1	RP11-284A20.1
chr1:234487869-234489211	-1.11486	0.0038188	1	TARBP1
chr1:84996648-84997656	-0.808968	0.00382507	1	MCOLN2
chr2:104976322-104977399	-1.18793	0.00382531	1	MRPS9
chr9:83817203-83818269	-0.732335	0.00382671	1	GKAP1
chr3:37860102-37861045	0.676465	0.00385015	1	ITGA9-AS1
chr12:49567635-49568653	0.725123	0.0038626	1	MCRS1
chr1:65174034-65175203	-0.672626	0.00391196	1	AK4
chr12:116693065-116694314	-0.782088	0.00400881	1	RP11-497G19.1
chr10:43594908-43597199	-0.579778	0.00400881	1	ZNF485
chr2:219570251-219572262	-0.837088	0.00402297	1	OBSL1
chr17:7329109-7330719	-0.548981	0.0040903	1	NEURL4
chr8:141129465-141130529	0.63261	0.00411266	1	DENND3
chr12:121663546-121664534	0.626464	0.00412488	1	MORN3
chr21:43728186-43729169	-0.589219	0.00413392	1	PDXK
chr14:54772984-54774611	0.675286	0.00419014	1	SAMD4A
chr2:73232880-73233778	0.472542	0.00427335	1	PRADC1
chr2:171847160-171848176	-1.05319	0.00432414	1	SLC25A12
chr15:85544876-85546009	-0.587197	0.0043431	1	AKAP13
chr6:122399013-122399989	0.647754	0.00434629	1	HSF2
chr8:64863447-64864398	1.00091	0.00435151	1	RP11-1D12.2
chr15:85318006-85319071	0.986668	0.00439866	1	AKAP13
chr9:114366124-114367173	0.930027	0.00446143	1	AKNA
chr20:63578356-63579781	0.887653	0.00446961	1	HELZ2
chr6:150640204-150640797	1.07574	0.00446961	1	PLEKHG1
chr20:20425675-20427060	1.12436	0.00446961	1	RALGAPA2
chr1:67590050-67591097	0.795659	0.00446961	1	RP11-393N21.2
chr4:151760617-151761566	0.504759	0.00448316	1	GATB
chr21:36301710-36302634	-1.20182	0.00451881	1	DOPEY2
chr3:143222302-143223421	0.881661	0.00453732	1	SLC9A9
chr20:53699057-53700501	0.815166	0.00454016	1	AC005808.3
chr4:10013466-10014443	1.02755	0.00454016	1	SLC2A9
chr17:47802034-47803035	0.935741	0.00454016	1	OSBPL7
chr8:105317884-105319989	0.749186	0.00454016	1	ZFPM2
chr16:30697792-30698796	0.573905	0.00454909	1	SRCAP
chr16:4957687-4958777	0.590095	0.00457219	1	SEC14L5
chr14:61662091-61663143	-0.593629	0.00458166	1	FLJ22447
chr17:20105699-20107084	0.970394	0.0045824	1	SPECC1
chr10:22704265-22705401	-0.622217	0.00461035	1	PIP4K2A
chr2:16650260-16651493	-0.466884	0.00461035	1	FAM49A
chr10:43408678-43409688	0.574771	0.00461856	1	HNRNPF
chr14:102849064-102850173	0.856497	0.00462327	1	TRAF3
chr3:161220860-161221789	0.72194	0.00463017	1	NMD3
chr7:74451997-74453021	-0.612524	0.0046443	1	GTF2IRD1
chr8:29372657-29373808	0.706318	0.00466061	1	DUSP4
chr5:143213573-143214490	0.971044	0.00466304	1	ARHGAP26
chr14:95533066-95533805	0.815494	0.00466304	1	GLRX5
chr6:30480272-30481238	0.722633	0.00466304	1	HLA-E
chr1:10066581-10067699	0.697668	0.00466304	1	UBE4B
chr2:96608038-96609411	0.697668	0.00466304	1	KANSL3
chr9:128192580-128193571	0.667676	0.00466304	1	DNM1
chr5:133977117-133978521	0.606421	0.00466304	1	VDAC1
chr19:13163811-13165232	0.596074	0.00470328	1	IER2
chr3:49165777-49166856	-0.530872	0.00471446	1	CCDC71
chr8:122540528-122541355	0.926231	0.0047391	1	RP11-96B2.1
chr2:44086317-44087865	0.60676	0.0047391	1	PPM1B
chr19:10701053-10701996	0.59209	0.0047391	1	QTRT1
chr16:69131971-69133063	0.630538	0.00478356	1	CHTF8
chr11:66051691-66052671	-0.571641	0.00480081	1	SF3B2
chr6:30742331-30743391	0.509811	0.0048172	1	FLOT1
chr4:86330052-86331845	0.859014	0.00483607	1	MAPK10
chr5:179622365-179623254	0.66627	0.00488527	1	HNRNPH1
chr3:122682657-122683623	0.664207	0.00488667	1	PARP14
chr8:141405814-141406816	1.12336	0.00502462	1	PTP4A3
chr4:3225840-3227202	-0.635242	0.0050283	1	HTT
chr1:169109168-169110185	-0.597368	0.00503097	1	ATP1B1
chr22:20507188-20508234	-0.702103	0.00505418	1	MED15
chr1:33139832-33140747	1.11509	0.00507351	1	TRIM62
chr17:68465741-68466854	0.788294	0.00507351	1	RP11-120M18.2
chr3:194064149-194065286	1.13673	0.00510564	1	RP11-407B7.1
chr19:48993105-48994072	0.509343	0.00511176	1	RUVBL2
chr10:97334393-97335346	0.46723	0.00511703	1	FRAT2
chr2:157440760-157442407	0.696346	0.00514112	1	CYTIP
chr9:131718994-131720068	-0.599291	0.00521928	1	RAPGEF1
chr7:121018753-121019761	0.668475	0.00522948	1	CPED1
chr12:132477715-132478204	1.04149	0.00526365	1	FBRSL1
chr22:17795517-17796571	0.990823	0.00526365	1	MICAL3
chr7:76294240-76295334	0.443094	0.00526365	1	SRRM3
chr7:150799509-150801982	0.689935	0.00529072	1	TMEM176A
chr8:141317873-141318780	-0.965019	0.00530586	1	SLC45A4
chr9:132406386-132407332	-0.718121	0.00531216	1	TTF1
chr2:239318838-239319876	-0.672558	0.0053128	1	HDAC4
chr22:40215847-40216922	-0.706811	0.0053128	1	TNRC6B
chr10:14601707-14602700	0.60191	0.00531399	1	FAM107B
chr2:161169359-161170099	0.891319	0.00534303	1	TANK
chr8:8789632-8790082	0.854706	0.00534303	1	MFHAS1
chr17:73911633-73912606	1.07581	0.00534653	1	CTD-2582D11.1
chr14:88002167-88003949	-0.741201	0.00535562	1	GPR65
chr11:35272076-35273448	0.887325	0.00535681	1	SLC1A2
chr17:65022689-65024408	-0.689678	0.00536667	1	GNA13
chr7:105690841-105692473	0.704363	0.00537409	1	ATXN7L1
chr6:25446627-25448225	0.779435	0.00537593	1	CARMIL1
chrX:150898241-150899214	-0.727498	0.00541891	1	CD99L2
chr21:14557121-14558089	1.22148	0.00542461	1	SAMSN1
chr17:78143948-78145872	0.772322	0.00542868	1	C17orf99
chr16:11190347-11191156	0.957895	0.00543514	1	RP11-396B14.2
chr4:10746334-10747828	-1.10079	0.0054433	1	RP11-61G19.2
chr20:21303020-21304008	-0.452761	0.00546461	1	XRN2
chr11:44942842-44943753	0.936231	0.00547749	1	TP53I11
chr6:31546425-31547144	-0.643504	0.00551583	1	ATP6V1G2-DDX39B
chr10:62735512-62736544	0.777206	0.00551774	1	ZNF365
chr7:38215459-38216447	0.710923	0.00551826	1	STARD3NL
chr1:154607740-154608812	-0.693667	0.00552864	1	ADAR
chr10:78611483-78612352	-1.14492	0.00555786	1	RP11-90J7.3
chr2:110993537-110994726	-0.566773	0.00556538	1	ACOXL
chr20:47610137-47611263	0.825958	0.00556805	1	NCOA3
chr3:36786736-36787974	-0.85451	0.00559724	1	DCLK3
chr10:12350281-12351153	0.625179	0.00561423	1	CAMK1D
chr8:124660047-124661158	0.737727	0.00561423	1	MTSS1
chr12:89160295-89161460	-0.581642	0.00561965	1	RP11-13A1.3
chr3:120058729-120061144	1.05384	0.00566483	1	GSK3B
chr17:78780785-78781674	0.663293	0.00566483	1	CYTH1
chr18:48917206-48918242	0.902679	0.00567003	1	SMAD7
chr1:36350463-36351939	0.617383	0.00572925	1	STK40
chr10:132443371-132444528	-0.757125	0.00574519	1	C10orf91
chr16:2366721-2367515	1.26947	0.00578561	1	ABCA3
chr1:92080021-92081018	0.672387	0.00578561	1	BTBD8
chr20:50146583-50147722	0.686932	0.0057978	1	TMEM189
chr1:200447940-200448938	1.17075	0.00579918	1	RP11-469A15.2
chr17:77429761-77430763	0.753892	0.00581211	1	2024-09-09
chr16:66552136-66553097	0.533128	0.00581211	1	CKLF-CMTM1
chr6:149468705-149469396	1.07504	0.00582172	1	ZC3H12D
chr1:16352046-16353005	0.451639	0.00583468	1	FBXO42
chr1:66283511-66284489	0.843833	0.00583468	1	PDE4B
chr16:11796899-11797917	0.583427	0.00583619	1	ZC3H7A
chr8:141089258-141090316	0.897479	0.00583782	1	DENND3
chr2:169071281-169073094	-0.613607	0.00585931	1	DHRS9
chr1:204578589-204579670	0.821246	0.00587756	1	RNA5SP74
chr3:143122453-143124162	0.682766	0.00589895	1	CHST2
chr3:124650491-124651490	1.10701	0.00590242	1	KALRN
chr19:42401276-42402306	-0.553598	0.00590756	1	LIPE
chr9:34522681-34523645	-0.581084	0.00592271	1	ENHO
chr8:130201028-130202109	0.821929	0.00594159	1	ASAP1
chr12:124756468-124757304	-0.713254	0.00594738	1	SCARB1
chr6:53460940-53462321	-0.877288	0.0059695	1	GCLC
chr9:136901137-136903100	0.719209	0.00600975	1	TRAF2
chr14:103140119-103141736	0.841214	0.00604632	1	TNFAIP2
chr12:123269147-123270172	0.700206	0.00606266	1	CDK2AP1
chr14:61477907-61479663	0.586989	0.00606266	1	PRKCH
chr3:33138706-33139764	1.17354	0.00610579	1	CRTAP
chr5:139393930-139394797	0.791431	0.00610579	1	PROB1
chr17:42328817-42330004	0.782981	0.00610579	1	STAT3
chr11:5600004-5600955	0.859663	0.00611351	1	TRIM6
chr1:167687547-167688517	0.868736	0.00611351	1	RCSD1
chr1:93707657-93708589	-0.87005	0.00614727	1	BCAR3
chr3:108124205-108125373	0.667431	0.00616693	1	LINC01215
chr4:42656790-42657851	0.524367	0.00618085	1	ATP8A1
chr2:144607458-144608463	0.606501	0.00618497	1	LINC01412
chr14:93959156-93960191	-0.595157	0.00618522	1	ASB2
chr8:100502078-100503113	0.7519	0.0061948	1	ANKRD46
chr19:43764920-43766009	-0.636984	0.00619916	1	KCNN4
chr2:111100481-111101460	-0.681154	0.00621009	1	ACOXL
chr11:69545323-69547596	-1.1665	0.00621677	1	AP000439.3
chr6:152112245-152113153	0.591727	0.0062294	1	ESR1
chr16:57284174-57285244	0.802457	0.0062294	1	PLLP
chr19:46529287-46530483	-0.585839	0.00623435	1	PPP5D1
chr2:74183599-74184582	0.962865	0.00623935	1	MOB1A
chr3:69763350-69765363	0.592267	0.00623935	1	MITF
chr3:14651179-14652118	0.571909	0.00625479	1	CCDC174
chr3:71355739-71356860	1.03907	0.00625589	1	FOXP1
chr14:102593140-102593980	0.626632	0.00625589	1	RCOR1
chr11:75836112-75837028	0.869882	0.00625589	1	UVRAG
chr1:192805481-192806422	-0.743067	0.00625797	1	RGS2
chr12:666367-668185	0.827495	0.00626839	1	NINJ2
chr1:226726639-226727784	-0.935668	0.00627218	1	ITPKB
chr14:102572891-102574289	0.933841	0.00627952	1	CTD-2555C10.3
chr1:89842914-89843953	0.515154	0.00627952	1	RP11-302M6.4
chr3:126925032-126926195	-0.673529	0.00628416	1	CHCHD6
chr5:172782011-172783130	-0.741219	0.006339	1	DUSP1
chr21:16264022-16265026	-0.847602	0.00635418	1	MIR99AHG
chr19:35701819-35703008	0.690089	0.00635965	1	ZBTB32
chr3:186536743-186537603	0.935904	0.00638443	1	CRYGS
chr9:5437215-5438385	0.504208	0.00639629	1	PLGRKT
chr15:75072870-75073809	-0.575937	0.00639912	1	PPCDC
chr17:36211698-36212635	-0.516566	0.00639912	1	CCL4L2
chr4:25242074-25242916	0.978491	0.00639993	1	RP11-717K11.2
chr15:63187061-63188264	1.16384	0.00641234	1	RAB8B
chr1:26315027-26316030	0.694167	0.00641234	1	UBXN11
chr2:230824192-230825159	0.863458	0.00642567	1	CAB39
chr10:62680905-62681997	0.748676	0.00642567	1	ZNF365
chr12:132769822-132770714	0.781089	0.00642567	1	GOLGA3
chr13:30445373-30446375	-0.736487	0.00644931	1	HMGB1
chr2:136019091-136020197	-0.863084	0.00645878	1	DARS
chr15:59276223-59277219	0.948536	0.00647918	1	MYO1E
chr19:51606714-51607616	-1.14337	0.00649535	1	SIGLEC5
chr17:40551750-40552628	1.13161	0.00651045	1	CCR7
chr22:35411057-35411721	0.80066	0.00651045	1	MCM5
chr13:44989047-44989991	-0.763136	0.00651075	1	GPALPP1
chr4:673779-674894	-0.522317	0.00651432	1	ATP5I
chr8:43093085-43094133	0.601256	0.00651804	1	POMK
chr13:28394070-28395177	-0.478271	0.00652006	1	FLT1
chr17:78179145-78180788	0.747714	0.006521	1	TK1
chr20:49218888-49219899	-0.66443	0.00652973	1	DDX27
chr2:144517095-144518144	0.551762	0.00653313	1	ZEB2
chr3:9409831-9410984	-0.777895	0.0065429	1	SETD5
chr8:144373459-144374469	-0.655012	0.00654309	1	ADCK5
chr7:98251773-98252726	0.578201	0.00654423	1	TECPR1
chr20:62501584-62502559	0.681194	0.00654569	1	RP13-379O24.2
chr20:36064379-36065368	0.60047	0.00658197	1	RP4-550H1.7
chr10:24208695-24210865	0.832116	0.0065862	1	KIAA1217
chr5:95779017-95780056	-0.781167	0.00660515	1	RHOBTB3
chr22:27133977-27135048	0.645053	0.00662009	1	CTA-992D9.7
chr10:101986148-101987146	-0.866319	0.00662188	1	C10orf76
chr3:49900430-49902379	0.969211	0.00662954	1	MST1R
chr12:118330056-118331001	0.735115	0.00663657	1	TAOK3
chr1:27135758-27136630	0.681128	0.00665533	1	SLC9A1
chr2:101179558-101180705	0.669022	0.00665533	1	TBC1D8
chr6:167141861-167142792	0.978516	0.00665533	1	CCR6
chr6:87805816-87807109	0.968043	0.00665533	1	AKIRIN2
chr3:129602911-129603884	0.643307	0.00665533	1	PLXND1
chr12:121991854-121992826	-0.724067	0.00665714	1	WDR66
chr7:19107266-19108248	-1.12024	0.0066651	1	TWIST1
chr10:12448491-12449570	0.717111	0.00666542	1	CAMK1D
chr1:202009273-202010203	0.913163	0.00667161	1	ELF3
chr1:6260786-6261698	0.76329	0.00669106	1	GPR153
chr11:108593268-108594190	0.670259	0.00669106	1	EXPH5
chr21:42473850-42475132	0.942006	0.00670186	1	RSPH1
chr3:4888928-4890257	0.766242	0.00670186	1	ITPR1
chr19:48746562-48747609	0.786827	0.00670191	1	IZUMO1
chr6:125827758-125828778	0.883646	0.00670685	1	NCOA7
chr1:235938425-235939867	-0.649618	0.00670809	1	RP5-940F7.2
chr1:39609332-39610400	-0.790344	0.00672546	1	HEYL
chr19:15836588-15837572	0.563219	0.0067307	1	UCA1
chr11:1574065-1575239	0.823315	0.00673718	1	DUSP8
chr6:134516831-134518325	-0.589722	0.00673765	1	RP11-557H15.3
chr1:116484897-116485946	0.771715	0.00673916	1	RP4-655J12.4
chr12:55742669-55743749	0.599006	0.00673972	1	GDF11
chr16:89925723-89926802	0.53565	0.00674149	1	TUBB3
chr6:8435060-8435988	0.418137	0.00674149	1	SLC35B3
chr3:15629932-15631590	0.638879	0.00674149	1	BTD
chr11:12207062-12208082	0.980941	0.00678436	1	MICAL2
chr14:75295072-75296684	-0.490246	0.0067863	1	LINC01220
chr9:90795650-90796769	0.718866	0.00682176	1	SYK
chr9:89807778-89809495	1.08408	0.00682374	1	RP5-1050E16.2
chr4:85474670-85475961	0.56295	0.00682374	1	ARHGAP24
chr22:39099142-39100917	0.817804	0.00682688	1	APOBEC3H
chr10:23432032-23433084	-0.674924	0.00683533	1	OTUD1
chr10:128050800-128051623	-0.648217	0.00683533	1	PTPRE
chr7:47937066-47938906	-1.13845	0.00684422	1	HUS1
chr1:211589850-211590807	-0.570345	0.00684946	1	SLC30A1
chr5:139869012-139869878	-0.839774	0.00685409	1	NRG2
chr2:224583774-224584626	-0.529435	0.00685409	1	CUL3
chr2:159124191-159125290	-0.553452	0.00685409	1	TANC1
chr10:931358-932433	0.571396	0.00685699	1	LARP4B
chr2:231123116-231124112	0.8809	0.00686455	1	HTR2B
chr6:45705266-45708805	0.845272	0.00686455	1	RUNX2
chr1:222713028-222713724	0.476671	0.00686455	1	BROX
chr16:70793639-70794705	-0.992853	0.00686907	1	VAC14
chr6:18359138-18360192	-0.834375	0.00686914	1	RNF144B
chr2:48440180-48441177	0.479167	0.00687784	1	PPP1R21
chr8:100437727-100438831	-0.492704	0.00688099	1	KB-173C10.1
chr2:157596797-157598008	1.19104	0.00689117	1	ACVR1C
chr4:184444436-184445591	0.901427	0.00690945	1	IRF2
chr1:181128597-181129748	0.571384	0.00691223	1	IER5
chr12:6770937-6771696	-0.834174	0.00692005	1	PTMS
chr9:77453590-77454589	-0.940826	0.00692005	1	GNA14
chr17:73873855-73874704	1.08126	0.00692875	1	CTD-2582D11.1
chr5:115475557-115476478	-0.739657	0.00693478	1	FEM1C
chr17:77285375-77286423	-0.380325	0.00693478	1	2024-09-09
chr7:953294-954112	0.816324	0.00693795	1	ADAP1
chr7:20577331-20578415	1.08966	0.00693795	1	ABCB5
chr10:90774999-90776184	0.830666	0.00693795	1	HTR7
chr19:2552612-2553561	-0.703716	0.00693983	1	GNG7
chr20:20368223-20369962	1.0896	0.00694178	1	INSM1
chr8:124585563-124586624	1.15607	0.00695137	1	MTSS1
chr4:3384112-3386313	-0.461678	0.0069607	1	RGS12
chr18:24270718-24272545	0.611302	0.00696176	1	OSBPL1A
chr8:30155606-30156871	0.613462	0.00698015	1	DCTN6
chr8:143985858-143986854	0.601749	0.0069808	1	PARP10
chr5:126792100-126793035	0.950704	0.00698209	1	LMNB1
chr10:75408986-75410038	0.788793	0.00698948	1	RP11-399K21.14
chr1:159953812-159954874	0.699558	0.00703357	1	SLAMF9
chr12:120011852-120012832	0.724201	0.00703443	1	BICDL1
chr1:109368216-109369833	-0.819029	0.0070358	1	SORT1
chr2:179262840-179264172	0.616185	0.00703612	1	SESTD1
chr5:95390817-95391487	1.22802	0.00703648	1	FAM81B
chr6:387097-388009	0.962912	0.00703715	1	IRF4
chr17:78748446-78749404	0.51529	0.00703715	1	CYTH1
chr3:13657524-13658541	0.907224	0.00705848	1	FBLN2
chr3:179608592-179609712	-0.92474	0.00706585	1	NDUFB5
chr1:156419639-156420789	0.876537	0.0070897	1	C1orf61
chr22:31969798-31971260	0.565767	0.00709105	1	CTA-342B11.2
chr6:151391483-151392458	-0.646669	0.00709592	1	ZBTB2
chr2:43519539-43520583	0.70729	0.00710435	1	THADA
chr1:203101549-203102815	1.02841	0.00711639	1	ADORA1
chr5:124748206-124749488	0.747383	0.00712428	1	ZNF608
chr8:60523841-60525821	0.674018	0.00712634	1	RAB2A
chr10:91162383-91164510	-0.648065	0.00712709	1	PCGF5
chr4:77156366-77157362	-0.547446	0.0071283	1	CCNG2
chr1:76153959-76154991	0.579526	0.00713509	1	ST6GALNAC3
chr15:65300105-65301215	-0.831537	0.00713604	1	PARP16
chr3:13451405-13452418	0.456373	0.0071369	1	HDAC11
chr9:117744442-117745603	0.912552	0.0071532	1	TLR4
chr5:14142596-14143740	0.619874	0.00715436	1	TRIO
chr2:47724031-47725165	1.00562	0.00715463	1	MSH6
chr11:18299363-18300373	-0.717315	0.00716196	1	HPS5
chr21:34281995-34282985	0.788161	0.00716664	1	AP000318.2
chr11:64448096-64450110	-0.658598	0.00717043	1	AP003774.4
chr2:171515621-171517540	1.03724	0.00717748	1	CYBRD1
chr17:4085807-4086974	1.04904	0.00717956	1	ZZEF1
chr6:116370477-116372041	0.606587	0.00718482	1	DSE
chr8:118958645-118959641	1.10934	0.00718586	1	TNFRSF11B
chrX:71533912-71534873	0.754161	0.00718697	1	OGT
chr2:65293873-65295229	1.24824	0.00718697	1	SPRED2
chr19:10420720-10422422	0.72977	0.00719286	1	PDE4A
chr15:79017569-79018630	1.03847	0.00719299	1	RASGRF1
chr2:225037496-225038665	0.86005	0.00719325	1	DOCK10
chr12:24931368-24932380	-0.714905	0.00720123	1	BCAT1
chr16:17377342-17378540	0.747968	0.00720138	1	XYLT1
chr10:72133235-72134211	-0.738909	0.00720263	1	ASCC1
chr10:62818586-62819394	0.736458	0.00720547	1	EGR2
chr3:46681863-46682778	0.9069	0.00721669	1	ALS2CL
chr17:45021613-45022588	0.750333	0.00721669	1	DCAKD
chr3:56800185-56801129	0.728308	0.00721669	1	ARHGEF3
chr12:64618890-64620602	0.654669	0.00721943	1	RASSF3
chr1:89940843-89941754	0.824955	0.00722218	1	RP11-302M6.5
chrX:48936792-48937745	0.695053	0.00722218	1	OTUD5
chr13:113296713-113297642	0.529419	0.00722828	1	LAMP1
chr2:205712277-205713281	0.645559	0.00723457	1	NRP2
chr1:101144808-101145868	1.10625	0.0072357	1	S1PR1
chr8:118742795-118744249	1.02997	0.00723643	1	SAMD12-AS1
chr16:12673875-12674664	1.05112	0.00723758	1	CPPED1
chr5:91556-92468	-1.10166	0.00726527	1	PLEKHG4B
chr12:55830650-55831339	0.724475	0.00726608	1	DNAJC14
chr2:113541077-113542241	0.900589	0.00727396	1	PGM5P4-AS1
chr11:75524329-75525102	-0.876095	0.00727549	1	GDPD5
chr14:73227808-73229101	0.802661	0.00727864	1	PSEN1
chr8:128185556-128186582	0.679556	0.00728355	1	AC026248.1
chr17:50055013-50057670	-0.674211	0.0072836	1	ITGA3
chr7:47627330-47628278	1.15305	0.00728445	1	LINC01447
chr5:170302677-170303752	0.616828	0.00728495	1	LCP2
chr17:50950071-50951138	-0.432488	0.00729021	1	RP11-700H6.2
chr3:52245354-52246434	0.577526	0.00730416	1	PPM1M
chr10:6148159-6149188	-0.74414	0.00730481	1	PFKFB3
chr2:176001792-176002718	-0.674618	0.00731585	1	LNPK
chr1:153262147-153263362	1.05412	0.00733402	1	LOR
chr15:51132383-51133562	0.883998	0.00733451	1	RP11-108K3.1
chr22:37606656-37607673	0.691786	0.00735165	1	GGA1
chr6:35919469-35920363	0.683502	0.00735165	1	SRPK1
chr16:19210123-19211346	0.79478	0.00735224	1	SYT17
chr21:35206034-35206850	0.925366	0.00735534	1	RUNX1
chr12:123741816-123743815	0.900889	0.00735541	1	ATP6V0A2
chr2:196204377-196205775	0.861789	0.00736084	1	HECW2
chr3:23402635-23403771	0.819791	0.00736084	1	UBE2E2
chr7:66995178-66995873	0.647764	0.00736118	1	SBDS
chr5:143401875-143402971	-0.676387	0.00736717	1	NR3C1
chr18:31648488-31649561	0.822432	0.00736917	1	B4GALT6
chr13:50911639-50912672	0.771397	0.00737113	1	RNASEH2B
chr5:55590303-55591544	0.923673	0.00737512	1	SLC38A9
chr21:25512104-25513183	0.986431	0.00738051	1	AP000221.1
chr19:49057307-49058366	0.813238	0.00739084	1	CTB-60B18.23
chr11:2526725-2527702	0.680364	0.0073915	1	KCNQ1
chr11:12133475-12134867	0.879017	0.00739427	1	MICAL2
chr22:24139983-24140882	0.886242	0.00739609	1	CABIN1
chr3:30688712-30689870	0.739604	0.00739609	1	TGFBR2
chr2:207626968-207627812	-0.891957	0.00739867	1	METTL21A
chr13:52616922-52617894	0.651848	0.00740554	1	RP11-78J21.7
chr19:39196559-39197702	1.14346	0.0074081	1	NCCRP1
chr14:64691084-64691975	0.914094	0.00740979	1	PLEKHG3
chr7:100477922-100478507	0.798306	0.00742205	1	TSC22D4
chr9:35603705-35604692	0.515042	0.00742758	1	TESK1
chr22:25656515-25657464	1.18097	0.0074291	1	GRK3
chr8:8847940-8849560	-0.813379	0.0074293	1	MFHAS1
chr3:17945251-17946191	0.865511	0.00743014	1	TBC1D5
chr21:14541516-14543480	0.610798	0.00743527	1	SAMSN1
chr9:99244361-99245509	0.926002	0.00743802	1	SEC61B
chr12:124898160-124899189	-0.693089	0.00743855	1	UBC
chr1:200624915-200626132	0.861328	0.00744597	1	DDX59
chr5:154756534-154757538	0.7097	0.00745435	1	LARP1
chr11:66650786-66651720	1.11113	0.00745898	1	RBM4
chr6:34736840-34737763	1.16701	0.00747195	1	SNRPC
chrX:119028650-119029540	0.825371	0.00747195	1	LONRF3
chr22:38266815-38267875	0.932632	0.00747419	1	TMEM184B
chr12:119988296-119989445	0.632824	0.00747419	1	BICDL1
chr16:71288921-71289873	0.550442	0.00747592	1	CMTR2
chr2:219529863-219530797	0.72726	0.00747698	1	ASIC4
chr17:7922436-7923630	0.783145	0.00747698	1	KCNAB3
chr18:59908441-59910034	0.983846	0.00747776	1	PMAIP1
chr19:13905717-13906671	-0.632936	0.00747904	1	CC2D1A
chr20:49698411-49699885	0.701922	0.00748187	1	B4GALT5
chr10:95656278-95657207	0.545875	0.00748187	1	ALDH18A1
chr6:154606194-154607150	0.781763	0.00748187	1	CNKSR3
chr8:26582325-26583243	1.21708	0.00748792	1	DPYSL2
chr7:129218277-129219236	-0.733085	0.00749147	1	SMO
chr1:201740394-201741279	0.838443	0.00749337	1	NAV1
chr5:133321598-133322723	1.06387	0.0074957	1	FSTL4
chr1:11787044-11788147	1.09197	0.00750019	1	C1orf167
chr3:71360321-71361270	-1.20161	0.00750143	1	FOXP1
chr19:55634548-55635466	-0.608008	0.0075063	1	ZNF580
chr8:124782519-124783751	0.858474	0.00750676	1	RP11-1082L8.3
chr19:34428023-34428949	-0.584909	0.00750773	1	UBA2
chr22:50540944-50543168	-0.534823	0.00750776	1	CTA-384D8.34
chr20:47438467-47439519	0.830635	0.00750975	1	RP1-148H17.1
chr19:20038980-20040055	0.768864	0.00751802	1	ZNF682
chr12:111174017-111174932	0.8202	0.00751855	1	CUX2
chr3:42590295-42591263	0.574593	0.00752618	1	SS18L2
chr13:95298878-95300017	1.17059	0.00752675	1	ABCC4
chr1:16676419-16678693	0.937826	0.00752955	1	FAM231A
chr6:73560082-73561510	0.864916	0.00752955	1	SLC17A5
chr21:29306150-29307477	0.732447	0.00752955	1	BACH1
chr19:3125579-3126853	0.891391	0.00753191	1	GNA11
chr7:74417017-74418109	0.834496	0.00753191	1	CLIP2
chr3:4985338-4986193	0.733299	0.00753191	1	BHLHE40
chr20:57748272-57749331	0.613825	0.00753911	1	PMEPA1
chr13:23460066-23460980	-0.916384	0.00754116	1	LINC00327
chr19:49921696-49922651	0.768276	0.00754168	1	IL4I1
chr10:94545104-94546186	0.629503	0.00754316	1	HELLS
chr2:112811420-112813438	0.610408	0.00754336	1	IL1B
chr5:113278664-113279556	0.940433	0.00754357	1	MCC
chr6:35105876-35108227	1.07384	0.00754496	1	TCP11
chr10:30747308-30748345	1.02076	0.00754619	1	RP11-14C22.6
chr8:134684957-134686189	0.683668	0.00754753	1	ZFAT
chr11:8839832-8841030	0.928648	0.00754753	1	ST5
chr9:114405293-114406444	0.740704	0.00755175	1	WHRN
chr16:6750850-6751697	0.89186	0.00755175	1	RP11-420N3.3
chr14:50830795-50831851	0.573994	0.00755876	1	NIN
chr22:36902461-36903195	0.9576	0.00755886	1	CSF2RB
chr9:37377952-37378962	1.27603	0.00756065	1	LINC01627
chr17:73902866-73903573	1.24871	0.00756484	1	CTD-2582D11.1
chr19:17969678-17970600	1.0333	0.0075703	1	KCNN1
chr18:35038820-35040092	0.591903	0.00757305	1	MAPRE2
chr11:112179122-112180226	0.655221	0.00757387	1	BCO2
chr1:11907694-11909095	0.445668	0.00758453	1	KIAA2013
chr22:38700496-38701701	-0.559534	0.00758491	1	JOSD1
chr2:69012404-69015262	0.638275	0.00758566	1	ANTXR1
chr10:113678893-113680257	0.695309	0.00758623	1	CASP7
chr15:25365801-25366797	1.02608	0.00758808	1	UBE3A
chr6:113596669-113597647	1.02084	0.00758808	1	RP11-367G18.1
chr3:65854370-65855342	1.20105	0.00759933	1	MAGI1
chr4:15955949-15957122	-0.798602	0.00760033	1	FGFBP2
chr12:104462585-104463612	0.667536	0.00760048	1	CHST11
chr22:39530009-39531370	0.853911	0.00760456	1	RPS19BP1
chr10:122375267-122376217	0.798534	0.00760456	1	PLEKHA1
chr2:142873947-142874992	0.482636	0.00761331	1	KYNU
chr14:105397989-105398968	0.569815	0.00761461	1	TEX22
chr10:110407438-110408837	0.879179	0.00761725	1	RP11-525A16.4
chr8:118281645-118282624	0.665515	0.00761725	1	SAMD12
chr10:6129639-6130685	0.745322	0.00762678	1	RBM17
chr19:40600492-40601733	0.881214	0.0076283	1	LTBP4
chr6:110934002-110934878	0.911791	0.00762891	1	GTF3C6
chr3:5342921-5343840	1.20705	0.00762891	1	AC026202.5
chr18:32468052-32469609	-0.661002	0.00762925	1	GAREM1
chr6:130020719-130021646	-0.46607	0.00762925	1	L3MBTL3
chr19:48106995-48108126	-0.477136	0.00762925	1	PLA2G4C
chr17:4214985-4215992	0.817331	0.00762972	1	ANKFY1
chr17:34252015-34253269	0.465591	0.00762972	1	CCL2
chr8:133237145-133238055	0.943461	0.00763074	1	NDRG1
chr1:235074418-235075881	-0.678535	0.00763329	1	LINC01348
chr2:112980078-112981164	1.22819	0.00763823	1	IL36G
chr3:152252578-152254676	0.682145	0.00763925	1	MBNL1
chr10:14742435-14743394	0.785816	0.00765102	1	FAM107B
chr2:73177057-73177985	0.517526	0.00765102	1	RAB11FIP5
chr10:103696158-103697224	0.703389	0.00765751	1	SH3PXD2A
chr5:1594037-1595128	0.839874	0.00765781	1	CTD-2012J19.3
chr22:46541920-46543464	0.771209	0.00766404	1	CELSR1
chr2:20642105-20643497	0.790987	0.00766404	1	HS1BP3
chr3:176964386-176966266	0.920454	0.00766457	1	TBL1XR1
chr13:110920920-110921881	0.906114	0.00767764	1	RP11-365P13.5
chr10:125982028-125983074	0.85047	0.00768563	1	FANK1
chr2:202121428-202122479	0.712383	0.00768856	1	KIAA2012
chr2:157426369-157427702	1.15967	0.00769192	1	CYTIP
chr21:25428286-25429410	0.799312	0.00769434	1	LINC00158
chr3:8491406-8492371	-0.954224	0.00769869	1	LMCD1
chr8:42803107-42804083	0.688476	0.00770138	1	CHRNA6
chr6:167350830-167351902	-0.760881	0.0077037	1	TTLL2
chr10:86888551-86889637	-0.779665	0.0077037	1	BMPR1A
chr17:7444891-7446076	-0.550491	0.0077037	1	CHRNB1
chr1:1214714-1215665	0.858081	0.00770826	1	TNFRSF4
chr6:116314603-116315553	0.808891	0.00771102	1	DSE
chr15:88896855-88897996	0.789169	0.00771231	1	MFGE8
chr14:23320751-23321713	0.48393	0.00771293	1	PABPN1
chr4:184620112-184620951	0.948163	0.00771448	1	RP11-242J7.1
chr6:138715786-138716715	1.11328	0.00771715	1	GVQW2
chr9:107260203-107261271	0.88408	0.0077184	1	RAD23B
chr20:54063833-54064918	1.19284	0.00771847	1	BCAS1
chr11:118838594-118839581	0.816687	0.0077196	1	CXCR5
chr2:88857062-88858762	1.05496	0.00772006	1	AC096579.15
chr12:123736748-123738256	0.922752	0.00772258	1	ATP6V0A2
chr12:111398383-111399028	-0.771136	0.00772527	1	RP3-473L9.4
chr3:50254638-50255561	0.690632	0.0077262	1	GNAI2
chr14:75219687-75220767	0.829062	0.00772685	1	RP11-293M10.1
chr7:157411513-157412584	0.804157	0.0077301	1	DNAJB6
chr11:10657228-10658319	0.787516	0.0077301	1	MRVI1
chr16:69501672-69502798	0.965906	0.00773131	1	CYB5B
chr10:50231129-50232070	0.958685	0.00773155	1	ASAH2
chr13:44767947-44768911	1.08364	0.00773396	1	LINC00330
chr14:68285176-68286210	0.854795	0.00773396	1	RAD51B
chr14:24123506-24124449	1.07555	0.00773658	1	DCAF11
chr15:33168481-33169390	1.09488	0.00773678	1	FMN1
chr16:57357258-57359176	0.815699	0.00773866	1	CCL22
chr8:125352541-125353597	0.767175	0.00774385	1	NSMCE2
chr12:47893688-47894752	1.10702	0.00774385	1	VDR
chr10:46282497-46283504	-0.71502	0.00774409	1	ANTXRL
chr12:69475059-69476016	1.15894	0.0077456	1	FRS2
chr1:172343255-172344289	0.755334	0.00774637	1	DNM3
chr10:132961754-132962886	0.718373	0.00774637	1	LINC01166
chr9:36023101-36024077	1.0181	0.00774892	1	RECK
chr6:149462488-149463398	0.75297	0.00775085	1	ZC3H12D
chr4:140053508-140054452	0.78699	0.00775811	1	MAML3
chr2:96874106-96875043	0.811899	0.00775811	1	FAM178B
chr15:39623248-39624159	0.880211	0.00776365	1	FSIP1
chr7:2784786-2785826	0.793506	0.00776365	1	GNA12
chr11:59810255-59811203	0.626158	0.00776847	1	MRPL16
chr4:104943074-104944058	1.17137	0.00776878	1	RP11-556I14.1
chr10:73969099-73970087	-0.941682	0.00776963	1	VCL
chr5:10856582-10857708	0.946459	0.00777411	1	CTD-2154B17.1
chr19:4933108-4933991	1.1117	0.00777432	1	UHRF1
chr17:50872596-50873530	0.879018	0.0077771	1	TOB1-AS1
chr5:528004-529578	-1.03962	0.00777913	1	SLC9A3
chr13:23268114-23269091	1.16291	0.00777946	1	SGCG
chr19:2636682-2637664	-0.845565	0.00778125	1	GNG7
chr20:4823124-4824110	0.712998	0.00778152	1	RASSF2
chr12:24201210-24202086	1.24551	0.00778371	1	RP11-444D3.1
chr10:69092996-69093991	0.767278	0.00778547	1	SRGN
chr5:66810458-66811481	1.02561	0.00779004	1	MAST4
chr10:30974664-30975644	0.985832	0.00779004	1	ZNF438
chr12:54959137-54960013	1.08835	0.00779057	1	TESPA1
chr13:46173466-46174340	0.643355	0.00779196	1	LCP1
chr8:71923805-71924701	0.946876	0.00779432	1	MSC
chr6:11824711-11825737	0.8891	0.00779432	1	RP3-413H6.2
chr1:182622741-182623851	1.11673	0.00779432	1	RP11-317P15.4
chr6:3742180-3743051	0.709767	0.00779738	1	PXDC1
chr22:22935254-22936230	-0.842602	0.00780144	1	IGLL5
chr5:150625840-150626761	1.00187	0.00780215	1	SYNPO
chrX:13005527-13006600	0.67033	0.00780215	1	TMSB4X
chr15:90818064-90819084	0.859995	0.00780215	1	BLM
chrX:9986412-9987435	0.816142	0.00780661	1	CLDN34
chr12:121278191-121280133	0.611398	0.00780661	1	CAMKK2
chr14:20294804-20295850	0.848116	0.00780853	1	TTC5
chr9:133926664-133927560	1.27058	0.00781354	1	VAV2
chr14:104795150-104796112	0.680453	0.00781761	1	AKT1
chr11:1692962-1694596	-0.724941	0.00782277	1	KRTAP5-6
chr16:82195699-82196633	0.680059	0.00782394	1	CTD-2588J6.2
chr8:20086371-20087419	0.67174	0.00782438	1	SLC18A1
chr1:235945886-235947155	0.634816	0.00782438	1	RP5-940F7.2
chr11:119115263-119116565	0.598221	0.00782469	1	C2CD2L
chr3:183157999-183159180	0.728623	0.00782469	1	LAMP3
chr6:4303448-4304305	0.867537	0.0078257	1	RP3-527G5.1
chr11:61054545-61055704	0.965155	0.00782627	1	RP11-881M11.8
chr1:24558886-24559906	0.781271	0.00782853	1	NCMAP
chr6:15508339-15509213	0.769199	0.00782941	1	JARID2
chr16:11232749-11234615	0.690321	0.00782973	1	RP11-396B14.2
chr2:98086601-98087775	0.678924	0.00783073	1	VWA3B
chr16:57413143-57414059	1.08526	0.00783111	1	CCL17
chr6:89736263-89737360	0.997269	0.00783218	1	MDN1
chr14:103114724-103115639	0.807612	0.00783326	1	EXOC3L4
chr9:37370835-37372722	1.11447	0.00783443	1	LINC01627
chr8:134719088-134719996	0.97852	0.00783571	1	CTD-2342N23.3
chr9:137608132-137608906	0.77696	0.00783571	1	RP11-48C7.8
chr19:37312338-37313366	0.861752	0.00783649	1	HKR1
chr6:149494636-149495574	0.934922	0.00783777	1	PPIL4
chr10:88117911-88119387	0.760381	0.00783781	1	PTEN
chr16:11208539-11209587	0.658337	0.00783781	1	RP11-396B14.2
chr4:2592372-2593499	1.13372	0.00783792	1	FAM193A
chr10:5775328-5777870	0.783449	0.00783982	1	GDI2
chr2:84856572-84857531	0.832939	0.00783982	1	TRABD2A
chr9:92631319-92632567	1.02166	0.00784041	1	IPPK
chr15:93087673-93089723	0.749412	0.00784079	1	RGMA
chr7:101018578-101019372	0.90136	0.00784216	1	MUC12
chr19:3343501-3344900	0.630032	0.00784346	1	NFIC
chr16:10953539-10954596	0.901035	0.00784363	1	CLEC16A
chr18:45874187-45875380	1.00769	0.00784535	1	EPG5
chr4:163611002-163612220	0.736012	0.00784569	1	2024-03-01
chr11:11265743-11266674	1.09335	0.00784635	1	GALNT18
chr10:31701240-31702547	0.601282	0.00784635	1	RP11-472N13.3
chr21:41465705-41466758	0.910693	0.00784662	1	TMPRSS2
chr3:121957401-121958375	0.65288	0.00784784	1	SLC15A2
chr8:122969496-122971076	1.02468	0.00784816	1	ZHX2
chr12:4148142-4149238	0.733748	0.0078483	1	RP11-320N7.2
chr19:49738059-49738956	1.0328	0.00784852	1	TSKS
chr18:6362617-6363924	1.20289	0.00784858	1	L3MBTL4
chr4:74934115-74935248	0.979301	0.00784884	1	PARM1
chr18:3452154-3453041	0.741502	0.00784904	1	TGIF1
chr1:154869911-154871146	0.609545	0.00784906	1	KCNN3
chr5:157613311-157614400	0.837722	0.00785047	1	SOX30
chr5:108730336-108731342	0.74751	0.00785047	1	LINC01023
chr2:69717641-69718515	1.17481	0.0078507	1	ANXA4
chr15:51192380-51193475	0.807365	0.00785083	1	RP11-108K3.1
chr6:52305642-52306599	0.751198	0.00785106	1	MCM3
chr9:121271635-121272650	0.588243	0.00785122	1	GSN
chr2:16649161-16649973	0.990147	0.00785158	1	FAM49A
chr16:17342744-17344339	0.743255	0.00785158	1	XYLT1
chr3:128993671-128994610	0.675168	0.00785194	1	KIAA1257
chr10:76033348-76034262	1.04503	0.00785211	1	C10orf11
chr3:134794660-134795718	0.725262	0.00785211	1	EPHB1
chr6:105810067-105811276	0.774789	0.00785278	1	RP3-359N14.2
chr3:152381817-152383908	0.778089	0.00785321	1	MBNL1
chr1:25621795-25622261	1.19449	0.00785357	1	MAN1C1
chr3:9100335-9101226	0.895827	0.00785358	1	SRGAP3
chr2:69082089-69084168	0.61652	0.00785407	1	ANTXR1
chr8:27380079-27381126	0.764944	0.00785407	1	PTK2B
chr6:27777100-27777844	1.3346	0.00785412	1	HIST1H2BL
chr11:117808969-117810141	0.74278	0.00785426	1	FXYD2
chr20:44670578-44672234	0.859191	0.00785426	1	LINC01260
chr10:100228873-100229910	0.522367	0.00785444	1	CHUK
chr17:40577383-40578343	1.04631	0.00785456	1	CCR7
chr18:58605100-58606187	0.911168	0.0078546	1	ALPK2
chr12:120580975-120581934	-0.505774	0.00789195	1	POP5
chr9:121286700-121287740	-0.563504	0.00792373	1	GSN
chr1:31928367-31929364	-0.91786	0.00795302	1	PTP4A2
chr6:43724818-43725829	-0.632926	0.00795639	1	RP1-261G23.5
chr6:139028352-139029316	-0.664166	0.00796304	1	ABRACL
chr6:2862571-2863539	-0.632464	0.00800626	1	SERPINB9P1
chr2:43995679-43996630	0.519454	0.00802724	1	LRPPRC
chr11:110777545-110779808	-0.847694	0.00806565	1	ARHGAP20
chr5:75668689-75669879	-0.689703	0.00807584	1	ANKDD1B
chr13:29125050-29126512	-1.07025	0.00809781	1	MTUS2
chr6:7188232-7189995	-0.638331	0.00809781	1	RREB1
chr19:17859199-17860255	0.513733	0.00810447	1	RPL18A
chr16:15481853-15482948	-0.904552	0.0081082	1	C16orf45
chr2:191650662-191651686	0.794011	0.00811059	1	NABP1
chr2:97950302-97952022	0.934667	0.00811273	1	TMEM131
chr15:67099815-67101768	-0.738536	0.00812585	1	SMAD3
chr3:143850688-143851622	0.915598	0.00814605	1	SLC9A9
chr10:79270490-79271354	-0.612781	0.0081557	1	ZMIZ1
chr9:93098270-93099317	-0.564719	0.0081575	1	CARD19
chr12:11726802-11727860	-1.05378	0.0081757	1	ETV6
chr12:22537930-22539855	-0.617076	0.00820214	1	C2CD5
chr11:72613707-72614713	-0.629507	0.00821726	1	PDE2A
chr2:39382850-39383749	-1.02194	0.00824596	1	MAP4K3
chr22:41939600-41940708	-0.864801	0.00824783	1	CENPM
chr12:89353594-89354697	-0.576774	0.00825641	1	RP11-823E8.3
chr6:34791392-34792514	-0.687847	0.0082642	1	UHRF1BP1
chr2:175180838-175182118	-0.546364	0.00829026	1	ATP5G3
chr3:72347575-72348617	-0.70102	0.00833922	1	RYBP
chr6:112122548-112123461	-0.897506	0.00836383	1	LAMA4
chr4:3077601-3078516	-1.1357	0.00836533	1	HTT
chr3:101848880-101850206	0.46923	0.00837049	1	NFKBIZ
chr17:83121917-83123363	-0.971329	0.00837976	1	AC144831.1
chr4:184850212-184851717	-0.57055	0.00838492	1	MIR3945HG
chr9:114397828-114398889	0.611908	0.00840067	1	RP11-9M16.2
chr17:58218841-58219776	-0.520764	0.0084118	1	MKS1
chr1:234619928-234621019	-0.591729	0.00841241	1	LINC00184
chr11:64810180-64811177	-0.568688	0.00841396	1	MEN1
chr7:44606240-44607240	0.390544	0.00841761	1	OGDH
chr18:39799500-39800530	-1.08001	0.00842412	1	RP11-244M2.1
chr5:159262629-159263675	-0.615575	0.00844396	1	UBLCP1
chr22:33270274-33272474	-1.23905	0.00845652	1	LARGE1
chr17:16406449-16407925	-0.930718	0.00847024	1	TRPV2
chr13:100674544-100675518	0.599684	0.00852273	1	TMTC4
chr12:49983512-49984797	-0.617833	0.00852379	1	RACGAP1
chr11:75705998-75707134	-0.606547	0.00852379	1	MOGAT2
chr7:29113370-29114398	-0.506191	0.00852379	1	CPVL
chr15:66941637-66942388	-1.07948	0.00852464	1	RP11-798K3.3
chr12:57213013-57213909	-0.746347	0.008539	1	LRP1
chr6:149481831-149482784	-0.625692	0.00855683	1	ZC3H12D
chr10:27448702-27449641	-0.872603	0.00856141	1	PTCHD3
chr2:43129548-43130342	-0.776897	0.00858297	1	AC093609.1
chr20:33810756-33811722	0.590059	0.00861914	1	CHMP4B
chr1:23401972-23403264	-0.663335	0.00862344	1	TCEA3
chr11:36354096-36355279	-1.00664	0.00866358	1	PRR5L
chr20:5644964-5648609	-0.496422	0.00866627	1	GPCPD1
chr21:25903261-25904320	-0.694292	0.00866879	1	APP
chr1:205990928-205991910	-1.10756	0.00869477	1	RAB7B
chr6:17884479-17885599	-0.696682	0.00869477	1	KIF13A
chr8:1764274-1765212	-0.6321	0.00872028	1	CLN8
chr5:150485343-150487002	-0.711419	0.0087217	1	NDST1
chr5:142324474-142325554	-0.674903	0.00873398	1	SPRY4
chr12:121560055-121561137	0.796647	0.00873954	1	KDM2B
chr8:66925061-66926000	-0.538405	0.00878218	1	SNHG6
chr12:75480165-75481262	-0.537222	0.00879658	1	GLIPR1
chr12:32399084-32400047	0.743443	0.00880138	1	FGD4
chr18:48979632-48980630	-0.701927	0.00880525	1	RP11-1058N17.1
chr22:37933603-37934545	-0.585693	0.00883157	1	MICALL1
chr4:3388685-3389637	-0.656734	0.00883813	1	RGS12
chr7:77157153-77158191	-0.829502	0.0088536	1	RP11-467H10.2
chr10:6347749-6348707	0.725624	0.00886347	1	RP11-563J2.3
chr19:48724636-48725819	-0.69403	0.00887435	1	RASIP1
chr22:41976283-41977290	-0.907505	0.00888523	1	2024-09-03
chr16:87895405-87896363	-0.638758	0.00890103	1	CA5A
chr20:53707727-53709046	-0.683845	0.00890337	1	AC005808.3
chr1:206001017-206002164	-0.560212	0.00892173	1	RAB7B
chr1:50109450-50111382	-0.738766	0.00893484	1	ELAVL4
chr3:18740701-18741727	-0.633341	0.00894127	1	SATB1-AS1
chr6:26033112-26034214	0.629683	0.00894448	1	HIST1H2AB
chr1:150278022-150278990	-1.07378	0.00894912	1	C1orf54
chr9:87792566-87793801	0.546094	0.00894952	1	CTSL
chr19:56538057-56539192	0.679801	0.00895231	1	ZFP28
chr2:233063042-233063982	-0.945217	0.00895396	1	INPP5D
chr14:104659652-104661280	-0.854005	0.00897209	1	RP11-982M15.8
chr13:30371441-30372493	-0.866789	0.00899219	1	LINC00426
chr15:43800119-43801071	-0.549651	0.00900574	1	HYPK
chr17:1039267-1040722	-0.528087	0.00900773	1	ABR
chr1:15362485-15363256	-1.12061	0.00902067	1	FHAD1
chr15:20356086-20357192	-0.989006	0.00902087	1	RP11-509A17.3
chr1:226772229-226773393	-0.978657	0.00902089	1	ITPKB
chr11:8717462-8718859	-0.825982	0.00902089	1	ST5
chr3:108036740-108037674	-0.637352	0.009021	1	CD47
chr14:104694287-104695929	-1.02492	0.00902233	1	INF2
chr2:101030640-101031625	-1.09289	0.00903243	1	TBC1D8
chr20:43941523-43942354	-0.667594	0.00905023	1	TOX2
chr15:25761274-25762730	-0.753544	0.00905337	1	ATP10A
chr11:8018561-8020549	-0.960576	0.00905772	1	TUB
chr5:140251233-140252208	-0.642968	0.0090603	1	PFDN1
chr7:74230150-74231961	0.803547	0.009063	1	RFC2
chr7:77221833-77223552	-0.97929	0.00907229	1	CCDC146
chr15:76983489-76984713	-0.785249	0.00908217	1	PSTPIP1
chr15:91852688-91853912	0.530762	0.00908388	1	SLCO3A1
chr1:160711411-160713394	-0.466951	0.00908642	1	CD48
chr9:4982477-4983398	-0.782789	0.00908803	1	JAK2
chr1:28282800-28283730	-0.831509	0.00909116	1	SESN2
chr1:235079064-235080326	-0.712272	0.00909116	1	LINC01348
chr15:72368482-72369506	-0.765466	0.00909677	1	HEXA
chr13:110445935-110446444	-1.14944	0.00910205	1	COL4A2
chr5:133742132-133743557	-1.20605	0.00910806	1	FSTL4
chr13:48857606-48858685	-0.964205	0.009111	1	FNDC3A
chr5:139525520-139526458	-1.03058	0.009111	1	UBE2D2
chr14:34629510-34630582	0.507027	0.00911596	1	SNX6
chr1:167553211-167554266	-0.519867	0.00912924	1	CREG1
chr2:38387826-38389190	-1.01123	0.00913972	1	ATL2
chr3:15339473-15340509	-0.867381	0.00914068	1	SH3BP5
chr4:56048456-56050273	-0.720818	0.00914428	1	KIAA1211
chr13:28707635-28708733	-0.78869	0.00914606	1	SLC46A3
chr20:51460606-51461549	1.07241	0.00915357	1	NFATC2
chr10:99618743-99619536	-0.804555	0.00915379	1	SLC25A28
chr4:2843311-2844269	0.535534	0.00916964	1	ADD1
chr1:38559172-38560143	-0.947517	0.00917188	1	RP11-329N22.1
chr7:104940474-104941444	-0.701053	0.00917918	1	RP11-325F22.2
chr12:10182268-10183245	-0.675884	0.00918728	1	TMEM52B
chr17:15927736-15928728	-0.652833	0.0091926	1	ADORA2B
chr11:18615743-18616690	-0.830052	0.00919386	1	SPTY2D1
chr16:57802078-57803916	-0.626437	0.00919522	1	KIFC3
chr16:89981160-89982545	-0.929015	0.00919753	1	CENPBD1
chr17:65039163-65040335	-0.942806	0.0092028	1	GNA13
chr4:44678025-44679006	-0.52761	0.00920878	1	GUF1
chr7:28154796-28155875	-0.690727	0.00921819	1	JAZF1
chr18:62939248-62940412	-0.835312	0.00921907	1	PHLPP1
chr5:181172863-181174068	-0.964752	0.00922518	1	OR2V2
chr6:32866655-32867581	-1.01664	0.00922571	1	PSMB9
chr10:71375726-71376611	-0.989782	0.00923292	1	SLC29A3
chr17:80708480-80709315	-0.981027	0.00923654	1	RPTOR
chr15:55401314-55402017	-0.913342	0.00923654	1	CCPG1
chr10:98349088-98350216	-0.766433	0.00923654	1	PYROXD2
chr11:77175640-77176578	-0.783623	0.00924006	1	MYO7A
chr6:41784208-41785116	-0.852905	0.00924027	1	PRICKLE4
chr11:35077513-35078554	-0.603549	0.00924957	1	PDHX
chr3:157029126-157030163	-0.985269	0.00925746	1	LEKR1
chr3:183243826-183244874	-0.67399	0.00926005	1	MCF2L2
chr4:88858681-88859825	-0.666846	0.0092618	1	FAM13A
chr20:16513884-16514955	-0.815509	0.00926188	1	KIF16B
chrX:5051533-5052575	-0.97983	0.00926257	1	RP11-707P20.1
chr15:67139926-67140848	-1.04576	0.00926315	1	SMAD3
chr2:33475667-33476809	-0.542709	0.00926435	1	RASGRP3
chr6:33077564-33078528	-0.830579	0.00926437	1	HLA-DPA1
chr2:25301214-25302177	-0.71241	0.00926453	1	DNMT3A
chr17:75587765-75588517	-0.697165	0.00926462	1	MYO15B
chr22:35601982-35603673	-0.615938	0.00926465	1	MB
chr16:81469625-81470564	-0.770242	0.00926489	1	CMIP
chr3:112503852-112504768	-1.1905	0.00926515	1	BTLA
chr12:14366878-14367905	-0.816153	0.00926553	1	ATF7IP
chr21:35342271-35343724	0.88697	0.00926798	1	RUNX1
chr19:6862425-6863259	0.630878	0.00930228	1	VAV1
chr12:53746327-53747271	0.741489	0.0093316	1	CISTR
chr8:27386100-27388320	0.826176	0.00934365	1	PTK2B
chr14:55051214-55052307	0.497604	0.00935693	1	MAPK1IP1L
chr3:122088283-122089247	-0.699931	0.00938941	1	CD86
chr4:85842154-85843218	-0.505501	0.00940093	1	ARHGAP24
chr12:116593995-116595213	-0.547686	0.00941515	1	RP11-497G19.3
chr2:144671281-144672611	-0.460245	0.00941515	1	TEX41
chr11:65013437-65014527	0.506627	0.00942195	1	ARL2
chr2:100395000-100395858	1.16691	0.00952198	1	CHST10
chr4:107719902-107720837	0.492925	0.00957382	1	PAPSS1
chr6:42930044-42930718	0.643489	0.00961765	1	CNPY3
chr12:119876919-119877854	0.654438	0.0096338	1	CIT
chrX:153470201-153471212	0.566354	0.00963831	1	HAUS7
chr5:56729201-56730195	1.13593	0.009656	1	AC008940.1
chr6:151379946-151381017	-0.507993	0.00967546	1	ZBTB2
chr3:125146845-125147958	-0.511967	0.00971905	1	SLC12A8
chr19:8320919-8321947	0.502591	0.00972155	1	NDUFA7
chr16:48365525-48366823	-0.594067	0.00973632	1	SIAH1
chr7:118183617-118184577	0.482782	0.00978007	1	LSM8
chr2:197141423-197142649	-0.813002	0.00982822	1	ANKRD44
chr1:93845686-93846844	0.56945	0.00982835	1	BCAR3
chr1:93909132-93910123	0.58101	0.00986699	1	GCLM
chr6:159854521-159855409	-0.836203	0.00991094	1	PNLDC1
chr5:56159238-56160166	-0.425224	0.00991094	1	ANKRD55
chr16:1991839-1992797	0.645454	0.00994635	1	SYNGR3
chr12:6646932-6647909	-0.555837	0.00996823	1	ACRBP
chr17:45227082-45227800	0.753999	0.00996874	1	FMNL1
chr12:53727155-53728109	0.515082	0.0100019	1	CALCOCO1
chr19:7680303-7681244	-0.656788	0.0100233	1	TRAPPC5
chr11:110711926-110712972	-0.486179	0.0100832	1	ARHGAP20
chr14:55097812-55098865	-0.643529	0.0100931	1	LGALS3
chr2:207143218-207144792	0.660128	0.0100983	1	KLF7
chr6:110944394-110945342	-0.437427	0.0101439	1	GTF3C6
chr20:37999572-38000714	-0.861145	0.0102027	1	TTI1
chr2:102618687-102619947	-0.777059	0.0102027	1	SLC9A2
chr13:114312866-114313458	-0.978024	0.0102027	1	CHAMP1
chr1:40096681-40097742	-0.470813	0.0102144	1	PPT1
chr18:55778502-55779496	-0.542109	0.0102288	1	RP11-397A16.1
chr3:10008667-10009890	-0.670846	0.0103327	1	EMC3
chr13:30107020-30108154	-0.472355	0.0103621	1	LINC00365
chr11:88337288-88338197	0.678991	0.0103799	1	CTSC
chr15:23039056-23040061	0.565452	0.0104178	1	TUBGCP5
chr16:69330126-69331110	-0.578676	0.0104702	1	COG8
chr14:32076323-32077437	0.51147	0.0104919	1	ARHGAP5
chr20:46132293-46133272	-0.66644	0.0104935	1	CD40
chr8:37873522-37874866	0.8057	0.0105029	1	RAB11FIP1
chr4:128809313-128810223	0.595177	0.0106534	1	JADE1
chr7:2510655-2511669	-0.685111	0.0107104	1	LFNG
chr7:117124262-117125447	-0.571937	0.0107509	1	ST7
chr6:147203459-147205456	-0.424244	0.0108897	1	STXBP5
chr3:156737497-156738422	-0.767429	0.0108909	1	LINC00886
chr19:14613622-14614739	-0.530566	0.0108909	1	CLEC17A
chr14:50040149-50041261	-0.538496	0.0108951	1	LINC01588
chr4:83618267-83619382	-0.659117	0.0109083	1	GPAT3
chr16:70523222-70524251	0.613146	0.0109508	1	COG4
chr6:43770980-43772371	0.72279	0.0110121	1	VEGFA
chr2:95165240-95166223	0.592435	0.0110482	1	ZNF2
chr12:43805742-43806809	-0.580832	0.0110654	1	TWF1
chr8:130443100-130444158	-0.457296	0.0110941	1	ASAP1
chrX:54044092-54045094	0.57097	0.0110972	1	PHF8
chr6:16128554-16129536	0.436606	0.0111052	1	MYLIP
chr7:37728457-37729406	0.914745	0.0111164	1	EPDR1
chr16:68022700-68023739	-0.616556	0.0111381	1	DDX28
chr2:238231163-238232382	-0.589727	0.0111698	1	AC016757.3
chr6:134288344-134289376	-0.692214	0.011245	1	SGK1
chr5:80487664-80488699	-0.714715	0.0113519	1	FAM151B
chr16:228789-229754	-0.613828	0.0113596	1	LUC7L
chr1:53892607-53893575	-0.492722	0.0114463	1	DIO1
chr9:133558153-133559470	-0.614521	0.0114463	1	ADAMTSL2
chr4:88007093-88008082	0.685813	0.0114983	1	PKD2
chr6:41920738-41921722	-0.466467	0.0115824	1	BYSL
chr8:93934926-93936654	-0.607253	0.0115954	1	PDP1
chr18:13614595-13616152	0.665262	0.0116123	1	LDLRAD4
chr5:83312309-83313328	-0.59542	0.0116204	1	XRCC4
chr21:46633248-46634196	-0.968246	0.0116204	1	PRMT2
chr1:153567658-153569178	0.574666	0.0116228	1	S100A2
chr14:59870223-59871304	0.691741	0.0116481	1	RTN1
chr6:70955598-70956653	0.939363	0.0116502	1	B3GAT2
chr9:128127607-128128649	0.551556	0.0116719	1	PTGES2
chr1:16154336-16156623	-0.560066	0.0117127	1	EPHA2
chr22:35310600-35311677	-0.820959	0.0117443	1	TOM1
chr8:37736067-37737057	0.542989	0.011776	1	ERLIN2
chr7:35570843-35572290	-0.596562	0.0118091	1	HERPUD2
chr3:19946604-19947608	0.476173	0.0118293	1	RAB5A
chr11:66638080-66639017	0.475838	0.0118558	1	RBM4
chr10:100364499-100365514	-0.623082	0.011866	1	SCD
chr1:107936342-107937444	-0.422135	0.011866	1	VAV3
chr14:92770209-92771144	-0.673155	0.0119166	1	LGMN
chr3:120095515-120096075	0.553908	0.011927	1	RP11-18H7.1
chr7:2940969-2941900	-0.707792	0.0119291	1	CARD11
chr15:66907926-66908866	-0.601294	0.0119445	1	RP11-798K3.4
chr17:10062602-10064738	-0.675778	0.0119447	1	GAS7
chr19:36013907-36014859	-0.580735	0.0119884	1	ALKBH6
chr17:16987820-16989903	-0.557896	0.0120143	1	AC104024.2
chr1:19209869-19210795	0.618704	0.0120511	1	UBR4
chr11:18707576-18708383	-0.561777	0.0120598	1	IGSF22
chr17:10149329-10150778	-0.453959	0.0120598	1	GAS7
chr3:197905771-197906974	-0.445231	0.0120598	1	IQCG
chr17:65559613-65560477	-0.627992	0.0120598	1	AXIN2
chr2:238376610-238377653	-0.399483	0.0120598	1	TRAF3IP1
chr7:138886170-138887180	-0.512951	0.0120598	1	KIAA1549
chr1:111738032-111738869	-0.461137	0.0120598	1	FAM212B
chr16:81315497-81316297	-0.459664	0.0120598	1	GAN
chr14:58151280-58152717	-0.425457	0.0120598	1	C14orf37
chr19:54694398-54695374	-0.714876	0.0120598	1	LILRB4
chr7:100100165-100101061	0.479553	0.0120785	1	MCM7
chr17:31487459-31488422	-0.639837	0.0121083	1	RAB11FIP4
chr6:33335649-33336612	1.10977	0.0121893	1	DAXX
chr8:96760425-96761532	-0.766228	0.0122347	1	CPQ
chr1:26500096-26501501	-0.587254	0.0122827	1	HMGN2
chr12:124921000-124922177	0.554899	0.0122941	1	UBC
chr9:125745850-125746891	-0.439684	0.0122991	1	RP11-423C15.3
chr1:225457909-225459827	-0.480386	0.0123046	1	RP11-496N12.9
chr7:101161869-101163951	-0.434622	0.0123046	1	VGF
chr19:29837187-29838123	-0.748479	0.0123046	1	CCNE1
chr5:177837094-177838097	-0.642866	0.0123046	1	RP11-1026M7.3
chr12:52116257-52117993	-0.625425	0.0123046	1	RP1-288H2.2
chr18:59069974-59071081	-0.51869	0.0123046	1	RP11-685A21.1
chr2:144152531-144153555	-0.492376	0.0123046	1	GTDC1
chr1:160519526-160521673	-0.471325	0.0123046	1	SLAMF6
chr16:50313358-50314314	-0.449776	0.0123046	1	ADCY7
chr7:142581047-142582073	-0.424509	0.0123046	1	MTRNR2L6
chr1:160625734-160626660	-0.390429	0.0123046	1	SLAMF1
chr1:247409663-247410672	-0.348605	0.0123046	1	NLRP3
chr14:64510769-64511683	-0.329877	0.0123046	1	ZBTB1
chr20:63008738-63009678	-0.511392	0.0123046	1	RP11-305P22.9
chr9:129834873-129835807	0.576286	0.0123599	1	C9orf78
chr17:69516601-69517600	-0.933637	0.0123674	1	MAP2K6
chr6:109373456-109374434	-0.584964	0.0123848	1	CD164
chr16:87865735-87867646	-0.517575	0.0123848	1	SLC7A5
chr3:17742292-17743197	0.532048	0.0123898	1	TBC1D5
chr12:49108571-49109590	0.779704	0.0124236	1	LMBR1L
chr10:110324423-110325467	0.944683	0.0124239	1	SMNDC1
chr9:127970176-127972108	-0.88093	0.0124813	1	FAM102A
chr9:73219816-73220915	0.647097	0.0125743	1	ANXA1
chr1:93692107-93693846	-0.730898	0.0125751	1	BCAR3
chr16:27449586-27450582	0.887353	0.0125834	1	IL21R
chr9:120925726-120926853	0.635262	0.0126246	1	TRAF1
chr1:108555934-108557978	-0.419283	0.0126546	1	FAM102B
chr22:40871668-40872790	-0.941583	0.0126687	1	XPNPEP3
chr9:5617368-5618416	-0.586914	0.0126687	1	RIC1
chr9:27499197-27500138	-0.655307	0.0126939	1	MOB3B
chr16:67434891-67435834	-0.606458	0.0126939	1	HSD11B2
chr19:36131801-36133167	-0.730236	0.0127185	1	TBCB
chr13:106532635-106533687	-0.703469	0.0127185	1	EFNB2
chr20:21099818-21100852	-0.644501	0.0127185	1	LINC00237
chr1:247210392-247211269	0.565061	0.012759	1	RP11-488L18.8
chr13:44436464-44437517	-0.512751	0.0127836	1	TSC22D1
chr5:53109293-53110241	-0.609479	0.0127924	1	MOCS2
chr5:56816430-56817358	0.553928	0.0128314	1	MAP3K1
chr9:120946027-120946923	-1.03938	0.0130212	1	C5
chr6:107459154-107460102	0.482903	0.0130607	1	PDSS2
chr22:37484257-37485198	-0.679533	0.0130972	1	MFNG
chr7:128455307-128456289	0.462909	0.0131223	1	HILPDA
chr14:73728340-73729368	-0.479659	0.0131272	1	ELMSAN1
chr6:151690870-151691816	-0.561381	0.0131446	1	ESR1
chr19:3133083-3134066	-0.592432	0.0131753	1	GNA15
chr6:46015071-46016694	-0.759252	0.0131821	1	CLIC5
chr17:80791397-80792715	-0.737428	0.0131821	1	RPTOR
chr2:119678639-119679643	-0.468668	0.0131821	1	TMEM177
chr17:74282409-74283613	0.738764	0.0131897	1	DNAI2
chr19:49895074-49895818	0.704652	0.0131901	1	IL4I1
chr15:45429968-45430939	-0.665854	0.0132362	1	C15orf48
chr9:96418253-96419146	0.445844	0.0132502	1	ZNF367
chr7:100583084-100584208	0.624579	0.0132608	1	FBXO24
chr22:49853158-49854242	0.456049	0.0132618	1	ZBED4
chr9:136245295-136246382	-0.495833	0.0132806	1	QSOX2
chr3:18440010-18441019	-0.894264	0.0133962	1	SATB1
chr14:21525889-21526851	-0.74758	0.0133962	1	SALL2
chr11:63670283-63670988	-0.603395	0.0134149	1	ATL3
chr2:98608001-98609023	-0.554401	0.0134277	1	COA5
chr5:55641366-55642435	-0.790331	0.0134305	1	SLC38A9
chr2:203811313-203812440	-0.394305	0.0134337	1	CTLA4
chr17:38348856-38349928	-0.701242	0.0134466	1	SOCS7
chr2:230066727-230067683	-0.663017	0.0134466	1	SLC16A14
chr1:206951876-206952811	-0.65203	0.0134466	1	FCAMR
chr7:101126183-101127513	-0.531138	0.0134625	1	SERPINE1
chr7:107115419-107116464	-0.734411	0.0134625	1	CTA-360L10.1
chr2:60710509-60711581	-0.757973	0.0135858	1	PAPOLG
chr12:12560743-12561887	0.713955	0.013632	1	DUSP16
chr15:48794402-48795392	0.768354	0.0136384	1	CEP152
chr6:118893540-118894477	0.542499	0.0136389	1	ASF1A
chr16:53098564-53100477	0.463126	0.0136548	1	CHD9
chr1:23216700-23217741	-0.879475	0.013695	1	HTR1D
chr12:121802655-121803589	0.57663	0.0137031	1	RHOF
chr5:160268756-160269835	-0.50145	0.0137102	1	CCNJL
chr7:77798127-77799111	0.397822	0.0137151	1	PHTF2
chr12:106301621-106303870	0.558005	0.0137543	1	TCP11L2
chr11:88301166-88302314	0.77585	0.0137754	1	CTSC
chr5:177456082-177456941	-0.532232	0.0138039	1	PRR7
chrX:48911265-48912326	0.655229	0.0138477	1	SLC35A2
chr19:947351-948420	0.648202	0.0138559	1	ARID3A
chr11:76338965-76339937	-0.661663	0.0138717	1	THAP12
chr5:77232540-77233827	-0.747096	0.0138722	1	PDE8B
chr17:82236012-82236964	-0.626736	0.0138847	1	SLC16A3
chr6:41368586-41369733	-0.694743	0.0138861	1	NCR2
chr2:12168891-12170346	-0.355004	0.013899	1	MIR3681HG
chr6:113697552-113698720	-0.689595	0.0139007	1	RP11-367G18.1
chr10:6144448-6145502	0.553338	0.0139359	1	PFKFB3
chr3:129592393-129594465	0.554529	0.0139806	1	PLXND1
chr2:40449853-40450792	-0.546762	0.013985	1	SLC8A1
chr10:3208425-3209300	0.950236	0.0140063	1	RP11-298E9.5
chr17:42286908-42287873	0.595929	0.0140174	1	STAT5A
chr1:160205094-160207406	-0.559576	0.0140738	1	PEA15
chr8:130278694-130279781	-0.708284	0.0141055	1	ASAP1
chr19:48835463-48836492	-0.47963	0.0141055	1	HSD17B14
chr5:14035717-14036698	-0.5739	0.0141105	1	DNAH5
chr5:139660868-139661838	-0.536935	0.0141142	1	CXXC5
chr19:45730487-45731470	0.313961	0.014117	1	FBXO46
chrX:21990692-21992039	0.762354	0.014117	1	SMS
chr6:30811834-30812623	0.83781	0.014117	1	LINC00243
chr3:171654381-171655562	0.763016	0.014117	1	PLD1
chr9:4856756-4857826	0.906176	0.014117	1	RCL1
chr17:48026235-48027190	0.570866	0.014117	1	COPZ2
chr16:80803935-80805058	0.465922	0.014117	1	CDYL2
chr2:25982073-25983053	0.418862	0.014117	1	KIF3C
chr1:203298959-203299870	0.884212	0.014117	1	LINC01136
chr9:100030367-100031356	0.732832	0.014117	1	ERP44
chr3:16378610-16379533	0.656742	0.014117	1	RFTN1
chr2:10035813-10036985	0.610588	0.014139	1	RP11-254F7.2
chr2:127407622-127408684	-0.604444	0.0141664	1	AC068282.3
chr11:67265913-67266898	0.690274	0.0141793	1	GRK2
chr10:5547601-5548587	-0.691568	0.0141933	1	CALML3
chr12:112381922-112382839	0.60309	0.0142771	1	HECTD4
chr1:111192707-111193698	0.736518	0.0142802	1	DENND2D
chr1:224497841-224498849	-0.575313	0.0143403	1	CNIH3
chr19:15449466-15450575	0.637306	0.0143503	1	WIZ
chr16:89956350-89957409	-0.648249	0.0143653	1	DEF8
chr16:75251231-75252298	-0.699181	0.0143653	1	BCAR1
chr1:24964635-24965662	0.687149	0.0143955	1	RUNX3
chr4:145177564-145178612	-0.624242	0.0144038	1	OTUD4
chr4:56979478-56980290	-0.718756	0.0144151	1	POLR2B
chr21:39094026-39095450	-0.621	0.0144358	1	AF064858.10
chr7:99438545-99439555	0.575893	0.0144381	1	CPSF4
chr3:45167097-45168089	-0.373379	0.0144719	1	CDCP1
chr10:119516139-119517218	-0.670882	0.0144794	1	RGS10
chr9:127937367-127938305	-0.459363	0.0144812	1	DPM2
chr11:102464801-102465844	-0.861262	0.0144928	1	TMEM123
chr12:724055-725049	-0.716853	0.0144928	1	WNK1
chr22:42893476-42894334	-0.88597	0.0145212	1	PACSIN2
chr19:2089863-2091785	-0.561997	0.0145404	1	MOB3A
chr13:40990379-40991428	-0.827126	0.0145543	1	ELF1
chr6:30769023-30770045	-0.439084	0.0145543	1	HCG20
chr1:27563476-27564569	-0.662288	0.0145664	1	AHDC1
chr7:142383874-142385068	-0.683012	0.014612	1	TRBV11-2
chr22:38146936-38148937	-0.608036	0.0146165	1	PLA2G6
chr3:13014942-13015983	-0.654341	0.0147088	1	IQSEC1
chr16:88454546-88456749	0.656538	0.0147233	1	ZFPM1
chr6:2918690-2919634	0.700956	0.0147367	1	RP1-90J20.2
chr14:95515855-95517102	0.629323	0.0147427	1	RP11-1070N10.3
chr5:34205079-34205978	-0.913822	0.0147683	1	RP11-1250I15.3
chr14:32683420-32684381	-0.82602	0.0147683	1	AKAP6
chr6:34373863-34374918	-0.649775	0.0147683	1	NUDT3
chr5:67285726-67286629	-0.774711	0.014773	1	CTD-2187J20.1
chr4:71005977-71006974	0.808668	0.0147866	1	MOB1B
chr7:150378805-150379717	0.505828	0.0148198	1	ZNF775
chr17:2083278-2084293	-0.624291	0.0148494	1	SMG6
chr18:32157770-32158813	-0.742737	0.0148541	1	GAREM1
chr3:120094312-120095380	0.380662	0.0148574	1	GSK3B
chr2:231613605-231614776	0.595242	0.0148618	1	C2orf57
chr6:395638-396722	0.92426	0.01495	1	IRF4
chr6:26382714-26383623	0.643849	0.0149517	1	BTN2A2
chr20:58388734-58389739	-0.555846	0.0149637	1	VAPB
chr12:4538194-4539140	-0.381429	0.0149838	1	RAD51AP1
chr6:15662096-15663386	0.596311	0.0149917	1	DTNBP1
chr20:22921593-22922596	-0.629245	0.0150459	1	SSTR4
chrX:20141494-20142418	-0.438672	0.0150459	1	EIF1AX
chr9:40991731-40992700	0.413758	0.0150893	1	PGM5-AS1
chrX:13693234-13694942	0.659174	0.0150912	1	RAB9A
chr7:106746968-106748154	0.733124	0.0150912	1	RP5-884M6.1
chr13:51614135-51615147	0.645489	0.0150912	1	WDFY2
chr5:56640443-56641505	0.634526	0.0150912	1	C5orf67
chr22:43163538-43164535	0.634526	0.0150912	1	TSPO
chr1:22710227-22711429	0.462436	0.0150912	1	EPHB2
chr17:1722700-1723601	0.45822	0.0150912	1	WDR81
chr16:4370439-4372363	0.514372	0.0150912	1	VASN
chr10:79146289-79147410	0.667011	0.0151292	1	ZMIZ1
chr3:177449030-177450418	0.651317	0.0151628	1	LINC00578
chr19:17951459-17952726	0.757338	0.0151723	1	KCNN1
chr16:74997919-74999459	0.599808	0.0151728	1	ZNRF1
chrX:13092227-13093244	-0.683683	0.0151757	1	RP11-791M20.1
chr8:76999787-77000810	0.447643	0.0151768	1	PEX2
chr12:50504533-50505505	-0.530231	0.0152297	1	DIP2B
chr3:4868066-4869019	0.499515	0.0152491	1	ITPR1
chr7:1938534-1939838	-0.611498	0.0152668	1	MAD1L1
chr9:93119595-93120744	-0.538105	0.015274	1	NINJ1
chr21:15064462-15065451	0.521139	0.0152744	1	NRIP1
chr17:59845584-59847223	-0.574262	0.015283	1	VMP1
chrX:41265245-41266352	-0.758684	0.0153053	1	RP5-1172N10.2
chr9:98922720-98923726	0.770867	0.0153462	1	COL15A1
chr18:60656274-60657267	-0.765404	0.0153492	1	RP11-325K19.1
chr5:78361074-78361989	-0.616465	0.0153492	1	SCAMP1
chr1:155001743-155002865	0.470858	0.0154034	1	ZBTB7B
chrX:16785848-16786784	-0.424472	0.0154304	1	TXLNG
chr9:92114948-92115921	0.558309	0.0154382	1	SPTLC1
chr3:49415566-49416996	-0.579223	0.0154615	1	RP11-949J7.8
chr17:42928657-42929728	-0.668038	0.015472	1	G6PC
chr3:16264496-16265472	0.412497	0.0154738	1	DPH3
chr16:30526959-30527933	0.481364	0.0155029	1	AC002310.11
chr22:23716825-23717896	-0.518352	0.0155447	1	GUSBP11
chr2:8685404-8686398	0.626618	0.0155661	1	ID2
chr15:42270130-42271651	-1.01657	0.0155753	1	TMEM87A
chr5:87298705-87299433	-0.739513	0.0156017	1	RASA1
chr1:235869913-235870752	0.886793	0.0156157	1	LYST
chr8:130364253-130365588	0.607681	0.0156157	1	ASAP1
chr5:124182155-124183173	1.00303	0.0156157	1	LINC01170
chr17:4100935-4102025	0.523316	0.0156157	1	ZZEF1
chr10:101782838-101783881	0.518757	0.0156157	1	NPM3
chr11:72787019-72788167	0.476668	0.0156157	1	STARD10
chr14:22788912-22789526	0.76602	0.0156157	1	SLC7A7
chr20:19583487-19584442	0.733051	0.0156157	1	SLC24A3
chr3:143832009-143833113	0.594093	0.0156157	1	SLC9A9
chr17:16363443-16364429	0.572196	0.0156157	1	CENPV
chr16:2026395-2028616	0.541035	0.0156157	1	SLC9A3R2
chr1:236163024-236164754	0.452661	0.0156157	1	GPR137B
chr16:25013759-25014808	0.591526	0.0156157	1	ARHGAP17
chr11:96156787-96157990	0.342708	0.0156157	1	MAML2
chr6:69881297-69882231	0.722554	0.0156157	1	COL19A1
chr19:12840313-12841379	0.577829	0.0156157	1	MAST1
chr7:23531518-23532445	0.556458	0.015639	1	TRA2A
chr1:236281572-236282580	0.429346	0.0156618	1	ERO1B
chr16:48611436-48612402	0.633957	0.0156896	1	N4BP1
chr20:37990256-37991229	-0.580248	0.0157034	1	TTI1
chr9:113578687-113579637	-0.468195	0.0157034	1	RGS3
chr16:21361442-21363090	-0.980587	0.0157059	1	NPIPB3
chr2:235043815-235044797	-0.583463	0.0157059	1	SH3BP4
chr12:45434939-45436809	0.68104	0.0157839	1	ANO6
chr13:49097941-49099968	-0.609516	0.0158188	1	FNDC3A
chr10:101587699-101588681	0.638903	0.015855	1	DPCD
chr6:18152480-18153593	0.631735	0.0158627	1	TPMT
chr16:50209265-50211172	-0.613471	0.015871	1	PAPD5
chr4:1712075-1713120	0.489282	0.0159084	1	SLBP
chr14:101120767-101121728	-0.481096	0.0159231	1	RP11-8L8.2
chr17:1179411-1180554	0.606792	0.0160519	1	ABR
chr11:1896642-1897715	0.873927	0.0160719	1	LSP1
chr10:93615468-93616537	0.846888	0.0160827	1	PDE6C
chrX:149938104-149940890	0.328714	0.0160845	1	CXorf40B
chr16:67169413-67171054	0.578375	0.0161003	1	HSF4
chr2:38301069-38303038	-0.907782	0.0161222	1	ATL2
chr3:58073250-58074958	-0.830608	0.0161222	1	FLNB
chr19:46717990-46718969	-0.636454	0.0161222	1	STRN4
chr2:47003953-47004733	-0.909379	0.0161364	1	TTC7A
chr2:10028850-10030013	0.534249	0.0161465	1	RP11-254F7.1
chr5:160230531-160231757	0.61638	0.0161539	1	FABP6
chr6:31821679-31822801	0.475888	0.0161631	1	HSPA1A
chr8:38986469-38987377	-0.618648	0.0162679	1	HTRA4
chr17:34201073-34201875	-0.672318	0.0162679	1	RP11-215E13.1
chr20:38747766-38748753	0.553993	0.0162728	1	ACTR5
chr7:130896694-130897705	-0.531024	0.0162859	1	AC016831.7
chr14:73245464-73246520	0.719113	0.0163073	1	PAPLN
chr1:27884044-27885119	0.581526	0.0163093	1	THEMIS2
chr6:2857258-2858443	0.611935	0.0163655	1	SERPINB9P1
chr11:72815469-72816306	-0.592626	0.0163695	1	ATG16L2
chr2:189783804-189784851	0.430596	0.0163984	1	PMS1
chr12:27820914-27822888	-0.671923	0.0164058	1	KLHL42
chr1:8104284-8105441	-0.582276	0.0164096	1	RP11-431K24.1
chr1:201113878-201115040	-0.50301	0.0164096	1	ASCL5
chr13:114063792-114066030	-0.44892	0.016493	1	RASA3
chr1:204512941-204514027	-0.670854	0.0165072	1	MDM4
chr3:23051309-23052173	0.854148	0.0165129	1	UBE2E2
chr3:129558200-129559433	-0.881181	0.016565	1	PLXND1
chr14:100557414-100558351	0.748538	0.0165911	1	BEGAIN
chr19:39480277-39481267	0.617419	0.0165927	1	TIMM50
chr10:75233866-75234841	0.521566	0.0166073	1	COMTD1
chr12:47608397-47609344	-0.73019	0.0166113	1	RPAP3
chr8:93880006-93881139	-0.503371	0.0166113	1	PDP1
chr1:16293258-16294347	-0.604677	0.0166381	1	FBXO42
chr17:74712507-74713575	0.66933	0.0166479	1	CD300LF
chr6:2127220-2128215	0.860878	0.0166732	1	GMDS
chr15:90063443-90064477	0.598135	0.0166774	1	ZNF710
chr1:184941200-184942288	0.915886	0.0167187	1	FAM129A
chr16:69186426-69187562	-0.46744	0.0167243	1	SNTB2
chr17:42063421-42064531	0.649806	0.0167312	1	ZNF385C
chr2:191645664-191646568	-0.827373	0.0167314	1	NABP1
chr19:38856960-38858359	-0.54394	0.0167314	1	HNRNPL
chr7:140676063-140677069	-0.502867	0.0167314	1	ADCK2
chr19:44748219-44749202	0.647004	0.0167376	1	BCL3
chr2:95206905-95207906	-0.596764	0.0167377	1	AC092835.2
chr11:68748803-68750593	0.855915	0.0167538	1	TESMIN
chr2:213151295-213152409	0.590209	0.0167593	1	IKZF2
chr13:97454984-97456508	0.922976	0.0167836	1	RAP2A
chr2:241363118-241364272	0.871625	0.0167836	1	FARP2
chr1:219945459-219946459	-0.906444	0.0167991	1	SLC30A10
chr9:125706764-125707783	0.613639	0.0168392	1	MAPKAP1
chr21:35188712-35191153	0.759621	0.0168609	1	RUNX1
chr3:53299202-53300232	0.649565	0.0168609	1	DCP1A
chr12:54219752-54220754	0.571139	0.0168609	1	CBX5
chr6:109704842-109706200	0.532869	0.0168609	1	FIG4
chr17:58417203-58418169	0.447792	0.0168609	1	RNF43
chr17:74453717-74454732	0.384566	0.0168609	1	GPRC5C
chr5:95811726-95812711	0.775349	0.0168609	1	RHOBTB3
chr22:45271379-45272526	0.623285	0.0168609	1	CTA-268H5.14
chr5:119411587-119412588	0.518465	0.0168609	1	TNFAIP8
chr6:111731428-111732573	-0.815199	0.0168631	1	FYN
chr16:21188167-21189390	-0.627922	0.0168759	1	TMEM159
chr1:8025798-8026840	0.477979	0.0168857	1	ERRFI1
chr1:6359345-6360304	0.709076	0.016903	1	ACOT7
chr5:154214149-154215124	-0.762542	0.0169033	1	GALNT10
chr2:233169598-233170485	-1.08207	0.0169033	1	INPP5D
chr20:36733184-36734332	-0.933259	0.0169033	1	NDRG3
chr8:133129458-133130454	-0.549096	0.0169093	1	TG
chr14:49852393-49853324	-0.528875	0.0169533	1	NEMF
chr2:47783737-47784755	0.669184	0.0169541	1	MSH6
chr3:15345290-15346247	-0.66704	0.0169635	1	SH3BP5
chr18:49170681-49171564	-0.7664	0.0169707	1	DYM
chr17:27218791-27219781	-0.887278	0.0169765	1	RP11-663N22.1
chr11:128575643-128576567	0.803976	0.0169877	1	ETS1
chr16:21631648-21632506	0.62986	0.0169877	1	METTL9
chr1:248784948-248786772	-0.765701	0.0169892	1	SH3BP5L
chr2:85354154-85355108	0.50796	0.0170512	1	RETSAT
chr1:234984107-234985077	-0.532938	0.0170744	1	RP11-443B7.3
chr1:86501697-86502939	-0.778637	0.0170816	1	CLCA1
chr3:10211618-10212753	-0.553724	0.0170971	1	IRAK2
chr8:28616744-28617647	-0.610551	0.0170972	1	EXTL3
chr12:121781583-121782835	0.767417	0.017099	1	TMEM120B
chr12:103575033-103575985	-0.741723	0.0171142	1	STAB2
chr14:22200692-22201746	-0.937455	0.017186	1	AE000661.37
chr3:194485064-194486249	-0.542473	0.017186	1	ATP13A3
chr1:171840955-171843060	0.622492	0.0172117	1	DNM3
chr2:127080460-127081445	-0.695425	0.0172154	1	BIN1
chr1:42931667-42932711	-0.611807	0.0172272	1	SLC2A1
chr6:3456488-3457577	-0.624172	0.0172386	1	SLC22A23
chr7:20200407-20202159	0.530709	0.017245	1	MACC1
chr7:152459530-152460483	-0.658063	0.017248	1	LINC01003
chr18:31773876-31774908	-1.0295	0.0172608	1	SLC25A52
chr1:66380037-66381146	0.64234	0.0172655	1	PDE4B
chr1:206814432-206815520	-0.72107	0.0173428	1	IL19
chr2:27428247-27429420	0.449978	0.017384	1	NRBP1
chr16:12548223-12549096	0.908021	0.0173908	1	SNX29
chr21:42414783-42415746	0.737536	0.0173937	1	UBASH3A
chr19:35346296-35348213	0.624869	0.0173961	1	CD22
chr9:127611683-127612641	-0.427621	0.0174119	1	STXBP1
chr4:148111916-148112925	-0.697724	0.0174418	1	NR3C2
chr5:176436345-176437403	-0.530593	0.0174418	1	FAF2
chr16:79264426-79265314	-0.430994	0.0174418	1	RNA5SP431
chr2:30164719-30165755	-0.386092	0.0174418	1	YPEL5
chr13:33285321-33286279	-0.369451	0.0174418	1	STARD13
chr3:114213497-114214759	-0.331124	0.0174418	1	DRD3
chr13:33817701-33818635	-0.317859	0.0174418	1	RFC3
chr3:93973299-93974277	-0.504989	0.0174435	1	PROS1
chr12:49838716-49839662	0.854159	0.0174471	1	BCDIN3D
chr17:2084374-2085612	-0.700657	0.0174512	1	SMG6
chr22:41957294-41958390	-0.738042	0.0174512	1	CENPM
chr17:5281724-5282877	-0.479639	0.0174512	1	RABEP1
chr1:222814592-222815560	-0.359823	0.0174542	1	RP11-455P21.3
chr2:215728212-215729258	-0.561049	0.0174638	1	LINC00607
chr4:98928662-98929636	0.479379	0.0175302	1	EIF4E
chr2:109335383-109336280	-0.846222	0.017571	1	SH3RF3
chr11:102494989-102496185	0.759602	0.0175842	1	MMP7
chr2:197888754-197889802	0.607368	0.0175842	1	PLCL1
chr11:119339583-119340988	-0.697682	0.0175943	1	C1QTNF5
chr2:234490225-234490990	0.854911	0.0176047	1	ARL4C
chr16:70714790-70716793	-0.724996	0.0176144	1	VAC14
chr3:50336968-50337981	-0.46086	0.0176412	1	RASSF1
chr9:79571244-79572212	0.441171	0.0176684	1	TLE4
chr4:174537826-174538763	0.969068	0.017672	1	RP11-440I14.2
chr20:5081219-5082288	-0.63463	0.0176882	1	TMEM230
chr3:112539648-112540551	-0.826533	0.0177433	1	ATG3
chr5:77077026-77078085	0.609598	0.0177713	1	ZBED3
chr6:113856820-113857832	0.625576	0.0178	1	MARCKS
chr4:76028037-76029079	-0.580484	0.0178251	1	ART3
chr10:28627910-28629067	-0.68397	0.0178332	1	WAC
chr19:47514819-47515794	0.433808	0.0178746	1	NAPA
chr2:218137401-218138251	-0.926545	0.0178973	1	CXCR2
chr10:102055630-102056571	0.564303	0.0179177	1	C10orf76
chr9:136847120-136848319	0.744706	0.0179215	1	C9orf172
chr11:47477170-47478065	-0.906564	0.017926	1	CELF1
chr6:159150948-159152007	-0.78668	0.0179474	1	FNDC1
chr12:71798774-71799723	-0.920758	0.0179578	1	RAB21
chr7:132941140-132942561	-0.951544	0.0179602	1	CHCHD3
chr19:34232555-34233517	-0.603768	0.0179705	1	LSM14A
chr6:125313757-125314756	-0.739067	0.0179705	1	HDDC2
chr17:47970505-47971452	-0.440133	0.0179802	1	CDK5RAP3
chr2:231596856-231597814	-0.714669	0.0179963	1	C2orf57
chr10:86970742-86971868	-0.594148	0.0180199	1	ADIRF
chr17:4498313-4499293	-0.664006	0.0180234	1	SPNS2
chr4:40304978-40306058	-0.554624	0.0180234	1	AC195454.1
chr9:133620827-133621729	-0.910417	0.018035	1	DBH
chr17:39091950-39093095	-0.829799	0.0180464	1	PLXDC1
chr1:235093375-235094613	-0.633176	0.0180717	1	RP4-597N16.4
chrX:7083674-7084695	-0.621466	0.0180717	1	PUDP
chr11:75475259-75476468	-0.768075	0.0180835	1	GDPD5
chrX:155880666-155881777	-0.470566	0.0180835	1	VAMP7
chr2:71071444-71072635	0.563742	0.0181098	1	NAGK
chr4:1794623-1795639	-0.956752	0.0181371	1	FGFR3
chr10:49179948-49181072	-0.881358	0.0181803	1	C10orf128
chr10:127998826-127999544	-0.884287	0.0181922	1	PTPRE
chr17:40615018-40616247	0.792962	0.0181984	1	SMARCE1
chr7:29342591-29343994	0.679378	0.0182428	1	CHN2
chr11:73177375-73178745	0.642795	0.0182428	1	RP11-800A3.3
chr6:163782319-163783241	0.815371	0.0182428	1	RP1-230L10.1
chr19:23914302-23915352	0.681073	0.0182513	1	ZNF726
chr19:11130648-11131632	0.658737	0.0182702	1	SPC24
chr9:33225212-33226187	-0.71236	0.0182922	1	SPINK4
chr1:22141739-22143779	-0.643436	0.0182929	1	WNT4
chr4:16000565-16002071	0.6226	0.0183215	1	PROM1
chr10:71597885-71599171	0.434738	0.0183362	1	CDH23
chr17:57985213-57986055	-0.861402	0.0183365	1	VEZF1
chr19:2061084-2062013	0.507706	0.0183473	1	MOB3A
chr4:40230291-40231507	0.874755	0.0183487	1	RHOH
chr6:3803287-3804700	0.877915	0.0183487	1	FAM50B
chr6:32148375-32149380	-0.518014	0.0183644	1	PRRT1
chr5:142798094-142799065	-0.406466	0.0183644	1	ARHGAP26
chr1:3900102-3901727	0.387326	0.0184132	1	C1orf174
chr7:100382003-100382989	0.755837	0.0184186	1	PILRA
chrX:13686873-13687564	1.14679	0.0184455	1	RAB9A
chrX:1324527-1325295	0.985699	0.0184455	1	IL3RA
chr5:113273670-113275556	0.969339	0.0184455	1	MCC
chr1:77415236-77416214	0.71144	0.0184455	1	AK5
chr11:61021370-61022420	0.754466	0.0184455	1	CD6
chr20:58458293-58459400	1.02888	0.018457	1	APCDD1L
chr6:134374960-134375928	0.634886	0.018457	1	RP11-557H15.3
chr3:100599928-100601093	0.973383	0.018457	1	ADGRG7
chr1:41726855-41727965	0.497271	0.0184584	1	HIVEP3
chr2:64276938-64277915	-0.528086	0.0184586	1	AC114752.1
chr6:2737943-2740032	-0.728882	0.0184659	1	MYLK4
chr14:59055135-59056765	0.855434	0.0185021	1	LINC01500
chr11:73393244-73394190	0.576528	0.0185021	1	RELT
chr17:8093592-8094576	0.661768	0.0185021	1	ALOXE3
chr1:156838644-156839606	0.658753	0.0185021	1	NTRK1
chr11:45102555-45103614	0.528812	0.0185021	1	PRDM11
chr12:91870831-91872361	0.457844	0.0185021	1	RP11-587P21.2
chr7:26314138-26315095	0.427657	0.0185021	1	SNX10
chr22:29414677-29415735	0.397607	0.0185021	1	AP1B1
chr9:131595080-131595985	0.667604	0.0185021	1	RAPGEF1
chr14:88299768-88300696	0.647999	0.0185021	1	KCNK10
chr4:44726005-44726959	0.686646	0.0185306	1	GNPDA2
chrX:23952801-23953908	0.714288	0.0185345	1	CXorf58
chr16:19086192-19087182	0.521001	0.0185345	1	RP11-626G11.4
chr16:53054521-53055512	-0.507326	0.0185457	1	CHD9
chr2:202375558-202376608	0.458133	0.0185499	1	RP11-686O6.2
chr8:93754407-93755340	0.626901	0.0185544	1	TMEM67
chr19:58400913-58401851	0.514539	0.0185709	1	ZNF584
chr6:157220890-157221914	-0.592307	0.0185727	1	ARID1B
chr1:153540365-153541467	-0.657628	0.0185897	1	S100A5
chr2:84937854-84938985	-0.680327	0.0185933	1	TRABD2A
chr18:23662084-23663241	-0.704502	0.0186003	1	ANKRD29
chr16:31253083-31254374	-0.485175	0.0186003	1	ITGAM
chr19:19385136-19386313	0.360641	0.0186154	1	GATAD2A
chr14:35365170-35366695	0.495261	0.0186701	1	RP11-561B11.3
chr9:97388487-97389499	0.624239	0.0186872	1	CCDC180
chr11:61361635-61362637	-0.485571	0.0186888	1	CYB561A3
chr5:56139466-56140664	0.796032	0.0186944	1	ANKRD55
chr1:152440527-152441477	-0.720844	0.0187081	1	CRNN
chr3:15796959-15798378	-0.432284	0.0187522	1	ANKRD28
chr6:20403079-20404039	0.526266	0.0187529	1	E2F3
chr16:21819976-21820941	-0.56682	0.0187617	1	NPIPB4
chr12:42482457-42483435	-0.687595	0.018778	1	PRICKLE1
chr20:62650960-62652890	-0.488533	0.0187791	1	SLCO4A1
chr21:38768368-38769232	-0.793855	0.0188131	1	LINC00114
chr12:2878211-2879026	-0.584117	0.018835	1	RHNO1
chrX:46791804-46793001	-0.533989	0.0188643	1	SLC9A7
chr13:23377806-23378863	-0.629358	0.0188683	1	SACS
chr16:29118158-29119174	-0.575959	0.0188683	1	RP11-426C22.5
chr1:206508615-206509319	0.824559	0.0188753	1	RASSF5
chr4:151888213-151889233	0.981568	0.0188753	1	RP11-503L23.1
chr3:72473132-72474015	-0.945317	0.0188789	1	RYBP
chr5:1516927-1517705	-0.686028	0.0189094	1	LPCAT1
chr6:31827029-31828074	0.362828	0.0189206	1	HSPA1B
chr7:5420676-5421631	0.690743	0.0189213	1	TNRC18
chr6:89082866-89083612	0.685349	0.0189213	1	PNRC1
chr14:70188448-70189430	0.685317	0.0189213	1	SLC8A3
chr12:49243931-49245333	0.672365	0.0189213	1	TUBA1C
chr7:74566373-74567492	0.622881	0.0189213	1	GTF2IRD1
chr22:36194657-36196508	0.613413	0.0189213	1	APOL4
chr3:153163109-153163763	0.589544	0.0189213	1	RAP2B
chr17:74367994-74368926	0.573877	0.0189213	1	GPR142
chr1:212668976-212669814	0.527407	0.0189213	1	RP11-338C15.3
chr6:11276736-11278806	0.481986	0.0189213	1	NEDD9
chr20:53623126-53624080	0.376014	0.0189213	1	AC005808.3
chr14:75298550-75299680	-0.491964	0.0189225	1	LINC01220
chr11:9314243-9315247	0.477114	0.0189315	1	TMEM41B
chr9:38068530-38069950	-0.56225	0.018951	1	RP11-613M10.9
chr15:67146184-67147493	-0.702552	0.0189847	1	SMAD3
chr10:6108534-6109631	-0.854488	0.0189847	1	RBM17
chr9:112871914-112872749	-1.00463	0.0190097	1	SNX30
chr10:74077837-74078791	-0.869076	0.0190101	1	VCL
chr2:20672068-20672959	1.01995	0.0190388	1	GDF7
chr5:94111119-94112091	-0.584266	0.0190448	1	FAM172A
chr1:28668108-28670465	0.521117	0.0190681	1	GMEB1
chr8:121530124-121531105	0.766447	0.0190775	1	HAS2
chr21:34695215-34696094	0.808571	0.0190783	1	CLIC6
chr3:195150089-195151157	-0.614372	0.0191034	1	XXYLT1
chr2:224968766-224970917	-0.902707	0.019109	1	DOCK10
chr19:44687529-44688330	-0.694776	0.019109	1	CEACAM19
chr1:211343458-211344753	-0.717883	0.019109	1	TRAF5
chr9:76573788-76574897	-0.683644	0.0191156	1	PRUNE2
chr4:39134809-39136025	-0.656352	0.0191156	1	RP11-360F5.3
chr6:43075884-43077610	-0.748026	0.0191175	1	PTK7
chr1:109263170-109264237	-0.493674	0.0191404	1	CELSR2
chr16:1721838-1722814	-0.464179	0.0191404	1	MAPK8IP3
chr16:3580097-3581079	-0.894067	0.0191404	1	RP11-461A8.1
chr10:110340424-110341418	0.737833	0.0191519	1	SMNDC1
chr9:105141240-105142253	0.596761	0.0191519	1	SLC44A1
chr3:151871194-151872291	0.58115	0.0191618	1	SUCNR1
chr10:61974341-61975856	0.777931	0.0191759	1	ARID5B
chr1:206067543-206068490	-0.988876	0.0191928	1	C1orf186
chr15:79004115-79005077	0.694846	0.0191984	1	RASGRF1
chr7:1506645-1507706	-0.75286	0.0192002	1	INTS1
chr2:32495889-32497314	-0.872987	0.0192124	1	BIRC6
chr11:7495731-7497023	-0.594719	0.0192217	1	OLFML1
chr6:6596314-6597206	-0.73213	0.0192241	1	LY86
chr17:28808396-28809474	-0.460601	0.0192241	1	FAM222B
chr1:209641309-209642310	-0.827678	0.0192241	1	LAMB3
chr9:35627342-35628097	-0.760906	0.0192241	1	CD72
chr2:225458473-225459351	-0.626734	0.0192241	1	NYAP2
chr1:109208148-109209826	-0.619235	0.0192241	1	KIAA1324
chr16:8966725-8967834	-0.469474	0.0192241	1	RP11-77H9.8
chr5:126449490-126450774	-0.451133	0.0192241	1	GRAMD3
chr11:47879254-47880269	-0.744282	0.0192241	1	NUP160
chr11:93523561-93524629	-0.301753	0.0192241	1	SMCO4
chr1:247406887-247407883	-0.241611	0.0192241	1	NLRP3
chrX:13007563-13008741	-0.629377	0.0192241	1	FAM9C
chr2:172836083-172837107	-0.941962	0.019243	1	RAPGEF4
chr13:113862563-113865303	0.724683	0.0192625	1	GAS6
chr2:172993676-172994591	1.01869	0.0192797	1	RAPGEF4
chr15:48992207-48993202	0.904921	0.0192797	1	SECISBP2L
chr7:158829111-158830190	0.45364	0.0192999	1	ESYT2
chr18:8601128-8602196	-0.620308	0.0193086	1	RAB12
chr11:18721781-18722681	-0.548765	0.0193173	1	IGSF22
chr11:134231728-134232634	-0.910588	0.0193173	1	VPS26B
chr20:63651810-63652820	-0.8062	0.0193212	1	STMN3
chr2:158967287-158969016	0.617692	0.0193542	1	TANC1
chr19:42548331-42549227	-1.02978	0.0193578	1	CEACAM1
chr17:31580458-31581595	-0.447786	0.019367	1	RP1-41C23.1
chr16:20904199-20905283	0.736158	0.0193725	1	LYRM1
chr20:50540687-50542371	0.753625	0.019379	1	PTPN1
chr5:147453520-147454490	-0.548157	0.0193829	1	DPYSL3
chr17:44004128-44005212	-0.88707	0.0193951	1	NAGS
chr4:14125060-14126060	-0.694468	0.0194086	1	LINC01085
chr11:66020523-66021641	-0.628298	0.0194086	1	CATSPER1
chr2:1995111-1996485	-0.739637	0.0194174	1	MYT1L
chr21:41671436-41672940	-0.729912	0.0194174	1	LINC00111
chr20:31809894-31811110	-0.495882	0.0194174	1	TPX2
chr10:119728309-119729387	-0.769119	0.0194174	1	INPP5F
chr1:212943939-212944889	-0.69453	0.0194174	1	VASH2
chr14:100424635-100425832	-0.683989	0.0194174	1	WDR25
chr8:73892626-73893664	-0.578055	0.0194174	1	UBE2W
chr20:3899130-3900895	-0.529123	0.0194174	1	PANK2
chr1:185559572-185560564	-0.46611	0.0194174	1	LINC01350
chr19:43783888-43786007	-0.576417	0.0194266	1	KCNN4
chr1:27625936-27627045	-0.494091	0.0194266	1	FGR
chr20:53651995-53653051	0.651239	0.019433	1	AC005808.3
chr20:4972145-4972837	0.984349	0.019433	1	SLC23A2
chr10:110823139-110824039	0.96955	0.019433	1	RBM20
chr1:84173851-84174872	0.931492	0.019433	1	PRKACB
chr2:47063278-47064215	0.811174	0.019433	1	C2orf61
chr20:35660825-35661707	0.769134	0.019433	1	RP1-309K20.6
chr14:106842329-106843277	0.759936	0.019433	1	RNA5SP389
chr15:70242647-70243638	0.683269	0.019433	1	AC011648.1
chr5:150544426-150545643	0.611225	0.019433	1	NDST1
chr15:52378796-52380021	0.968204	0.019433	1	MYO5A
chr18:45835946-45836873	0.862612	0.019433	1	SIGLEC15
chr14:103528555-103529652	0.500721	0.019433	1	TRMT61A
chr7:41133961-41135145	0.761576	0.019433	1	LINC01449
chr1:185316987-185317931	0.373375	0.0194359	1	IVNS1ABP
chr19:6556201-6557188	0.705395	0.0194506	1	TNFSF9
chr10:124624463-124625499	1.01723	0.0194506	1	RP11-12J10.3
chr15:63896445-63897442	0.524305	0.0194638	1	DAPK2
chr6:32853467-32854446	0.469538	0.0194657	1	PSMB9
chr4:2279361-2280151	1.18138	0.0194752	1	ZFYVE28
chr10:33571615-33572331	0.965625	0.0194872	1	RP11-476F14.1
chr8:86108283-86109255	0.624397	0.0194872	1	ATP6V0D2
chr7:130204870-130205882	0.539576	0.0195065	1	TMEM209
chr14:68266670-68267535	0.97527	0.0195119	1	RAD51B
chr11:32838263-32839371	1.07569	0.0195119	1	PRRG4
chr12:31631414-31632475	0.753171	0.0195119	1	ETFBKMT
chr5:102755664-102756599	-0.52358	0.0195189	1	PAM
chr2:209985854-209987054	-0.607886	0.0195273	1	UNC80
chr17:82351437-82352551	-0.764731	0.0195309	1	TEX19
chr6:34609313-34610265	0.587951	0.0195349	1	C6orf106
chr5:179678049-179679028	0.590213	0.0195419	1	CBY3
chr11:76235038-76236756	-0.488322	0.0195516	1	RP11-619A14.3
chr2:174031649-174032719	-0.488224	0.0195532	1	RP11-394I13.1
chr15:73981418-73983720	-0.511575	0.0195758	1	STOML1
chr13:46667731-46668893	0.57603	0.0195814	1	LRCH1
chr2:12587738-12588902	-0.471108	0.0195837	1	MIR3681HG
chr10:43140098-43141118	-0.560821	0.0195946	1	CSGALNACT2
chr4:78638243-78639277	0.862618	0.0195978	1	LINC01094
chr10:48705194-48706237	-0.942679	0.0196046	1	WDFY4
chr21:44924634-44925900	-0.674442	0.0196053	1	ITGB2
chr18:54392185-54393232	-0.826647	0.0196071	1	C18orf54
chr5:132425276-132426171	-0.502719	0.0196113	1	C5orf56
chr3:18223333-18224315	-0.86259	0.0196129	1	TBC1D5
chr1:198161162-198163009	-0.661219	0.0196205	1	NEK7
chr2:236871220-236872426	-0.380531	0.0196237	1	AC011286.1
chr20:23655505-23656516	-0.560375	0.0196255	1	RP11-218C14.5
chr15:74783173-74784199	0.578936	0.019631	1	CSK
chr9:77561758-77562718	0.6268	0.0196317	1	GNA14
chr4:2811646-2812721	0.382099	0.0196317	1	SH3BP2
chr3:5139520-5140591	0.41226	0.0196317	1	ARL8B
chr6:45164100-45165093	0.976437	0.0196317	1	SUPT3H
chr1:209569202-209570132	0.689479	0.0196317	1	RP1-272L16.1
chr3:23949580-23950848	0.624914	0.0196317	1	NR1D2
chr11:46057272-46058140	1.02359	0.0196317	1	PHF21A
chr4:53116692-53117726	0.968856	0.0196317	1	SCFD2
chr9:15529577-15530728	0.968856	0.0196317	1	PSIP1
chr11:10273450-10274386	0.87446	0.0196317	1	SBF2
chr3:15801092-15802782	0.833521	0.0196317	1	ANKRD28
chr10:48282593-48283623	0.806242	0.0196317	1	FRMPD2
chr3:189630615-189631765	0.73776	0.0196317	1	TP63
chr17:72725201-72726140	0.701554	0.0196317	1	SLC39A11
chr15:45044901-45046064	0.697921	0.0196317	1	SORD
chr14:76151561-76152769	0.256041	0.0196317	1	GPATCH2L
chr5:10576388-10577278	0.628989	0.0196317	1	ANKRD33B
chr3:158711491-158712411	0.497494	0.0196317	1	RARRES1
chr1:88981839-88982486	0.952477	0.0196317	1	RBMXL1
chr17:47720829-47721853	0.431729	0.0196317	1	TBKBP1
chr7:949726-950887	0.679711	0.0196317	1	ADAP1
chr6:98832413-98833630	0.750621	0.0196317	1	RP1-273N12.4
chr13:50229909-50230979	-0.766836	0.0196329	1	DLEU1
chr19:42553020-42554142	-0.753075	0.0196361	1	CEACAM1
chr2:218659160-218660072	-0.555398	0.0196485	1	BCS1L
chr10:48511546-48513654	0.615032	0.0196774	1	ARHGAP22
chr6:6717732-6718712	0.658251	0.0196799	1	RP1-80N2.2
chr10:89085119-89085987	0.688505	0.0196799	1	FAS
chr16:48606788-48607703	0.656429	0.0196799	1	N4BP1
chr8:29852878-29854915	-0.724468	0.0196862	1	RP11-94H18.1
chr9:91207419-91208697	-0.577935	0.0196862	1	RP11-305L7.7
chr6:3800659-3802601	0.927886	0.0197246	1	FAM50B
chr6:125790311-125791275	0.550265	0.0197308	1	NCOA7
chr3:151144461-151145190	1.10103	0.0197463	1	MED12L
chr4:102623369-102624404	0.803165	0.0197463	1	NFKB1
chr8:142738699-142739867	0.600704	0.019755	1	SLURP1
chr4:139300883-139301814	0.53033	0.0197592	1	NAA15
chr14:92407134-92409452	-0.550865	0.0197594	1	SLC24A4
chr17:64441955-64443081	0.626586	0.0197686	1	MILR1
chr10:26528829-26529678	-0.724592	0.0197691	1	APBB1IP
chr18:46343451-46344625	-0.732651	0.0197695	1	RNF165
chr11:87352369-87353484	-0.672797	0.0197707	1	TMEM135
chr19:46522587-46523656	-0.785319	0.0197707	1	PPP5D1
chr2:42974698-42975769	0.646284	0.0197764	1	AC016735.1
chr6:163368810-163370253	0.738101	0.0197764	1	CAHM
chr11:19557377-19558311	0.710179	0.0197764	1	NAV2
chr16:85602784-85603834	0.69459	0.0197764	1	GSE1
chr10:88974678-88975671	0.640171	0.0197764	1	STAMBPL1
chr1:231240769-231241723	0.503031	0.019784	1	C1orf131
chr10:106935627-106936717	-0.666052	0.0197955	1	SORCS1
chr3:52685357-52686340	0.472165	0.0197963	1	GNL3
chr17:81967562-81968538	-0.645578	0.0197995	1	RP11-498C9.17
chr6:154732833-154733770	0.56718	0.0198114	1	SCAF8
chr13:31962644-31963795	-0.951494	0.0198117	1	LINC01073
chr15:70099191-70100142	0.324147	0.0198139	1	TLE3
chr4:76209688-76210904	0.535573	0.0198139	1	SCARB2
chr3:16397989-16399226	0.905804	0.0198139	1	RFTN1
chr1:22976127-22977258	0.589229	0.0198139	1	LACTBL1
chr10:5594096-5595199	0.924321	0.0198139	1	RP13-463N16.6
chr10:48278874-48279779	0.986935	0.0198139	1	FRMPD2
chr4:152466866-152467765	0.706575	0.0198139	1	FBXW7
chr15:42919323-42920045	0.581625	0.0198139	1	TTBK2
chr19:926674-927550	0.569862	0.0198139	1	ARID3A
chr6:170291348-170292446	0.566631	0.0198139	1	DLL1
chr19:46624711-46625859	0.55423	0.0198139	1	PTGIR
chr19:18846889-18847837	0.684971	0.0198139	1	UPF1
chr7:2409645-2410482	1.04322	0.0198153	1	CHST12
chr9:87518619-87519457	0.743367	0.0198153	1	DAPK1
chr10:6136053-6137409	-0.823162	0.0198175	1	PFKFB3
chr19:48726291-48727288	-0.803127	0.0198206	1	RASIP1
chr7:2512063-2512835	0.721497	0.0198388	1	LFNG
chr11:35227222-35228543	0.473369	0.0198388	1	CD44
chr12:107903278-107904294	-0.705883	0.0198451	1	RP11-554D14.6
chr2:47056222-47059174	-0.435272	0.0198503	1	C2orf61
chr1:76494530-76495516	0.877261	0.0198508	1	ST6GALNAC3
chr15:83199971-83200989	0.831455	0.0198508	1	RP11-382A20.3
chr4:147767746-147768659	0.599624	0.0198508	1	ARHGAP10
chr3:134307705-134309160	0.587919	0.0198508	1	RP11-200A1.1
chr5:163943292-163944448	-0.796908	0.0198611	1	CTC-207P7.1
chr1:42334287-42334739	-0.748068	0.0198614	1	FOXJ3
chr19:54660314-54661497	-0.588068	0.0198691	1	LILRB4
chr15:38672696-38673540	-0.820953	0.0198703	1	RP11-275I4.2
chr1:234309652-234310665	-0.664239	0.019873	1	SLC35F3
chr9:127578703-127579647	-0.434057	0.0198786	1	FAM129B
chr2:233355160-233355834	0.775168	0.0198808	1	DGKD
chr7:21602953-21604632	0.724486	0.0198808	1	DNAH11
chr16:90031745-90032720	0.616374	0.0198808	1	GAS8
chr17:29931046-29931969	0.47364	0.0198808	1	EFCAB5
chr4:37682548-37683657	0.683857	0.0198809	1	RELL1
chr15:67850770-67851873	-0.579423	0.0198822	1	RP11-34F13.3
chr8:60950688-60951665	-0.548285	0.0198874	1	AC022182.1
chr14:88043811-88045474	-0.667845	0.0198906	1	LINC01146
chr12:31748918-31750199	-0.480425	0.0198962	1	AMN1
chr1:167629909-167631201	0.573939	0.0199168	1	RCSD1
chr13:24510804-24511968	-0.626325	0.0199352	1	PARP4
chr2:230219497-230220522	-0.564433	0.0199371	1	SP110
chr6:18122233-18123195	-0.518474	0.0199438	1	NHLRC1
chr9:7976090-7977048	-0.717655	0.0199811	1	RP11-29B9.2
chr5:95840484-95841298	-0.704744	0.0199816	1	AC008592.4
chr3:67940112-67940973	-0.877376	0.0199816	1	SUCLG2-AS1
chr1:222465108-222466134	-0.415602	0.0199944	1	RP11-358H9.1
chr17:980716-981652	-0.654031	0.0199997	1	NXN
chr11:27212987-27213985	0.999545	0.0200064	1	BBOX1
chr8:141119238-141120495	0.4633	0.0200064	1	DENND3
chr7:18508318-18509724	0.650786	0.020008	1	HDAC9
chr16:30660400-30661322	0.777404	0.0200091	1	FBRS
chr1:31902542-31902878	-0.996934	0.0200209	1	RP11-84A19.4
chr3:150495311-150496224	-0.814924	0.0200261	1	TSC22D2
chr1:17128014-17129323	-0.554872	0.0200266	1	PADI2
chr3:33114947-33115873	-0.539301	0.0200285	1	CRTAP
chr14:21191646-21192655	0.635196	0.0200294	1	LINC00641
chr9:93113302-93114131	0.576224	0.0200294	1	CARD19
chr5:120092595-120093767	0.829172	0.0200294	1	CTC-552D5.1
chr14:93736117-93737024	1.13102	0.0200294	1	PRIMA1
chr9:129790046-129791010	-0.610605	0.0200349	1	TOR1B
chr5:49656773-49657785	0.799246	0.0200538	1	EMB
chr12:104930310-104931364	0.706955	0.0200538	1	SLC41A2
chr9:92947002-92948053	-0.80855	0.0200591	1	FGD3
chr6:41958064-41959189	-0.959829	0.0200591	1	CCND3
chr16:67185016-67186025	-0.623997	0.0200824	1	EXOC3L1
chr4:177440542-177441384	-0.716037	0.0200901	1	AGA
chr3:27939556-27940628	-0.981544	0.0201009	1	AC098973.2
chr3:98540018-98541151	-0.984134	0.0201069	1	CPOX
chr6:132456404-132457469	-1.02509	0.0201121	1	STX7
chr9:135087148-135088317	0.864772	0.0201169	1	OLFM1
chr13:52947504-52948515	0.887064	0.0201253	1	OLFM4
chr3:45596021-45596953	0.605135	0.0201396	1	LIMD1
chr11:117824695-117825545	0.69285	0.0201396	1	FXYD2
chr1:167681397-167682285	0.718752	0.0201417	1	RCSD1
chr2:24331299-24332246	0.823496	0.0201417	1	ITSN2
chr7:130951248-130952350	0.673089	0.0201417	1	RP11-138A9.2
chr19:8191931-8192781	0.969359	0.0201417	1	CERS4
chr18:63951075-63952016	0.923868	0.0201417	1	HMSD
chr19:10859163-10860281	0.784138	0.0201417	1	C19orf38
chr1:38172953-38173878	0.738645	0.0201417	1	LINC01343
chr20:49850781-49851896	0.679053	0.0201417	1	SLC9A8
chr2:32358003-32358777	0.635764	0.0201417	1	BIRC6
chr14:101932486-101934171	0.607759	0.0201417	1	PPP2R5C
chr8:80349219-80350252	0.540976	0.0201417	1	RP11-941H19.3
chr18:55251458-55252755	0.76552	0.0201417	1	TCF4
chr18:62716806-62718001	0.461586	0.0201417	1	PHLPP1
chr1:103525330-103526592	0.50726	0.0201512	1	RNPC3
chr5:109249078-109249978	0.90775	0.0201821	1	CTD-2587M2.1
chr13:43481879-43483476	0.8906	0.0201821	1	ENOX1
chr2:63855830-63856868	0.688284	0.0201821	1	UGP2
chr5:123422995-123424052	0.482759	0.0202078	1	CEP120
chr16:11809726-11810752	0.631942	0.0202108	1	BCAR4
chr13:19586441-19588304	0.662534	0.0202108	1	LINC00350
chr11:34243439-34244625	0.595721	0.0202126	1	ABTB2
chr8:125294589-125295474	0.968815	0.0202126	1	NSMCE2
chr20:15653519-15654815	0.828912	0.0202126	1	MACROD2
[truncated: 124,503 more rows]

## Sheet: mregDC_vs_cDC2_DARs
	avg_log2FC	p_val	p_val_adj	gene_symbol
chr12:121513585-121514850	1.38043	4.5235e-08	0.0193908	KDM2B
chr1:206609252-206610198	1.41583	5.52557e-08	0.0236863	EIF2D
chr1:153731978-153732847	1.51352	6.09957e-08	0.0261469	INTS3
chr4:153521787-153523840	1.25695	9.45103e-08	0.0405135	KIAA0922
chr6:286393-288198	1.36823	1.23744e-07	0.0530451	DUSP22
chr11:19776745-19778179	1.27802	1.64293e-07	0.070427	NAV2
chr16:17027693-17028442	1.50942	2.18505e-07	0.0936662	XYLT1
chr21:35342271-35343724	1.26888	2.33172e-07	0.0999533	RUNX1
chr6:70955598-70956653	1.22862	2.66351e-07	0.114176	B3GAT2
chr15:65916327-65917729	1.34159	2.84322e-07	0.12188	MEGF11
chr22:46413739-46415320	1.33736	3.53842e-07	0.151681	CELSR1
chr16:2366721-2367515	1.26947	4.45491e-07	0.190968	ABCA3
chr12:6312448-6313498	1.27643	5.25603e-07	0.225309	PLEKHG6
chr6:137172224-137172929	1.28899	7.34927e-07	0.31504	IL22RA2
chr2:171515621-171517540	1.03724	8.90992e-07	0.38194	CYBRD1
chr2:65293873-65295229	1.24824	8.95705e-07	0.38396	SPRED2
chr19:39196559-39197702	1.14346	1.00492e-06	0.430777	NCCRP1
chrX:1500504-1501684	1.1237	1.10201e-06	0.472395	P2RY8
chr14:22379489-22381871	1.18675	1.15188e-06	0.493773	AE000661.37
chr6:27777100-27777844	1.3346	1.4153e-06	0.606693	HIST1H2BL
chr18:6362617-6363924	1.20289	1.43826e-06	0.616536	L3MBTL4
chr2:157596797-157598008	1.19104	1.44927e-06	0.621257	ACVR1C
chr9:133926664-133927560	1.27058	1.47955e-06	0.634235	VAV2
chr15:92662369-92663929	1.20034	1.51767e-06	0.650577	FAM174B
chr2:112980078-112981164	1.22819	1.53082e-06	0.656211	IL36G
chr10:3886277-3887435	1.18712	1.7672e-06	0.757544	RP11-464C19.3
chr5:10562114-10562959	1.16681	1.84726e-06	0.791862	ANKRD33B
chr2:100395000-100395858	1.32389	2.08387e-06	0.893288	CHST10
chr3:33138706-33139764	1.14498	2.33714e-06	1	CRTAP
chr19:39037819-39038831	1.25148	3.64431e-06	1	FBXO27
chr1:23720096-23721269	1.18916	4.11799e-06	1	TCEB3
chr8:141106483-141107518	1.14682	4.79341e-06	1	DENND3
chr7:5591153-5592082	1.08167	4.80585e-06	1	FSCN1
chr6:155182756-155183735	1.01778	5.24273e-06	1	TIAM2
chr4:141632603-141633684	1.26831	5.72641e-06	1	IL15
chr16:12548223-12549096	1.28651	6.2074e-06	1	SNX29
chr8:141405814-141406816	1.23006	6.25558e-06	1	PTP4A3
chr5:142863841-142865611	0.95358	6.95726e-06	1	ARHGAP26
chr6:166335502-166336481	1.25302	7.70064e-06	1	SFT2D1
chr2:190794198-190795156	1.20749	9.2463e-06	1	GLS
chr5:143205604-143206915	1.08313	9.46775e-06	1	ARHGAP26
chr12:24201210-24202086	1.21436	9.8822e-06	1	RP11-444D3.1
chr9:37377952-37378962	1.24494	1.0141e-05	1	LINC01627
chr7:47627330-47628278	1.12445	1.04907e-05	1	LINC01447
chr20:54063833-54064918	1.16598	1.05642e-05	1	BCAS1
chr10:110395411-110396577	1.01881	1.08704e-05	1	RP11-525A16.4
chr3:112115128-112115851	1.27959	1.10922e-05	1	C3orf52
chr17:31159868-31160436	1.02465	1.33723e-05	1	NF1
chr1:33139832-33140747	1.08438	1.35713e-05	1	TRIM62
chr6:150640204-150640797	1.04501	1.3672e-05	1	PLEKHG1
chr8:26582325-26583243	1.18774	1.458e-05	1	DPYSL2
chr20:4972145-4972837	0.984349	1.46789e-05	1	SLC23A2
chr17:35032077-35033095	1.20606	1.49177e-05	1	RAD51L3-RFFL
chr11:46057272-46058140	1.02359	1.50047e-05	1	PHF21A
chr4:53116692-53117726	0.968856	1.50047e-05	1	SCFD2
chr16:15960607-15961905	1.04507	1.51956e-05	1	ABCC1
chr8:64863447-64864398	1.02605	1.52725e-05	1	RP11-1D12.2
chr10:48278874-48279779	0.986935	1.55944e-05	1	FRMPD2
chr20:3276328-3277291	1.2566	1.58407e-05	1	C20orf194
chr9:120896789-120898020	1.07802	1.61736e-05	1	PHF19
chr3:119550057-119551094	1.14689	1.63003e-05	1	CD80
chr4:189502498-189503610	1.12998	1.64941e-05	1	LINC01262
chr8:125294589-125295474	0.968815	1.67089e-05	1	NSMCE2
chr8:118958645-118959641	1.08106	1.70475e-05	1	TNFRSF11B
chr17:40551750-40552628	1.10001	1.70681e-05	1	CCR7
chr2:213156848-213157941	1.21456	1.76914e-05	1	RP11-105N14.3
chr2:27209423-27210423	0.995862	1.82373e-05	1	SLC5A6
chr3:23564740-23565689	0.915526	1.82373e-05	1	UBE2E2
chr9:137300593-137301658	1.03869	1.86728e-05	1	NRARP
chr11:73146605-73148667	1.02181	1.91658e-05	1	FCHSD2
chr9:89807778-89809495	1.05485	2.0042e-05	1	RP5-1050E16.2
chr21:41559686-41560661	1.27883	2.13194e-05	1	AP001610.9
chr19:1183338-1184481	1.09842	2.22243e-05	1	STK11
chr12:31300423-31301449	1.15682	2.25607e-05	1	FAM60A
chr2:65023782-65024937	1.16597	2.26804e-05	1	SLC1A4
chr7:20577331-20578415	1.05862	2.28424e-05	1	ABCB5
chr10:11246870-11247680	1.20195	2.32941e-05	1	CELF2
chr7:100894500-100896197	0.917812	2.35441e-05	1	ACHE
chr17:73902866-73903573	1.21337	2.43751e-05	1	CTD-2582D11.1
chr12:92812159-92813086	1.04243	2.4419e-05	1	EEA1
chr22:41478412-41479649	1.17676	2.46646e-05	1	ACO2
chr16:10774757-10775802	1.1802	2.51033e-05	1	TVP23A
chr13:43730374-43731431	1.06098	2.55221e-05	1	ENOX1
chr11:9252729-9253614	0.901619	2.57763e-05	1	DENND5A
chr13:23268114-23269091	1.13027	2.60654e-05	1	SGCG
chr9:133944469-133947031	1.11443	2.65798e-05	1	VAV2
chr4:145885320-145886228	1.07999	2.6635e-05	1	ZNF827
chr17:72657410-72658424	0.731443	2.6635e-05	1	SLC39A11
chr1:157890217-157891152	1.00242	2.739e-05	1	CD5L
chr12:131091196-131092109	1.13733	2.80009e-05	1	ADGRD1
chr7:38159783-38160625	1.0061	2.82367e-05	1	STARD3NL
chr11:42410120-42411724	1.12255	2.84014e-05	1	CTD-2572N17.1
chr3:5342921-5343840	1.1717	2.84788e-05	1	AC026202.5
chr6:16470820-16472970	0.847913	2.85237e-05	1	ATXN1
chr10:103819817-103820859	0.975764	2.8571e-05	1	SH3PXD2A
chr2:111157602-111158207	0.958644	2.95147e-05	1	BCL2L11
chrY:14523987-14525144	1.01109	2.97712e-05	1	NLGN4Y
chr22:26167924-26168729	1.01927	3.01472e-05	1	SEZ6L
chr16:86717937-86718789	1.00806	3.02711e-05	1	CTD-2015G9.1
chr6:19719387-19720316	1.06749	3.02711e-05	1	ID4
chr2:143563849-143564693	1.12277	3.04996e-05	1	ARHGAP15
chrX:13686873-13687564	1.14679	3.08913e-05	1	RAB9A
chr10:110369066-110369852	0.991581	3.14438e-05	1	RP11-525A16.4
chr2:172993676-172994591	1.01869	3.24182e-05	1	RAPGEF4
chr3:4841537-4842537	0.920484	3.25e-05	1	ITPR1
chr1:145757154-145757929	1.11513	3.2503e-05	1	RNF115
chr4:2279361-2280151	1.18138	3.27325e-05	1	ZFYVE28
chr11:32838263-32839371	1.07569	3.28844e-05	1	PRRG4
chr14:89317010-89317917	0.912438	3.28932e-05	1	FOXN3
chr2:109401926-109402902	0.971187	3.29665e-05	1	SH3RF3
chr17:35846201-35847489	0.937253	3.30902e-05	1	TAF15
chr3:151144461-151145190	1.10103	3.31448e-05	1	MED12L
chr5:57765701-57766571	1.10935	3.34531e-05	1	RP11-772C9.1
chr21:43888821-43889730	1.06154	3.3519e-05	1	AGPAT3
chr11:27212987-27213985	0.999545	3.35726e-05	1	BBOX1
chr14:93736117-93737024	1.13102	3.3607e-05	1	PRIMA1
chr5:96901126-96902084	1.07381	3.37021e-05	1	ERAP2
chr10:31099317-31100190	1.09158	3.37457e-05	1	ZNF438
chr1:170661866-170662735	1.03699	3.3854e-05	1	PRRX1
chr5:56729201-56730195	1.19778	3.39648e-05	1	AC008940.1
chr8:141110847-141111861	1.0227	3.41812e-05	1	DENND3
chr5:95390817-95391487	1.18954	3.45135e-05	1	FAM81B
chr7:90604548-90605583	0.988349	3.4573e-05	1	CDK14
chr5:157917611-157918654	0.771297	3.50187e-05	1	CLINT1
chr1:109527045-109527900	0.985904	3.50844e-05	1	GPR61
chr14:92961025-92961936	1.00653	3.51909e-05	1	ITPK1
chr3:197706362-197707319	1.07034	3.56348e-05	1	RUBCN
chr5:208239-209112	1.12095	3.57418e-05	1	CCDC127
chr2:98142092-98143042	1.1258	3.59543e-05	1	VWA3B
chr8:52375577-52376769	1.04163	3.59575e-05	1	ST18
chr11:19175046-19175935	1.01575	3.59757e-05	1	ZDHHC13
chr9:137760603-137761633	1.0308	3.77881e-05	1	EHMT1
chr3:38579622-38580585	1.04339	3.97193e-05	1	SCN5A
chr4:105594125-105595119	1.20128	4.11719e-05	1	ARHGEF38
chr8:118742795-118744249	0.979845	4.21295e-05	1	SAMD12-AS1
chr6:34736840-34737763	1.10851	4.40841e-05	1	SNRPC
chr4:139798158-139799121	1.14294	4.43064e-05	1	MAML3
chr9:109411161-109412501	1.07801	4.50602e-05	1	PTPN3
chr1:200447940-200448938	1.11556	4.64423e-05	1	RP11-469A15.2
chr9:120903730-120904691	1.12271	4.74123e-05	1	TRAF1
chr8:60516537-60517544	0.571432	5.03982e-05	1	RAB2A
chr9:120905304-120906446	1.11958	5.09033e-05	1	TRAF1
chr22:30290724-30291645	0.770542	5.106e-05	1	RP1-130H16.18
chr8:102555120-102556148	1.18952	5.18198e-05	1	ODF1
chr15:74430349-74431212	1.03433	5.34811e-05	1	SEMA7A
chr6:37561803-37562737	1.17381	5.71371e-05	1	RP1-153P14.5
chr11:11265743-11266674	1.04166	5.80529e-05	1	GALNT18
chr11:119751307-119752794	1.05399	5.86056e-05	1	NECTIN1
chr1:236870486-236871421	0.972059	6.0445e-05	1	MTR
chr7:22444216-22446185	0.917293	6.08012e-05	1	STEAP1B
chr2:181466476-181467671	1.04448	6.54557e-05	1	ITGA4
chr13:75309761-75311102	1.04359	6.55123e-05	1	TBC1D4
chr1:226402523-226404097	1.01655	6.77142e-05	1	PARP1
chr16:57260080-57261071	0.808757	6.9555e-05	1	PLLP
chr17:39920260-39921973	1.08172	7.02491e-05	1	ORMDL3
chr6:395638-396722	0.976703	7.23402e-05	1	IRF4
chr6:71277742-71278605	1.18363	7.26892e-05	1	RP11-154D6.1
chr1:99441288-99442356	0.978451	7.44995e-05	1	RP11-413P11.1
chr7:50456835-50457819	1.08482	7.65954e-05	1	FIGNL1
chr15:43253259-43254592	1.04379	7.90682e-05	1	TGM5
chr5:35827778-35828665	1.03152	8.38541e-05	1	SPEF2
chr16:85988544-85989506	1.01168	8.47941e-05	1	RP11-542M13.2
chr7:4625026-4626767	1.08802	8.47942e-05	1	FOXK1
chr11:117455930-117457198	1.03677	8.50969e-05	1	DSCAML1
chr22:25656515-25657464	1.09925	8.63322e-05	1	GRK3
chr11:44910862-44911992	0.888392	8.68209e-05	1	TSPAN18
chr11:66650786-66651720	1.05351	8.71535e-05	1	RBM4
chr6:135144770-135145941	0.870036	8.82355e-05	1	MYB
chr12:69475059-69476016	1.09771	8.89804e-05	1	FRS2
chr1:203298959-203299870	0.834212	9.24596e-05	1	LINC01136
chrX:153955440-153956461	0.958624	9.3448e-05	1	HCFC1
chr4:138341517-138342427	1.16172	9.88209e-05	1	LINC00499
chr6:33335649-33336612	1.15417	0.000102906	1	DAXX
chr1:235865745-235866559	0.802743	0.000107226	1	LYST
chr17:20105699-20107084	0.962707	0.000109937	1	SPECC1
chr2:110872681-110873642	1.19218	0.000112901	1	ACOXL
chr8:132899195-132900213	1.17835	0.000113606	1	TG
chr1:235869913-235870752	0.834955	0.000117855	1	LYST
chr15:52378796-52380021	0.939313	0.000120739	1	MYO5A
chr20:51460606-51461549	1.09865	0.000120775	1	NFATC2
chr6:11668414-11669300	1.04423	0.000121024	1	ADTRP
chr8:65880819-65883084	1.0733	0.000122388	1	CTD-2532N20.1
chr8:55101687-55103666	1.02492	0.000124004	1	XKR4
chr5:150624191-150625156	0.980428	0.000124328	1	SYNPO
chr11:1896642-1897715	0.992443	0.000124391	1	LSP1
chr7:37728457-37729406	0.929764	0.000127423	1	EPDR1
chr15:89206572-89207512	0.947025	0.000131643	1	RLBP1
chr11:112281786-112282446	1.08457	0.000133091	1	RP11-356J5.12
chr12:1422612-1423646	1.03982	0.000133142	1	ERC1
chr10:110324423-110325467	0.997707	0.00013753	1	SMNDC1
chr20:50509778-50510738	0.525659	0.000144639	1	PTPN1
chr16:89059919-89060903	1.12387	0.000145253	1	CTD-2555A7.2
chr17:43673521-43674465	0.881853	0.000146189	1	CTC-501O10.1
chr3:99872554-99873415	1.05284	0.000148054	1	CMSS1
chr3:15801092-15802782	0.807081	0.000150136	1	ANKRD28
chr2:8585785-8586861	0.974549	0.000150148	1	AC011747.4
chr7:17402257-17403429	0.976098	0.000155015	1	RP11-507K12.1
chr3:150736976-150739067	0.876551	0.000155275	1	SIAH2
chr4:184484109-184484999	1.07144	0.000156265	1	RP11-326I11.3
chr4:141559818-141560686	0.987979	0.000160623	1	RP11-208N20.1
chr8:95091065-95092578	0.942926	0.000160816	1	NDUFAF6
chr15:79017569-79018630	0.963431	0.000161305	1	RASGRF1
chr3:71083471-71084461	0.982094	0.00016133	1	FOXP1
chr15:25365801-25366797	0.954278	0.000161542	1	UBE3A
chr2:208294198-208295318	1.05714	0.000164352	1	PIKFYVE
chr7:76944313-76945266	1.04465	0.000167306	1	DTX2P1-UPK3BP1-PMS2P11
chr13:52947504-52948515	1.02129	0.000168978	1	OLFM4
chr21:42088882-42090095	0.89171	0.000169833	1	UMODL1
chr3:120058729-120061144	0.992428	0.00017235	1	GSK3B
chr3:16515542-16517698	0.934143	0.000173714	1	RFTN1
chr11:102563685-102564772	0.931952	0.000174082	1	MMP20
chr5:139399258-139400193	1.10259	0.000176333	1	SPATA24
chr5:157596152-157598938	0.872477	0.000178129	1	ADAM19
chr5:124182155-124183173	0.968603	0.000178835	1	LINC01170
chr16:75583889-75584787	1.14805	0.000181158	1	RP11-77K12.8
chr7:108211201-108212303	1.05638	0.000185257	1	NRCAM
chr10:30747308-30748345	0.962486	0.000189502	1	RP11-14C22.6
chr6:24699677-24700756	1.03967	0.00019332	1	ACOT13
chr15:63187061-63188264	1.07017	0.000194245	1	RAB8B
chr5:10684574-10685659	1.07929	0.000196329	1	DAP
chr3:49900430-49902379	0.913084	0.000196868	1	MST1R
chr13:75307888-75308871	1.07127	0.000197818	1	TBC1D4
chr7:70728493-70729748	0.991921	0.000198098	1	AUTS2
chr17:38654180-38654895	0.933759	0.000199405	1	C17orf96
chr21:14557121-14558089	1.11039	0.000200215	1	SAMSN1
chr11:35598249-35599291	0.935083	0.000203751	1	RP5-945I17.2
chr13:95298878-95300017	1.08111	0.000204383	1	ABCC4
chr19:4429390-4430079	1.02144	0.000205972	1	CHAF1A
chr9:37236585-37237552	0.931491	0.000207777	1	ZCCHC7
chr2:85754476-85755969	0.862252	0.00020805	1	ATOH8
chr4:77099965-77100901	0.984692	0.000209442	1	CCNI
chr8:122969496-122971076	0.949506	0.000211364	1	ZHX2
chr9:129887159-129888132	0.747703	0.000215348	1	FNBP1
chr3:49905861-49906888	0.967116	0.000215553	1	MON1A
chr13:36768963-36769958	0.860319	0.000215609	1	RFXAP
chr2:105864008-105864923	0.869736	0.000216365	1	NCK2
chr3:186540219-186541260	0.840915	0.000220859	1	CRYGS
chr20:20425675-20427060	1.0321	0.000221187	1	RALGAPA2
chr10:11140941-11142163	0.990107	0.000221527	1	CELF2
chr1:167687547-167688517	0.783059	0.000224675	1	RCSD1
chr14:94433621-94434622	0.843281	0.000224765	1	SERPINA11
chr9:36023101-36024077	0.942516	0.00023072	1	RECK
chr3:189710355-189711431	0.990713	0.000231342	1	TP63
chr22:23915315-23916028	0.977969	0.000234777	1	AP000350.5
chr11:128318594-128319690	0.888691	0.000235878	1	RP11-702B10.1
chr10:5479399-5480425	1.04202	0.000237077	1	CALML5
chr9:136901137-136903100	0.730037	0.000237549	1	TRAF2
chr18:75229921-75231811	0.79565	0.000240992	1	TSHZ1
chr20:50274209-50275573	-0.56732	0.000241229	1	LINC01272
chr1:184941200-184942288	1.00005	0.00024259	1	FAM129A
chr20:20368223-20369962	1.00475	0.000242774	1	INSM1
chr14:74594669-74595598	0.933861	0.00024544	1	LTBP2
chr9:130095521-130096594	0.991741	0.00024609	1	GPR107
chr11:60944319-60945538	0.805689	0.000248471	1	SLC15A3
chr2:69717641-69718515	1.08142	0.000251205	1	ANXA4
chr18:31648488-31649561	0.763993	0.000252097	1	B4GALT6
chr5:72377262-72378008	1.04912	0.000253014	1	PTCD2
chr15:33168481-33169390	1.01	0.000255992	1	FMN1
chr1:41573819-41574842	0.825976	0.000256285	1	HIVEP3
chr8:67688768-67689337	0.99481	0.000259213	1	CPA6
chr2:196459137-196460198	1.09303	0.000261535	1	HECW2
chr13:40025862-40027016	0.8952	0.000263216	1	LINC00598
chr11:2698658-2699321	0.925356	0.000263329	1	KCNQ1
chr2:157426369-157427702	1.0519	0.000264424	1	CYTIP
chr6:35105876-35108227	0.991536	0.000264977	1	TCP11
chr1:182622741-182623851	1.02961	0.000265422	1	RP11-317P15.4
chr4:40230291-40231507	0.849749	0.000267604	1	RHOH
chr20:47770719-47771786	0.846641	0.000269326	1	SULF2
chr1:172499395-172501123	0.808098	0.000277073	1	C1orf105
chr11:45209651-45210678	1.03649	0.000280807	1	PRDM11
chr14:51180097-51181319	0.913371	0.000284684	1	TMX1
chr11:96112672-96113988	0.873687	0.00028512	1	MAML2
chr5:133321598-133322723	0.980197	0.000288024	1	FSTL4
chr1:205826097-205827446	0.924771	0.000288904	1	PM20D1
chr19:56538057-56539192	0.703503	0.000289082	1	ZFP28
chr12:120011852-120012832	0.659903	0.000290448	1	BICDL1
chr6:144063531-144064541	0.624666	0.000292504	1	PLAGL1
chr17:73316819-73317820	0.939625	0.000292653	1	CDC42EP4
chr12:1080362-1081362	1.05808	0.000293737	1	ERC1
chr21:42513121-42514948	0.737844	0.000298042	1	SLC37A1
chr10:124624463-124625499	0.985618	0.000300117	1	RP11-12J10.3
chr16:12673875-12674664	0.968217	0.000303032	1	CPPED1
chr12:120019122-120020201	0.889388	0.00030404	1	BICDL1
chr11:58505535-58506438	1.02086	0.000307487	1	RP11-655C2.3
chr1:198788249-198789288	0.885019	0.000311299	1	MIR181A1HG
chr1:24555368-24556562	0.953661	0.000311381	1	NCMAP
chr2:8599498-8600485	1.00164	0.000312996	1	AC011747.6
chr17:47802034-47803035	0.84278	0.000319742	1	OSBPL7
chr1:51952585-51953540	0.980193	0.000322556	1	RAB3B
chr19:45074998-45076965	0.637137	0.000323206	1	ZNF296
chr19:55611224-55612802	0.957797	0.000325963	1	ZNF865
chr17:42512199-42513510	0.889247	0.000332817	1	ATP6V0A1
chr4:70936117-70937085	0.907094	0.000334958	1	MOB1B
chr1:15079873-15080982	0.786182	0.000335647	1	KAZN
chr1:211944436-211945360	0.728111	0.000335647	1	INTS7
chr5:91144465-91145221	0.728111	0.000335647	1	ADGRV1
chr18:22783334-22784449	0.728111	0.000335647	1	RBBP8
chr20:22829012-22830058	0.728111	0.000335647	1	RP11-359G22.4
chr3:134480943-134481977	0.7004	0.000335647	1	ANAPC13
chr4:105923275-105924308	0.667228	0.000335647	1	NPNT
chr1:246703531-246704350	0.720852	0.000335647	1	RP11-439E19.7
chr9:4382338-4383375	0.657744	0.000335647	1	GLIS3
chr22:19950610-19951927	0.566672	0.000335647	1	COMT
chr8:8368003-8368931	0.767848	0.000335647	1	SGK223
chr19:1411324-1412525	0.618563	0.000335647	1	DAZAP1
chr20:58458293-58459400	0.995364	0.000335788	1	APCDD1L
chr22:36332746-36333686	0.844077	0.000337255	1	MYH9
chr4:112360996-112362101	0.922474	0.000337277	1	ALPK1
chr4:139808291-139810140	0.824295	0.000343111	1	MAML3
chr14:67166093-67167095	0.924323	0.00034333	1	GPHN
chr7:39414034-39415000	0.835317	0.000345813	1	POU6F2
chr7:108294331-108295279	1.08178	0.000347767	1	NRCAM
chr5:143213573-143214490	0.850498	0.000350881	1	ARHGAP26
chr10:16799349-16800274	0.998238	0.000351444	1	RSU1
chr5:143002403-143003455	-0.610329	0.00035245	1	ARHGAP26
chr1:9721381-9722391	0.979815	0.000355145	1	PIK3CD
chr16:48430638-48431433	0.790474	0.000355532	1	SIAH1
chr19:30281737-30282570	0.848664	0.000355532	1	ZNF536
chr8:118853314-118854142	0.767523	0.000355532	1	SAMD12-AS1
chr17:29689891-29690785	0.68202	0.000355532	1	SSH2
chr2:238068926-238069956	0.829884	0.000355532	1	SCLY
chr8:123000459-123001704	0.871411	0.000356379	1	DERL1
chr11:3009439-3010413	1.0308	0.000357876	1	CARS
chr18:56789075-56790248	0.980709	0.000362505	1	WDR7
chr10:75209924-75211011	0.559836	0.000365127	1	VDAC2
chr17:73911633-73912606	0.971392	0.000365831	1	CTD-2582D11.1
chr3:72560687-72561653	0.910021	0.000373962	1	RP11-654C22.2
chr6:108882889-108883815	0.898339	0.000378014	1	ARMC2
chr6:45164100-45165093	0.941413	0.000381961	1	SUPT3H
chr17:37799588-37800508	0.91947	0.00038794	1	AC091199.1
chr9:114366124-114367173	0.838539	0.000390977	1	AKNA
chr4:26867603-26869401	0.861311	0.000392552	1	STIM2
chr20:38097095-38097870	0.788026	0.00039256	1	RPRD1B
chr2:130719895-130720740	0.747603	0.00039256	1	GPR148
chr18:63259914-63260633	0.747603	0.00039256	1	BCL2
chr8:121593132-121594007	0.731273	0.00039256	1	HAS2
chr22:39877101-39877993	0.716733	0.00039256	1	ENTHD1
chr10:60713890-60714868	0.691663	0.00039256	1	ANK3
chrX:46634518-46635198	0.691663	0.00039256	1	SLC9A7
chr7:7193925-7194633	0.680677	0.00039256	1	C1GALT1
chr2:238119551-238120427	0.67051	0.00039256	1	ESPNL
chr2:197054202-197055152	0.934748	0.000393489	1	ANKRD44
chr1:158951908-158953126	0.935706	0.000399073	1	PYHIN1
chr4:102506050-102506978	0.848261	0.000399531	1	NFKB1
chr10:99709520-99710512	0.899709	0.0004032	1	CUTC
chr5:107263279-107264236	0.970606	0.000404052	1	EFNA5
chr19:42115506-42116339	0.833089	0.000405583	1	POU2F2
chr21:37070888-37071489	0.723774	0.000405583	1	PIGP
chr20:19073323-19074188	0.701104	0.000405583	1	RP11-97N19.3
chr13:23741616-23742562	0.681697	0.000405583	1	MIPEP
chr15:79349595-79350511	0.681697	0.000405583	1	TMED3
chr6:39980533-39981715	0.642602	0.000405583	1	MOCS1
chr11:34231305-34232326	0.955318	0.000405961	1	ABTB2
chr9:126411228-126412278	0.958646	0.000408076	1	MVB12B
chr10:112202292-112204771	0.853762	0.000411277	1	GPAM
chr3:14016630-14017714	1.01575	0.000416584	1	CHCHD4
chr6:135164917-135165756	1.08412	0.000416797	1	MYB
chr8:141089258-141090316	0.806549	0.000423809	1	DENND3
chr1:99784615-99785716	0.908984	0.000426104	1	FRRS1
chr11:62669471-62670291	0.9205	0.000428495	1	LBHD1
chr11:118193762-118194520	1.05655	0.0004313	1	JAML
chr22:24504650-24505205	0.883045	0.00043352	1	UPB1
chr10:48493158-48494260	0.926622	0.000435256	1	ARHGAP22
chr20:15653519-15654815	0.800952	0.000439821	1	MACROD2
chr7:75039444-75040306	0.76596	0.000443436	1	RCC1L
chr9:97306797-97307816	0.749815	0.000443436	1	CCDC180
chr20:41473869-41474724	0.722467	0.000443436	1	CHD6
chr9:120950541-120951538	0.648221	0.000443436	1	C5
chr18:63150599-63151295	0.925604	0.000445319	1	BCL2
chr3:50562434-50563442	0.812016	0.000447288	1	C3orf18
chr11:35316038-35316873	1.05919	0.000448643	1	SLC1A2
chr3:45736605-45737513	1.03463	0.000449295	1	SACM1L
chr15:65981837-65982871	0.966051	0.000452545	1	MEGF11
chr20:5644964-5648609	-0.603166	0.000453201	1	GPCPD1
chr16:27438683-27439706	0.994458	0.000458409	1	IL21R
chr2:201882054-201883146	0.822302	0.000459347	1	CDK15
chr2:101644730-101645689	0.991091	0.00046071	1	MAP4K4
chr3:40919716-40920749	0.955218	0.000462546	1	RP11-520A21.1
chr5:141761941-141762858	0.836042	0.000464281	1	AC005753.1
chr6:167283961-167284343	0.836042	0.000464281	1	UNC93A
chr10:100723865-100724953	0.810167	0.000464281	1	PAX2
chr8:127549958-127550848	0.754212	0.000464281	1	AC108925.1
chr2:99422390-99423319	0.694282	0.000464281	1	REV1
chr1:89853861-89854900	0.684942	0.000464281	1	LRRC8D
chr14:69878921-69879957	0.649903	0.000468543	1	SMOC1
chr1:162206756-162207874	0.978121	0.000471062	1	NOS1AP
chr1:11787044-11788147	0.965445	0.000473554	1	C1orf167
chr9:19451359-19452278	1.04634	0.000475547	1	ACER2
chr17:78147191-78148155	0.947581	0.000477557	1	C17orf99
chr8:124585563-124586624	1.03651	0.000480299	1	MTSS1
chr3:188415031-188416020	1.03406	0.000492314	1	LPP
chr7:5697506-5698446	0.916435	0.000501937	1	RNF216
chr2:161003866-161006111	0.930633	0.000502831	1	TANK
chr9:99235619-99236593	0.96541	0.000502976	1	SEC61B
chr11:73973671-73974645	0.853491	0.000503531	1	UCP2
chr1:88981839-88982486	0.917263	0.000504428	1	RBMXL1
chr3:194064149-194065286	1.00512	0.000506801	1	RP11-407B7.1
chr7:129367304-129368410	0.755123	0.000506968	1	AHCYL2
chr8:69833100-69835539	0.757431	0.000508178	1	SLCO5A1
chr5:113273670-113275556	0.917913	0.000510129	1	MCC
chr3:196623295-196625633	-0.629902	0.000511188	1	NRROS
chr22:40527619-40528566	0.945958	0.000511762	1	MKL1
chr5:62284958-62286317	0.912928	0.000514255	1	KIF2A
chr22:37228131-37230687	-0.645348	0.000514263	1	RAC2
chr20:50519159-50520142	0.908695	0.000514872	1	PTPN1
chr1:38061643-38062519	1.02849	0.000515204	1	RP5-884C9.2
chr19:50258493-50259656	0.888949	0.000517876	1	MYH14
chr1:229570640-229571554	0.998928	0.00052034	1	ABCB10
chr8:80516649-80517357	0.89786	0.000520537	1	ZBTB10
chr9:87463895-87465065	0.847507	0.000520638	1	DAPK1
chr22:36918263-36919182	0.867551	0.000525732	1	CSF2RB
chr10:6182229-6183578	0.991335	0.00052678	1	PFKFB3
chr13:44767947-44768911	0.973964	0.000530455	1	LINC00330
chr2:63444350-63445314	0.905367	0.000538309	1	WDPCP
chr1:101235127-101237218	0.733334	0.000541864	1	S1PR1
chr6:34916961-34918588	0.950739	0.000542417	1	ANKS1A
chr1:203428612-203429679	0.968627	0.000543708	1	PRELP
chr21:42387841-42388390	0.907275	0.000543977	1	TMPRSS3
chr4:138864810-138865686	0.774914	0.000547208	1	RP11-577B7.1
chr11:96095699-96096712	0.706542	0.000547208	1	MAML2
chr13:43764874-43765751	0.81583	0.000547208	1	ENOX1
chr5:43686969-43687694	0.789613	0.000547208	1	NNT
chr19:48272688-48273308	0.789613	0.000547208	1	ZNF114
chr5:74937939-74938902	0.76786	0.000547208	1	CTD-2503O16.4
chr7:105188004-105188867	0.732919	0.000547208	1	SRPK2
chr17:61272424-61273359	0.732919	0.000547208	1	BCAS3
chr5:62271603-62272430	0.718393	0.000547208	1	KIF2A
chr17:13509393-13510383	0.718393	0.000547208	1	HS3ST3A1
chr1:235849324-235850040	0.66276	0.000547208	1	LYST
chr3:4601589-4602509	0.604009	0.000547208	1	ITPR1
chr10:13907444-13908204	0.76089	0.000547208	1	FRMD4A
chr13:39306407-39307521	0.731975	0.000547208	1	LHFP
chr14:61555056-61556090	0.823404	0.000547368	1	RP11-47I22.4
chrX:9656013-9656935	0.959012	0.00054957	1	TBL1X
chr3:9079594-9080625	0.943883	0.000553557	1	SRGAP3
chr9:15529577-15530728	0.905868	0.000553757	1	PSIP1
chr16:4615710-4616891	0.503205	0.000555091	1	MGRN1
chr1:117061708-117062616	0.806529	0.000557023	1	TTF2
chr7:105772826-105773784	0.945673	0.000560778	1	ATXN7L1
chr11:71488995-71489991	0.965176	0.00056161	1	NADSYN1
chr14:24123506-24124449	0.943701	0.000564866	1	DCAF11
chr15:85318006-85319071	0.876478	0.000568519	1	AKAP13
chr20:1626653-1627520	0.923408	0.000575717	1	SIRPG
chr6:30882412-30883664	0.785835	0.000576875	1	DDR1
chr10:5606539-5607362	0.895104	0.000579265	1	RP11-336A10.5
chr15:90001327-90002789	0.691613	0.000589106	1	ZNF710
chr19:8191931-8192781	0.932528	0.000593006	1	CERS4
chr1:163048947-163049825	0.866189	0.000595731	1	RGS4
chr4:89416063-89417636	0.767568	0.000595731	1	GPRIN3
chr7:50140283-50141090	0.767568	0.000595731	1	C7orf72
chr2:99479958-99480930	0.6573	0.000595731	1	REV1
chr3:4847907-4848784	0.636315	0.000595731	1	ITPR1
chr2:120330792-120332283	0.551188	0.000595731	1	AC012363.13
chr22:37664308-37665308	0.454117	0.000595731	1	PDXP
chr11:73550835-73552292	0.734539	0.000595731	1	FAM168A
chr6:137745997-137746880	0.788758	0.000596259	1	RP11-95M15.1
chr17:28309473-28310556	0.788758	0.000596259	1	TMEM97
chr17:30263596-30264564	0.770382	0.000596259	1	BLMH
chr21:42986236-42987157	0.770382	0.000596259	1	PKNOX1
chr1:23888814-23889575	0.75429	0.000596259	1	CNR2
chr2:190795719-190796542	0.73996	0.000596259	1	GLS
chr13:28009081-28010143	0.73996	0.000596259	1	FLT3
chr2:233189731-233190755	0.715255	0.000596259	1	INPP5D
chr2:44143185-44144458	0.704427	0.000596259	1	PPM1B
chr15:60588951-60590044	0.694406	0.000596259	1	RORA
chr4:153249861-153250187	0.65306	0.000596259	1	TRIM2
chr7:6251333-6253010	0.512042	0.000596259	1	CYTH3
chr12:121534249-121535210	0.917594	0.000602237	1	KDM2B
chr15:30963399-30964416	0.920204	0.000603056	1	MTMR10
chr13:43401051-43402001	0.98403	0.000603656	1	ENOX1
chr18:75267295-75268318	0.88269	0.000607509	1	TSHZ1
chr11:8839832-8841030	0.825007	0.000611473	1	ST5
chr3:52685357-52686340	0.58068	0.000611581	1	GNL3
chr21:42330335-42330994	0.987422	0.000614717	1	TFF3
chr5:112270579-112271375	0.837578	0.000614721	1	EPB41L4A
chr3:71281081-71281962	0.81173	0.000614721	1	FOXP1
chr9:79605769-79606743	0.716808	0.000614721	1	TLE4
chr12:113369164-113370125	0.641013	0.000614721	1	PLBD2
chr3:12752682-12753394	0.721397	0.000614721	1	TMEM40
chr3:55461568-55462447	0.748749	0.000614721	1	WNT5A
chr2:41455938-41456904	0.846641	0.000615021	1	AC104654.1
chr13:43221021-43222213	0.799651	0.000615021	1	ENOX1
chr3:184368499-184369500	0.751205	0.000615021	1	POLR2H
chr1:7291069-7292024	0.70598	0.000615021	1	CAMTA1
chr1:184827789-184828814	0.708958	0.000615021	1	FAM129A
chr19:33784077-33784913	0.824274	0.000619129	1	CHST8
chrX:9646335-9647432	0.863929	0.000619129	1	TBL1X
chr14:88630256-88631252	0.783624	0.000619129	1	EML5
chr12:94817837-94818781	0.8815	0.000624783	1	NDUFA12
chr3:150739360-150740338	0.900588	0.000626609	1	SIAH2
chr18:49560374-49562395	0.887695	0.000628633	1	LIPG
chr3:100599928-100601093	0.920906	0.000629133	1	ADGRG7
chr19:49677960-49678896	0.75288	0.000635719	1	PRMT1
chr15:38817411-38818389	0.849146	0.000637519	1	RP11-326N17.2
chr17:50707323-50708312	-0.566488	0.000637853	1	ANKRD40
chr10:3902022-3903248	0.751611	0.000639811	1	RP11-464C19.3
chrX:46208081-46209022	0.885769	0.00064192	1	LINC01186
chr8:22884923-22885918	0.806625	0.00064192	1	PEBP4
chr6:89416430-89417177	0.788453	0.00064192	1	RRAGD
chr14:55813280-55814190	0.758368	0.00064192	1	LINC00520
chrX:65664835-65665728	0.72322	0.00064192	1	MSN
chr2:200618440-200619687	0.704072	0.00064192	1	AOX1
chr14:75794308-75795350	0.704072	0.00064192	1	TTLL5
chr3:58899042-58900156	0.679642	0.00064192	1	C3orf67
chr5:45695901-45696857	0.57133	0.00064192	1	HCN1
chr7:115096899-115097930	0.522369	0.00064192	1	LINC01393
chr3:167819698-167821154	0.813591	0.00064192	1	SERPINI1
chr3:24012433-24013495	0.810494	0.000647912	1	NR1D2
chr18:49609113-49609936	0.754551	0.000647912	1	LIPG
chr3:183392190-183393175	0.715497	0.000647912	1	MCF2L2
chr20:45336299-45337240	0.627247	0.000647912	1	SDC4
chr1:69410517-69411211	0.769493	0.000647912	1	RP3-380B4.1
chr6:33330522-33331476	0.900699	0.000657776	1	DAXX
chr4:141131881-141133943	0.745749	0.000658755	1	RNF150
chr7:151381344-151382616	0.89701	0.000658799	1	WDR86
chr1:63004576-63005523	0.756778	0.000659267	1	RP11-5P4.1
chr18:49930942-49931977	0.734574	0.000659267	1	MYO5B
chr2:134677843-134678823	0.715562	0.000659267	1	TMEM163
chr5:158880471-158881712	0.598083	0.000659267	1	EBF1
chr17:35942507-35943486	0.817728	0.000659459	1	LYZL6
chr4:140113444-140114352	0.717791	0.000659459	1	MAML3
chr6:47091775-47092753	0.708582	0.000659459	1	ADGRF1
chr4:139323365-139324316	0.651319	0.000659459	1	NAA15
chr6:37850039-37851432	0.64008	0.000659459	1	ZFAND3
chr9:128215711-128216619	0.620003	0.000659459	1	DNM1
chr17:73306738-73307641	0.791632	0.000659459	1	CDC42EP4
chr9:136847120-136848319	0.751906	0.000660867	1	C9orf172
chr8:19550750-19551600	0.880958	0.00066304	1	CSGALNACT1
chr11:86303308-86303962	0.659951	0.00066304	1	HIKESHI
chr14:80490925-80491991	0.73324	0.00066304	1	CEP128
chr11:88301166-88302314	0.806734	0.000666824	1	CTSC
chr11:95556094-95557277	0.847853	0.000668478	1	RP11-338H14.1
chr9:130072879-130073892	0.791321	0.000672044	1	GPR107
chr3:138034798-138035649	0.899971	0.000676122	1	CLDN18
chr15:64564455-64565344	0.867933	0.000676122	1	ZNF609
chr10:13806177-13807049	0.803595	0.000676122	1	FRMD4A
chr6:107462091-107463115	0.787836	0.000676122	1	PDSS2
chr4:153518299-153519380	0.809139	0.000677026	1	KIAA0922
chr19:13588890-13589955	0.827958	0.000679695	1	CACNA1A
chr17:17746594-17747819	0.744726	0.000679735	1	RAI1
chr2:60806594-60807810	0.888397	0.000680529	1	PAPOLG
chr20:17900442-17901356	0.80655	0.000681153	1	RP5-905G11.3
chr2:217982989-217984110	0.758327	0.000681153	1	TNS1
chr12:95958810-95959862	0.695462	0.000681153	1	AMDHD1
chr7:158403775-158404681	0.846731	0.000681153	1	PTPRN2
chr9:70262464-70263981	0.689717	0.000683262	1	SMC5
chr14:34564001-34564892	0.729928	0.000686843	1	SNX6
chr12:120377063-120377959	0.718169	0.000686843	1	MSI1
chr12:22146265-22147327	0.688045	0.000686843	1	ST8SIA1
chr10:11276288-11277135	0.749924	0.000689605	1	CELF2
chr1:19374246-19375568	0.72616	0.000689605	1	CAPZB
chr10:24012070-24013011	0.830806	0.000689605	1	KIAA1217
chr1:84694814-84695707	0.791489	0.000689605	1	SSX2IP
chr1:204889422-204890515	0.791489	0.000689605	1	NFASC
chr14:69982099-69982952	0.748702	0.000689605	1	SMOC1
chr16:81354933-81355830	0.737071	0.000689605	1	GAN
chr8:94239838-94240768	0.716483	0.000689605	1	GEM
chr14:104987629-104988553	0.675636	0.000689605	1	C14orf79
chr3:8679628-8680683	0.581776	0.000689605	1	SSUH2
chr7:83468018-83468950	0.546793	0.000689605	1	SEMA3E
chr11:85922158-85923057	0.802805	0.000689605	1	CCDC83
chr8:18844373-18845993	0.712579	0.000689605	1	PSD3
chr22:19430192-19430977	0.848639	0.000690971	1	C22orf39
chr12:54390853-54391931	0.771346	0.000691967	1	ZNF385A
chr2:236871220-236872426	-0.559499	0.000694677	1	AC011286.1
chr9:135087148-135088317	0.817836	0.000696187	1	OLFM1
chr12:57754387-57755410	0.751773	0.000698705	1	2024-03-09
chr2:60940638-60941507	0.877445	0.000699413	1	PUS10
chr5:10641260-10641864	0.866743	0.000704873	1	ANKRD33B
chr5:61200253-61201206	0.866743	0.000704873	1	CTC-436P18.3
chr2:183178946-183179795	0.770432	0.000708161	1	NUP35
chr11:303057-303981	0.701866	0.000708161	1	IFITM5
chr9:104921144-104922129	0.595314	0.000708161	1	ABCA1
chr1:206047036-206047953	0.81286	0.000712715	1	C1orf186
chr7:107248205-107249035	0.81286	0.000712715	1	COG5
chr14:51903800-51904623	0.778941	0.000712715	1	GNG2
chr3:145817553-145818553	0.740532	0.000712715	1	RP11-88H10.2
chr16:11806546-11807406	0.686549	0.000712715	1	RP11-486I11.2
chr2:42879656-42880546	0.679334	0.000712715	1	HAAO
chr3:197398210-197399191	0.679334	0.000712715	1	AC128709.3
chr12:116064173-116065172	0.898892	0.000714761	1	MED13L
chr5:61702397-61703333	0.845175	0.000718678	1	C5orf64
chr11:19878264-19879190	0.776503	0.000718678	1	NAV2
chr2:95300293-95301171	0.752352	0.000718678	1	KCNIP3
chr6:152167543-152168771	0.752352	0.000718678	1	SYNE1
chr18:26405126-26406037	0.731967	0.000718678	1	TAF4B
chr15:74543314-74544266	0.691521	0.000718678	1	ARID3B
chr1:226786672-226787785	0.621807	0.000718678	1	ITPKB
chrX:40920077-40920962	0.80937	0.000723637	1	USP9X
chr16:47712812-47713730	0.775347	0.000723637	1	RP11-523L20.2
chrX:9573496-9574569	0.775347	0.000723637	1	TBL1X
chr2:70855394-70856293	0.698378	0.000723637	1	CD207
chr5:93092019-93093246	0.682617	0.000723637	1	CTD-2091N23.1
chr6:105743894-105744404	0.849952	0.000728638	1	RP3-359N14.2
chr22:49479378-49480716	0.888946	0.000728638	1	C22orf34
chr22:49456757-49457668	0.827902	0.000728638	1	C22orf34
chr13:112001252-112002242	0.911066	0.000729547	1	SOX1
chr5:59246005-59247081	0.84857	0.000729547	1	PDE4D
chr14:69920816-69921718	0.796138	0.000729547	1	SMOC1
chr17:45341345-45342346	0.785836	0.000729547	1	RNA5SP443
chr3:13891689-13892342	0.767417	0.000729547	1	WNT7A
chr5:116072230-116073118	0.904624	0.000729547	1	CTD-2287O16.4
chr13:52643733-52644311	0.906418	0.000732428	1	HNRNPA1L2
chr14:60219868-60220763	0.849304	0.000732428	1	PPM1A
chr5:149004988-149005994	0.780815	0.000732428	1	SH3TC2
chr16:56359660-56360554	0.768214	0.000732428	1	AMFR
chr1:53918882-53920177	0.689254	0.000732428	1	HSPB11
chr11:69316773-69318472	0.68278	0.000732428	1	MYEOV
chr6:137908293-137909450	0.644426	0.000732428	1	TNFAIP3
chr7:138469672-138471050	0.874145	0.000733284	1	TRIM24
chr10:21495356-21496309	0.708583	0.000734776	1	CASC10
chr5:143820302-143821112	0.929138	0.000735233	1	HMHB1
chr5:143819322-143820254	0.787341	0.000735233	1	HMHB1
chrX:97373042-97373899	0.787341	0.000735233	1	DIAPH2
chr9:132265414-132266320	0.71221	0.000735233	1	SETX
chr1:164663654-164664686	0.694348	0.000735233	1	PBX1
chr3:102174203-102175810	0.694348	0.000735233	1	ZPLD1
chr5:173203962-173204897	0.694348	0.000735233	1	NKX2-5
chr12:90100270-90102275	0.651623	0.000735233	1	RP11-567C2.1
chr2:128153331-128154236	0.828036	0.000735233	1	UGGT1
chr1:183630392-183631393	0.521699	0.000735233	1	ARPC5
chr16:27449586-27450582	0.855681	0.000735607	1	IL21R
chr1:54398823-54399595	0.847712	0.000735687	1	SSBP3
chr9:136906122-136907267	0.806463	0.000735687	1	TRAF2
chr22:25692696-25693515	0.784779	0.000735687	1	GRK3
chr5:57576042-57576705	0.828143	0.000736162	1	CTD-2023N9.2
chr10:70474680-70475580	0.758728	0.000736162	1	PALD1
chr7:131411232-131412528	0.723625	0.000736162	1	MKLN1
chr1:201349802-201350770	0.885335	0.000736841	1	TNNT2
chr2:198049325-198050182	0.795509	0.000737059	1	PLCL1
chr2:200868442-200869410	0.869377	0.000737654	1	PPIL3
chr6:3279111-3280215	0.814171	0.000739527	1	SLC22A23
chr1:39104757-39107007	0.651791	0.000740193	1	MACF1
chr7:44386252-44387166	0.746878	0.000742415	1	NUDCD3
chr5:144072174-144073153	0.735247	0.000742415	1	YIPF5
chr13:36777841-36779704	0.724558	0.000742415	1	RFXAP
chr3:184895075-184895946	0.70545	0.000742415	1	VPS8
chr7:99133464-99134366	0.868599	0.000742415	1	SMURF1
chr12:14850763-14851760	0.907823	0.000744846	1	C12orf60
chr2:27761099-27762032	0.812546	0.000745793	1	MRPL33
chr10:89285233-89285988	0.812546	0.000745793	1	IFIT2
chr17:4569550-4570377	0.796883	0.000745793	1	RP11-141J13.3
chr4:39187184-39188087	0.738587	0.000745793	1	WDR19
chr1:230713723-230714735	0.7295	0.000745793	1	AGT
chr6:53023003-53024052	0.698312	0.000745793	1	ICK
chr3:41117104-41118055	-0.561621	0.00074691	1	RP11-372H2.1
chr2:139867370-139868268	0.917902	0.000749219	1	AC078851.1
chr1:147688340-147689158	0.893408	0.000749219	1	RP11-533N14.3
chr6:105359543-105360737	0.814666	0.000749219	1	PREP
chr17:81417098-81418098	0.75485	0.000753625	1	BAHCC1
chr9:37550681-37551597	0.872248	0.000754701	1	RP11-613M10.8
chr2:65443226-65444124	0.873337	0.000755023	1	AC074391.1
chr10:74117384-74118302	0.809237	0.000755023	1	VCL
chr6:39421699-39422888	0.766947	0.000755023	1	KIF6
chr15:63856958-63858069	0.755452	0.000755023	1	HERC1
chr20:64232526-64233402	0.755452	0.000755023	1	MYT1
chr22:39110616-39111533	0.709456	0.000755023	1	APOBEC3H
chr16:15644182-15644876	0.638363	0.000755023	1	NDE1
chr8:141413409-141414263	0.824628	0.000755482	1	PTP4A3
chr9:136921538-136922427	0.886995	0.000755482	1	TRAF2
chr10:122371520-122372428	0.834599	0.000757566	1	PLEKHA1
chr3:174357623-174358657	0.81676	0.000757566	1	NLGN1
chr2:134657350-134658278	0.742995	0.000757566	1	TMEM163
chr9:84181592-84182645	0.661284	0.000757566	1	RP11-158D2.2
chr6:154432434-154433414	0.642196	0.000757566	1	CNKSR3
chr12:74364102-74365229	0.891219	0.000759017	1	RP11-81H3.2
chr21:42411213-42412472	0.767621	0.000759243	1	UBASH3A
chr15:92077041-92078035	0.856431	0.000760283	1	SLCO3A1
chr2:207721494-207722400	0.805202	0.000764432	1	CCNYL1
chr1:233024903-233025894	0.751279	0.000764432	1	PCNX2
chr19:46962835-46963914	0.730879	0.000764432	1	ARHGAP35
chr1:212952115-212952945	0.705167	0.000764432	1	VASH2
chr5:172148803-172149698	0.612453	0.000764432	1	STK10
chr14:77822276-77823162	0.862901	0.000764432	1	ADCK1
chr11:17224839-17225484	0.870831	0.000765185	1	NUCB2
chr18:75376797-75377868	0.764268	0.000765185	1	RP11-321M21.4
chr17:28052705-28054324	0.706686	0.000765185	1	NLK
chr3:12574052-12575300	0.660841	0.000765185	1	MKRN2
chr3:48835226-48836097	0.805824	0.000767276	1	PRKAR2A
chr15:74129955-74130850	0.762095	0.000767276	1	ISLR2
chr3:126364583-126365537	0.822845	0.000767276	1	KLF15
chr3:23519299-23521110	0.845983	0.000767276	1	UBE2E2
chr17:25919762-25920684	0.778848	0.000767276	1	RP11-260A9.6
chr5:157575059-157576302	0.73912	0.000767322	1	ADAM19
chr7:50167057-50168106	0.932949	0.000768254	1	C7orf72
chr12:132506502-132507438	0.820579	0.000769717	1	FBRSL1
chr5:154610049-154611093	0.870817	0.000770027	1	LARP1
chr7:94298616-94299423	0.846413	0.000770215	1	COL1A2
chr11:20429032-20429667	0.846413	0.000770215	1	PRMT3
chr13:30195330-30196245	0.846413	0.000770215	1	KATNAL1
chr13:54210170-54211356	0.825455	0.000770215	1	LINC00458
chr1:24935359-24936312	0.765175	0.000770215	1	RUNX3
chr8:120378247-120379284	0.753669	0.000770215	1	MRPL13
chr9:12847399-12848276	0.985911	0.000770713	1	LURAP1L
chr1:205251704-205252605	0.912031	0.000770713	1	TMCC2
chr15:85367461-85368377	0.872396	0.00077201	1	AKAP13
chr14:75554101-75555036	0.79253	0.00077201	1	BATF
chr1:21297574-21298539	0.714737	0.00077201	1	ECE1
chr3:14884483-14885957	0.708357	0.00077201	1	FGD5
chr2:170381481-170382422	0.895895	0.00077268	1	MYO3B
chr9:126502929-126503931	0.803517	0.00077268	1	MVB12B
chr11:112962815-112963847	0.734448	0.00077268	1	NCAM1
chr11:12723934-12725249	0.62946	0.00077268	1	TEAD1
chr6:88535151-88536517	0.827364	0.000774514	1	RNGTT
chr22:28755780-28756677	0.809438	0.000774514	1	HSCB
chr6:15796379-15797520	0.702101	0.000774514	1	DTNBP1
chr17:20273235-20274473	0.809743	0.000774514	1	SPECC1
chr6:11900751-11901774	0.864826	0.000775929	1	RP3-413H6.2
chr19:15940333-15941235	0.785977	0.000776348	1	CYP4F11
chr17:19863019-19863876	0.829637	0.000779694	1	ULK2
chr13:26965632-26966604	0.811738	0.000779694	1	RP11-545M8.4
chr10:31352071-31353045	0.796065	0.000779694	1	ZEB1
chr18:49878278-49879188	0.782108	0.000779694	1	MYO5B
chr19:7614819-7615757	0.75804	0.000779694	1	CAMSAP3
chr18:3610061-3611416	0.728631	0.000779694	1	DLGAP1
chr3:123558810-123559742	0.672073	0.000779694	1	HACD2
chr2:73747452-73748282	0.890102	0.000782343	1	RP11-434P11.2
chr16:177187-178038	0.80429	0.000782343	1	HBA1
chr18:62762778-62763706	0.832346	0.000782343	1	PHLPP1
chr17:58503475-58504166	0.777202	0.000782343	1	MTMR4
chr5:58212727-58213707	0.72781	0.000782343	1	CTD-2037L6.2
chr16:57638974-57639875	0.738705	0.000782343	1	ADGRG1
chr8:21928038-21929034	0.70893	0.000782343	1	XPO7
chr16:4839761-4840739	0.70893	0.000782343	1	GLYR1
chr12:108565730-108566685	0.750246	0.000786617	1	ISCU
chr8:130242521-130244037	0.620005	0.000786646	1	ASAP1
chr17:40191193-40192208	0.726606	0.000787502	1	RAPGEFL1
chr4:141416822-141417710	0.916723	0.000789325	1	RP11-362F19.3
chr6:2261219-2262087	0.916723	0.000789325	1	GMDS-AS1
chr10:84499597-84500542	0.839224	0.000789325	1	CCSER2
chr16:19173417-19174491	0.847093	0.000790077	1	SYT17
chr12:121173343-121174281	0.724904	0.000790077	1	P2RX7
chr3:52712167-52713161	0.641151	0.000790291	1	NEK4
chr4:6381563-6382378	0.749945	0.000790291	1	PPP2R2C
chr9:41229318-41230380	0.62344	0.000790291	1	5S_rRNA
chr4:95541650-95542607	0.802838	0.000790291	1	UNC5C
chr10:88336177-88336824	0.769555	0.00079061	1	RNLS
chr7:158630465-158631358	0.809625	0.00079061	1	NCAPG2
chr16:15487380-15488397	0.79393	0.00079061	1	C16orf45
chr15:85323361-85324767	0.74529	0.00079061	1	AKAP13
chr17:66444884-66445842	0.74529	0.00079061	1	PRKCA
chr9:123096303-123097071	0.827361	0.000791912	1	RABGAP1
chr18:73457987-73458901	0.806133	0.000791912	1	CTD-2354A18.1
chr9:109415798-109416806	0.757856	0.000791912	1	PTPN3
chr5:33963963-33965394	0.733409	0.000791912	1	SLC45A2
chr15:60115440-60116430	0.810776	0.000791912	1	RP11-82L7.4
chr22:35102385-35103518	0.849336	0.000794118	1	ISX
chr20:48383909-48384836	0.746208	0.000794118	1	RP1-66N13.1
chr15:31315950-31317678	0.736435	0.000794118	1	KLF13
chr10:75765706-75766451	0.785539	0.000798415	1	C10orf11
chr13:110106404-110107527	0.88964	0.000798415	1	COL4A1
chr3:64622914-64623799	0.880913	0.000799705	1	ADAMTS9
chr3:183536997-183538090	-0.62868	0.000800887	1	KLHL6
chr2:190803917-190804891	0.744135	0.000801214	1	GLS
chr1:75429166-75430059	0.920129	0.0008016	1	SLC44A5
chr15:83546797-83547649	0.842814	0.0008016	1	SH3GL3
chr3:183116872-183117769	0.742653	0.0008016	1	MCCC1
chr2:159612171-159613141	0.670332	0.0008016	1	BAZ2B
chr2:218887140-218887896	0.882009	0.0008016	1	WNT10A
chr11:63608222-63609878	0.941242	0.000802054	1	PLA2G16
chr5:159192560-159193609	0.769436	0.000802388	1	RNF145
chr10:49133941-49134769	0.840632	0.000802756	1	FAM170B
chr4:152964286-152965141	0.870612	0.00080485	1	FHDC1
chr12:30813489-30814957	0.706381	0.00080485	1	LINC00941
chr2:112156254-112157278	0.638873	0.00080485	1	FBLN7
chr12:48488685-48489700	0.842049	0.00080535	1	C12orf54
chr1:27326838-27327753	0.808741	0.00080535	1	TMEM222
chr2:215921646-215922570	0.794894	0.00080535	1	AC093382.1
chr18:58300588-58301451	0.771013	0.00080535	1	NEDD4L
chr5:123459925-123460914	0.717943	0.00080535	1	CEP120
chr8:134256201-134256965	0.847438	0.00080634	1	RP11-513H8.1
chr2:138030234-138031091	0.778846	0.00080634	1	HNMT
chr10:110764165-110766162	0.716698	0.00080634	1	RBM20
chr1:91015260-91016679	0.687122	0.00080634	1	ZNF644
chr9:121695144-121696091	0.674443	0.00080634	1	DAB2IP
chr6:158711097-158712156	0.776357	0.00080634	1	SYTL3
chr15:89179588-89180821	0.681999	0.00080634	1	ABHD2
chr3:59873403-59874278	0.935556	0.000806819	1	FHIT
chr8:18555723-18556677	0.869766	0.000807001	1	PSD3
chr9:81999405-82000286	0.869766	0.000807001	1	SPATA31D1
chr15:58548715-58549542	0.869766	0.000807001	1	LIPC
chr9:135858611-135859412	0.802193	0.000807001	1	CAMSAP1
chr15:73318391-73319366	0.778426	0.000807001	1	HCN4
chr10:69483633-69484622	0.615099	0.000807291	1	TSPAN15
chr11:117457878-117458902	0.759461	0.000807291	1	DSCAML1
chr9:81492800-81493767	0.746792	0.000807291	1	TLE1
chr8:32918125-32919033	0.871849	0.000807932	1	RP11-11N9.4
chr12:82708216-82709232	0.856656	0.00080889	1	TMTC2
chr5:10649407-10650540	0.779319	0.00080889	1	ANKRD33B
chr18:6640056-6641067	0.75927	0.00080889	1	RP11-91I8.1
chr15:60443966-60444905	0.741893	0.00080889	1	ICE2
chr14:71931774-71932889	0.733994	0.00080889	1	RGS6
chr8:61068128-61069028	0.882983	0.000810084	1	CLVS1
chr21:42473850-42475132	0.844101	0.000810269	1	RSPH1
chr13:25924050-25924877	0.835469	0.000810321	1	ATP8A2
chr7:39379160-39380163	0.761414	0.000810321	1	POU6F2
chr2:159057720-159058586	0.849623	0.000810321	1	TANC1
chr11:35127188-35128049	0.828707	0.000810321	1	CD44
chr8:80509750-80511321	0.665376	0.000810321	1	ZBTB10
chr11:92501033-92502011	0.860502	0.000811349	1	FAT3
chr15:60865230-60866116	0.860502	0.000811349	1	RORA
chr10:21570736-21571854	0.70325	0.000811349	1	MLLT10
chr3:37860102-37861045	0.579044	0.000812212	1	ITGA9-AS1
chr12:9411354-9412420	0.821854	0.000812373	1	RP13-735L24.1
chrX:39652057-39652990	0.821854	0.000812373	1	RP13-126P21.2
chr18:12005105-12006156	0.764464	0.000812373	1	IMPA2
chr14:65968457-65969368	0.91434	0.000812966	1	CTD-2014B16.3
chr9:91281305-91282698	0.79967	0.000812966	1	AUH
chr1:242854271-242855503	0.907913	0.000812966	1	RP11-261C10.1
chr2:66085001-66085935	0.907913	0.000812966	1	AC074391.1
chr2:129290996-129291885	0.876048	0.000812966	1	AC079586.1
chr7:120917010-120917898	0.812065	0.000812966	1	ING3
chr2:86831427-86832751	0.796394	0.000812966	1	CD8B
chr15:84908867-84909865	0.769852	0.000812966	1	SLC28A1
chr21:29539959-29540920	0.769852	0.000812966	1	BACH1
chr15:58668197-58668851	0.720464	0.000812966	1	ADAM10
chr4:145152930-145153828	0.836828	0.000812966	1	OTUD4
chr5:54442950-54443978	0.823578	0.000812966	1	HSPB3
chr21:41465705-41466758	0.819187	0.000812983	1	TMPRSS2
chr4:148101452-148102487	0.875317	0.0008133	1	NR3C2
chr20:54263700-54264596	0.795605	0.0008133	1	AL133335.1
chr8:30654538-30655270	0.785185	0.000813631	1	GTF2E2
chr1:181335255-181336186	0.928346	0.000813631	1	CACNA1E
chr19:57230432-57231616	0.83585	0.000813735	1	AURKC
chr7:156283308-156284357	0.85	0.000813735	1	AC073133.2
chr17:8167255-8168147	0.781543	0.000813735	1	VAMP2
chr2:73727314-73729297	0.737143	0.000813735	1	TPRKB
chr13:95212955-95213674	0.6658	0.000813735	1	ABCC4
chr6:32167581-32168528	0.850542	0.000813804	1	EGFL8
chr7:148812631-148813547	0.921088	0.000813804	1	EZH2
chr2:179995412-179996238	0.826089	0.000813804	1	CWC22
chr3:162353185-162354157	0.826089	0.000813804	1	RP11-774I5.1
chr11:75805794-75806655	0.762422	0.000813804	1	DGAT2
chr15:58465833-58467630	0.762422	0.000813804	1	ALDH1A2
chr6:157811525-157812388	0.68766	0.000813804	1	SNX9
chr16:23840057-23840970	0.797355	0.000813823	1	PRKCB
chr4:155973743-155974821	0.809765	0.000813823	1	CTSO
chr6:41695604-41696635	0.70245	0.000813823	1	TFEB
chr1:59600712-59601695	0.841643	0.000814044	1	FGGY
chr3:112346622-112347542	0.800228	0.000814044	1	CD200
chr22:42187331-42188321	0.78897	0.000814044	1	TCF20
chr1:20987674-20988653	0.77862	0.000814044	1	EIF4G3
chr5:147303724-147304605	0.85575	0.000814232	1	STK32A
chr20:46507776-46508690	0.834921	0.000814232	1	ZNF334
chr9:36283994-36284899	0.801468	0.000814232	1	CLTA
chr12:487571-488488	0.734274	0.000814232	1	B4GALNT3
chr13:75290838-75291756	0.880142	0.000814422	1	TBC1D4
chr11:9699550-9700714	0.709415	0.000814422	1	SWAP70
chr5:96764632-96765541	0.70228	0.000814422	1	CAST
chr5:158589641-158590731	0.925767	0.000814428	1	RP11-32D16.1
chr20:5486593-5487551	0.83107	0.000814428	1	LINC00654
chr15:69983406-69984316	0.81559	0.000814428	1	TLE3
chr6:5163863-5164934	0.801804	0.000814428	1	LYRM4
chr17:19397552-19398009	0.801804	0.000814428	1	MFAP4
chr15:74185707-74186663	0.789367	0.000814428	1	STRA6
chr8:122134495-122135358	0.76761	0.000814428	1	RP11-398G24.2
chr18:37253725-37254918	0.757962	0.000814428	1	CELF4
chr15:73346448-73347655	0.718132	0.000814428	1	HCN4
chr3:12742056-12742977	0.84207	0.000814428	1	TMEM40
chrX:38986702-38987638	0.754091	0.000814428	1	MID1IP1
chr10:118341800-118342765	0.665878	0.000830411	1	FAM204A
chr18:45874187-45875380	0.88678	0.000834407	1	EPG5
chr10:61974341-61975856	0.765094	0.000844235	1	ARID5B
chr6:166346687-166347553	0.79748	0.000844977	1	SFT2D1
chr6:149468705-149469396	0.93882	0.000845666	1	ZC3H12D
chr10:11336475-11338187	0.864556	0.000852664	1	CELF2
chr11:61041696-61043930	0.858149	0.0008541	1	RP11-881M11.8
chr1:101144808-101145868	0.967439	0.000861058	1	S1PR1
chr5:177428957-177429982	-0.582683	0.000861525	1	GRK6
chr1:157306630-157309039	0.950985	0.000868364	1	RP11-85G21.2
chr2:85851066-85852170	0.854726	0.00087281	1	ST3GAL5
chr1:76494530-76495516	0.821009	0.00087405	1	ST6GALNAC3
chr12:53412011-53413466	0.770532	0.000875462	1	SP1
chr12:120015033-120015949	0.837508	0.000879919	1	BICDL1
chr22:50010399-50012051	0.847656	0.00088615	1	IL17REL
chr12:2382332-2383969	0.810956	0.000888773	1	CACNA1C
chr2:111036919-111037762	0.763582	0.000905626	1	ACOXL
chr10:88109953-88111684	0.836782	0.000911781	1	PTEN
chr7:138478304-138479266	0.885347	0.000913165	1	TRIM24
chr1:201780706-201781785	0.916054	0.000913768	1	NAV1
chr12:49567635-49568653	0.592204	0.000927595	1	MCRS1
chr6:146650769-146651760	0.948985	0.000948084	1	ADGB
chr2:8790301-8791352	1.01723	0.000948331	1	KIDINS220
chr6:116087137-116088244	1.0208	0.000959847	1	NT5DC1
chr20:38747766-38748753	0.542858	0.000961655	1	ACTR5
chr1:32984221-32985247	0.713192	0.000967166	1	RNF19B
chr3:70969903-70970872	0.945423	0.000969778	1	FOXP1
chr4:77201327-77202299	0.976507	0.000976363	1	CCNG2
chr15:58550114-58550987	0.944148	0.000976745	1	LIPC
chr11:67265913-67266898	0.690541	0.000978382	1	GRK2
chr1:182809269-182810251	0.787301	0.000979592	1	NPL
chr8:11896891-11899026	-0.573283	0.000985521	1	CTSB
chr11:117817479-117818562	0.584844	0.000988437	1	DSCAML1
chr17:44141290-44142339	0.655672	0.00098938	1	C17orf53
chr5:132456136-132458105	-0.586066	0.00099075	1	C5orf56
chr3:73447978-73449467	0.778929	0.000994198	1	PDZRN3
chr18:48754520-48755743	0.865497	0.000998796	1	CTIF
chr9:92631319-92632567	0.879502	0.00101598	1	IPPK
chrX:148069367-148070406	0.937323	0.00102379	1	FMR1NB
chr1:200624915-200626132	0.762701	0.0010325	1	DDX59
chr5:35853538-35854923	0.838794	0.00103535	1	IL7R
chr15:51335116-51336403	0.881223	0.00103657	1	CYP19A1
chr9:76414330-76416814	0.827573	0.00103666	1	GCNT1
chr22:45279341-45280516	0.709853	0.00103968	1	UPK3A
chr10:6295352-6296404	0.89403	0.00104137	1	RP11-563J2.2
chr10:124339657-124340472	0.853616	0.00104872	1	OAT
chr12:130953495-130954516	0.838825	0.00105425	1	ADGRD1
chr10:131742947-131743957	0.912384	0.00106662	1	LINC01164
chr12:4289042-4289951	0.730045	0.00107591	1	CCND2
chr4:77197767-77198422	0.920085	0.00107817	1	CCNG2
chr5:56760420-56762197	0.777249	0.00108509	1	AC008940.1
chr11:9273221-9274278	-0.607199	0.00108798	1	TMEM41B
chr6:30541265-30542234	0.756156	0.00109589	1	GNL1
chr21:43956301-43957243	0.901103	0.00109607	1	AGPAT3
chr19:44738557-44739634	0.660707	0.00109762	1	BCL3
chr14:50830795-50831851	0.575215	0.00109772	1	NIN
chr2:97932936-97934302	0.886859	0.00110367	1	TMEM131
chr17:78316686-78318345	0.725968	0.00110455	1	AC061992.2
chr4:122687693-122689287	0.928984	0.00110458	1	BBS12
chr4:40462101-40462981	0.816845	0.001106	1	RBM47
chr1:220711069-220712154	0.884611	0.00112534	1	C1orf115
chr16:10580164-10581114	0.675346	0.00112579	1	EMP2
chr3:46990260-46991282	0.744778	0.00114043	1	NBEAL2
chr7:139183804-139184823	0.977757	0.00114325	1	TTC26
chr3:39127652-39128513	0.881476	0.00114819	1	TTC21A
chr10:48670896-48672358	0.838513	0.00115345	1	RP11-534L6.2
chr22:24141206-24142355	0.851305	0.00115506	1	CABIN1
chr4:10013466-10014443	0.893243	0.00115967	1	SLC2A9
chr8:37737335-37738254	-0.539774	0.00116178	1	ERLIN2
chr12:4261844-4262730	0.935538	0.00116345	1	CCND2
chr21:42465053-42466049	0.699517	0.00116462	1	RSPH1
chr3:16520218-16521688	0.822322	0.00116787	1	RFTN1
chr11:61297369-61298384	0.683198	0.00117468	1	DDB1
chr16:85311093-85311969	0.835061	0.00117536	1	GSE1
chr3:143850688-143851622	0.840147	0.00117981	1	SLC9A9
chr13:110535972-110537121	-0.587027	0.00120456	1	RAB20
chr6:45430309-45432401	0.848351	0.00121801	1	RUNX2
chr1:25621795-25622261	0.995349	0.0012227	1	MAN1C1
chr20:50146583-50147722	0.573737	0.0012242	1	TMEM189
chr4:184385561-184387912	0.744216	0.00122451	1	IRF2
chr1:84173851-84174872	0.86343	0.00123205	1	PRKACB
chr10:5490832-5491738	0.953589	0.00124003	1	CALML5
chr14:68332895-68333940	0.756185	0.00124322	1	RAD51B
chr2:68739362-68740381	0.80801	0.00124438	1	ARHGAP25
chr12:122225671-122226657	0.394071	0.0012483	1	DIABLO
chr5:139484401-139485366	0.846557	0.00124882	1	TMEM173
chr6:116100480-116101403	0.580767	0.00125348	1	NT5DC1
chr4:74934115-74935248	0.84608	0.0012553	1	PARM1
chr15:77228612-77229504	0.771064	0.00126196	1	PEAK1
chr8:65807450-65808471	0.845505	0.00126263	1	PDE7A
chr1:59046106-59047351	0.886939	0.00126547	1	LINC01358
chr1:221994003-221995764	0.611385	0.00127271	1	RP11-400N13.2
chr20:32651079-32651876	0.946414	0.00127389	1	C20orf203
chr6:135176327-135177442	0.904606	0.00127862	1	MYB
chr8:125225976-125227634	0.693411	0.0012843	1	NSMCE2
chr10:3208425-3209300	0.894613	0.0012872	1	RP11-298E9.5
chr1:21614436-21615316	0.924943	0.00129107	1	RAP1GAP
chr6:2127220-2128215	0.812326	0.00129197	1	GMDS
chr2:171323061-171324803	0.856527	0.00129613	1	METTL8
chr12:31589591-31591890	-0.563061	0.00130333	1	DENND5B
chr21:35035217-35036008	0.809834	0.0013086	1	RUNX1
chr6:404667-405783	0.914741	0.00131145	1	IRF4
chr18:45835946-45836873	0.806966	0.00131394	1	SIGLEC15
chr20:12924813-12925868	0.790221	0.00131793	1	RP5-1069C8.2
chr10:76550453-76551457	0.938249	0.00132423	1	C10orf11
chr16:74700237-74701407	-0.539961	0.00133299	1	MLKL
chr16:10965472-10966270	0.829851	0.00133302	1	CLEC16A
chr10:31100629-31101712	0.887427	0.00133457	1	ZNF438
chr13:110108544-110109525	0.746987	0.00133458	1	COL4A1
chr8:42703816-42705104	0.940294	0.00133824	1	CHRNB3
chr10:76033348-76034262	0.891572	0.001339	1	C10orf11
chr15:59276223-59277219	0.818445	0.00133951	1	MYO1E
chr4:78638243-78639277	0.848712	0.00134551	1	LINC01094
chr11:11621678-11622670	0.695795	0.00134728	1	GALNT18
chr1:202009273-202010203	0.776825	0.00134788	1	ELF3
chr6:138715786-138716715	0.951833	0.00135812	1	GVQW2
chr14:65878975-65879986	0.720616	0.00136359	1	CTD-2014B16.3
chr7:4641457-4642425	0.54135	0.00137354	1	FOXK1
chr9:130683573-130684740	0.720001	0.00138623	1	PRDM12
chr17:4967059-4968086	0.420653	0.00139022	1	SPAG7
chr12:120223501-120225328	0.836762	0.0013916	1	PXN
chrX:79089729-79090757	0.880808	0.00139411	1	GPR174
chr5:56142299-56143406	0.839013	0.00140187	1	ANKRD55
chr3:17664627-17665598	0.868554	0.00140317	1	TBC1D5
chr9:81526198-81527228	0.826988	0.00140572	1	TLE1
chr2:38559694-38560690	0.964599	0.00141522	1	HNRNPLL
chr10:99630342-99631533	0.758009	0.00142014	1	RP11-85A1.3
chr10:69470762-69471621	0.892257	0.00142216	1	TSPAN15
chr5:95823577-95824855	-0.493404	0.00142556	1	RHOBTB3
chr15:78374527-78375794	0.913453	0.00142838	1	CRABP1
chr10:103691320-103693960	0.763789	0.0014359	1	SH3PXD2A
chr7:76605730-76606694	0.651768	0.00143956	1	POMZP3
chr6:43033196-43034081	0.745656	0.00144091	1	RRP36
chr11:112589863-112591477	0.966314	0.00144568	1	RP11-65M17.3
chr11:33383992-33384926	0.869898	0.00145452	1	HIPK3
chr9:127578703-127579647	-0.516892	0.00146312	1	FAM129B
chr6:14071647-14072700	0.884037	0.00146461	1	CD83
chr12:38906380-38907291	0.633303	0.00146512	1	CPNE8
chr14:55780131-55781092	0.723205	0.00146826	1	LINC00520
chr15:68032584-68033458	0.823142	0.00146915	1	PIAS1
chr22:29269542-29270257	0.837778	0.00146947	1	EWSR1
chr19:47305034-47306017	0.739625	0.00147251	1	C5AR1
chr9:4856756-4857826	0.843196	0.00148131	1	RCL1
chr10:18293260-18294195	0.831462	0.00148723	1	CACNB2
chr2:74183599-74184582	0.840897	0.00149585	1	MOB1A
chr2:160265741-160266780	0.795657	0.00150303	1	ITGB6
chr19:35915228-35916184	0.847708	0.00150568	1	TYROBP
chr4:184444436-184445591	0.776311	0.00151124	1	IRF2
chr11:15756954-15758170	0.781988	0.00151415	1	RP11-396O20.2
chr8:118951419-118952543	0.66504	0.00151426	1	TNFRSF11B
chr11:45658259-45659288	0.842207	0.00151952	1	CHST1
chr10:21496552-21497672	0.680952	0.00151997	1	CASC10
chr19:4933108-4933991	0.934719	0.00153845	1	UHRF1
chr2:71378709-71379805	0.904828	0.00154429	1	ZNF638
chr10:102064816-102065782	0.523788	0.0015453	1	HPS6
chr6:155274116-155275137	0.871993	0.00156537	1	TFB1M
chr9:99239159-99240170	0.869551	0.00156936	1	SEC61B
chr3:104526760-104527716	0.923799	0.0015796	1	ALCAM
chr6:26033112-26034214	0.585221	0.00158554	1	HIST1H2AB
chr7:131272782-131273736	0.857548	0.00159027	1	MKLN1
chr11:120612529-120613620	0.897479	0.00160301	1	GRIK4
chr22:19621817-19622730	0.913359	0.00160382	1	AC000067.1
chr5:150622977-150623869	0.838058	0.00161099	1	SYNPO
chr4:38728262-38729365	0.802372	0.00161121	1	KLF3
chr1:30719202-30719921	0.601898	0.00161993	1	MATN1
chr1:11563307-11564544	0.878206	0.00162127	1	DISP3
chr7:74658197-74659121	0.583239	0.00162229	1	GTF2I
chr9:120928322-120929490	0.580357	0.00163264	1	TRAF1
chr9:113187728-113188771	-0.530125	0.00163587	1	FKBP15
chr10:113788398-113789383	0.832106	0.00164087	1	PLEKHS1
chr4:104943074-104944058	0.962457	0.00165626	1	RP11-556I14.1
chr18:57077575-57078605	0.797984	0.00165912	1	LINC-ROR
chr1:161110786-161111816	0.814256	0.00166074	1	PFDN2
chr3:183544477-183545399	0.875591	0.0016715	1	KLHL6
chr1:146019104-146020187	0.802213	0.00167383	1	HFE2
chr18:55380095-55381947	0.649112	0.00167816	1	TCF4
chr3:112134295-112135417	0.866748	0.00168489	1	GCSAM
chr3:183525328-183526284	0.779157	0.00170874	1	KLHL6
chr6:46127858-46128754	0.839762	0.00171413	1	ENPP4
chr7:93890019-93891270	0.882218	0.00171551	1	TFPI2
chr3:71010525-71012177	0.80224	0.00171758	1	FOXP1
chr16:17104688-17105754	0.931575	0.00171813	1	XYLT1
chr11:34051303-34052492	0.479757	0.00172335	1	CAPRIN1
chr11:34233781-34234829	0.74023	0.00172793	1	ABTB2
chr3:71355739-71356860	0.876181	0.00174526	1	FOXP1
chr12:53365072-53366812	-0.586898	0.00174904	1	SP1
chr7:43075979-43077061	0.728396	0.0017515	1	AC005537.2
chr6:89411768-89412849	0.619334	0.00175602	1	RRAGD
chr9:99888772-99889692	0.894038	0.00175814	1	STX17
chr15:74399659-74401606	0.791853	0.00176235	1	SEMA7A
chr7:2409645-2410482	0.950031	0.00176732	1	CHST12
chr8:100502078-100503113	0.632771	0.00177836	1	ANKRD46
chrX:130846503-130848268	0.897031	0.00177852	1	ENOX2
chr11:353048-354051	0.859451	0.00178322	1	B4GALNT4
chr3:46998245-46999185	0.772026	0.00180569	1	NBEAL2
chr10:31759790-31760763	0.454704	0.00180982	1	ARHGAP12
chr5:134543478-134544673	0.796213	0.00181083	1	JADE2
chr12:49529122-49529791	0.630924	0.00181492	1	SPATS2
chr4:38128667-38129717	0.69475	0.00182628	1	TBC1D1
chr5:55233233-55234217	0.80679	0.00184415	1	CCNO
chr9:99846715-99847557	0.799101	0.00185569	1	NR4A3
chr1:116586439-116587432	0.854282	0.00185624	1	IGSF3
chr15:63362694-63363582	0.938861	0.00186319	1	CA12
chr14:102849064-102850173	0.683126	0.001869	1	TRAF3
chr6:42571725-42573151	0.761831	0.00187002	1	UBR2
chr3:45167097-45168089	-0.489422	0.00190132	1	CDCP1
chr9:70413636-70414632	0.478097	0.00191593	1	KLF9
chr19:49738059-49738956	0.862842	0.00191767	1	TSKS
chr2:96735057-96736621	0.874062	0.00191932	1	LMAN2L
chr12:94830867-94832013	0.692942	0.00192297	1	NDUFA12
chr11:35288876-35289779	0.853878	0.00193072	1	SLC1A2
chr15:48794402-48795392	0.710527	0.00193338	1	CEP152
chr3:124650491-124651490	0.924621	0.00193339	1	KALRN
chr17:81412473-81413474	0.775181	0.00194256	1	BAHCC1
chr6:149494636-149495574	0.777867	0.00194296	1	PPIL4
chr3:88188128-88190254	0.74546	0.00196105	1	C3orf38
chr8:23049678-23051316	0.81343	0.00196385	1	TNFRSF10B
chr2:47724031-47725165	0.823688	0.00196997	1	MSH6
chr7:5625777-5627170	0.752589	0.00197548	1	RNF216
chr11:45905877-45906735	0.848789	0.00198211	1	C11orf94
chr12:47893688-47894752	0.90445	0.00198447	1	VDR
chr3:52458905-52459725	0.87463	0.00198756	1	NISCH
chr22:17795517-17796571	0.839494	0.00199443	1	MICAL3
chr1:116167994-116169041	0.69069	0.00200103	1	RP5-1185H19.2
chr10:70053334-70054431	0.7565	0.00200152	1	H2AFY2
chr8:122540528-122541355	0.802898	0.00200275	1	RP11-96B2.1
chr2:33475667-33476809	-0.511716	0.00201957	1	RASGRP3
chr17:7887119-7888225	0.554158	0.00202045	1	CHD3
chr12:63843449-63844466	0.538987	0.00202582	1	SRGAP1
chr2:218081133-218082174	0.792928	0.00202843	1	RUFY4
chr7:150378805-150379717	0.483887	0.00203474	1	ZNF775
chr14:59055135-59056765	0.793167	0.00203769	1	LINC01500
chr17:9388728-9389748	0.801876	0.00204187	1	STX8
chr20:23115611-23117364	-0.543145	0.0020493	1	LINC00656
chr3:126081381-126082350	0.686487	0.00205348	1	SLC41A3
chr14:106537280-106538551	0.785001	0.00205628	1	LINC00221
chr5:66810458-66811481	0.872841	0.00205947	1	MAST4
chr10:33571615-33572331	0.879353	0.0020595	1	RP11-476F14.1
chr12:47754859-47756270	0.768604	0.00206963	1	SLC48A1
chr16:17346373-17348112	0.755569	0.00207208	1	XYLT1
chr20:21303020-21304008	-0.455264	0.00207829	1	XRN2
chr4:44678025-44679006	-0.488283	0.00208614	1	GUF1
chr20:32525888-32526798	0.821972	0.00208755	1	AL034550.1
chr12:6352194-6353283	0.70169	0.00208827	1	SCNN1A
chr8:106857546-106858634	0.886087	0.00209525	1	ABRA
chr1:9007561-9008379	0.835914	0.00209532	1	SLC2A7
chr1:167553211-167554266	-0.432455	0.00210686	1	CREG1
chr1:206558995-206561021	0.756351	0.00210756	1	RASSF5
chr2:8535577-8536579	0.770344	0.00211007	1	AC011747.3
chr15:100922066-100922953	0.793303	0.00212261	1	LRRK1
chr3:188433024-188434051	0.644204	0.00212649	1	LPP
chr20:23407615-23408801	0.762379	0.00212835	1	NAPB
chr1:9110443-9111469	0.792351	0.00213026	1	GPR157
chr14:45222307-45223336	0.731881	0.00213197	1	MIS18BP1
chr4:55395292-55396281	0.470188	0.00213366	1	TMEM165
chr6:11746729-11747833	0.851517	0.00213825	1	ADTRP
chr19:10712891-10713965	0.94037	0.00213987	1	QTRT1
chr14:68266670-68267535	0.886535	0.00214371	1	RAD51B
chr18:47930488-47931718	0.445883	0.00214651	1	SMAD2
chrX:150219271-150220330	0.76166	0.00215373	1	MAMLD1
chr9:130010037-130011204	0.782136	0.00215486	1	FNBP1
chr10:62850380-62852051	0.79655	0.00217603	1	EGR2
chr15:85443272-85444458	0.725215	0.00217898	1	AKAP13
chr1:212606496-212607409	0.749164	0.00217973	1	ATF3
chr20:40497786-40498930	-0.52199	0.00218071	1	MAFB
chr10:73811416-73812358	0.475352	0.00218185	1	RP11-574K11.31
chr2:200813949-200814932	0.785163	0.00218885	1	BZW1
chr12:121781583-121782835	0.726118	0.00219317	1	TMEM120B
chr3:48879222-48880167	0.860474	0.00219442	1	SLC25A20
chr2:38437759-38439509	0.746425	0.0021981	1	AC016995.3
chr19:17827590-17828508	0.775083	0.00220199	1	JAK3
chr7:94049730-94050698	0.761375	0.00221586	1	AC003092.1
chr9:137150296-137151855	0.675868	0.00221839	1	GRIN1
chr12:32399084-32400047	0.64232	0.00222281	1	FGD4
chr19:2116387-2117272	0.660377	0.00222295	1	AP3D1
chr7:44798671-44799468	0.832289	0.00222388	1	PPIA
chr5:132819808-132821677	0.636378	0.00222637	1	SHROOM1
chr7:72403436-72404237	0.773062	0.00223146	1	CALN1
chr8:26661457-26662446	0.614307	0.00223495	1	DPYSL2
chr17:43517091-43518204	0.642465	0.00224778	1	DHX8
chr17:81926130-81927181	0.595951	0.00226017	1	MAFG
chr1:160711411-160713394	-0.514836	0.00226609	1	CD48
chr8:73168100-73169091	0.826558	0.00226891	1	SBSPON
chr12:120580975-120581934	-0.512437	0.00226928	1	POP5
chr1:201882327-201883314	-0.605965	0.00226987	1	IPO9
chr5:40276304-40278005	0.729397	0.00228533	1	LINC00604
chr4:70903694-70904407	0.634235	0.0022896	1	MOB1B
chr10:110823139-110824039	0.897152	0.00228973	1	RBM20
chr8:115122340-115123274	0.704833	0.00229098	1	TRPS1
chr4:2592372-2593499	0.954918	0.00229704	1	FAM193A
chr12:14912975-14914049	0.582479	0.00229718	1	ERP27
chr2:65387934-65389400	0.740296	0.00230485	1	SPRED2
chr6:156912213-156913273	0.895	0.0023086	1	ARID1B
chr6:87805816-87807109	0.793473	0.00232019	1	AKIRIN2
chr6:133240639-133241899	0.762438	0.00232296	1	EYA4
chr10:5775328-5777870	0.672379	0.00232322	1	GDI2
chr5:75963816-75964846	0.874445	0.00233747	1	CTC-235G5.3
chr3:65854370-65855342	0.99049	0.00236181	1	MAGI1
chr11:64868943-64869958	0.730048	0.00236675	1	EHD1
chr17:6443659-6444652	0.569359	0.00237436	1	FAM64A
chr19:39192452-39194537	0.745535	0.00237818	1	NCCRP1
chr5:17257522-17258483	0.725467	0.00238667	1	BASP1
chr6:73579930-73581050	-0.521583	0.00239716	1	SLC17A5
chr8:100710985-100711843	0.743542	0.00239898	1	PABPC1
chr8:133237145-133238055	0.803179	0.00240273	1	NDRG1
chr10:30529084-30530235	-0.502026	0.00240686	1	RP11-253D19.1
chr5:72476789-72477543	0.913433	0.00241144	1	ZNF366
chr6:142379707-142381133	0.816597	0.00241468	1	ADGRG6
chr19:33796812-33798352	0.69548	0.00241703	1	KCTD15
chr2:203811313-203812440	-0.536053	0.00242253	1	CTLA4
chr7:150340106-150341090	0.828786	0.00243417	1	RARRES2
chr8:25243222-25244357	-0.592705	0.00246174	1	DOCK5
chr8:23224693-23225644	0.581822	0.00248116	1	TNFRSF10A
chr4:40196493-40197377	0.711534	0.00248439	1	RHOH
chr3:69803546-69804594	0.576935	0.00249489	1	MITF
chr8:66534844-66536360	-0.532558	0.00250147	1	C8orf46
chr5:142798094-142799065	-0.552425	0.00250475	1	ARHGAP26
chr15:79004115-79005077	0.654722	0.00250755	1	RASGRF1
chr3:59064798-59065777	0.972705	0.00251112	1	CTD-2185K10.1
chr5:67200491-67201404	0.863475	0.00252983	1	CD180
chr6:11714106-11715102	0.783038	0.00253049	1	ADTRP
chr22:37613071-37614153	0.800638	0.00253207	1	GGA1
chr11:67409989-67410928	0.813836	0.00253961	1	TBC1D10C
chr6:139165015-139165991	0.82829	0.00254644	1	RP1-225E12.3
chr10:70925356-70926430	0.676257	0.00255298	1	RP11-432J9.3
chr20:45407024-45407675	0.782065	0.0025539	1	DBNDD2
chr1:6624609-6626099	0.556292	0.00256037	1	THAP3
chr5:77259084-77260037	0.872239	0.00256786	1	PDE8B
chr11:119051206-119052407	0.804877	0.00258171	1	HYOU1
chr14:102802597-102803330	0.765099	0.00258226	1	TRAF3
chr1:231855788-231856538	0.802503	0.00258747	1	DISC1
chr2:23658183-23659084	0.841203	0.00259079	1	KLHL29
chr1:111154094-111154967	0.651173	0.00259217	1	CEPT1
chr13:74133669-74134683	0.627408	0.00260138	1	LINC00402
chr8:80089290-80090536	0.783243	0.00260461	1	TPD52
chr12:25319784-25321196	0.861312	0.00260789	1	RP11-707G18.1
chr8:134719088-134719996	0.802627	0.00261193	1	CTD-2342N23.3
chr10:96287323-96288746	0.782908	0.00261476	1	DNTT
chr16:11190347-11191156	0.779175	0.00262515	1	RP11-396B14.2
chr14:22824414-22825538	0.682554	0.00263634	1	SLC7A7
chr18:59875692-59876777	0.848287	0.00264985	1	PMAIP1
chr1:84298263-84299256	0.713283	0.00265825	1	SAMD13
chr10:100996161-100998354	0.548263	0.0026648	1	LZTS2
chr16:87947809-87949581	-0.568532	0.00266896	1	BANP
chr18:63951075-63952016	0.854416	0.00267242	1	HMSD
chr8:29861005-29862342	0.712774	0.00267302	1	RP11-94H18.2
chr1:10694192-10695239	0.609307	0.00268231	1	CASZ1
chr20:37343322-37344323	0.49974	0.00269136	1	SRC
chr2:47071116-47073445	-0.513488	0.00271662	1	C2orf61
chr8:108294251-108295867	0.663052	0.00271836	1	EIF3E
chr16:31349894-31350831	-0.588103	0.00271888	1	ITGAX
chr5:78887369-78888325	0.815337	0.00273322	1	ARSB
chr10:30974664-30975644	0.833086	0.00273883	1	ZNF438
chr7:101913576-101914414	0.776919	0.00274166	1	CUX1
chr11:955012-955956	0.856471	0.00275904	1	AP2A2
chr8:76608954-76609858	0.88394	0.00276074	1	ZFHX4
chr3:195577831-195578635	0.699858	0.00276455	1	APOD
chr10:48633997-48634998	-0.560526	0.00277492	1	ARHGAP22
chr2:217901579-217903361	-0.520206	0.00277546	1	TNS1
chr4:140050070-140051008	0.694479	0.00277731	1	MAML3
chr5:31638549-31639555	0.707342	0.00277897	1	PDZD2
chr19:44747075-44748022	0.497813	0.00277971	1	BCL3
chr14:75452768-75454356	0.689133	0.00278029	1	JDP2
chr9:71669939-71670741	0.703655	0.00278187	1	TMEM2
chr1:63890700-63891708	0.80174	0.00278606	1	ROR1
chr16:30806894-30807772	0.612973	0.00278655	1	RP11-2C24.7
chr3:100521195-100522154	0.76928	0.00279972	1	TMEM45A
chr2:20672068-20672959	0.920551	0.00280447	1	GDF7
chr16:89720814-89721765	-0.509173	0.00280574	1	ZNF276
chr9:112029780-112030705	0.824888	0.00283077	1	SUSD1
chr6:3381802-3382934	0.829123	0.00283197	1	SLC22A23
chr8:38379583-38380371	0.620249	0.00284437	1	WHSC1L1
chr16:88680662-88682548	0.593313	0.00284784	1	SNAI3
chr3:13644489-13645419	0.693398	0.00285593	1	FBLN2
chr10:35074048-35074963	0.65705	0.00286173	1	CUL2
chr9:34522681-34523645	-0.485448	0.00286597	1	ENHO
chr1:212367652-212368618	0.749379	0.00287926	1	TMEM206
chr6:29926020-29926523	0.66099	0.00287982	1	HLA-A
chr20:47357358-47358355	0.641834	0.00288061	1	ZMYND8
chr1:28927605-28928924	0.774543	0.00288147	1	EPB41
chr6:167141861-167142792	0.824149	0.00289009	1	CCR6
chr3:16503999-16504962	0.668191	0.00289979	1	RFTN1
chr13:27035755-27036889	0.670262	0.00290428	1	USP12
chr6:118893540-118894477	0.501336	0.00292093	1	ASF1A
chr1:192575233-192576196	0.575723	0.00292109	1	RGS1
chr8:47361567-47362600	0.615902	0.00292284	1	SPIDR
chr4:26953389-26954524	0.625196	0.00293042	1	STIM2
chr12:100573167-100574122	-0.486207	0.00293085	1	GAS2L3
chr15:63176785-63177905	0.764356	0.00293342	1	RAB8B
chr6:70220137-70221762	0.620391	0.00293458	1	COL9A1
chr8:140633673-140634758	0.686649	0.00293967	1	AGO2
chr19:17159567-17160489	0.776611	0.00294128	1	MYO9B
chr3:105828771-105829555	0.733462	0.00295271	1	CBLB
chr3:143298230-143299522	0.815683	0.00295967	1	SLC9A9
chr18:58707859-58708845	0.692485	0.00296409	1	MALT1
chr3:66472157-66473170	0.732293	0.00296412	1	LRIG1
chr1:157504421-157505059	0.716839	0.0029647	1	FCRL5
chr1:222814592-222815560	-0.466083	0.00296694	1	RP11-455P21.3
chr2:113541077-113542241	0.75104	0.00296791	1	PGM5P4-AS1
chr6:53795828-53796492	0.753391	0.00297484	1	LRRC1
chr20:1900010-1901027	0.660869	0.00298194	1	SIRPA
chr6:73537335-73538420	0.694174	0.00298213	1	EEF1A1
chr4:14148990-14150277	0.829195	0.00300059	1	RP11-669M16.2
chr19:42219708-42220717	0.480108	0.00300359	1	ZNF526
chr13:27024496-27025410	0.741702	0.00301746	1	RP11-545M8.4
chr19:8486962-8488186	-0.540544	0.00302337	1	HNRNPM
chr3:16559619-16560592	0.874592	0.00302635	1	LINC00690
chr13:110920920-110921881	0.746451	0.00302656	1	RP11-365P13.5
chr16:10554373-10555232	0.889926	0.00304493	1	EMP2
chr16:75011568-75012601	0.671042	0.00306111	1	ZNRF1
chr21:17611135-17612129	-0.558941	0.00306481	1	BTG3
chr10:78202155-78203093	0.752193	0.00306677	1	LINC00856
chr13:43094701-43096293	0.702818	0.00306772	1	DNAJC15
chr15:93007645-93008557	0.628255	0.00308924	1	CHD2
chr5:139181723-139182728	0.692226	0.00309445	1	SIL1
chr13:111303933-111304829	0.816287	0.00309504	1	ARHGEF7
chrX:65642900-65643988	0.864925	0.0030966	1	MSN
chr3:197002624-197003640	0.535829	0.00310774	1	MELTF
chr15:81400357-81401302	0.605534	0.00311272	1	CTD-2240J17.4
chr1:107838078-107838850	0.799345	0.00311933	1	VAV3
chr5:172744012-172745115	0.805694	0.00311955	1	DUSP1
chr12:49838716-49839662	0.759542	0.00312686	1	BCDIN3D
chr6:98832413-98833630	0.681417	0.00313088	1	RP1-273N12.4
chr17:74288533-74289622	0.834704	0.00316782	1	DNAI2
chr16:85860077-85861035	0.732537	0.00316784	1	IRF8
chr2:26619157-26619990	0.817506	0.00316815	1	CIB4
chr12:22415244-22416358	0.642735	0.003169	1	ST8SIA1
chr20:46063393-46064286	0.714674	0.00319659	1	NCOA5
chr11:44945741-44946657	0.72806	0.00320455	1	TP53I11
chr7:100489617-100490538	0.673318	0.00320605	1	NYAP1
chr1:235855671-235856625	0.748335	0.00320764	1	LYST
chr2:165743210-165744146	0.726948	0.00321084	1	GALNT3
chr1:44785905-44787002	0.692686	0.00323353	1	BEST4
chr3:30688712-30689870	0.617717	0.00324627	1	TGFBR2
chr18:58674415-58675356	0.652291	0.00324657	1	MALT1
chr2:16649161-16649973	0.820191	0.00325363	1	FAM49A
chr20:63578356-63579781	0.715186	0.00325389	1	HELZ2
chr16:546689-547678	0.643064	0.00326316	1	CAPN15
chrX:47637258-47638293	0.594242	0.00327566	1	ELK1
chr15:83559105-83560045	0.567133	0.00327599	1	SH3GL3
chr15:48992207-48993202	0.803392	0.00327813	1	SECISBP2L
chr4:153570085-153571039	0.768572	0.0032872	1	KIAA0922
chr11:9612883-9613739	0.612756	0.00328721	1	WEE1
chr1:108555934-108557978	-0.530912	0.00328884	1	FAM102B
chr5:133932487-133933773	0.735204	0.00328999	1	WSPAR
chr4:158161223-158162354	-0.546041	0.00329071	1	FAM198B
chr2:8219488-8220385	0.759103	0.00329446	1	LINC00298
chr16:84929547-84931032	0.64443	0.00329554	1	RP11-254F19.3
chr9:128572468-128573351	0.760658	0.00329927	1	SPTAN1
chr18:12886269-12887302	0.769824	0.00330117	1	PTPN2
chr13:42412481-42413541	0.71178	0.00330622	1	RP11-413N19.2
chr11:133082407-133083689	0.696457	0.00330876	1	OPCML
chr3:177377877-177378829	0.732915	0.00331284	1	RP11-706D8.3
chr10:48517477-48518633	0.648767	0.00331637	1	ARHGAP22
chr3:117602921-117603812	0.831452	0.00332376	1	RP11-384F7.2
chr1:247406887-247407883	-0.489297	0.00332577	1	NLRP3
chr22:45671583-45672654	0.619621	0.0033317	1	ATXN10
chr11:5600004-5600955	0.713764	0.00333248	1	TRIM6
chr12:54382759-54383750	-0.487451	0.0033326	1	ZNF385A
chr21:35206034-35206850	0.767369	0.00334528	1	RUNX1
chr10:4515643-4516415	0.756131	0.00334785	1	RP11-34C15.2
chr11:43697569-43698444	0.755358	0.00334792	1	HSD17B12
chr13:51816125-51817324	0.63574	0.00335461	1	RP11-327P2.7
chr5:139393930-139394797	0.647812	0.00336065	1	PROB1
chr1:11812476-11813423	0.671578	0.00336259	1	CLCN6
chr6:125827758-125828778	0.744401	0.00336409	1	NCOA7
chr4:154490758-154492680	0.687254	0.00336565	1	DCHS2
chr5:165559415-165560353	0.744884	0.00336804	1	CTC-535M15.2
chr12:57341434-57342765	0.684839	0.00336859	1	R3HDM2
chr17:48841066-48842015	0.645509	0.00337576	1	CALCOCO2
chr2:46966898-46968609	-0.537311	0.00337601	1	TTC7A
chr9:129343489-129344485	-0.545093	0.00338252	1	LINC01503
chr1:233112688-233113768	-0.484769	0.00338324	1	PCNX2
chr2:174031649-174032719	-0.525559	0.00338768	1	RP11-394I13.1
chr10:5815900-5816773	0.791701	0.00338771	1	GDI2
chr14:22847581-22850049	-0.526049	0.00338915	1	MMP14
chr1:84169909-84170866	0.703254	0.00339445	1	PRKACB
chr2:173101488-173102395	0.755028	0.00339677	1	AC013461.1
chr22:37472030-37473020	0.602303	0.00340522	1	MFNG
chr3:172595780-172596782	0.665663	0.0034163	1	RP11-408H1.3
chr4:82780457-82781427	0.692663	0.00341873	1	SCD5
chr15:67120811-67121809	-0.488027	0.00342289	1	SMAD3
chr1:206718955-206719937	0.674142	0.003427	1	MAPKAPK2
chr7:73606527-73607659	0.712543	0.00342917	1	MLXIPL
chr12:89856109-89857086	0.673887	0.00343387	1	RP11-654D12.2
chr1:206508615-206509319	0.744085	0.00343768	1	RASSF5
chr6:3800659-3802601	0.820824	0.00344109	1	FAM50B
chr5:172044672-172045597	0.600626	0.003447	1	STK10
chr18:55316108-55317039	0.645916	0.00344825	1	TCF4
chr12:120640014-120641029	0.648782	0.0034484	1	CABP1
chr2:216001834-216002918	0.675539	0.00345114	1	MREG
chr13:106373142-106374861	0.63922	0.00345755	1	LINC00460
chr3:171755598-171756036	0.75073	0.00346841	1	PLD1
chr22:17199030-17200025	0.713061	0.00347455	1	CECR1
chr12:92297167-92298709	0.762188	0.00347731	1	RP11-756G20.1
chr12:29398229-29399117	0.675254	0.00348251	1	OVCH1
chr12:48956075-48958032	0.450438	0.00348358	1	ARF3
chr16:58602914-58603994	0.845424	0.00349052	1	CNOT1
chr7:50226348-50227261	0.787847	0.00349168	1	AC020743.3
chr9:121281297-121283401	0.505682	0.00349596	1	AL513122.1
chr8:80280213-80281081	0.784517	0.00349609	1	RP11-941H19.3
chr12:5428304-5429309	0.682839	0.00349874	1	NTF3
chr18:55484644-55485416	0.65489	0.00349983	1	TCF4
chr18:58618876-58619823	0.714121	0.00350572	1	ALPK2
chr17:58218841-58219776	-0.448266	0.0035247	1	MKS1
chr6:89736263-89737360	0.808152	0.00352695	1	MDN1
chr19:1671702-1672826	0.690753	0.0035341	1	TCF3
chr9:70563348-70564415	-0.555728	0.00353548	1	TRPM3
chr2:85840894-85841819	0.790781	0.00354037	1	ST3GAL5
chr10:75408986-75410038	0.656887	0.00355192	1	RP11-399K21.14
chr12:123451821-123452749	0.734711	0.00355765	1	SNRNP35
chr9:97659272-97660788	0.688506	0.00356014	1	NCBP1
chr16:12583333-12584094	0.831884	0.00356499	1	SNX29
chr22:41500959-41501896	0.723922	0.00357024	1	ACO2
chr21:25512104-25513183	0.804137	0.00357642	1	AP000221.1
chr6:125790311-125791275	0.49465	0.00357795	1	NCOA7
chr8:125649378-125650075	0.683864	0.00358431	1	RP11-697B24.1
chr3:40960775-40961925	0.744318	0.0035877	1	RP11-520A21.1
chr9:77996511-77997199	0.774926	0.00359733	1	GNAQ
chr5:72507981-72508889	0.812268	0.00359878	1	ZNF366
chr3:151466777-151467638	0.682447	0.00360534	1	IGSF10
chr6:45421610-45424874	0.498579	0.00361566	1	RUNX2
chr3:121834674-121835615	0.439188	0.00361709	1	EAF2
chr4:70849025-70849952	0.793053	0.00361751	1	GRSF1
chr10:110797200-110798271	0.813147	0.00362087	1	RBM20
chr11:102785111-102785927	0.663012	0.00362424	1	MMP1
chr11:36352559-36353781	0.729636	0.00362587	1	PRR5L
chr16:56999111-57000057	0.763292	0.00363439	1	NLRC5
chr1:203101549-203102815	0.843207	0.00364091	1	ADORA1
chr5:32531585-32532795	0.746627	0.00365298	1	SUB1
chr6:43770980-43772371	0.58638	0.00366091	1	VEGFA
chr5:59238184-59239221	0.796294	0.0036618	1	PDE4D
chr10:5594096-5595199	0.829457	0.00366297	1	RP13-463N16.6
chr4:42281632-42282662	0.765322	0.00366547	1	SHISA3
chr16:1544988-1545966	0.664361	0.00367047	1	TMEM204
chr3:9100335-9101226	0.745486	0.00367503	1	SRGAP3
chr19:908678-909847	0.657735	0.00368175	1	R3HDM4
chr20:47410964-47411771	0.739208	0.00368538	1	RP1-148H17.1
chr11:72613707-72614713	-0.617183	0.00369796	1	PDE2A
chr17:4085807-4086974	0.850636	0.00370248	1	ZZEF1
chr1:167725823-167726802	0.770967	0.00370406	1	MPZL1
chr12:68042022-68042995	0.579793	0.00371495	1	LINC01479
chr13:111201233-111202240	0.823182	0.00371689	1	ARHGEF7
chr2:65605973-65606948	0.73265	0.00371689	1	AC074391.1
chr5:169706591-169707570	0.758149	0.00371886	1	DOCK2
chr20:64238761-64239744	0.883942	0.00372519	1	MYT1
chr14:105489306-105490271	0.590348	0.00373201	1	AL928654.7
chr4:38075178-38076183	-0.535582	0.00373848	1	TBC1D1
chr12:14843105-14844002	0.762582	0.0037565	1	ART4
chr19:39480277-39481267	0.557137	0.00376203	1	TIMM50
chr7:102305200-102306095	0.656738	0.003766	1	SH2B2
chr2:66439018-66439790	0.781316	0.00376816	1	MEIS1
chr1:204452808-204453866	0.651877	0.0037744	1	PIK3C2B
chr17:21252841-21253904	0.575675	0.00378086	1	NATD1
chr10:4033115-4034047	0.736711	0.00378243	1	RP11-433J20.2
chr9:105672622-105673489	0.858366	0.00378568	1	TAL2
chr8:55100700-55101683	0.655814	0.00378678	1	XKR4
chr16:30660400-30661322	0.675561	0.00379629	1	FBRS
chr17:73873855-73874704	0.88744	0.00379783	1	CTD-2582D11.1
chr5:77645078-77646135	0.730169	0.0038059	1	OTP
chr2:199950317-199951388	0.709068	0.00381317	1	TYW5
chr3:16397989-16399226	0.781879	0.003822	1	RFTN1
chr1:156153987-156154905	-0.526645	0.0038252	1	SEMA4A
chr15:92101553-92102467	0.751415	0.00382782	1	SLCO3A1
chr8:58234119-58234938	0.627423	0.00383191	1	RP11-716D16.1
chr5:113294403-113295344	0.625893	0.00383441	1	MCC
chr18:75048633-75049533	0.743139	0.00383683	1	ZNF407
chr20:36863330-36864405	0.54009	0.00384164	1	SOGA1
chr19:8334766-8336830	0.635386	0.00384609	1	KANK3
chr19:37312338-37313366	0.695232	0.00384772	1	HKR1
chr11:5922617-5924189	0.587592	0.00385257	1	TRIM5
chr6:30811834-30812623	0.750423	0.00385452	1	LINC00243
chr5:143054152-143055148	0.709118	0.00385533	1	ARHGAP26
chr4:88021545-88022585	0.715457	0.00385742	1	PKD2
chr9:37370835-37372722	0.882952	0.00385877	1	LINC01627
chr1:226355544-226356415	0.756226	0.00386454	1	PARP1
chr6:41498991-41499864	0.750606	0.00386656	1	LINC01276
chr10:97641511-97642134	0.712713	0.00386719	1	RP11-548K23.11
chr19:36053974-36054996	0.395433	0.00386773	1	THAP8
chr14:73286937-73287871	0.807363	0.00387947	1	NUMB
chr2:8250978-8251833	0.773899	0.003882	1	LINC00298
chr2:174336544-174338162	0.665282	0.00388434	1	SP9
chr6:99483942-99485490	0.712343	0.00388692	1	USP45
chr5:123419834-123420584	0.62588	0.00388897	1	CEP120
chr3:101684416-101685306	0.716076	0.00388944	1	RPL24
chr10:43012743-43013608	0.726717	0.0038972	1	LINC01264
chr19:49923069-49924047	0.708067	0.0038983	1	IL4I1
chr6:150861473-150862466	0.802264	0.00389923	1	MTHFD1L
chr13:75365476-75366496	0.702717	0.00390739	1	TBC1D4
chr10:113681597-113682612	0.670934	0.00390872	1	CASP7
chr6:113596669-113597647	0.841105	0.00390932	1	RP11-367G18.1
chr1:236158994-236160581	0.583979	0.00392127	1	GPR137B
chr16:10599345-10600319	0.872979	0.00392318	1	EMP2
chr6:22470628-22471714	0.684133	0.003924	1	HDGFL1
chr1:89910519-89911472	0.632983	0.00392415	1	LRRC8D
chr17:78734519-78735398	0.754462	0.00393179	1	CYTH1
chr1:204420289-204421214	0.777826	0.00393222	1	PIK3C2B
chr7:70763333-70764995	0.848395	0.00393269	1	AUTS2
chr8:104293542-104294643	0.83567	0.00394835	1	DPYS
chr14:106334553-106335517	0.812904	0.00394869	1	LINC00226
chr8:22053654-22055595	0.718375	0.00395364	1	DMTN
chr17:34381924-34382326	0.802335	0.0039579	1	CCL1
chr11:14451536-14452466	0.868492	0.00395902	1	COPB1
chr3:177358226-177359283	-0.456805	0.00396094	1	RP11-706D8.3
chr6:31157910-31158871	0.44253	0.00396859	1	CCHCR1
chr3:23051309-23052173	0.736289	0.00398122	1	UBE2E2
chr1:101153440-101154358	0.649827	0.00398714	1	S1PR1
chr6:15289218-15290180	0.567404	0.00399108	1	JARID2
chr3:149145235-149146714	-0.51496	0.00399259	1	HPS3
chr4:165476272-165477271	0.708169	0.00399842	1	CPE
chr1:58104718-58105623	0.708117	0.00399971	1	DAB1
chr11:128575643-128576567	0.712564	0.0040006	1	ETS1
chr17:77444569-77446374	-0.507189	0.00400161	1	2024-09-09
chr13:43804264-43805789	0.641212	0.00400343	1	RP11-168P13.1
chr8:125706155-125707029	0.788977	0.00401527	1	RP11-697B24.1
chr8:100672326-100673178	0.694348	0.00401963	1	SNX31
chr7:8271665-8272641	0.745655	0.0040221	1	ICA1
chr2:118061083-118062054	0.621141	0.00403081	1	INSIG2
chr19:14561526-14562552	0.633313	0.00403158	1	TECR
chr5:58691542-58692436	0.80775	0.00404106	1	RAB3C
chr12:52121534-52122461	0.668482	0.00404597	1	RP1-288H2.2
chr9:107260203-107261271	0.732291	0.00405122	1	RAD23B
chr9:99679918-99680811	0.609732	0.00405131	1	RP11-554F20.1
chr3:113844402-113845333	0.829259	0.00406209	1	GRAMD1C
chr17:29148493-29149450	0.478511	0.00406328	1	MYO18A
chr4:73603191-73604471	0.781464	0.00406645	1	RASSF6
chr22:30013757-30014801	0.634285	0.00406856	1	MTMR3
chr7:48044978-48045750	0.76664	0.00407332	1	C7orf57
chr16:67445398-67446278	0.621874	0.00408286	1	ATP6V0D1
chr19:19689032-19689953	0.657158	0.00408821	1	ZNF101
chr3:152943569-152944426	0.700336	0.00408987	1	P2RY1
chr17:82849208-82850063	0.782341	0.00411531	1	TBCD
chr12:58504291-58505221	0.793372	0.0041184	1	RP11-362K2.2
chr1:157897872-157899000	0.743076	0.00411858	1	CD5L
chr8:100437727-100438831	-0.489041	0.00412294	1	KB-173C10.1
chr11:20477352-20478232	0.828467	0.00412524	1	PRMT3
chr2:131105920-131106968	-0.48393	0.00412695	1	PLEKHB2
chr3:13497281-13498110	0.864739	0.00412735	1	HDAC11
chr13:97454984-97456508	0.813822	0.00412872	1	RAP2A
chr6:138440701-138441552	0.771838	0.00414581	1	NHSL1
chr9:99262664-99263643	0.865414	0.00414812	1	SEC61B
chr19:18041868-18042856	0.680314	0.00415058	1	IL12RB1
chr1:172867097-172868060	0.69062	0.0041512	1	RP1-15D23.2
chr22:39999061-40000810	0.538998	0.00415766	1	FAM83F
chr17:42328817-42330004	0.661734	0.00416665	1	STAT3
chr1:97903995-97905061	0.683537	0.00417236	1	DPYD
chrX:139766208-139767391	0.64737	0.00419033	1	ATP11C
chr2:7430627-7431772	0.652806	0.00419428	1	AC013460.1
chr11:66070903-66071630	0.750915	0.00419555	1	PACS1
chr4:99405253-99406394	0.485869	0.0041983	1	ADH7
chr6:12158314-12159346	0.682819	0.00419946	1	HIVEP1
chr15:58433451-58434949	0.639676	0.00420374	1	ALDH1A2
chr11:59185876-59186907	0.71569	0.00420554	1	DTX4
chr2:152462426-152463388	0.599636	0.00420649	1	FMNL2
chr17:57090289-57091519	0.757341	0.00421352	1	AKAP1
chr2:88831413-88833342	0.742151	0.00421521	1	AC096579.15
chr10:110611805-110612629	0.764284	0.00421808	1	SMC3
chr20:54608152-54609042	0.822796	0.00422148	1	DOK5
chr7:5302491-5304383	0.630751	0.0042249	1	SLC29A4
chr5:109249078-109249978	0.799677	0.00422755	1	CTD-2587M2.1
chr20:51536198-51537381	0.712164	0.00424276	1	NFATC2
chr5:66929693-66930661	0.727244	0.00424967	1	MAST4
chr4:184319070-184320050	0.730405	0.00425682	1	RP11-290F5.2
chr6:157606964-157607877	0.690513	0.00425763	1	ZDHHC14
chr19:4709234-4710226	0.734501	0.00426415	1	DPP9
chr16:4614451-4615326	0.576293	0.00427201	1	UBALD1
chr3:127014794-127015701	0.819325	0.00428147	1	PLXNA1
chr3:36989059-36989850	0.656694	0.00428337	1	EPM2AIP1
chr15:38768845-38769707	0.79718	0.0042853	1	RP11-326N17.1
chr2:190913468-190914429	0.739863	0.0042952	1	GLS
chr16:87956015-87957190	0.538393	0.0042955	1	BANP
chr5:112969150-112970103	0.709643	0.00429748	1	DCP2
chr11:36357456-36358407	0.728721	0.0043028	1	PRR5L
chr13:110520274-110521526	-0.458688	0.00430734	1	RAB20
chrX:46903390-46904451	0.664701	0.00430825	1	LINC01545
chr17:79242688-79243579	0.796825	0.00431083	1	RBFOX3
chr21:46597465-46598584	0.756132	0.00431094	1	S100B
chr6:155085527-155086336	0.598789	0.00431134	1	TIAM2
chr19:30001490-30002411	0.71157	0.00432966	1	URI1
chr2:241363118-241364272	0.76881	0.0043313	1	FARP2
chr10:119428315-119429445	0.654542	0.00433485	1	GRK5
chr8:139754290-139755401	0.787269	0.00433804	1	TRAPPC9
chr2:144456367-144457404	-0.571074	0.00433993	1	ZEB2
chr11:65040614-65041604	0.483763	0.00434235	1	SAC3D1
chr3:37907587-37908531	0.559245	0.00435206	1	CTDSPL
chr1:116682404-116683388	0.70508	0.00435992	1	C1orf137
chr1:225347008-225347945	0.727941	0.00436169	1	DNAH14
chr19:3125579-3126853	0.726465	0.00436281	1	GNA11
chr10:126386615-126388890	0.609595	0.00436633	1	ADAM12
chr12:110762623-110763859	0.724703	0.00436742	1	PPP1CC
chr18:59908441-59910034	0.78568	0.00436776	1	PMAIP1
chr6:358227-359161	0.770403	0.00437923	1	DUSP22
chr16:75549862-75550915	0.644738	0.00438255	1	TMEM231
chr2:95073725-95075288	0.670442	0.00438265	1	MRPS5
chr5:124453142-124454291	0.820465	0.00438812	1	CTD-2308B18.4
chr19:7595254-7597279	0.722272	0.0043898	1	CAMSAP3
chr22:40370145-40371101	0.619688	0.00439016	1	SGSM3
chr11:117425804-117426888	0.695874	0.00439297	1	DSCAML1
chr6:24524506-24525431	0.695289	0.00439546	1	ALDH5A1
chr1:116826935-116827955	0.691406	0.00439768	1	CD2
chr8:38954827-38955743	0.743192	0.00440392	1	PLEKHA2
chr6:7962730-7964774	0.713031	0.00440458	1	BLOC1S5-TXNDC5
chr7:40604539-40605513	0.578063	0.00440986	1	SUGCT
chr1:15714174-15715217	0.778335	0.00442005	1	PLEKHM2
chr16:85686891-85687803	0.739418	0.00442235	1	GINS2
chr5:69364168-69365102	0.607392	0.00442263	1	TAF9
chr3:171654381-171655562	0.684029	0.00442744	1	PLD1
chr21:35188712-35191153	0.682421	0.00442998	1	RUNX1
chr2:101796507-101797811	0.685413	0.00443079	1	MAP4K4
chr1:172380462-172381444	0.748422	0.00443255	1	DNM3
chr2:7604939-7606037	0.736124	0.00443263	1	AC092580.3
chr12:178987-179790	0.654989	0.00443406	1	RP11-598F7.6
chr2:46077345-46078322	0.730487	0.00443774	1	PRKCE
chr21:42590502-42591470	0.808414	0.00443804	1	AP001626.1
chr22:35543482-35544627	0.675406	0.00443807	1	RASD2
chr7:108519131-108520460	0.59818	0.00443988	1	PNPLA8
chr12:14797129-14798060	0.734219	0.00444295	1	WBP11
chr1:36553367-36554557	0.737402	0.00444883	1	CSF3R
chr5:49656773-49657785	0.706117	0.00445614	1	EMB
chr2:88857062-88858762	0.848405	0.00446153	1	AC096579.15
chr8:108070950-108071945	0.742136	0.00446297	1	RSPO2
chr7:70778253-70780029	0.759178	0.00446504	1	AUTS2
chr4:106095005-106096025	0.810926	0.0044664	1	TBCK
chr1:66297888-66299034	0.679072	0.00446853	1	PDE4B
chr3:112097113-112098079	0.504765	0.00447335	1	C3orf52
chr11:35077513-35078554	-0.552446	0.00447416	1	PDHX
chr3:112560737-112561391	0.636882	0.00447592	1	ATG3
chr13:110103076-110104153	0.778402	0.00447825	1	COL4A1
chr11:66106791-66107734	0.750463	0.00449148	1	PACS1
chr1:88978612-88980193	0.78606	0.00449584	1	RBMXL1
chr5:56477237-56478541	0.811044	0.00449602	1	CTC-236F12.4
chr20:1427246-1428154	0.699835	0.00450474	1	NSFL1C
chr20:19583487-19584442	0.658831	0.00451088	1	SLC24A3
chr3:17774279-17775256	0.79981	0.00451643	1	TBC1D5
chr4:38529158-38530516	-0.525685	0.00452068	1	LINC01258
chr3:187743416-187744326	0.593745	0.00452721	1	RP11-211G3.2
chr8:102012044-102013058	0.677479	0.00452937	1	NCALD
chr3:16509479-16510502	0.761106	0.00453009	1	RFTN1
chr1:59282893-59283960	0.85888	0.00453114	1	RP11-467C18.1
chr14:90630108-90630995	-0.529357	0.00453114	1	TTC7B
chr4:38670892-38672090	0.752194	0.00453326	1	KLF3
chr2:234490225-234490990	0.745967	0.0045365	1	ARL4C
chr2:143477602-143478611	0.790058	0.00453856	1	ARHGAP15
chr3:129525048-129526853	-0.487665	0.00454854	1	RHO
chr3:98612241-98613839	0.679321	0.00454895	1	CPOX
chr17:42311384-42313076	0.612645	0.00455348	1	STAT5A
chr1:8903520-8904896	0.659901	0.00455787	1	ENO1
chr19:12481929-12482978	0.668691	0.00456228	1	CTD-3105H18.18
chr19:6767072-6768273	0.516688	0.00457109	1	SH2D3A
chr6:88179389-88180449	0.710301	0.00457209	1	CNR1
chr9:133421413-133422377	0.727606	0.00457552	1	ADAMTS13
chr6:26092187-26093175	0.801425	0.00457574	1	HFE
chr5:170338620-170339631	0.636284	0.00458245	1	LINC01366
chr12:810350-811304	0.670768	0.00458731	1	WNK1
chr6:53665323-53666266	0.788106	0.00459156	1	KLHL31
chr1:222730595-222731552	0.841675	0.00459602	1	BROX
chr19:55639960-55641443	0.55404	0.00459628	1	CCDC106
chr20:44448908-44449806	0.706412	0.00459822	1	LINC01620
chr16:57284174-57285244	0.643872	0.00459827	1	PLLP
chr11:65646391-65647900	0.675682	0.00459979	1	SIPA1
chr6:129882226-129883210	0.751596	0.00460026	1	TMEM244
chr20:63803384-63804586	0.546859	0.0046027	1	ZBTB46
chr12:47941951-47943036	0.694236	0.00460424	1	VDR
chr2:181470450-181472405	0.622661	0.00460948	1	ITGA4
chr7:94087449-94088401	0.602281	0.00461068	1	AC003092.2
chr3:16414544-16415431	0.673372	0.00463404	1	RFTN1
chr11:75154777-75155656	0.75851	0.00464067	1	SLCO2B1
chr3:184798505-184799356	0.866712	0.00464713	1	VPS8
chr9:88387545-88389467	0.455799	0.00465323	1	SPIN1
chr17:7915397-7916562	0.483793	0.0046643	1	AC025335.1
chr21:34180535-34181540	0.572967	0.00467461	1	LINC00310
chr13:24059044-24060018	0.746331	0.00468503	1	SPATA13
chr2:45844813-45845857	0.784803	0.00468595	1	PRKCE
chr7:50337063-50338002	0.702307	0.0046888	1	IKZF1
chr8:98426346-98427615	0.570596	0.00469061	1	KCNS2
chr3:138723428-138725136	0.755068	0.00469343	1	PIK3CB
chr3:71389752-71390787	0.671709	0.00470327	1	FOXP1
chr21:25648922-25649748	0.755204	0.00470495	1	JAM2
chr18:77101151-77103270	-0.501807	0.0047051	1	MBP
chr1:156306075-156306999	0.744934	0.00470569	1	CCT3
chr6:169519806-169520778	0.734205	0.0047071	1	WDR27
chr6:7235878-7236925	0.861283	0.00471427	1	RREB1
chr16:17374434-17375186	0.813911	0.00471709	1	XYLT1
chr2:197908986-197910035	0.747097	0.00472392	1	PLCL1
chr5:134132174-134133092	0.646979	0.00474744	1	TCF7
chr12:68136978-68138061	0.677697	0.00474901	1	IFNG
chr1:151159088-151159865	0.708909	0.00475824	1	TNFAIP8L2
chr12:12407936-12408970	0.690462	0.00476116	1	BORCS5
chr10:70057048-70057946	0.78683	0.00477064	1	H2AFY2
chr12:24728115-24729114	0.675218	0.00477333	1	RP11-625L16.1
chr7:151705303-151706342	0.671421	0.00477764	1	PRKAG2
chr9:27602752-27603483	0.748891	0.00477844	1	C9orf72
chr7:144829754-144831214	0.640755	0.00478093	1	TPK1
chr16:21156364-21157376	0.579822	0.00478742	1	DNAH3
chr12:94873254-94874255	0.667627	0.00479316	1	NDUFA12
chr14:24289325-24290337	0.708063	0.00479615	1	DHRS1
chr17:40542346-40543475	0.739525	0.00479983	1	CCR7
chr8:42893140-42894904	0.661455	0.00480435	1	RNF170
chr9:82127765-82128749	0.782102	0.00480647	1	SPATA31D1
chr5:112547982-112549931	0.695436	0.00480726	1	RP11-159K7.2
chr13:100674544-100675518	0.461806	0.00481441	1	TMTC4
chr1:154464739-154465587	0.650285	0.00481558	1	IL6R
chr3:20068542-20069471	0.814608	0.00482084	1	KAT2B
chr5:142170344-142171210	0.737651	0.00482966	1	NDFIP1
chr14:77028282-77029228	0.488808	0.00484621	1	IRF2BPL
chr4:176195133-176196099	0.517482	0.00484886	1	SPATA4
chr1:150121122-150122027	0.693531	0.00485219	1	VPS45
chr2:58702043-58703018	0.816327	0.00485347	1	LINC01122
chr7:87000961-87001857	0.714447	0.00487489	1	KIAA1324L
chr11:65301555-65302465	0.620255	0.00487567	1	POLA2
chr2:151409553-151410484	-0.44142	0.0048813	1	RIF1
chr21:35034341-35035106	0.674204	0.00488809	1	RUNX1
chr11:78136083-78136945	0.791252	0.00489174	1	ALG8
chr2:236283919-236284844	0.869457	0.00489362	1	ASB18
chr16:68369434-68370399	0.80371	0.00490615	1	SMPD3
chr3:66479226-66479999	0.780288	0.00490801	1	LRIG1
chr19:4721860-4722327	0.688948	0.00491173	1	DPP9
chr11:118006996-118008591	0.613948	0.00491604	1	TMPRSS4-AS1
chr10:31116206-31116826	0.81836	0.0049174	1	RP11-192P3.4
chr15:80418764-80420445	0.561299	0.00491822	1	ARNT2
chr10:71747448-71748146	0.627189	0.00492077	1	C10orf54
chr5:158094256-158095184	0.829599	0.00492214	1	CTC-436K13.5
chr12:53572071-53573015	0.819743	0.00493306	1	RP11-793H13.10
chr2:102288841-102289767	0.784688	0.00493836	1	IL1RL1
chr4:52867860-52868682	0.83014	0.00494645	1	RASL11B
chr2:12168891-12170346	-0.448195	0.00494662	1	MIR3681HG
chr19:12550956-12552008	0.410456	0.00494957	1	CTD-2192J16.17
chr15:79994458-79995422	0.781106	0.00494975	1	BCL2A1
chr14:80973602-80975007	0.713683	0.00495289	1	TSHR
chr6:16979424-16980363	0.688858	0.00495918	1	STMND1
chr8:141114811-141115772	0.776219	0.00496372	1	DENND3
chr3:18740701-18741727	-0.500235	0.00497052	1	SATB1-AS1
chr17:1205835-1206829	-0.516796	0.00497537	1	ABR
chr12:6904367-6905313	-0.471134	0.00497637	1	LRRC23
chr11:9626657-9627614	0.754057	0.00497973	1	WEE1
chr13:66656897-66657924	0.748282	0.00498399	1	PCDH9
chr9:87547514-87548448	0.687666	0.00498426	1	DAPK1
chr12:54959137-54960013	0.843094	0.00498726	1	TESPA1
chr12:124625967-124626952	-0.543994	0.0050038	1	NCOR2
chr5:40410048-40411084	-0.475339	0.00500448	1	RP11-386E5.1
chr5:84381953-84382980	0.592466	0.00500841	1	EDIL3
chr6:37695648-37699616	-0.481088	0.00500906	1	MDGA1
chr19:40284851-40286040	0.4811	0.00501638	1	AKT2
chr12:22180543-22181512	0.793408	0.00501969	1	ST8SIA1
chr1:200610635-200611597	0.681338	0.00502201	1	KIF14
chr9:104868557-104869611	-0.506211	0.00502271	1	ABCA1
chr7:90612807-90613955	-0.553104	0.00502345	1	CDK14
chr21:15221618-15223529	-0.488765	0.00502358	1	AJ006998.2
chr6:6711623-6714294	-0.541784	0.0050236	1	RP1-80N2.2
chr11:46912187-46913198	0.725753	0.0050307	1	LRP4
chr8:129987783-129989804	0.711519	0.00505228	1	FAM49B
chr20:2217852-2218914	-0.561365	0.00505423	1	RP11-128M1.1
chr2:168717760-168718709	0.773288	0.00505578	1	CERS6
chr13:34255503-34256521	0.72284	0.00505865	1	RP11-16D22.2
chr10:110356256-110357175	0.699266	0.00505873	1	SMNDC1
chr18:74626162-74627367	0.78012	0.00505917	1	ZNF407
chr2:161169359-161170099	0.707486	0.00507203	1	TANK
chr22:23456532-23457450	0.754345	0.00507223	1	AP000345.1
chr17:68812896-68813891	0.706408	0.00507502	1	RP11-118B18.2
chr14:54219885-54220955	0.781124	0.00508226	1	CDKN3
chr12:94557548-94558401	0.714747	0.00508548	1	TMCC3
chr18:45664788-45665724	0.662483	0.00508644	1	SLC14A2
chr6:159002135-159003132	0.624204	0.00508731	1	RSPH3
chr12:32485332-32486534	-0.50916	0.0050915	1	FGD4
chr6:43172244-43173038	0.650332	0.0050939	1	SRF
chr3:189511766-189512757	0.73461	0.00509723	1	TP63
chr4:71005977-71006974	0.682908	0.00510729	1	MOB1B
chr8:11293931-11294909	0.671486	0.00511116	1	MTMR9
chr8:102983586-102984364	0.700414	0.00511958	1	KB-1507C5.4
chr4:151015160-151016290	0.478294	0.00512027	1	LRBA
chr12:91180301-91181344	0.809089	0.00512095	1	DCN
chr19:49895074-49895818	0.636157	0.00512425	1	IL4I1
chr2:48750514-48750940	0.746183	0.00513446	1	RP11-310N16.1
chr21:44299234-44301014	0.505626	0.00513472	1	PFKL
chr10:84533985-84535494	0.7124	0.00513486	1	CCSER2
chr12:68483580-68484477	0.649035	0.00513549	1	RP11-81H14.2
chr13:46219862-46220793	0.674237	0.00513626	1	LRRC63
chr5:72402185-72403640	0.774901	0.00514115	1	PTCD2
chr10:102318976-102319818	0.735942	0.00514628	1	GBF1
chr10:48282593-48283623	0.721853	0.00515427	1	FRMPD2
chr1:24548950-24549876	0.661916	0.00515753	1	RP4-594I10.3
chr20:59385112-59386153	0.75669	0.00515874	1	RP4-614C15.3
chr4:140996541-140997447	0.725495	0.00517198	1	RNF150
chr9:110256177-110257267	0.406274	0.0051722	1	TXN
chr20:53736742-53737522	0.675429	0.00517388	1	AC006076.1
chr1:205013556-205014600	0.685819	0.00517942	1	NFASC
chr8:139340534-139341687	0.629954	0.00517995	1	RP11-398H6.1
chr6:14734471-14735448	-0.475114	0.0051821	1	RP11-146I2.1
chr10:91689513-91690568	0.667889	0.00518377	1	PPP1R3C
chr4:152490538-152491347	0.742383	0.00518705	1	FBXW7
chr9:99253583-99254611	0.662123	0.00518994	1	SEC61B
chr17:31786393-31787352	0.829033	0.00519347	1	RP11-805L22.3
chr1:32361643-32362748	0.69053	0.00520074	1	FAM229A
chr12:47365104-47366288	0.661442	0.00520282	1	RP11-493L12.5
chr1:17661233-17662296	0.689243	0.00521	1	ARHGEF10L
chr8:123250642-123251780	0.643719	0.00521573	1	ZHX1-C8orf76
chr1:9231375-9232381	0.695444	0.00521609	1	H6PD
chr20:5065585-5066633	-0.44161	0.00522495	1	RP5-1116H23.3
chr12:46071862-46072791	0.627507	0.00522858	1	SCAF11
chr12:31314717-31315643	0.681617	0.00522916	1	FAM60A
chr12:123480539-123481547	0.723985	0.00523114	1	RILPL1
chr12:132477715-132478204	0.83	0.00524061	1	FBRSL1
chr6:24282773-24283967	0.630341	0.00524129	1	DCDC2
chr11:63906258-63907231	0.630374	0.0052479	1	MARK2
chr14:95533066-95533805	0.667376	0.00525123	1	GLRX5
chr9:89399963-89401146	0.612076	0.00525124	1	SEMA4D
chr1:32321594-32322671	0.701626	0.00525206	1	HDAC1
chr17:8933948-8934691	0.540488	0.00527122	1	PIK3R5
chr1:143496671-143498784	0.685166	0.00527169	1	RP11-763B22.6
chr12:122437133-122438207	0.656246	0.00527215	1	CLIP1
chr11:96047072-96047539	0.742163	0.00527679	1	MAML2
chr3:42590295-42591263	0.43824	0.00527881	1	SS18L2
chr19:28465779-28467019	0.665841	0.00528447	1	AC005307.4
chr10:71309579-71310444	0.793458	0.00529661	1	UNC5B
chr6:105781630-105782578	0.688142	0.00529813	1	RP3-359N14.2
chr13:114128596-114129691	-0.428456	0.0052982	1	RASA3
chr8:58140002-58140850	0.768533	0.00530934	1	FAM110B
chr3:53247408-53248322	0.736083	0.00530995	1	TKT
chr1:201742087-201743126	0.719706	0.00531479	1	NAV1
chr9:82242332-82243220	0.78166	0.00533018	1	RP11-15B24.1
chr10:8365710-8366894	0.717269	0.0053309	1	RP11-543F8.2
chr12:4285933-4286856	0.725021	0.00534144	1	CCND2
chr11:118820249-118821513	0.802655	0.00534232	1	RP11-158I9.8
chr19:14074784-14075718	0.63836	0.00534875	1	MISP3
chr15:78223275-78224445	0.689562	0.00535659	1	ACSBG1
chr8:103025545-103026474	0.684491	0.00536114	1	ATP6V1C1
chr16:11311126-11312249	-0.565528	0.00536367	1	RMI2
chr3:8767508-8768628	0.705925	0.0053638	1	OXTR
chr9:81861379-81862256	0.797154	0.00536721	1	RNA5SP287
chr6:116314603-116315553	0.658373	0.00536842	1	DSE
chr21:42414783-42415746	0.609879	0.00537746	1	UBASH3A
chr9:99577145-99578118	0.699954	0.00537931	1	RP11-554F20.1
chr1:167229426-167230419	0.684086	0.00538336	1	POU2F1
chr17:57462895-57463944	0.636859	0.00538416	1	MSI2
chr12:123741816-123743815	0.728556	0.00538479	1	ATP6V0A2
chr7:149811047-149811874	0.693756	0.00539717	1	SSPO
chr12:71804083-71805142	0.720042	0.00539927	1	RAB21
chr20:63567170-63568320	-0.497838	0.00540002	1	HELZ2
chr17:48612579-48613619	0.640813	0.00540065	1	HOXB8
chr14:75295072-75296684	-0.457704	0.00540067	1	LINC01220
chr3:17895641-17896361	0.830885	0.00541198	1	TBC1D5
chr19:1490204-1491305	0.378192	0.00542508	1	PCSK4
chr8:60413494-60414481	0.77947	0.00542926	1	LINC01301
chr22:35601982-35603673	-0.541616	0.00544053	1	MB
chr4:40672546-40673649	-0.49809	0.00544351	1	RBM47
chr6:143510829-143512013	-0.475617	0.00544413	1	FUCA2
chr6:3058676-3059719	0.660459	0.00544435	1	RP1-40E16.2
chr20:23151914-23153106	-0.507468	0.00545161	1	RNA5SP478
chr16:80720847-80721771	0.655752	0.00546398	1	CDYL2
chr6:14108347-14109654	0.503236	0.00546578	1	CD83
chr6:16868882-16869822	0.811228	0.00546879	1	RP1-151F17.2
chr7:151335988-151337027	0.734787	0.00547048	1	NUB1
chr3:192917552-192918544	-0.501096	0.00547867	1	MB21D2
chr12:10721569-10722555	-0.507655	0.00547894	1	YBX3
chr5:132445533-132446531	0.621265	0.00547954	1	C5orf56
chr20:23449124-23450085	0.784477	0.00547964	1	CST11
chr2:241843650-241844866	-0.536125	0.00548199	1	AC114730.2
chr19:34409311-34410215	0.841342	0.00548327	1	RP11-618P17.4
chr12:8946260-8947088	0.716179	0.00550018	1	M6PR
chr19:22633711-22634822	0.68176	0.00551358	1	ZNF492
chr11:117837435-117838287	0.645891	0.00551366	1	FXYD6
chr1:111738918-111739885	-0.457617	0.00551966	1	FAM212B
chr16:1543081-1544135	-0.515519	0.00552129	1	TMEM204
chr5:112522516-112523495	0.815881	0.0055274	1	EPB41L4A-AS2
chr9:127555665-127556621	-0.499367	0.00553046	1	FAM129B
chr13:30673654-30674716	-0.4659	0.00553225	1	USPL1
chr8:66925061-66926000	-0.465474	0.00553457	1	SNHG6
chr12:45728532-45729428	0.463131	0.005542	1	ARID2
chr11:6287965-6289081	0.710286	0.00555373	1	CCKBR
chr20:50594277-50595478	0.633651	0.00555753	1	FAM65C
chr18:23232323-23233006	0.658918	0.00556749	1	CABLES1
chr10:67861873-67862832	0.599238	0.00558167	1	RP11-57G10.8
chr15:75069238-75070187	0.605825	0.00558196	1	PPCDC
chr15:80328256-80329633	0.789263	0.00559295	1	LINC00927
chr3:151133743-151134715	0.562039	0.00560631	1	MED12L
chr5:107301853-107302717	0.73516	0.00561154	1	EFNA5
chr6:5518731-5519718	0.685079	0.00562772	1	FARS2
chr11:12207062-12208082	0.77665	0.00562948	1	MICAL2
chr16:86314993-86316097	0.713168	0.00562962	1	LINC00917
chr8:17310130-17311020	0.774788	0.00563732	1	MTMR7
chr13:97279858-97281241	0.711263	0.0056436	1	MBNL2
chr6:89029457-89030469	0.734992	0.00564462	1	PNRC1
chr10:73940234-73941254	0.628332	0.00565492	1	C10orf55
chr15:98376686-98377704	0.869279	0.00567456	1	RP11-167B3.3
chr17:30599916-30600976	0.492288	0.00568117	1	AC005562.1
chr13:50787274-50788097	0.635189	0.00568198	1	DLEU7
chr4:150283342-150284262	0.722297	0.00568429	1	LRBA
chr17:73551526-73552532	0.633279	0.00568586	1	SDK2
chr18:48917206-48918242	0.707092	0.00569504	1	SMAD7
chr4:184370851-184371884	0.677711	0.00570109	1	RP11-290F5.1
chr4:100539615-100540457	0.8107	0.00570456	1	EMCN
chr2:218003685-218004714	0.672465	0.00570697	1	TNS1
chr8:125388025-125389158	0.725017	0.00570854	1	NSMCE2
chr7:113784055-113784917	0.70883	0.00571278	1	PPP1R3A
chr5:157948408-157949620	0.666868	0.00572097	1	CLINT1
chr1:179351332-179352206	0.692107	0.00572231	1	SOAT1
chr4:118345517-118346431	0.779328	0.00573133	1	PRSS12
chr12:118136635-118137224	0.577094	0.00573172	1	PEBP1
chr2:127276556-127277494	0.718741	0.00573784	1	ERCC3
chr4:14856016-14857104	0.492528	0.00574045	1	LINC00504
chr12:19441777-19442549	0.623158	0.00575435	1	AEBP2
chr18:49849401-49850455	0.649015	0.00575713	1	MYO5B
chr7:5420676-5421631	0.575726	0.00575729	1	TNRC18
chr10:61978527-61979657	0.638804	0.00579184	1	ARID5B
chr5:172683715-172684767	0.728215	0.0057988	1	NEURL1B
chr21:42413221-42414120	0.594076	0.00580239	1	UBASH3A
chr16:89986327-89987337	0.775352	0.00580837	1	CENPBD1
chr19:10679556-10680478	0.602453	0.00581181	1	ILF3
chr11:134797400-134798574	0.784347	0.00581725	1	RP11-469N6.1
chr1:68178646-68179719	0.722182	0.0058179	1	WLS
chr17:4214985-4215992	0.673566	0.00582804	1	ANKFY1
chr16:67326350-67327294	0.625932	0.00582934	1	LRRC36
chr9:136575835-136576906	0.706804	0.00583016	1	NOTCH1
chr14:64952635-64953622	0.75475	0.0058364	1	RAB15
chr5:159427177-159428256	0.737961	0.00584125	1	AC008703.1
chr5:148826006-148826928	0.462808	0.00584636	1	ADRB2
chr1:90578829-90579970	0.605692	0.0058469	1	RP5-827O9.1
chr14:37247930-37248742	0.872552	0.00584969	1	MIPOL1
chr7:55475227-55476381	0.648767	0.00585468	1	VOPP1
chr7:157424984-157425973	0.738373	0.0058574	1	DNAJB6
chr14:50062305-50063224	0.648404	0.00586083	1	LINC01588
chr12:8242784-8243853	0.397541	0.00586336	1	RP11-266K4.9
chr2:64017512-64018305	0.748838	0.0058717	1	VPS54
chr14:95515855-95517102	0.504115	0.0058732	1	RP11-1070N10.3
chr17:39863759-39864775	0.622987	0.00587471	1	IKZF3
chr10:98638626-98639680	0.690207	0.00588324	1	HPSE2
chr4:184620112-184620951	0.76171	0.00589144	1	RP11-242J7.1
chr2:74297110-74298050	0.730456	0.00589246	1	SLC4A5
chr13:19717219-19718165	0.672945	0.00589855	1	PSPC1
chr1:111596141-111597145	0.63483	0.00590518	1	RAP1A
chr10:88865136-88866144	0.707023	0.00590638	1	ANKRD22
chr9:33523282-33524649	0.768213	0.00590799	1	ANKRD18B
chr15:68147757-68149617	0.68546	0.00591087	1	PIAS1
chr6:106181762-106183056	0.502525	0.00591296	1	ATG5
chr10:52965239-52966609	0.807434	0.00592056	1	RP11-319F12.2
chr1:214404707-214405394	0.740271	0.00592231	1	PTPN14
chr9:36728496-36729557	0.657323	0.00593441	1	MELK
chr3:186536743-186537603	0.735709	0.00593503	1	CRYGS
chr3:122076223-122078203	0.565245	0.00593698	1	CD86
chr19:35090212-35091841	0.687338	0.00594074	1	CTD-2527I21.15
chr12:25154749-25155848	0.605173	0.00594105	1	CASC1
chr5:76830595-76831784	0.712676	0.00595032	1	F2RL1
chr2:191619901-191620828	0.849578	0.00595798	1	NABP1
chr7:131364661-131365580	0.628912	0.00596193	1	MKLN1
chr3:12642571-12643545	0.776475	0.00596566	1	RAF1
chr9:125165773-125166595	0.726362	0.0059671	1	PPP6C
chr12:105783102-105785007	0.821939	0.00597324	1	CASC18
chr7:47191734-47192608	0.73137	0.0059756	1	TNS3
chr6:40809741-40810517	0.746139	0.00599575	1	RP11-570K4.1
chr22:37625828-37626560	0.654543	0.00600019	1	GGA1
chr12:31005723-31006665	0.663191	0.00601323	1	TSPAN11
chr1:12087523-12089359	0.719903	0.0060147	1	TNFRSF8
chr22:43826171-43827211	0.696252	0.00601499	1	SULT4A1
chr6:16474601-16475634	0.605231	0.00601637	1	ATXN1
chr8:65799235-65801227	0.645461	0.00601704	1	PDE7A
chr12:82686352-82687319	0.418894	0.00602177	1	TMTC2
chr6:122399013-122399989	0.468055	0.00602378	1	HSF2
chr17:50950071-50951138	-0.497139	0.00604068	1	RP11-700H6.2
chr20:49867234-49868264	0.778848	0.00604193	1	SLC9A8
chr4:40600755-40602171	-0.524692	0.00604977	1	RBM47
chr6:18352899-18353813	0.706956	0.0060565	1	RNF144B
chrX:20141494-20142418	-0.469428	0.00605807	1	EIF1AX
chr17:67578781-67579503	0.788727	0.00605851	1	PITPNC1
chr22:50014784-50015650	0.667319	0.00605916	1	TTLL8
chr1:234865928-234866941	-0.493959	0.00606477	1	RP11-443B7.2
chr4:673779-674894	-0.456026	0.0060654	1	ATP5I
chr17:79811222-79812130	0.66718	0.0060665	1	CBX8
chr3:194526734-194527853	-0.516083	0.00607726	1	ATP13A3
chr1:76424984-76426205	0.70366	0.0060797	1	ST6GALNAC3
chr5:113278664-113279556	0.754752	0.0060799	1	MCC
chr2:157479383-157481265	0.730979	0.00608049	1	CYTIP
chr5:150065280-150066488	-0.494537	0.00608503	1	CSF1R
chr1:228464289-228465285	0.651003	0.00608659	1	HIST3H2BB
chr19:6577207-6578337	0.57187	0.00609701	1	CD70
chr1:234841485-234842413	-0.509193	0.00609741	1	AL360294.1
chr4:158805346-158806289	-0.508429	0.00609814	1	FNIP2
chr6:14727782-14729986	-0.500982	0.00609875	1	RP11-146I2.1
chr18:77111310-77112944	-0.478115	0.00609942	1	MBP
chr1:168312617-168313761	0.695984	0.00610575	1	TBX19
chr2:144170141-144170918	0.7716	0.00611214	1	GTDC1
chr14:75219687-75220767	0.632071	0.00611712	1	RP11-293M10.1
chr17:35804442-35805386	0.664377	0.00611766	1	TAF15
chr4:153460115-153460840	0.85867	0.00611947	1	KIAA0922
chr1:66283511-66284489	0.677846	0.00612252	1	PDE4B
chr17:79814715-79815824	0.659722	0.00612504	1	RP11-353N14.2
chr18:68714678-68715632	0.502749	0.00612953	1	TMX3
chr9:84292896-84293966	0.744137	0.0061347	1	SLC28A3
chr9:92114948-92115921	0.489685	0.00614481	1	SPTLC1
chr5:95869053-95870960	-0.477364	0.00614652	1	AC008592.5
chr10:31358662-31359462	0.756336	0.00614741	1	ZEB1
chr18:11868062-11869070	0.83219	0.00615327	1	GNAL
chrX:45240002-45240963	0.68751	0.00615635	1	CXorf36
chr19:19068717-19069652	0.670089	0.00616349	1	SLC25A42
chr10:21687011-21688350	0.723107	0.00616603	1	MLLT10
chr16:57644082-57645397	0.675028	0.00616619	1	ADGRG1
chr1:150364732-150365335	0.615551	0.00617812	1	RPRD2
chr1:156726569-156727343	0.682083	0.00617924	1	ISG20L2
chr4:140939145-140940064	0.711068	0.00618259	1	RNF150
chr20:57999134-58000445	0.623224	0.0062027	1	RP13-379L11.4
chr7:5538251-5539374	0.698891	0.00620292	1	ACTB
chr21:41666462-41667426	0.681605	0.00620383	1	LINC00111
chr19:10551244-10552209	0.64197	0.006208	1	ATG4D
chr1:201055643-201056711	0.731504	0.00620841	1	CACNA1S
chr3:112490837-112491684	0.666565	0.00622069	1	BTLA
chr18:45666273-45667311	0.749698	0.00622326	1	SLC14A2
chr14:106421103-106422321	0.67339	0.00622555	1	LINC00221
chr12:91686978-91688062	0.591703	0.00623105	1	RP11-1041F24.1
chr1:46173207-46173946	0.707613	0.00623758	1	RP4-533D7.6
chr11:9463066-9463820	0.61997	0.00623937	1	ZNF143
chrX:130552238-130553165	0.750297	0.00624181	1	ENOX2
chr1:3482050-3482929	0.603793	0.00625428	1	ARHGEF16
chr6:31792499-31793417	0.623321	0.00625941	1	VARS
chr10:73930563-73931314	0.71054	0.00626033	1	C10orf55
chr17:48526652-48527893	0.724914	0.00626078	1	HOXB1
chr14:32104355-32105316	0.625546	0.00626177	1	ARHGAP5
chr8:101703168-101704107	0.730083	0.00626877	1	NCALD
chr7:116224245-116225322	0.730698	0.00627166	1	TES
chr16:190774-191673	0.682214	0.00627367	1	LUC7L
chr3:172140324-172141721	0.561378	0.00627722	1	FNDC3B
chr3:187769899-187770866	0.642289	0.00628113	1	RP11-211G3.2
chr1:148336298-148337242	0.631408	0.00628863	1	RP11-495P10.3
chr6:70956901-70957690	0.673328	0.00629198	1	B3GAT2
chr14:21024535-21025571	0.599981	0.00629673	1	NDRG2
chr11:118311388-118312088	0.792995	0.00630331	1	CD3E
chr19:45068846-45069778	0.777965	0.00630657	1	CLASRP
chr7:74230150-74231961	0.639257	0.00631143	1	RFC2
chr12:54039820-54040608	0.668305	0.00631332	1	HOXC4
chr2:70340885-70341858	0.693999	0.0063163	1	FAM136A
chr2:25419372-25420239	0.731707	0.00631863	1	DTNB
chr21:34278305-34279478	0.702905	0.00632426	1	AP000318.2
chr2:68948432-68949274	0.752488	0.00633194	1	GKN2
chr19:12793279-12794261	0.449699	0.00633542	1	JUNB
chr20:20824622-20825701	0.626353	0.00633661	1	RALGAPA2
chr1:172002424-172003392	0.701887	0.00633721	1	DNM3
chrX:118717499-118719441	0.537425	0.00633923	1	IL13RA1
chr7:152317147-152318107	0.687032	0.00634385	1	KMT2C
chr12:52020425-52021386	0.608528	0.00634677	1	NR4A1
chr12:96035198-96036230	0.408695	0.00635501	1	LTA4H
chr11:110951021-110952776	0.616176	0.00636326	1	RNA5SP350
[truncated: 91,571 more rows]
