# Supplementary material for: Mature and migratory dendritic cells promote immune infiltration and response to anti-PD-1 checkpoint blockade in metastatic melanoma
Source: Nat Commun. 2025 Sep 1;16:8151. doi: 10.1038/s41467-025-62878-5 (PMC12402436; doi:10.1038/s41467-025-62878-5)
Supplement: Supplementary file 12 — Supplementary Dataset 11 [file 41467_2025_62878_MOESM12_ESM.xlsx]

## Sheet: mregDC_vs_cDC1_up
Supplementary Data 11. Motifs enriched in differentially accessible regions between mregDC and other cDCs. Hypergeometric tests were performed with multiple comparison adjustments. See Fig. 5 and Extended Data Fig. 5.
# GREAT version 4.0.4	Species assembly: hg38	Association rule: Basal+extension: 5000 bp upstream, 1000 bp downstream, 1000000 bp max extension, curated regulatory domains included
# Ontology summary statistics are provided in the footer.
#
# Ontology	ID	Desc	BinomRank	BinomP	BinomBonfP	BinomFdrQ	RegionFoldEnrich	ExpRegions	ObsRegions	GenomeFrac	SetCov	HyperRank	HyperP	HyperBonfP	HyperFdrQ	GeneFoldEnrich	ExpGenes	ObsGenes	TotalGenes	GeneSetCov	TermCov	Regions	Genes
GO Biological Process	GO:0019221	cytokine-mediated signaling pathway	1	1.10043e-09	1.42143e-05	1.42143e-05	2.27409	29.0226	66	0.0374969	0.0852713	45	0.000184284	1	0.0528977	1.63946	34.1575	56	544	0.0474979	0.102941	unnamed,unnamed,unnamed,unnamed,unnamed,unnamed,unnamed,unnamed,unnamed,unnamed,unnamed,unnamed,unnamed,unnamed,unnamed,unnamed,unnamed,unnamed,unnamed,unnamed,unnamed,unnamed,unnamed,unnamed,unnamed,unnamed,unnamed,unnamed,unnamed,unnamed,unnamed,unnamed,unnamed,unnamed,unnamed,unnamed,unnamed,unnamed,unnamed,unnamed,unnamed,unnamed,unnamed,unnamed,unnamed,unnamed,unnamed,unnamed,unnamed,unnamed…	AKT1,CCL17,CCL2,CCL22,CCR6,CCR7,CD44,CDIP1,CHUK,CIITA,COMMD7,CSF2RB,CXCR5,DCN,DUOX1,EDN2,FER,HIST1H3B,HNRNPF,IFI6,IL10RA,IL15,IL1A,IL1B,IL20RA,IL22RA2,IL36A,IL36G,IL6ST,IL7R,IRF1,IRF2,IRF4,IRF8,LCP1,LMNB1,MST1R,MX1,NUMBL,PSMB3,PSMD1,PSMD14,PTK2B,SOCS1,STAT3,STAT5A,TMSB4X,TNFRSF11B,TNFRSF1A,TNFRSF4,TNIP2,TRAF2,TRAF3,TRIM34,TRIM62,TRIM8
GO Biological Process	GO:0050776	regulation of immune response	2	2.7593e-08	0.000356418	0.000178209	1.80436	52.6501	95	0.0680234	0.122739	181	0.00344954	1	0.246175	1.35913	57.3897	78	914	0.0661578	0.0853392	unnamed,unnamed,unnamed,unnamed,unnamed,unnamed,unnamed,unnamed,unnamed,unnamed,unnamed,unnamed,unnamed,unnamed,unnamed,unnamed,unnamed,unnamed,unnamed,unnamed,unnamed,unnamed,unnamed,unnamed,unnamed,unnamed,unnamed,unnamed,unnamed,unnamed,unnamed,unnamed,unnamed,unnamed,unnamed,unnamed,unnamed,unnamed,unnamed,unnamed,unnamed,unnamed,unnamed,unnamed,unnamed,unnamed,unnamed,unnamed,unnamed,unnamed…	ACTR2,ADA,C5AR1,CCR7,CD180,CD247,CDC37,CHUK,CNPY3,COLEC10,CPB2,CTSH,CTSL,DUSP22,ESR1,FAM49B,FBXW11,FER,FGR,FLOT1,FOS,HSPA1A,IL15,IL1B,IL6ST,IL7R,IRF1,IRF4,JUN,LAMP1,LAT2,LCP2,LYN,MAP3K1,MAPK10,MSH6,MUC17,MUCL1,MYB,NFATC2,NFKB1,NLRC5,NR4A3,PARP14,PDE4B,PGLYRP3,PLEKHA1,PRKCH,PRKCQ,PSEN1,PSMB3,PSMD1,PSMD14,PTK2,PTPN1,RASGRP1,RFTN1,RUNX1,SAMSN1,SMAD7,SOCS1,SUMO1,SYK,TANK,TBX21,TESPA1,THY1,TLR2,TLR4,T…
GO Biological Process	GO:0032496	response to lipopolysaccharide	3	3.00091e-08	0.000387627	0.000129209	2.35902	21.6191	51	0.0279317	0.0658915	7	4.94302e-06	0.0638489	0.00912128	2.1306	18.7741	40	299	0.0339271	0.133779	unnamed,unnamed,unnamed,unnamed,unnamed,unnamed,unnamed,unnamed,unnamed,unnamed,unnamed,unnamed,unnamed,unnamed,unnamed,unnamed,unnamed,unnamed,unnamed,unnamed,unnamed,unnamed,unnamed,unnamed,unnamed,unnamed,unnamed,unnamed,unnamed,unnamed,unnamed,unnamed,unnamed,unnamed,unnamed,unnamed,unnamed,unnamed,unnamed,unnamed,unnamed,unnamed,unnamed,unnamed,unnamed,unnamed,unnamed,unnamed,unnamed,unnamed…	ADM,AKIRIN2,AKT1,C5AR1,CASP3,CCL2,CCR7,CD180,CD6,CHUK,CSF2RB,DCN,FER,FOS,FOXP1,GCH1,GHSR,HDAC5,IL10RA,IL1B,IRF8,JUN,LOXL1,LYN,MGST2,NFKB1,NOCT,NPPB,OTUD5,PABPN1,PDE4B,SCARB1,TLR2,TLR4,TNFRSF11B,TNFRSF1A,TNFRSF4,TNIP2,TRIB1,ZC3H12A
GO Biological Process	GO:0050863	regulation of T cell activation	4	3.46432e-08	0.000447486	0.000111872	2.28093	23.6746	54	0.0305873	0.0697674	6	4.28178e-06	0.0553078	0.00921796	2.12005	19.3392	41	308	0.0347752	0.133117	unnamed,unnamed,unnamed,unnamed,unnamed,unnamed,unnamed,unnamed,unnamed,unnamed,unnamed,unnamed,unnamed,unnamed,unnamed,unnamed,unnamed,unnamed,unnamed,unnamed,unnamed,unnamed,unnamed,unnamed,unnamed,unnamed,unnamed,unnamed,unnamed,unnamed,unnamed,unnamed,unnamed,unnamed,unnamed,unnamed,unnamed,unnamed,unnamed,unnamed,unnamed,unnamed,unnamed,unnamed,unnamed,unnamed,unnamed,unnamed,unnamed,unnamed…	ADA,AKT1,CASP3,CCL2,CCR7,CD247,CD47,CD5,CD6,DUSP22,FAM49B,GSN,HES1,IL15,IL1B,IL6ST,IL7R,IRF1,IRF4,LYN,MYB,NFATC2,PDCD1LG2,PRDM1,PRKAR1A,PRKCQ,RASGRP1,RUNX1,SIRPG,SMAD7,SOCS1,SYK,TBX21,TESPA1,TGFBR2,THY1,TMEM131L,TRAF2,VAV1,ZAP70,ZEB1
GO Biological Process	GO:0006915	apoptotic process	5	4.21178e-08	0.000544036	0.000108807	1.69037	66.2575	112	0.085604	0.144703	1	4.27079e-07	0.00551658	0.00551658	1.67095	57.4525	96	915	0.0814249	0.104918	unnamed,unnamed,unnamed,unnamed,unnamed,unnamed,unnamed,unnamed,unnamed,unnamed,unnamed,unnamed,unnamed,unnamed,unnamed,unnamed,unnamed,unnamed,unnamed,unnamed,unnamed,unnamed,unnamed,unnamed,unnamed,unnamed,unnamed,unnamed,unnamed,unnamed,unnamed,unnamed,unnamed,unnamed,unnamed,unnamed,unnamed,unnamed,unnamed,unnamed,unnamed,unnamed,unnamed,unnamed,unnamed,unnamed,unnamed,unnamed,unnamed,unnamed…	ACVR1C,ADORA1,ADRA1A,AKT1,ASAH2,ATF4,BCL2L11,BCL7C,BID,C5AR1,CASP3,CASP7,CD5,CDIP1,CGB7,CGB8,CIT,CKAP2,CRH,CSRNP1,CTSH,CTSL,CUL3,DAP,DEDD2,DIABLO,DNMT3A,DUSP22,FHIT,GADD45A,GADD45G,GCLM,GRAMD4,GREM1,GSK3B,GSN,IFI6,IFT57,IL1A,IL1B,IRF1,ITPR1,JUN,KIF1B,KLLN,LAMP1,MSH6,MX1,MYC,MZB1,NFKB1,NR3C1,NTN1,OGT,OPA1,P2RX4,PGAP2,PIM2,PLAGL1,PMAIP1,PRKCQ,PSEN1,PTGIS,PTK2,PTK2B,RASSF5,RFFL,RHOB,RNF144B,RNF34,SA…
GO Biological Process	GO:1903037	regulation of leukocyte cell-cell adhesion	6	4.47215e-08	0.000577667	9.62779e-05	2.20415	25.8603	57	0.0334113	0.0736434	2	1.03029e-06	0.0133082	0.0066541	2.16951	20.281	44	323	0.0373198	0.136223	unnamed,unnamed,unnamed,unnamed,unnamed,unnamed,unnamed,unnamed,unnamed,unnamed,unnamed,unnamed,unnamed,unnamed,unnamed,unnamed,unnamed,unnamed,unnamed,unnamed,unnamed,unnamed,unnamed,unnamed,unnamed,unnamed,unnamed,unnamed,unnamed,unnamed,unnamed,unnamed,unnamed,unnamed,unnamed,unnamed,unnamed,unnamed,unnamed,unnamed,unnamed,unnamed,unnamed,unnamed,unnamed,unnamed,unnamed,unnamed,unnamed,unnamed…	ADA,AKT1,CASP3,CCL2,CCR7,CD247,CD44,CD47,CD5,CD6,DUSP22,FAM49B,GSN,HAS2,HES1,IL15,IL1B,IL6ST,IL7R,IRF1,IRF4,LYN,MYB,NFATC2,NR4A3,PDCD1LG2,PRDM1,PRKAR1A,PRKCQ,RASGRP1,RUNX1,SIRPG,SMAD7,SOCS1,SYK,TBX21,TESPA1,TGFBR2,THY1,TMEM131L,TRAF2,VAV1,ZAP70,ZEB1
GO Biological Process	GO:1904766	negative regulation of macroautophagy by TORC1 signaling	7	7.32506e-08	0.000946178	0.000135168	50.3399	0.0993248	5	0.000128327	0.00645995	1049	0.0627896	1	0.773168	15.9262	0.0627896	1	1	0.000848176	1	unnamed,unnamed,unnamed,unnamed,unnamed	CLEC16A
GO Biological Process	GO:0051249	regulation of lymphocyte activation	8	7.52042e-08	0.000971412	0.000121426	2.04526	31.7808	65	0.0410605	0.0839793	3	1.12335e-06	0.0145104	0.00483679	2.03059	25.1158	51	400	0.043257	0.1275	unnamed,unnamed,unnamed,unnamed,unnamed,unnamed,unnamed,unnamed,unnamed,unnamed,unnamed,unnamed,unnamed,unnamed,unnamed,unnamed,unnamed,unnamed,unnamed,unnamed,unnamed,unnamed,unnamed,unnamed,unnamed,unnamed,unnamed,unnamed,unnamed,unnamed,unnamed,unnamed,unnamed,unnamed,unnamed,unnamed,unnamed,unnamed,unnamed,unnamed,unnamed,unnamed,unnamed,unnamed,unnamed,unnamed,unnamed,unnamed,unnamed,unnamed…	ADA,AKT1,CASP3,CCL2,CCR7,CD247,CD47,CD5,CD6,DUSP22,FAM49B,GSN,HES1,IL15,IL1B,IL6ST,IL7R,IRF1,IRF4,LAMP1,LYN,MSH6,MYB,MZB1,NFATC2,PDCD1LG2,PGLYRP3,PRDM1,PRKAR1A,PRKCQ,RASGRP1,RUNX1,SAMSN1,SIRPG,SMAD7,SOCS1,SYK,TBX21,TESPA1,TGFBR2,THY1,TLR4,TMEM131L,TNFRSF4,TNIP2,TRAF2,VAV1,ZAP70,ZEB1,ZFP36L1,ZFP36L2
GO Biological Process	GO:0042532	negative regulation of tyrosine phosphorylation of STAT protein	9	8.25144e-08	0.00106584	0.000118427	15.3474	0.52126	8	0.000673462	0.0103359	2100	0.148828	1	0.915436	2.89567	0.690685	2	11	0.00169635	0.181818	unnamed,unnamed,unnamed,unnamed,unnamed,unnamed,unnamed,unnamed	PARP14,SOCS1
GO Biological Process	GO:0002237	response to molecule of bacterial origin	10	8.93422e-08	0.00115403	0.000115403	2.27617	22.4061	51	0.0289484	0.0658915	18	2.01046e-05	0.259691	0.0144273	2.00962	19.9043	40	317	0.0339271	0.126183	unnamed,unnamed,unnamed,unnamed,unnamed,unnamed,unnamed,unnamed,unnamed,unnamed,unnamed,unnamed,unnamed,unnamed,unnamed,unnamed,unnamed,unnamed,unnamed,unnamed,unnamed,unnamed,unnamed,unnamed,unnamed,unnamed,unnamed,unnamed,unnamed,unnamed,unnamed,unnamed,unnamed,unnamed,unnamed,unnamed,unnamed,unnamed,unnamed,unnamed,unnamed,unnamed,unnamed,unnamed,unnamed,unnamed,unnamed,unnamed,unnamed,unnamed…	ADM,AKIRIN2,AKT1,C5AR1,CASP3,CCL2,CCR7,CD180,CD6,CHUK,CSF2RB,DCN,FER,FOS,FOXP1,GCH1,GHSR,HDAC5,IL10RA,IL1B,IRF8,JUN,LOXL1,LYN,MGST2,NFKB1,NOCT,NPPB,OTUD5,PABPN1,PDE4B,SCARB1,TLR2,TLR4,TNFRSF11B,TNFRSF1A,TNFRSF4,TNIP2,TRIB1,ZC3H12A
GO Biological Process	GO:0002684	positive regulation of immune system process	11	9.42679e-08	0.00121766	0.000110696	1.72628	57.928	100	0.0748424	0.129199	36	8.92801e-05	1	0.0320342	1.50917	56.3223	85	897	0.072095	0.0947603	unnamed,unnamed,unnamed,unnamed,unnamed,unnamed,unnamed,unnamed,unnamed,unnamed,unnamed,unnamed,unnamed,unnamed,unnamed,unnamed,unnamed,unnamed,unnamed,unnamed,unnamed,unnamed,unnamed,unnamed,unnamed,unnamed,unnamed,unnamed,unnamed,unnamed,unnamed,unnamed,unnamed,unnamed,unnamed,unnamed,unnamed,unnamed,unnamed,unnamed,unnamed,unnamed,unnamed,unnamed,unnamed,unnamed,unnamed,unnamed,unnamed,unnamed…	ACTR2,ADA,AKT1,C5AR1,CAMK1D,CCL2,CCR6,CCR7,CD180,CD247,CD47,CD5,CD6,CHUK,CNPY3,COLEC10,CTSL,EDN2,FAM49B,FBXW11,FER,FGR,FLOT1,FOS,HES1,HSPA1A,IL15,IL1A,IL1B,IL6ST,IL7R,JUN,KLF10,LAMP1,LAT2,LCP2,LYN,MAP3K1,MSH6,MUC17,MUCL1,MYB,MZB1,NFATC2,NFKB1,NLRC5,NR4A3,PDCD1LG2,PDE4B,PGLYRP3,PLEKHA1,PRDM1,PRKCH,PRKCQ,PSEN1,PSMB3,PSMD1,PSMD14,PTK2,PTK2B,RASGRP1,RFTN1,RUNX1,SIRPG,SOCS1,STAT3,SYK,TANK,TBX21,TESPA1…
GO Biological Process	GO:0002694	regulation of leukocyte activation	12	1.82076e-07	0.00235187	0.000195989	1.93523	36.1713	70	0.046733	0.0904393	4	1.96334e-06	0.0253605	0.00634012	1.92213	29.1344	56	464	0.0474979	0.12069	unnamed,unnamed,unnamed,unnamed,unnamed,unnamed,unnamed,unnamed,unnamed,unnamed,unnamed,unnamed,unnamed,unnamed,unnamed,unnamed,unnamed,unnamed,unnamed,unnamed,unnamed,unnamed,unnamed,unnamed,unnamed,unnamed,unnamed,unnamed,unnamed,unnamed,unnamed,unnamed,unnamed,unnamed,unnamed,unnamed,unnamed,unnamed,unnamed,unnamed,unnamed,unnamed,unnamed,unnamed,unnamed,unnamed,unnamed,unnamed,unnamed,unnamed…	ADA,AKT1,CASP3,CCL2,CCR7,CD247,CD47,CD5,CD6,DUSP22,FAM49B,FER,FGR,GSN,HES1,IL15,IL1B,IL6ST,IL7R,IRF1,IRF4,LAMP1,LYN,MSH6,MYB,MZB1,NFATC2,NR4A3,PDCD1LG2,PGLYRP3,PRDM1,PRKAR1A,PRKCQ,RASGRP1,RUNX1,SAMSN1,SIRPG,SMAD7,SOCS1,SYK,TBX21,TESPA1,TGFBR2,THBS1,THY1,TLR4,TMEM131L,TNFRSF4,TNIP2,TRAF2,VAV1,ZAP70,ZC3H12A,ZEB1,ZFP36L1,ZFP36L2
GO Biological Process	GO:0030162	regulation of proteolysis	13	1.8217e-07	0.00235308	0.000181007	1.79882	47.2532	85	0.0610506	0.109819	38	0.000109472	1	0.0372119	1.55638	46.9038	73	747	0.0619169	0.0977242	unnamed,unnamed,unnamed,unnamed,unnamed,unnamed,unnamed,unnamed,unnamed,unnamed,unnamed,unnamed,unnamed,unnamed,unnamed,unnamed,unnamed,unnamed,unnamed,unnamed,unnamed,unnamed,unnamed,unnamed,unnamed,unnamed,unnamed,unnamed,unnamed,unnamed,unnamed,unnamed,unnamed,unnamed,unnamed,unnamed,unnamed,unnamed,unnamed,unnamed,unnamed,unnamed,unnamed,unnamed,unnamed,unnamed,unnamed,unnamed,unnamed,unnamed…	ACVR1C,AKIRIN2,AKT1,ANTXR1,BCL2L11,BID,C5AR1,CASP3,CASP7,CD44,CLEC16A,CPB2,CTSH,DAP,DIABLO,DNAJB6,ENSG00000177359,FBXW11,FHIT,FN1,FURIN,GNA12,GRAMD4,GSK3B,GSN,HSPA1A,IFI6,IFT57,IL1B,KCNE2,LAMP3,LONRF2,LONRF3,LTBP4,LYN,MYC,OGT,OSBPL7,PAPLN,PEBP1,PICALM,PLGRKT,PMAIP1,PSEN1,PSMB3,PSMD1,PSMD14,PTK2,PTK2B,PTPN3,RAD23B,RECK,RFFL,RNF144B,RNF19A,RNF34,RPL11,SERPINA1,SERPINA6,SIAH2,SMAD7,SORL1,STAT3,SUMO1…
GO Biological Process	GO:0060334	regulation of interferon-gamma-mediated signaling pathway	14	1.91354e-07	0.00247172	0.000176551	8.13252	1.35259	11	0.00174754	0.0142119	437	0.0151146	1	0.446763	3.31796	1.50695	5	24	0.00424088	0.208333	unnamed,unnamed,unnamed,unnamed,unnamed,unnamed,unnamed,unnamed,unnamed,unnamed,unnamed	CDC37,NLRC5,PARP14,SOCS1,SUMO1
GO Biological Process	GO:1902105	regulation of leukocyte differentiation	15	2.20881e-07	0.00285313	0.000190208	2.2511	21.7672	49	0.0281229	0.0633075	8	6.96835e-06	0.0900102	0.0112513	2.22967	15.6974	35	250	0.0296862	0.14	unnamed,unnamed,unnamed,unnamed,unnamed,unnamed,unnamed,unnamed,unnamed,unnamed,unnamed,unnamed,unnamed,unnamed,unnamed,unnamed,unnamed,unnamed,unnamed,unnamed,unnamed,unnamed,unnamed,unnamed,unnamed,unnamed,unnamed,unnamed,unnamed,unnamed,unnamed,unnamed,unnamed,unnamed,unnamed,unnamed,unnamed,unnamed,unnamed,unnamed,unnamed,unnamed,unnamed,unnamed,unnamed,unnamed,unnamed,unnamed,unnamed	ADA,FOS,FOXP1,IL15,IL7R,IRF1,IRF4,JUN,KLF10,LYN,MYB,MYC,NFATC2,PGLYRP3,PRDM1,RASGRP1,RASSF2,RUNX1,SIGLEC15,SMAD7,SOCS1,SYK,TBX21,TESPA1,TGFBR2,TLR4,TMEM131L,TMEM176A,TMEM176B,TRIB1,TYROBP,ZAP70,ZEB1,ZFP36L1,ZFP36L2
GO Biological Process	GO:1901097	negative regulation of autophagosome maturation	16	7.10254e-07	0.00917435	0.000573397	31.6509	0.157973	5	0.0002041	0.00645995	2816	0.228494	1	1	3.98155	0.251158	1	4	0.000848176	0.25	unnamed,unnamed,unnamed,unnamed,unnamed	CLEC16A
GO Biological Process	GO:0071345	cellular response to cytokine stimulus	17	9.402e-07	0.0121446	0.000714386	1.70767	51.5322	88	0.0665791	0.113695	51	0.000243539	1	0.0616822	1.50173	50.6084	76	806	0.0644614	0.0942928	unnamed,unnamed,unnamed,unnamed,unnamed,unnamed,unnamed,unnamed,unnamed,unnamed,unnamed,unnamed,unnamed,unnamed,unnamed,unnamed,unnamed,unnamed,unnamed,unnamed,unnamed,unnamed,unnamed,unnamed,unnamed,unnamed,unnamed,unnamed,unnamed,unnamed,unnamed,unnamed,unnamed,unnamed,unnamed,unnamed,unnamed,unnamed,unnamed,unnamed,unnamed,unnamed,unnamed,unnamed,unnamed,unnamed,unnamed,unnamed,unnamed,unnamed…	AKT1,CCL17,CCL2,CCL22,CCR6,CCR7,CD44,CD58,CDIP1,CHUK,CIITA,COMMD7,CSF2RB,CXCR5,DCN,DUOX1,EDN2,EED,FER,GCLM,GSK3B,HAS2,HIST1H3B,HNRNPF,IFI6,IL10RA,IL15,IL1A,IL1B,IL20RA,IL22RA2,IL36A,IL36G,IL6ST,IL7R,ILDR1,IRF1,IRF2,IRF4,IRF8,JARID2,LCP1,LMNB1,MPC1,MSC,MST1R,MX1,NFKB1,NUMBL,PSMB3,PSMD1,PSMD14,PTGIS,PTK2B,PTP4A3,SELPLG,SMAD7,SOCS1,STAT3,STAT5A,TANK,TDGF1,THBS1,TMSB4X,TNFRSF11B,TNFRSF1A,TNFRSF4,TNIP…
GO Biological Process	GO:0051707	response to other organism	18	9.80935e-07	0.0126707	0.00070393	1.79217	42.4067	76	0.0547891	0.0981912	365	0.0109535	1	0.387634	1.33231	48.7875	65	777	0.0551315	0.0836551	unnamed,unnamed,unnamed,unnamed,unnamed,unnamed,unnamed,unnamed,unnamed,unnamed,unnamed,unnamed,unnamed,unnamed,unnamed,unnamed,unnamed,unnamed,unnamed,unnamed,unnamed,unnamed,unnamed,unnamed,unnamed,unnamed,unnamed,unnamed,unnamed,unnamed,unnamed,unnamed,unnamed,unnamed,unnamed,unnamed,unnamed,unnamed,unnamed,unnamed,unnamed,unnamed,unnamed,unnamed,unnamed,unnamed,unnamed,unnamed,unnamed,unnamed…	ADM,AKIRIN2,AKT1,APOBEC3H,BCL2L11,C5AR1,CASP3,CCL2,CCL22,CCR7,CD180,CD47,CD6,CHUK,COTL1,CSF2RB,DCN,FER,FGR,FOS,FOXP1,GCH1,GHSR,HDAC5,HSPB1,IL10RA,IL1B,IRF1,IRF2,IRF4,IRF8,JUN,LOXL1,LYN,LYST,LYZL2,MGST2,MST1R,MX1,NFKB1,NLRC5,NOCT,NPPB,OTUD5,PABPN1,PDE4B,PGLYRP3,PIM2,PMAIP1,POLR3H,RAB14,SCARB1,SETD2,SPACA1,SYK,TBX21,TLR2,TLR4,TNFRSF11B,TNFRSF1A,TNFRSF4,TNIP2,TRIB1,TRIM34,ZC3H12A
GO Biological Process	GO:0038202	TORC1 signaling	19	9.87377e-07	0.0127539	0.00067126	13.9823	0.500634	7	0.000646814	0.00904393	356	0.01089	1	0.395128	5.97233	0.502317	3	8	0.00254453	0.375	unnamed,unnamed,unnamed,unnamed,unnamed,unnamed,unnamed	AKT1S1,CLEC16A,LARP1
GO Biological Process	GO:0001817	regulation of cytokine production	20	9.92722e-07	0.012823	0.00064115	1.82637	39.4225	72	0.0509334	0.0930233	62	0.000370985	1	0.0772906	1.56651	38.3017	60	610	0.0508906	0.0983607	unnamed,unnamed,unnamed,unnamed,unnamed,unnamed,unnamed,unnamed,unnamed,unnamed,unnamed,unnamed,unnamed,unnamed,unnamed,unnamed,unnamed,unnamed,unnamed,unnamed,unnamed,unnamed,unnamed,unnamed,unnamed,unnamed,unnamed,unnamed,unnamed,unnamed,unnamed,unnamed,unnamed,unnamed,unnamed,unnamed,unnamed,unnamed,unnamed,unnamed,unnamed,unnamed,unnamed,unnamed,unnamed,unnamed,unnamed,unnamed,unnamed,unnamed…	AKIRIN2,ANXA4,ATF4,C5AR1,CCL2,CCR7,CD58,CD6,CHUK,FAM49B,FGR,FLOT1,FN1,FOXP1,FURIN,GHSR,HDAC7,HSPA1A,HSPB1,HTR2B,IL15,IL1A,IL1B,IL36A,IL6ST,IRF1,IRF4,IRF8,LPL,LYN,MYB,NFKB1,NLRC5,NR4A3,ORM2,OTUD5,PDCD1LG2,PDE4B,PGLYRP3,POLR3H,PPM1B,PRKCQ,RASGRP1,RUNX1,SETD2,SMAD7,SOCS1,SRGN,SULF2,SYK,TBX21,THBS1,TLR2,TLR4,TMSB4X,TRAF2,TRAF3,UBASH3A,WNT11,ZC3H12A
GO Biological Process	GO:0031347	regulation of defense response	21	1.01233e-06	0.0130763	0.000622679	1.79063	42.4432	76	0.0548362	0.0981912	533	0.0211138	1	0.511683	1.30365	46.0248	60	733	0.0508906	0.0818554	unnamed,unnamed,unnamed,unnamed,unnamed,unnamed,unnamed,unnamed,unnamed,unnamed,unnamed,unnamed,unnamed,unnamed,unnamed,unnamed,unnamed,unnamed,unnamed,unnamed,unnamed,unnamed,unnamed,unnamed,unnamed,unnamed,unnamed,unnamed,unnamed,unnamed,unnamed,unnamed,unnamed,unnamed,unnamed,unnamed,unnamed,unnamed,unnamed,unnamed,unnamed,unnamed,unnamed,unnamed,unnamed,unnamed,unnamed,unnamed,unnamed,unnamed…	ADA,ADORA1,C5AR1,CCR7,CD180,CD247,CD47,CD6,CDC37,CHUK,CNPY3,CPB2,CRH,CTSL,CYP19A1,ESR1,FBXW11,FGR,FLOT1,FOXP1,GHSR,HSPA1A,IL15,IL1B,IL22RA2,IL6ST,IRF1,IRF4,LAMP1,LPL,LYN,MAP3K1,MGST2,MUC17,MUCL1,NFKB1,NLRC5,PARP14,PGLYRP3,PPM1B,PSMB3,PSMD1,PSMD14,PTGIS,PTPN1,RASGRP1,RFTN1,SOCS1,SUMO1,SYK,TANK,TLR2,TLR4,TMEM189-UBE2V1,TMSB4X,TNFRSF1A,TNIP2,TRAF3,VAV1,ZC3H12A
GO Biological Process	GO:0043207	response to external biotic stimulus	22	1.27795e-06	0.0165073	0.000750331	1.77923	42.7152	76	0.0551876	0.0981912	392	0.0118496	1	0.390462	1.32718	48.9759	65	780	0.0551315	0.0833333	unnamed,unnamed,unnamed,unnamed,unnamed,unnamed,unnamed,unnamed,unnamed,unnamed,unnamed,unnamed,unnamed,unnamed,unnamed,unnamed,unnamed,unnamed,unnamed,unnamed,unnamed,unnamed,unnamed,unnamed,unnamed,unnamed,unnamed,unnamed,unnamed,unnamed,unnamed,unnamed,unnamed,unnamed,unnamed,unnamed,unnamed,unnamed,unnamed,unnamed,unnamed,unnamed,unnamed,unnamed,unnamed,unnamed,unnamed,unnamed,unnamed,unnamed…	ADM,AKIRIN2,AKT1,APOBEC3H,BCL2L11,C5AR1,CASP3,CCL2,CCL22,CCR7,CD180,CD47,CD6,CHUK,COTL1,CSF2RB,DCN,FER,FGR,FOS,FOXP1,GCH1,GHSR,HDAC5,HSPB1,IL10RA,IL1B,IRF1,IRF2,IRF4,IRF8,JUN,LOXL1,LYN,LYST,LYZL2,MGST2,MST1R,MX1,NFKB1,NLRC5,NOCT,NPPB,OTUD5,PABPN1,PDE4B,PGLYRP3,PIM2,PMAIP1,POLR3H,RAB14,SCARB1,SETD2,SPACA1,SYK,TBX21,TLR2,TLR4,TNFRSF11B,TNFRSF1A,TNFRSF4,TNIP2,TRIB1,TRIM34,ZC3H12A
GO Biological Process	GO:0045862	positive regulation of proteolysis	23	1.29034e-06	0.0166674	0.000724667	2.05954	25.2484	52	0.0326207	0.0671835	14	1.19839e-05	0.154796	0.0110569	1.94325	23.6717	46	377	0.0390161	0.122016	unnamed,unnamed,unnamed,unnamed,unnamed,unnamed,unnamed,unnamed,unnamed,unnamed,unnamed,unnamed,unnamed,unnamed,unnamed,unnamed,unnamed,unnamed,unnamed,unnamed,unnamed,unnamed,unnamed,unnamed,unnamed,unnamed,unnamed,unnamed,unnamed,unnamed,unnamed,unnamed,unnamed,unnamed,unnamed,unnamed,unnamed,unnamed,unnamed,unnamed,unnamed,unnamed,unnamed,unnamed,unnamed,unnamed,unnamed,unnamed,unnamed,unnamed…	ACVR1C,AKIRIN2,AKT1,ANTXR1,BCL2L11,BID,CASP3,CASP7,CTSH,DAP,DIABLO,FBXW11,FN1,FURIN,GRAMD4,GSK3B,GSN,HSPA1A,IFT57,IL1B,KCNE2,LONRF2,LONRF3,LYN,MYC,OGT,OSBPL7,PICALM,PLGRKT,PMAIP1,PSEN1,PSMB3,PSMD1,PSMD14,PTK2,PTK2B,RNF144B,RNF19A,SMAD7,STAT3,SUMO1,TANK,TRAF2,TRIB1,UBE2E1,ZC3H12A
GO Biological Process	GO:0034097	response to cytokine	24	1.29704e-06	0.0167539	0.000698079	1.64873	58.2265	96	0.0752281	0.124031	43	0.000163088	1	0.048991	1.48645	56.5106	84	900	0.0712468	0.0933333	unnamed,unnamed,unnamed,unnamed,unnamed,unnamed,unnamed,unnamed,unnamed,unnamed,unnamed,unnamed,unnamed,unnamed,unnamed,unnamed,unnamed,unnamed,unnamed,unnamed,unnamed,unnamed,unnamed,unnamed,unnamed,unnamed,unnamed,unnamed,unnamed,unnamed,unnamed,unnamed,unnamed,unnamed,unnamed,unnamed,unnamed,unnamed,unnamed,unnamed,unnamed,unnamed,unnamed,unnamed,unnamed,unnamed,unnamed,unnamed,unnamed,unnamed…	AKT1,CASP3,CCL17,CCL2,CCL22,CCR6,CCR7,CD44,CD58,CDIP1,CHUK,CIITA,COMMD7,CSF2RB,CXCR5,DCN,DUOX1,EDN2,EED,FER,FOS,GCH1,GCLM,GSK3B,HAS2,HIST1H3B,HNRNPF,IFI6,IL10RA,IL15,IL1A,IL1B,IL20RA,IL22RA2,IL36A,IL36G,IL6ST,IL7R,ILDR1,IRF1,IRF2,IRF4,IRF8,JARID2,JUN,KYNU,LAMP3,LCP1,LMNB1,MPC1,MSC,MST1R,MTHFR,MX1,NFKB1,NUMBL,PSMB3,PSMD1,PSMD14,PTGIS,PTK2B,PTP4A3,SELPLG,SETD2,SMAD7,SOCS1,STAT3,STAT5A,TANK,TDGF1,TH…
GO Biological Process	GO:0045087	innate immune response	25	1.61106e-06	0.0208101	0.000832403	1.98138	28.2632	56	0.0365158	0.0723514	623	0.025746	1	0.533806	1.31663	39.4947	52	629	0.0441052	0.0826709	unnamed,unnamed,unnamed,unnamed,unnamed,unnamed,unnamed,unnamed,unnamed,unnamed,unnamed,unnamed,unnamed,unnamed,unnamed,unnamed,unnamed,unnamed,unnamed,unnamed,unnamed,unnamed,unnamed,unnamed,unnamed,unnamed,unnamed,unnamed,unnamed,unnamed,unnamed,unnamed,unnamed,unnamed,unnamed,unnamed,unnamed,unnamed,unnamed,unnamed,unnamed,unnamed,unnamed,unnamed,unnamed,unnamed,unnamed,unnamed,unnamed,unnamed…	AKIRIN2,APOBEC3H,ARID5A,CCL17,CCL2,CCL22,CD180,CD44,CD58,CD6,CHUK,CIITA,CNPY3,COLEC10,FER,FGR,GCH1,IFI6,IL36A,IL36G,IRF1,IRF2,IRF4,IRF8,KYNU,LYN,LYST,MST1R,MX1,NCF2,NFKB1,NLRC5,PGLYRP3,POLR3H,PRDM1,PTK2,PTK2B,SETD2,SIGLEC15,SIRPB1,SLA,SRPK1,SYK,TDGF1,TLR2,TLR4,TRAF3,TRIM34,TRIM62,TRIM8,TYROBP,ZAP70
GO Biological Process	GO:1903706	regulation of hemopoiesis	26	1.87312e-06	0.0241951	0.000930582	1.90597	32.0047	61	0.0413497	0.0788114	69	0.000504539	1	0.0944512	1.66124	27.6902	46	441	0.0390161	0.104308	unnamed,unnamed,unnamed,unnamed,unnamed,unnamed,unnamed,unnamed,unnamed,unnamed,unnamed,unnamed,unnamed,unnamed,unnamed,unnamed,unnamed,unnamed,unnamed,unnamed,unnamed,unnamed,unnamed,unnamed,unnamed,unnamed,unnamed,unnamed,unnamed,unnamed,unnamed,unnamed,unnamed,unnamed,unnamed,unnamed,unnamed,unnamed,unnamed,unnamed,unnamed,unnamed,unnamed,unnamed,unnamed,unnamed,unnamed,unnamed,unnamed,unnamed…	ADA,FOS,FOXP1,HES1,HIST1H3B,IL15,IL7R,IRF1,IRF4,JUN,KLF10,LYN,MYB,MYC,NFATC2,NR4A3,PGLYRP3,PRDM1,PRKCQ,PSMB3,PSMD1,PSMD14,PTK2B,RASGRP1,RASSF2,RUNX1,SIGLEC15,SMAD7,SOCS1,STAT3,SYK,TBX21,TESPA1,TGFBR2,THBS1,TLR4,TMEM131L,TMEM176A,TMEM176B,TNRC6C,TRIB1,TYROBP,ZAP70,ZEB1,ZFP36L1,ZFP36L2
GO Biological Process	GO:0050865	regulation of cell activation	27	2.01357e-06	0.0260093	0.000963308	1.80763	38.7248	70	0.0500321	0.0904393	17	1.84564e-05	0.238402	0.0140236	1.78374	31.3948	56	500	0.0474979	0.112	unnamed,unnamed,unnamed,unnamed,unnamed,unnamed,unnamed,unnamed,unnamed,unnamed,unnamed,unnamed,unnamed,unnamed,unnamed,unnamed,unnamed,unnamed,unnamed,unnamed,unnamed,unnamed,unnamed,unnamed,unnamed,unnamed,unnamed,unnamed,unnamed,unnamed,unnamed,unnamed,unnamed,unnamed,unnamed,unnamed,unnamed,unnamed,unnamed,unnamed,unnamed,unnamed,unnamed,unnamed,unnamed,unnamed,unnamed,unnamed,unnamed,unnamed…	ADA,AKT1,CASP3,CCL2,CCR7,CD247,CD47,CD5,CD6,DUSP22,FAM49B,FER,FGR,GSN,HES1,IL15,IL1B,IL6ST,IL7R,IRF1,IRF4,LAMP1,LYN,MSH6,MYB,MZB1,NFATC2,NR4A3,PDCD1LG2,PGLYRP3,PRDM1,PRKAR1A,PRKCQ,RASGRP1,RUNX1,SAMSN1,SIRPG,SMAD7,SOCS1,SYK,TBX21,TESPA1,TGFBR2,THBS1,THY1,TLR4,TMEM131L,TNFRSF4,TNIP2,TRAF2,VAV1,ZAP70,ZC3H12A,ZEB1,ZFP36L1,ZFP36L2
GO Biological Process	GO:0009617	response to bacterium	28	2.55526e-06	0.0330063	0.0011788	1.91117	30.8711	59	0.0398851	0.0762274	209	0.00417386	1	0.257961	1.48151	32.3994	48	516	0.0407125	0.0930233	unnamed,unnamed,unnamed,unnamed,unnamed,unnamed,unnamed,unnamed,unnamed,unnamed,unnamed,unnamed,unnamed,unnamed,unnamed,unnamed,unnamed,unnamed,unnamed,unnamed,unnamed,unnamed,unnamed,unnamed,unnamed,unnamed,unnamed,unnamed,unnamed,unnamed,unnamed,unnamed,unnamed,unnamed,unnamed,unnamed,unnamed,unnamed,unnamed,unnamed,unnamed,unnamed,unnamed,unnamed,unnamed,unnamed,unnamed,unnamed,unnamed,unnamed…	ADM,AKIRIN2,AKT1,C5AR1,CASP3,CCL2,CCR7,CD180,CD47,CD6,CHUK,CSF2RB,DCN,FER,FGR,FOS,FOXP1,GCH1,GHSR,HDAC5,IL10RA,IL1B,IRF8,JUN,LOXL1,LYN,LYST,LYZL2,MGST2,NFKB1,NOCT,NPPB,OTUD5,PABPN1,PDE4B,PGLYRP3,RAB14,SCARB1,SPACA1,SYK,TLR2,TLR4,TNFRSF11B,TNFRSF1A,TNFRSF4,TNIP2,TRIB1,ZC3H12A
GO Biological Process	GO:0045619	regulation of lymphocyte differentiation	29	2.57052e-06	0.0332035	0.00114495	2.4989	13.2058	33	0.0170618	0.0426357	48	0.000229073	1	0.0616444	2.29004	9.60681	22	153	0.0186599	0.143791	unnamed,unnamed,unnamed,unnamed,unnamed,unnamed,unnamed,unnamed,unnamed,unnamed,unnamed,unnamed,unnamed,unnamed,unnamed,unnamed,unnamed,unnamed,unnamed,unnamed,unnamed,unnamed,unnamed,unnamed,unnamed,unnamed,unnamed,unnamed,unnamed,unnamed,unnamed,unnamed,unnamed	ADA,IL15,IL7R,IRF1,IRF4,MYB,NFATC2,PGLYRP3,PRDM1,RASGRP1,RUNX1,SMAD7,SOCS1,SYK,TBX21,TESPA1,TGFBR2,TMEM131L,ZAP70,ZEB1,ZFP36L1,ZFP36L2
GO Biological Process	GO:0061087	positive regulation of histone H3-K27 methylation	30	2.60742e-06	0.03368	0.00112267	24.2074	0.206548	5	0.000266858	0.00645995	211	0.00427732	1	0.261849	7.9631	0.376738	3	6	0.00254453	0.5	unnamed,unnamed,unnamed,unnamed,unnamed	EED,OGT,PHF19
GO Biological Process	GO:0045580	regulation of T cell differentiation	31	2.79904e-06	0.0361552	0.0011663	2.6265	11.4221	30	0.0147572	0.0387597	59	0.000323959	1	0.070925	2.40157	7.91149	19	126	0.0161154	0.150794	unnamed,unnamed,unnamed,unnamed,unnamed,unnamed,unnamed,unnamed,unnamed,unnamed,unnamed,unnamed,unnamed,unnamed,unnamed,unnamed,unnamed,unnamed,unnamed,unnamed,unnamed,unnamed,unnamed,unnamed,unnamed,unnamed,unnamed,unnamed,unnamed,unnamed	ADA,IL15,IL7R,IRF1,IRF4,MYB,NFATC2,PRDM1,RASGRP1,RUNX1,SMAD7,SOCS1,SYK,TBX21,TESPA1,TGFBR2,TMEM131L,ZAP70,ZEB1
GO Biological Process	GO:0045088	regulation of innate immune response	32	3.04119e-06	0.0392831	0.0012276	2.06621	23.231	48	0.0300142	0.0620155	529	0.0207828	1	0.507469	1.41651	26.1205	37	416	0.0313825	0.0889423	unnamed,unnamed,unnamed,unnamed,unnamed,unnamed,unnamed,unnamed,unnamed,unnamed,unnamed,unnamed,unnamed,unnamed,unnamed,unnamed,unnamed,unnamed,unnamed,unnamed,unnamed,unnamed,unnamed,unnamed,unnamed,unnamed,unnamed,unnamed,unnamed,unnamed,unnamed,unnamed,unnamed,unnamed,unnamed,unnamed,unnamed,unnamed,unnamed,unnamed,unnamed,unnamed,unnamed,unnamed,unnamed,unnamed,unnamed,unnamed	CD180,CDC37,CHUK,CNPY3,CTSL,ESR1,FBXW11,FGR,FLOT1,HSPA1A,IRF1,IRF4,LAMP1,LYN,MAP3K1,MUC17,MUCL1,NFKB1,NLRC5,PARP14,PGLYRP3,PSMB3,PSMD1,PSMD14,PTPN1,RASGRP1,RFTN1,SOCS1,SUMO1,SYK,TANK,TLR2,TLR4,TMEM189-UBE2V1,TNIP2,TRAF3,VAV1
GO Biological Process	GO:0051251	positive regulation of lymphocyte activation	33	3.40644e-06	0.044001	0.00133336	2.1162	21.2645	45	0.0274735	0.0581395	11	7.94377e-06	0.10261	0.00932816	2.18833	16.4509	36	262	0.0305343	0.137405	unnamed,unnamed,unnamed,unnamed,unnamed,unnamed,unnamed,unnamed,unnamed,unnamed,unnamed,unnamed,unnamed,unnamed,unnamed,unnamed,unnamed,unnamed,unnamed,unnamed,unnamed,unnamed,unnamed,unnamed,unnamed,unnamed,unnamed,unnamed,unnamed,unnamed,unnamed,unnamed,unnamed,unnamed,unnamed,unnamed,unnamed,unnamed,unnamed,unnamed,unnamed,unnamed,unnamed,unnamed,unnamed	ADA,AKT1,CCL2,CCR7,CD247,CD47,CD5,CD6,FAM49B,HES1,IL15,IL1B,IL6ST,IL7R,LAMP1,LYN,MSH6,MYB,NFATC2,PDCD1LG2,PRDM1,PRKCQ,RASGRP1,SIRPG,SOCS1,SYK,TBX21,TESPA1,TGFBR2,THY1,TLR4,TNFRSF4,TNIP2,TRAF2,VAV1,ZAP70
GO Biological Process	GO:0051090	regulation of sequence-specific DNA binding transcription factor activity	34	3.44634e-06	0.0445164	0.0013093	1.89228	31.1793	59	0.0402833	0.0762274	19	2.05523e-05	0.265474	0.0139723	1.90287	24.174	46	385	0.0390161	0.119481	unnamed,unnamed,unnamed,unnamed,unnamed,unnamed,unnamed,unnamed,unnamed,unnamed,unnamed,unnamed,unnamed,unnamed,unnamed,unnamed,unnamed,unnamed,unnamed,unnamed,unnamed,unnamed,unnamed,unnamed,unnamed,unnamed,unnamed,unnamed,unnamed,unnamed,unnamed,unnamed,unnamed,unnamed,unnamed,unnamed,unnamed,unnamed,unnamed,unnamed,unnamed,unnamed,unnamed,unnamed,unnamed,unnamed,unnamed,unnamed,unnamed,unnamed…	AKT1,ANXA4,BHLHE40,C14orf39,CAMK1D,CARM1,CDKN2A,CHUK,COMMD7,DAP,ESR1,FANK1,FER,FOS,GREM1,HDAC5,HSPA1A,ID2,IL1B,JUN,MAPK10,NFKB1,NLRC5,PARP10,PRKCH,PRKCQ,PTGIS,RIPK4,SGK1,SIK1,SMAD7,SUMO1,SYK,TLR2,TLR4,TMEM189-UBE2V1,TMSB4X,TNFRSF4,TRAF1,TRAF2,TRAF3,TRIB1,TRIM34,TRIM62,TRIM8,ZC3H12A
GO Biological Process	GO:0002696	positive regulation of leukocyte activation	35	3.73827e-06	0.0482872	0.00137963	2.05004	23.4142	48	0.0302509	0.0620155	10	7.91587e-06	0.102249	0.0102249	2.11266	18.4601	39	294	0.0330789	0.132653	unnamed,unnamed,unnamed,unnamed,unnamed,unnamed,unnamed,unnamed,unnamed,unnamed,unnamed,unnamed,unnamed,unnamed,unnamed,unnamed,unnamed,unnamed,unnamed,unnamed,unnamed,unnamed,unnamed,unnamed,unnamed,unnamed,unnamed,unnamed,unnamed,unnamed,unnamed,unnamed,unnamed,unnamed,unnamed,unnamed,unnamed,unnamed,unnamed,unnamed,unnamed,unnamed,unnamed,unnamed,unnamed,unnamed,unnamed,unnamed	ADA,AKT1,CCL2,CCR7,CD247,CD47,CD5,CD6,FAM49B,FGR,HES1,IL15,IL1B,IL6ST,IL7R,LAMP1,LYN,MSH6,MYB,NFATC2,NR4A3,PDCD1LG2,PRDM1,PRKCQ,RASGRP1,SIRPG,SOCS1,SYK,TBX21,TESPA1,TGFBR2,THBS1,THY1,TLR4,TNFRSF4,TNIP2,TRAF2,VAV1,ZAP70
GO Biological Process	GO:0010533	regulation of activation of Janus kinase activity	36	3.81457e-06	0.0492729	0.00136869	15.1096	0.397099	6	0.000513048	0.00775194	4183	0.404813	1	1	1.99078	0.502317	1	8	0.000848176	0.125	unnamed,unnamed,unnamed,unnamed,unnamed,unnamed	SOCS1
GO Biological Process	GO:1901098	positive regulation of autophagosome maturation	37	4.29834e-06	0.0555216	0.00150059	14.7942	0.405564	6	0.000523984	0.00775194	1247	0.0669852	1	0.693864	4.55035	0.439527	2	7	0.00169635	0.285714	unnamed,unnamed,unnamed,unnamed,unnamed,unnamed	CLEC16A,UVRAG
GO Biological Process	GO:0009607	response to biotic stimulus	38	5.64635e-06	0.0729339	0.00191931	1.69919	45.3157	77	0.0585475	0.0994832	544	0.0213868	1	0.507819	1.285	51.3619	66	818	0.0559796	0.0806846	unnamed,unnamed,unnamed,unnamed,unnamed,unnamed,unnamed,unnamed,unnamed,unnamed,unnamed,unnamed,unnamed,unnamed,unnamed,unnamed,unnamed,unnamed,unnamed,unnamed,unnamed,unnamed,unnamed,unnamed,unnamed,unnamed,unnamed,unnamed,unnamed,unnamed,unnamed,unnamed,unnamed,unnamed,unnamed,unnamed,unnamed,unnamed,unnamed,unnamed,unnamed,unnamed,unnamed,unnamed,unnamed,unnamed,unnamed,unnamed,unnamed,unnamed…	ADM,AKIRIN2,AKT1,APOBEC3H,BCL2L11,C5AR1,CASP3,CCL2,CCL22,CCR7,CD180,CD47,CD6,CHUK,COTL1,CSF2RB,DCN,FER,FGR,FOS,FOXP1,GCH1,GHSR,GSK3B,HDAC5,HSPB1,IL10RA,IL1B,IRF1,IRF2,IRF4,IRF8,JUN,LOXL1,LYN,LYST,LYZL2,MGST2,MST1R,MX1,NFKB1,NLRC5,NOCT,NPPB,OTUD5,PABPN1,PDE4B,PGLYRP3,PIM2,PMAIP1,POLR3H,RAB14,SCARB1,SETD2,SPACA1,SYK,TBX21,TLR2,TLR4,TNFRSF11B,TNFRSF1A,TNFRSF4,TNIP2,TRIB1,TRIM34,ZC3H12A
GO Biological Process	GO:0001959	regulation of cytokine-mediated signaling pathway	39	5.9767e-06	0.0772011	0.00197951	2.62591	10.663	28	0.0137764	0.0361757	1506	0.0883807	1	0.758044	1.4656	10.2347	15	163	0.0127227	0.0920245	unnamed,unnamed,unnamed,unnamed,unnamed,unnamed,unnamed,unnamed,unnamed,unnamed,unnamed,unnamed,unnamed,unnamed,unnamed,unnamed,unnamed,unnamed,unnamed,unnamed,unnamed,unnamed,unnamed,unnamed,unnamed,unnamed,unnamed,unnamed	CCDC3,CDC37,CHUK,HSPA1A,NLRC5,PARP14,PTPN1,RFFL,RUNX1,SOCS1,SUMO1,SYK,TNFRSF1A,TRAF1,TRAF2
GO Biological Process	GO:1903039	positive regulation of leukocyte cell-cell adhesion	40	6.44387e-06	0.0832354	0.00208089	2.22682	17.0647	38	0.0220474	0.0490956	20	2.08097e-05	0.268799	0.0134399	2.27517	13.1858	30	210	0.0254453	0.142857	unnamed,unnamed,unnamed,unnamed,unnamed,unnamed,unnamed,unnamed,unnamed,unnamed,unnamed,unnamed,unnamed,unnamed,unnamed,unnamed,unnamed,unnamed,unnamed,unnamed,unnamed,unnamed,unnamed,unnamed,unnamed,unnamed,unnamed,unnamed,unnamed,unnamed,unnamed,unnamed,unnamed,unnamed,unnamed,unnamed,unnamed,unnamed	ADA,AKT1,CCL2,CD247,CD44,CD47,CD5,CD6,FAM49B,HAS2,HES1,IL15,IL1B,IL6ST,IL7R,LYN,MYB,NR4A3,PDCD1LG2,PRKCQ,RASGRP1,SIRPG,SOCS1,SYK,TESPA1,TGFBR2,THY1,TRAF2,VAV1,ZAP70
GO Biological Process	GO:0050867	positive regulation of cell activation	41	6.57083e-06	0.0848754	0.00207013	2.00596	23.9287	48	0.0309156	0.0620155	16	1.7369e-05	0.224355	0.0140222	2.04317	19.088	39	304	0.0330789	0.12829	unnamed,unnamed,unnamed,unnamed,unnamed,unnamed,unnamed,unnamed,unnamed,unnamed,unnamed,unnamed,unnamed,unnamed,unnamed,unnamed,unnamed,unnamed,unnamed,unnamed,unnamed,unnamed,unnamed,unnamed,unnamed,unnamed,unnamed,unnamed,unnamed,unnamed,unnamed,unnamed,unnamed,unnamed,unnamed,unnamed,unnamed,unnamed,unnamed,unnamed,unnamed,unnamed,unnamed,unnamed,unnamed,unnamed,unnamed,unnamed	ADA,AKT1,CCL2,CCR7,CD247,CD47,CD5,CD6,FAM49B,FGR,HES1,IL15,IL1B,IL6ST,IL7R,LAMP1,LYN,MSH6,MYB,NFATC2,NR4A3,PDCD1LG2,PRDM1,PRKCQ,RASGRP1,SIRPG,SOCS1,SYK,TBX21,TESPA1,TGFBR2,THBS1,THY1,TLR4,TNFRSF4,TNIP2,TRAF2,VAV1,ZAP70
GO Biological Process	GO:0045321	leukocyte activation	42	1.05723e-05	0.136562	0.00325147	1.61478	53.258	86	0.0688088	0.111111	74	0.000564223	1	0.0984875	1.44784	54.5641	79	869	0.0670059	0.0909091	unnamed,unnamed,unnamed,unnamed,unnamed,unnamed,unnamed,unnamed,unnamed,unnamed,unnamed,unnamed,unnamed,unnamed,unnamed,unnamed,unnamed,unnamed,unnamed,unnamed,unnamed,unnamed,unnamed,unnamed,unnamed,unnamed,unnamed,unnamed,unnamed,unnamed,unnamed,unnamed,unnamed,unnamed,unnamed,unnamed,unnamed,unnamed,unnamed,unnamed,unnamed,unnamed,unnamed,unnamed,unnamed,unnamed,unnamed,unnamed,unnamed,unnamed…	ACTR2,ADA,AMPD3,ATP8A1,C5AR1,CAB39,CCR6,CCR7,CCT2,CD180,CD44,CD47,CD58,CD6,CHD7,COTL1,CPPED1,CTSH,CXCR5,DOCK10,EDN2,EEF1A1,EPHB1,ERP44,FGR,FOXP1,FZD7,GALNS,GDI2,GNS,GSN,HDAC5,HELLS,HSPA1A,IL15,IL7R,IRF1,IRF4,JUN,KLF6,LAMP1,LAT2,LCP1,LCP2,LPCAT1,LYN,MANBA,MSH6,NDRG1,NFKB1,NR4A3,ORM2,PSEN1,PSMD1,PSMD14,PTK2B,RAB14,RASGRP1,RHOG,SATB1,SELPLG,SERPINA1,SIRPB1,SLC15A4,STAT3,STK10,SYK,TBX21,TGFBR2,TLR2,T…
GO Biological Process	GO:1901096	regulation of autophagosome maturation	43	1.06733e-05	0.137867	0.00320622	12.5867	0.476692	6	0.000615881	0.00775194	2100	0.148828	1	0.915436	2.89567	0.690685	2	11	0.00169635	0.181818	unnamed,unnamed,unnamed,unnamed,unnamed,unnamed	CLEC16A,UVRAG
GO Biological Process	GO:2001271	negative regulation of cysteine-type endopeptidase activity involved in execution phase of apoptosis	44	1.14947e-05	0.148477	0.00337448	30.1723	0.132572	4	0.000171281	0.00516796	370	0.0113243	1	0.395339	10.6175	0.188369	2	3	0.00169635	0.666667	unnamed,unnamed,unnamed,unnamed	RFFL,RNF34
GO Biological Process	GO:0006402	mRNA catabolic process	45	1.35975e-05	0.175639	0.00390309	2.67634	9.34113	25	0.0120686	0.0322997	889	0.0470216	1	0.683215	1.49542	13.3742	20	213	0.0169635	0.0938967	unnamed,unnamed,unnamed,unnamed,unnamed,unnamed,unnamed,unnamed,unnamed,unnamed,unnamed,unnamed,unnamed,unnamed,unnamed,unnamed,unnamed,unnamed,unnamed,unnamed,unnamed,unnamed,unnamed,unnamed,unnamed	CNOT11,CTIF,DCP2,DDX6,HBS1L,HSPA1A,NCBP1,NOCT,PARN,RPL11,RPL18A,RPL27A,RPL38,RPS20,RPS28,SAMD4A,ZC3H12A,ZFP36L1,ZFP36L2,ZHX2
GO Biological Process	GO:0006954	inflammatory response	46	1.38702e-05	0.179162	0.00389482	1.91708	26.0814	50	0.0336968	0.0645995	262	0.0061647	1	0.303929	1.48552	28.946	43	461	0.0364716	0.0932755	unnamed,unnamed,unnamed,unnamed,unnamed,unnamed,unnamed,unnamed,unnamed,unnamed,unnamed,unnamed,unnamed,unnamed,unnamed,unnamed,unnamed,unnamed,unnamed,unnamed,unnamed,unnamed,unnamed,unnamed,unnamed,unnamed,unnamed,unnamed,unnamed,unnamed,unnamed,unnamed,unnamed,unnamed,unnamed,unnamed,unnamed,unnamed,unnamed,unnamed,unnamed,unnamed,unnamed,unnamed,unnamed,unnamed,unnamed,unnamed,unnamed,unnamed	ADORA1,AKT1,C5AR1,CAMK1D,CCL17,CCL2,CCL22,CCR6,CCR7,CD180,CD6,CHST1,CHST2,CHUK,CRH,ELF3,FN1,FOS,HDAC5,IL15,IL1A,IL1B,IL36A,IL36G,LYN,NFKB1,NFKBIZ,NPPB,ORM2,PLGRKT,PRKCQ,RASGRP1,SERPINA1,STAT3,SYK,THBS1,TLR2,TLR4,TNFRSF11B,TNFRSF1A,TNFRSF4,TNIP2,ZC3H12A
GO Biological Process	GO:0060759	regulation of response to cytokine stimulus	47	1.42907e-05	0.184593	0.00392751	2.50093	11.1958	28	0.0144649	0.0361757	1718	0.119327	1	0.897177	1.39704	10.737	15	171	0.0127227	0.0877193	unnamed,unnamed,unnamed,unnamed,unnamed,unnamed,unnamed,unnamed,unnamed,unnamed,unnamed,unnamed,unnamed,unnamed,unnamed,unnamed,unnamed,unnamed,unnamed,unnamed,unnamed,unnamed,unnamed,unnamed,unnamed,unnamed,unnamed,unnamed	CCDC3,CDC37,CHUK,HSPA1A,NLRC5,PARP14,PTPN1,RFFL,RUNX1,SOCS1,SUMO1,SYK,TNFRSF1A,TRAF1,TRAF2
GO Biological Process	GO:0050732	negative regulation of peptidyl-tyrosine phosphorylation	48	1.48503e-05	0.191821	0.00399627	4.34332	2.9931	13	0.00386706	0.0167959	1315	0.0723098	1	0.710286	2.03313	2.95111	6	47	0.00508906	0.12766	unnamed,unnamed,unnamed,unnamed,unnamed,unnamed,unnamed,unnamed,unnamed,unnamed,unnamed,unnamed,unnamed	PARP14,PSEN1,SAMSN1,SNX6,SOCS1,THY1
GO Biological Process	GO:0050870	positive regulation of T cell activation	49	1.56002e-05	0.201508	0.00411241	2.22111	15.7579	35	0.020359	0.0452196	40	0.000152619	1	0.0492846	2.13934	12.6207	27	201	0.0229008	0.134328	unnamed,unnamed,unnamed,unnamed,unnamed,unnamed,unnamed,unnamed,unnamed,unnamed,unnamed,unnamed,unnamed,unnamed,unnamed,unnamed,unnamed,unnamed,unnamed,unnamed,unnamed,unnamed,unnamed,unnamed,unnamed,unnamed,unnamed,unnamed,unnamed,unnamed,unnamed,unnamed,unnamed,unnamed,unnamed	ADA,AKT1,CCL2,CD247,CD47,CD5,CD6,FAM49B,HES1,IL15,IL1B,IL6ST,IL7R,LYN,MYB,PDCD1LG2,PRKCQ,RASGRP1,SIRPG,SOCS1,SYK,TESPA1,TGFBR2,THY1,TRAF2,VAV1,ZAP70
GO Biological Process	GO:0038095	Fc-epsilon receptor signaling pathway	50	1.60996e-05	0.207958	0.00415917	2.71405	8.84289	24	0.0114249	0.0310078	21	2.51167e-05	0.324432	0.0154492	2.71911	7.72312	21	123	0.0178117	0.170732	unnamed,unnamed,unnamed,unnamed,unnamed,unnamed,unnamed,unnamed,unnamed,unnamed,unnamed,unnamed,unnamed,unnamed,unnamed,unnamed,unnamed,unnamed,unnamed,unnamed,unnamed,unnamed,unnamed,unnamed	CHUK,FBXW11,FER,FOS,JUN,LAT2,LCP2,LYN,MAP3K1,MAPK10,NFATC2,NFKB1,NR4A3,PRKCQ,PSMB3,PSMD1,PSMD14,SYK,TMEM189-UBE2V1,VAV1,VAV2
GO Biological Process	GO:0031329	regulation of cellular catabolic process	51	1.65063e-05	0.213212	0.00418064	1.88991	26.9854	51	0.0348649	0.0658915	241	0.0052644	1	0.282159	1.53364	25.4298	39	405	0.0330789	0.0962963	unnamed,unnamed,unnamed,unnamed,unnamed,unnamed,unnamed,unnamed,unnamed,unnamed,unnamed,unnamed,unnamed,unnamed,unnamed,unnamed,unnamed,unnamed,unnamed,unnamed,unnamed,unnamed,unnamed,unnamed,unnamed,unnamed,unnamed,unnamed,unnamed,unnamed,unnamed,unnamed,unnamed,unnamed,unnamed,unnamed,unnamed,unnamed,unnamed,unnamed,unnamed,unnamed,unnamed,unnamed,unnamed,unnamed,unnamed,unnamed,unnamed,unnamed…	AKT1,CLEC16A,FHIT,FURIN,GNA12,GSK3B,HSPA1A,IL1B,KCNE2,LAMP3,LONRF2,LONRF3,LRPPRC,OSBPL7,PFKFB3,PSEN1,PSMB3,PSMD1,PSMD14,PTK2,PTK2B,PTPN1,PTPN3,RAD23B,RIC1,RNF144B,RNF19A,RPL11,SCARB1,SMAD7,SUMO1,TNRC6C,TOB1,TRIB1,UBE2E1,UBE3A,ZC3H12A,ZFP36L1,ZFP36L2
GO Biological Process	GO:0042509	regulation of tyrosine phosphorylation of STAT protein	52	1.84526e-05	0.238353	0.0045837	3.39593	5.006	17	0.0064677	0.0219638	389	0.0116946	1	0.388327	2.27517	4.39527	10	70	0.00848176	0.142857	unnamed,unnamed,unnamed,unnamed,unnamed,unnamed,unnamed,unnamed,unnamed,unnamed,unnamed,unnamed,unnamed,unnamed,unnamed,unnamed,unnamed	CTF1,HES1,IL15,IL22RA2,IL6ST,LYN,PARP14,SOCS1,STAT3,TNFRSF1A
GO Biological Process	GO:2001270	regulation of cysteine-type endopeptidase activity involved in execution phase of apoptosis	53	1.94537e-05	0.251283	0.00474119	26.353	0.151785	4	0.000196105	0.00516796	551	0.0217071	1	0.508876	7.9631	0.251158	2	4	0.00169635	0.5	unnamed,unnamed,unnamed,unnamed	RFFL,RNF34
GO Biological Process	GO:0007259	JAK-STAT cascade	54	2.02705e-05	0.261834	0.00484878	3.72018	4.03206	15	0.00520939	0.0193798	149	0.00229773	1	0.199193	3.0497	2.95111	9	47	0.00763359	0.191489	unnamed,unnamed,unnamed,unnamed,unnamed,unnamed,unnamed,unnamed,unnamed,unnamed,unnamed,unnamed,unnamed,unnamed,unnamed	CCL2,FER,HES1,IL15,LYN,PTPN1,SOCS1,STAT3,STAT5A
GO Biological Process	GO:0006401	RNA catabolic process	55	2.39662e-05	0.309572	0.00562858	2.47592	10.9051	27	0.0140892	0.0348837	943	0.0501445	1	0.686867	1.45385	15.1323	22	241	0.0186599	0.0912863	unnamed,unnamed,unnamed,unnamed,unnamed,unnamed,unnamed,unnamed,unnamed,unnamed,unnamed,unnamed,unnamed,unnamed,unnamed,unnamed,unnamed,unnamed,unnamed,unnamed,unnamed,unnamed,unnamed,unnamed,unnamed,unnamed,unnamed	CNOT11,CTIF,DCP2,DDX6,DEDD2,HBS1L,HSPA1A,NCBP1,NOCT,PARN,RNASEH2B,RPL11,RPL18A,RPL27A,RPL38,RPS20,RPS28,SAMD4A,ZC3H12A,ZFP36L1,ZFP36L2,ZHX2
GO Biological Process	GO:0061136	regulation of proteasomal protein catabolic process	56	2.75956e-05	0.356453	0.00636522	2.45531	10.9966	27	0.0142075	0.0348837	112	0.00146068	1	0.16846	2.08186	9.60681	20	153	0.0169635	0.130719	unnamed,unnamed,unnamed,unnamed,unnamed,unnamed,unnamed,unnamed,unnamed,unnamed,unnamed,unnamed,unnamed,unnamed,unnamed,unnamed,unnamed,unnamed,unnamed,unnamed,unnamed,unnamed,unnamed,unnamed,unnamed,unnamed,unnamed	AKT1,CLEC16A,FHIT,GNA12,GSK3B,HSPA1A,KCNE2,LAMP3,LONRF2,LONRF3,OSBPL7,PSEN1,PSMD14,RAD23B,RNF144B,RNF19A,RPL11,SMAD7,SUMO1,TRIB1
GO Biological Process	GO:0038111	interleukin-7-mediated signaling pathway	57	2.77032e-05	0.357843	0.00627795	4.08627	3.18139	13	0.00411032	0.0167959	714	0.0333599	1	0.603515	2.45019	2.44879	6	39	0.00508906	0.153846	unnamed,unnamed,unnamed,unnamed,unnamed,unnamed,unnamed,unnamed,unnamed,unnamed,unnamed,unnamed,unnamed	HIST1H3B,IL7R,PTK2B,SOCS1,STAT3,STAT5A
GO Biological Process	GO:0098761	cellular response to interleukin-7	58	2.86856e-05	0.370532	0.00638848	4.07224	3.19235	13	0.00412448	0.0167959	783	0.0372386	1	0.614319	2.38893	2.51158	6	40	0.00508906	0.15	unnamed,unnamed,unnamed,unnamed,unnamed,unnamed,unnamed,unnamed,unnamed,unnamed,unnamed,unnamed,unnamed	HIST1H3B,IL7R,PTK2B,SOCS1,STAT3,STAT5A
GO Biological Process	GO:0021993	initiation of neural tube closure	59	3.11441e-05	0.402288	0.00681845	51.6549	0.0580777	3	7.50358e-05	0.00387597	1049	0.0627896	1	0.773168	15.9262	0.0627896	1	1	0.000848176	1	unnamed,unnamed,unnamed	KDM2B
GO Biological Process	GO:0021592	fourth ventricle development	59	3.11441e-05	0.402288	0.00681845	51.6549	0.0580777	3	7.50358e-05	0.00387597	1049	0.0627896	1	0.773168	15.9262	0.0627896	1	1	0.000848176	1	unnamed,unnamed,unnamed	KDM2B
GO Biological Process	GO:0002710	negative regulation of T cell mediated immunity	61	3.89277e-05	0.502829	0.0082431	6.59276	1.21345	8	0.00156777	0.0103359	507	0.0190563	1	0.485505	3.74734	1.06742	4	17	0.00339271	0.235294	unnamed,unnamed,unnamed,unnamed,unnamed,unnamed,unnamed,unnamed	DUSP22,IL7R,SMAD7,TBX21
GO Biological Process	GO:0002252	immune effector process	62	4.13112e-05	0.533617	0.00860672	1.60732	47.2837	76	0.06109	0.0981912	674	0.0296696	1	0.568608	1.25084	56.7618	71	904	0.0602205	0.0785398	unnamed,unnamed,unnamed,unnamed,unnamed,unnamed,unnamed,unnamed,unnamed,unnamed,unnamed,unnamed,unnamed,unnamed,unnamed,unnamed,unnamed,unnamed,unnamed,unnamed,unnamed,unnamed,unnamed,unnamed,unnamed,unnamed,unnamed,unnamed,unnamed,unnamed,unnamed,unnamed,unnamed,unnamed,unnamed,unnamed,unnamed,unnamed,unnamed,unnamed,unnamed,unnamed,unnamed,unnamed,unnamed,unnamed,unnamed,unnamed,unnamed,unnamed…	ACTR2,ADA,AMPD3,APOBEC3H,ATP8A1,C5AR1,CAB39,CCR6,CCT2,CD180,CD247,CD44,CD47,CD58,COLEC10,COTL1,CPPED1,CTSH,DOCK10,EEF1A1,ERP44,FGR,FOXP1,GALNS,GDI2,GNS,GSN,HSPA1A,IRF1,IRF2,IRF4,LAMP1,LAT2,LCP1,LPCAT1,LYN,LYST,MANBA,MSH6,MX1,NFKB1,NLRC5,NR4A3,ORM2,PMAIP1,POLR3H,PSEN1,PSMD1,PSMD14,PTK2,PTK2B,RAB14,RASGRP1,RFTN1,RHOG,SERPINA1,SETD2,SIRPB1,SLC15A4,STAT3,STK10,SYK,TLR2,TLR4,TMBIM1,TRIM34,TTR,TYROBP,V…
GO Biological Process	GO:0072676	lymphocyte migration	63	4.13972e-05	0.534727	0.00848773	4.21732	2.84541	12	0.00367624	0.0155039	156	0.0026513	1	0.219531	2.79407	3.57901	10	57	0.00848176	0.175439	unnamed,unnamed,unnamed,unnamed,unnamed,unnamed,unnamed,unnamed,unnamed,unnamed,unnamed,unnamed	CCL17,CCL2,CCL22,CCR6,CCR7,CKLF,CYP7B1,S1PR1,TBX21,ZAP70
GO Biological Process	GO:0050707	regulation of cytokine secretion	64	4.45942e-05	0.576023	0.00900036	2.3416	11.9576	28	0.0154492	0.0361757	90	0.000919365	1	0.131949	2.07323	10.6114	22	169	0.0186599	0.130178	unnamed,unnamed,unnamed,unnamed,unnamed,unnamed,unnamed,unnamed,unnamed,unnamed,unnamed,unnamed,unnamed,unnamed,unnamed,unnamed,unnamed,unnamed,unnamed,unnamed,unnamed,unnamed,unnamed,unnamed,unnamed,unnamed,unnamed,unnamed	ANXA4,CCR7,CD58,CHUK,FGR,FN1,FOXP1,GHSR,HTR2B,IL1A,IL1B,LPL,LYN,ORM2,RASGRP1,SOCS1,SRGN,SYK,TLR2,TLR4,TMSB4X,ZC3H12A
GO Biological Process	GO:0046685	response to arsenic-containing substance	65	4.76573e-05	0.61559	0.00947061	5.56561	1.61707	9	0.00208924	0.0116279	122	0.0017374	1	0.18395	3.84426	1.8209	7	29	0.00593723	0.241379	unnamed,unnamed,unnamed,unnamed,unnamed,unnamed,unnamed,unnamed,unnamed	ATF3,ATF4,CPEB2,RBM4,RNF4,TNFRSF11B,ZC3H12A
GO Biological Process	GO:2000374	regulation of oxygen metabolic process	66	5.0523e-05	0.652606	0.00988796	43.8489	0.0684167	3	8.83937e-05	0.00387597	1729	0.12164	1	0.908746	7.9631	0.125579	1	2	0.000848176	0.5	unnamed,unnamed,unnamed	RNF34
GO Biological Process	GO:0034248	regulation of cellular amide metabolic process	67	5.06304e-05	0.653994	0.0097611	1.82054	27.4643	50	0.0354836	0.0645995	464	0.0156059	1	0.434442	1.41643	28.946	41	461	0.0347752	0.0889371	unnamed,unnamed,unnamed,unnamed,unnamed,unnamed,unnamed,unnamed,unnamed,unnamed,unnamed,unnamed,unnamed,unnamed,unnamed,unnamed,unnamed,unnamed,unnamed,unnamed,unnamed,unnamed,unnamed,unnamed,unnamed,unnamed,unnamed,unnamed,unnamed,unnamed,unnamed,unnamed,unnamed,unnamed,unnamed,unnamed,unnamed,unnamed,unnamed,unnamed,unnamed,unnamed,unnamed,unnamed,unnamed,unnamed,unnamed,unnamed,unnamed,unnamed	AKT1,ATF4,CAPRIN1,CNOT11,CPEB2,CTIF,DDX6,EIF2B4,EIF5,ESR1,HIST1H3B,HSPB1,LARP1,LARP4B,LRPPRC,MTG2,MYCN,NCBP1,NCOR2,NEURL1,NUP210,PICALM,PTK2B,RBM4,RBM4B,RPL38,SAMD4A,SELENOT,SORL1,STAT3,THBS1,TMED10,TNFRSF1A,TNRC6C,TOB1,ZC3H12A,ZC3H12D,ZC3H7A,ZFP36L1,ZFP36L2,ZNF598
GO Biological Process	GO:0022407	regulation of cell-cell adhesion	68	5.3705e-05	0.693708	0.0102016	1.71851	34.3321	59	0.0443567	0.0762274	29	4.70999e-05	0.608389	0.0209789	1.84072	24.9902	46	398	0.0390161	0.115578	unnamed,unnamed,unnamed,unnamed,unnamed,unnamed,unnamed,unnamed,unnamed,unnamed,unnamed,unnamed,unnamed,unnamed,unnamed,unnamed,unnamed,unnamed,unnamed,unnamed,unnamed,unnamed,unnamed,unnamed,unnamed,unnamed,unnamed,unnamed,unnamed,unnamed,unnamed,unnamed,unnamed,unnamed,unnamed,unnamed,unnamed,unnamed,unnamed,unnamed,unnamed,unnamed,unnamed,unnamed,unnamed,unnamed,unnamed,unnamed,unnamed,unnamed…	ADA,AKT1,CASP3,CCL2,CCR7,CD247,CD44,CD47,CD5,CD6,DUSP22,FAM49B,FLOT1,GSN,HAS2,HES1,IL15,IL1B,IL6ST,IL7R,IRF1,IRF4,LYN,MYB,NFATC2,NR4A3,PDCD1LG2,PRDM1,PRKAR1A,PRKCQ,PTK2,RASGRP1,RUNX1,SIRPG,SMAD7,SOCS1,SYK,TBX21,TESPA1,TGFBR2,THY1,TMEM131L,TRAF2,VAV1,ZAP70,ZEB1
GO Biological Process	GO:1903050	regulation of proteolysis involved in cellular protein catabolic process	69	5.57125e-05	0.719639	0.0104295	2.1099	16.1145	34	0.0208198	0.0439276	229	0.0049984	1	0.28194	1.71818	15.1323	26	241	0.0220526	0.107884	unnamed,unnamed,unnamed,unnamed,unnamed,unnamed,unnamed,unnamed,unnamed,unnamed,unnamed,unnamed,unnamed,unnamed,unnamed,unnamed,unnamed,unnamed,unnamed,unnamed,unnamed,unnamed,unnamed,unnamed,unnamed,unnamed,unnamed,unnamed,unnamed,unnamed,unnamed,unnamed,unnamed,unnamed	AKT1,CLEC16A,FHIT,GNA12,GSK3B,HSPA1A,KCNE2,LAMP3,LONRF2,LONRF3,OSBPL7,PSEN1,PSMB3,PSMD1,PSMD14,PTK2,PTK2B,RAD23B,RNF144B,RNF19A,RPL11,SMAD7,SUMO1,TRIB1,UBE2E1,UBE3A
GO Biological Process	GO:0061085	regulation of histone H3-K27 methylation	70	5.57206e-05	0.719743	0.010282	9.33635	0.642649	6	0.000830296	0.00775194	114	0.00150938	1	0.171024	7.07831	0.565106	4	9	0.00339271	0.444444	unnamed,unnamed,unnamed,unnamed,unnamed,unnamed	EED,H2AFY,OGT,PHF19
GO Biological Process	GO:0043552	positive regulation of phosphatidylinositol 3-kinase activity	71	5.81507e-05	0.751132	0.0105793	4.40772	2.49562	11	0.00322432	0.0142119	122	0.0017374	1	0.18395	3.84426	1.8209	7	29	0.00593723	0.241379	unnamed,unnamed,unnamed,unnamed,unnamed,unnamed,unnamed,unnamed,unnamed,unnamed,unnamed	CCR7,FGR,LYN,PTK2,PTK2B,TNFAIP8L3,VAV2
GO Biological Process	GO:0009894	regulation of catabolic process	72	5.90632e-05	0.762919	0.0105961	1.66219	39.105	65	0.0505232	0.0839793	140	0.00218169	1	0.201292	1.49661	35.4133	53	564	0.0449534	0.0939716	unnamed,unnamed,unnamed,unnamed,unnamed,unnamed,unnamed,unnamed,unnamed,unnamed,unnamed,unnamed,unnamed,unnamed,unnamed,unnamed,unnamed,unnamed,unnamed,unnamed,unnamed,unnamed,unnamed,unnamed,unnamed,unnamed,unnamed,unnamed,unnamed,unnamed,unnamed,unnamed,unnamed,unnamed,unnamed,unnamed,unnamed,unnamed,unnamed,unnamed,unnamed,unnamed,unnamed,unnamed,unnamed,unnamed,unnamed,unnamed,unnamed,unnamed…	ADORA1,AKT1,AZIN2,BANP,CLEC16A,CSNK2A3,EDEM1,FHIT,FURIN,GGA1,GNA12,GSK3B,HSPA1A,IL1B,KCNE2,LAMP3,LONRF2,LONRF3,LPCAT1,LRPPRC,MDM4,MYOG,NEDD4L,NUP210,OGT,OSBPL7,PFKFB3,PSEN1,PSMB3,PSMD1,PSMD14,PTK2,PTK2B,PTPN1,PTPN3,RAD23B,RIC1,RNF144B,RNF19A,RPL11,SCARB1,SMAD7,SORL1,STAT3,SUMO1,TNRC6C,TOB1,TRIB1,UBE2E1,UBE3A,ZC3H12A,ZFP36L1,ZFP36L2
GO Biological Process	GO:0033227	dsRNA transport	73	5.9417e-05	0.767489	0.0105135	19.7347	0.202689	4	0.000261872	0.00516796	726	0.0346829	1	0.617079	6.37048	0.313948	2	5	0.00169635	0.4	unnamed,unnamed,unnamed,unnamed	FLOT1,RFTN1
GO Biological Process	GO:0097190	apoptotic signaling pathway	74	6.065e-05	0.783416	0.0105867	1.963	20.377	40	0.0263268	0.0516796	94	0.000988017	1	0.135768	1.77556	18.5857	33	296	0.0279898	0.111487	unnamed,unnamed,unnamed,unnamed,unnamed,unnamed,unnamed,unnamed,unnamed,unnamed,unnamed,unnamed,unnamed,unnamed,unnamed,unnamed,unnamed,unnamed,unnamed,unnamed,unnamed,unnamed,unnamed,unnamed,unnamed,unnamed,unnamed,unnamed,unnamed,unnamed,unnamed,unnamed,unnamed,unnamed,unnamed,unnamed,unnamed,unnamed,unnamed,unnamed	ADORA1,ATF4,BCL2L11,BID,CASP3,CD5,CDIP1,CRH,CUL3,DAP,DEDD2,DIABLO,FHIT,GSK3B,IFI6,IL1A,IL1B,ITPR1,JUN,LAMP1,MSH6,P2RX4,PGAP2,PMAIP1,PTGIS,SRGN,TLR4,TNFRSF11B,TNFRSF1A,TNFRSF4,TRAF2,UBE4B,XPA
GO Biological Process	GO:0033209	tumor necrosis factor-mediated signaling pathway	75	6.26518e-05	0.809274	0.0107903	3.07218	5.53353	17	0.00714926	0.0219638	1007	0.0587184	1	0.753193	1.61751	8.03707	13	128	0.0110263	0.101562	unnamed,unnamed,unnamed,unnamed,unnamed,unnamed,unnamed,unnamed,unnamed,unnamed,unnamed,unnamed,unnamed,unnamed,unnamed,unnamed,unnamed	CDIP1,CHUK,COMMD7,PSMB3,PSMD1,PSMD14,PTK2B,TMSB4X,TNFRSF11B,TNFRSF1A,TNFRSF4,TRAF2,TRAF3
GO Biological Process	GO:0010608	posttranscriptional regulation of gene expression	76	6.31205e-05	0.815328	0.010728	1.75773	30.7215	54	0.0396919	0.0697674	747	0.0348227	1	0.602148	1.31527	34.9738	46	557	0.0390161	0.0825853	unnamed,unnamed,unnamed,unnamed,unnamed,unnamed,unnamed,unnamed,unnamed,unnamed,unnamed,unnamed,unnamed,unnamed,unnamed,unnamed,unnamed,unnamed,unnamed,unnamed,unnamed,unnamed,unnamed,unnamed,unnamed,unnamed,unnamed,unnamed,unnamed,unnamed,unnamed,unnamed,unnamed,unnamed,unnamed,unnamed,unnamed,unnamed,unnamed,unnamed,unnamed,unnamed,unnamed,unnamed,unnamed,unnamed,unnamed,unnamed,unnamed,unnamed…	AKT1,ATF4,CAPRIN1,CDC37,CNOT11,CPEB2,CTIF,DCP2,DDX6,EIF2B4,EIF5,ESR1,HIST1H3B,HSPA1A,HSPB1,LARP1,LARP4B,LRPPRC,MTG2,MYCN,NCBP1,NCOR2,NEURL1,NOCT,NUP210,PARN,PSMB3,PSMD1,PSMD14,PTK2B,RBM4,RBM4B,RPL38,SAMD4A,SELENOT,SERBP1,STAT3,THBS1,TNRC6C,TOB1,ZC3H12A,ZC3H12D,ZC3H7A,ZFP36L1,ZFP36L2,ZNF598
GO Biological Process	GO:0031663	lipopolysaccharide-mediated signaling pathway	77	6.31231e-05	0.815361	0.0105891	4.79503	2.08549	10	0.00269444	0.0129199	70	0.000507304	1	0.0936121	4.10999	1.94648	8	31	0.00678541	0.258064	unnamed,unnamed,unnamed,unnamed,unnamed,unnamed,unnamed,unnamed,unnamed,unnamed	AKT1,CCL2,CD6,IL1B,LYN,SCARB1,TLR2,TLR4
GO Biological Process	GO:0002274	myeloid leukocyte activation	78	6.3417e-05	0.819157	0.010502	1.77972	29.2181	52	0.0377495	0.0671835	231	0.00505975	1	0.28293	1.44784	35.225	51	561	0.043257	0.0909091	unnamed,unnamed,unnamed,unnamed,unnamed,unnamed,unnamed,unnamed,unnamed,unnamed,unnamed,unnamed,unnamed,unnamed,unnamed,unnamed,unnamed,unnamed,unnamed,unnamed,unnamed,unnamed,unnamed,unnamed,unnamed,unnamed,unnamed,unnamed,unnamed,unnamed,unnamed,unnamed,unnamed,unnamed,unnamed,unnamed,unnamed,unnamed,unnamed,unnamed,unnamed,unnamed,unnamed,unnamed,unnamed,unnamed,unnamed,unnamed,unnamed,unnamed…	ACTR2,AMPD3,ATP8A1,C5AR1,CAB39,CCT2,CD44,CD47,CD58,COTL1,CPPED1,CTSH,EDN2,EEF1A1,ERP44,FGR,FOXP1,GALNS,GDI2,GNS,GSN,HSPA1A,IRF4,JUN,LAMP1,LAT2,LCP2,LPCAT1,LYN,MANBA,NDRG1,NFKB1,NR4A3,ORM2,PSEN1,PSMD1,PSMD14,RAB14,RASGRP1,RHOG,SERPINA1,SIRPB1,SLC15A4,STK10,SYK,TGFBR2,TLR2,TLR4,TMBIM1,TTR,TYROBP
GO Biological Process	GO:1900077	negative regulation of cellular response to insulin stimulus	79	6.58268e-05	0.850285	0.0107631	4.01407	2.98948	12	0.00386238	0.0155039	892	0.0474706	1	0.687418	2.48847	2.00927	5	32	0.00424088	0.15625	unnamed,unnamed,unnamed,unnamed,unnamed,unnamed,unnamed,unnamed,unnamed,unnamed,unnamed,unnamed	IL1B,MZB1,PRKCQ,PTPN1,SOCS1
GO Biological Process	GO:0032434	regulation of proteasomal ubiquitin-dependent protein catabolic process	80	6.63603e-05	0.857176	0.0107147	2.53521	9.07223	23	0.0117212	0.0297158	142	0.00220852	1	0.200898	2.21582	7.2208	16	115	0.0135708	0.13913	unnamed,unnamed,unnamed,unnamed,unnamed,unnamed,unnamed,unnamed,unnamed,unnamed,unnamed,unnamed,unnamed,unnamed,unnamed,unnamed,unnamed,unnamed,unnamed,unnamed,unnamed,unnamed,unnamed	AKT1,CLEC16A,FHIT,GNA12,GSK3B,HSPA1A,LONRF2,LONRF3,PSEN1,RAD23B,RNF144B,RNF19A,RPL11,SMAD7,SUMO1,TRIB1
GO Biological Process	GO:0022409	positive regulation of cell-cell adhesion	81	6.98232e-05	0.901906	0.0111346	1.93123	21.23	41	0.027429	0.0529716	28	4.5338e-05	0.585631	0.0209154	2.12349	15.0695	32	240	0.0271416	0.133333	unnamed,unnamed,unnamed,unnamed,unnamed,unnamed,unnamed,unnamed,unnamed,unnamed,unnamed,unnamed,unnamed,unnamed,unnamed,unnamed,unnamed,unnamed,unnamed,unnamed,unnamed,unnamed,unnamed,unnamed,unnamed,unnamed,unnamed,unnamed,unnamed,unnamed,unnamed,unnamed,unnamed,unnamed,unnamed,unnamed,unnamed,unnamed,unnamed,unnamed,unnamed	ADA,AKT1,CCL2,CD247,CD44,CD47,CD5,CD6,FAM49B,FLOT1,HAS2,HES1,IL15,IL1B,IL6ST,IL7R,LYN,MYB,NR4A3,PDCD1LG2,PRKCQ,RASGRP1,SIRPG,SMAD7,SOCS1,SYK,TESPA1,TGFBR2,THY1,TRAF2,VAV1,ZAP70
GO Biological Process	GO:0043433	negative regulation of sequence-specific DNA binding transcription factor activity	82	7.13224e-05	0.921271	0.011235	2.31829	11.6465	27	0.0150472	0.0348837	98	0.0011134	1	0.146753	2.17696	8.72775	19	139	0.0161154	0.136691	unnamed,unnamed,unnamed,unnamed,unnamed,unnamed,unnamed,unnamed,unnamed,unnamed,unnamed,unnamed,unnamed,unnamed,unnamed,unnamed,unnamed,unnamed,unnamed,unnamed,unnamed,unnamed,unnamed,unnamed,unnamed,unnamed,unnamed	ANXA4,BHLHE40,CDKN2A,CHUK,COMMD7,DAP,ESR1,ID2,NLRC5,PARP10,PTGIS,SIK1,SMAD7,SUMO1,TMSB4X,TNFRSF4,TRAF3,TRIB1,ZC3H12A
GO Biological Process	GO:0090218	positive regulation of lipid kinase activity	83	7.41215e-05	0.957428	0.0115353	4.28715	2.56581	11	0.003315	0.0142119	173	0.00317795	1	0.23728	3.48386	2.00927	7	32	0.00593723	0.21875	unnamed,unnamed,unnamed,unnamed,unnamed,unnamed,unnamed,unnamed,unnamed,unnamed,unnamed	CCR7,FGR,LYN,PTK2,PTK2B,TNFAIP8L3,VAV2
GO Biological Process	GO:1901525	negative regulation of macromitophagy	84	7.99349e-05	1	0.0122919	11.7783	0.424509	5	0.000548461	0.00645995	3917	0.364922	1	1	2.27517	0.439527	1	7	0.000848176	0.142857	unnamed,unnamed,unnamed,unnamed,unnamed	CLEC16A
GO Biological Process	GO:0034655	nucleobase-containing compound catabolic process	85	8.41403e-05	1	0.0127864	1.99301	18.5648	37	0.0239856	0.0478036	1227	0.065699	1	0.691634	1.3346	22.4787	30	358	0.0254453	0.0837989	unnamed,unnamed,unnamed,unnamed,unnamed,unnamed,unnamed,unnamed,unnamed,unnamed,unnamed,unnamed,unnamed,unnamed,unnamed,unnamed,unnamed,unnamed,unnamed,unnamed,unnamed,unnamed,unnamed,unnamed,unnamed,unnamed,unnamed,unnamed,unnamed,unnamed,unnamed,unnamed,unnamed,unnamed,unnamed,unnamed,unnamed	ADA,AMPD3,APOBEC3H,CASP3,CNOT11,CTIF,DCP2,DDX6,DEDD2,HBS1L,HSPA1A,NCBP1,NOCT,PARN,PDE4A,PDE4B,PDE8A,PDE8B,RNASEH2B,RPL11,RPL18A,RPL27A,RPL38,RPS20,RPS28,SAMD4A,ZC3H12A,ZFP36L1,ZFP36L2,ZHX2
GO Biological Process	GO:0002366	leukocyte activation involved in immune response	86	8.50627e-05	1	0.0127762	1.72681	31.8506	55	0.0411506	0.0710594	244	0.00541291	1	0.286552	1.42623	37.8621	54	603	0.0458015	0.0895522	unnamed,unnamed,unnamed,unnamed,unnamed,unnamed,unnamed,unnamed,unnamed,unnamed,unnamed,unnamed,unnamed,unnamed,unnamed,unnamed,unnamed,unnamed,unnamed,unnamed,unnamed,unnamed,unnamed,unnamed,unnamed,unnamed,unnamed,unnamed,unnamed,unnamed,unnamed,unnamed,unnamed,unnamed,unnamed,unnamed,unnamed,unnamed,unnamed,unnamed,unnamed,unnamed,unnamed,unnamed,unnamed,unnamed,unnamed,unnamed,unnamed,unnamed…	ACTR2,ADA,AMPD3,ATP8A1,C5AR1,CAB39,CCR6,CCT2,CD180,CD44,CD47,CD58,COTL1,CPPED1,CTSH,DOCK10,EEF1A1,ERP44,FGR,FOXP1,GALNS,GDI2,GNS,GSN,HSPA1A,IRF4,LAMP1,LAT2,LCP1,LPCAT1,LYN,MANBA,MSH6,NFKB1,NR4A3,ORM2,PSEN1,PSMD1,PSMD14,PTK2B,RAB14,RASGRP1,RHOG,SERPINA1,SIRPB1,SLC15A4,STAT3,STK10,SYK,TLR2,TLR4,TMBIM1,TTR,TYROBP
GO Biological Process	GO:1902532	negative regulation of intracellular signal transduction	87	8.73644e-05	1	0.0129711	1.6468	38.8632	64	0.0502109	0.0826873	93	0.000987047	1	0.137093	1.58293	30.9553	49	493	0.0415606	0.0993915	unnamed,unnamed,unnamed,unnamed,unnamed,unnamed,unnamed,unnamed,unnamed,unnamed,unnamed,unnamed,unnamed,unnamed,unnamed,unnamed,unnamed,unnamed,unnamed,unnamed,unnamed,unnamed,unnamed,unnamed,unnamed,unnamed,unnamed,unnamed,unnamed,unnamed,unnamed,unnamed,unnamed,unnamed,unnamed,unnamed,unnamed,unnamed,unnamed,unnamed,unnamed,unnamed,unnamed,unnamed,unnamed,unnamed,unnamed,unnamed,unnamed,unnamed…	ADRA1A,AIDA,AKT1,AKT1S1,ARHGAP12,ARHGAP25,ATF3,BID,CD44,CNKSR3,CUL3,DCN,DUSP22,DUSP4,DUSP5,DUSP8,ESR1,FBXW11,GRINA,HDAC7,HSPA1A,HSPB1,IL1B,ITPR1,LYN,MGRN1,MYC,OPA1,PARP14,PGAP2,PLEKHA1,PPM1A,PPM1B,PTPN1,RASSF2,RFFL,RNF34,SOCS1,SORL1,SPRED2,SZT2,TANK,TAOK3,THBS1,TLR4,TMSB4X,WWC2,WWC3,ZC3H12A
GO Biological Process	GO:1904263	positive regulation of TORC1 signaling	88	8.96306e-05	1	0.0131564	11.4917	0.435095	5	0.000562138	0.00645995	4183	0.404813	1	1	1.99078	0.502317	1	8	0.000848176	0.125	unnamed,unnamed,unnamed,unnamed,unnamed	CLEC16A
GO Biological Process	GO:0010758	regulation of macrophage chemotaxis	89	9.25638e-05	1	0.0134342	5.8127	1.3763	8	0.00177816	0.0103359	347	0.010389	1	0.386729	3.61959	1.38137	5	22	0.00424088	0.227273	unnamed,unnamed,unnamed,unnamed,unnamed,unnamed,unnamed,unnamed	C5AR1,CCL2,CYP19A1,PTK2B,THBS1
GO Biological Process	GO:0038093	Fc receptor signaling pathway	90	9.74478e-05	1	0.0139859	2.23438	12.5315	28	0.0161905	0.0361757	47	0.000220432	1	0.0605813	2.16389	11.5533	25	184	0.0212044	0.13587	unnamed,unnamed,unnamed,unnamed,unnamed,unnamed,unnamed,unnamed,unnamed,unnamed,unnamed,unnamed,unnamed,unnamed,unnamed,unnamed,unnamed,unnamed,unnamed,unnamed,unnamed,unnamed,unnamed,unnamed,unnamed,unnamed,unnamed,unnamed	ACTR2,CD247,CHUK,FBXW11,FER,FGR,FOS,JUN,LAT2,LCP2,LYN,MAP3K1,MAPK10,NFATC2,NFKB1,NR4A3,PRKCQ,PSMB3,PSMD1,PSMD14,PTK2,SYK,TMEM189-UBE2V1,VAV1,VAV2
GO Biological Process	GO:0043153	entrainment of circadian clock by photoperiod	91	9.75759e-05	1	0.0138504	6.79887	1.02958	7	0.00133021	0.00904393	206	0.0041652	1	0.261174	4.42395	1.13021	5	18	0.00424088	0.277778	unnamed,unnamed,unnamed,unnamed,unnamed,unnamed,unnamed	BHLHE40,ID2,RBM4,RBM4B,SIK1
GO Biological Process	GO:1903362	regulation of cellular protein catabolic process	92	0.000107147	1	0.0150437	1.99037	18.0871	36	0.0233684	0.0465116	259	0.00600817	1	0.299643	1.65775	16.8904	28	269	0.0237489	0.104089	unnamed,unnamed,unnamed,unnamed,unnamed,unnamed,unnamed,unnamed,unnamed,unnamed,unnamed,unnamed,unnamed,unnamed,unnamed,unnamed,unnamed,unnamed,unnamed,unnamed,unnamed,unnamed,unnamed,unnamed,unnamed,unnamed,unnamed,unnamed,unnamed,unnamed,unnamed,unnamed,unnamed,unnamed,unnamed,unnamed	AKT1,CLEC16A,FHIT,FURIN,GNA12,GSK3B,HSPA1A,KCNE2,LAMP3,LONRF2,LONRF3,OSBPL7,PSEN1,PSMB3,PSMD1,PSMD14,PTK2,PTK2B,RAD23B,RIC1,RNF144B,RNF19A,RPL11,SMAD7,SUMO1,TRIB1,UBE2E1,UBE3A
GO Biological Process	GO:1903147	negative regulation of mitophagy	93	0.000108541	1	0.0150755	11.0269	0.453437	5	0.000585836	0.00645995	4478	0.4422	1	1	1.76958	0.565106	1	9	0.000848176	0.111111	unnamed,unnamed,unnamed,unnamed,unnamed	CLEC16A
GO Biological Process	GO:0002768	immune response-regulating cell surface receptor signaling pathway	94	0.000109955	1	0.0151094	1.92607	20.2485	39	0.0261608	0.0503876	111	0.0014581	1	0.169679	1.71902	19.7787	34	315	0.028838	0.107937	unnamed,unnamed,unnamed,unnamed,unnamed,unnamed,unnamed,unnamed,unnamed,unnamed,unnamed,unnamed,unnamed,unnamed,unnamed,unnamed,unnamed,unnamed,unnamed,unnamed,unnamed,unnamed,unnamed,unnamed,unnamed,unnamed,unnamed,unnamed,unnamed,unnamed,unnamed,unnamed,unnamed,unnamed,unnamed,unnamed,unnamed,unnamed,unnamed	ACTR2,C5AR1,CD247,CHUK,FBXW11,FER,FGR,FOS,JUN,LAT2,LCP2,LYN,MAP3K1,MAPK10,MUC17,MUCL1,NFATC2,NFKB1,NR4A3,PDE4B,PLEKHA1,PRKCQ,PSEN1,PSMB3,PSMD1,PSMD14,PTK2,RFTN1,SYK,THY1,TMEM189-UBE2V1,VAV1,VAV2,ZAP70
GO Biological Process	GO:1905521	regulation of macrophage migration	95	0.000113449	1	0.0154255	5.64111	1.41816	8	0.00183225	0.0103359	437	0.0151146	1	0.446763	3.31796	1.50695	5	24	0.00424088	0.208333	unnamed,unnamed,unnamed,unnamed,unnamed,unnamed,unnamed,unnamed	C5AR1,CCL2,CYP19A1,PTK2B,THBS1
GO Biological Process	GO:1902107	positive regulation of leukocyte differentiation	96	0.000114259	1	0.0153738	2.21275	12.654	28	0.0163488	0.0361757	189	0.00373831	1	0.255491	2.0511	8.28823	17	132	0.014419	0.128788	unnamed,unnamed,unnamed,unnamed,unnamed,unnamed,unnamed,unnamed,unnamed,unnamed,unnamed,unnamed,unnamed,unnamed,unnamed,unnamed,unnamed,unnamed,unnamed,unnamed,unnamed,unnamed,unnamed,unnamed,unnamed,unnamed,unnamed,unnamed	ADA,FOS,IL15,IL7R,JUN,KLF10,MYB,PRDM1,RASGRP1,RUNX1,SOCS1,SYK,TESPA1,TGFBR2,TRIB1,ZAP70,ZFP36L1
GO Biological Process	GO:0071356	cellular response to tumor necrosis factor	97	0.000115987	1	0.0154454	2.17499	13.3334	29	0.0172266	0.0374677	276	0.00659051	1	0.308441	1.70152	14.6928	25	234	0.0212044	0.106838	unnamed,unnamed,unnamed,unnamed,unnamed,unnamed,unnamed,unnamed,unnamed,unnamed,unnamed,unnamed,unnamed,unnamed,unnamed,unnamed,unnamed,unnamed,unnamed,unnamed,unnamed,unnamed,unnamed,unnamed,unnamed,unnamed,unnamed,unnamed,unnamed	AKT1,CCL17,CCL2,CCL22,CD58,CDIP1,CHUK,COMMD7,HAS2,PSMB3,PSMD1,PSMD14,PTK2B,TANK,TDGF1,THBS1,TMSB4X,TNFRSF11B,TNFRSF1A,TNFRSF4,TRAF2,TRAF3,ZC3H12A,ZFP36L1,ZFP36L2
GO Biological Process	GO:0045589	regulation of regulatory T cell differentiation	98	0.000122963	1	0.0162073	4.41525	2.26488	10	0.0029262	0.0129199	1298	0.068263	1	0.679317	2.54819	1.56974	4	25	0.00339271	0.16	unnamed,unnamed,unnamed,unnamed,unnamed,unnamed,unnamed,unnamed,unnamed,unnamed	IRF1,NFATC2,RUNX1,SOCS1
GO Biological Process	GO:0021678	third ventricle development	99	0.000123806	1	0.0161536	32.3282	0.0927983	3	0.000119894	0.00387597	2327	0.176797	1	0.98139	5.30874	0.188369	1	3	0.000848176	0.333333	unnamed,unnamed,unnamed	KDM2B
GO Biological Process	GO:0000028	ribosomal small subunit assembly	100	0.00012687	1	0.0163878	10.6609	0.469005	5	0.00060595	0.00645995	1562	0.0996509	1	0.824065	2.65437	1.13021	3	18	0.00254453	0.166667	unnamed,unnamed,unnamed,unnamed,unnamed	ABT1,RPL38,RPS28
GO Biological Process	GO:0002263	cell activation involved in immune response	101	0.000129146	1	0.0165167	1.69829	32.3856	55	0.0418418	0.0710594	263	0.0061668	1	0.302877	1.41683	38.1133	54	607	0.0458015	0.0889621	unnamed,unnamed,unnamed,unnamed,unnamed,unnamed,unnamed,unnamed,unnamed,unnamed,unnamed,unnamed,unnamed,unnamed,unnamed,unnamed,unnamed,unnamed,unnamed,unnamed,unnamed,unnamed,unnamed,unnamed,unnamed,unnamed,unnamed,unnamed,unnamed,unnamed,unnamed,unnamed,unnamed,unnamed,unnamed,unnamed,unnamed,unnamed,unnamed,unnamed,unnamed,unnamed,unnamed,unnamed,unnamed,unnamed,unnamed,unnamed,unnamed,unnamed…	ACTR2,ADA,AMPD3,ATP8A1,C5AR1,CAB39,CCR6,CCT2,CD180,CD44,CD47,CD58,COTL1,CPPED1,CTSH,DOCK10,EEF1A1,ERP44,FGR,FOXP1,GALNS,GDI2,GNS,GSN,HSPA1A,IRF4,LAMP1,LAT2,LCP1,LPCAT1,LYN,MANBA,MSH6,NFKB1,NR4A3,ORM2,PSEN1,PSMD1,PSMD14,PTK2B,RAB14,RASGRP1,RHOG,SERPINA1,SIRPB1,SLC15A4,STAT3,STK10,SYK,TLR2,TLR4,TMBIM1,TTR,TYROBP
GO Biological Process	GO:0071276	cellular response to cadmium ion	102	0.00014019	1	0.0177532	6.40635	1.09267	7	0.00141171	0.00904393	384	0.0114966	1	0.386723	3.08249	1.94648	6	31	0.00508906	0.193548	unnamed,unnamed,unnamed,unnamed,unnamed,unnamed,unnamed	AKT1,CHUK,FOS,GSN,JUN,SUMO1
GO Biological Process	GO:0002764	immune response-regulating signaling pathway	103	0.000148344	1	0.0186035	1.76364	27.2164	48	0.0351633	0.0620155	64	0.000446102	1	0.0900359	1.69264	25.9949	44	414	0.0373198	0.10628	unnamed,unnamed,unnamed,unnamed,unnamed,unnamed,unnamed,unnamed,unnamed,unnamed,unnamed,unnamed,unnamed,unnamed,unnamed,unnamed,unnamed,unnamed,unnamed,unnamed,unnamed,unnamed,unnamed,unnamed,unnamed,unnamed,unnamed,unnamed,unnamed,unnamed,unnamed,unnamed,unnamed,unnamed,unnamed,unnamed,unnamed,unnamed,unnamed,unnamed,unnamed,unnamed,unnamed,unnamed,unnamed,unnamed,unnamed,unnamed	ACTR2,C5AR1,CD180,CD247,CHUK,CNPY3,CTSH,CTSL,FBXW11,FER,FGR,FOS,JUN,LAT2,LCP2,LYN,MAP3K1,MAPK10,MUC17,MUCL1,NFATC2,NFKB1,NR4A3,PDE4B,PGLYRP3,PLEKHA1,PRKCQ,PSEN1,PSMB3,PSMD1,PSMD14,PTK2,RFTN1,SYK,TANK,THY1,TLR2,TLR4,TMEM189-UBE2V1,TNIP2,TRAF3,VAV1,VAV2,ZAP70
GO Biological Process	GO:0034612	response to tumor necrosis factor	104	0.000148656	1	0.0184634	2.08069	14.8989	31	0.0192492	0.0400517	249	0.00550747	1	0.285703	1.6863	16.0113	27	255	0.0229008	0.105882	unnamed,unnamed,unnamed,unnamed,unnamed,unnamed,unnamed,unnamed,unnamed,unnamed,unnamed,unnamed,unnamed,unnamed,unnamed,unnamed,unnamed,unnamed,unnamed,unnamed,unnamed,unnamed,unnamed,unnamed,unnamed,unnamed,unnamed,unnamed,unnamed,unnamed,unnamed	AKT1,CASP3,CCL17,CCL2,CCL22,CD58,CDIP1,CHUK,COMMD7,GCH1,HAS2,PSMB3,PSMD1,PSMD14,PTK2B,TANK,TDGF1,THBS1,TMSB4X,TNFRSF11B,TNFRSF1A,TNFRSF4,TRAF2,TRAF3,ZC3H12A,ZFP36L1,ZFP36L2
GO Biological Process	GO:0006417	regulation of translation	105	0.000150062	1	0.0184604	1.80153	24.9787	45	0.0322723	0.0581395	673	0.0295042	1	0.56628	1.38002	26.8112	37	427	0.0313825	0.086651	unnamed,unnamed,unnamed,unnamed,unnamed,unnamed,unnamed,unnamed,unnamed,unnamed,unnamed,unnamed,unnamed,unnamed,unnamed,unnamed,unnamed,unnamed,unnamed,unnamed,unnamed,unnamed,unnamed,unnamed,unnamed,unnamed,unnamed,unnamed,unnamed,unnamed,unnamed,unnamed,unnamed,unnamed,unnamed,unnamed,unnamed,unnamed,unnamed,unnamed,unnamed,unnamed,unnamed,unnamed,unnamed	AKT1,ATF4,CAPRIN1,CNOT11,CPEB2,CTIF,DDX6,EIF2B4,EIF5,ESR1,HIST1H3B,HSPB1,LARP1,LARP4B,LRPPRC,MTG2,MYCN,NCBP1,NCOR2,NEURL1,NUP210,PTK2B,RBM4,RBM4B,RPL38,SAMD4A,SELENOT,STAT3,THBS1,TNRC6C,TOB1,ZC3H12A,ZC3H12D,ZC3H7A,ZFP36L1,ZFP36L2,ZNF598
GO Biological Process	GO:0006986	response to unfolded protein	106	0.000159817	1	0.0194751	2.57307	7.77281	20	0.0100424	0.0258398	855	0.0440555	1	0.665573	1.59262	10.0463	16	160	0.0135708	0.1	unnamed,unnamed,unnamed,unnamed,unnamed,unnamed,unnamed,unnamed,unnamed,unnamed,unnamed,unnamed,unnamed,unnamed,unnamed,unnamed,unnamed,unnamed,unnamed,unnamed	ADD1,ATF3,ATF4,CCL2,DERL1,EDEM1,ERP44,GFPT1,HSPA1A,HSPA1L,HSPA4,HSPB1,PTPN1,SEC61B,THBS1,WIPI1
GO Biological Process	GO:0030155	regulation of cell adhesion	107	0.000161668	1	0.0195165	1.48389	59.3037	88	0.0766198	0.113695	9	7.8849e-06	0.101849	0.0113166	1.70725	41.0016	70	653	0.0593723	0.107198	unnamed,unnamed,unnamed,unnamed,unnamed,unnamed,unnamed,unnamed,unnamed,unnamed,unnamed,unnamed,unnamed,unnamed,unnamed,unnamed,unnamed,unnamed,unnamed,unnamed,unnamed,unnamed,unnamed,unnamed,unnamed,unnamed,unnamed,unnamed,unnamed,unnamed,unnamed,unnamed,unnamed,unnamed,unnamed,unnamed,unnamed,unnamed,unnamed,unnamed,unnamed,unnamed,unnamed,unnamed,unnamed,unnamed,unnamed,unnamed,unnamed,unnamed…	ADA,AKT1,ARHGEF7,ARL2,CARMIL1,CASP3,CCL2,CCR7,CD247,CD44,CD47,CD5,CD6,CDH13,CDKN2A,CYTH1,CYTIP,DUSP22,ECM2,EPB41L4B,FAM49B,FBLN2,FLOT1,FMN1,FN1,FZD7,GREM1,GSK3B,GSN,HAS2,HES1,IL15,IL1B,IL6ST,IL7R,IRF1,IRF4,KIF14,LYN,MACF1,MYB,NFATC2,NID1,NR4A3,PDCD1LG2,PLXNC1,PLXND1,PRDM1,PRKAR1A,PRKCQ,PTK2,PTK2B,RASGRP1,RUNX1,S1PR1,SIRPG,SLC9A1,SMAD7,SOCS1,SYK,TBX21,TESPA1,TGFBR2,THBS1,THY1,TMEM131L,TRAF2,VAV1,Z…
GO Biological Process	GO:0035966	response to topologically incorrect protein	108	0.000167632	1	0.020049	2.49483	8.4174	21	0.0108752	0.0271318	1037	0.0605631	1	0.754381	1.50414	11.3021	17	180	0.014419	0.0944444	unnamed,unnamed,unnamed,unnamed,unnamed,unnamed,unnamed,unnamed,unnamed,unnamed,unnamed,unnamed,unnamed,unnamed,unnamed,unnamed,unnamed,unnamed,unnamed,unnamed,unnamed	ADD1,ATF3,ATF4,CCL2,CUL3,DERL1,EDEM1,ERP44,GFPT1,HSPA1A,HSPA1L,HSPA4,HSPB1,PTPN1,SEC61B,THBS1,WIPI1
GO Biological Process	GO:0000956	nuclear-transcribed mRNA catabolic process	109	0.000175602	1	0.0208097	2.48612	8.4469	21	0.0109133	0.0271318	1329	0.0733012	1	0.712439	1.44784	12.4323	18	198	0.0152672	0.0909091	unnamed,unnamed,unnamed,unnamed,unnamed,unnamed,unnamed,unnamed,unnamed,unnamed,unnamed,unnamed,unnamed,unnamed,unnamed,unnamed,unnamed,unnamed,unnamed,unnamed,unnamed	CNOT11,CTIF,DCP2,DDX6,HBS1L,NCBP1,NOCT,PARN,RPL11,RPL18A,RPL27A,RPL38,RPS20,RPS28,SAMD4A,ZC3H12A,ZFP36L1,ZFP36L2
GO Biological Process	GO:0030035	microspike assembly	110	0.000195306	1	0.0229343	14.4432	0.276948	4	0.000357814	0.00516796	551	0.0217071	1	0.508876	7.9631	0.251158	2	4	0.00169635	0.5	unnamed,unnamed,unnamed,unnamed	FSCN1,MTSS1
GO Biological Process	GO:0010803	regulation of tumor necrosis factor-mediated signaling pathway	111	0.000209882	1	0.0244238	3.53648	3.3932	12	0.00438398	0.0155039	684	0.0303427	1	0.573006	2.15949	3.70458	8	59	0.00678541	0.135593	unnamed,unnamed,unnamed,unnamed,unnamed,unnamed,unnamed,unnamed,unnamed,unnamed,unnamed,unnamed	CCDC3,CHUK,HSPA1A,RFFL,SYK,TNFRSF1A,TRAF1,TRAF2
GO Biological Process	GO:0051348	negative regulation of transferase activity	112	0.000210836	1	0.0243158	1.74811	26.8862	47	0.0347366	0.0607235	387	0.0115527	1	0.385599	1.50414	22.6043	34	360	0.028838	0.0944444	unnamed,unnamed,unnamed,unnamed,unnamed,unnamed,unnamed,unnamed,unnamed,unnamed,unnamed,unnamed,unnamed,unnamed,unnamed,unnamed,unnamed,unnamed,unnamed,unnamed,unnamed,unnamed,unnamed,unnamed,unnamed,unnamed,unnamed,unnamed,unnamed,unnamed,unnamed,unnamed,unnamed,unnamed,unnamed,unnamed,unnamed,unnamed,unnamed,unnamed,unnamed,unnamed,unnamed,unnamed,unnamed,unnamed,unnamed	AIDA,AKT1,AKT1S1,CASP3,CDKN1C,CDKN2A,DCN,DTNBP1,DUSP22,DUSP4,DUSP5,DUSP8,GADD45A,GSK3B,H2AFY,HSPB1,IL1B,LYN,PRKAR1A,PSEN1,PSMB3,PSMD1,PSMD14,PTPN1,RPL11,SMAD7,SNX6,SOCS1,SORL1,SPRED2,TAOK3,THY1,TRIB1,UBE2E1
GO Biological Process	GO:0009648	photoperiodism	113	0.000213729	1	0.0244313	5.97391	1.17176	7	0.0015139	0.00904393	347	0.010389	1	0.386729	3.61959	1.38137	5	22	0.00424088	0.227273	unnamed,unnamed,unnamed,unnamed,unnamed,unnamed,unnamed	BHLHE40,ID2,RBM4,RBM4B,SIK1
GO Biological Process	GO:0052547	regulation of peptidase activity	114	0.000214916	1	0.0243515	1.77176	25.3985	45	0.0328146	0.0581395	187	0.00365051	1	0.252159	1.55757	25.6809	40	409	0.0339271	0.0977995	unnamed,unnamed,unnamed,unnamed,unnamed,unnamed,unnamed,unnamed,unnamed,unnamed,unnamed,unnamed,unnamed,unnamed,unnamed,unnamed,unnamed,unnamed,unnamed,unnamed,unnamed,unnamed,unnamed,unnamed,unnamed,unnamed,unnamed,unnamed,unnamed,unnamed,unnamed,unnamed,unnamed,unnamed,unnamed,unnamed,unnamed,unnamed,unnamed,unnamed,unnamed,unnamed,unnamed,unnamed,unnamed	ACVR1C,AKIRIN2,AKT1,ANTXR1,BCL2L11,BID,CASP3,CASP7,CD44,CTSH,DAP,DIABLO,DNAJB6,ENSG00000177359,FN1,FURIN,GRAMD4,GSN,IFI6,IFT57,LAMP3,LYN,MYC,PAPLN,PEBP1,PICALM,PMAIP1,PSMD14,RECK,RFFL,RNF34,SERPINA1,SERPINA6,SIAH2,SORL1,STAT3,TANK,THBS1,TNFAIP8,TRAF2
GO Biological Process	GO:0046700	heterocycle catabolic process	115	0.000225878	1	0.025371	1.85742	20.9969	39	0.0271278	0.0503876	1586	0.101961	1	0.830407	1.26461	25.3042	32	403	0.0271416	0.0794045	unnamed,unnamed,unnamed,unnamed,unnamed,unnamed,unnamed,unnamed,unnamed,unnamed,unnamed,unnamed,unnamed,unnamed,unnamed,unnamed,unnamed,unnamed,unnamed,unnamed,unnamed,unnamed,unnamed,unnamed,unnamed,unnamed,unnamed,unnamed,unnamed,unnamed,unnamed,unnamed,unnamed,unnamed,unnamed,unnamed,unnamed,unnamed,unnamed	ADA,AMPD3,APOBEC3H,CASP3,CNOT11,CTIF,DCP2,DDX6,DEDD2,HBS1L,HSPA1A,KYNU,NCBP1,NOCT,PARN,PDE4A,PDE4B,PDE8A,PDE8B,RNASEH2B,RPL11,RPL18A,RPL27A,RPL38,RPS20,RPS28,SAMD4A,TET2,ZC3H12A,ZFP36L1,ZFP36L2,ZHX2
GO Biological Process	GO:0010942	positive regulation of cell death	116	0.000226751	1	0.0252495	1.51577	50.7992	77	0.0656321	0.0994832	12	8.83561e-06	0.114129	0.0095108	1.70903	40.3737	69	643	0.0585242	0.10731	unnamed,unnamed,unnamed,unnamed,unnamed,unnamed,unnamed,unnamed,unnamed,unnamed,unnamed,unnamed,unnamed,unnamed,unnamed,unnamed,unnamed,unnamed,unnamed,unnamed,unnamed,unnamed,unnamed,unnamed,unnamed,unnamed,unnamed,unnamed,unnamed,unnamed,unnamed,unnamed,unnamed,unnamed,unnamed,unnamed,unnamed,unnamed,unnamed,unnamed,unnamed,unnamed,unnamed,unnamed,unnamed,unnamed,unnamed,unnamed,unnamed,unnamed…	ACVR1C,ADM,AKAP13,AKT1,ARHGEF3,ARHGEF7,ATF3,ATF4,BCL2L11,BID,BTG1,CAMK1D,CASP3,CASP7,CDKN2A,CRH,CTSH,DAP,DEDD2,DIABLO,DNMT3A,FANK1,FGD4,FOS,GADD45A,GADD45G,GRAMD4,GRIN1,GSK3B,GSN,IFT57,IL20RA,ITM2C,JUN,KALRN,LYN,MYB,MYC,MYCN,NEURL1,NMT1,NR4A3,PICALM,PMAIP1,PNMA2,PSEN1,PTGIS,RASSF2,RHOB,RPL11,RPS6KA2,SIK1,SLC9A1,SPDEF,STK17B,SUDS3,THBS1,TIAM2,TLR4,TNFAIP8,TRAF2,TRIO,UCP2,VAV1,VAV2,VDR,WNT11,YWHAH,…
GO Biological Process	GO:0044270	cellular nitrogen compound catabolic process	117	0.000236325	1	0.0260906	1.85311	21.0457	39	0.0271908	0.0503876	1656	0.106886	1	0.833722	1.25837	25.4298	32	405	0.0271416	0.0790123	unnamed,unnamed,unnamed,unnamed,unnamed,unnamed,unnamed,unnamed,unnamed,unnamed,unnamed,unnamed,unnamed,unnamed,unnamed,unnamed,unnamed,unnamed,unnamed,unnamed,unnamed,unnamed,unnamed,unnamed,unnamed,unnamed,unnamed,unnamed,unnamed,unnamed,unnamed,unnamed,unnamed,unnamed,unnamed,unnamed,unnamed,unnamed,unnamed	ADA,AMPD3,APOBEC3H,CASP3,CNOT11,CTIF,DCP2,DDX6,DEDD2,HBS1L,HSPA1A,KYNU,NCBP1,NOCT,PARN,PDE4A,PDE4B,PDE8A,PDE8B,RNASEH2B,RPL11,RPL18A,RPL27A,RPL38,RPS20,RPS28,SAMD4A,TET2,ZC3H12A,ZFP36L1,ZFP36L2,ZHX2
GO Biological Process	GO:0043281	regulation of cysteine-type endopeptidase activity involved in apoptotic process	118	0.000238251	1	0.0260804	2.0517	14.622	30	0.0188915	0.0387597	135	0.00211945	1	0.202792	1.8829	12.7463	24	203	0.0203562	0.118227	unnamed,unnamed,unnamed,unnamed,unnamed,unnamed,unnamed,unnamed,unnamed,unnamed,unnamed,unnamed,unnamed,unnamed,unnamed,unnamed,unnamed,unnamed,unnamed,unnamed,unnamed,unnamed,unnamed,unnamed,unnamed,unnamed,unnamed,unnamed,unnamed,unnamed	ACVR1C,AKT1,BCL2L11,BID,CASP3,CASP7,CD44,CTSH,DAP,DIABLO,DNAJB6,GRAMD4,GSN,IFI6,IFT57,LAMP3,MYC,PMAIP1,RFFL,RNF34,SIAH2,THBS1,TNFAIP8,TRAF2
GO Biological Process	GO:0045834	positive regulation of lipid metabolic process	119	0.000238923	1	0.0259342	2.31759	9.9241	23	0.0128218	0.0297158	273	0.00643993	1	0.304706	1.99078	8.03707	16	128	0.0135708	0.125	unnamed,unnamed,unnamed,unnamed,unnamed,unnamed,unnamed,unnamed,unnamed,unnamed,unnamed,unnamed,unnamed,unnamed,unnamed,unnamed,unnamed,unnamed,unnamed,unnamed,unnamed,unnamed,unnamed	AKT1,CCDC3,CCR7,ELOVL5,FGR,GHSR,HTR2B,IL1B,LYN,NR4A3,PTK2,PTK2B,SCARB1,TNFAIP8L3,TNFRSF1A,VAV2
GO Biological Process	GO:1901524	regulation of macromitophagy	120	0.000251811	1	0.0271054	9.18072	0.54462	5	0.000703643	0.00645995	4893	0.510082	1	1	1.44784	0.690685	1	11	0.000848176	0.0909091	unnamed,unnamed,unnamed,unnamed,unnamed	CLEC16A
GO Biological Process	GO:0034340	response to type I interferon	121	0.000253901	1	0.0271045	4.44123	2.02646	9	0.00261817	0.0116279	1935	0.126186	1	0.842351	1.66393	4.2069	7	67	0.00593723	0.104478	unnamed,unnamed,unnamed,unnamed,unnamed,unnamed,unnamed,unnamed,unnamed	IFI6,IRF1,IRF2,IRF4,IRF8,MX1,SETD2
GO Biological Process	GO:0006469	negative regulation of protein kinase activity	122	0.000254745	1	0.0269717	1.84596	21.1273	39	0.0272962	0.0503876	185	0.00358066	1	0.250008	1.74092	15.509	27	247	0.0229008	0.109312	unnamed,unnamed,unnamed,unnamed,unnamed,unnamed,unnamed,unnamed,unnamed,unnamed,unnamed,unnamed,unnamed,unnamed,unnamed,unnamed,unnamed,unnamed,unnamed,unnamed,unnamed,unnamed,unnamed,unnamed,unnamed,unnamed,unnamed,unnamed,unnamed,unnamed,unnamed,unnamed,unnamed,unnamed,unnamed,unnamed,unnamed,unnamed,unnamed	AIDA,AKT1,AKT1S1,CASP3,CDKN1C,CDKN2A,DCN,DTNBP1,DUSP22,DUSP4,DUSP5,DUSP8,GADD45A,H2AFY,HSPB1,IL1B,LYN,PRKAR1A,PSEN1,PTPN1,SNX6,SOCS1,SORL1,SPRED2,TAOK3,THY1,TRIB1
GO Biological Process	GO:0046627	negative regulation of insulin receptor signaling pathway	123	0.000256092	1	0.0268938	3.70837	2.96626	11	0.00383238	0.0142119	1700	0.116087	1	0.882056	2.12349	1.88369	4	30	0.00339271	0.133333	unnamed,unnamed,unnamed,unnamed,unnamed,unnamed,unnamed,unnamed,unnamed,unnamed,unnamed	IL1B,PRKCQ,PTPN1,SOCS1
GO Biological Process	GO:0001819	positive regulation of cytokine production	124	0.000257381	1	0.0268112	1.7568	25.6148	45	0.033094	0.0581395	107	0.00128548	1	0.155182	1.65038	24.2368	40	386	0.0339271	0.103627	unnamed,unnamed,unnamed,unnamed,unnamed,unnamed,unnamed,unnamed,unnamed,unnamed,unnamed,unnamed,unnamed,unnamed,unnamed,unnamed,unnamed,unnamed,unnamed,unnamed,unnamed,unnamed,unnamed,unnamed,unnamed,unnamed,unnamed,unnamed,unnamed,unnamed,unnamed,unnamed,unnamed,unnamed,unnamed,unnamed,unnamed,unnamed,unnamed,unnamed,unnamed,unnamed,unnamed,unnamed,unnamed	AKIRIN2,ATF4,C5AR1,CCL2,CCR7,CD58,CD6,CHUK,FAM49B,FGR,FLOT1,HSPA1A,HSPB1,HTR2B,IL15,IL1A,IL1B,IL36A,IL6ST,IRF1,IRF4,IRF8,LPL,MYB,NFKB1,NR4A3,ORM2,PDE4B,POLR3H,PRKCQ,RASGRP1,RUNX1,SETD2,SULF2,SYK,THBS1,TLR2,TLR4,TRAF2,WNT11
GO Biological Process	GO:1901361	organic cyclic compound catabolic process	125	0.000270096	1	0.0279106	1.79357	23.417	42	0.0302546	0.0542636	1553	0.0977692	1	0.81319	1.25544	27.8786	35	444	0.0296862	0.0788288	unnamed,unnamed,unnamed,unnamed,unnamed,unnamed,unnamed,unnamed,unnamed,unnamed,unnamed,unnamed,unnamed,unnamed,unnamed,unnamed,unnamed,unnamed,unnamed,unnamed,unnamed,unnamed,unnamed,unnamed,unnamed,unnamed,unnamed,unnamed,unnamed,unnamed,unnamed,unnamed,unnamed,unnamed,unnamed,unnamed,unnamed,unnamed,unnamed,unnamed,unnamed,unnamed	ADA,AMPD3,APOBEC3H,CASP3,CNOT11,CTIF,DCP2,DDX6,DEDD2,HBS1L,HSPA1A,KYNU,NCBP1,NOCT,PARN,PDE4A,PDE4B,PDE8A,PDE8B,RNASEH2B,RPL11,RPL18A,RPL27A,RPL38,RPS20,RPS28,SAMD4A,SCARB1,SNX17,TET2,YWHAH,ZC3H12A,ZFP36L1,ZFP36L2,ZHX2
GO Biological Process	GO:1903727	positive regulation of phospholipid metabolic process	126	0.000281446	1	0.0288527	3.42211	3.5066	12	0.0045305	0.0155039	204	0.00411054	1	0.260274	3.03356	2.63716	8	42	0.00678541	0.190476	unnamed,unnamed,unnamed,unnamed,unnamed,unnamed,unnamed,unnamed,unnamed,unnamed,unnamed,unnamed	CCR7,FGR,HTR2B,LYN,PTK2,PTK2B,TNFAIP8L3,VAV2
GO Biological Process	GO:1905048	regulation of metallopeptidase activity	127	0.000286209	1	0.02911	6.88377	0.871615	6	0.00112612	0.00775194	85	0.000814033	1	0.123704	6.12547	0.816265	5	13	0.00424088	0.384615	unnamed,unnamed,unnamed,unnamed,unnamed,unnamed	ANTXR1,PICALM,RECK,SORL1,STAT3
GO Biological Process	GO:0060123	regulation of growth hormone secretion	128	0.000304946	1	0.0307733	5.62868	1.24363	7	0.00160676	0.00904393	85	0.000814033	1	0.123704	6.12547	0.816265	5	13	0.00424088	0.384615	unnamed,unnamed,unnamed,unnamed,unnamed,unnamed,unnamed	ARHGEF7,CHD7,GHSR,KALRN,SELENOT
GO Biological Process	GO:0002820	negative regulation of adaptive immune response	129	0.000307615	1	0.030802	3.93048	2.54422	10	0.0032871	0.0129199	1537	0.095268	1	0.800635	2.04182	2.44879	5	39	0.00424088	0.128205	unnamed,unnamed,unnamed,unnamed,unnamed,unnamed,unnamed,unnamed,unnamed,unnamed	DUSP22,IL7R,SAMSN1,SMAD7,TBX21
GO Biological Process	GO:0090150	establishment of protein localization to membrane	130	0.000326065	1	0.0323983	2.22024	10.8096	24	0.0139659	0.0310078	992	0.0550523	1	0.716846	1.46785	13.6253	20	217	0.0169635	0.0921659	unnamed,unnamed,unnamed,unnamed,unnamed,unnamed,unnamed,unnamed,unnamed,unnamed,unnamed,unnamed,unnamed,unnamed,unnamed,unnamed,unnamed,unnamed,unnamed,unnamed,unnamed,unnamed,unnamed,unnamed	ADORA1,AMN,BCL2L11,BID,CHMP4B,GET4,GOLPH3,HSPA4,MACF1,PMAIP1,RAB11A,RAB8B,RFTN1,RPL11,RPL18A,RPL27A,RPL38,RPS20,RPS28,SEC61B
GO Biological Process	GO:0051345	positive regulation of hydrolase activity	131	0.000326244	1	0.0321686	1.46319	58.0923	85	0.0750546	0.109819	15	1.26552e-05	0.163467	0.0108978	1.64981	45.4597	75	724	0.0636132	0.103591	unnamed,unnamed,unnamed,unnamed,unnamed,unnamed,unnamed,unnamed,unnamed,unnamed,unnamed,unnamed,unnamed,unnamed,unnamed,unnamed,unnamed,unnamed,unnamed,unnamed,unnamed,unnamed,unnamed,unnamed,unnamed,unnamed,unnamed,unnamed,unnamed,unnamed,unnamed,unnamed,unnamed,unnamed,unnamed,unnamed,unnamed,unnamed,unnamed,unnamed,unnamed,unnamed,unnamed,unnamed,unnamed,unnamed,unnamed,unnamed,unnamed,unnamed…	ACVR1C,ADAP1,ADRA1A,AKIRIN2,AKT1,ALS2CL,ANTXR1,ARHGAP12,ARHGAP24,ARHGAP25,ARHGAP26,ARHGEF7,ASAP1,BCL2L11,BID,C5AR1,CASP3,CASP7,CCL17,CCL2,CCL22,CCR7,CTSH,DAP,DIABLO,DNAJB6,DOCK10,EIF5,ESR1,FN1,GDI2,GNA15,GRAMD4,GSK3B,GSN,HSPA1A,HTR2B,IFT57,JUN,KALRN,LYN,MSH6,MTCL1,MTSS1L,MYC,PICALM,PLEKHG6,PMAIP1,PSMD14,PTK2B,PTPN1,RALGAPA2,RANGAP1,RASGRF1,RASGRP1,RGS16,RGS8,RHOG,RIC1,S1PR1,SERPINA6,SRGAP3,STAT3,…
GO Biological Process	GO:0007596	blood coagulation	132	0.000328526	1	0.0321483	1.85604	19.9349	37	0.0257557	0.0478036	63	0.000441728	1	0.0905683	1.82163	19.2136	35	306	0.0296862	0.114379	unnamed,unnamed,unnamed,unnamed,unnamed,unnamed,unnamed,unnamed,unnamed,unnamed,unnamed,unnamed,unnamed,unnamed,unnamed,unnamed,unnamed,unnamed,unnamed,unnamed,unnamed,unnamed,unnamed,unnamed,unnamed,unnamed,unnamed,unnamed,unnamed,unnamed,unnamed,unnamed,unnamed,unnamed,unnamed,unnamed,unnamed	AKT1,CARMIL1,CPB2,CYP4F2,DGKG,DTNBP1,EHD1,GATA5,GNA11,GNA12,GNA15,HIST1H3B,HPS6,HSPB1,IRF1,IRF2,ITPR1,LCP2,LYN,MAFF,P2RX4,P2RY1,PRKAR1A,PRKCH,PRKCQ,RAD51B,RCOR1,RHOB,RHOG,SERPINA1,SLC7A11,SYK,VAV1,VAV2,ZFPM2
GO Biological Process	GO:0050817	coagulation	133	0.000334819	1	0.0325177	1.85414	19.9553	37	0.0257821	0.0478036	68	0.000498312	1	0.0946572	1.8098	19.3392	35	308	0.0296862	0.113636	unnamed,unnamed,unnamed,unnamed,unnamed,unnamed,unnamed,unnamed,unnamed,unnamed,unnamed,unnamed,unnamed,unnamed,unnamed,unnamed,unnamed,unnamed,unnamed,unnamed,unnamed,unnamed,unnamed,unnamed,unnamed,unnamed,unnamed,unnamed,unnamed,unnamed,unnamed,unnamed,unnamed,unnamed,unnamed,unnamed,unnamed	AKT1,CARMIL1,CPB2,CYP4F2,DGKG,DTNBP1,EHD1,GATA5,GNA11,GNA12,GNA15,HIST1H3B,HPS6,HSPB1,IRF1,IRF2,ITPR1,LCP2,LYN,MAFF,P2RX4,P2RY1,PRKAR1A,PRKCH,PRKCQ,RAD51B,RCOR1,RHOB,RHOG,SERPINA1,SLC7A11,SYK,VAV1,VAV2,ZFPM2
GO Biological Process	GO:0046330	positive regulation of JNK cascade	134	0.000343365	1	0.0330989	2.17065	11.5173	25	0.0148802	0.0322997	72	0.000543866	1	0.0975711	2.36919	7.59754	18	121	0.0152672	0.14876	unnamed,unnamed,unnamed,unnamed,unnamed,unnamed,unnamed,unnamed,unnamed,unnamed,unnamed,unnamed,unnamed,unnamed,unnamed,unnamed,unnamed,unnamed,unnamed,unnamed,unnamed,unnamed,unnamed,unnamed,unnamed	CCR7,DUSP22,FZD7,GADD45A,GADD45G,IL1B,PTK2B,PTPN1,RASGRP1,RASSF2,SPAG9,SYK,TAOK3,TLR4,TRAF2,WNT16,WNT7A,ZEB2
GO Biological Process	GO:0002429	immune response-activating cell surface receptor signaling pathway	135	0.000356389	1	0.0340998	1.9278	17.1179	33	0.0221162	0.0426357	282	0.00681679	1	0.312243	1.62627	17.8322	29	284	0.0245971	0.102113	unnamed,unnamed,unnamed,unnamed,unnamed,unnamed,unnamed,unnamed,unnamed,unnamed,unnamed,unnamed,unnamed,unnamed,unnamed,unnamed,unnamed,unnamed,unnamed,unnamed,unnamed,unnamed,unnamed,unnamed,unnamed,unnamed,unnamed,unnamed,unnamed,unnamed,unnamed,unnamed,unnamed	ACTR2,C5AR1,CD247,CHUK,FBXW11,FGR,LAT2,LCP2,LYN,MUC17,MUCL1,NFATC2,NFKB1,NR4A3,PDE4B,PLEKHA1,PRKCQ,PSEN1,PSMB3,PSMD1,PSMD14,PTK2,RFTN1,SYK,THY1,TMEM189-UBE2V1,VAV1,VAV2,ZAP70
GO Biological Process	GO:0071496	cellular response to external stimulus	136	0.000368639	1	0.0350126	1.82718	20.7971	38	0.0268696	0.0490956	258	0.00589744	1	0.295261	1.64363	17.6439	29	281	0.0245971	0.103203	unnamed,unnamed,unnamed,unnamed,unnamed,unnamed,unnamed,unnamed,unnamed,unnamed,unnamed,unnamed,unnamed,unnamed,unnamed,unnamed,unnamed,unnamed,unnamed,unnamed,unnamed,unnamed,unnamed,unnamed,unnamed,unnamed,unnamed,unnamed,unnamed,unnamed,unnamed,unnamed,unnamed,unnamed,unnamed,unnamed,unnamed,unnamed	AKT1,ASGR1,ATF3,ATF4,ATP1A1,CLEC16A,DAP,FOS,GADD45A,IL15,IL1B,IRF1,JUN,KLF10,LYN,MAP1LC3B2,MAP3K1,NFKB1,NPPB,PMAIP1,SLC1A2,SLC9A1,SZT2,TLR4,TNFRSF1A,UCP2,VDR,WNT11,ZC3H12A
GO Biological Process	GO:0007599	hemostasis	137	0.000381692	1	0.0359877	1.84099	20.0978	37	0.0259662	0.0478036	76	0.00059524	1	0.101167	1.79234	19.5276	35	311	0.0296862	0.11254	unnamed,unnamed,unnamed,unnamed,unnamed,unnamed,unnamed,unnamed,unnamed,unnamed,unnamed,unnamed,unnamed,unnamed,unnamed,unnamed,unnamed,unnamed,unnamed,unnamed,unnamed,unnamed,unnamed,unnamed,unnamed,unnamed,unnamed,unnamed,unnamed,unnamed,unnamed,unnamed,unnamed,unnamed,unnamed,unnamed,unnamed	AKT1,CARMIL1,CPB2,CYP4F2,DGKG,DTNBP1,EHD1,GATA5,GNA11,GNA12,GNA15,HIST1H3B,HPS6,HSPB1,IRF1,IRF2,ITPR1,LCP2,LYN,MAFF,P2RX4,P2RY1,PRKAR1A,PRKCH,PRKCQ,RAD51B,RCOR1,RHOB,RHOG,SERPINA1,SLC7A11,SYK,VAV1,VAV2,ZFPM2
GO Biological Process	GO:0042176	regulation of protein catabolic process	138	0.000381914	1	0.0357477	1.68979	28.4059	48	0.0367001	0.0620155	163	0.00290133	1	0.229917	1.58855	24.5507	39	391	0.0330789	0.0997443	unnamed,unnamed,unnamed,unnamed,unnamed,unnamed,unnamed,unnamed,unnamed,unnamed,unnamed,unnamed,unnamed,unnamed,unnamed,unnamed,unnamed,unnamed,unnamed,unnamed,unnamed,unnamed,unnamed,unnamed,unnamed,unnamed,unnamed,unnamed,unnamed,unnamed,unnamed,unnamed,unnamed,unnamed,unnamed,unnamed,unnamed,unnamed,unnamed,unnamed,unnamed,unnamed,unnamed,unnamed,unnamed,unnamed,unnamed,unnamed	AKT1,AZIN2,BANP,CLEC16A,CSNK2A3,EDEM1,FHIT,FURIN,GGA1,GNA12,GSK3B,HSPA1A,IL1B,KCNE2,LAMP3,LONRF2,LONRF3,LPCAT1,MDM4,NEDD4L,OSBPL7,PSEN1,PSMB3,PSMD1,PSMD14,PTK2,PTK2B,PTPN3,RAD23B,RIC1,RNF144B,RNF19A,RPL11,SMAD7,SORL1,SUMO1,TRIB1,UBE2E1,UBE3A
GO Biological Process	GO:0000184	nuclear-transcribed mRNA catabolic process, nonsense-mediated decay	139	0.00041986	1	0.0390168	3.08806	4.20976	13	0.00543896	0.0167959	2692	0.20679	1	0.992241	1.34968	7.40917	10	118	0.00848176	0.0847458	unnamed,unnamed,unnamed,unnamed,unnamed,unnamed,unnamed,unnamed,unnamed,unnamed,unnamed,unnamed,unnamed	CTIF,DCP2,NCBP1,PARN,RPL11,RPL18A,RPL27A,RPL38,RPS20,RPS28
GO Biological Process	GO:0045785	positive regulation of cell adhesion	140	0.000437422	1	0.0403584	1.60622	34.8645	56	0.0450446	0.0723514	23	2.94235e-05	0.380063	0.0165245	1.89098	23.7972	45	379	0.0381679	0.118734	unnamed,unnamed,unnamed,unnamed,unnamed,unnamed,unnamed,unnamed,unnamed,unnamed,unnamed,unnamed,unnamed,unnamed,unnamed,unnamed,unnamed,unnamed,unnamed,unnamed,unnamed,unnamed,unnamed,unnamed,unnamed,unnamed,unnamed,unnamed,unnamed,unnamed,unnamed,unnamed,unnamed,unnamed,unnamed,unnamed,unnamed,unnamed,unnamed,unnamed,unnamed,unnamed,unnamed,unnamed,unnamed,unnamed,unnamed,unnamed,unnamed,unnamed…	ADA,AKT1,ARHGEF7,ARL2,CARMIL1,CCL2,CCR7,CD247,CD44,CD47,CD5,CD6,CDH13,ECM2,EPB41L4B,FAM49B,FBLN2,FLOT1,FMN1,FN1,GSK3B,HAS2,HES1,IL15,IL1B,IL6ST,IL7R,LYN,MYB,NID1,NR4A3,PDCD1LG2,PRKCQ,PTK2B,RASGRP1,SIRPG,SMAD7,SOCS1,SYK,TESPA1,TGFBR2,THY1,TRAF2,VAV1,ZAP70
GO Biological Process	GO:0010952	positive regulation of peptidase activity	141	0.000438524	1	0.0401732	2.17362	11.0415	24	0.0142655	0.0310078	77	0.000611306	1	0.102549	2.13644	10.2975	22	164	0.0186599	0.134146	unnamed,unnamed,unnamed,unnamed,unnamed,unnamed,unnamed,unnamed,unnamed,unnamed,unnamed,unnamed,unnamed,unnamed,unnamed,unnamed,unnamed,unnamed,unnamed,unnamed,unnamed,unnamed,unnamed,unnamed	ACVR1C,AKIRIN2,ANTXR1,BCL2L11,BID,CASP3,CASP7,CTSH,DAP,DIABLO,FN1,GRAMD4,GSN,IFT57,LYN,MYC,PICALM,PMAIP1,PSMD14,STAT3,TANK,TRAF2
GO Biological Process	GO:0050778	positive regulation of immune response	142	0.000448906	1	0.0408347	1.60445	34.903	56	0.0450943	0.0723514	260	0.00605047	1	0.300592	1.42342	37.2342	53	593	0.0449534	0.089376	unnamed,unnamed,unnamed,unnamed,unnamed,unnamed,unnamed,unnamed,unnamed,unnamed,unnamed,unnamed,unnamed,unnamed,unnamed,unnamed,unnamed,unnamed,unnamed,unnamed,unnamed,unnamed,unnamed,unnamed,unnamed,unnamed,unnamed,unnamed,unnamed,unnamed,unnamed,unnamed,unnamed,unnamed,unnamed,unnamed,unnamed,unnamed,unnamed,unnamed,unnamed,unnamed,unnamed,unnamed,unnamed,unnamed,unnamed,unnamed,unnamed,unnamed…	ACTR2,ADA,C5AR1,CCR7,CD180,CD247,CHUK,CNPY3,COLEC10,CTSL,FAM49B,FBXW11,FGR,IL15,IL1B,IL6ST,LAMP1,LAT2,LCP2,LYN,MAP3K1,MSH6,MUC17,MUCL1,MYB,NFATC2,NFKB1,NLRC5,NR4A3,PDE4B,PGLYRP3,PLEKHA1,PRKCQ,PSEN1,PSMB3,PSMD1,PSMD14,PTK2,RASGRP1,RFTN1,SYK,TANK,TBX21,THY1,TLR2,TLR4,TMEM189-UBE2V1,TNIP2,TRAF2,TRAF3,VAV1,VAV2,ZAP70
GO Biological Process	GO:0002757	immune response-activating signal transduction	143	0.000461447	1	0.0416819	1.74602	24.0547	42	0.0310785	0.0542636	129	0.00192296	1	0.19255	1.62597	23.9856	39	382	0.0330789	0.102094	unnamed,unnamed,unnamed,unnamed,unnamed,unnamed,unnamed,unnamed,unnamed,unnamed,unnamed,unnamed,unnamed,unnamed,unnamed,unnamed,unnamed,unnamed,unnamed,unnamed,unnamed,unnamed,unnamed,unnamed,unnamed,unnamed,unnamed,unnamed,unnamed,unnamed,unnamed,unnamed,unnamed,unnamed,unnamed,unnamed,unnamed,unnamed,unnamed,unnamed,unnamed,unnamed	ACTR2,C5AR1,CD180,CD247,CHUK,CNPY3,CTSL,FBXW11,FGR,LAT2,LCP2,LYN,MAP3K1,MUC17,MUCL1,NFATC2,NFKB1,NR4A3,PDE4B,PGLYRP3,PLEKHA1,PRKCQ,PSEN1,PSMB3,PSMD1,PSMD14,PTK2,RFTN1,SYK,TANK,THY1,TLR2,TLR4,TMEM189-UBE2V1,TNIP2,TRAF3,VAV1,VAV2,ZAP70
GO Biological Process	GO:0052548	regulation of endopeptidase activity	144	0.000470605	1	0.0422139	1.75799	23.3221	41	0.0301319	0.0529716	329	0.00878355	1	0.344854	1.51278	23.7972	36	379	0.0305343	0.0949868	unnamed,unnamed,unnamed,unnamed,unnamed,unnamed,unnamed,unnamed,unnamed,unnamed,unnamed,unnamed,unnamed,unnamed,unnamed,unnamed,unnamed,unnamed,unnamed,unnamed,unnamed,unnamed,unnamed,unnamed,unnamed,unnamed,unnamed,unnamed,unnamed,unnamed,unnamed,unnamed,unnamed,unnamed,unnamed,unnamed,unnamed,unnamed,unnamed,unnamed,unnamed	ACVR1C,AKIRIN2,AKT1,BCL2L11,BID,CASP3,CASP7,CD44,CTSH,DAP,DIABLO,DNAJB6,ENSG00000177359,FURIN,GRAMD4,GSN,IFI6,IFT57,LAMP3,MYC,PAPLN,PEBP1,PICALM,PMAIP1,PSMD14,RECK,RFFL,RNF34,SERPINA1,SERPINA6,SIAH2,SORL1,STAT3,THBS1,TNFAIP8,TRAF2
GO Biological Process	GO:1902236	negative regulation of endoplasmic reticulum stress-induced intrinsic apoptotic signaling pathway	145	0.000474661	1	0.0422841	6.24964	0.960055	6	0.00124038	0.00775194	655	0.0280967	1	0.554084	3.35289	1.193	4	19	0.00339271	0.210526	unnamed,unnamed,unnamed,unnamed,unnamed,unnamed	GRINA,HSPA1A,OPA1,PTPN1
GO Biological Process	GO:0034463	90S preribosome assembly	146	0.000476375	1	0.0421461	20.3537	0.147394	3	0.000190431	0.00387597	1049	0.0627896	1	0.773168	15.9262	0.0627896	1	1	0.000848176	1	unnamed,unnamed,unnamed	RPL38
GO Biological Process	GO:0036498	IRE1-mediated unfolded protein response	147	0.000499098	1	0.0438561	4.04048	2.22746	9	0.00287785	0.0116279	2167	0.155085	1	0.924426	1.64754	3.6418	6	58	0.00508906	0.103448	unnamed,unnamed,unnamed,unnamed,unnamed,unnamed,unnamed,unnamed,unnamed	ADD1,EDEM1,GFPT1,PTPN1,SEC61B,WIPI1
GO Biological Process	GO:0009649	entrainment of circadian clock	148	0.000545138	1	0.047578	4.44989	1.7978	8	0.00232273	0.0103359	167	0.00305732	1	0.236476	3.98155	1.50695	6	24	0.00508906	0.25	unnamed,unnamed,unnamed,unnamed,unnamed,unnamed,unnamed,unnamed	BHLHE40,GNA11,ID2,RBM4,RBM4B,SIK1
GO Biological Process	GO:0033081	regulation of T cell differentiation in thymus	149	0.000571629	1	0.0495552	3.96337	2.2708	9	0.00293384	0.0116279	152	0.00241988	1	0.205642	4.15466	1.44416	6	23	0.00508906	0.26087	unnamed,unnamed,unnamed,unnamed,unnamed,unnamed,unnamed,unnamed,unnamed	ADA,IL7R,RASGRP1,TESPA1,TMEM131L,ZEB1
GO Biological Process	GO:0032620	interleukin-17 production	150	0.000583792	1	0.0502723	18.9693	0.15815	3	0.000204328	0.00387597	2327	0.176797	1	0.98139	5.30874	0.188369	1	3	0.000848176	0.333333	unnamed,unnamed,unnamed	RFTN1
GO Biological Process	GO:0060337	type I interferon signaling pathway	151	0.000584135	1	0.0499687	4.40242	1.81718	8	0.00234778	0.0103359	2600	0.192484	1	0.956273	1.54125	3.89295	6	62	0.00508906	0.0967742	unnamed,unnamed,unnamed,unnamed,unnamed,unnamed,unnamed,unnamed	IFI6,IRF1,IRF2,IRF4,IRF8,MX1
GO Biological Process	GO:0031331	positive regulation of cellular catabolic process	152	0.000587517	1	0.0499274	1.83263	19.0983	35	0.0246748	0.0452196	424	0.0138387	1	0.421592	1.55378	18.0206	28	287	0.0237489	0.097561	unnamed,unnamed,unnamed,unnamed,unnamed,unnamed,unnamed,unnamed,unnamed,unnamed,unnamed,unnamed,unnamed,unnamed,unnamed,unnamed,unnamed,unnamed,unnamed,unnamed,unnamed,unnamed,unnamed,unnamed,unnamed,unnamed,unnamed,unnamed,unnamed,unnamed,unnamed,unnamed,unnamed,unnamed,unnamed	AKT1,FURIN,GSK3B,HSPA1A,IL1B,KCNE2,LONRF2,LONRF3,OSBPL7,PFKFB3,PSEN1,PSMB3,PSMD1,PSMD14,PTK2,PTK2B,PTPN1,RNF144B,RNF19A,SMAD7,SUMO1,TNRC6C,TOB1,TRIB1,UBE2E1,ZC3H12A,ZFP36L1,ZFP36L2
GO Biological Process	GO:0044265	cellular macromolecule catabolic process	153	0.000590627	1	0.0498636	1.49395	47.5251	71	0.0614019	0.0917313	3027	0.237631	1	1	1.10029	53.6223	59	854	0.0500424	0.0690866	unnamed,unnamed,unnamed,unnamed,unnamed,unnamed,unnamed,unnamed,unnamed,unnamed,unnamed,unnamed,unnamed,unnamed,unnamed,unnamed,unnamed,unnamed,unnamed,unnamed,unnamed,unnamed,unnamed,unnamed,unnamed,unnamed,unnamed,unnamed,unnamed,unnamed,unnamed,unnamed,unnamed,unnamed,unnamed,unnamed,unnamed,unnamed,unnamed,unnamed,unnamed,unnamed,unnamed,unnamed,unnamed,unnamed,unnamed,unnamed,unnamed,unnamed…	ARRDC1,CASP3,CCNF,CHMP4B,CNOT11,CTIF,CTSH,CTSL,CUL3,DCP2,DDX6,DEDD2,DENND3,DERL1,EDEM1,FBXW11,FBXW5,GSK3B,HBS1L,HECW2,HSPA1A,KIF14,NCBP1,NEDD4L,NOCT,PARN,PMAIP1,PSMB3,PSMD1,PSMD14,RAB12,RAD23B,RFFL,RNASEH2B,RNF144B,RNF19A,RNF34,RNF4,RNF44,RPL11,RPL18A,RPL27A,RPL38,RPS20,RPS28,SAMD4A,SEC61B,SIAH2,TBL1XR1,TBX21,UBE2E1,UBE3A,UBE4B,UHRF1,USP20,ZC3H12A,ZFP36L1,ZFP36L2,ZHX2
GO Biological Process	GO:0010506	regulation of autophagy	154	0.000591085	1	0.0495782	1.85092	18.3692	34	0.0237328	0.0439276	503	0.0185296	1	0.475838	1.51678	18.4601	28	294	0.0237489	0.0952381	unnamed,unnamed,unnamed,unnamed,unnamed,unnamed,unnamed,unnamed,unnamed,unnamed,unnamed,unnamed,unnamed,unnamed,unnamed,unnamed,unnamed,unnamed,unnamed,unnamed,unnamed,unnamed,unnamed,unnamed,unnamed,unnamed,unnamed,unnamed,unnamed,unnamed,unnamed,unnamed,unnamed,unnamed	AKT1,ATG101,ATP6V0A2,ATP6V1C1,CAMKK2,CASP3,CHMP4B,CLEC16A,DAP,DCN,EEF1A1,HSPB1,HTR2B,ITPR1,LAMP3,LARP1,MTCL1,OSBPL7,PIM2,RAB12,SLC38A9,SNX6,TRIM8,UVRAG,VDAC1,VPS26A,WDR41,ZC3H12A
GO Biological Process	GO:0002709	regulation of T cell mediated immunity	155	0.000605093	1	0.0504257	3.3406	3.29283	11	0.0042543	0.0142119	832	0.0428149	1	0.664712	2.14391	3.26506	7	52	0.00593723	0.134615	unnamed,unnamed,unnamed,unnamed,unnamed,unnamed,unnamed,unnamed,unnamed,unnamed,unnamed	DUSP22,FAM49B,IL1B,IL7R,SMAD7,TBX21,TRAF2
GO Biological Process	GO:0034976	response to endoplasmic reticulum stress	156	0.000611587	1	0.0506402	2.01769	13.3817	27	0.017289	0.0348837	1507	0.0886938	1	0.760224	1.3707	15.3207	21	244	0.0178117	0.0860656	unnamed,unnamed,unnamed,unnamed,unnamed,unnamed,unnamed,unnamed,unnamed,unnamed,unnamed,unnamed,unnamed,unnamed,unnamed,unnamed,unnamed,unnamed,unnamed,unnamed,unnamed,unnamed,unnamed,unnamed,unnamed,unnamed,unnamed	ADD1,ATF3,ATF4,BCL2L11,CCL2,DERL1,EDEM1,ERP44,FLOT1,GET4,GFPT1,GSK3B,ITPR1,JUN,PTPN1,RASGRF1,SEC61B,THBS1,TRAF2,UBE4B,WIPI1
GO Biological Process	GO:0070304	positive regulation of stress-activated protein kinase signaling cascade	157	0.00061671	1	0.0507391	1.98699	14.0917	28	0.0182063	0.0361757	55	0.000258567	1	0.0607255	2.32257	9.0417	21	144	0.0178117	0.145833	unnamed,unnamed,unnamed,unnamed,unnamed,unnamed,unnamed,unnamed,unnamed,unnamed,unnamed,unnamed,unnamed,unnamed,unnamed,unnamed,unnamed,unnamed,unnamed,unnamed,unnamed,unnamed,unnamed,unnamed,unnamed,unnamed,unnamed,unnamed	CCR7,DUSP22,FZD7,GADD45A,GADD45G,IL1B,LYN,PTK2B,PTPN1,RASGRP1,RASSF2,SEMA4C,SPAG9,SYK,TAOK3,TLR4,TRAF2,WNT16,WNT7A,ZC3H12A,ZEB2
GO Biological Process	GO:1902533	positive regulation of intracellular signal transduction	158	0.000624166	1	0.0510276	1.37495	75.6389	104	0.0977247	0.134367	31	5.38791e-05	0.695957	0.0224502	1.51039	59.5873	90	949	0.0763359	0.0948367	unnamed,unnamed,unnamed,unnamed,unnamed,unnamed,unnamed,unnamed,unnamed,unnamed,unnamed,unnamed,unnamed,unnamed,unnamed,unnamed,unnamed,unnamed,unnamed,unnamed,unnamed,unnamed,unnamed,unnamed,unnamed,unnamed,unnamed,unnamed,unnamed,unnamed,unnamed,unnamed,unnamed,unnamed,unnamed,unnamed,unnamed,unnamed,unnamed,unnamed,unnamed,unnamed,unnamed,unnamed,unnamed,unnamed,unnamed,unnamed,unnamed,unnamed…	ADA,ADORA1,ADRA1A,AKAP13,AKT1,BCL2L11,BID,C5AR1,CCL17,CCL2,CCL22,CCR7,CD44,CDH13,CHUK,CLEC16A,CRLF3,CTF1,DCN,DUSP22,DUSP5,FGR,FRS2,FZD7,GADD45A,GADD45G,GNAI2,GOLPH3,GPR20,GPR37L1,GREM1,HES1,HSPA1A,HTR2B,IL15,IL1B,IL20RA,IL6ST,JUN,LYN,MAP3K1,MAP3K7CL,MAPK10,MST1R,P2RX4,P2RY1,P2RY8,PARP14,PDE8A,PIM2,PMAIP1,PPM1A,PSEN1,PTK2,PTK2B,PTP4A3,PTPN1,RASD2,RASGRF1,RASGRP1,RASSF2,RPL11,SEMA4C,SLC38A9,SLC9A1,…
GO Biological Process	GO:1903510	mucopolysaccharide metabolic process	159	0.000624976	1	0.0507724	2.11824	11.3301	24	0.0146384	0.0310078	27	4.48052e-05	0.578749	0.0214351	2.77613	6.84406	19	109	0.0161154	0.174312	unnamed,unnamed,unnamed,unnamed,unnamed,unnamed,unnamed,unnamed,unnamed,unnamed,unnamed,unnamed,unnamed,unnamed,unnamed,unnamed,unnamed,unnamed,unnamed,unnamed,unnamed,unnamed,unnamed,unnamed	AKT1,B3GAT2,B3GNT4,B4GALT5,B4GALT6,CD44,CHST1,CHST11,CHST2,DCN,DSE,GALNS,GNS,HAS2,IL15,IL1B,LYVE1,SLC9A1,XYLT1
GO Biological Process	GO:0034341	response to interferon-gamma	160	0.000635619	1	0.0513143	2.43192	7.40157	18	0.00956275	0.0232558	430	0.0146781	1	0.440924	1.82014	8.79054	16	140	0.0135708	0.114286	unnamed,unnamed,unnamed,unnamed,unnamed,unnamed,unnamed,unnamed,unnamed,unnamed,unnamed,unnamed,unnamed,unnamed,unnamed,unnamed,unnamed,unnamed	CCL17,CCL2,CCL22,CD44,CD58,CIITA,GCH1,IRF1,IRF2,IRF4,IRF8,KYNU,TDGF1,TRIM34,TRIM62,TRIM8
GO Biological Process	GO:0050854	regulation of antigen receptor-mediated signaling pathway	161	0.000647388	1	0.0519399	3.11052	3.85788	12	0.00498434	0.0155039	242	0.00533635	1	0.284833	2.70445	3.32785	9	53	0.00763359	0.169811	unnamed,unnamed,unnamed,unnamed,unnamed,unnamed,unnamed,unnamed,unnamed,unnamed,unnamed,unnamed	ADA,CCR7,DUSP22,LYN,PRKCH,RUNX1,TESPA1,THY1,UBASH3A
GO Biological Process	GO:0043065	positive regulation of apoptotic process	162	0.000651467	1	0.0519444	1.4934	46.873	70	0.0605594	0.0904393	30	4.91522e-05	0.634899	0.0211633	1.67077	37.1086	62	591	0.0525869	0.104907	unnamed,unnamed,unnamed,unnamed,unnamed,unnamed,unnamed,unnamed,unnamed,unnamed,unnamed,unnamed,unnamed,unnamed,unnamed,unnamed,unnamed,unnamed,unnamed,unnamed,unnamed,unnamed,unnamed,unnamed,unnamed,unnamed,unnamed,unnamed,unnamed,unnamed,unnamed,unnamed,unnamed,unnamed,unnamed,unnamed,unnamed,unnamed,unnamed,unnamed,unnamed,unnamed,unnamed,unnamed,unnamed,unnamed,unnamed,unnamed,unnamed,unnamed…	ACVR1C,ADM,AKAP13,AKT1,ARHGEF3,ARHGEF7,ATF3,ATF4,BCL2L11,BID,BTG1,CAMK1D,CASP3,CASP7,CDKN2A,CTSH,DAP,DEDD2,DIABLO,FANK1,FGD4,GADD45A,GADD45G,GRAMD4,GRIN1,GSK3B,GSN,IFT57,IL20RA,ITM2C,JUN,KALRN,LYN,MYB,MYC,NEURL1,NMT1,NR4A3,PMAIP1,PNMA2,PSEN1,PTGIS,RASSF2,RHOB,RPL11,RPS6KA2,SIK1,SLC9A1,SPDEF,STK17B,SUDS3,THBS1,TIAM2,TNFAIP8,TRAF2,TRIO,VAV1,VAV2,VDR,WNT11,YWHAH,ZC3H12A
GO Biological Process	GO:0071346	cellular response to interferon-gamma	163	0.000668349	1	0.0529636	2.58312	6.19406	16	0.00800266	0.0206718	483	0.0171151	1	0.457713	1.87367	7.47196	14	119	0.0118745	0.117647	unnamed,unnamed,unnamed,unnamed,unnamed,unnamed,unnamed,unnamed,unnamed,unnamed,unnamed,unnamed,unnamed,unnamed,unnamed,unnamed	CCL17,CCL2,CCL22,CD44,CD58,CIITA,IRF1,IRF2,IRF4,IRF8,TDGF1,TRIM34,TRIM62,TRIM8
GO Biological Process	GO:0038116	chemokine (C-C motif) ligand 21 signaling pathway	164	0.000671533	1	0.0528914	53.8701	0.0371263	2	4.79668e-05	0.00258398	1049	0.0627896	1	0.773168	15.9262	0.0627896	1	1	0.000848176	1	unnamed,unnamed	CCR7
GO Biological Process	GO:0038115	chemokine (C-C motif) ligand 19 signaling pathway	164	0.000671533	1	0.0528914	53.8701	0.0371263	2	4.79668e-05	0.00258398	1049	0.0627896	1	0.773168	15.9262	0.0627896	1	1	0.000848176	1	unnamed,unnamed	CCR7
GO Biological Process	GO:0097022	lymphocyte migration into lymph node	164	0.000671533	1	0.0528914	53.8701	0.0371263	2	4.79668e-05	0.00258398	1049	0.0627896	1	0.773168	15.9262	0.0627896	1	1	0.000848176	1	unnamed,unnamed	CCR7
GO Biological Process	GO:2000526	positive regulation of glycoprotein biosynthetic process involved in immunological synapse formation	164	0.000671533	1	0.0528914	53.8701	0.0371263	2	4.79668e-05	0.00258398	1049	0.0627896	1	0.773168	15.9262	0.0627896	1	1	0.000848176	1	unnamed,unnamed	CCR7
GO Biological Process	GO:2000522	positive regulation of immunological synapse formation	164	0.000671533	1	0.0528914	53.8701	0.0371263	2	4.79668e-05	0.00258398	1049	0.0627896	1	0.773168	15.9262	0.0627896	1	1	0.000848176	1	unnamed,unnamed	CCR7
GO Biological Process	GO:1903721	positive regulation of I-kappaB phosphorylation	169	0.000711901	1	0.054412	52.3012	0.03824	2	4.94057e-05	0.00258398	370	0.0113243	1	0.395339	10.6175	0.188369	2	3	0.00169635	0.666667	unnamed,unnamed	AKT1,TRAF2
GO Biological Process	GO:0042339	keratan sulfate metabolic process	170	0.000724204	1	0.0550267	4.25722	1.87916	8	0.00242786	0.0103359	217	0.00455272	1	0.271002	3.27893	2.13485	7	34	0.00593723	0.205882	unnamed,unnamed,unnamed,unnamed,unnamed,unnamed,unnamed,unnamed	B3GNT4,B4GALT5,B4GALT6,CHST1,CHST2,GALNS,GNS
GO Biological Process	GO:0060333	interferon-gamma-mediated signaling pathway	171	0.000728125	1	0.0550011	3.26473	3.36935	11	0.00435316	0.0142119	496	0.017973	1	0.468059	2.23962	4.01853	9	64	0.00763359	0.140625	unnamed,unnamed,unnamed,unnamed,unnamed,unnamed,unnamed,unnamed,unnamed,unnamed,unnamed	CD44,CIITA,IRF1,IRF2,IRF4,IRF8,TRIM34,TRIM62,TRIM8
GO Biological Process	GO:0010752	regulation of cGMP-mediated signaling	172	0.000757379	1	0.0568783	10.0501	0.398007	4	0.000514221	0.00516796	196	0.0039394	1	0.259618	15.9262	0.125579	2	2	0.00169635	1	unnamed,unnamed,unnamed,unnamed	PTK2B,THBS1
GO Biological Process	GO:0030968	endoplasmic reticulum unfolded protein response	173	0.000768669	1	0.0573925	2.75726	5.0775	14	0.00656008	0.0180879	2527	0.178832	1	0.914117	1.39704	7.15801	10	114	0.00848176	0.0877193	unnamed,unnamed,unnamed,unnamed,unnamed,unnamed,unnamed,unnamed,unnamed,unnamed,unnamed,unnamed,unnamed,unnamed	ADD1,ATF3,ATF4,CCL2,DERL1,EDEM1,GFPT1,PTPN1,SEC61B,WIPI1
GO Biological Process	GO:0009896	positive regulation of catabolic process	174	0.000787442	1	0.0584563	1.69842	24.7289	42	0.0319495	0.0542636	294	0.00708108	1	0.31111	1.55601	21.8508	34	348	0.028838	0.0977012	unnamed,unnamed,unnamed,unnamed,unnamed,unnamed,unnamed,unnamed,unnamed,unnamed,unnamed,unnamed,unnamed,unnamed,unnamed,unnamed,unnamed,unnamed,unnamed,unnamed,unnamed,unnamed,unnamed,unnamed,unnamed,unnamed,unnamed,unnamed,unnamed,unnamed,unnamed,unnamed,unnamed,unnamed,unnamed,unnamed,unnamed,unnamed,unnamed,unnamed,unnamed,unnamed	AKT1,CSNK2A3,EDEM1,FURIN,GGA1,GSK3B,HSPA1A,IL1B,KCNE2,LONRF2,LONRF3,LPCAT1,NEDD4L,OSBPL7,PFKFB3,PSEN1,PSMB3,PSMD1,PSMD14,PTK2,PTK2B,PTPN1,RNF144B,RNF19A,SMAD7,SORL1,SUMO1,TNRC6C,TOB1,TRIB1,UBE2E1,ZC3H12A,ZFP36L1,ZFP36L2
GO Biological Process	GO:0009057	macromolecule catabolic process	175	0.000820976	1	0.0605974	1.43332	56.5123	81	0.0730133	0.104651	2530	0.178839	1	0.913067	1.11707	62.664	70	998	0.0593723	0.0701403	unnamed,unnamed,unnamed,unnamed,unnamed,unnamed,unnamed,unnamed,unnamed,unnamed,unnamed,unnamed,unnamed,unnamed,unnamed,unnamed,unnamed,unnamed,unnamed,unnamed,unnamed,unnamed,unnamed,unnamed,unnamed,unnamed,unnamed,unnamed,unnamed,unnamed,unnamed,unnamed,unnamed,unnamed,unnamed,unnamed,unnamed,unnamed,unnamed,unnamed,unnamed,unnamed,unnamed,unnamed,unnamed,unnamed,unnamed,unnamed,unnamed,unnamed…	AKT1,ARRDC1,CASP3,CCNF,CD44,CHMP4B,CNOT11,CTIF,CTSH,CTSL,CUL3,DCN,DCP2,DDX6,DEDD2,DENND3,DERL1,EDEM1,FBXW11,FBXW5,GALNS,GET4,GNS,GSK3B,HBS1L,HECW2,HSPA1A,KIF14,LYVE1,NCBP1,NEDD4L,NOCT,PARN,PGLYRP3,PMAIP1,PSMB3,PSMD1,PSMD14,RAB12,RAD23B,RFFL,RNASEH2B,RNF144B,RNF19A,RNF34,RNF4,RNF44,RPL11,RPL18A,RPL27A,RPL38,RPS20,RPS28,SAMD4A,SEC61B,SIAH2,SLC9A1,TBL1XR1,TBX21,TRAF2,UBE2E1,UBE3A,UBE4B,UHRF1,USP20,U…
GO Biological Process	GO:0043068	positive regulation of programmed cell death	176	0.000844263	1	0.0619622	1.47862	47.3414	70	0.0611646	0.0904393	33	6.59295e-05	0.851612	0.0258064	1.65398	37.4854	62	597	0.0525869	0.103853	unnamed,unnamed,unnamed,unnamed,unnamed,unnamed,unnamed,unnamed,unnamed,unnamed,unnamed,unnamed,unnamed,unnamed,unnamed,unnamed,unnamed,unnamed,unnamed,unnamed,unnamed,unnamed,unnamed,unnamed,unnamed,unnamed,unnamed,unnamed,unnamed,unnamed,unnamed,unnamed,unnamed,unnamed,unnamed,unnamed,unnamed,unnamed,unnamed,unnamed,unnamed,unnamed,unnamed,unnamed,unnamed,unnamed,unnamed,unnamed,unnamed,unnamed…	ACVR1C,ADM,AKAP13,AKT1,ARHGEF3,ARHGEF7,ATF3,ATF4,BCL2L11,BID,BTG1,CAMK1D,CASP3,CASP7,CDKN2A,CTSH,DAP,DEDD2,DIABLO,FANK1,FGD4,GADD45A,GADD45G,GRAMD4,GRIN1,GSK3B,GSN,IFT57,IL20RA,ITM2C,JUN,KALRN,LYN,MYB,MYC,NEURL1,NMT1,NR4A3,PMAIP1,PNMA2,PSEN1,PTGIS,RASSF2,RHOB,RPL11,RPS6KA2,SIK1,SLC9A1,SPDEF,STK17B,SUDS3,THBS1,TIAM2,TNFAIP8,TRAF2,TRIO,VAV1,VAV2,VDR,WNT11,YWHAH,ZC3H12A
GO Biological Process	GO:1902235	regulation of endoplasmic reticulum stress-induced intrinsic apoptotic signaling pathway	177	0.000849323	1	0.0619814	4.15192	1.92682	8	0.00248943	0.0103359	384	0.0114966	1	0.386723	3.08249	1.94648	6	31	0.00508906	0.193548	unnamed,unnamed,unnamed,unnamed,unnamed,unnamed,unnamed,unnamed	BCL2L11,GRINA,HSPA1A,OPA1,PMAIP1,PTPN1
GO Biological Process	GO:0033673	negative regulation of kinase activity	178	0.000875435	1	0.063528	1.72817	22.5673	39	0.0291567	0.0503876	325	0.00863795	1	0.343312	1.62882	16.5765	27	264	0.0229008	0.102273	unnamed,unnamed,unnamed,unnamed,unnamed,unnamed,unnamed,unnamed,unnamed,unnamed,unnamed,unnamed,unnamed,unnamed,unnamed,unnamed,unnamed,unnamed,unnamed,unnamed,unnamed,unnamed,unnamed,unnamed,unnamed,unnamed,unnamed,unnamed,unnamed,unnamed,unnamed,unnamed,unnamed,unnamed,unnamed,unnamed,unnamed,unnamed,unnamed	AIDA,AKT1,AKT1S1,CASP3,CDKN1C,CDKN2A,DCN,DTNBP1,DUSP22,DUSP4,DUSP5,DUSP8,GADD45A,H2AFY,HSPB1,IL1B,LYN,PRKAR1A,PSEN1,PTPN1,SNX6,SOCS1,SORL1,SPRED2,TAOK3,THY1,TRIB1
GO Biological Process	GO:1903708	positive regulation of hemopoiesis	179	0.000877332	1	0.06331	1.91455	15.1471	29	0.01957	0.0374677	467	0.0157377	1	0.435298	1.73741	10.3603	18	165	0.0152672	0.109091	unnamed,unnamed,unnamed,unnamed,unnamed,unnamed,unnamed,unnamed,unnamed,unnamed,unnamed,unnamed,unnamed,unnamed,unnamed,unnamed,unnamed,unnamed,unnamed,unnamed,unnamed,unnamed,unnamed,unnamed,unnamed,unnamed,unnamed,unnamed,unnamed	ADA,FOS,IL15,IL7R,JUN,KLF10,MYB,PRDM1,RASGRP1,RUNX1,SOCS1,STAT3,SYK,TESPA1,TGFBR2,TRIB1,ZAP70,ZFP36L1
GO Biological Process	GO:1900076	regulation of cellular response to insulin stimulus	180	0.000881426	1	0.0632521	2.71747	5.15185	14	0.00665614	0.0180879	1935	0.126186	1	0.842351	1.66393	4.2069	7	67	0.00593723	0.104478	unnamed,unnamed,unnamed,unnamed,unnamed,unnamed,unnamed,unnamed,unnamed,unnamed,unnamed,unnamed,unnamed,unnamed	IL1B,MZB1,OGT,OPA1,PRKCQ,PTPN1,SOCS1
GO Biological Process	GO:0006513	protein monoubiquitination	181	0.000900856	1	0.0642893	2.83896	4.57915	13	0.00591621	0.0167959	100	0.00113739	1	0.146917	2.91981	3.76737	11	60	0.00932994	0.183333	unnamed,unnamed,unnamed,unnamed,unnamed,unnamed,unnamed,unnamed,unnamed,unnamed,unnamed,unnamed,unnamed	CUL3,KDM2B,MGRN1,NEDD4L,NEURL1,PCGF2,RAD18,UBE2E1,UBE4B,UHRF1,ZNF598
GO Biological Process	GO:0031929	TOR signaling	182	0.000911129	1	0.0646651	4.10612	1.94831	8	0.0025172	0.0103359	1298	0.068263	1	0.679317	2.54819	1.56974	4	25	0.00339271	0.16	unnamed,unnamed,unnamed,unnamed,unnamed,unnamed,unnamed,unnamed	AKT1,AKT1S1,CLEC16A,LARP1
GO Biological Process	GO:0001771	immunological synapse formation	183	0.000960827	1	0.0678197	5.4486	1.1012	6	0.00142274	0.00775194	640	0.0278557	1	0.562206	4.34351	0.690685	3	11	0.00254453	0.272727	unnamed,unnamed,unnamed,unnamed,unnamed,unnamed	CCR7,CD6,EPHB1
GO Biological Process	GO:0001933	negative regulation of protein phosphorylation	184	0.000972678	1	0.0682831	1.53757	37.7219	58	0.0487363	0.0749354	141	0.00219647	1	0.201219	1.59262	25.7437	41	410	0.0347752	0.1	unnamed,unnamed,unnamed,unnamed,unnamed,unnamed,unnamed,unnamed,unnamed,unnamed,unnamed,unnamed,unnamed,unnamed,unnamed,unnamed,unnamed,unnamed,unnamed,unnamed,unnamed,unnamed,unnamed,unnamed,unnamed,unnamed,unnamed,unnamed,unnamed,unnamed,unnamed,unnamed,unnamed,unnamed,unnamed,unnamed,unnamed,unnamed,unnamed,unnamed,unnamed,unnamed,unnamed,unnamed,unnamed,unnamed,unnamed,unnamed,unnamed,unnamed…	AIDA,AKT1,AKT1S1,ATF3,CASP3,CDKN1C,CDKN2A,CNKSR3,CTDSPL,DCN,DTNBP1,DUSP22,DUSP4,DUSP5,DUSP8,GADD45A,GREM1,H2AFY,HSPB1,IL1B,INSM1,JUN,LYN,MYC,PARP14,PMEPA1,PRKAR1A,PSEN1,PTPN1,RASSF2,SAMSN1,SMAD7,SNX6,SOCS1,SORL1,SPRED2,TAOK3,THY1,TLR4,TRIB1,ZC3H12A
GO Biological Process	GO:0050856	regulation of T cell receptor signaling pathway	185	0.000996238	1	0.069559	4.04845	1.97606	8	0.00255305	0.0103359	591	0.0233275	1	0.50985	2.65437	2.26043	6	36	0.00508906	0.166667	unnamed,unnamed,unnamed,unnamed,unnamed,unnamed,unnamed,unnamed	ADA,CCR7,DUSP22,TESPA1,THY1,UBASH3A
GO Biological Process	GO:0043981	histone H4-K5 acetylation	186	0.00100045	1	0.0694773	6.74755	0.741009	5	0.000957376	0.00645995	118	0.00170913	1	0.187092	5.30874	0.941844	5	15	0.00424088	0.333333	unnamed,unnamed,unnamed,unnamed,unnamed	JADE2,KANSL3,MCRS1,MEAF6,OGT
GO Biological Process	GO:0043982	histone H4-K8 acetylation	186	0.00100045	1	0.0694773	6.74755	0.741009	5	0.000957376	0.00645995	118	0.00170913	1	0.187092	5.30874	0.941844	5	15	0.00424088	0.333333	unnamed,unnamed,unnamed,unnamed,unnamed	JADE2,KANSL3,MCRS1,MEAF6,OGT
GO Biological Process	GO:2000116	regulation of cysteine-type endopeptidase activity	188	0.00100574	1	0.0691015	1.8736	16.0119	30	0.0206872	0.0387597	352	0.0106455	1	0.390649	1.65467	14.5044	24	231	0.0203562	0.103896	unnamed,unnamed,unnamed,unnamed,unnamed,unnamed,unnamed,unnamed,unnamed,unnamed,unnamed,unnamed,unnamed,unnamed,unnamed,unnamed,unnamed,unnamed,unnamed,unnamed,unnamed,unnamed,unnamed,unnamed,unnamed,unnamed,unnamed,unnamed,unnamed,unnamed	ACVR1C,AKT1,BCL2L11,BID,CASP3,CASP7,CD44,CTSH,DAP,DIABLO,DNAJB6,GRAMD4,GSN,IFI6,IFT57,LAMP3,MYC,PMAIP1,RFFL,RNF34,SIAH2,THBS1,TNFAIP8,TRAF2
GO Biological Process	GO:1901698	response to nitrogen compound	189	0.00101878	1	0.0696277	1.36976	71.5453	98	0.0924358	0.126615	26	3.78466e-05	0.488864	0.0188025	1.53338	57.3897	88	914	0.0746395	0.0962801	unnamed,unnamed,unnamed,unnamed,unnamed,unnamed,unnamed,unnamed,unnamed,unnamed,unnamed,unnamed,unnamed,unnamed,unnamed,unnamed,unnamed,unnamed,unnamed,unnamed,unnamed,unnamed,unnamed,unnamed,unnamed,unnamed,unnamed,unnamed,unnamed,unnamed,unnamed,unnamed,unnamed,unnamed,unnamed,unnamed,unnamed,unnamed,unnamed,unnamed,unnamed,unnamed,unnamed,unnamed,unnamed,unnamed,unnamed,unnamed,unnamed,unnamed…	ABCC4,ACTR2,ACVR1C,ADA,ADM,AGTRAP,AKT1,ATF4,ATP6V0A2,ATP6V1C1,BLM,C5AR1,CACNA1A,CARM1,CASP3,CASP7,CCL2,CCR7,CHRNA2,CHRNA6,CHUK,CPEB2,CRH,DNMT1,DNMT3A,DRD5,DUOX1,EGR2,EIF2B4,FER,FLOT1,FOS,GCLM,GHSR,GNA11,GNA15,GNAI2,GRIN1,GSK3B,GSN,HDAC5,IL1B,JUN,KALRN,KCNQ1,KLF10,KYNU,LARP1,LYN,MC4R,MGST2,MTHFR,NCBP1,NEURL1,NFKB1,NPPB,NR4A3,OGT,OPA1,P2RX4,PDE4B,PMAIP1,PRKAR1A,PSEN1,PTK2,PTK2B,PTPN1,RANGAP1,RFTN1,…
GO Biological Process	GO:0032075	positive regulation of nuclease activity	190	0.00102807	1	0.0698923	6.70588	0.745614	5	0.000963326	0.00645995	1207	0.0637693	1	0.682442	3.18524	0.941844	3	15	0.00254453	0.2	unnamed,unnamed,unnamed,unnamed,unnamed	AKT1,HSPA1A,PTPN1
GO Biological Process	GO:0030036	actin cytoskeleton organization	191	0.00103005	1	0.0696604	1.56928	33.7735	53	0.043635	0.0684754	165	0.00298256	1	0.233489	1.56589	26.1833	41	417	0.0347752	0.0983213	unnamed,unnamed,unnamed,unnamed,unnamed,unnamed,unnamed,unnamed,unnamed,unnamed,unnamed,unnamed,unnamed,unnamed,unnamed,unnamed,unnamed,unnamed,unnamed,unnamed,unnamed,unnamed,unnamed,unnamed,unnamed,unnamed,unnamed,unnamed,unnamed,unnamed,unnamed,unnamed,unnamed,unnamed,unnamed,unnamed,unnamed,unnamed,unnamed,unnamed,unnamed,unnamed,unnamed,unnamed,unnamed,unnamed,unnamed,unnamed,unnamed,unnamed…	ABI2,ACTR2,ADD1,ANTXR1,ARHGAP12,ARHGAP25,ARHGAP26,BMP10,CARMIL1,CATIP,CDC42BPG,CUL3,DNAJB6,DTNBP1,EPB41L1,EPB41L4B,ERMN,FER,FGD4,FMN1,FMNL1,FSCN1,GHSR,GSN,LCP1,MARCKS,MICAL2,MICAL3,MKLN1,MTSS1,MYO1B,MYOZ3,PARVB,PARVG,PRKAR1A,PTK2B,PTPN1,RHOG,S1PR1,TMSB4X,WASF1
GO Biological Process	GO:0043200	response to amino acid	192	0.00106596	1	0.0717138	2.15703	9.7356	21	0.0125783	0.0271318	166	0.00304036	1	0.23658	2.21197	6.78127	15	108	0.0127227	0.138889	unnamed,unnamed,unnamed,unnamed,unnamed,unnamed,unnamed,unnamed,unnamed,unnamed,unnamed,unnamed,unnamed,unnamed,unnamed,unnamed,unnamed,unnamed,unnamed,unnamed,unnamed	CASP3,CCL2,CHUK,DNMT1,DNMT3A,GCLM,GRIN1,LYN,MTHFR,NEURL1,OPA1,SLC1A2,SLC38A9,SOCS1,ZEB1
GO Biological Process	GO:0019439	aromatic compound catabolic process	193	0.00107479	1	0.071933	1.72241	22.0621	38	0.028504	0.0490956	2535	0.18016	1	0.918	1.18967	26.0577	31	415	0.0262935	0.0746988	unnamed,unnamed,unnamed,unnamed,unnamed,unnamed,unnamed,unnamed,unnamed,unnamed,unnamed,unnamed,unnamed,unnamed,unnamed,unnamed,unnamed,unnamed,unnamed,unnamed,unnamed,unnamed,unnamed,unnamed,unnamed,unnamed,unnamed,unnamed,unnamed,unnamed,unnamed,unnamed,unnamed,unnamed,unnamed,unnamed,unnamed,unnamed	ADA,AMPD3,APOBEC3H,CASP3,CNOT11,CTIF,DCP2,DDX6,DEDD2,HBS1L,HSPA1A,KYNU,NCBP1,NOCT,PARN,PDE4A,PDE4B,PDE8A,PDE8B,RNASEH2B,RPL11,RPL18A,RPL27A,RPL38,RPS20,RPS28,SAMD4A,ZC3H12A,ZFP36L1,ZFP36L2,ZHX2
GO Biological Process	GO:0002707	negative regulation of lymphocyte mediated immunity	194	0.00108308	1	0.0721142	3.99502	2.0025	8	0.0025872	0.0103359	2151	0.150165	1	0.901756	1.93045	2.07206	4	33	0.00339271	0.121212	unnamed,unnamed,unnamed,unnamed,unnamed,unnamed,unnamed,unnamed	DUSP22,IL7R,SMAD7,TBX21
GO Biological Process	GO:0072610	interleukin-12 secretion	195	0.00111639	1	0.0739506	41.6298	0.0480426	2	6.20705e-05	0.00258398	1729	0.12164	1	0.908746	7.9631	0.125579	1	2	0.000848176	0.5	unnamed,unnamed	CCR7
GO Biological Process	GO:1905564	positive regulation of vascular endothelial cell proliferation	196	0.00112519	1	0.0741537	15.0905	0.1988	3	0.000256848	0.00387597	551	0.0217071	1	0.508876	7.9631	0.251158	2	4	0.00169635	0.5	unnamed,unnamed,unnamed	GHSR,STAT3
GO Biological Process	GO:0002275	myeloid cell activation involved in immune response	197	0.00115592	1	0.0757923	1.66408	25.2392	42	0.0326088	0.0542636	671	0.0293181	1	0.564384	1.34544	31.9599	43	509	0.0364716	0.0844794	unnamed,unnamed,unnamed,unnamed,unnamed,unnamed,unnamed,unnamed,unnamed,unnamed,unnamed,unnamed,unnamed,unnamed,unnamed,unnamed,unnamed,unnamed,unnamed,unnamed,unnamed,unnamed,unnamed,unnamed,unnamed,unnamed,unnamed,unnamed,unnamed,unnamed,unnamed,unnamed,unnamed,unnamed,unnamed,unnamed,unnamed,unnamed,unnamed,unnamed,unnamed,unnamed	ACTR2,AMPD3,ATP8A1,C5AR1,CAB39,CCT2,CD44,CD47,CD58,COTL1,CPPED1,CTSH,EEF1A1,ERP44,FGR,GALNS,GDI2,GNS,GSN,HSPA1A,LAMP1,LAT2,LPCAT1,LYN,MANBA,NFKB1,NR4A3,ORM2,PSEN1,PSMD1,PSMD14,RAB14,RASGRP1,RHOG,SERPINA1,SIRPB1,SLC15A4,STK10,SYK,TLR2,TMBIM1,TTR,TYROBP
GO Biological Process	GO:0002683	negative regulation of immune system process	198	0.0011608	1	0.0757277	1.6113	29.169	47	0.037686	0.0607235	518	0.0196924	1	0.491056	1.42978	25.1786	36	401	0.0305343	0.0897756	unnamed,unnamed,unnamed,unnamed,unnamed,unnamed,unnamed,unnamed,unnamed,unnamed,unnamed,unnamed,unnamed,unnamed,unnamed,unnamed,unnamed,unnamed,unnamed,unnamed,unnamed,unnamed,unnamed,unnamed,unnamed,unnamed,unnamed,unnamed,unnamed,unnamed,unnamed,unnamed,unnamed,unnamed,unnamed,unnamed,unnamed,unnamed,unnamed,unnamed,unnamed,unnamed,unnamed,unnamed,unnamed,unnamed,unnamed	ADA,ADORA1,CASP3,CCL2,CYP19A1,DUSP22,FER,GREM1,HES1,IL7R,IRF1,IRF4,LYN,MYC,NLRC5,PARP14,PDCD1LG2,PGLYRP3,PPM1B,PRDM1,PRKAR1A,PTK2B,SAMSN1,SMAD7,TBX21,THBS1,THY1,TLR4,TMEM131L,TMEM176A,TMEM176B,TRIB1,TSC22D4,UBASH3A,ZC3H12A,ZFP36L1
GO Biological Process	GO:0097581	lamellipodium organization	199	0.00117912	1	0.0765363	3.07229	3.58039	11	0.00462583	0.0142119	65	0.000456931	1	0.0908027	3.772	2.386	9	38	0.00763359	0.236842	unnamed,unnamed,unnamed,unnamed,unnamed,unnamed,unnamed,unnamed,unnamed,unnamed,unnamed	ARHGEF7,CARMIL1,CDH13,GOLPH3,MTSS1L,PARVB,S1PR1,VAV2,WASF1
GO Biological Process	GO:0032874	positive regulation of stress-activated MAPK cascade	200	0.0011886	1	0.0767656	1.92666	14.0139	27	0.0181058	0.0348837	79	0.000622202	1	0.101734	2.22744	8.97891	20	143	0.0169635	0.13986	unnamed,unnamed,unnamed,unnamed,unnamed,unnamed,unnamed,unnamed,unnamed,unnamed,unnamed,unnamed,unnamed,unnamed,unnamed,unnamed,unnamed,unnamed,unnamed,unnamed,unnamed,unnamed,unnamed,unnamed,unnamed,unnamed,unnamed	CCR7,DUSP22,FZD7,GADD45A,GADD45G,IL1B,PTK2B,PTPN1,RASGRP1,RASSF2,SEMA4C,SPAG9,SYK,TAOK3,TLR4,TRAF2,WNT16,WNT7A,ZC3H12A,ZEB2
GO Biological Process	GO:0031349	positive regulation of defense response	201	0.00124414	1	0.0799528	1.66925	24.5619	41	0.0317338	0.0529716	472	0.0165643	1	0.453308	1.44784	24.8647	36	396	0.0305343	0.0909091	unnamed,unnamed,unnamed,unnamed,unnamed,unnamed,unnamed,unnamed,unnamed,unnamed,unnamed,unnamed,unnamed,unnamed,unnamed,unnamed,unnamed,unnamed,unnamed,unnamed,unnamed,unnamed,unnamed,unnamed,unnamed,unnamed,unnamed,unnamed,unnamed,unnamed,unnamed,unnamed,unnamed,unnamed,unnamed,unnamed,unnamed,unnamed,unnamed,unnamed,unnamed	CCR7,CD180,CD47,CD6,CHUK,CNPY3,CRH,CTSL,FBXW11,IL15,IL1B,IL6ST,LAMP1,LPL,LYN,MAP3K1,MGST2,MUC17,MUCL1,NFKB1,NLRC5,PGLYRP3,PSMB3,PSMD1,PSMD14,RASGRP1,RFTN1,SYK,TANK,TLR2,TLR4,TMEM189-UBE2V1,TNFRSF1A,TNIP2,TRAF3,VAV1
GO Biological Process	GO:0071901	negative regulation of protein serine/threonine kinase activity	202	0.00124452	1	0.0795813	2.12951	9.86142	21	0.0127408	0.0271318	128	0.00192052	1	0.193807	2.18343	7.78591	17	124	0.014419	0.137097	unnamed,unnamed,unnamed,unnamed,unnamed,unnamed,unnamed,unnamed,unnamed,unnamed,unnamed,unnamed,unnamed,unnamed,unnamed,unnamed,unnamed,unnamed,unnamed,unnamed,unnamed	AIDA,CASP3,CDKN1C,CDKN2A,DTNBP1,DUSP22,DUSP4,DUSP5,DUSP8,H2AFY,HSPB1,IL1B,LYN,PRKAR1A,PTPN1,SORL1,SPRED2
GO Biological Process	GO:1903896	positive regulation of IRE1-mediated unfolded protein response	203	0.00124793	1	0.0794067	6.41565	0.779344	5	0.0010069	0.00645995	356	0.01089	1	0.395128	5.97233	0.502317	3	8	0.00254453	0.375	unnamed,unnamed,unnamed,unnamed,unnamed	BCL2L11,HSPA1A,PTPN1
GO Biological Process	GO:0002688	regulation of leukocyte chemotaxis	204	0.00125156	1	0.0792472	2.42957	6.58552	16	0.00850843	0.0206718	1367	0.0764374	1	0.722269	1.62211	6.78127	11	108	0.00932994	0.101852	unnamed,unnamed,unnamed,unnamed,unnamed,unnamed,unnamed,unnamed,unnamed,unnamed,unnamed,unnamed,unnamed,unnamed,unnamed,unnamed	C5AR1,CAMK1D,CCL2,CCR6,CCR7,CYP19A1,EDN2,GREM1,LYN,PTK2B,THBS1
GO Biological Process	GO:0043299	leukocyte degranulation	205	0.00125658	1	0.0791767	1.66834	24.5754	41	0.0317511	0.0529716	703	0.0326002	1	0.598999	1.34048	31.332	42	499	0.0356234	0.0841683	unnamed,unnamed,unnamed,unnamed,unnamed,unnamed,unnamed,unnamed,unnamed,unnamed,unnamed,unnamed,unnamed,unnamed,unnamed,unnamed,unnamed,unnamed,unnamed,unnamed,unnamed,unnamed,unnamed,unnamed,unnamed,unnamed,unnamed,unnamed,unnamed,unnamed,unnamed,unnamed,unnamed,unnamed,unnamed,unnamed,unnamed,unnamed,unnamed,unnamed,unnamed	ACTR2,AMPD3,ATP8A1,C5AR1,CAB39,CCT2,CD44,CD47,CD58,COTL1,CPPED1,CTSH,EEF1A1,ERP44,FGR,GALNS,GDI2,GNS,GSN,HSPA1A,LAMP1,LAT2,LPCAT1,LYN,MANBA,NFKB1,NR4A3,ORM2,PSEN1,PSMD1,PSMD14,RAB14,RASGRP1,RHOG,SERPINA1,SIRPB1,SLC15A4,STK10,TLR2,TMBIM1,TTR,TYROBP
GO Biological Process	GO:0032055	negative regulation of translation in response to stress	206	0.00128254	1	0.0804199	14.4131	0.208144	3	0.00026892	0.00387597	454	0.0155803	1	0.443283	5.30874	0.565106	3	9	0.00254453	0.333333	unnamed,unnamed,unnamed	ATF4,EIF2B4,RBM4
GO Biological Process	GO:0060558	regulation of calcidiol 1-monooxygenase activity	207	0.00129877	1	0.0810444	8.67438	0.461128	4	0.000595773	0.00516796	295	0.00713711	1	0.312509	6.82552	0.439527	3	7	0.00254453	0.428571	unnamed,unnamed,unnamed,unnamed	IL1B,NFKB1,VDR
GO Biological Process	GO:0033993	response to lipid	208	0.00130186	1	0.0808467	1.37229	67.7698	93	0.0875578	0.120155	54	0.000251274	1	0.0601058	1.49129	52.3037	78	833	0.0661578	0.0936374	unnamed,unnamed,unnamed,unnamed,unnamed,unnamed,unnamed,unnamed,unnamed,unnamed,unnamed,unnamed,unnamed,unnamed,unnamed,unnamed,unnamed,unnamed,unnamed,unnamed,unnamed,unnamed,unnamed,unnamed,unnamed,unnamed,unnamed,unnamed,unnamed,unnamed,unnamed,unnamed,unnamed,unnamed,unnamed,unnamed,unnamed,unnamed,unnamed,unnamed,unnamed,unnamed,unnamed,unnamed,unnamed,unnamed,unnamed,unnamed,unnamed,unnamed…	ABCA3,ABHD2,ADM,AKIRIN2,AKT1,ATP1A1,BID,C5AR1,CALCOCO1,CARM1,CASP3,CCL2,CCR7,CD180,CD6,CHUK,CRH,CSF2RB,CTSH,DCN,DNMT3A,ESR1,FER,FOS,FOXP1,FZD7,GCH1,GHSR,HDAC5,IL10RA,IL15,IL1B,IRF8,JUN,LOXL1,LYN,MGST2,MYB,MYOG,NCOA3,NFKB1,NOCT,NPPB,NR1I2,NR3C1,NR4A3,OSBPL7,OTUD5,PABPN1,PAQR8,PDE4B,PLPP1,PMEPA1,PTK2B,RNF4,RUVBL2,SCARB1,SOX30,STAT3,T,TGFBR2,THBS1,TLR2,TLR4,TNFRSF11B,TNFRSF1A,TNFRSF4,TNIP2,TRIB1,UBE…
GO Biological Process	GO:0044090	positive regulation of vacuole organization	209	0.00132092	1	0.0816382	5.116	1.17279	6	0.00151523	0.00775194	3796	0.337059	1	1	1.67644	1.193	2	19	0.00169635	0.105263	unnamed,unnamed,unnamed,unnamed,unnamed,unnamed	CLEC16A,UVRAG
GO Biological Process	GO:0021555	midbrain-hindbrain boundary morphogenesis	210	0.00134096	1	0.0824818	8.59847	0.465199	4	0.000601033	0.00516796	551	0.0217071	1	0.508876	7.9631	0.251158	2	4	0.00169635	0.5	unnamed,unnamed,unnamed,unnamed	HES1,KDM2B
GO Biological Process	GO:0031330	negative regulation of cellular catabolic process	211	0.00134781	1	0.0825105	2.41172	6.63428	16	0.00857143	0.0206718	786	0.0380641	1	0.62554	1.82488	6.0278	11	96	0.00932994	0.114583	unnamed,unnamed,unnamed,unnamed,unnamed,unnamed,unnamed,unnamed,unnamed,unnamed,unnamed,unnamed,unnamed,unnamed,unnamed,unnamed	AKT1,CLEC16A,FHIT,FURIN,LAMP3,LRPPRC,PSEN1,PTPN3,RIC1,RPL11,TOB1
GO Biological Process	GO:0046835	carbohydrate phosphorylation	212	0.00135705	1	0.0826843	5.08859	1.17911	6	0.0015234	0.00775194	1018	0.0602114	1	0.763999	2.65437	1.50695	4	24	0.00339271	0.166667	unnamed,unnamed,unnamed,unnamed,unnamed,unnamed	FGGY,IPPK,PFKFB3,POMK
GO Biological Process	GO:2000547	regulation of dendritic cell dendrite assembly	213	0.0013612	1	0.0825476	37.6372	0.0531389	2	6.8655e-05	0.00258398	2327	0.176797	1	0.98139	5.30874	0.188369	1	3	0.000848176	0.333333	unnamed,unnamed	CCR7
GO Biological Process	GO:0045591	positive regulation of regulatory T cell differentiation	214	0.00139506	1	0.0842057	5.06064	1.18562	6	0.00153181	0.00775194	5083	0.540862	1	1	1.32718	0.753475	1	12	0.000848176	0.0833333	unnamed,unnamed,unnamed,unnamed,unnamed,unnamed	SOCS1
GO Biological Process	GO:0042326	negative regulation of phosphorylation	215	0.00141887	1	0.0852442	1.49414	40.8261	61	0.0527468	0.0788114	134	0.002101	1	0.202526	1.56768	28.0669	44	447	0.0373198	0.098434	unnamed,unnamed,unnamed,unnamed,unnamed,unnamed,unnamed,unnamed,unnamed,unnamed,unnamed,unnamed,unnamed,unnamed,unnamed,unnamed,unnamed,unnamed,unnamed,unnamed,unnamed,unnamed,unnamed,unnamed,unnamed,unnamed,unnamed,unnamed,unnamed,unnamed,unnamed,unnamed,unnamed,unnamed,unnamed,unnamed,unnamed,unnamed,unnamed,unnamed,unnamed,unnamed,unnamed,unnamed,unnamed,unnamed,unnamed,unnamed,unnamed,unnamed…	AIDA,AKT1,AKT1S1,ANKLE2,ATF3,CASP3,CDKN1C,CDKN2A,CNKSR3,CTDSPL,DCN,DTNBP1,DUSP22,DUSP4,DUSP5,DUSP8,GADD45A,GREM1,H2AFY,HSPB1,IL1B,INSM1,JUN,LYN,MYC,MYOG,PARP14,PMEPA1,PRKAR1A,PSEN1,PTPN1,RASSF2,SAMSN1,SMAD7,SNX6,SOCS1,SORL1,SPRED2,STAT3,TAOK3,THY1,TLR4,TRIB1,ZC3H12A
GO Biological Process	GO:0071550	death-inducing signaling complex assembly	216	0.0014271	1	0.0853422	13.8817	0.216112	3	0.000279215	0.00387597	1421	0.0856836	1	0.778871	3.98155	0.502317	2	8	0.00169635	0.25	unnamed,unnamed,unnamed	TNFRSF1A,TRAF2
GO Biological Process	GO:0002253	activation of immune response	217	0.00142965	1	0.0851005	1.634	26.3158	43	0.0339997	0.0555556	414	0.0129112	1	0.402835	1.44129	27.753	40	442	0.0339271	0.0904977	unnamed,unnamed,unnamed,unnamed,unnamed,unnamed,unnamed,unnamed,unnamed,unnamed,unnamed,unnamed,unnamed,unnamed,unnamed,unnamed,unnamed,unnamed,unnamed,unnamed,unnamed,unnamed,unnamed,unnamed,unnamed,unnamed,unnamed,unnamed,unnamed,unnamed,unnamed,unnamed,unnamed,unnamed,unnamed,unnamed,unnamed,unnamed,unnamed,unnamed,unnamed,unnamed,unnamed	ACTR2,C5AR1,CD180,CD247,CHUK,CNPY3,COLEC10,CTSL,FBXW11,FGR,LAT2,LCP2,LYN,MAP3K1,MUC17,MUCL1,NFATC2,NFKB1,NR4A3,PDE4B,PGLYRP3,PLEKHA1,PRKCQ,PSEN1,PSMB3,PSMD1,PSMD14,PTK2,RFTN1,SYK,TANK,THY1,TLR2,TLR4,TMEM189-UBE2V1,TNIP2,TRAF3,VAV1,VAV2,ZAP70
GO Biological Process	GO:1902459	positive regulation of stem cell population maintenance	218	0.00143145	1	0.0848169	6.21677	0.804276	5	0.00103912	0.00645995	908	0.0498858	1	0.709663	5.30874	0.376738	2	6	0.00169635	0.333333	unnamed,unnamed,unnamed,unnamed,unnamed	KDM2B,NCOA3
GO Biological Process	GO:0033089	positive regulation of T cell differentiation in thymus	219	0.00143323	1	0.0845344	5.03346	1.19202	6	0.00154008	0.00775194	151	0.00239106	1	0.204539	6.37048	0.627896	4	10	0.00339271	0.4	unnamed,unnamed,unnamed,unnamed,unnamed,unnamed	ADA,IL7R,RASGRP1,TESPA1
GO Biological Process	GO:1903725	regulation of phospholipid metabolic process	220	0.00147304	1	0.0864873	2.57083	5.44571	14	0.00703581	0.0180879	287	0.00699142	1	0.314663	2.45019	4.08132	10	65	0.00848176	0.153846	unnamed,unnamed,unnamed,unnamed,unnamed,unnamed,unnamed,unnamed,unnamed,unnamed,unnamed,unnamed,unnamed,unnamed	CCR7,FGR,HTR2B,LPCAT1,LYN,PTK2,PTK2B,SCARB1,TNFAIP8L3,VAV2
GO Biological Process	GO:0051000	positive regulation of nitric-oxide synthase activity	221	0.00149067	1	0.0871268	4.99409	1.20142	6	0.00155222	0.00775194	171	0.0031702	1	0.239471	4.68418	1.06742	5	17	0.00424088	0.294118	unnamed,unnamed,unnamed,unnamed,unnamed,unnamed	AKT1,GCH1,HTR2B,PTK2B,SCARB1
GO Biological Process	GO:0009991	response to extracellular stimulus	222	0.00149956	1	0.0872511	1.54922	33.5654	52	0.0433661	0.0671835	188	0.00372628	1	0.256023	1.52863	28.1297	43	448	0.0364716	0.0959821	unnamed,unnamed,unnamed,unnamed,unnamed,unnamed,unnamed,unnamed,unnamed,unnamed,unnamed,unnamed,unnamed,unnamed,unnamed,unnamed,unnamed,unnamed,unnamed,unnamed,unnamed,unnamed,unnamed,unnamed,unnamed,unnamed,unnamed,unnamed,unnamed,unnamed,unnamed,unnamed,unnamed,unnamed,unnamed,unnamed,unnamed,unnamed,unnamed,unnamed,unnamed,unnamed,unnamed,unnamed,unnamed,unnamed,unnamed,unnamed,unnamed,unnamed…	ACVR1C,ADA,ADM,AKT1,ASGR1,ATF3,ATF4,BMP8A,CCL2,CLEC16A,COX4I1,DAP,DNMT3A,FOS,GCLM,GHSR,GNAI2,GSN,IL15,JUN,KLF10,KYNU,LARP1,LIPG,LYN,MAP1LC3B2,MC4R,MTHFR,NOCT,OGT,OPA1,PMAIP1,SGIP1,SLC1A2,SZT2,TBC1D5,TBL1XR1,TGFBR2,TNFRSF11B,UCP2,VDR,WNT11,ZC3H12A
GO Biological Process	GO:0030029	actin filament-based process	223	0.00150906	1	0.0874104	1.49013	40.9361	61	0.052889	0.0788114	88	0.000864986	1	0.126966	1.59262	30.7669	49	490	0.0415606	0.1	unnamed,unnamed,unnamed,unnamed,unnamed,unnamed,unnamed,unnamed,unnamed,unnamed,unnamed,unnamed,unnamed,unnamed,unnamed,unnamed,unnamed,unnamed,unnamed,unnamed,unnamed,unnamed,unnamed,unnamed,unnamed,unnamed,unnamed,unnamed,unnamed,unnamed,unnamed,unnamed,unnamed,unnamed,unnamed,unnamed,unnamed,unnamed,unnamed,unnamed,unnamed,unnamed,unnamed,unnamed,unnamed,unnamed,unnamed,unnamed,unnamed,unnamed…	ABI2,ACTR2,ADD1,ANTXR1,ARHGAP12,ARHGAP25,ARHGAP26,ATP1A1,BMP10,CARMIL1,CATIP,CDC42BPG,CUL3,DNAJB6,DTNBP1,EPB41L1,EPB41L4B,ERMN,FER,FGD4,FGF12,FMN1,FMNL1,FSCN1,GHSR,GSN,KCNE2,KCNQ1,LCP1,MARCKS,MICAL2,MICAL3,MKLN1,MTSS1,MYO1B,MYO1E,MYOZ3,NEDD4L,PARVB,PARVG,PRKAR1A,PTK2B,PTPN1,RHOG,S1PR1,SCN5A,SLC9A1,TMSB4X,WASF1
GO Biological Process	GO:0031400	negative regulation of protein modification process	224	0.0015444	1	0.0890581	1.44377	48.4841	70	0.062641	0.0904393	304	0.00723308	1	0.307334	1.40525	38.4272	54	612	0.0458015	0.0882353	unnamed,unnamed,unnamed,unnamed,unnamed,unnamed,unnamed,unnamed,unnamed,unnamed,unnamed,unnamed,unnamed,unnamed,unnamed,unnamed,unnamed,unnamed,unnamed,unnamed,unnamed,unnamed,unnamed,unnamed,unnamed,unnamed,unnamed,unnamed,unnamed,unnamed,unnamed,unnamed,unnamed,unnamed,unnamed,unnamed,unnamed,unnamed,unnamed,unnamed,unnamed,unnamed,unnamed,unnamed,unnamed,unnamed,unnamed,unnamed,unnamed,unnamed…	AIDA,AKT1,AKT1S1,ATF3,CASP3,CDKN1C,CDKN2A,CNKSR3,CRTAP,CTDSPL,DCN,DNMT1,DTNBP1,DUSP22,DUSP4,DUSP5,DUSP8,GADD45A,GREM1,H2AFY,HSPA1A,HSPB1,IL1B,INSM1,JARID2,JUN,LYN,MYC,NCOA7,OGT,PARP10,PARP14,PMEPA1,PRKAR1A,PSEN1,PSMB3,PSMD1,PSMD14,PTPN1,RASD2,RASSF2,RPL11,SAMSN1,SMAD7,SNX6,SOCS1,SORL1,SPRED2,TAOK3,THY1,TLR4,TRIB1,UBE2E1,ZC3H12A
GO Biological Process	GO:0045621	positive regulation of lymphocyte differentiation	225	0.00154635	1	0.0887744	2.24324	8.02411	18	0.0103671	0.0232558	466	0.0157277	1	0.435954	2.08557	5.27433	11	84	0.00932994	0.130952	unnamed,unnamed,unnamed,unnamed,unnamed,unnamed,unnamed,unnamed,unnamed,unnamed,unnamed,unnamed,unnamed,unnamed,unnamed,unnamed,unnamed,unnamed	ADA,IL15,IL7R,MYB,PRDM1,RASGRP1,SOCS1,SYK,TESPA1,TGFBR2,ZAP70
GO Biological Process	GO:0061394	regulation of transcription from RNA polymerase II promoter in response to arsenic-containing substance	226	0.00156223	1	0.0892893	35.0873	0.0570007	2	7.36443e-05	0.00258398	196	0.0039394	1	0.259618	15.9262	0.125579	2	2	0.00169635	1	unnamed,unnamed	ATF3,ATF4
GO Biological Process	GO:0045618	positive regulation of keratinocyte differentiation	227	0.00156844	1	0.089249	6.08724	0.82139	5	0.00106123	0.00645995	398	0.0120784	1	0.392003	4.24699	0.941844	4	15	0.00339271	0.266667	unnamed,unnamed,unnamed,unnamed,unnamed	H2AFY,NCOA3,PRKCH,VDR
GO Biological Process	GO:0006914	autophagy	228	0.00157679	1	0.0893306	1.94387	12.861	25	0.0166162	0.0322997	3499	0.296081	1	1	1.15593	15.5718	18	248	0.0152672	0.0725806	unnamed,unnamed,unnamed,unnamed,unnamed,unnamed,unnamed,unnamed,unnamed,unnamed,unnamed,unnamed,unnamed,unnamed,unnamed,unnamed,unnamed,unnamed,unnamed,unnamed,unnamed,unnamed,unnamed,unnamed,unnamed	ATG101,C6orf106,CDC37,CHMP4B,CLEC16A,DAP,EPG5,MAP1LC3B2,PSEN1,RAB12,TBC1D5,TECPR1,TRAPPC8,UVRAG,VDAC1,VPS37C,WDR41,WIPI1
GO Biological Process	GO:0016241	regulation of macroautophagy	229	0.00166243	1	0.093771	2.12303	9.42049	20	0.0121712	0.0258398	1384	0.0782389	1	0.730211	1.49308	10.0463	15	160	0.0127227	0.09375	unnamed,unnamed,unnamed,unnamed,unnamed,unnamed,unnamed,unnamed,unnamed,unnamed,unnamed,unnamed,unnamed,unnamed,unnamed,unnamed,unnamed,unnamed,unnamed,unnamed	AKT1,ATG101,ATP6V0A2,ATP6V1C1,CASP3,CHMP4B,CLEC16A,DCN,LARP1,PIM2,RAB12,SLC38A9,SNX6,UVRAG,VPS26A
GO Biological Process	GO:0030595	leukocyte chemotaxis	230	0.00175184	1	0.098385	2.16239	8.78659	19	0.0113522	0.0245478	160	0.00270456	1	0.218342	2.1152	8.03707	17	128	0.014419	0.132812	unnamed,unnamed,unnamed,unnamed,unnamed,unnamed,unnamed,unnamed,unnamed,unnamed,unnamed,unnamed,unnamed,unnamed,unnamed,unnamed,unnamed,unnamed,unnamed	C5AR1,CCL17,CCL2,CCL22,CCR6,CCR7,CKLF,CXCR5,CYP7B1,EDN2,IL1B,LYST,PDE4B,S1PR1,SBDS,SYK,VAV1
GO Biological Process	GO:0055107	Golgi to secretory granule transport	231	0.00181514	1	0.101499	32.5025	0.0615337	2	7.9501e-05	0.00258398	1049	0.0627896	1	0.773168	15.9262	0.0627896	1	1	0.000848176	1	unnamed,unnamed	BICDL1
GO Biological Process	GO:1903894	regulation of IRE1-mediated unfolded protein response	232	0.00182271	1	0.101482	5.87927	0.850445	5	0.00109877	0.00645995	751	0.0354431	1	0.609611	3.98155	0.753475	3	12	0.00254453	0.25	unnamed,unnamed,unnamed,unnamed,unnamed	BCL2L11,HSPA1A,PTPN1
GO Biological Process	GO:1902624	positive regulation of neutrophil migration	233	0.00183386	1	0.101665	4.79058	1.25246	6	0.00161816	0.00775194	2044	0.138408	1	0.874664	1.99078	2.00927	4	32	0.00339271	0.125	unnamed,unnamed,unnamed,unnamed,unnamed,unnamed	C5AR1,CAMK1D,CCR7,IL1A
GO Biological Process	GO:0016569	covalent chromatin modification	234	0.00187977	1	0.103765	1.52517	34.7502	53	0.0448969	0.0684754	132	0.00197111	1	0.192885	1.55543	29.5739	46	471	0.0390161	0.0976645	unnamed,unnamed,unnamed,unnamed,unnamed,unnamed,unnamed,unnamed,unnamed,unnamed,unnamed,unnamed,unnamed,unnamed,unnamed,unnamed,unnamed,unnamed,unnamed,unnamed,unnamed,unnamed,unnamed,unnamed,unnamed,unnamed,unnamed,unnamed,unnamed,unnamed,unnamed,unnamed,unnamed,unnamed,unnamed,unnamed,unnamed,unnamed,unnamed,unnamed,unnamed,unnamed,unnamed,unnamed,unnamed,unnamed,unnamed,unnamed,unnamed,unnamed…	BANP,CABIN1,CARM1,CBX7,CHD3,CHD7,DNMT1,DNMT3A,EED,EHMT1,H2AFY,HDAC11,HDAC5,HDAC7,HELLS,IRF4,JADE2,JARID2,KANSL3,KDM2B,KDM4B,L3MBTL4,MCRS1,MEAF6,NCOA3,NR3C1,OGT,PCGF2,PHF19,RCOR1,RIOX1,RUVBL2,SAP30L,SATB1,SETD2,SETD5,SMARCE1,SPIN1,SRCAP,SUDS3,SUPT3H,TBL1XR1,TET2,UBE2E1,UHRF1,ZMYND8
GO Biological Process	GO:0043551	regulation of phosphatidylinositol 3-kinase activity	235	0.00192082	1	0.10558	2.8847	3.81322	11	0.00492664	0.0142119	477	0.0167211	1	0.452801	2.59264	2.69995	7	43	0.00593723	0.162791	unnamed,unnamed,unnamed,unnamed,unnamed,unnamed,unnamed,unnamed,unnamed,unnamed,unnamed	CCR7,FGR,LYN,PTK2,PTK2B,TNFAIP8L3,VAV2
GO Biological Process	GO:0032770	positive regulation of monooxygenase activity	236	0.00195696	1	0.10711	4.07471	1.71791	7	0.00221952	0.00904393	167	0.00305732	1	0.236476	3.98155	1.50695	6	24	0.00508906	0.25	unnamed,unnamed,unnamed,unnamed,unnamed,unnamed,unnamed	AKT1,GCH1,HTR2B,IL1B,PTK2B,SCARB1
GO Biological Process	GO:0009157	deoxyribonucleoside monophosphate biosynthetic process	237	0.00199122	1	0.108526	7.70773	0.51896	4	0.000670491	0.00516796	89	0.000882339	1	0.128058	7.9631	0.502317	4	8	0.00339271	0.5	unnamed,unnamed,unnamed,unnamed	DCK,DCTD,TK1,TK2
GO Biological Process	GO:0002444	myeloid leukocyte mediated immunity	238	0.0019983	1	0.108454	1.62565	25.2207	41	0.0325849	0.0529716	862	0.0449399	1	0.673421	1.309	32.0855	42	511	0.0356234	0.0821918	unnamed,unnamed,unnamed,unnamed,unnamed,unnamed,unnamed,unnamed,unnamed,unnamed,unnamed,unnamed,unnamed,unnamed,unnamed,unnamed,unnamed,unnamed,unnamed,unnamed,unnamed,unnamed,unnamed,unnamed,unnamed,unnamed,unnamed,unnamed,unnamed,unnamed,unnamed,unnamed,unnamed,unnamed,unnamed,unnamed,unnamed,unnamed,unnamed,unnamed,unnamed	ACTR2,AMPD3,ATP8A1,C5AR1,CAB39,CCT2,CD44,CD47,CD58,COTL1,CPPED1,CTSH,EEF1A1,ERP44,FGR,GALNS,GDI2,GNS,GSN,HSPA1A,LAMP1,LAT2,LPCAT1,LYN,MANBA,NFKB1,NR4A3,ORM2,PSEN1,PSMD1,PSMD14,RAB14,RASGRP1,RHOG,SERPINA1,SIRPB1,SLC15A4,STK10,TLR2,TMBIM1,TTR,TYROBP
GO Biological Process	GO:0046626	regulation of insulin receptor signaling pathway	239	0.00200132	1	0.108163	2.71666	4.41719	12	0.00570696	0.0155039	2591	0.192257	1	0.958465	1.62512	3.07669	5	49	0.00424088	0.102041	unnamed,unnamed,unnamed,unnamed,unnamed,unnamed,unnamed,unnamed,unnamed,unnamed,unnamed,unnamed	IL1B,OGT,PRKCQ,PTPN1,SOCS1
GO Biological Process	GO:0002823	negative regulation of adaptive immune response based on somatic recombination of immune receptors built from immunoglobulin superfamily domains	240	0.0020581	1	0.110769	3.60144	2.22133	8	0.00286994	0.0103359	2561	0.187523	1	0.945816	1.76958	2.26043	4	36	0.00339271	0.111111	unnamed,unnamed,unnamed,unnamed,unnamed,unnamed,unnamed,unnamed	DUSP22,IL7R,SMAD7,TBX21
GO Biological Process	GO:0046500	S-adenosylmethionine metabolic process	241	0.00208153	1	0.111565	5.7005	0.877116	5	0.00113323	0.00645995	289	0.00699553	1	0.312669	4.90037	0.816265	4	13	0.00339271	0.307692	unnamed,unnamed,unnamed,unnamed,unnamed	AHCYL2,AMD1,GNMT,MTHFR
GO Biological Process	GO:0006499	N-terminal protein myristoylation	242	0.00208971	1	0.11154	12.131	0.2473	3	0.000319508	0.00387597	91	0.000941431	1	0.133631	11.9447	0.251158	3	4	0.00254453	0.75	unnamed,unnamed,unnamed	NMT1,PPM1A,PPM1B
GO Biological Process	GO:1903052	positive regulation of proteolysis involved in cellular protein catabolic process	243	0.00210473	1	0.11188	1.96318	11.7157	23	0.0151366	0.0297158	471	0.0165144	1	0.452901	1.69999	11.1766	19	178	0.0161154	0.106742	unnamed,unnamed,unnamed,unnamed,unnamed,unnamed,unnamed,unnamed,unnamed,unnamed,unnamed,unnamed,unnamed,unnamed,unnamed,unnamed,unnamed,unnamed,unnamed,unnamed,unnamed,unnamed,unnamed	AKT1,GSK3B,HSPA1A,KCNE2,LONRF2,LONRF3,OSBPL7,PSEN1,PSMB3,PSMD1,PSMD14,PTK2,PTK2B,RNF144B,RNF19A,SMAD7,SUMO1,TRIB1,UBE2E1
GO Biological Process	GO:0002604	regulation of dendritic cell antigen processing and presentation	244	0.00211561	1	0.111997	7.57875	0.527791	4	0.000681901	0.00516796	1604	0.105713	1	0.851308	3.53916	0.565106	2	9	0.00169635	0.222222	unnamed,unnamed,unnamed,unnamed	CCR7,THBS1
GO Biological Process	GO:0042321	negative regulation of circadian sleep/wake cycle, sleep	245	0.00211823	1	0.111678	12.0728	0.248493	3	0.00032105	0.00387597	144	0.00224337	1	0.201233	9.55573	0.313948	3	5	0.00254453	0.6	unnamed,unnamed,unnamed	ADA,ADORA1,CRH
GO Biological Process	GO:0009611	response to wounding	246	0.00213508	1	0.112109	1.46211	42.4045	62	0.0547862	0.0801034	13	1.01441e-05	0.131031	0.0100793	1.76012	35.225	62	561	0.0525869	0.110517	unnamed,unnamed,unnamed,unnamed,unnamed,unnamed,unnamed,unnamed,unnamed,unnamed,unnamed,unnamed,unnamed,unnamed,unnamed,unnamed,unnamed,unnamed,unnamed,unnamed,unnamed,unnamed,unnamed,unnamed,unnamed,unnamed,unnamed,unnamed,unnamed,unnamed,unnamed,unnamed,unnamed,unnamed,unnamed,unnamed,unnamed,unnamed,unnamed,unnamed,unnamed,unnamed,unnamed,unnamed,unnamed,unnamed,unnamed,unnamed,unnamed,unnamed…	ABHD2,ADM,AKT1,CARMIL1,CASP3,CCL2,CD44,CELSR1,CPB2,CYP4F2,DCN,DGKG,DRD5,DTNBP1,EHD1,EPB41L4B,FN1,FZD7,GATA5,GNA11,GNA12,GNA15,GSN,HIST1H3B,HPS6,HSPB1,IL1A,IRF1,IRF2,ITPR1,JUN,LCP2,LYN,LYVE1,MACF1,MAFF,MYOG,NINJ2,P2RX4,P2RY1,PLLP,PRKAR1A,PRKCH,PRKCQ,RAD51B,RANGAP1,RCOR1,RHOB,RHOG,SCARB1,SERPINA1,SLC1A2,SLC7A11,SULF2,SYK,TGFBR2,VAV1,VAV2,WNT7A,ZFP36L1,ZFP36L2,ZFPM2
GO Biological Process	GO:2001233	regulation of apoptotic signaling pathway	247	0.0021356	1	0.111682	1.61951	25.3163	41	0.0327084	0.0529716	547	0.0215944	1	0.509937	1.43632	23.6717	34	377	0.028838	0.0901857	unnamed,unnamed,unnamed,unnamed,unnamed,unnamed,unnamed,unnamed,unnamed,unnamed,unnamed,unnamed,unnamed,unnamed,unnamed,unnamed,unnamed,unnamed,unnamed,unnamed,unnamed,unnamed,unnamed,unnamed,unnamed,unnamed,unnamed,unnamed,unnamed,unnamed,unnamed,unnamed,unnamed,unnamed,unnamed,unnamed,unnamed,unnamed,unnamed,unnamed,unnamed	AKT1,ATF3,BCL2L11,BID,CD44,CTSH,DEDD2,GCLM,GRINA,GSK3B,GSN,HSPA1A,HSPB1,IFI6,IL1A,IL1B,IL20RA,ITM2C,NMT1,OPA1,PCGF2,PGAP2,PMAIP1,PSEN1,PTPN1,RFFL,RNF34,RPL11,SIAH2,THBS1,TMBIM1,TRAF1,TRAF2,YWHAH
GO Biological Process	GO:0021685	cerebellar granular layer structural organization	248	0.0021379	1	0.111352	29.8956	0.0668994	2	8.64333e-05	0.00258398	1049	0.0627896	1	0.773168	15.9262	0.0627896	1	1	0.000848176	1	unnamed,unnamed	KIF14
GO Biological Process	GO:0035967	cellular response to topologically incorrect protein	249	0.00214844	1	0.111451	2.37707	6.31029	15	0.00815283	0.0193798	3164	0.256843	1	1	1.26035	8.72775	11	139	0.00932994	0.0791367	unnamed,unnamed,unnamed,unnamed,unnamed,unnamed,unnamed,unnamed,unnamed,unnamed,unnamed,unnamed,unnamed,unnamed,unnamed	ADD1,ATF3,ATF4,CCL2,CUL3,DERL1,EDEM1,GFPT1,PTPN1,SEC61B,WIPI1
GO Biological Process	GO:0071354	cellular response to interleukin-6	250	0.00216445	1	0.111833	3.26078	2.76007	9	0.00356599	0.0116279	34	7.01007e-05	0.90549	0.0266321	5.30874	1.50695	8	24	0.00678541	0.333333	unnamed,unnamed,unnamed,unnamed,unnamed,unnamed,unnamed,unnamed,unnamed	CCL2,FER,IL6ST,NFKB1,PTGIS,SELPLG,STAT3,TDGF1
GO Biological Process	GO:1901701	cellular response to oxygen-containing compound	251	0.00217428	1	0.111893	1.33612	73.3466	98	0.0947631	0.126615	57	0.000304511	1	0.0690065	1.46571	55.9455	82	891	0.0695505	0.0920314	unnamed,unnamed,unnamed,unnamed,unnamed,unnamed,unnamed,unnamed,unnamed,unnamed,unnamed,unnamed,unnamed,unnamed,unnamed,unnamed,unnamed,unnamed,unnamed,unnamed,unnamed,unnamed,unnamed,unnamed,unnamed,unnamed,unnamed,unnamed,unnamed,unnamed,unnamed,unnamed,unnamed,unnamed,unnamed,unnamed,unnamed,unnamed,unnamed,unnamed,unnamed,unnamed,unnamed,unnamed,unnamed,unnamed,unnamed,unnamed,unnamed,unnamed…	ACTR2,AGTRAP,AKT1,ATF4,ATP6V0A2,ATP6V1C1,BLM,CACNA1A,CAMKK2,CCL2,CD180,CD6,CHUK,CPB2,CPEB2,CRH,DNMT1,DNMT3A,DRD5,ESR1,FER,FOS,FZD7,GCLM,GHSR,GNA11,GNA15,GNAI2,GSK3B,HDAC5,IL15,IL1B,IRF8,JUN,KCNQ1,KLF10,LARP1,LYN,MYB,MYOG,NCOA3,NEURL1,NFKB1,NR3C1,NR4A3,OPA1,OSBPL7,P2RX4,PABPN1,PCGF2,PDE4B,PLEKHA1,PRKAR1A,PSEN1,PTK2,PTK2B,PTPN1,RAB11FIP5,RANGAP1,RGS8,RHOB,RUVBL2,SCARB1,SELENOT,SLC38A9,SLC9A1,SOCS1,…
GO Biological Process	GO:0034620	cellular response to unfolded protein	252	0.0022274	1	0.114172	2.45564	5.70117	14	0.00736585	0.0180879	3015	0.228878	1	0.980571	1.31622	7.59754	10	121	0.00848176	0.0826446	unnamed,unnamed,unnamed,unnamed,unnamed,unnamed,unnamed,unnamed,unnamed,unnamed,unnamed,unnamed,unnamed,unnamed	ADD1,ATF3,ATF4,CCL2,DERL1,EDEM1,GFPT1,PTPN1,SEC61B,WIPI1
GO Biological Process	GO:0043154	negative regulation of cysteine-type endopeptidase activity involved in apoptotic process	253	0.00224754	1	0.114749	2.45316	5.70694	14	0.0073733	0.0180879	997	0.0554243	1	0.71807	1.76958	5.65106	10	90	0.00848176	0.111111	unnamed,unnamed,unnamed,unnamed,unnamed,unnamed,unnamed,unnamed,unnamed,unnamed,unnamed,unnamed,unnamed,unnamed	AKT1,CD44,DNAJB6,IFI6,LAMP3,RFFL,RNF34,SIAH2,THBS1,TNFAIP8
GO Biological Process	GO:0060548	negative regulation of cell death	254	0.00225011	1	0.114428	1.33694	72.5537	97	0.0937386	0.125323	50	0.000240487	1	0.0621275	1.46507	58.0176	85	924	0.072095	0.0919913	unnamed,unnamed,unnamed,unnamed,unnamed,unnamed,unnamed,unnamed,unnamed,unnamed,unnamed,unnamed,unnamed,unnamed,unnamed,unnamed,unnamed,unnamed,unnamed,unnamed,unnamed,unnamed,unnamed,unnamed,unnamed,unnamed,unnamed,unnamed,unnamed,unnamed,unnamed,unnamed,unnamed,unnamed,unnamed,unnamed,unnamed,unnamed,unnamed,unnamed,unnamed,unnamed,unnamed,unnamed,unnamed,unnamed,unnamed,unnamed,unnamed,unnamed…	ADA,ADORA1,AKT1,ANKLE2,ANXA4,ATF4,ATF5,BID,C5AR1,CAMK1D,CASP3,CCL2,CCND2,CCR7,CD44,CHMP4B,CHST11,CRH,CRYAA,CTSH,DNAJB6,FANK1,FOXP1,GCLM,GHSR,GOLPH3,GPR37L1,GREM1,GRIN1,GRINA,GSK3B,HSPA1A,HSPB1,HTR2B,IFI6,IL1A,IL1B,IL6ST,JUN,KDM2B,KIF14,LAMP3,MDM4,MYC,NCOA7,NFKB1,NR4A3,OPA1,PCGF2,PDE8A,PGAP2,PIM2,PRKCH,PRKCQ,PSEN1,PTK2,PTK2B,PTPN1,RAD18,RFFL,RNF144B,RNF34,SIAH2,SLC40A1,SLC9A1,SORL1,STAT3,STK40,TDG…
GO Biological Process	GO:0042323	negative regulation of circadian sleep/wake cycle, non-REM sleep	255	0.00225125	1	0.114037	29.116	0.0686907	2	8.87477e-05	0.00258398	196	0.0039394	1	0.259618	15.9262	0.125579	2	2	0.00169635	1	unnamed,unnamed	ADA,ADORA1
GO Biological Process	GO:0070256	negative regulation of mucus secretion	255	0.00225125	1	0.114037	29.116	0.0686907	2	8.87477e-05	0.00258398	196	0.0039394	1	0.259618	15.9262	0.125579	2	2	0.00169635	1	unnamed,unnamed	ADA,ADORA1
GO Biological Process	GO:0006897	endocytosis	257	0.00226697	1	0.113939	1.49192	37.5355	56	0.0484955	0.0723514	80	0.000627145	1	0.10126	1.59889	31.8971	51	508	0.043257	0.100394	unnamed,unnamed,unnamed,unnamed,unnamed,unnamed,unnamed,unnamed,unnamed,unnamed,unnamed,unnamed,unnamed,unnamed,unnamed,unnamed,unnamed,unnamed,unnamed,unnamed,unnamed,unnamed,unnamed,unnamed,unnamed,unnamed,unnamed,unnamed,unnamed,unnamed,unnamed,unnamed,unnamed,unnamed,unnamed,unnamed,unnamed,unnamed,unnamed,unnamed,unnamed,unnamed,unnamed,unnamed,unnamed,unnamed,unnamed,unnamed,unnamed,unnamed…	AAK1,ACTR2,ADM,ADORA1,AMN,AMPH,ANKFY1,ANXA11,ARHGAP12,ARHGAP25,ASGR1,ASGR2,CARMIL1,CD247,CD47,CD5,CD6,DNM3,EHD1,FGR,FNBP1,GRK3,GSN,HTR2B,ILDR1,IRF8,LYN,MARCH3,MYO1E,NCF2,NCF4,PICALM,PTK2,RAB22A,RUFY1,SCARB1,SGIP1,SNX17,SNX6,SORL1,SUSD2,SYK,TGFBR2,THBS1,TMPRSS2,TMPRSS4,UBE3A,USP20,VAV1,VAV2,WASF1
GO Biological Process	GO:0050851	antigen receptor-mediated signaling pathway	258	0.00226827	1	0.113563	1.95123	11.7874	23	0.0152292	0.0297158	256	0.00573027	1	0.289132	1.85189	10.7998	20	172	0.0169635	0.116279	unnamed,unnamed,unnamed,unnamed,unnamed,unnamed,unnamed,unnamed,unnamed,unnamed,unnamed,unnamed,unnamed,unnamed,unnamed,unnamed,unnamed,unnamed,unnamed,unnamed,unnamed,unnamed,unnamed	CD247,CHUK,FBXW11,LAT2,LCP2,LYN,NFATC2,NFKB1,PDE4B,PLEKHA1,PRKCQ,PSEN1,PSMB3,PSMD1,PSMD14,RFTN1,SYK,THY1,TMEM189-UBE2V1,ZAP70
GO Biological Process	GO:0007015	actin filament organization	259	0.00234072	1	0.116738	1.83433	14.7193	27	0.0190172	0.0348837	422	0.0137271	1	0.420174	1.68066	12.4951	21	199	0.0178117	0.105528	unnamed,unnamed,unnamed,unnamed,unnamed,unnamed,unnamed,unnamed,unnamed,unnamed,unnamed,unnamed,unnamed,unnamed,unnamed,unnamed,unnamed,unnamed,unnamed,unnamed,unnamed,unnamed,unnamed,unnamed,unnamed,unnamed,unnamed	ABI2,ACTR2,ADD1,ARHGAP12,ARHGAP25,CARMIL1,CATIP,CUL3,ERMN,FMN1,FSCN1,GHSR,GSN,LCP1,MARCKS,MICAL2,MICAL3,MYO1B,PTK2B,TMSB4X,WASF1
GO Biological Process	GO:0071222	cellular response to lipopolysaccharide	260	0.00234174	1	0.116339	2.01814	10.4056	21	0.0134439	0.0271318	355	0.0108703	1	0.395527	1.84181	9.23007	17	147	0.014419	0.115646	unnamed,unnamed,unnamed,unnamed,unnamed,unnamed,unnamed,unnamed,unnamed,unnamed,unnamed,unnamed,unnamed,unnamed,unnamed,unnamed,unnamed,unnamed,unnamed,unnamed,unnamed	AKT1,CCL2,CD180,CD6,GHSR,HDAC5,IL1B,IRF8,LYN,NFKB1,PABPN1,PDE4B,SCARB1,TLR2,TLR4,TNIP2,ZC3H12A
GO Biological Process	GO:0042493	response to drug	261	0.00235091	1	0.116348	1.52257	33.4961	51	0.0432766	0.0658915	25	3.75782e-05	0.485398	0.0194159	1.84367	25.4926	47	406	0.0398643	0.115764	unnamed,unnamed,unnamed,unnamed,unnamed,unnamed,unnamed,unnamed,unnamed,unnamed,unnamed,unnamed,unnamed,unnamed,unnamed,unnamed,unnamed,unnamed,unnamed,unnamed,unnamed,unnamed,unnamed,unnamed,unnamed,unnamed,unnamed,unnamed,unnamed,unnamed,unnamed,unnamed,unnamed,unnamed,unnamed,unnamed,unnamed,unnamed,unnamed,unnamed,unnamed,unnamed,unnamed,unnamed,unnamed,unnamed,unnamed,unnamed,unnamed,unnamed…	ABCA3,ABCB5,ABCC1,ABCC4,ABCC6,ADA,ADRA1A,ATP1A1,BCAR3,CASP3,CCL2,CHUK,CPB2,CRH,DNMT3A,FOS,GCLM,GNA12,HDAC5,HTR2B,IL1B,JUN,KCNE2,KCNQ1,LPL,LYN,MTHFR,MYC,NFATC2,NPPB,NR1I2,PDE4A,PDE4B,PTK2B,RPL18A,RPP21,SLC15A2,SLC18A1,SLC1A2,SLC22A5,STAT3,TGFBR2,TGIF1,THBS1,TNFRSF11B,TRPA1,UMPS
GO Biological Process	GO:0002703	regulation of leukocyte mediated immunity	262	0.00239942	1	0.118295	2.05518	9.73152	20	0.012573	0.0258398	855	0.0440555	1	0.665573	1.59262	10.0463	16	160	0.0135708	0.1	unnamed,unnamed,unnamed,unnamed,unnamed,unnamed,unnamed,unnamed,unnamed,unnamed,unnamed,unnamed,unnamed,unnamed,unnamed,unnamed,unnamed,unnamed,unnamed,unnamed	DUSP22,FAM49B,FER,FGR,IL1B,IL7R,LAMP1,LYN,MSH6,RASGRP1,SMAD7,SYK,TBX21,TLR4,TRAF2,VAV1
GO Biological Process	GO:0043550	regulation of lipid kinase activity	263	0.00242232	1	0.11897	2.65296	4.52325	12	0.00584399	0.0155039	436	0.0150955	1	0.447221	2.45019	3.26506	8	52	0.00678541	0.153846	unnamed,unnamed,unnamed,unnamed,unnamed,unnamed,unnamed,unnamed,unnamed,unnamed,unnamed,unnamed	CCR7,FGR,LYN,PTK2,PTK2B,TNFAIP8L3,VAC14,VAV2
GO Biological Process	GO:0032768	regulation of monooxygenase activity	264	0.00242296	1	0.118551	2.79783	3.93161	11	0.00507961	0.0142119	261	0.00605519	1	0.299674	2.65437	3.39064	9	54	0.00763359	0.166667	unnamed,unnamed,unnamed,unnamed,unnamed,unnamed,unnamed,unnamed,unnamed,unnamed,unnamed	AKT1,GCH1,HTR2B,IL1B,NFKB1,PTK2B,PTS,SCARB1,VDR
GO Biological Process	GO:1904872	regulation of telomerase RNA localization to Cajal body	265	0.00242565	1	0.118234	5.50017	0.909062	5	0.0011745	0.00645995	206	0.0041652	1	0.261174	4.42395	1.13021	5	18	0.00424088	0.277778	unnamed,unnamed,unnamed,unnamed,unnamed	CCT2,CCT7,DCP2,PARN,RUVBL2
GO Biological Process	GO:0042534	regulation of tumor necrosis factor biosynthetic process	266	0.0024703	1	0.119958	4.50957	1.3305	6	0.001719	0.00775194	584	0.023311	1	0.515595	3.53916	1.13021	4	18	0.00339271	0.222222	unnamed,unnamed,unnamed,unnamed,unnamed,unnamed	GHSR,HSPB1,THBS1,TLR4
GO Biological Process	GO:0070098	chemokine-mediated signaling pathway	267	0.00251707	1	0.121771	3.18689	2.82407	9	0.00364867	0.0116279	2543	0.181763	1	0.923252	1.50653	4.64643	7	74	0.00593723	0.0945946	unnamed,unnamed,unnamed,unnamed,unnamed,unnamed,unnamed,unnamed,unnamed	CCL17,CCL2,CCL22,CCR6,CCR7,CXCR5,PTK2B
GO Biological Process	GO:0009988	cell-cell recognition	268	0.00252505	1	0.121702	2.9599	3.3785	10	0.00436498	0.0129199	1935	0.126186	1	0.842351	1.66393	4.2069	7	67	0.00593723	0.104478	unnamed,unnamed,unnamed,unnamed,unnamed,unnamed,unnamed,unnamed,unnamed,unnamed	CCR7,CCT2,CCT7,CD6,EPHB1,HSPA1L,IZUMO1
GO Biological Process	GO:0001765	membrane raft assembly	269	0.00253549	1	0.121751	7.20471	0.555192	4	0.000717303	0.00516796	1940	0.126833	1	0.844487	3.18524	0.627896	2	10	0.00169635	0.2	unnamed,unnamed,unnamed,unnamed	FLOT1,RFTN1
GO Biological Process	GO:1903044	protein localization to membrane raft	270	0.00254402	1	0.121708	7.19793	0.555715	4	0.000717979	0.00516796	1604	0.105713	1	0.851308	3.53916	0.565106	2	9	0.00169635	0.222222	unnamed,unnamed,unnamed,unnamed	FLOT1,RFTN1
GO Biological Process	GO:0002408	myeloid dendritic cell chemotaxis	271	0.00255394	1	0.121731	27.2949	0.0732739	2	9.46691e-05	0.00258398	2327	0.176797	1	0.98139	5.30874	0.188369	1	3	0.000848176	0.333333	unnamed,unnamed	CCR7
GO Biological Process	GO:0006413	translational initiation	272	0.00258333	1	0.12268	2.41493	5.79727	14	0.00749001	0.0180879	2570	0.18774	1	0.943595	1.33647	8.97891	12	143	0.0101781	0.0839161	unnamed,unnamed,unnamed,unnamed,unnamed,unnamed,unnamed,unnamed,unnamed,unnamed,unnamed,unnamed,unnamed,unnamed	EIF2B4,EIF2D,EIF5,LARP1,MTIF3,RBM4,RPL11,RPL18A,RPL27A,RPL38,RPS20,RPS28
GO Biological Process	GO:2000646	positive regulation of receptor catabolic process	273	0.00259911	1	0.122977	11.225	0.26726	3	0.000345297	0.00387597	3262	0.276947	1	1	3.18524	0.313948	1	5	0.000848176	0.2	unnamed,unnamed,unnamed	PTPN1
GO Biological Process	GO:0045582	positive regulation of T cell differentiation	274	0.00259987	1	0.122564	2.25573	7.09306	16	0.00916416	0.0206718	792	0.0385723	1	0.629089	1.96351	4.58364	9	73	0.00763359	0.123288	unnamed,unnamed,unnamed,unnamed,unnamed,unnamed,unnamed,unnamed,unnamed,unnamed,unnamed,unnamed,unnamed,unnamed,unnamed,unnamed	ADA,IL7R,MYB,RASGRP1,SOCS1,SYK,TESPA1,TGFBR2,ZAP70
GO Biological Process	GO:0071216	cellular response to biotic stimulus	275	0.00261208	1	0.122692	1.92874	11.9249	23	0.0154068	0.0297158	432	0.0148012	1	0.442563	1.71931	11.051	19	176	0.0161154	0.107954	unnamed,unnamed,unnamed,unnamed,unnamed,unnamed,unnamed,unnamed,unnamed,unnamed,unnamed,unnamed,unnamed,unnamed,unnamed,unnamed,unnamed,unnamed,unnamed,unnamed,unnamed,unnamed,unnamed	AKT1,CCL2,CD180,CD6,GHSR,GSK3B,HDAC5,IL1B,IRF8,LYN,NFKB1,PABPN1,PDE4B,SCARB1,SYK,TLR2,TLR4,TNIP2,ZC3H12A
GO Biological Process	GO:0016242	negative regulation of macroautophagy	276	0.00263566	1	0.123351	3.86034	1.81331	7	0.00234278	0.00904393	3474	0.290703	1	1	1.59262	1.88369	3	30	0.00254453	0.1	unnamed,unnamed,unnamed,unnamed,unnamed,unnamed,unnamed	AKT1,CHMP4B,CLEC16A
GO Biological Process	GO:0051092	positive regulation of NF-kappaB transcription factor activity	277	0.0026666	1	0.124348	2.03575	9.82436	20	0.012693	0.0258398	278	0.00678602	1	0.315306	1.9339	8.79054	17	140	0.014419	0.121429	unnamed,unnamed,unnamed,unnamed,unnamed,unnamed,unnamed,unnamed,unnamed,unnamed,unnamed,unnamed,unnamed,unnamed,unnamed,unnamed,unnamed,unnamed,unnamed,unnamed	CARM1,CHUK,FER,GREM1,HSPA1A,IL1B,NFKB1,PRKCH,PRKCQ,RIPK4,TLR2,TLR4,TMEM189-UBE2V1,TRAF1,TRAF2,TRIM62,TRIM8
GO Biological Process	GO:0043402	glucocorticoid mediated signaling pathway	278	0.00275567	1	0.12804	10.993	0.2729	3	0.000352584	0.00387597	1049	0.0627896	1	0.773168	15.9262	0.0627896	1	1	0.000848176	1	unnamed,unnamed,unnamed	NR3C1
GO Biological Process	GO:0097028	dendritic cell differentiation	279	0.00276185	1	0.127867	3.82743	1.8289	7	0.00236292	0.00904393	824	0.0421496	1	0.660736	2.56874	1.94648	5	31	0.00424088	0.16129	unnamed,unnamed,unnamed,unnamed,unnamed,unnamed,unnamed	CCR7,IRF4,LYN,PSEN1,TGFBR2
GO Biological Process	GO:0071219	cellular response to molecule of bacterial origin	280	0.00276863	1	0.127723	1.98887	10.5587	21	0.0136418	0.0271318	488	0.0176941	1	0.468349	1.74674	9.73239	17	155	0.014419	0.109677	unnamed,unnamed,unnamed,unnamed,unnamed,unnamed,unnamed,unnamed,unnamed,unnamed,unnamed,unnamed,unnamed,unnamed,unnamed,unnamed,unnamed,unnamed,unnamed,unnamed,unnamed	AKT1,CCL2,CD180,CD6,GHSR,HDAC5,IL1B,IRF8,LYN,NFKB1,PABPN1,PDE4B,SCARB1,TLR2,TLR4,TNIP2,ZC3H12A
GO Biological Process	GO:0002283	neutrophil activation involved in immune response	281	0.00282901	1	0.130044	1.6269	23.3573	38	0.0301773	0.0490956	1016	0.0595286	1	0.756822	1.294	30.139	39	480	0.0330789	0.08125	unnamed,unnamed,unnamed,unnamed,unnamed,unnamed,unnamed,unnamed,unnamed,unnamed,unnamed,unnamed,unnamed,unnamed,unnamed,unnamed,unnamed,unnamed,unnamed,unnamed,unnamed,unnamed,unnamed,unnamed,unnamed,unnamed,unnamed,unnamed,unnamed,unnamed,unnamed,unnamed,unnamed,unnamed,unnamed,unnamed,unnamed,unnamed	ACTR2,AMPD3,ATP8A1,C5AR1,CAB39,CCT2,CD44,CD47,CD58,COTL1,CPPED1,CTSH,EEF1A1,ERP44,FGR,GALNS,GDI2,GNS,GSN,HSPA1A,LAMP1,LPCAT1,MANBA,NFKB1,ORM2,PSEN1,PSMD1,PSMD14,RAB14,RHOG,SERPINA1,SIRPB1,SLC15A4,STK10,SYK,TLR2,TMBIM1,TTR,TYROBP
GO Biological Process	GO:0018377	protein myristoylation	282	0.00287773	1	0.131815	10.824	0.277161	3	0.000358089	0.00387597	144	0.00224337	1	0.201233	9.55573	0.313948	3	5	0.00254453	0.6	unnamed,unnamed,unnamed	NMT1,PPM1A,PPM1B
GO Biological Process	GO:0002697	regulation of immune effector process	283	0.00289949	1	0.132342	1.67731	20.2706	34	0.0261894	0.0439276	1330	0.0734662	1	0.713506	1.31985	22.7298	30	362	0.0254453	0.0828729	unnamed,unnamed,unnamed,unnamed,unnamed,unnamed,unnamed,unnamed,unnamed,unnamed,unnamed,unnamed,unnamed,unnamed,unnamed,unnamed,unnamed,unnamed,unnamed,unnamed,unnamed,unnamed,unnamed,unnamed,unnamed,unnamed,unnamed,unnamed,unnamed,unnamed,unnamed,unnamed,unnamed,unnamed	C5AR1,CCL2,CD247,CPB2,DUSP22,FAM49B,FER,FGR,IL15,IL1B,IL7R,IRF4,LAMP1,LYN,MSH6,MYB,MZB1,NR4A3,PGLYRP3,PPM1B,RASGRP1,SMAD7,SYK,TBX21,TLR4,TNFRSF4,TRAF2,TRAF3,VAV1,ZC3H12A
GO Biological Process	GO:0032088	negative regulation of NF-kappaB transcription factor activity	284	0.00293574	1	0.133524	2.47585	5.25072	13	0.00678387	0.0167959	266	0.00623585	1	0.302814	2.36741	4.64643	11	74	0.00932994	0.148649	unnamed,unnamed,unnamed,unnamed,unnamed,unnamed,unnamed,unnamed,unnamed,unnamed,unnamed,unnamed,unnamed	ANXA4,CDKN2A,CHUK,COMMD7,DAP,NLRC5,PARP10,PTGIS,TMSB4X,TRAF3,ZC3H12A
GO Biological Process	GO:0019417	sulfur oxidation	285	0.00302229	1	0.136979	25.0363	0.0798841	2	0.00010321	0.00258398	1729	0.12164	1	0.908746	7.9631	0.125579	1	2	0.000848176	0.5	unnamed,unnamed	MICAL2
GO Biological Process	GO:0032479	regulation of type I interferon production	286	0.00312583	1	0.141176	2.36302	5.92461	14	0.00765454	0.0180879	866	0.0451537	1	0.673499	1.68326	7.72312	13	123	0.0110263	0.105691	unnamed,unnamed,unnamed,unnamed,unnamed,unnamed,unnamed,unnamed,unnamed,unnamed,unnamed,unnamed,unnamed,unnamed	CHUK,FLOT1,IRF1,NFKB1,NLRC5,OTUD5,POLR3H,PPM1B,SETD2,SYK,TLR2,TLR4,TRAF3
GO Biological Process	GO:0009162	deoxyribonucleoside monophosphate metabolic process	287	0.0031575	1	0.142109	6.77329	0.590555	4	0.000762991	0.00516796	182	0.00357174	1	0.253496	5.79135	0.690685	4	11	0.00339271	0.363636	unnamed,unnamed,unnamed,unnamed	DCK,DCTD,TK1,TK2
GO Biological Process	GO:0042921	glucocorticoid receptor signaling pathway	288	0.00316298	1	0.141862	6.76997	0.590845	4	0.000763365	0.00516796	1247	0.0669852	1	0.693864	4.55035	0.439527	2	7	0.00169635	0.285714	unnamed,unnamed,unnamed,unnamed	NR3C1,YWHAH
GO Biological Process	GO:0008154	actin polymerization or depolymerization	289	0.00319489	1	0.142797	3.07234	2.92936	9	0.00378471	0.0116279	477	0.0167211	1	0.452801	2.59264	2.69995	7	43	0.00593723	0.162791	unnamed,unnamed,unnamed,unnamed,unnamed,unnamed,unnamed,unnamed,unnamed	ABI2,CATIP,GHSR,GSN,MICAL2,MICAL3,WASF1
GO Biological Process	GO:0060556	regulation of vitamin D biosynthetic process	290	0.00322527	1	0.143658	6.73275	0.594111	4	0.000767585	0.00516796	454	0.0155803	1	0.443283	5.30874	0.565106	3	9	0.00254453	0.333333	unnamed,unnamed,unnamed,unnamed	IL1B,NFKB1,VDR
GO Biological Process	GO:1904722	positive regulation of mRNA endonucleolytic cleavage involved in unfolded protein response	291	0.00322787	1	0.14328	309.302	0.00323309	1	4.17711e-06	0.00129199	1049	0.0627896	1	0.773168	15.9262	0.0627896	1	1	0.000848176	1	unnamed	HSPA1A
GO Biological Process	GO:1902380	positive regulation of endoribonuclease activity	291	0.00322787	1	0.14328	309.302	0.00323309	1	4.17711e-06	0.00129199	1049	0.0627896	1	0.773168	15.9262	0.0627896	1	1	0.000848176	1	unnamed	HSPA1A
GO Biological Process	GO:1902216	positive regulation of interleukin-4-mediated signaling pathway	293	0.00324287	1	0.142963	24.1463	0.0828285	2	0.000107013	0.00258398	1729	0.12164	1	0.908746	7.9631	0.125579	1	2	0.000848176	0.5	unnamed,unnamed	PARP14
GO Biological Process	GO:0001915	negative regulation of T cell mediated cytotoxicity	294	0.00325921	1	0.143195	10.3519	0.289801	3	0.00037442	0.00387597	2816	0.228494	1	1	3.98155	0.251158	1	4	0.000848176	0.25	unnamed,unnamed,unnamed	IL7R
GO Biological Process	GO:0010216	maintenance of DNA methylation	295	0.00326357	1	0.1429	10.3469	0.289941	3	0.0003746	0.00387597	211	0.00427732	1	0.261849	7.9631	0.376738	3	6	0.00254453	0.5	unnamed,unnamed,unnamed	DNMT1,HELLS,UHRF1
GO Biological Process	GO:0030252	growth hormone secretion	296	0.00332274	1	0.144999	10.2804	0.291816	3	0.000377024	0.00387597	1247	0.0669852	1	0.693864	4.55035	0.439527	2	7	0.00169635	0.285714	unnamed,unnamed,unnamed	GHSR,LTBP4
GO Biological Process	GO:0002685	regulation of leukocyte migration	297	0.00333293	1	0.144955	1.95654	10.7332	21	0.0138672	0.0271318	1206	0.0632317	1	0.67725	1.51678	10.5487	16	168	0.0135708	0.0952381	unnamed,unnamed,unnamed,unnamed,unnamed,unnamed,unnamed,unnamed,unnamed,unnamed,unnamed,unnamed,unnamed,unnamed,unnamed,unnamed,unnamed,unnamed,unnamed,unnamed,unnamed	ADA,ADORA1,C5AR1,CAMK1D,CCL2,CCR6,CCR7,CYP19A1,EDN2,GREM1,IL1A,LYN,PTK2B,STK10,THBS1,THY1
GO Biological Process	GO:0050857	positive regulation of antigen receptor-mediated signaling pathway	298	0.00333818	1	0.144696	4.23881	1.41549	6	0.0018288	0.00775194	279	0.00678838	1	0.314285	3.98155	1.25579	5	20	0.00424088	0.25	unnamed,unnamed,unnamed,unnamed,unnamed,unnamed	ADA,CCR7,LYN,PRKCH,TESPA1
GO Biological Process	GO:0008626	granzyme-mediated apoptotic signaling pathway	299	0.00341462	1	0.147514	10.1802	0.29469	3	0.000380736	0.00387597	144	0.00224337	1	0.201233	9.55573	0.313948	3	5	0.00254453	0.6	unnamed,unnamed,unnamed	LAMP1,SRGN,UBE4B
GO Biological Process	GO:0016197	endosomal transport	300	0.0034249	1	0.147465	1.78256	15.1467	27	0.0195694	0.0348837	330	0.00882434	1	0.345406	1.64318	15.823	26	252	0.0220526	0.103175	unnamed,unnamed,unnamed,unnamed,unnamed,unnamed,unnamed,unnamed,unnamed,unnamed,unnamed,unnamed,unnamed,unnamed,unnamed,unnamed,unnamed,unnamed,unnamed,unnamed,unnamed,unnamed,unnamed,unnamed,unnamed,unnamed,unnamed	ANKFY1,CHMP4B,DENND3,EHD1,EPG5,FAM109A,GOSR1,LYST,MGRN1,PICALM,RAB11A,RAB12,RAB14,RAB35,RHOB,RIC1,SNX17,SNX6,SPAG9,STX8,TBC1D5,TMEM87B,VPS26A,VPS37C,WASHC2A,WIPI1
GO Biological Process	GO:0034138	toll-like receptor 3 signaling pathway	301	0.00345545	1	0.148286	6.60263	0.605819	4	0.000782712	0.00516796	2100	0.148828	1	0.915436	2.89567	0.690685	2	11	0.00169635	0.181818	unnamed,unnamed,unnamed,unnamed	RFTN1,TNIP2
GO Biological Process	GO:0006498	N-terminal protein lipidation	302	0.00345902	1	0.147948	10.133	0.296061	3	0.000382508	0.00387597	144	0.00224337	1	0.201233	9.55573	0.313948	3	5	0.00254453	0.6	unnamed,unnamed,unnamed	NMT1,PPM1A,PPM1B
GO Biological Process	GO:1904749	regulation of protein localization to nucleolus	303	0.00348508	1	0.14857	10.1058	0.296861	3	0.000383541	0.00387597	211	0.00427732	1	0.261849	7.9631	0.376738	3	6	0.00254453	0.5	unnamed,unnamed,unnamed	MCRS1,NMD3,POLR1A
GO Biological Process	GO:0097029	mature conventional dendritic cell differentiation	304	0.00351297	1	0.149266	23.1729	0.0863079	2	0.000111509	0.00258398	2816	0.228494	1	1	3.98155	0.251158	1	4	0.000848176	0.25	unnamed,unnamed	CCR7
GO Biological Process	GO:0042060	wound healing	305	0.00353622	1	0.149762	1.48445	35.0298	52	0.0452582	0.0671835	37	0.000108173	1	0.0377642	1.72084	29.6367	51	472	0.043257	0.108051	unnamed,unnamed,unnamed,unnamed,unnamed,unnamed,unnamed,unnamed,unnamed,unnamed,unnamed,unnamed,unnamed,unnamed,unnamed,unnamed,unnamed,unnamed,unnamed,unnamed,unnamed,unnamed,unnamed,unnamed,unnamed,unnamed,unnamed,unnamed,unnamed,unnamed,unnamed,unnamed,unnamed,unnamed,unnamed,unnamed,unnamed,unnamed,unnamed,unnamed,unnamed,unnamed,unnamed,unnamed,unnamed,unnamed,unnamed,unnamed,unnamed,unnamed…	AKT1,CARMIL1,CASP3,CD44,CELSR1,CPB2,CYP4F2,DCN,DGKG,DRD5,DTNBP1,EHD1,EPB41L4B,FN1,FZD7,GATA5,GNA11,GNA12,GNA15,GSN,HIST1H3B,HPS6,HSPB1,IL1A,IRF1,IRF2,ITPR1,LCP2,LYN,MACF1,MAFF,MYOG,NINJ2,P2RX4,P2RY1,PRKAR1A,PRKCH,PRKCQ,RAD51B,RCOR1,RHOB,RHOG,SCARB1,SERPINA1,SLC7A11,SYK,TGFBR2,VAV1,VAV2,WNT7A,ZFPM2
GO Biological Process	GO:0010950	positive regulation of endopeptidase activity	306	0.00354301	1	0.149559	2.02551	9.38035	19	0.0121193	0.0245478	311	0.0077994	1	0.323939	1.90666	8.91612	17	142	0.014419	0.119718	unnamed,unnamed,unnamed,unnamed,unnamed,unnamed,unnamed,unnamed,unnamed,unnamed,unnamed,unnamed,unnamed,unnamed,unnamed,unnamed,unnamed,unnamed,unnamed	ACVR1C,AKIRIN2,BCL2L11,BID,CASP3,CASP7,CTSH,DAP,DIABLO,GRAMD4,GSN,IFT57,MYC,PMAIP1,PSMD14,STAT3,TRAF2
GO Biological Process	GO:0043488	regulation of mRNA stability	307	0.00355638	1	0.149635	2.07135	8.68998	18	0.0112274	0.0232558	652	0.027893	1	0.552598	1.68755	9.48123	16	151	0.0135708	0.10596	unnamed,unnamed,unnamed,unnamed,unnamed,unnamed,unnamed,unnamed,unnamed,unnamed,unnamed,unnamed,unnamed,unnamed,unnamed,unnamed,unnamed,unnamed	AKT1,DCP2,HSPA1A,HSPB1,LARP1,NOCT,PARN,PSMB3,PSMD1,PSMD14,SAMD4A,SERBP1,ZC3H12A,ZC3H12D,ZFP36L1,ZFP36L2
GO Biological Process	GO:0060416	response to growth hormone	308	0.00357622	1	0.14998	3.01909	2.98103	9	0.00385146	0.0116279	191	0.00381863	1	0.258247	3.37829	2.07206	7	33	0.00593723	0.212121	unnamed,unnamed,unnamed,unnamed,unnamed,unnamed,unnamed,unnamed,unnamed	AKT1,GHSR,LYN,PTK2,PTPN1,STAT3,STAT5A
GO Biological Process	GO:0032418	lysosome localization	309	0.00364373	1	0.152317	3.27475	2.44293	8	0.00315624	0.0103359	155	0.00253111	1	0.210932	3.26692	2.44879	8	39	0.00678541	0.205128	unnamed,unnamed,unnamed,unnamed,unnamed,unnamed,unnamed,unnamed	ARL8B,DEF8,HPS6,KIF1B,LAT2,LYN,NR4A3,RASGRP1
GO Biological Process	GO:0050821	protein stabilization	310	0.00364382	1	0.15183	2.02011	9.40545	19	0.0121517	0.0245478	475	0.0166952	1	0.454003	1.75809	9.6696	17	154	0.014419	0.11039	unnamed,unnamed,unnamed,unnamed,unnamed,unnamed,unnamed,unnamed,unnamed,unnamed,unnamed,unnamed,unnamed,unnamed,unnamed,unnamed,unnamed,unnamed,unnamed	AAK1,CCT2,CCT7,CDC37,CRTAP,CRYAA,FLOT1,HSPA1A,LAMP1,MDM4,PIM2,RASSF2,RPL11,SERPINA6,SMAD7,SUMO1,TNIP2
GO Biological Process	GO:1901800	positive regulation of proteasomal protein catabolic process	311	0.00366659	1	0.152287	2.17566	7.35409	16	0.0095014	0.0206718	269	0.00633324	1	0.304113	2.17938	5.96501	13	95	0.0110263	0.136842	unnamed,unnamed,unnamed,unnamed,unnamed,unnamed,unnamed,unnamed,unnamed,unnamed,unnamed,unnamed,unnamed,unnamed,unnamed,unnamed	AKT1,GSK3B,HSPA1A,KCNE2,LONRF2,LONRF3,OSBPL7,PSEN1,RNF144B,RNF19A,SMAD7,SUMO1,TRIB1
GO Biological Process	GO:0046328	regulation of JNK cascade	312	0.00368532	1	0.152575	1.73212	16.7425	29	0.0216311	0.0374677	83	0.000721638	1	0.112306	2.1107	10.4231	22	166	0.0186599	0.13253	unnamed,unnamed,unnamed,unnamed,unnamed,unnamed,unnamed,unnamed,unnamed,unnamed,unnamed,unnamed,unnamed,unnamed,unnamed,unnamed,unnamed,unnamed,unnamed,unnamed,unnamed,unnamed,unnamed,unnamed,unnamed,unnamed,unnamed,unnamed,unnamed	AIDA,AKT1,CCR7,DTNBP1,DUSP22,EPHB1,FZD7,GADD45A,GADD45G,IL1B,PTK2B,PTPN1,RASGRP1,RASSF2,SPAG9,SYK,TAOK3,TLR4,TRAF2,WNT16,WNT7A,ZEB2
GO Biological Process	GO:0042255	ribosome assembly	313	0.00372569	1	0.153753	3.26245	2.45214	8	0.00316814	0.0103359	2669	0.20233	1	0.979204	1.51678	3.95574	6	63	0.00508906	0.0952381	unnamed,unnamed,unnamed,unnamed,unnamed,unnamed,unnamed,unnamed	ABT1,MDN1,RPL11,RPL38,RPS28,SBDS
GO Biological Process	GO:0042116	macrophage activation	314	0.00376677	1	0.154953	3.2564	2.4567	8	0.00317403	0.0103359	270	0.00633387	1	0.303017	3.09676	2.26043	7	36	0.00593723	0.194444	unnamed,unnamed,unnamed,unnamed,unnamed,unnamed,unnamed,unnamed	EDN2,FOXP1,JUN,SYK,TLR2,TLR4,TYROBP
GO Biological Process	GO:0050862	positive regulation of T cell receptor signaling pathway	315	0.00384849	1	0.157813	6.40365	0.624644	4	0.000807033	0.00516796	837	0.0439773	1	0.67868	3.67528	0.816265	3	13	0.00254453	0.230769	unnamed,unnamed,unnamed,unnamed	ADA,CCR7,TESPA1
GO Biological Process	GO:0032655	regulation of interleukin-12 production	316	0.00385637	1	0.157635	2.6284	4.18506	11	0.00540705	0.0142119	353	0.0106679	1	0.390361	2.6002	3.07669	8	49	0.00678541	0.163265	unnamed,unnamed,unnamed,unnamed,unnamed,unnamed,unnamed,unnamed,unnamed,unnamed,unnamed	CCR7,FOXP1,IRF1,IRF8,NFKB1,THBS1,TLR2,TLR4
GO Biological Process	GO:0002642	positive regulation of immunoglobulin biosynthetic process	317	0.00388553	1	0.158326	256.866	0.00389309	1	5.02983e-06	0.00129199	1049	0.0627896	1	0.773168	15.9262	0.0627896	1	1	0.000848176	1	unnamed	MZB1
GO Biological Process	GO:0045814	negative regulation of gene expression, epigenetic	318	0.00389871	1	0.158364	2.62449	4.1913	11	0.00541511	0.0142119	2527	0.178832	1	0.914117	1.39704	7.15801	10	114	0.00848176	0.0877193	unnamed,unnamed,unnamed,unnamed,unnamed,unnamed,unnamed,unnamed,unnamed,unnamed,unnamed	DNMT1,DNMT3A,EED,H2AFY,HDAC5,HELLS,HIST1H2AB,HIST1H3B,JARID2,PHF19
GO Biological Process	GO:0034116	positive regulation of heterotypic cell-cell adhesion	319	0.00392583	1	0.158965	6.36748	0.628192	4	0.000811617	0.00516796	232	0.00509353	1	0.283591	5.30874	0.753475	4	12	0.00339271	0.333333	unnamed,unnamed,unnamed,unnamed	CD44,FLOT1,IL1B,THY1
GO Biological Process	GO:0071230	cellular response to amino acid stimulus	320	0.00395345	1	0.159583	2.29971	6.08772	14	0.00786527	0.0180879	813	0.0393083	1	0.624533	2.05499	3.89295	8	62	0.00678541	0.129032	unnamed,unnamed,unnamed,unnamed,unnamed,unnamed,unnamed,unnamed,unnamed,unnamed,unnamed,unnamed,unnamed,unnamed	DNMT1,DNMT3A,GCLM,NEURL1,OPA1,SLC38A9,SOCS1,ZEB1
GO Biological Process	GO:1901223	negative regulation of NIK/NF-kappaB signaling	321	0.00397323	1	0.159882	9.63969	0.311213	3	0.000402084	0.00387597	640	0.0278557	1	0.562206	4.34351	0.690685	3	11	0.00254453	0.272727	unnamed,unnamed,unnamed	HDAC7,RASSF2,TMSB4X
GO Biological Process	GO:0002819	regulation of adaptive immune response	322	0.00398519	1	0.159865	2.04816	8.78836	18	0.0113545	0.0232558	1294	0.0680506	1	0.679296	1.58046	8.22543	13	131	0.0110263	0.0992366	unnamed,unnamed,unnamed,unnamed,unnamed,unnamed,unnamed,unnamed,unnamed,unnamed,unnamed,unnamed,unnamed,unnamed,unnamed,unnamed,unnamed,unnamed	ADA,DUSP22,FAM49B,IL1B,IL6ST,IL7R,IRF1,MSH6,PRKCQ,SAMSN1,SMAD7,TBX21,TRAF2
GO Biological Process	GO:1905050	positive regulation of metallopeptidase activity	323	0.004002	1	0.160043	9.61462	0.312025	3	0.000403133	0.00387597	1247	0.0669852	1	0.693864	4.55035	0.439527	2	7	0.00169635	0.285714	unnamed,unnamed,unnamed	ANTXR1,STAT3
GO Biological Process	GO:2000538	positive regulation of B cell chemotaxis	324	0.00401873	1	0.160216	21.6214	0.0925008	2	0.00011951	0.00258398	1729	0.12164	1	0.908746	7.9631	0.125579	1	2	0.000848176	0.5	unnamed,unnamed	PTK2B
GO Biological Process	GO:1903202	negative regulation of oxidative stress-induced cell death	325	0.00405654	1	0.161225	2.76484	3.61684	10	0.00467292	0.0129199	95	0.000996712	1	0.135521	3.41276	2.63716	9	42	0.00763359	0.214286	unnamed,unnamed,unnamed,unnamed,unnamed,unnamed,unnamed,unnamed,unnamed,unnamed	AKT1,ATF4,GPR37L1,HSPB1,NCOA7,NR4A3,PDE8A,TLDC1,TXN
GO Biological Process	GO:1901053	sarcosine catabolic process	326	0.00408265	1	0.161766	21.4462	0.0932567	2	0.000120487	0.00258398	1049	0.0627896	1	0.773168	15.9262	0.0627896	1	1	0.000848176	1	unnamed,unnamed	SARDH
GO Biological Process	GO:0006120	mitochondrial electron transport, NADH to ubiquinone	327	0.00409128	1	0.161612	4.06306	1.47672	6	0.00190791	0.00775194	2591	0.192257	1	0.958465	1.62512	3.07669	5	49	0.00424088	0.102041	unnamed,unnamed,unnamed,unnamed,unnamed,unnamed	COQ9,NDUFA12,NDUFA7,NDUFB9,NDUFV2
GO Biological Process	GO:0030032	lamellipodium assembly	328	0.00414693	1	0.163311	2.95003	3.05082	9	0.00394163	0.0116279	137	0.00214501	1	0.202241	3.71611	1.88369	7	30	0.00593723	0.233333	unnamed,unnamed,unnamed,unnamed,unnamed,unnamed,unnamed,unnamed,unnamed	ARHGEF7,CARMIL1,CDH13,GOLPH3,PARVB,S1PR1,VAV2
GO Biological Process	GO:2000520	regulation of immunological synapse formation	329	0.00416613	1	0.163568	21.2233	0.0942358	2	0.000121752	0.00258398	2327	0.176797	1	0.98139	5.30874	0.188369	1	3	0.000848176	0.333333	unnamed,unnamed	CCR7
GO Biological Process	GO:0002443	leukocyte mediated immunity	330	0.00416797	1	0.163144	1.50622	31.204	47	0.0403153	0.0607235	2020	0.130492	1	0.834441	1.18545	38.804	46	618	0.0390161	0.0744337	unnamed,unnamed,unnamed,unnamed,unnamed,unnamed,unnamed,unnamed,unnamed,unnamed,unnamed,unnamed,unnamed,unnamed,unnamed,unnamed,unnamed,unnamed,unnamed,unnamed,unnamed,unnamed,unnamed,unnamed,unnamed,unnamed,unnamed,unnamed,unnamed,unnamed,unnamed,unnamed,unnamed,unnamed,unnamed,unnamed,unnamed,unnamed,unnamed,unnamed,unnamed,unnamed,unnamed,unnamed,unnamed,unnamed,unnamed	ACTR2,AMPD3,ATP8A1,C5AR1,CAB39,CCR6,CCT2,CD44,CD47,CD58,COTL1,CPPED1,CTSH,EEF1A1,ERP44,FGR,GALNS,GDI2,GNS,GSN,HSPA1A,LAMP1,LAT2,LPCAT1,LYN,LYST,MANBA,MSH6,NFKB1,NR4A3,ORM2,PSEN1,PSMD1,PSMD14,RAB14,RASGRP1,RFTN1,RHOG,SERPINA1,SIRPB1,SLC15A4,STK10,TLR2,TMBIM1,TTR,TYROBP
GO Biological Process	GO:0042789	mRNA transcription from RNA polymerase II promoter	331	0.00417185	1	0.162803	6.25806	0.639176	4	0.000825809	0.00516796	655	0.0280967	1	0.554084	3.35289	1.193	4	19	0.00339271	0.210526	unnamed,unnamed,unnamed,unnamed	ATF4,C5AR1,MYOG,STAT3
GO Biological Process	GO:0030854	positive regulation of granulocyte differentiation	332	0.00421173	1	0.163864	4.82531	1.0362	5	0.00133876	0.00645995	1421	0.0856836	1	0.778871	3.98155	0.502317	2	8	0.00169635	0.25	unnamed,unnamed,unnamed,unnamed,unnamed	RUNX1,TRIB1
GO Biological Process	GO:0043312	neutrophil degranulation	333	0.00423754	1	0.164373	1.59793	23.155	37	0.029916	0.0478036	1396	0.0798235	1	0.738596	1.2661	30.0134	38	478	0.0322307	0.0794979	unnamed,unnamed,unnamed,unnamed,unnamed,unnamed,unnamed,unnamed,unnamed,unnamed,unnamed,unnamed,unnamed,unnamed,unnamed,unnamed,unnamed,unnamed,unnamed,unnamed,unnamed,unnamed,unnamed,unnamed,unnamed,unnamed,unnamed,unnamed,unnamed,unnamed,unnamed,unnamed,unnamed,unnamed,unnamed,unnamed,unnamed	ACTR2,AMPD3,ATP8A1,C5AR1,CAB39,CCT2,CD44,CD47,CD58,COTL1,CPPED1,CTSH,EEF1A1,ERP44,FGR,GALNS,GDI2,GNS,GSN,HSPA1A,LAMP1,LPCAT1,MANBA,NFKB1,ORM2,PSEN1,PSMD1,PSMD14,RAB14,RHOG,SERPINA1,SIRPB1,SLC15A4,STK10,TLR2,TMBIM1,TTR,TYROBP
GO Biological Process	GO:0002577	regulation of antigen processing and presentation	334	0.00426695	1	0.165019	6.2179	0.643304	4	0.000831143	0.00516796	3451	0.289722	1	1	1.87367	1.06742	2	17	0.00169635	0.117647	unnamed,unnamed,unnamed,unnamed	CCR7,THBS1
GO Biological Process	GO:0045368	positive regulation of interleukin-13 biosynthetic process	335	0.00427593	1	0.164872	20.9403	0.0955097	2	0.000123398	0.00258398	1049	0.0627896	1	0.773168	15.9262	0.0627896	1	1	0.000848176	1	unnamed,unnamed	IRF4
GO Biological Process	GO:0045732	positive regulation of protein catabolic process	336	0.00436393	1	0.167764	1.66086	19.2672	32	0.024893	0.0413437	345	0.00995988	1	0.372904	1.61051	16.7648	27	267	0.0229008	0.101124	unnamed,unnamed,unnamed,unnamed,unnamed,unnamed,unnamed,unnamed,unnamed,unnamed,unnamed,unnamed,unnamed,unnamed,unnamed,unnamed,unnamed,unnamed,unnamed,unnamed,unnamed,unnamed,unnamed,unnamed,unnamed,unnamed,unnamed,unnamed,unnamed,unnamed,unnamed,unnamed	AKT1,CSNK2A3,EDEM1,FURIN,GGA1,GSK3B,HSPA1A,IL1B,KCNE2,LONRF2,LONRF3,LPCAT1,NEDD4L,OSBPL7,PSEN1,PSMB3,PSMD1,PSMD14,PTK2,PTK2B,RNF144B,RNF19A,SMAD7,SORL1,SUMO1,TRIB1,UBE2E1
GO Biological Process	GO:0048240	sperm capacitation	337	0.00438622	1	0.168121	4.77846	1.04636	5	0.00135189	0.00645995	1369	0.0768393	1	0.725006	2.45019	1.63253	4	26	0.00339271	0.153846	unnamed,unnamed,unnamed,unnamed,unnamed	ABHD2,CABYR,CCR6,ROPN1L
GO Biological Process	GO:0050650	chondroitin sulfate proteoglycan biosynthetic process	338	0.00440668	1	0.168406	2.92197	3.08012	9	0.00397948	0.0116279	704	0.0326345	1	0.598778	2.7459	1.8209	5	29	0.00424088	0.172414	unnamed,unnamed,unnamed,unnamed,unnamed,unnamed,unnamed,unnamed,unnamed	B3GAT2,CHST11,DCN,DSE,XYLT1
GO Biological Process	GO:1902882	regulation of response to oxidative stress	339	0.00442503	1	0.168608	2.19606	6.8304	15	0.00882481	0.0193798	61	0.00036612	1	0.0775275	2.82237	4.96038	14	79	0.0118745	0.177215	unnamed,unnamed,unnamed,unnamed,unnamed,unnamed,unnamed,unnamed,unnamed,unnamed,unnamed,unnamed,unnamed,unnamed,unnamed	AKT1,ATF4,GCH1,GPR37L1,H2AFY,HSPB1,NCOA7,NR4A3,PDE8A,SELENON,SZT2,TLDC1,TLR4,TXN
GO Biological Process	GO:0071900	regulation of protein serine/threonine kinase activity	340	0.0044274	1	0.168202	1.42832	41.3073	59	0.0533685	0.0762274	84	0.000723126	1	0.111198	1.60573	30.5157	49	486	0.0415606	0.100823	unnamed,unnamed,unnamed,unnamed,unnamed,unnamed,unnamed,unnamed,unnamed,unnamed,unnamed,unnamed,unnamed,unnamed,unnamed,unnamed,unnamed,unnamed,unnamed,unnamed,unnamed,unnamed,unnamed,unnamed,unnamed,unnamed,unnamed,unnamed,unnamed,unnamed,unnamed,unnamed,unnamed,unnamed,unnamed,unnamed,unnamed,unnamed,unnamed,unnamed,unnamed,unnamed,unnamed,unnamed,unnamed,unnamed,unnamed,unnamed,unnamed,unnamed…	ADORA1,AIDA,AKAP13,AKT1,BLM,C5AR1,CAB39,CASP3,CCND2,CDC37,CDKN1C,CDKN2A,DTNBP1,DUSP22,DUSP4,DUSP5,DUSP8,FRS2,GADD45A,GADD45G,GNAI2,H2AFY,HSPB1,HTR2B,IL1B,LYN,MAP3K1,MAP3K7CL,MAPK10,MST1R,PRKAR1A,PSEN1,PTK2B,PTPN1,RASGRP1,SORL1,SPAG9,SPRED2,SYK,TAOK3,TDGF1,THBS1,THY1,TLR4,TMEM189-UBE2V1,TRAF2,TRIB1,UVRAG,ZEB2
GO Biological Process	GO:0032103	positive regulation of response to external stimulus	341	0.00446179	1	0.169011	1.6168	21.6478	35	0.0279687	0.0452196	609	0.0245187	1	0.520047	1.50575	17.2671	26	275	0.0220526	0.0945455	unnamed,unnamed,unnamed,unnamed,unnamed,unnamed,unnamed,unnamed,unnamed,unnamed,unnamed,unnamed,unnamed,unnamed,unnamed,unnamed,unnamed,unnamed,unnamed,unnamed,unnamed,unnamed,unnamed,unnamed,unnamed,unnamed,unnamed,unnamed,unnamed,unnamed,unnamed,unnamed,unnamed,unnamed,unnamed	C5AR1,CAMK1D,CCL2,CCR6,CCR7,CD180,CD47,CD6,CDH13,CPB2,EDN2,GHSR,HSPB1,IL15,IL1B,IL6ST,LPL,MGST2,P2RX4,PTK2B,S1PR1,THBS1,TLR2,TLR4,TMSB4X,TNFRSF1A
GO Biological Process	GO:0042108	positive regulation of cytokine biosynthetic process	342	0.00452363	1	0.170853	2.72107	3.67502	10	0.00474809	0.0129199	396	0.0120457	1	0.392916	2.38893	3.76737	9	60	0.00763359	0.15	unnamed,unnamed,unnamed,unnamed,unnamed,unnamed,unnamed,unnamed,unnamed,unnamed	HSPB1,IL1A,IL1B,IRF1,IRF4,PRKCQ,SYK,THBS1,TLR4
GO Biological Process	GO:0006790	sulfur compound metabolic process	343	0.00453658	1	0.170842	1.54006	27.2717	42	0.0352347	0.0542636	521	0.0203361	1	0.504188	1.45184	22.7298	33	362	0.0279898	0.0911602	unnamed,unnamed,unnamed,unnamed,unnamed,unnamed,unnamed,unnamed,unnamed,unnamed,unnamed,unnamed,unnamed,unnamed,unnamed,unnamed,unnamed,unnamed,unnamed,unnamed,unnamed,unnamed,unnamed,unnamed,unnamed,unnamed,unnamed,unnamed,unnamed,unnamed,unnamed,unnamed,unnamed,unnamed,unnamed,unnamed,unnamed,unnamed,unnamed,unnamed,unnamed,unnamed	ACOT13,ADO,AHCYL2,AMD1,B3GAT2,B3GNT4,B4GALT5,B4GALT6,CHST1,CHST11,CHST2,DCN,DSE,ELOVL5,EXT1,GALNS,GCLM,GNMT,GNS,HSD17B4,KYNU,MCCC1,MGST2,MICAL2,MPC1,MTHFR,OGDH,PAPSS1,SCD,SLC35B3,STAT5A,SULF2,XYLT1
GO Biological Process	GO:0009895	negative regulation of catabolic process	344	0.00455076	1	0.170878	1.87011	11.764	22	0.0151989	0.0284238	346	0.0103816	1	0.38757	1.81438	9.92075	18	158	0.0152672	0.113924	unnamed,unnamed,unnamed,unnamed,unnamed,unnamed,unnamed,unnamed,unnamed,unnamed,unnamed,unnamed,unnamed,unnamed,unnamed,unnamed,unnamed,unnamed,unnamed,unnamed,unnamed,unnamed	ADORA1,AKT1,AZIN2,BANP,CLEC16A,FHIT,FURIN,IL1B,LAMP3,LRPPRC,MDM4,MYOG,PSEN1,PTPN3,RIC1,RPL11,STAT3,TOB1
GO Biological Process	GO:1904467	regulation of tumor necrosis factor secretion	345	0.00456093	1	0.170764	6.10046	0.655688	4	0.000847142	0.00516796	1207	0.0637693	1	0.682442	3.18524	0.941844	3	15	0.00254453	0.2	unnamed,unnamed,unnamed,unnamed	GHSR,ORM2,ZC3H12A
GO Biological Process	GO:0043407	negative regulation of MAP kinase activity	346	0.00456623	1	0.170468	2.26121	6.19137	14	0.00799919	0.0180879	425	0.0141297	1	0.429442	2.21197	4.52085	10	72	0.00848176	0.138889	unnamed,unnamed,unnamed,unnamed,unnamed,unnamed,unnamed,unnamed,unnamed,unnamed,unnamed,unnamed,unnamed,unnamed	AIDA,DUSP22,DUSP4,DUSP5,DUSP8,IL1B,LYN,PTPN1,SORL1,SPRED2
GO Biological Process	GO:1903901	negative regulation of viral life cycle	347	0.00458425	1	0.170648	2.71575	3.68222	10	0.00475739	0.0129199	1534	0.0951119	1	0.800886	1.64754	5.46269	9	87	0.00763359	0.103448	unnamed,unnamed,unnamed,unnamed,unnamed,unnamed,unnamed,unnamed,unnamed,unnamed	APOBEC3H,GSN,JUN,MX1,PARP10,SRPK1,TRIM62,TRIM8,ZC3H12A
GO Biological Process	GO:0042119	neutrophil activation	348	0.00461388	1	0.171257	1.57808	24.0798	38	0.0311109	0.0490956	1317	0.0723134	1	0.709243	1.27279	30.6413	39	488	0.0330789	0.079918	unnamed,unnamed,unnamed,unnamed,unnamed,unnamed,unnamed,unnamed,unnamed,unnamed,unnamed,unnamed,unnamed,unnamed,unnamed,unnamed,unnamed,unnamed,unnamed,unnamed,unnamed,unnamed,unnamed,unnamed,unnamed,unnamed,unnamed,unnamed,unnamed,unnamed,unnamed,unnamed,unnamed,unnamed,unnamed,unnamed,unnamed,unnamed	ACTR2,AMPD3,ATP8A1,C5AR1,CAB39,CCT2,CD44,CD47,CD58,COTL1,CPPED1,CTSH,EEF1A1,ERP44,FGR,GALNS,GDI2,GNS,GSN,HSPA1A,LAMP1,LPCAT1,MANBA,NFKB1,ORM2,PSEN1,PSMD1,PSMD14,RAB14,RHOG,SERPINA1,SIRPB1,SLC15A4,STK10,SYK,TLR2,TMBIM1,TTR,TYROBP
GO Biological Process	GO:0000961	negative regulation of mitochondrial RNA catabolic process	349	0.00461654	1	0.170865	20.1274	0.0993672	2	0.000128381	0.00258398	1729	0.12164	1	0.908746	7.9631	0.125579	1	2	0.000848176	0.5	unnamed,unnamed	LRPPRC
GO Biological Process	GO:0045047	protein targeting to ER	350	0.0046276	1	0.170785	2.71199	3.68732	10	0.00476399	0.0129199	3524	0.300787	1	1	1.26148	6.34175	8	101	0.00678541	0.0792079	unnamed,unnamed,unnamed,unnamed,unnamed,unnamed,unnamed,unnamed,unnamed,unnamed	CHMP4B,RPL11,RPL18A,RPL27A,RPL38,RPS20,RPS28,SEC61B
GO Biological Process	GO:0072540	T-helper 17 cell lineage commitment	351	0.00466415	1	0.171644	9.09653	0.329796	3	0.000426093	0.00387597	908	0.0498858	1	0.709663	5.30874	0.376738	2	6	0.00169635	0.333333	unnamed,unnamed,unnamed	IRF4,STAT3
GO Biological Process	GO:0036230	granulocyte activation	352	0.00466829	1	0.171308	1.57691	24.0978	38	0.0311341	0.0490956	1379	0.0775741	1	0.726631	1.26502	30.8297	39	491	0.0330789	0.0794297	unnamed,unnamed,unnamed,unnamed,unnamed,unnamed,unnamed,unnamed,unnamed,unnamed,unnamed,unnamed,unnamed,unnamed,unnamed,unnamed,unnamed,unnamed,unnamed,unnamed,unnamed,unnamed,unnamed,unnamed,unnamed,unnamed,unnamed,unnamed,unnamed,unnamed,unnamed,unnamed,unnamed,unnamed,unnamed,unnamed,unnamed,unnamed	ACTR2,AMPD3,ATP8A1,C5AR1,CAB39,CCT2,CD44,CD47,CD58,COTL1,CPPED1,CTSH,EEF1A1,ERP44,FGR,GALNS,GDI2,GNS,GSN,HSPA1A,LAMP1,LPCAT1,MANBA,NFKB1,ORM2,PSEN1,PSMD1,PSMD14,RAB14,RHOG,SERPINA1,SIRPB1,SLC15A4,STK10,SYK,TLR2,TMBIM1,TTR,TYROBP
GO Biological Process	GO:1903363	negative regulation of cellular protein catabolic process	353	0.00469668	1	0.171861	2.55822	4.29987	11	0.00555539	0.0142119	1358	0.0752996	1	0.716233	1.88955	3.70458	7	59	0.00593723	0.118644	unnamed,unnamed,unnamed,unnamed,unnamed,unnamed,unnamed,unnamed,unnamed,unnamed,unnamed	CLEC16A,FHIT,FURIN,LAMP3,PSEN1,RIC1,RPL11
GO Biological Process	GO:0002758	innate immune response-activating signal transduction	354	0.00469784	1	0.171418	1.80861	13.2698	24	0.0171445	0.0310078	629	0.0262206	1	0.53846	1.55723	14.1277	22	225	0.0186599	0.0977778	unnamed,unnamed,unnamed,unnamed,unnamed,unnamed,unnamed,unnamed,unnamed,unnamed,unnamed,unnamed,unnamed,unnamed,unnamed,unnamed,unnamed,unnamed,unnamed,unnamed,unnamed,unnamed,unnamed,unnamed	CD180,CHUK,CNPY3,CTSL,FBXW11,LYN,MAP3K1,MUC17,MUCL1,NFKB1,PGLYRP3,PSMB3,PSMD1,PSMD14,RFTN1,SYK,TANK,TLR2,TLR4,TMEM189-UBE2V1,TNIP2,TRAF3
GO Biological Process	GO:0032436	positive regulation of proteasomal ubiquitin-dependent protein catabolic process	355	0.00472801	1	0.172033	2.25195	6.21684	14	0.0080321	0.0180879	366	0.0111223	1	0.392533	2.18985	5.02317	11	80	0.00932994	0.1375	unnamed,unnamed,unnamed,unnamed,unnamed,unnamed,unnamed,unnamed,unnamed,unnamed,unnamed,unnamed,unnamed,unnamed	AKT1,GSK3B,HSPA1A,LONRF2,LONRF3,PSEN1,RNF144B,RNF19A,SMAD7,SUMO1,TRIB1
GO Biological Process	GO:0010884	positive regulation of lipid storage	356	0.00474892	1	0.172308	3.46058	2.02278	7	0.00261341	0.00904393	126	0.00188773	1	0.193522	4.34351	1.38137	6	22	0.00508906	0.272727	unnamed,unnamed,unnamed,unnamed,unnamed,unnamed,unnamed	EHD1,FITM1,LPL,NFKB1,SCARB1,ZC3H12A
GO Biological Process	GO:0050730	regulation of peptidyl-tyrosine phosphorylation	357	0.00475178	1	0.171929	1.63652	20.1648	33	0.0260527	0.0426357	695	0.0311536	1	0.579008	1.53003	14.3788	22	229	0.0186599	0.0960699	unnamed,unnamed,unnamed,unnamed,unnamed,unnamed,unnamed,unnamed,unnamed,unnamed,unnamed,unnamed,unnamed,unnamed,unnamed,unnamed,unnamed,unnamed,unnamed,unnamed,unnamed,unnamed,unnamed,unnamed,unnamed,unnamed,unnamed,unnamed,unnamed,unnamed,unnamed,unnamed,unnamed	ADORA1,CD44,CTF1,GREM1,HES1,IL15,IL22RA2,IL6ST,LYN,NEURL1,PARP14,PSEN1,PTK2B,PTPN1,SAMSN1,SNX6,SOCS1,STAT3,SYK,TDGF1,THY1,TNFRSF1A
GO Biological Process	GO:2001236	regulation of extrinsic apoptotic signaling pathway	358	0.00476089	1	0.171778	1.83342	12.5449	23	0.0162079	0.0297158	292	0.00704943	1	0.311841	1.886	9.54402	18	152	0.0152672	0.118421	unnamed,unnamed,unnamed,unnamed,unnamed,unnamed,unnamed,unnamed,unnamed,unnamed,unnamed,unnamed,unnamed,unnamed,unnamed,unnamed,unnamed,unnamed,unnamed,unnamed,unnamed,unnamed,unnamed	AKT1,ATF3,BID,DEDD2,GCLM,HSPA1A,IFI6,IL1A,IL1B,ITM2C,PMAIP1,RFFL,RNF34,SIAH2,THBS1,TMBIM1,TRAF1,TRAF2
GO Biological Process	GO:0034103	regulation of tissue remodeling	359	0.00479626	1	0.172572	2.24814	6.22738	14	0.00804571	0.0180879	177	0.00321906	1	0.234919	2.5763	4.26969	11	68	0.00932994	0.161765	unnamed,unnamed,unnamed,unnamed,unnamed,unnamed,unnamed,unnamed,unnamed,unnamed,unnamed,unnamed,unnamed,unnamed	DEF8,GREM1,IL15,IL20RA,MC4R,S1PR1,SIGLEC15,SYK,TMBIM1,TNFRSF11B,VDR
GO Biological Process	GO:0046850	regulation of bone remodeling	360	0.00484378	1	0.173797	2.54732	4.31826	11	0.00557915	0.0142119	250	0.00552496	1	0.285464	2.89567	2.76274	8	44	0.00678541	0.181818	unnamed,unnamed,unnamed,unnamed,unnamed,unnamed,unnamed,unnamed,unnamed,unnamed,unnamed	DEF8,GREM1,IL20RA,MC4R,S1PR1,SIGLEC15,SYK,TNFRSF11B
GO Biological Process	GO:1904683	regulation of metalloendopeptidase activity	361	0.00497885	1	0.178149	5.94885	0.672399	4	0.000868733	0.00516796	46	0.000209411	1	0.0588034	10.6175	0.376738	4	6	0.00339271	0.666667	unnamed,unnamed,unnamed,unnamed	PICALM,RECK,SORL1,STAT3
GO Biological Process	GO:0030206	chondroitin sulfate biosynthetic process	362	0.00500249	1	0.1785	3.10232	2.57871	8	0.00333167	0.0103359	1018	0.0602114	1	0.763999	2.65437	1.50695	4	24	0.00339271	0.166667	unnamed,unnamed,unnamed,unnamed,unnamed,unnamed,unnamed,unnamed	CHST11,DCN,DSE,XYLT1
GO Biological Process	GO:0019216	regulation of lipid metabolic process	363	0.00507919	1	0.180738	1.52964	27.4574	42	0.0354747	0.0542636	570	0.0218296	1	0.494689	1.44386	22.8554	33	364	0.0279898	0.0906593	unnamed,unnamed,unnamed,unnamed,unnamed,unnamed,unnamed,unnamed,unnamed,unnamed,unnamed,unnamed,unnamed,unnamed,unnamed,unnamed,unnamed,unnamed,unnamed,unnamed,unnamed,unnamed,unnamed,unnamed,unnamed,unnamed,unnamed,unnamed,unnamed,unnamed,unnamed,unnamed,unnamed,unnamed,unnamed,unnamed,unnamed,unnamed,unnamed,unnamed,unnamed,unnamed	ADORA1,AKT1,ATP1A1,CARM1,CCDC3,CCR7,ELOVL5,FGR,GHSR,H2AFY,HELZ2,HTR2B,ID2,IL1B,LPCAT1,LYN,NCOR2,NFKB1,NFYA,NR4A3,PLPP1,PTK2,PTK2B,SCARB1,SCD,SIK1,TBL1XR1,TIAM2,TNFAIP8L3,TNFRSF1A,VAC14,VAV2,VDR
GO Biological Process	GO:0051127	positive regulation of actin nucleation	364	0.00513126	1	0.182089	5.89745	0.678259	4	0.000876304	0.00516796	232	0.00509353	1	0.283591	5.30874	0.753475	4	12	0.00339271	0.333333	unnamed,unnamed,unnamed,unnamed	ABI2,FMN1,GSN,WASF1
GO Biological Process	GO:2000630	positive regulation of miRNA metabolic process	365	0.00515923	1	0.18258	8.76926	0.342104	3	0.000441995	0.00387597	726	0.0346829	1	0.617079	6.37048	0.313948	2	5	0.00169635	0.4	unnamed,unnamed,unnamed	NFKB1,ZC3H12A
GO Biological Process	GO:0045124	regulation of bone resorption	366	0.00517352	1	0.182586	2.66768	3.74857	10	0.00484312	0.0129199	270	0.00633387	1	0.303017	3.09676	2.26043	7	36	0.00593723	0.194444	unnamed,unnamed,unnamed,unnamed,unnamed,unnamed,unnamed,unnamed,unnamed,unnamed	DEF8,IL20RA,MC4R,S1PR1,SIGLEC15,SYK,TNFRSF11B
GO Biological Process	GO:0071260	cellular response to mechanical stimulus	367	0.00520108	1	0.183058	2.22664	6.28749	14	0.00812337	0.0180879	178	0.00328621	1	0.238472	2.45019	4.89759	12	78	0.0101781	0.153846	unnamed,unnamed,unnamed,unnamed,unnamed,unnamed,unnamed,unnamed,unnamed,unnamed,unnamed,unnamed,unnamed,unnamed	AKT1,ATP1A1,GADD45A,IL1B,IRF1,MAP3K1,NFKB1,NPPB,SLC9A1,TLR4,TNFRSF1A,WNT11
GO Biological Process	GO:2000866	positive regulation of estradiol secretion	368	0.00522467	1	0.183389	18.8788	0.105939	2	0.000136872	0.00258398	1729	0.12164	1	0.908746	7.9631	0.125579	1	2	0.000848176	0.5	unnamed,unnamed	CYP19A1
GO Biological Process	GO:0031062	positive regulation of histone methylation	369	0.00526889	1	0.18444	3.07466	2.60191	8	0.00336164	0.0103359	453	0.0155491	1	0.443373	2.89567	2.07206	6	33	0.00508906	0.181818	unnamed,unnamed,unnamed,unnamed,unnamed,unnamed,unnamed,unnamed	DNMT1,EED,JARID2,MYB,OGT,PHF19
GO Biological Process	GO:0002885	positive regulation of hypersensitivity	370	0.00537403	1	0.187612	18.6051	0.107497	2	0.000138886	0.00258398	3607	0.322359	1	1	2.65437	0.376738	1	6	0.000848176	0.166667	unnamed,unnamed	CCR7
GO Biological Process	GO:0009266	response to temperature stimulus	371	0.00541252	1	0.188446	1.78707	13.4298	24	0.0173511	0.0310078	87	0.000835636	1	0.124068	2.13026	9.85797	21	157	0.0178117	0.133758	unnamed,unnamed,unnamed,unnamed,unnamed,unnamed,unnamed,unnamed,unnamed,unnamed,unnamed,unnamed,unnamed,unnamed,unnamed,unnamed,unnamed,unnamed,unnamed,unnamed,unnamed,unnamed,unnamed,unnamed	ADM,ADORA1,AKT1,CCL2,CPB2,EIF2B4,EPHB1,FOS,HSPA1A,HTR2B,IER5,IL1A,LPL,LYN,RNF34,SLC9A1,SUMO1,TFEC,THBS1,TRPA1,UCP2
GO Biological Process	GO:0045083	negative regulation of interleukin-12 biosynthetic process	372	0.00542123	1	0.188242	18.5209	0.107986	2	0.000139517	0.00258398	1049	0.0627896	1	0.773168	15.9262	0.0627896	1	1	0.000848176	1	unnamed,unnamed	NFKB1
GO Biological Process	GO:1901799	negative regulation of proteasomal protein catabolic process	373	0.00544073	1	0.188413	3.05763	2.6164	8	0.00338037	0.0103359	2561	0.187523	1	0.945816	1.76958	2.26043	4	36	0.00339271	0.111111	unnamed,unnamed,unnamed,unnamed,unnamed,unnamed,unnamed,unnamed	CLEC16A,FHIT,LAMP3,RPL11
GO Biological Process	GO:1901202	negative regulation of extracellular matrix assembly	374	0.00544235	1	0.187965	18.4836	0.108204	2	0.000139798	0.00258398	1049	0.0627896	1	0.773168	15.9262	0.0627896	1	1	0.000848176	1	unnamed,unnamed	ANTXR1
GO Biological Process	GO:0070528	protein kinase C signaling	375	0.00544377	1	0.187512	8.59951	0.348857	3	0.00045072	0.00387597	751	0.0354431	1	0.609611	3.98155	0.753475	3	12	0.00254453	0.25	unnamed,unnamed,unnamed	FLOT1,HTR2B,PRKCH
GO Biological Process	GO:0031667	response to nutrient levels	376	0.00548566	1	0.188453	1.48315	31.6892	47	0.0409421	0.0607235	421	0.0136329	1	0.418282	1.45131	26.1833	38	417	0.0322307	0.0911271	unnamed,unnamed,unnamed,unnamed,unnamed,unnamed,unnamed,unnamed,unnamed,unnamed,unnamed,unnamed,unnamed,unnamed,unnamed,unnamed,unnamed,unnamed,unnamed,unnamed,unnamed,unnamed,unnamed,unnamed,unnamed,unnamed,unnamed,unnamed,unnamed,unnamed,unnamed,unnamed,unnamed,unnamed,unnamed,unnamed,unnamed,unnamed,unnamed,unnamed,unnamed,unnamed,unnamed,unnamed,unnamed,unnamed,unnamed	ACVR1C,ADA,ADM,AKT1,ATF3,ATF4,BMP8A,CCL2,CLEC16A,COX4I1,DAP,DNMT3A,GCLM,GHSR,GNAI2,GSN,IL15,JUN,KLF10,KYNU,LARP1,LIPG,MAP1LC3B2,MC4R,MTHFR,OGT,OPA1,PMAIP1,SGIP1,SZT2,TBC1D5,TBL1XR1,TGFBR2,TNFRSF11B,UCP2,VDR,WNT11,ZC3H12A
GO Biological Process	GO:0050852	T cell receptor signaling pathway	377	0.0055319	1	0.189537	1.98171	9.08304	18	0.0117352	0.0232558	696	0.0315358	1	0.585269	1.69428	8.85333	15	141	0.0127227	0.106383	unnamed,unnamed,unnamed,unnamed,unnamed,unnamed,unnamed,unnamed,unnamed,unnamed,unnamed,unnamed,unnamed,unnamed,unnamed,unnamed,unnamed,unnamed	CD247,CHUK,FBXW11,LCP2,NFKB1,PDE4B,PRKCQ,PSEN1,PSMB3,PSMD1,PSMD14,RFTN1,THY1,TMEM189-UBE2V1,ZAP70
GO Biological Process	GO:2000117	negative regulation of cysteine-type endopeptidase activity	378	0.00556931	1	0.190314	2.20856	6.33897	14	0.00818989	0.0180879	2093	0.146571	1	0.904569	1.46112	6.84406	10	109	0.00848176	0.0917431	unnamed,unnamed,unnamed,unnamed,unnamed,unnamed,unnamed,unnamed,unnamed,unnamed,unnamed,unnamed,unnamed,unnamed	AKT1,CD44,DNAJB6,IFI6,LAMP3,RFFL,RNF34,SIAH2,THBS1,TNFAIP8
GO Biological Process	GO:0002704	negative regulation of leukocyte mediated immunity	379	0.00561656	1	0.191422	3.04081	2.63088	8	0.00339906	0.0103359	3423	0.283537	1	1	1.48151	2.69995	4	43	0.00339271	0.0930233	unnamed,unnamed,unnamed,unnamed,unnamed,unnamed,unnamed,unnamed	DUSP22,IL7R,SMAD7,TBX21
GO Biological Process	GO:0010507	negative regulation of autophagy	380	0.00561661	1	0.19092	2.49536	4.40818	11	0.00569533	0.0142119	4173	0.400182	1	1	1.20653	4.14411	5	66	0.00424088	0.0757576	unnamed,unnamed,unnamed,unnamed,unnamed,unnamed,unnamed,unnamed,unnamed,unnamed,unnamed	AKT1,CHMP4B,CLEC16A,DAP,HTR2B
GO Biological Process	GO:0046427	positive regulation of JAK-STAT cascade	381	0.00562186	1	0.190597	2.28628	5.68609	13	0.00734637	0.0167959	425	0.0141297	1	0.429442	2.21197	4.52085	10	72	0.00848176	0.138889	unnamed,unnamed,unnamed,unnamed,unnamed,unnamed,unnamed,unnamed,unnamed,unnamed,unnamed,unnamed,unnamed	CRLF3,CTF1,HES1,IL15,IL6ST,LYN,PARP14,PTK2B,STAT3,TNFRSF1A
GO Biological Process	GO:0048521	negative regulation of behavior	382	0.00572187	1	0.19348	3.78525	1.5851	6	0.00204793	0.00775194	118	0.00170913	1	0.187092	5.30874	0.941844	5	15	0.00424088	0.333333	unnamed,unnamed,unnamed,unnamed,unnamed,unnamed	ADA,ADORA1,CRH,GHSR,MC4R
GO Biological Process	GO:1904871	positive regulation of protein localization to Cajal body	383	0.00575063	1	0.193945	17.9628	0.111341	2	0.000143852	0.00258398	1421	0.0856836	1	0.778871	3.98155	0.502317	2	8	0.00169635	0.25	unnamed,unnamed	CCT2,CCT7
GO Biological Process	GO:0070544	histone H3-K36 demethylation	384	0.00575249	1	0.193502	4.4747	1.11739	5	0.00144366	0.00645995	536	0.0212328	1	0.511686	4.77786	0.627896	3	10	0.00254453	0.3	unnamed,unnamed,unnamed,unnamed,unnamed	KDM2B,KDM4B,RIOX1
GO Biological Process	GO:0070741	response to interleukin-6	385	0.00584158	1	0.195989	2.79386	3.22135	9	0.00416195	0.0116279	49	0.000236522	1	0.06235	4.55035	1.75811	8	28	0.00678541	0.285714	unnamed,unnamed,unnamed,unnamed,unnamed,unnamed,unnamed,unnamed,unnamed	CCL2,FER,IL6ST,NFKB1,PTGIS,SELPLG,STAT3,TDGF1
GO Biological Process	GO:0035023	regulation of Rho protein signal transduction	386	0.00584614	1	0.195634	1.8591	11.2958	21	0.014594	0.0271318	106	0.00127999	1	0.155978	2.20517	8.16265	18	130	0.0152672	0.138461	unnamed,unnamed,unnamed,unnamed,unnamed,unnamed,unnamed,unnamed,unnamed,unnamed,unnamed,unnamed,unnamed,unnamed,unnamed,unnamed,unnamed,unnamed,unnamed,unnamed,unnamed	ADRA1A,AKAP13,ARHGEF3,ARHGEF7,CUL3,FGD4,FLOT1,GPR20,KALRN,P2RY8,PLEKHG1,PLEKHG3,PLEKHG6,RASGRF1,TIAM2,TRIO,VAV1,VAV2
GO Biological Process	GO:2000253	positive regulation of feeding behavior	387	0.00587361	1	0.196045	5.67175	0.70525	4	0.000911176	0.00516796	454	0.0155803	1	0.443283	5.30874	0.565106	3	9	0.00254453	0.333333	unnamed,unnamed,unnamed,unnamed	GHSR,NR4A3,SGIP1
GO Biological Process	GO:1902883	negative regulation of response to oxidative stress	388	0.00600124	1	0.199789	2.60932	3.83242	10	0.00495145	0.0129199	110	0.00141551	1	0.16622	3.25763	2.76274	9	44	0.00763359	0.204545	unnamed,unnamed,unnamed,unnamed,unnamed,unnamed,unnamed,unnamed,unnamed,unnamed	AKT1,ATF4,GPR37L1,HSPB1,NCOA7,NR4A3,PDE8A,TLDC1,TXN
GO Biological Process	GO:0071826	ribonucleoprotein complex subunit organization	389	0.00601703	1	0.199799	1.85412	11.3261	21	0.0146332	0.0271318	1400	0.0806174	1	0.743811	1.41401	13.437	19	214	0.0161154	0.0887851	unnamed,unnamed,unnamed,unnamed,unnamed,unnamed,unnamed,unnamed,unnamed,unnamed,unnamed,unnamed,unnamed,unnamed,unnamed,unnamed,unnamed,unnamed,unnamed,unnamed,unnamed	ABT1,BICD1,DDX6,EIF2D,EIF5,GEMIN7,MDN1,MTIF3,NCBP1,NOCT,NUFIP1,RPL11,RPL38,RPS28,RUVBL2,SBDS,SFSWAP,SNRPC,SRPK1
GO Biological Process	GO:1904468	negative regulation of tumor necrosis factor secretion	390	0.00603129	1	0.19976	8.28369	0.362157	3	0.000467904	0.00387597	1247	0.0669852	1	0.693864	4.55035	0.439527	2	7	0.00169635	0.285714	unnamed,unnamed,unnamed	GHSR,ZC3H12A
GO Biological Process	GO:0045082	positive regulation of interleukin-10 biosynthetic process	391	0.00608615	1	0.201061	17.4415	0.114669	2	0.000148151	0.00258398	1729	0.12164	1	0.908746	7.9631	0.125579	1	2	0.000848176	0.5	unnamed,unnamed	IRF4
GO Biological Process	GO:0031958	corticosteroid receptor signaling pathway	392	0.00616256	1	0.203066	5.59331	0.71514	4	0.000923953	0.00516796	1604	0.105713	1	0.851308	3.53916	0.565106	2	9	0.00169635	0.222222	unnamed,unnamed,unnamed,unnamed	NR3C1,YWHAH
GO Biological Process	GO:0031334	positive regulation of protein complex assembly	393	0.00616839	1	0.202741	1.70246	15.8594	27	0.0204902	0.0348837	210	0.00421148	1	0.259046	1.78612	13.437	24	214	0.0203562	0.112149	unnamed,unnamed,unnamed,unnamed,unnamed,unnamed,unnamed,unnamed,unnamed,unnamed,unnamed,unnamed,unnamed,unnamed,unnamed,unnamed,unnamed,unnamed,unnamed,unnamed,unnamed,unnamed,unnamed,unnamed,unnamed,unnamed,unnamed	ACTR2,ARL2,ASAP1,BCL2L11,BID,CARMIL1,CCR7,ESR1,FER,FMN1,FSCN1,GSK3B,GSN,HSPA1A,IRF8,JUN,LCP1,MITF,PMAIP1,PTK2B,SUMO1,TLR4,TRABD2A,XPA
GO Biological Process	GO:0043967	histone H4 acetylation	394	0.00617981	1	0.2026	2.99063	2.67503	8	0.00345611	0.0103359	799	0.0390835	1	0.631841	2.18595	3.20227	7	51	0.00593723	0.137255	unnamed,unnamed,unnamed,unnamed,unnamed,unnamed,unnamed,unnamed	IRF4,JADE2,KANSL3,MCRS1,MEAF6,OGT,RUVBL2
GO Biological Process	GO:0045842	positive regulation of mitotic metaphase/anaphase transition	395	0.00618776	1	0.202348	8.20643	0.365567	3	0.000472309	0.00387597	1247	0.0669852	1	0.693864	4.55035	0.439527	2	7	0.00169635	0.285714	unnamed,unnamed,unnamed	CUL3,NSMCE2
GO Biological Process	GO:0045645	positive regulation of eosinophil differentiation	396	0.00621373	1	0.202684	8.19386	0.366128	3	0.000473033	0.00387597	1729	0.12164	1	0.908746	7.9631	0.125579	1	2	0.000848176	0.5	unnamed,unnamed,unnamed	TRIB1
GO Biological Process	GO:2001234	negative regulation of apoptotic signaling pathway	397	0.00621809	1	0.202315	1.72131	15.1048	26	0.0195153	0.0335917	546	0.0215178	1	0.509058	1.60793	13.0602	21	208	0.0178117	0.100961	unnamed,unnamed,unnamed,unnamed,unnamed,unnamed,unnamed,unnamed,unnamed,unnamed,unnamed,unnamed,unnamed,unnamed,unnamed,unnamed,unnamed,unnamed,unnamed,unnamed,unnamed,unnamed,unnamed,unnamed,unnamed,unnamed	AKT1,BID,CD44,GCLM,GRINA,HSPA1A,HSPB1,IFI6,IL1A,IL1B,OPA1,PCGF2,PGAP2,PSEN1,PTPN1,RFFL,RNF34,SIAH2,THBS1,TMBIM1,TRAF2
GO Biological Process	GO:0034405	response to fluid shear stress	398	0.00626051	1	0.203184	2.59281	3.85682	10	0.00498297	0.0129199	489	0.0179055	1	0.472976	2.81051	2.13485	6	34	0.00508906	0.176471	unnamed,unnamed,unnamed,unnamed,unnamed,unnamed,unnamed,unnamed,unnamed,unnamed	AKT1,HAS2,MTSS1,P2RX4,PTK2B,SMAD7
GO Biological Process	GO:0043043	peptide biosynthetic process	399	0.00629021	1	0.203636	1.63248	18.9896	31	0.0245343	0.0400517	3185	0.265693	1	1	1.13759	24.6135	28	392	0.0237489	0.0714286	unnamed,unnamed,unnamed,unnamed,unnamed,unnamed,unnamed,unnamed,unnamed,unnamed,unnamed,unnamed,unnamed,unnamed,unnamed,unnamed,unnamed,unnamed,unnamed,unnamed,unnamed,unnamed,unnamed,unnamed,unnamed,unnamed,unnamed,unnamed,unnamed,unnamed,unnamed	AKT1,CCDC12,CPEB2,EEF1A1,EIF2B4,EIF2D,EIF5,FTSJ1,FURIN,GATB,GCLM,HBS1L,LARP1,MGST2,MRPL16,MRPL36,MRPL39,MTIF3,NDUFA7,RBM4,RPL11,RPL18A,RPL27A,RPL38,RPS20,RPS28,SELENOT,ZNF598
GO Biological Process	GO:0070164	negative regulation of adiponectin secretion	400	0.00629872	1	0.203401	17.133	0.116734	2	0.000150819	0.00258398	551	0.0217071	1	0.508876	7.9631	0.251158	2	4	0.00169635	0.5	unnamed,unnamed	IL1B,RAB11FIP5
GO Biological Process	GO:0015893	drug transport	401	0.00633827	1	0.204168	3.70338	1.62014	6	0.00209321	0.00775194	318	0.00825226	1	0.335203	3.29508	1.8209	6	29	0.00508906	0.206897	unnamed,unnamed,unnamed,unnamed,unnamed,unnamed	ABCB5,ABCC1,NR1I2,SLC15A2,SLC18A1,SLC22A5
GO Biological Process	GO:1903364	positive regulation of cellular protein catabolic process	402	0.00639686	1	0.205543	1.78664	12.8734	23	0.0166323	0.0297158	785	0.0379883	1	0.625089	1.55178	12.244	19	195	0.0161154	0.0974359	unnamed,unnamed,unnamed,unnamed,unnamed,unnamed,unnamed,unnamed,unnamed,unnamed,unnamed,unnamed,unnamed,unnamed,unnamed,unnamed,unnamed,unnamed,unnamed,unnamed,unnamed,unnamed,unnamed	AKT1,GSK3B,HSPA1A,KCNE2,LONRF2,LONRF3,OSBPL7,PSEN1,PSMB3,PSMD1,PSMD14,PTK2,PTK2B,RNF144B,RNF19A,SMAD7,SUMO1,TRIB1,UBE2E1
GO Biological Process	GO:0006614	SRP-dependent cotranslational protein targeting to membrane	403	0.00650606	1	0.208533	2.74577	3.27777	9	0.00423484	0.0116279	3867	0.356519	1	1	1.21178	5.77664	7	92	0.00593723	0.076087	unnamed,unnamed,unnamed,unnamed,unnamed,unnamed,unnamed,unnamed,unnamed	RPL11,RPL18A,RPL27A,RPL38,RPS20,RPS28,SEC61B
GO Biological Process	GO:0002446	neutrophil mediated immunity	404	0.00653487	1	0.208938	1.55332	23.8199	37	0.0307751	0.0478036	1653	0.106605	1	0.833044	1.23258	30.8297	38	491	0.0322307	0.0773931	unnamed,unnamed,unnamed,unnamed,unnamed,unnamed,unnamed,unnamed,unnamed,unnamed,unnamed,unnamed,unnamed,unnamed,unnamed,unnamed,unnamed,unnamed,unnamed,unnamed,unnamed,unnamed,unnamed,unnamed,unnamed,unnamed,unnamed,unnamed,unnamed,unnamed,unnamed,unnamed,unnamed,unnamed,unnamed,unnamed,unnamed	ACTR2,AMPD3,ATP8A1,C5AR1,CAB39,CCT2,CD44,CD47,CD58,COTL1,CPPED1,CTSH,EEF1A1,ERP44,FGR,GALNS,GDI2,GNS,GSN,HSPA1A,LAMP1,LPCAT1,MANBA,NFKB1,ORM2,PSEN1,PSMD1,PSMD14,RAB14,RHOG,SERPINA1,SIRPB1,SLC15A4,STK10,TLR2,TMBIM1,TTR,TYROBP
GO Biological Process	GO:0043487	regulation of RNA stability	405	0.00653587	1	0.208454	1.9481	9.23975	18	0.0119377	0.0232558	855	0.0440555	1	0.665573	1.59262	10.0463	16	160	0.0135708	0.1	unnamed,unnamed,unnamed,unnamed,unnamed,unnamed,unnamed,unnamed,unnamed,unnamed,unnamed,unnamed,unnamed,unnamed,unnamed,unnamed,unnamed,unnamed	AKT1,DCP2,HSPA1A,HSPB1,LARP1,NOCT,PARN,PSMB3,PSMD1,PSMD14,SAMD4A,SERBP1,ZC3H12A,ZC3H12D,ZFP36L1,ZFP36L2
GO Biological Process	GO:2000644	regulation of receptor catabolic process	406	0.00653772	1	0.208	5.49805	0.727531	4	0.000939963	0.00516796	1604	0.105713	1	0.851308	3.53916	0.565106	2	9	0.00169635	0.222222	unnamed,unnamed,unnamed,unnamed	FURIN,PTPN1
GO Biological Process	GO:0061158	3'-UTR-mediated mRNA destabilization	407	0.00654309	1	0.207659	3.6782	1.63123	6	0.00210754	0.00775194	232	0.00509353	1	0.283591	5.30874	0.753475	4	12	0.00339271	0.333333	unnamed,unnamed,unnamed,unnamed,unnamed,unnamed	ZC3H12A,ZC3H12D,ZFP36L1,ZFP36L2
GO Biological Process	GO:0070293	renal absorption	408	0.00656482	1	0.207838	4.33237	1.1541	5	0.00149109	0.00645995	118	0.00170913	1	0.187092	5.30874	0.941844	5	15	0.00424088	0.333333	unnamed,unnamed,unnamed,unnamed,unnamed	GSN,HAS2,KCNQ1,MAGED2,SGK1
GO Biological Process	GO:0031529	ruffle organization	409	0.00665258	1	0.210101	4.31826	1.15787	5	0.00149596	0.00645995	871	0.0457226	1	0.67807	2.89567	1.38137	4	22	0.00339271	0.181818	unnamed,unnamed,unnamed,unnamed,unnamed	CARMIL1,CCR7,MTSS1L,PLEKHA1
GO Biological Process	GO:0000302	response to reactive oxygen species	410	0.00666483	1	0.209975	1.80704	12.1746	22	0.0157294	0.0284238	545	0.0214754	1	0.508986	1.65354	11.4905	19	183	0.0161154	0.103825	unnamed,unnamed,unnamed,unnamed,unnamed,unnamed,unnamed,unnamed,unnamed,unnamed,unnamed,unnamed,unnamed,unnamed,unnamed,unnamed,unnamed,unnamed,unnamed,unnamed,unnamed,unnamed	ADA,AKT1,CAMKK2,CASP3,CCR7,CHUK,FER,FOS,JUN,MYB,NR4A3,PCGF2,PLEKHA1,PTK2B,RHOB,TRAF2,TRPA1,UBE3A,UCP2
GO Biological Process	GO:0051403	stress-activated MAPK cascade	411	0.00671347	1	0.210992	2.03706	7.85447	16	0.0101479	0.0206718	954	0.0519136	1	0.702902	1.73454	6.34175	11	101	0.00932994	0.108911	unnamed,unnamed,unnamed,unnamed,unnamed,unnamed,unnamed,unnamed,unnamed,unnamed,unnamed,unnamed,unnamed,unnamed,unnamed,unnamed	CHUK,FBXW11,MAPK10,NFKB1,PTPN1,SPAG9,SYK,TMEM189-UBE2V1,TNIP2,TRIB1,ZFP36L1
GO Biological Process	GO:1900017	positive regulation of cytokine production involved in inflammatory response	412	0.00673017	1	0.211004	5.45178	0.733705	4	0.00094794	0.00516796	3059	0.242	1	1	2.12349	0.941844	2	15	0.00169635	0.133333	unnamed,unnamed,unnamed,unnamed	CD6,TLR4
GO Biological Process	GO:0045576	mast cell activation	413	0.0068275	1	0.213537	3.64469	1.64623	6	0.00212691	0.00775194	126	0.00188773	1	0.193522	4.34351	1.38137	6	22	0.00508906	0.272727	unnamed,unnamed,unnamed,unnamed,unnamed,unnamed	LAT2,LCP2,LYN,NDRG1,NR4A3,RASGRP1
GO Biological Process	GO:0090023	positive regulation of neutrophil chemotaxis	414	0.00689306	1	0.215067	4.2807	1.16803	5	0.00150909	0.00645995	3232	0.273242	1	1	1.64754	1.8209	3	29	0.00254453	0.103448	unnamed,unnamed,unnamed,unnamed,unnamed	C5AR1,CAMK1D,CCR7
GO Biological Process	GO:0032481	positive regulation of type I interferon production	415	0.00691097	1	0.215106	2.55444	3.91475	10	0.00505782	0.0129199	860	0.0447201	1	0.671685	1.91115	4.70922	9	75	0.00763359	0.12	unnamed,unnamed,unnamed,unnamed,unnamed,unnamed,unnamed,unnamed,unnamed,unnamed	CHUK,FLOT1,IRF1,NFKB1,POLR3H,SETD2,SYK,TLR2,TLR4
GO Biological Process	GO:0015992	proton transport	416	0.00700378	1	0.217471	2.08369	7.19876	15	0.00930072	0.0193798	2656	0.200275	1	0.974002	1.31803	9.10449	12	145	0.0101781	0.0827586	unnamed,unnamed,unnamed,unnamed,unnamed,unnamed,unnamed,unnamed,unnamed,unnamed,unnamed,unnamed,unnamed,unnamed,unnamed	ATP6V0A2,ATP6V1C1,COX4I1,SLC15A2,SLC15A3,SLC15A4,SLC17A5,SLC2A9,SLC4A11,SLC9A1,SLC9A9,UCP2
GO Biological Process	GO:0048535	lymph node development	417	0.00700452	1	0.216972	4.26382	1.17266	5	0.00151506	0.00645995	1482	0.0869275	1	0.757654	2.81051	1.06742	3	17	0.00254453	0.176471	unnamed,unnamed,unnamed,unnamed,unnamed	CXCR5,IL15,IL7R
GO Biological Process	GO:0010634	positive regulation of epithelial cell migration	418	0.0070125	1	0.2167	1.72517	14.4913	25	0.0187226	0.0322997	5	2.39475e-06	0.030933	0.00618659	3.04675	7.2208	22	115	0.0186599	0.191304	unnamed,unnamed,unnamed,unnamed,unnamed,unnamed,unnamed,unnamed,unnamed,unnamed,unnamed,unnamed,unnamed,unnamed,unnamed,unnamed,unnamed,unnamed,unnamed,unnamed,unnamed,unnamed,unnamed,unnamed,unnamed	AKT1,CCR6,CTSH,EPB41L4B,FOXP1,HAS2,HDAC7,HSPB1,JUN,NRP2,P2RX4,PTK2B,RAB11A,RHOB,SCARB1,STAT5A,TDGF1,TGFBR2,THBS1,TMSB4X,WNT7A,ZC3H12A
GO Biological Process	GO:0002706	regulation of lymphocyte mediated immunity	419	0.00701891	1	0.21638	2.08317	7.20057	15	0.00930306	0.0193798	2003	0.127636	1	0.8231	1.47217	7.47196	11	119	0.00932994	0.092437	unnamed,unnamed,unnamed,unnamed,unnamed,unnamed,unnamed,unnamed,unnamed,unnamed,unnamed,unnamed,unnamed,unnamed,unnamed	DUSP22,FAM49B,IL1B,IL7R,LAMP1,MSH6,RASGRP1,SMAD7,TBX21,TRAF2,VAV1
GO Biological Process	GO:0051341	regulation of oxidoreductase activity	420	0.00703261	1	0.216286	2.14727	6.5199	14	0.00842364	0.0180879	277	0.00666529	1	0.310814	2.24841	5.33711	12	85	0.0101781	0.141177	unnamed,unnamed,unnamed,unnamed,unnamed,unnamed,unnamed,unnamed,unnamed,unnamed,unnamed,unnamed,unnamed,unnamed	AKT1,DRD5,EDN2,GCH1,HTR2B,IL1B,NFKB1,PTK2B,PTS,SCARB1,SZT2,VDR
GO Biological Process	GO:0032368	regulation of lipid transport	421	0.00713537	1	0.218925	2.07918	7.2144	15	0.00932093	0.0193798	575	0.0226654	1	0.509164	1.91115	6.27896	12	100	0.0101781	0.12	unnamed,unnamed,unnamed,unnamed,unnamed,unnamed,unnamed,unnamed,unnamed,unnamed,unnamed,unnamed,unnamed,unnamed,unnamed	AKT1,ATP8A1,CRH,CYP19A1,CYP4F2,IL1B,LIPG,MYB,NFKB1,P2RX4,SYK,THBS1
GO Biological Process	GO:0018205	peptidyl-lysine modification	422	0.00718256	1	0.219851	1.63124	18.3909	30	0.0237609	0.0387597	1012	0.059182	1	0.75539	1.39215	17.9578	25	286	0.0212044	0.0874126	unnamed,unnamed,unnamed,unnamed,unnamed,unnamed,unnamed,unnamed,unnamed,unnamed,unnamed,unnamed,unnamed,unnamed,unnamed,unnamed,unnamed,unnamed,unnamed,unnamed,unnamed,unnamed,unnamed,unnamed,unnamed,unnamed,unnamed,unnamed,unnamed,unnamed	EED,EGR2,EHMT1,HDAC7,IRF4,JADE2,KANSL3,MCRS1,MEAF6,MITF,NCOA3,NSMCE2,NUP210,OGT,P3H3,PCGF2,RANGAP1,RUVBL2,SETD2,SETD4,SRCAP,SUMO1,SUMO4,SUPT3H,TET2
GO Biological Process	GO:0051353	positive regulation of oxidoreductase activity	423	0.00719034	1	0.219569	2.70156	3.33141	9	0.00430415	0.0116279	250	0.00552496	1	0.285464	2.89567	2.76274	8	44	0.00678541	0.181818	unnamed,unnamed,unnamed,unnamed,unnamed,unnamed,unnamed,unnamed,unnamed	AKT1,EDN2,GCH1,HTR2B,IL1B,PTK2B,SCARB1,VDR
GO Biological Process	GO:0002218	activation of innate immune response	424	0.00721057	1	0.219667	1.74345	13.7658	24	0.0177853	0.0310078	955	0.0520361	1	0.703822	1.44784	15.1951	22	242	0.0186599	0.0909091	unnamed,unnamed,unnamed,unnamed,unnamed,unnamed,unnamed,unnamed,unnamed,unnamed,unnamed,unnamed,unnamed,unnamed,unnamed,unnamed,unnamed,unnamed,unnamed,unnamed,unnamed,unnamed,unnamed,unnamed	CD180,CHUK,CNPY3,CTSL,FBXW11,LYN,MAP3K1,MUC17,MUCL1,NFKB1,PGLYRP3,PSMB3,PSMD1,PSMD14,RFTN1,SYK,TANK,TLR2,TLR4,TMEM189-UBE2V1,TNIP2,TRAF3
GO Biological Process	GO:0010243	response to organonitrogen compound	425	0.00722483	1	0.219584	1.30585	65.8572	86	0.0850869	0.111111	39	0.000126207	1	0.0418004	1.52907	50.3573	77	802	0.0653096	0.09601	unnamed,unnamed,unnamed,unnamed,unnamed,unnamed,unnamed,unnamed,unnamed,unnamed,unnamed,unnamed,unnamed,unnamed,unnamed,unnamed,unnamed,unnamed,unnamed,unnamed,unnamed,unnamed,unnamed,unnamed,unnamed,unnamed,unnamed,unnamed,unnamed,unnamed,unnamed,unnamed,unnamed,unnamed,unnamed,unnamed,unnamed,unnamed,unnamed,unnamed,unnamed,unnamed,unnamed,unnamed,unnamed,unnamed,unnamed,unnamed,unnamed,unnamed…	ABCC4,ACTR2,ACVR1C,ADA,ADM,AGTRAP,AKT1,ATF4,ATP6V0A2,ATP6V1C1,BLM,C5AR1,CACNA1A,CARM1,CASP3,CASP7,CCL2,CHRNA2,CHRNA6,CHUK,CPEB2,CRH,DNMT1,DNMT3A,DRD5,DUOX1,EGR2,EIF2B4,FER,FOS,GCLM,GHSR,GRIN1,GSK3B,GSN,HDAC5,IL1B,JUN,KALRN,KCNQ1,KLF10,KYNU,LARP1,LYN,MC4R,MGST2,MTHFR,NEURL1,NFKB1,NPPB,NR4A3,OGT,OPA1,P2RX4,PDE4B,PRKAR1A,PSEN1,PTK2,PTK2B,PTPN1,RANGAP1,RNLS,SLC1A2,SLC38A9,SLC7A11,SLC9A1,SOCS1,STAT3,S…
GO Biological Process	GO:1904851	positive regulation of establishment of protein localization to telomere	426	0.00733039	1	0.222269	15.8316	0.12633	2	0.000163216	0.00258398	1604	0.105713	1	0.851308	3.53916	0.565106	2	9	0.00169635	0.222222	unnamed,unnamed	CCT2,CCT7
GO Biological Process	GO:0006325	chromatin organization	427	0.00734051	1	0.222055	1.3718	46.6539	64	0.0602763	0.0826873	452	0.0154858	1	0.442546	1.33293	43.5132	58	693	0.0491942	0.0836941	unnamed,unnamed,unnamed,unnamed,unnamed,unnamed,unnamed,unnamed,unnamed,unnamed,unnamed,unnamed,unnamed,unnamed,unnamed,unnamed,unnamed,unnamed,unnamed,unnamed,unnamed,unnamed,unnamed,unnamed,unnamed,unnamed,unnamed,unnamed,unnamed,unnamed,unnamed,unnamed,unnamed,unnamed,unnamed,unnamed,unnamed,unnamed,unnamed,unnamed,unnamed,unnamed,unnamed,unnamed,unnamed,unnamed,unnamed,unnamed,unnamed,unnamed…	BANP,CABIN1,CARM1,CBX7,CDKN2A,CHD3,CHD7,DNMT1,DNMT3A,EED,EHMT1,ESR1,H1FOO,H2AFY,HDAC11,HDAC5,HDAC7,HELLS,HIST1H2AB,HIST1H2BL,HIST1H3B,IRF4,JADE2,JARID2,KANSL3,KDM2B,KDM4B,L3MBTL4,MCRS1,MEAF6,MTHFR,MYB,MYC,NCOA3,NR3C1,OGT,PCGF2,PHF19,RCOR1,RIOX1,RUVBL2,SAP30L,SATB1,SETD2,SETD5,SMARCE1,SPIN1,SRCAP,SRPK1,SUDS3,SUPT3H,TBL1XR1,TET2,TSPYL1,UBE2E1,UHRF1,ZMYND8,ZNF462
GO Biological Process	GO:0000288	nuclear-transcribed mRNA catabolic process, deadenylation-dependent decay	428	0.00736151	1	0.22217	2.69121	3.34422	9	0.00432069	0.0116279	597	0.0236374	1	0.511431	2.13934	4.2069	9	67	0.00763359	0.134328	unnamed,unnamed,unnamed,unnamed,unnamed,unnamed,unnamed,unnamed,unnamed	CNOT11,DCP2,DDX6,HBS1L,NOCT,PARN,SAMD4A,ZFP36L1,ZFP36L2
GO Biological Process	GO:0010390	histone monoubiquitination	429	0.0073713	1	0.221946	3.5849	1.67369	6	0.00216238	0.00775194	1541	0.0955094	1	0.800581	2.27517	1.75811	4	28	0.00339271	0.142857	unnamed,unnamed,unnamed,unnamed,unnamed,unnamed	KDM2B,PCGF2,UBE2E1,UHRF1
GO Biological Process	GO:0036321	ghrelin secretion	430	0.00737373	1	0.221503	15.783	0.126719	2	0.000163719	0.00258398	1049	0.0627896	1	0.773168	15.9262	0.0627896	1	1	0.000848176	1	unnamed,unnamed	GHSR
GO Biological Process	GO:0010755	regulation of plasminogen activation	431	0.00739858	1	0.221734	5.30304	0.754284	4	0.000974528	0.00516796	751	0.0354431	1	0.609611	3.98155	0.753475	3	12	0.00254453	0.25	unnamed,unnamed,unnamed,unnamed	CPB2,PLGRKT,THBS1
GO Biological Process	GO:0043405	regulation of MAP kinase activity	432	0.00746315	1	0.223152	1.46384	31.4243	46	0.0405998	0.0594315	96	0.00104558	1	0.140685	1.72175	20.9089	36	333	0.0305343	0.108108	unnamed,unnamed,unnamed,unnamed,unnamed,unnamed,unnamed,unnamed,unnamed,unnamed,unnamed,unnamed,unnamed,unnamed,unnamed,unnamed,unnamed,unnamed,unnamed,unnamed,unnamed,unnamed,unnamed,unnamed,unnamed,unnamed,unnamed,unnamed,unnamed,unnamed,unnamed,unnamed,unnamed,unnamed,unnamed,unnamed,unnamed,unnamed,unnamed,unnamed,unnamed,unnamed,unnamed,unnamed,unnamed,unnamed	ADORA1,AIDA,AKAP13,C5AR1,DTNBP1,DUSP22,DUSP4,DUSP5,DUSP8,FRS2,GADD45A,GADD45G,GNAI2,HTR2B,IL1B,LYN,MAP3K1,MAP3K7CL,MAPK10,MST1R,PSEN1,PTK2B,PTPN1,RASGRP1,SORL1,SPAG9,SPRED2,SYK,TAOK3,TDGF1,THBS1,TLR4,TMEM189-UBE2V1,TRAF2,TRIB1,ZEB2
GO Biological Process	GO:0007249	I-kappaB kinase/NF-kappaB signaling	433	0.00748213	1	0.223202	2.39615	4.5907	11	0.00593113	0.0142119	792	0.0385723	1	0.629089	1.96351	4.58364	9	73	0.00763359	0.123288	unnamed,unnamed,unnamed,unnamed,unnamed,unnamed,unnamed,unnamed,unnamed,unnamed,unnamed	AKT1,CHUK,NFKB1,TANK,TLR2,TLR4,TNFRSF1A,TNIP2,TRAF2
GO Biological Process	GO:0043280	positive regulation of cysteine-type endopeptidase activity involved in apoptotic process	434	0.00758416	1	0.225725	2.00942	7.9625	16	0.0102875	0.0206718	469	0.0159936	1	0.440488	1.88955	7.40917	14	118	0.0118745	0.118644	unnamed,unnamed,unnamed,unnamed,unnamed,unnamed,unnamed,unnamed,unnamed,unnamed,unnamed,unnamed,unnamed,unnamed,unnamed,unnamed	ACVR1C,BCL2L11,BID,CASP3,CASP7,CTSH,DAP,DIABLO,GRAMD4,GSN,IFT57,MYC,PMAIP1,TRAF2
GO Biological Process	GO:0032008	positive regulation of TOR signaling	435	0.00759024	1	0.225387	3.16346	2.21277	7	0.00285888	0.00904393	3901	0.360896	1	1	1.40525	2.13485	3	34	0.00254453	0.0882353	unnamed,unnamed,unnamed,unnamed,unnamed,unnamed,unnamed	CLEC16A,GOLPH3,SLC38A9
GO Biological Process	GO:0090148	membrane fission	436	0.0076282	1	0.225994	5.25576	0.76107	4	0.000983294	0.00516796	182	0.00357174	1	0.253496	5.79135	0.690685	4	11	0.00339271	0.363636	unnamed,unnamed,unnamed,unnamed	CHMP4B,DNM3,MX1,OPA1
GO Biological Process	GO:0002295	T-helper cell lineage commitment	437	0.00764359	1	0.225932	7.59338	0.395081	3	0.00051044	0.00387597	1604	0.105713	1	0.851308	3.53916	0.565106	2	9	0.00169635	0.222222	unnamed,unnamed,unnamed	IRF4,STAT3
GO Biological Process	GO:0034249	negative regulation of cellular amide metabolic process	438	0.00764543	1	0.22547	1.87836	10.1152	19	0.0130688	0.0245478	475	0.0166952	1	0.454003	1.75809	9.6696	17	154	0.014419	0.11039	unnamed,unnamed,unnamed,unnamed,unnamed,unnamed,unnamed,unnamed,unnamed,unnamed,unnamed,unnamed,unnamed,unnamed,unnamed,unnamed,unnamed,unnamed,unnamed	ATF4,CAPRIN1,CPEB2,EIF2B4,LARP1,NCBP1,RBM4,SAMD4A,SORL1,STAT3,TNRC6C,TOB1,ZC3H12A,ZC3H12D,ZC3H7A,ZFP36L1,ZFP36L2
GO Biological Process	GO:2000377	regulation of reactive oxygen species metabolic process	439	0.00771989	1	0.227148	1.84218	10.8567	20	0.0140267	0.0258398	408	0.0124638	1	0.394595	1.78057	10.1091	18	161	0.0152672	0.111801	unnamed,unnamed,unnamed,unnamed,unnamed,unnamed,unnamed,unnamed,unnamed,unnamed,unnamed,unnamed,unnamed,unnamed,unnamed,unnamed,unnamed,unnamed,unnamed,unnamed	AKT1,BCO2,GADD45A,GCH1,GRIN1,IL1B,MYCN,P2RX4,PTGIS,PTK2B,STAT3,SYK,SZT2,TGFBR2,THBS1,TLR4,VDAC1,ZC3H12A
GO Biological Process	GO:0022618	ribonucleoprotein complex assembly	440	0.0077466	1	0.227415	1.84156	10.8604	20	0.0140315	0.0258398	1409	0.0819096	1	0.750906	1.42623	12.6207	18	201	0.0152672	0.0895522	unnamed,unnamed,unnamed,unnamed,unnamed,unnamed,unnamed,unnamed,unnamed,unnamed,unnamed,unnamed,unnamed,unnamed,unnamed,unnamed,unnamed,unnamed,unnamed,unnamed	ABT1,BICD1,DDX6,EIF2D,EIF5,GEMIN7,MDN1,NCBP1,NOCT,NUFIP1,RPL11,RPL38,RPS28,RUVBL2,SBDS,SFSWAP,SNRPC,SRPK1
GO Biological Process	GO:0006082	organic acid metabolic process	441	0.00776126	1	0.227329	1.31699	60.7444	80	0.0784811	0.103359	1517	0.0906343	1	0.771736	1.17177	60.5919	71	965	0.0602205	0.0735751	unnamed,unnamed,unnamed,unnamed,unnamed,unnamed,unnamed,unnamed,unnamed,unnamed,unnamed,unnamed,unnamed,unnamed,unnamed,unnamed,unnamed,unnamed,unnamed,unnamed,unnamed,unnamed,unnamed,unnamed,unnamed,unnamed,unnamed,unnamed,unnamed,unnamed,unnamed,unnamed,unnamed,unnamed,unnamed,unnamed,unnamed,unnamed,unnamed,unnamed,unnamed,unnamed,unnamed,unnamed,unnamed,unnamed,unnamed,unnamed,unnamed,unnamed…	ABCC1,ACAD9,ACO2,ACOXL,ADO,AHCYL2,ALDH18A1,ALDH8A1,ATF4,AZIN2,B3GAT2,B3GNT4,B4GALT5,B4GALT6,BCAT1,BCO2,CARMIL1,CCDC12,CHST1,CHST11,CHST2,CPT1C,CRTAP,CYP4F2,CYP7B1,DCN,DSE,ECI2,EDN2,ELOVL5,EXT1,GADL1,GALNS,GATB,GCH1,GCLM,GFPT1,GLS,GNMT,GNS,GRHPR,HACL1,HSD17B4,IYD,KYNU,LDHAL6B,LPL,MCCC1,MDH2,MGST2,MPC1,MTHFD2,MTHFR,NR4A3,OGDH,OSBPL1A,OSBPL7,PAPSS1,PTGIS,PTS,SARDH,SCD,SLC27A3,SLC2A9,SLC35B3,STAT5A,S…
GO Biological Process	GO:0018026	peptidyl-lysine monomethylation	442	0.00779645	1	0.227843	5.22222	0.765957	4	0.000989609	0.00516796	454	0.0155803	1	0.443283	5.30874	0.565106	3	9	0.00254453	0.333333	unnamed,unnamed,unnamed,unnamed	EHMT1,SETD2,SETD4
GO Biological Process	GO:1903146	regulation of mitophagy	443	0.0079676	1	0.232319	3.13372	2.23377	7	0.002886	0.00904393	5326	0.573064	1	1	1.01657	2.95111	3	47	0.00254453	0.0638298	unnamed,unnamed,unnamed,unnamed,unnamed,unnamed,unnamed	CAMKK2,CLEC16A,VDAC1
GO Biological Process	GO:0032435	negative regulation of proteasomal ubiquitin-dependent protein catabolic process	444	0.00797619	1	0.232046	3.13306	2.23423	7	0.00288661	0.00904393	3150	0.255896	1	1	1.70638	1.75811	3	28	0.00254453	0.107143	unnamed,unnamed,unnamed,unnamed,unnamed,unnamed,unnamed	CLEC16A,FHIT,RPL11
GO Biological Process	GO:0061395	positive regulation of transcription from RNA polymerase II promoter in response to arsenic-containing substance	445	0.00807069	1	0.234268	123.405	0.00810339	1	1.04695e-05	0.00129199	1049	0.0627896	1	0.773168	15.9262	0.0627896	1	1	0.000848176	1	unnamed	ATF4
GO Biological Process	GO:0071624	positive regulation of granulocyte chemotaxis	446	0.00807245	1	0.233793	4.11671	1.21456	5	0.0015692	0.00645995	3762	0.325807	1	1	1.49308	2.00927	3	32	0.00254453	0.09375	unnamed,unnamed,unnamed,unnamed,unnamed	C5AR1,CAMK1D,CCR7
GO Biological Process	GO:0045861	negative regulation of proteolysis	447	0.00807949	1	0.233474	1.60223	19.348	31	0.0249974	0.0400517	2555	0.186988	1	0.945334	1.2102	20.6578	25	329	0.0212044	0.0759878	unnamed,unnamed,unnamed,unnamed,unnamed,unnamed,unnamed,unnamed,unnamed,unnamed,unnamed,unnamed,unnamed,unnamed,unnamed,unnamed,unnamed,unnamed,unnamed,unnamed,unnamed,unnamed,unnamed,unnamed,unnamed,unnamed,unnamed,unnamed,unnamed,unnamed,unnamed	AKT1,CD44,CLEC16A,CPB2,DNAJB6,ENSG00000177359,FHIT,FURIN,IFI6,LAMP3,PAPLN,PEBP1,PICALM,PSEN1,PTPN3,RECK,RFFL,RNF34,RPL11,SERPINA1,SERPINA6,SIAH2,SORL1,THBS1,TNFAIP8
GO Biological Process	GO:0043373	CD4-positive, alpha-beta T cell lineage commitment	448	0.00808557	1	0.233128	7.43737	0.403368	3	0.000521148	0.00387597	1940	0.126833	1	0.844487	3.18524	0.627896	2	10	0.00169635	0.2	unnamed,unnamed,unnamed	IRF4,STAT3
GO Biological Process	GO:0006818	hydrogen transport	449	0.00809641	1	0.232921	2.04859	7.32212	15	0.0094601	0.0193798	2699	0.213171	1	1	1.3001	9.23007	12	147	0.0101781	0.0816327	unnamed,unnamed,unnamed,unnamed,unnamed,unnamed,unnamed,unnamed,unnamed,unnamed,unnamed,unnamed,unnamed,unnamed,unnamed	ATP6V0A2,ATP6V1C1,COX4I1,SLC15A2,SLC15A3,SLC15A4,SLC17A5,SLC2A9,SLC4A11,SLC9A1,SLC9A9,UCP2
GO Biological Process	GO:1904008	response to monosodium glutamate	450	0.00811098	1	0.232821	15.0166	0.133186	2	0.000172074	0.00258398	1729	0.12164	1	0.908746	7.9631	0.125579	1	2	0.000848176	0.5	unnamed,unnamed	GHSR
GO Biological Process	GO:0006412	translation	451	0.00811421	1	0.232398	1.6476	16.9945	28	0.0219567	0.0361757	4147	0.391706	1	1	1.07031	23.3577	25	372	0.0212044	0.0672043	unnamed,unnamed,unnamed,unnamed,unnamed,unnamed,unnamed,unnamed,unnamed,unnamed,unnamed,unnamed,unnamed,unnamed,unnamed,unnamed,unnamed,unnamed,unnamed,unnamed,unnamed,unnamed,unnamed,unnamed,unnamed,unnamed,unnamed,unnamed	AKT1,CCDC12,CPEB2,EEF1A1,EIF2B4,EIF2D,EIF5,FTSJ1,GATB,HBS1L,LARP1,MRPL16,MRPL36,MRPL39,MTIF3,NDUFA7,RBM4,RPL11,RPL18A,RPL27A,RPL38,RPS20,RPS28,SELENOT,ZNF598
GO Biological Process	GO:0098719	sodium ion import across plasma membrane	452	0.00814182	1	0.232672	5.15612	0.775777	4	0.0010023	0.00516796	2611	0.194692	1	0.963171	2.45019	0.816265	2	13	0.00169635	0.153846	unnamed,unnamed,unnamed,unnamed	SLC9A1,SLC9A9
GO Biological Process	GO:0019080	viral gene expression	453	0.00816069	1	0.232697	2.36649	4.64824	11	0.00600548	0.0142119	4181	0.403651	1	1	1.12863	7.97428	9	127	0.00763359	0.0708661	unnamed,unnamed,unnamed,unnamed,unnamed,unnamed,unnamed,unnamed,unnamed,unnamed,unnamed	EIF2D,FURIN,NUP210,RPL11,RPL18A,RPL27A,RPL38,RPS20,RPS28
GO Biological Process	GO:0044262	cellular carbohydrate metabolic process	454	0.00825595	1	0.234894	1.9012	9.46772	18	0.0122322	0.0232558	776	0.0370344	1	0.616461	1.65898	9.0417	15	144	0.0127227	0.104167	unnamed,unnamed,unnamed,unnamed,unnamed,unnamed,unnamed,unnamed,unnamed,unnamed,unnamed,unnamed,unnamed,unnamed,unnamed,unnamed,unnamed,unnamed	AKT1,B3GNT4,EXT1,FGGY,GNMT,GSK3B,GYS1,HAS2,IL6ST,IPPK,PFKFB3,POMK,SERPINA6,SLC5A3,STK40
GO Biological Process	GO:0045659	negative regulation of neutrophil differentiation	455	0.00830756	1	0.235843	7.36323	0.40743	3	0.000526395	0.00387597	1729	0.12164	1	0.908746	7.9631	0.125579	1	2	0.000848176	0.5	unnamed,unnamed,unnamed	TRIB1
GO Biological Process	GO:0045055	regulated exocytosis	456	0.00835853	1	0.23677	1.40206	39.2279	55	0.050682	0.0710594	577	0.0227531	1	0.509363	1.31157	42.6969	56	680	0.0474979	0.0823529	unnamed,unnamed,unnamed,unnamed,unnamed,unnamed,unnamed,unnamed,unnamed,unnamed,unnamed,unnamed,unnamed,unnamed,unnamed,unnamed,unnamed,unnamed,unnamed,unnamed,unnamed,unnamed,unnamed,unnamed,unnamed,unnamed,unnamed,unnamed,unnamed,unnamed,unnamed,unnamed,unnamed,unnamed,unnamed,unnamed,unnamed,unnamed,unnamed,unnamed,unnamed,unnamed,unnamed,unnamed,unnamed,unnamed,unnamed,unnamed,unnamed,unnamed…	ABCC4,ACTR2,AMPD3,ATP8A1,C5AR1,CAB39,CCT2,CD44,CD47,CD58,COTL1,CPPED1,CTSH,EEF1A1,ERP44,FAM49B,FGR,FN1,GALNS,GDI2,GNS,GSN,HSPA1A,LAMP1,LAT2,LPCAT1,LYN,MAGED2,MANBA,NFKB1,NR4A3,ORM2,PSEN1,PSMD1,PSMD14,RAB11FIP5,RAB14,RASGRP1,RHOG,SERPINA1,SIRPB1,SLC15A4,SRGN,STK10,SYK,SYNGR2,SYNGR3,SYT13,SYT17,THBS1,TLR2,TMBIM1,TMED10,TMSB4X,TTR,TYROBP
GO Biological Process	GO:1900118	negative regulation of execution phase of apoptosis	457	0.0083638	1	0.236401	5.11545	0.781944	4	0.00101026	0.00516796	1604	0.105713	1	0.851308	3.53916	0.565106	2	9	0.00169635	0.222222	unnamed,unnamed,unnamed,unnamed	RFFL,RNF34
GO Biological Process	GO:0017148	negative regulation of translation	458	0.0083667	1	0.235967	1.89853	9.48104	18	0.0122494	0.0232558	487	0.0176608	1	0.46843	1.78195	8.97891	16	143	0.0135708	0.111888	unnamed,unnamed,unnamed,unnamed,unnamed,unnamed,unnamed,unnamed,unnamed,unnamed,unnamed,unnamed,unnamed,unnamed,unnamed,unnamed,unnamed,unnamed	ATF4,CAPRIN1,CPEB2,EIF2B4,LARP1,NCBP1,RBM4,SAMD4A,STAT3,TNRC6C,TOB1,ZC3H12A,ZC3H12D,ZC3H7A,ZFP36L1,ZFP36L2
GO Biological Process	GO:0045404	positive regulation of interleukin-4 biosynthetic process	459	0.0083934	1	0.236204	14.7502	0.135592	2	0.000175183	0.00258398	1729	0.12164	1	0.908746	7.9631	0.125579	1	2	0.000848176	0.5	unnamed,unnamed	IRF4
GO Biological Process	GO:0070302	regulation of stress-activated protein kinase signaling cascade	460	0.0084439	1	0.237108	1.57089	21.0072	33	0.0271411	0.0426357	71	0.000535839	1	0.0974849	2.0101	12.9346	26	206	0.0220526	0.126214	unnamed,unnamed,unnamed,unnamed,unnamed,unnamed,unnamed,unnamed,unnamed,unnamed,unnamed,unnamed,unnamed,unnamed,unnamed,unnamed,unnamed,unnamed,unnamed,unnamed,unnamed,unnamed,unnamed,unnamed,unnamed,unnamed,unnamed,unnamed,unnamed,unnamed,unnamed,unnamed,unnamed	AIDA,AKT1,CCR7,DTNBP1,DUSP22,EPHB1,FZD7,GADD45A,GADD45G,IL1B,LYN,MYC,PTK2B,PTPN1,RASGRP1,RASSF2,SEMA4C,SPAG9,SYK,TAOK3,TLR4,TRAF2,WNT16,WNT7A,ZC3H12A,ZEB2
GO Biological Process	GO:0045766	positive regulation of angiogenesis	461	0.0084827	1	0.237681	1.79484	11.7002	21	0.0151166	0.0271318	133	0.00197201	1	0.191522	2.12349	8.47659	18	135	0.0152672	0.133333	unnamed,unnamed,unnamed,unnamed,unnamed,unnamed,unnamed,unnamed,unnamed,unnamed,unnamed,unnamed,unnamed,unnamed,unnamed,unnamed,unnamed,unnamed,unnamed,unnamed,unnamed	ADM,BTG1,C5AR1,CTSH,GHSR,GREM1,HDAC7,HSPB1,IL1A,IL1B,PTGIS,PTK2B,RHOB,RUNX1,STAT3,TGFBR2,THBS1,ZC3H12A
GO Biological Process	GO:0043134	regulation of hindgut contraction	462	0.00849035	1	0.237381	14.6618	0.136409	2	0.000176239	0.00258398	1729	0.12164	1	0.908746	7.9631	0.125579	1	2	0.000848176	0.5	unnamed,unnamed	GHSR
GO Biological Process	GO:0032940	secretion by cell	463	0.00849491	1	0.236995	1.31719	59.217	78	0.0765077	0.100775	393	0.0118503	1	0.389492	1.29358	59.5245	77	948	0.0653096	0.0812236	unnamed,unnamed,unnamed,unnamed,unnamed,unnamed,unnamed,unnamed,unnamed,unnamed,unnamed,unnamed,unnamed,unnamed,unnamed,unnamed,unnamed,unnamed,unnamed,unnamed,unnamed,unnamed,unnamed,unnamed,unnamed,unnamed,unnamed,unnamed,unnamed,unnamed,unnamed,unnamed,unnamed,unnamed,unnamed,unnamed,unnamed,unnamed,unnamed,unnamed,unnamed,unnamed,unnamed,unnamed,unnamed,unnamed,unnamed,unnamed,unnamed,unnamed…	ABCC4,ACTR2,ADM,AMPD3,ATP8A1,C5AR1,CAB39,CCR7,CCT2,CD44,CD47,CD58,CKLF,COTL1,CPPED1,CTSH,EEF1A1,ERP44,EXOC3L4,FAM49B,FGR,FN1,FOXP1,FURIN,GALNS,GDI2,GHSR,GLS,GNS,GOLPH3,GSN,HSPA1A,LAMP1,LAT2,LCP2,LPCAT1,LTBP4,LYN,MAGED2,MANBA,MC4R,MICAL3,NFKB1,NR4A3,ORM2,PSEN1,PSMD1,PSMD14,RAB11A,RAB11FIP5,RAB14,RAB8B,RASGRP1,RHOG,SELENOT,SERPINA1,SIRPB1,SLC15A4,SLC1A2,SRGN,STK10,SYK,SYNGR2,SYNGR3,SYT13,SYT17,THBS…
GO Biological Process	GO:0060326	cell chemotaxis	464	0.00851083	1	0.236928	1.74143	13.2075	23	0.017064	0.0297158	247	0.00549056	1	0.287132	1.8276	11.4905	21	183	0.0178117	0.114754	unnamed,unnamed,unnamed,unnamed,unnamed,unnamed,unnamed,unnamed,unnamed,unnamed,unnamed,unnamed,unnamed,unnamed,unnamed,unnamed,unnamed,unnamed,unnamed,unnamed,unnamed,unnamed,unnamed	ABCC1,C5AR1,CCL17,CCL2,CCL22,CCR6,CCR7,CKLF,CXCR5,CYP7B1,EDN2,EPHB1,IL1B,LYST,PDE4B,PRKCQ,RHOG,S1PR1,SBDS,SYK,VAV1
GO Biological Process	GO:0071622	regulation of granulocyte chemotaxis	465	0.00852058	1	0.236689	2.82568	2.83118	8	0.00365785	0.0103359	2676	0.203436	1	0.981982	1.59262	3.13948	5	50	0.00424088	0.1	unnamed,unnamed,unnamed,unnamed,unnamed,unnamed,unnamed,unnamed	C5AR1,CAMK1D,CCL2,CCR7,THBS1
GO Biological Process	GO:0045658	regulation of neutrophil differentiation	466	0.00855206	1	0.237054	7.28455	0.41183	3	0.000532081	0.00387597	2327	0.176797	1	0.98139	5.30874	0.188369	1	3	0.000848176	0.333333	unnamed,unnamed,unnamed	TRIB1
GO Biological Process	GO:0006730	one-carbon metabolic process	467	0.00855298	1	0.236571	3.0906	2.26493	7	0.00292627	0.00904393	524	0.0204952	1	0.505224	2.73021	2.19764	6	35	0.00508906	0.171429	unnamed,unnamed,unnamed,unnamed,unnamed,unnamed,unnamed	AHCYL2,CA5A,CA6,GNMT,MTHFD2,MTHFR
GO Biological Process	GO:0045089	positive regulation of innate immune response	468	0.00865399	1	0.238854	1.63906	17.0829	28	0.022071	0.0361757	820	0.0414843	1	0.653479	1.43281	18.1462	26	289	0.0220526	0.0899654	unnamed,unnamed,unnamed,unnamed,unnamed,unnamed,unnamed,unnamed,unnamed,unnamed,unnamed,unnamed,unnamed,unnamed,unnamed,unnamed,unnamed,unnamed,unnamed,unnamed,unnamed,unnamed,unnamed,unnamed,unnamed,unnamed,unnamed,unnamed	CD180,CHUK,CNPY3,CTSL,FBXW11,LAMP1,LYN,MAP3K1,MUC17,MUCL1,NFKB1,NLRC5,PGLYRP3,PSMB3,PSMD1,PSMD14,RASGRP1,RFTN1,SYK,TANK,TLR2,TLR4,TMEM189-UBE2V1,TNIP2,TRAF3,VAV1
GO Biological Process	GO:0006909	phagocytosis	469	0.00865611	1	0.238403	1.76389	12.4725	22	0.0161143	0.0284238	523	0.0204016	1	0.503876	1.66263	11.4277	19	182	0.0161154	0.104396	unnamed,unnamed,unnamed,unnamed,unnamed,unnamed,unnamed,unnamed,unnamed,unnamed,unnamed,unnamed,unnamed,unnamed,unnamed,unnamed,unnamed,unnamed,unnamed,unnamed,unnamed,unnamed	ACTR2,ADORA1,ANXA11,ARHGAP12,ARHGAP25,CD247,CD47,FGR,GSN,IRF8,LYN,NCF2,NCF4,PTK2,SCARB1,SYK,THBS1,VAV1,VAV2
GO Biological Process	GO:0030852	regulation of granulocyte differentiation	470	0.00867832	1	0.238506	4.0432	1.23664	5	0.00159773	0.00645995	3059	0.242	1	1	2.12349	0.941844	2	15	0.00169635	0.133333	unnamed,unnamed,unnamed,unnamed,unnamed	RUNX1,TRIB1
GO Biological Process	GO:0035587	purinergic receptor signaling pathway	471	0.0086868	1	0.238232	4.04221	1.23695	5	0.00159812	0.00645995	704	0.0326345	1	0.598778	2.7459	1.8209	5	29	0.00424088	0.172414	unnamed,unnamed,unnamed,unnamed,unnamed	ADORA1,GNAI2,P2RX4,P2RY1,P2RY8
GO Biological Process	GO:0048661	positive regulation of smooth muscle cell proliferation	472	0.0087518	1	0.239506	2.02981	7.38987	15	0.00954764	0.0193798	230	0.00505223	1	0.283737	2.43317	4.52085	11	72	0.00932994	0.152778	unnamed,unnamed,unnamed,unnamed,unnamed,unnamed,unnamed,unnamed,unnamed,unnamed,unnamed,unnamed,unnamed,unnamed,unnamed	ABCC4,AKT1,CDH13,FOXP1,ID2,JUN,MYB,NR4A3,S1PR1,TGFBR2,THBS1
GO Biological Process	GO:0090084	negative regulation of inclusion body assembly	473	0.00875214	1	0.239009	5.04743	0.792482	4	0.00102388	0.00516796	182	0.00357174	1	0.253496	5.79135	0.690685	4	11	0.00339271	0.363636	unnamed,unnamed,unnamed,unnamed	DNAJB6,HSPA1A,SACS,SORL1
GO Biological Process	GO:1903051	negative regulation of proteolysis involved in cellular protein catabolic process	474	0.00875225	1	0.238508	2.6158	3.44063	9	0.00444526	0.0116279	2536	0.181304	1	0.923463	1.65898	3.0139	5	48	0.00424088	0.104167	unnamed,unnamed,unnamed,unnamed,unnamed,unnamed,unnamed,unnamed,unnamed	CLEC16A,FHIT,LAMP3,PSEN1,RPL11
GO Biological Process	GO:0035970	peptidyl-threonine dephosphorylation	475	0.00875659	1	0.238124	4.03415	1.23942	5	0.00160132	0.00645995	232	0.00509353	1	0.283591	5.30874	0.753475	4	12	0.00339271	0.333333	unnamed,unnamed,unnamed,unnamed,unnamed	DUSP4,DUSP5,PPM1A,PPM1B
GO Biological Process	GO:0072678	T cell migration	476	0.00877174	1	0.238035	4.03241	1.23995	5	0.00160201	0.00645995	871	0.0457226	1	0.67807	2.89567	1.38137	4	22	0.00339271	0.181818	unnamed,unnamed,unnamed,unnamed,unnamed	CCL2,CCR6,S1PR1,ZAP70
GO Biological Process	GO:2000510	positive regulation of dendritic cell chemotaxis	477	0.00886804	1	0.240143	7.18721	0.417408	3	0.000539287	0.00387597	1604	0.105713	1	0.851308	3.53916	0.565106	2	9	0.00169635	0.222222	unnamed,unnamed,unnamed	CCR6,CCR7
GO Biological Process	GO:0070417	cellular response to cold	478	0.00887637	1	0.239866	5.02646	0.795788	4	0.00102815	0.00516796	1421	0.0856836	1	0.778871	3.98155	0.502317	2	8	0.00169635	0.25	unnamed,unnamed,unnamed,unnamed	RNF34,SLC9A1
GO Biological Process	GO:1902622	regulation of neutrophil migration	479	0.00896401	1	0.241729	3.43545	1.7465	6	0.00225646	0.00775194	2658	0.200586	1	0.974781	1.72175	2.32321	4	37	0.00339271	0.108108	unnamed,unnamed,unnamed,unnamed,unnamed,unnamed	C5AR1,CAMK1D,CCR7,IL1A
GO Biological Process	GO:0050878	regulation of body fluid levels	480	0.00909066	1	0.244634	1.41639	36.0069	51	0.0465206	0.0658915	130	0.00193138	1	0.191905	1.53317	31.9599	49	509	0.0415606	0.0962672	unnamed,unnamed,unnamed,unnamed,unnamed,unnamed,unnamed,unnamed,unnamed,unnamed,unnamed,unnamed,unnamed,unnamed,unnamed,unnamed,unnamed,unnamed,unnamed,unnamed,unnamed,unnamed,unnamed,unnamed,unnamed,unnamed,unnamed,unnamed,unnamed,unnamed,unnamed,unnamed,unnamed,unnamed,unnamed,unnamed,unnamed,unnamed,unnamed,unnamed,unnamed,unnamed,unnamed,unnamed,unnamed,unnamed,unnamed,unnamed,unnamed,unnamed…	ADA,ADM,ADORA1,AKT1,CARMIL1,CPB2,CYP4F2,DGKG,DTNBP1,EHD1,GATA5,GNA11,GNA12,GNA15,HAS2,HIST1H3B,HPS6,HSPB1,IRF1,IRF2,ITPR1,KALRN,LCP2,LYN,MAFF,NEURL1,NPPB,P2RX4,P2RY1,PRKAR1A,PRKCH,PRKCQ,RAB11A,RAD51B,RCOR1,RHOB,RHOG,SCNN1A,SERPINA1,SLC7A11,STAT5A,SYK,THBS1,TLR4,UMPS,VAV1,VAV2,VDR,ZFPM2
GO Biological Process	GO:0033364	mast cell secretory granule organization	481	0.00913464	1	0.245306	14.1105	0.141738	2	0.000183124	0.00258398	196	0.0039394	1	0.259618	15.9262	0.125579	2	2	0.00169635	1	unnamed,unnamed	LYST,SRGN
GO Biological Process	GO:0030042	actin filament depolymerization	482	0.00916822	1	0.245697	7.09891	0.4226	3	0.000545995	0.00387597	1421	0.0856836	1	0.778871	3.98155	0.502317	2	8	0.00169635	0.25	unnamed,unnamed,unnamed	MICAL2,MICAL3
GO Biological Process	GO:0044403	symbiosis, encompassing mutualism through parasitism	483	0.00926595	1	0.247802	1.39915	38.595	54	0.0498643	0.0697674	3107	0.245152	1	1	1.10952	43.262	48	689	0.0407125	0.0696662	unnamed,unnamed,unnamed,unnamed,unnamed,unnamed,unnamed,unnamed,unnamed,unnamed,unnamed,unnamed,unnamed,unnamed,unnamed,unnamed,unnamed,unnamed,unnamed,unnamed,unnamed,unnamed,unnamed,unnamed,unnamed,unnamed,unnamed,unnamed,unnamed,unnamed,unnamed,unnamed,unnamed,unnamed,unnamed,unnamed,unnamed,unnamed,unnamed,unnamed,unnamed,unnamed,unnamed,unnamed,unnamed,unnamed,unnamed,unnamed,unnamed,unnamed…	ABI2,BCL2L11,BICD1,CARM1,CCL2,CHMP4B,DDX6,DERL1,EIF2D,FN1,FURIN,HSPA1A,IL6ST,JUN,LAMP1,LYN,MSH6,NECTIN1,NEDD4L,NUP210,PABPN1,PGLYRP3,PSMB3,RCOR1,RPL11,RPL18A,RPL27A,RPL38,RPS20,RPS28,SATB1,SCARB1,SELPLG,SLC22A5,SRCAP,SRPK1,STAT3,SUMO1,SYK,TANK,TNFRSF1A,TNFRSF4,UBE3A,UVRAG,VAC14,VDAC1,VPS37C,ZC3H12A
GO Biological Process	GO:0033559	unsaturated fatty acid metabolic process	484	0.00927747	1	0.247597	2.22562	5.39176	12	0.0069661	0.0155039	1587	0.102443	1	0.833807	1.53674	7.15801	11	114	0.00932994	0.0964912	unnamed,unnamed,unnamed,unnamed,unnamed,unnamed,unnamed,unnamed,unnamed,unnamed,unnamed,unnamed	ABCC1,CYP4F2,EDN2,ELOVL5,HSD17B4,MGST2,PTGIS,SCD,SYK,TLR2,TNFRSF1A
GO Biological Process	GO:0043161	proteasome-mediated ubiquitin-dependent protein catabolic process	485	0.00928173	1	0.2472	1.62977	17.1803	28	0.0221968	0.0361757	2551	0.183221	1	0.927739	1.22509	18.7741	23	299	0.0195081	0.0769231	unnamed,unnamed,unnamed,unnamed,unnamed,unnamed,unnamed,unnamed,unnamed,unnamed,unnamed,unnamed,unnamed,unnamed,unnamed,unnamed,unnamed,unnamed,unnamed,unnamed,unnamed,unnamed,unnamed,unnamed,unnamed,unnamed,unnamed,unnamed	CCNF,CUL3,DERL1,EDEM1,FBXW11,FBXW5,GSK3B,HECW2,KIF14,NEDD4L,PSMB3,PSMD1,PSMD14,RAD23B,RFFL,RNF34,RNF4,RNF44,SEC61B,TBL1XR1,TBX21,UBE2E1,UBE4B
GO Biological Process	GO:0001836	release of cytochrome c from mitochondria	486	0.00933949	1	0.248227	3.96964	1.25956	5	0.00162734	0.00645995	803	0.0392983	1	0.63215	3.03356	1.31858	4	21	0.00339271	0.190476	unnamed,unnamed,unnamed,unnamed,unnamed	BID,IFI6,JUN,PMAIP1
GO Biological Process	GO:0032069	regulation of nuclease activity	487	0.00938805	1	0.249005	3.96449	1.2612	5	0.00162945	0.00645995	2775	0.221736	1	1	1.83764	1.63253	3	26	0.00254453	0.115385	unnamed,unnamed,unnamed,unnamed,unnamed	AKT1,HSPA1A,PTPN1
GO Biological Process	GO:0050777	negative regulation of immune response	488	0.00940969	1	0.249067	1.96076	8.16011	16	0.0105428	0.0206718	3260	0.275497	1	1	1.25403	7.97428	10	127	0.00848176	0.0787402	unnamed,unnamed,unnamed,unnamed,unnamed,unnamed,unnamed,unnamed,unnamed,unnamed,unnamed,unnamed,unnamed,unnamed,unnamed,unnamed	DUSP22,FER,IL7R,LYN,NLRC5,PARP14,PGLYRP3,SAMSN1,SMAD7,TBX21
GO Biological Process	GO:0035791	platelet-derived growth factor receptor-beta signaling pathway	489	0.00943844	1	0.249318	7.02264	0.427189	3	0.000551924	0.00387597	3607	0.322359	1	1	2.65437	0.376738	1	6	0.000848176	0.166667	unnamed,unnamed,unnamed	PTPN1
GO Biological Process	GO:0032868	response to insulin	490	0.00944636	1	0.249018	1.70233	14.0983	24	0.0182149	0.0310078	790	0.0382128	1	0.624803	1.53137	13.0602	20	208	0.0169635	0.0961538	unnamed,unnamed,unnamed,unnamed,unnamed,unnamed,unnamed,unnamed,unnamed,unnamed,unnamed,unnamed,unnamed,unnamed,unnamed,unnamed,unnamed,unnamed,unnamed,unnamed,unnamed,unnamed,unnamed,unnamed	ACVR1C,ADM,AKT1,ATP6V0A2,ATP6V1C1,CCL2,CPEB2,EGR2,FER,GHSR,HDAC5,LYN,MC4R,OGT,PTPN1,SLC9A1,TBC1D4,TLR2,UCP2,ZFP36L1
GO Biological Process	GO:0045075	regulation of interleukin-12 biosynthetic process	491	0.00947814	1	0.249346	4.9298	0.811391	4	0.00104831	0.00516796	356	0.01089	1	0.395128	5.97233	0.502317	3	8	0.00254453	0.375	unnamed,unnamed,unnamed,unnamed	IRF1,NFKB1,TLR4
GO Biological Process	GO:1903898	negative regulation of PERK-mediated unfolded protein response	492	0.00948496	1	0.249019	7.00981	0.427972	3	0.000552935	0.00387597	3262	0.276947	1	1	3.18524	0.313948	1	5	0.000848176	0.2	unnamed,unnamed,unnamed	PTPN1
GO Biological Process	GO:1902214	regulation of interleukin-4-mediated signaling pathway	493	0.00951558	1	0.249316	13.8112	0.14481	2	0.000187093	0.00258398	2327	0.176797	1	0.98139	5.30874	0.188369	1	3	0.000848176	0.333333	unnamed,unnamed	PARP14
GO Biological Process	GO:0042147	retrograde transport, endosome to Golgi	494	0.00952038	1	0.248937	2.43207	4.11172	10	0.0053123	0.0129199	571	0.0218557	1	0.494412	2.06834	4.8348	10	77	0.00848176	0.12987	unnamed,unnamed,unnamed,unnamed,unnamed,unnamed,unnamed,unnamed,unnamed,unnamed	ANKFY1,FAM109A,GOSR1,RIC1,SNX6,SPAG9,TBC1D5,TMEM87B,VPS26A,WASHC2A
GO Biological Process	GO:0046649	lymphocyte activation	495	0.00961666	1	0.250946	1.48612	26.9158	40	0.0347749	0.0516796	394	0.0120129	1	0.393835	1.51024	21.8508	33	348	0.0279898	0.0948276	unnamed,unnamed,unnamed,unnamed,unnamed,unnamed,unnamed,unnamed,unnamed,unnamed,unnamed,unnamed,unnamed,unnamed,unnamed,unnamed,unnamed,unnamed,unnamed,unnamed,unnamed,unnamed,unnamed,unnamed,unnamed,unnamed,unnamed,unnamed,unnamed,unnamed,unnamed,unnamed,unnamed,unnamed,unnamed,unnamed,unnamed,unnamed,unnamed,unnamed	ADA,CCR6,CCR7,CD180,CD6,CHD7,CXCR5,DOCK10,EPHB1,FOXP1,FZD7,HDAC5,HELLS,IL15,IL7R,IRF1,IRF4,KLF6,LAT2,LCP1,MSH6,PSEN1,PTK2B,SATB1,STAT3,SYK,TBX21,TLR4,TNFRSF4,VAV1,ZAP70,ZFP36L1,ZFP36L2
GO Biological Process	GO:0080135	regulation of cellular response to stress	496	0.00961696	1	0.250448	1.33633	51.6341	69	0.0667107	0.0891473	75	0.000584761	1	0.100711	1.53876	38.9923	60	621	0.0508906	0.0966184	unnamed,unnamed,unnamed,unnamed,unnamed,unnamed,unnamed,unnamed,unnamed,unnamed,unnamed,unnamed,unnamed,unnamed,unnamed,unnamed,unnamed,unnamed,unnamed,unnamed,unnamed,unnamed,unnamed,unnamed,unnamed,unnamed,unnamed,unnamed,unnamed,unnamed,unnamed,unnamed,unnamed,unnamed,unnamed,unnamed,unnamed,unnamed,unnamed,unnamed,unnamed,unnamed,unnamed,unnamed,unnamed,unnamed,unnamed,unnamed,unnamed,unnamed…	AIDA,AKT1,AKT1S1,ATF4,BCL2L11,BID,CCR7,CD44,CDKN2A,DNAJB6,DTNBP1,DUSP22,EDEM1,EPHB1,FZD7,GADD45A,GADD45G,GCH1,GPR37L1,GRINA,GSK3B,HSPA1A,HSPA1L,HSPB1,IER5,IL1B,LYN,MYC,NCOA7,NR4A3,NUP210,OPA1,PDE8A,PGAP2,PMAIP1,PTK2B,PTPN1,RASGRP1,RASSF2,RGMA,RNASEH2B,RSL1D1,SEMA4C,SETD2,SPAG9,SPRED2,SYK,SZT2,TAOK3,THY1,TLDC1,TLR4,TMEM189-UBE2V1,TRAF2,TXN,WNT16,WNT7A,ZC3H12A,ZEB2,ZNF365
GO Biological Process	GO:0018146	keratan sulfate biosynthetic process	497	0.00962151	1	0.250063	3.38246	1.77386	6	0.0022918	0.00775194	704	0.0326345	1	0.598778	2.7459	1.8209	5	29	0.00424088	0.172414	unnamed,unnamed,unnamed,unnamed,unnamed,unnamed	B3GNT4,B4GALT5,B4GALT6,CHST1,CHST2
GO Biological Process	GO:2000191	regulation of fatty acid transport	498	0.00965309	1	0.250379	3.01789	2.3195	7	0.00299677	0.00904393	167	0.00305732	1	0.236476	3.98155	1.50695	6	24	0.00508906	0.25	unnamed,unnamed,unnamed,unnamed,unnamed,unnamed,unnamed	AKT1,CYP4F2,IL1B,P2RX4,SYK,THBS1
GO Biological Process	GO:0044419	interspecies interaction between organisms	499	0.00966066	1	0.250074	1.39592	38.6841	54	0.0499794	0.0697674	3131	0.251627	1	1	1.10631	43.3876	48	691	0.0407125	0.0694645	unnamed,unnamed,unnamed,unnamed,unnamed,unnamed,unnamed,unnamed,unnamed,unnamed,unnamed,unnamed,unnamed,unnamed,unnamed,unnamed,unnamed,unnamed,unnamed,unnamed,unnamed,unnamed,unnamed,unnamed,unnamed,unnamed,unnamed,unnamed,unnamed,unnamed,unnamed,unnamed,unnamed,unnamed,unnamed,unnamed,unnamed,unnamed,unnamed,unnamed,unnamed,unnamed,unnamed,unnamed,unnamed,unnamed,unnamed,unnamed,unnamed,unnamed…	ABI2,BCL2L11,BICD1,CARM1,CCL2,CHMP4B,DDX6,DERL1,EIF2D,FN1,FURIN,HSPA1A,IL6ST,JUN,LAMP1,LYN,MSH6,NECTIN1,NEDD4L,NUP210,PABPN1,PGLYRP3,PSMB3,RCOR1,RPL11,RPL18A,RPL27A,RPL38,RPS20,RPS28,SATB1,SCARB1,SELPLG,SLC22A5,SRCAP,SRPK1,STAT3,SUMO1,SYK,TANK,TNFRSF1A,TNFRSF4,UBE3A,UVRAG,VAC14,VDAC1,VPS37C,ZC3H12A
GO Biological Process	GO:0006613	cotranslational protein targeting to membrane	500	0.00969934	1	0.250573	2.57157	3.49981	9	0.00452172	0.0116279	4396	0.419112	1	1	1.13759	6.15338	7	98	0.00593723	0.0714286	unnamed,unnamed,unnamed,unnamed,unnamed,unnamed,unnamed,unnamed,unnamed	RPL11,RPL18A,RPL27A,RPL38,RPS20,RPS28,SEC61B
#
# Ontology	TermsTested	MinAnnotCount	MaxAnnotCount
#
# GO Biological Process	12917	1	1000

## Sheet: mregDC_vs_cDC1_down
# GREAT version 4.0.4	Species assembly: hg38	Association rule: Basal+extension: 5000 bp upstream, 1000 bp downstream, 1000000 bp max extension, curated regulatory domains included
# Ontology summary statistics are provided in the footer.
#
# Ontology	ID	Desc	BinomRank	BinomP	BinomBonfP	BinomFdrQ	RegionFoldEnrich	ExpRegions	ObsRegions	GenomeFrac	SetCov	HyperRank	HyperP	HyperBonfP	HyperFdrQ	GeneFoldEnrich	ExpGenes	ObsGenes	TotalGenes	GeneSetCov	TermCov	Regions	Genes
GO Biological Process	GO:0007006	mitochondrial membrane organization	1	4.3282e-07	0.00559074	0.00559074	4.49788	3.77956	17	0.00917368	0.0412621	86	0.000504045	1	0.0757064	2.9294	4.43777	13	124	0.0193452	0.104839	unnamed,unnamed,unnamed,unnamed,unnamed,unnamed,unnamed,unnamed,unnamed,unnamed,unnamed,unnamed,unnamed,unnamed,unnamed,unnamed,unnamed	ATF2,ATP5G3,ATP5I,ATP5J,BCL2,BCL2L11,CASP8,CHCHD6,CNP,HSP90AA1,PPIF,TIMM22,TOMM20
GO Biological Process	GO:1902533	positive regulation of intracellular signal transduction	2	5.13062e-07	0.00662723	0.00331361	1.8131	40.2626	73	0.0977247	0.177184	2	3.64572e-08	0.000470918	0.000235459	2.00216	33.9633	68	949	0.101191	0.0716544	unnamed,unnamed,unnamed,unnamed,unnamed,unnamed,unnamed,unnamed,unnamed,unnamed,unnamed,unnamed,unnamed,unnamed,unnamed,unnamed,unnamed,unnamed,unnamed,unnamed,unnamed,unnamed,unnamed,unnamed,unnamed,unnamed,unnamed,unnamed,unnamed,unnamed,unnamed,unnamed,unnamed,unnamed,unnamed,unnamed,unnamed,unnamed,unnamed,unnamed,unnamed,unnamed,unnamed,unnamed,unnamed,unnamed,unnamed,unnamed,unnamed,unnamed…	ADORA2B,AKAP12,AKAP13,ALK,ANKRD1,APP,BCL2,BCL2L11,BTC,CALM3,CASP8,CC2D1A,CCL4L2,CD44,CD86,CRKL,CTNNB1,CXCR4,CYSLTR2,DNAJC27,DUSP6,FASLG,FLT1,GADD45B,GAREM1,GPR18,GPR183,GPR20,GPR65,HAVCR2,HIC1,HMGB1,HTR2A,HTT,IL6ST,ITPKB,JAK2,JPH2,KITLG,LMCD1,LRRK2,MAP2K3,MAP3K1,MAP3K2,MAP3K8,MAP4K3,MAPK10,MAS1,NDST1,NRG2,P2RY1,PIK3R1,PROK2,PRR5L,RAPGEF1,RASD2,RPTOR,RRAGC,SAA1,SIAH1,SPAG9,TNFRSF19,TNFSF18,UBB,UBC…
GO Biological Process	GO:2001269	positive regulation of cysteine-type endopeptidase activity involved in apoptotic signaling pathway	3	1.81052e-06	0.0233864	0.00779548	12.7061	0.550918	7	0.00133718	0.0169903	68	0.000336146	1	0.0638529	7.76166	0.644192	5	18	0.00744048	0.277778	unnamed,unnamed,unnamed,unnamed,unnamed,unnamed,unnamed	CASP8,FASLG,GSN,JAK2,SMAD3
GO Biological Process	GO:0006873	cellular ion homeostasis	4	1.87953e-06	0.0242779	0.00606947	2.11416	21.758	46	0.0528107	0.11165	12	9.25642e-06	0.119565	0.00996377	2.07165	19.791	41	553	0.0610119	0.0741411	unnamed,unnamed,unnamed,unnamed,unnamed,unnamed,unnamed,unnamed,unnamed,unnamed,unnamed,unnamed,unnamed,unnamed,unnamed,unnamed,unnamed,unnamed,unnamed,unnamed,unnamed,unnamed,unnamed,unnamed,unnamed,unnamed,unnamed,unnamed,unnamed,unnamed,unnamed,unnamed,unnamed,unnamed,unnamed,unnamed,unnamed,unnamed,unnamed,unnamed,unnamed,unnamed,unnamed,unnamed,unnamed,unnamed	APP,ATP1B1,ATP6V1G2,BCL2,C19orf12,CASR,CDH23,CUL1,CXCR4,EGLN1,FASLG,GNA13,GNA15,GPCPD1,GPR18,GPR20,GPR65,GRIN2B,HIF1A,HMGB1,HTR2A,JAK2,JPH2,KCTD17,LRRK2,MYC,P2RY1,PLCG2,PROK2,RAB20,S1PR4,SAA1,SLC26A9,SLC30A1,SLC30A5,SLC4A3,SLC9A3,SMAD3,TPCN2,UBB,UBC
GO Biological Process	GO:2001267	regulation of cysteine-type endopeptidase activity involved in apoptotic signaling pathway	5	2.55782e-06	0.0330393	0.00660787	12.0499	0.580918	7	0.00141	0.0169903	128	0.00113819	1	0.114859	6.07434	0.823135	5	23	0.00744048	0.217391	unnamed,unnamed,unnamed,unnamed,unnamed,unnamed,unnamed	CASP8,FASLG,GSN,JAK2,SMAD3
GO Biological Process	GO:0030003	cellular cation homeostasis	6	2.57995e-06	0.0333252	0.00555421	2.11001	21.3269	45	0.0517643	0.109223	15	1.1633e-05	0.150263	0.0100175	2.07362	19.29	40	539	0.0595238	0.0742115	unnamed,unnamed,unnamed,unnamed,unnamed,unnamed,unnamed,unnamed,unnamed,unnamed,unnamed,unnamed,unnamed,unnamed,unnamed,unnamed,unnamed,unnamed,unnamed,unnamed,unnamed,unnamed,unnamed,unnamed,unnamed,unnamed,unnamed,unnamed,unnamed,unnamed,unnamed,unnamed,unnamed,unnamed,unnamed,unnamed,unnamed,unnamed,unnamed,unnamed,unnamed,unnamed,unnamed,unnamed,unnamed	APP,ATP1B1,ATP6V1G2,BCL2,C19orf12,CASR,CDH23,CUL1,CXCR4,EGLN1,FASLG,GNA13,GNA15,GPR18,GPR20,GPR65,GRIN2B,HIF1A,HMGB1,HTR2A,JAK2,JPH2,KCTD17,LRRK2,MYC,P2RY1,PLCG2,PROK2,RAB20,S1PR4,SAA1,SLC26A9,SLC30A1,SLC30A5,SLC4A3,SLC9A3,SMAD3,TPCN2,UBB,UBC
GO Biological Process	GO:0097296	activation of cysteine-type endopeptidase activity involved in apoptotic signaling pathway	7	2.93237e-06	0.0378774	0.00541105	15.785	0.380109	6	0.000922595	0.0145631	121	0.000897843	1	0.0958466	8.59753	0.46525	4	13	0.00595238	0.307692	unnamed,unnamed,unnamed,unnamed,unnamed,unnamed	CASP8,FASLG,JAK2,SMAD3
GO Biological Process	GO:0070096	mitochondrial outer membrane translocase complex assembly	8	2.95336e-06	0.0381485	0.00476857	42.6368	0.0938157	4	0.000227708	0.00970874	1112	0.0702979	1	0.816581	13.971	0.0715769	1	2	0.0014881	0.5	unnamed,unnamed,unnamed,unnamed	TOMM20
GO Biological Process	GO:0016031	tRNA import into mitochondrion	8	2.95336e-06	0.0381485	0.00476857	42.6368	0.0938157	4	0.000227708	0.00970874	1112	0.0702979	1	0.816581	13.971	0.0715769	1	2	0.0014881	0.5	unnamed,unnamed,unnamed,unnamed	TOMM20
GO Biological Process	GO:0019725	cellular homeostasis	10	3.27494e-06	0.0423024	0.00423024	1.88979	30.1621	57	0.073209	0.138349	13	9.38378e-06	0.12121	0.00932387	1.8821	27.6287	52	772	0.077381	0.0673575	unnamed,unnamed,unnamed,unnamed,unnamed,unnamed,unnamed,unnamed,unnamed,unnamed,unnamed,unnamed,unnamed,unnamed,unnamed,unnamed,unnamed,unnamed,unnamed,unnamed,unnamed,unnamed,unnamed,unnamed,unnamed,unnamed,unnamed,unnamed,unnamed,unnamed,unnamed,unnamed,unnamed,unnamed,unnamed,unnamed,unnamed,unnamed,unnamed,unnamed,unnamed,unnamed,unnamed,unnamed,unnamed,unnamed,unnamed,unnamed,unnamed,unnamed…	APP,ATP1B1,ATP6V1G2,BCL2,C19orf12,CASR,CDH23,CUL1,CXCR4,DLD,EGLN1,FASLG,GCLC,GLRX,GNA13,GNA15,GPCPD1,GPR18,GPR20,GPR65,GRIN2B,HAAO,HIF1A,HMGB1,HTR2A,JAK2,JPH2,KCNN4,KCTD17,LARGE1,LRRK2,MEN1,MYC,NCF2,P2RY1,PIK3R1,PLCG2,PROK2,RAB20,S1PR4,SAA1,SESN2,SLC22A12,SLC26A9,SLC30A1,SLC30A5,SLC4A3,SLC9A3,SMAD3,TPCN2,UBB,UBC
GO Biological Process	GO:0001817	regulation of cytokine production	11	3.93521e-06	0.0508311	0.00462101	2.09678	20.9846	44	0.0509334	0.106796	40	8.71902e-05	1	0.0281559	1.87807	21.831	41	610	0.0610119	0.0672131	unnamed,unnamed,unnamed,unnamed,unnamed,unnamed,unnamed,unnamed,unnamed,unnamed,unnamed,unnamed,unnamed,unnamed,unnamed,unnamed,unnamed,unnamed,unnamed,unnamed,unnamed,unnamed,unnamed,unnamed,unnamed,unnamed,unnamed,unnamed,unnamed,unnamed,unnamed,unnamed,unnamed,unnamed,unnamed,unnamed,unnamed,unnamed,unnamed,unnamed,unnamed,unnamed,unnamed,unnamed	ADORA2B,ATF2,CD226,CD86,CLEC9A,CRTAM,CTNNB1,FOXP1,GPR18,HAVCR2,HEG1,HIF1A,HLA-DPA1,HLA-DPB1,HMGB1,IL6ST,INHA,INPP5D,JAK2,LAG3,MAP2K3,MCOLN2,NFKBIL1,PIK3R1,PLCG2,POMC,PRKCQ,RAB7B,RGCC,RPS6KA4,SAA1,SMAD3,SMAD7,SULF2,TAX1BP1,TMEM173,TNFRSF13C,TRIL,TWIST1,UBB,UBC
GO Biological Process	GO:0016032	viral process	12	5.21716e-06	0.06739	0.00561583	2.16675	18.4609	40	0.0448079	0.0970874	165	0.00187384	1	0.146693	1.65948	22.2962	37	623	0.0550595	0.05939	unnamed,unnamed,unnamed,unnamed,unnamed,unnamed,unnamed,unnamed,unnamed,unnamed,unnamed,unnamed,unnamed,unnamed,unnamed,unnamed,unnamed,unnamed,unnamed,unnamed,unnamed,unnamed,unnamed,unnamed,unnamed,unnamed,unnamed,unnamed,unnamed,unnamed,unnamed,unnamed,unnamed,unnamed,unnamed,unnamed,unnamed,unnamed,unnamed,unnamed	ATF7IP,ATG16L1,ATP6V1G2-DDX39B,BCL2L11,CASP8,CD86,CHMP6,CTBP2,CUL1,CXADR,CXCR4,DEK,DYNC1I2,EIF3F,ERCC3,HAVCR1,HTR2A,IL6ST,MORC3,NUP153,PIK3R1,PSMB9,RAET1G,RPL27A,RPL31,RPS14,RPS24,SATB1,SCARB1,SF3B2,SMAD3,TMEM173,UBB,UBC,UBE3A,VAC14,ZYX
GO Biological Process	GO:0044403	symbiosis, encompassing mutualism through parasitism	13	5.33031e-06	0.0688517	0.00529628	2.09306	20.5441	43	0.0498643	0.104369	166	0.0018895	1	0.147029	1.62217	24.6582	40	689	0.0595238	0.0580551	unnamed,unnamed,unnamed,unnamed,unnamed,unnamed,unnamed,unnamed,unnamed,unnamed,unnamed,unnamed,unnamed,unnamed,unnamed,unnamed,unnamed,unnamed,unnamed,unnamed,unnamed,unnamed,unnamed,unnamed,unnamed,unnamed,unnamed,unnamed,unnamed,unnamed,unnamed,unnamed,unnamed,unnamed,unnamed,unnamed,unnamed,unnamed,unnamed,unnamed,unnamed,unnamed,unnamed	ATF7IP,ATG16L1,ATP6V1G2-DDX39B,BCL2L11,CASP8,CD86,CHMP6,CTBP2,CTNNB1,CUL1,CXADR,CXCR4,DEK,DYNC1I2,EIF3F,ERCC3,HAVCR1,HTR2A,IL6ST,MORC3,NUP153,PIK3R1,PSMB9,RAET1G,RPL27A,RPL31,RPS14,RPS24,SATB1,SCARB1,SERPINB9,SF3B2,SMAD3,TMEM173,UBB,UBC,UBE3A,VAC14,YTHDC2,ZYX
GO Biological Process	GO:0044419	interspecies interaction between organisms	14	5.63871e-06	0.0728352	0.00520252	2.08824	20.5915	43	0.0499794	0.104369	170	0.00199035	1	0.151231	1.61748	24.7298	40	691	0.0595238	0.0578871	unnamed,unnamed,unnamed,unnamed,unnamed,unnamed,unnamed,unnamed,unnamed,unnamed,unnamed,unnamed,unnamed,unnamed,unnamed,unnamed,unnamed,unnamed,unnamed,unnamed,unnamed,unnamed,unnamed,unnamed,unnamed,unnamed,unnamed,unnamed,unnamed,unnamed,unnamed,unnamed,unnamed,unnamed,unnamed,unnamed,unnamed,unnamed,unnamed,unnamed,unnamed,unnamed,unnamed	ATF7IP,ATG16L1,ATP6V1G2-DDX39B,BCL2L11,CASP8,CD86,CHMP6,CTBP2,CTNNB1,CUL1,CXADR,CXCR4,DEK,DYNC1I2,EIF3F,ERCC3,HAVCR1,HTR2A,IL6ST,MORC3,NUP153,PIK3R1,PSMB9,RAET1G,RPL27A,RPL31,RPS14,RPS24,SATB1,SCARB1,SERPINB9,SF3B2,SMAD3,TMEM173,UBB,UBC,UBE3A,VAC14,YTHDC2,ZYX
GO Biological Process	GO:0055082	cellular chemical homeostasis	15	6.52913e-06	0.0843367	0.00562245	1.9614	24.9822	49	0.0606363	0.118932	16	1.17142e-05	0.151312	0.00945703	1.97392	22.7972	45	637	0.0669643	0.0706436	unnamed,unnamed,unnamed,unnamed,unnamed,unnamed,unnamed,unnamed,unnamed,unnamed,unnamed,unnamed,unnamed,unnamed,unnamed,unnamed,unnamed,unnamed,unnamed,unnamed,unnamed,unnamed,unnamed,unnamed,unnamed,unnamed,unnamed,unnamed,unnamed,unnamed,unnamed,unnamed,unnamed,unnamed,unnamed,unnamed,unnamed,unnamed,unnamed,unnamed,unnamed,unnamed,unnamed,unnamed,unnamed,unnamed,unnamed,unnamed,unnamed	APP,ATP1B1,ATP6V1G2,BCL2,C19orf12,CASR,CDH23,CUL1,CXCR4,EGLN1,FASLG,GCLC,GNA13,GNA15,GPCPD1,GPR18,GPR20,GPR65,GRIN2B,HIF1A,HMGB1,HTR2A,JAK2,JPH2,KCTD17,LRRK2,MEN1,MYC,P2RY1,PIK3R1,PLCG2,PROK2,RAB20,S1PR4,SAA1,SESN2,SLC26A9,SLC30A1,SLC30A5,SLC4A3,SLC9A3,SMAD3,TPCN2,UBB,UBC
GO Biological Process	GO:0002262	myeloid cell homeostasis	16	6.56825e-06	0.0848421	0.00530263	4.07826	3.67804	15	0.00892729	0.0364078	22	3.3023e-05	0.426559	0.019389	3.82364	3.3999	13	95	0.0193452	0.136842	unnamed,unnamed,unnamed,unnamed,unnamed,unnamed,unnamed,unnamed,unnamed,unnamed,unnamed,unnamed,unnamed,unnamed,unnamed	ADAR,BCL2L11,HMGB1,INHA,ITPKB,JAK2,KMT2E,L3MBTL3,MB,RPS14,RPS24,SMAD5,VEGFA
GO Biological Process	GO:0007008	outer mitochondrial membrane organization	17	7.08784e-06	0.0915536	0.00538551	19.6221	0.254815	5	0.000618483	0.0121359	540	0.0238296	1	0.570013	7.98342	0.250519	2	7	0.00297619	0.285714	unnamed,unnamed,unnamed,unnamed,unnamed	HSP90AA1,TOMM20
GO Biological Process	GO:0044764	multi-organism cellular process	18	7.84407e-06	0.101322	0.00562899	2.12888	18.7892	40	0.0456049	0.0970874	187	0.00258931	1	0.178856	1.62811	22.7257	37	635	0.0550595	0.0582677	unnamed,unnamed,unnamed,unnamed,unnamed,unnamed,unnamed,unnamed,unnamed,unnamed,unnamed,unnamed,unnamed,unnamed,unnamed,unnamed,unnamed,unnamed,unnamed,unnamed,unnamed,unnamed,unnamed,unnamed,unnamed,unnamed,unnamed,unnamed,unnamed,unnamed,unnamed,unnamed,unnamed,unnamed,unnamed,unnamed,unnamed,unnamed,unnamed,unnamed	ATF7IP,ATG16L1,ATP6V1G2-DDX39B,BCL2L11,CASP8,CD86,CHMP6,CTBP2,CUL1,CXADR,CXCR4,DEK,DYNC1I2,EIF3F,ERCC3,HAVCR1,HTR2A,IL6ST,MORC3,NUP153,PIK3R1,PSMB9,RAET1G,RPL27A,RPL31,RPS14,RPS24,SATB1,SCARB1,SF3B2,SMAD3,TMEM173,UBB,UBC,UBE3A,VAC14,ZYX
GO Biological Process	GO:0048872	homeostasis of number of cells	19	9.41002e-06	0.121549	0.00639733	2.94564	7.46866	22	0.0181278	0.0533981	26	4.69562e-05	0.606534	0.0233282	2.82392	6.72823	19	188	0.0282738	0.101064	unnamed,unnamed,unnamed,unnamed,unnamed,unnamed,unnamed,unnamed,unnamed,unnamed,unnamed,unnamed,unnamed,unnamed,unnamed,unnamed,unnamed,unnamed,unnamed,unnamed,unnamed,unnamed	ADAR,BCL2,BCL2L11,GPR183,HIF1A,HMGB1,INHA,ITPKB,JAK2,KMT2E,L3MBTL3,MB,NKX2-3,RPS14,RPS24,SMAD5,SMO,TNFRSF13C,VEGFA
GO Biological Process	GO:0098771	inorganic ion homeostasis	20	1.16239e-05	0.150145	0.00750727	1.95155	24.0834	47	0.0584548	0.114078	28	5.00429e-05	0.646404	0.0230859	1.90823	22.0099	42	615	0.0625	0.0682927	unnamed,unnamed,unnamed,unnamed,unnamed,unnamed,unnamed,unnamed,unnamed,unnamed,unnamed,unnamed,unnamed,unnamed,unnamed,unnamed,unnamed,unnamed,unnamed,unnamed,unnamed,unnamed,unnamed,unnamed,unnamed,unnamed,unnamed,unnamed,unnamed,unnamed,unnamed,unnamed,unnamed,unnamed,unnamed,unnamed,unnamed,unnamed,unnamed,unnamed,unnamed,unnamed,unnamed,unnamed,unnamed,unnamed,unnamed	APP,ATP1B1,ATP6V1G2,BCL2,C19orf12,CASR,CDH23,CUL1,CXCR4,EGLN1,FASLG,GNA13,GNA15,GPCPD1,GPR18,GPR20,GPR65,GRIN2B,HIF1A,HMGB1,HTR2A,JAK2,JPH2,KCTD17,LRRK2,MYC,P2RY1,PLCG2,PROK2,RAB20,S1PR4,SAA1,SLC25A28,SLC26A9,SLC30A1,SLC30A5,SLC4A3,SLC9A3,SMAD3,TPCN2,UBB,UBC
GO Biological Process	GO:0051701	interaction with host	21	1.23761e-05	0.159862	0.00761246	3.48353	4.8801	17	0.0118449	0.0412621	130	0.00121402	1	0.120627	2.55678	5.47563	14	153	0.0208333	0.0915033	unnamed,unnamed,unnamed,unnamed,unnamed,unnamed,unnamed,unnamed,unnamed,unnamed,unnamed,unnamed,unnamed,unnamed,unnamed,unnamed,unnamed	BCL2L11,CASP8,CD86,CTNNB1,CXADR,CXCR4,HAVCR1,HTR2A,NUP153,SCARB1,SERPINB9,SMAD3,UBB,UBC
GO Biological Process	GO:0050865	regulation of cell activation	22	1.30138e-05	0.168099	0.00764086	2.03753	20.6132	42	0.0500321	0.101942	9	4.7073e-06	0.0608042	0.00675603	2.17947	17.8942	39	500	0.0580357	0.078	unnamed,unnamed,unnamed,unnamed,unnamed,unnamed,unnamed,unnamed,unnamed,unnamed,unnamed,unnamed,unnamed,unnamed,unnamed,unnamed,unnamed,unnamed,unnamed,unnamed,unnamed,unnamed,unnamed,unnamed,unnamed,unnamed,unnamed,unnamed,unnamed,unnamed,unnamed,unnamed,unnamed,unnamed,unnamed,unnamed,unnamed,unnamed,unnamed,unnamed,unnamed,unnamed	ABR,ADORA2B,APP,BCL2,BTLA,CD226,CD47,CD86,CTNNB1,GAL,GCLC,GPR183,GSN,HAVCR2,HLA-DMB,HLA-DPA1,HLA-DPB1,HMGB1,IGLL5,IL6ST,INHA,INPP5D,ITGB2,ITPKB,JAK2,LAG3,MAP3K8,NFATC2,PIK3R1,PRKCQ,RAC2,RIPOR2,SMAD7,THBD,TNFRSF13C,TNFSF18,UBASH3B,ZFP36L2,ZMIZ1
GO Biological Process	GO:0050801	ion homeostasis	23	1.36734e-05	0.17662	0.00767912	1.9225	24.9675	48	0.0606008	0.116505	33	6.37613e-05	0.823605	0.0249577	1.8715	22.9762	43	642	0.0639881	0.0669782	unnamed,unnamed,unnamed,unnamed,unnamed,unnamed,unnamed,unnamed,unnamed,unnamed,unnamed,unnamed,unnamed,unnamed,unnamed,unnamed,unnamed,unnamed,unnamed,unnamed,unnamed,unnamed,unnamed,unnamed,unnamed,unnamed,unnamed,unnamed,unnamed,unnamed,unnamed,unnamed,unnamed,unnamed,unnamed,unnamed,unnamed,unnamed,unnamed,unnamed,unnamed,unnamed,unnamed,unnamed,unnamed,unnamed,unnamed,unnamed	ABCA1,APP,ATP1B1,ATP6V1G2,BCL2,C19orf12,CASR,CDH23,CUL1,CXCR4,EGLN1,FASLG,GNA13,GNA15,GPCPD1,GPR18,GPR20,GPR65,GRIN2B,HIF1A,HMGB1,HTR2A,JAK2,JPH2,KCTD17,LRRK2,MYC,P2RY1,PLCG2,PROK2,RAB20,S1PR4,SAA1,SLC25A28,SLC26A9,SLC30A1,SLC30A5,SLC4A3,SLC9A3,SMAD3,TPCN2,UBB,UBC
GO Biological Process	GO:0055080	cation homeostasis	24	1.62456e-05	0.209844	0.0087435	1.94257	23.6799	46	0.0574756	0.11165	32	6.28936e-05	0.812396	0.0253874	1.90619	21.5089	41	601	0.0610119	0.0682196	unnamed,unnamed,unnamed,unnamed,unnamed,unnamed,unnamed,unnamed,unnamed,unnamed,unnamed,unnamed,unnamed,unnamed,unnamed,unnamed,unnamed,unnamed,unnamed,unnamed,unnamed,unnamed,unnamed,unnamed,unnamed,unnamed,unnamed,unnamed,unnamed,unnamed,unnamed,unnamed,unnamed,unnamed,unnamed,unnamed,unnamed,unnamed,unnamed,unnamed,unnamed,unnamed,unnamed,unnamed,unnamed,unnamed	APP,ATP1B1,ATP6V1G2,BCL2,C19orf12,CASR,CDH23,CUL1,CXCR4,EGLN1,FASLG,GNA13,GNA15,GPR18,GPR20,GPR65,GRIN2B,HIF1A,HMGB1,HTR2A,JAK2,JPH2,KCTD17,LRRK2,MYC,P2RY1,PLCG2,PROK2,RAB20,S1PR4,SAA1,SLC25A28,SLC26A9,SLC30A1,SLC30A5,SLC4A3,SLC9A3,SMAD3,TPCN2,UBB,UBC
GO Biological Process	GO:0097191	extrinsic apoptotic signaling pathway	25	1.62536e-05	0.209947	0.00839789	4.00314	3.49726	14	0.00848848	0.0339806	174	0.00211063	1	0.156684	2.94126	3.3999	10	95	0.014881	0.105263	unnamed,unnamed,unnamed,unnamed,unnamed,unnamed,unnamed,unnamed,unnamed,unnamed,unnamed,unnamed,unnamed,unnamed	ACVR1B,BCL2,BCL2L11,CASP8,FASLG,JAK2,KITLG,PIK3R1,SMAD3,SORT1
GO Biological Process	GO:0031331	positive regulation of cellular catabolic process	26	1.70701e-05	0.220494	0.00848055	2.55754	10.166	26	0.0246748	0.0631068	24	4.08669e-05	0.527877	0.0219949	2.43397	10.2713	25	287	0.0372024	0.087108	unnamed,unnamed,unnamed,unnamed,unnamed,unnamed,unnamed,unnamed,unnamed,unnamed,unnamed,unnamed,unnamed,unnamed,unnamed,unnamed,unnamed,unnamed,unnamed,unnamed,unnamed,unnamed,unnamed,unnamed,unnamed,unnamed	ANAPC16,CDC20,CUL1,GCLC,GTPBP1,HIF1A,HMGB1,HTR2A,HTT,LRRK2,PFKFB3,PRR5L,PSMB9,RNF144B,RNF19A,SESN2,SMAD7,SPTLC1,TNRC6B,TNRC6C,TOB1,TWIST1,UBB,UBC,ZFP36L2
GO Biological Process	GO:0070848	response to growth factor	27	1.96926e-05	0.254369	0.00942109	1.86505	26.8089	50	0.0650702	0.121359	1	1.03984e-08	0.000134316	0.000134316	2.54018	17.7153	45	495	0.0669643	0.0909091	unnamed,unnamed,unnamed,unnamed,unnamed,unnamed,unnamed,unnamed,unnamed,unnamed,unnamed,unnamed,unnamed,unnamed,unnamed,unnamed,unnamed,unnamed,unnamed,unnamed,unnamed,unnamed,unnamed,unnamed,unnamed,unnamed,unnamed,unnamed,unnamed,unnamed,unnamed,unnamed,unnamed,unnamed,unnamed,unnamed,unnamed,unnamed,unnamed,unnamed,unnamed,unnamed,unnamed,unnamed,unnamed,unnamed,unnamed,unnamed,unnamed,unnamed	ANKRD1,APP,BMPR1A,CASR,CD44,COL4A2,CTNNB1,DUSP6,FASLG,FGFBP1,FGFRL1,FLT1,FOS,FRS3,GAREM1,GCLC,GDF7,HEYL,INHA,KIF16B,MARS,MEN1,MICALL1,MTSS1L,MYC,NDST1,NR3C1,P2RY1,PDE2A,RAB14,RAPGEF1,SMAD3,SMAD5,SMAD6,SMAD7,SORT1,TOB1,TWIST1,UBB,UBC,UBE3A,VEGFA,ZFHX3,ZFP36L2,ZYX
GO Biological Process	GO:0035927	RNA import into mitochondrion	28	1.98112e-05	0.255901	0.00913934	26.187	0.152747	4	0.000370746	0.00970874	2082	0.166601	1	1	5.58839	0.178942	1	5	0.0014881	0.2	unnamed,unnamed,unnamed,unnamed	TOMM20
GO Biological Process	GO:0006839	mitochondrial transport	29	2.97981e-05	0.384903	0.0132725	2.99995	6.33343	19	0.0153724	0.0461165	575	0.0254967	1	0.572767	1.75368	8.55344	15	239	0.0223214	0.0627615	unnamed,unnamed,unnamed,unnamed,unnamed,unnamed,unnamed,unnamed,unnamed,unnamed,unnamed,unnamed,unnamed,unnamed,unnamed,unnamed,unnamed,unnamed,unnamed	ATF2,ATP5G3,ATP5I,ATP5J,BCL2,BCL2L11,CASP8,CNP,HSP90AA1,PDE2A,PPIF,SLC25A12,SLC25A28,TIMM22,TOMM20
GO Biological Process	GO:0050776	regulation of immune response	30	3.05828e-05	0.395038	0.0131679	1.81976	28.0257	51	0.0680234	0.123786	167	0.00192623	1	0.148988	1.52855	32.7107	50	914	0.0744048	0.0547046	unnamed,unnamed,unnamed,unnamed,unnamed,unnamed,unnamed,unnamed,unnamed,unnamed,unnamed,unnamed,unnamed,unnamed,unnamed,unnamed,unnamed,unnamed,unnamed,unnamed,unnamed,unnamed,unnamed,unnamed,unnamed,unnamed,unnamed,unnamed,unnamed,unnamed,unnamed,unnamed,unnamed,unnamed,unnamed,unnamed,unnamed,unnamed,unnamed,unnamed,unnamed,unnamed,unnamed,unnamed,unnamed,unnamed,unnamed,unnamed,unnamed,unnamed…	ABR,ADAR,ADORA2B,ARPC5,BCL2,CASP8,CD226,CD48,CD86,CRTAM,CUL1,CXADR,FOS,HAVCR2,HLA-DMB,HLA-DPA1,HLA-DPB1,HMGB1,HSP90AA1,IGLL5,IL6ST,INPP5D,ITGB2,JAK2,KCNN4,LAG3,MAP3K1,MAPK10,NFATC2,NFKBIL1,PIK3R1,PLCG2,PRKCH,PRKCQ,PSMB9,RAB7B,RAC2,RAPGEF1,RGCC,SERPINB9,SH2D1A,SMAD3,SMAD7,TMEM173,TNFRSF13C,TNFSF18,TRIL,UBB,UBC,UBE2D2
GO Biological Process	GO:0006875	cellular metal ion homeostasis	31	3.5233e-05	0.455105	0.0146808	2.03475	18.6755	38	0.0453289	0.092233	27	4.97878e-05	0.643109	0.0238189	2.07883	16.3553	34	457	0.0505952	0.0743982	unnamed,unnamed,unnamed,unnamed,unnamed,unnamed,unnamed,unnamed,unnamed,unnamed,unnamed,unnamed,unnamed,unnamed,unnamed,unnamed,unnamed,unnamed,unnamed,unnamed,unnamed,unnamed,unnamed,unnamed,unnamed,unnamed,unnamed,unnamed,unnamed,unnamed,unnamed,unnamed,unnamed,unnamed,unnamed,unnamed,unnamed,unnamed	APP,ATP1B1,BCL2,C19orf12,CASR,CDH23,CUL1,CXCR4,EGLN1,FASLG,GNA13,GNA15,GPR18,GPR20,GPR65,GRIN2B,HIF1A,HMGB1,HTR2A,JAK2,JPH2,KCTD17,MYC,P2RY1,PLCG2,PROK2,S1PR4,SAA1,SLC30A1,SLC30A5,SMAD3,TPCN2,UBB,UBC
GO Biological Process	GO:1904504	positive regulation of lipophagy	32	4.76124e-05	0.615009	0.019219	20.8716	0.191648	4	0.000465164	0.00970874	76	0.000432364	1	0.0734848	16.7652	0.178942	3	5	0.00446429	0.6	unnamed,unnamed,unnamed,unnamed	HTT,SESN2,SPTLC1
GO Biological Process	GO:0071900	regulation of protein serine/threonine kinase activity	33	5.63478e-05	0.727844	0.0220559	1.91015	21.9878	42	0.0533685	0.101942	5	2.38506e-06	0.0308079	0.00616157	2.24226	17.3932	39	486	0.0580357	0.0802469	unnamed,unnamed,unnamed,unnamed,unnamed,unnamed,unnamed,unnamed,unnamed,unnamed,unnamed,unnamed,unnamed,unnamed,unnamed,unnamed,unnamed,unnamed,unnamed,unnamed,unnamed,unnamed,unnamed,unnamed,unnamed,unnamed,unnamed,unnamed,unnamed,unnamed,unnamed,unnamed,unnamed,unnamed,unnamed,unnamed,unnamed,unnamed,unnamed,unnamed,unnamed,unnamed	ACSL1,ADORA2B,AKAP13,ALK,CALM3,CCND1,CCNL1,CRKL,CXCR4,DUSP1,DUSP6,FAM212B,FLT1,GADD45B,HTR2A,JAK2,KITLG,LRRK2,MAP2K3,MAP3K1,MAP3K2,MAP3K8,MAP4K3,MAPK10,MAS1,MEN1,PARP16,PROK2,RAPGEF1,RGCC,RGS2,RPTOR,SAA1,SESN2,SPAG9,UBB,UBC,VEGFA,ZEB2
GO Biological Process	GO:0001819	positive regulation of cytokine production	34	6.21717e-05	0.803071	0.0236197	2.20026	13.6348	30	0.033094	0.0728155	112	0.000751518	1	0.0866728	1.95449	13.8143	27	386	0.0401786	0.0699482	unnamed,unnamed,unnamed,unnamed,unnamed,unnamed,unnamed,unnamed,unnamed,unnamed,unnamed,unnamed,unnamed,unnamed,unnamed,unnamed,unnamed,unnamed,unnamed,unnamed,unnamed,unnamed,unnamed,unnamed,unnamed,unnamed,unnamed,unnamed,unnamed,unnamed	ADORA2B,ATF2,CD226,CD86,CLEC9A,CRTAM,CTNNB1,HAVCR2,HEG1,HIF1A,HLA-DPA1,HLA-DPB1,HMGB1,IL6ST,JAK2,MCOLN2,PIK3R1,PLCG2,PRKCQ,RAB7B,RGCC,SAA1,SMAD3,SULF2,TMEM173,TNFRSF13C,TWIST1
GO Biological Process	GO:0002694	regulation of leukocyte activation	35	6.6436e-05	0.858153	0.0245187	1.97362	19.254	38	0.046733	0.092233	21	2.91432e-05	0.376443	0.0179259	2.10769	16.6059	35	464	0.0520833	0.075431	unnamed,unnamed,unnamed,unnamed,unnamed,unnamed,unnamed,unnamed,unnamed,unnamed,unnamed,unnamed,unnamed,unnamed,unnamed,unnamed,unnamed,unnamed,unnamed,unnamed,unnamed,unnamed,unnamed,unnamed,unnamed,unnamed,unnamed,unnamed,unnamed,unnamed,unnamed,unnamed,unnamed,unnamed,unnamed,unnamed,unnamed,unnamed	ABR,ADORA2B,APP,BCL2,BTLA,CD226,CD47,CD86,CTNNB1,GAL,GPR183,GSN,HAVCR2,HLA-DMB,HLA-DPA1,HLA-DPB1,HMGB1,IGLL5,IL6ST,INHA,INPP5D,ITGB2,ITPKB,LAG3,MAP3K8,NFATC2,PIK3R1,PRKCQ,RAC2,RIPOR2,SMAD7,TNFRSF13C,TNFSF18,ZFP36L2,ZMIZ1
GO Biological Process	GO:0031329	regulation of cellular catabolic process	36	6.65521e-05	0.859653	0.0238793	2.15813	14.3643	31	0.0348649	0.0752427	47	0.000147061	1	0.0404168	2.06977	14.4943	30	405	0.0446429	0.0740741	unnamed,unnamed,unnamed,unnamed,unnamed,unnamed,unnamed,unnamed,unnamed,unnamed,unnamed,unnamed,unnamed,unnamed,unnamed,unnamed,unnamed,unnamed,unnamed,unnamed,unnamed,unnamed,unnamed,unnamed,unnamed,unnamed,unnamed,unnamed,unnamed,unnamed,unnamed	ANAPC16,CDC20,CUL1,EGLN1,GCLC,GTPBP1,HIF1A,HMGB1,HTR2A,HTT,LAMP3,LRRK2,PFKFB3,PRR5L,PSMB9,RNF144B,RNF19A,RYBP,SCARB1,SESN2,SMAD7,SPTLC1,TNRC6B,TNRC6C,TOB1,TWIST1,UBB,UBC,UBE3A,ZFP36L2
GO Biological Process	GO:0061767	negative regulation of lung blood pressure	37	7.04099e-05	0.909485	0.0245807	39.1341	0.0766594	3	0.000186067	0.00728155	685	0.0357885	1	0.674861	27.942	0.0357885	1	1	0.0014881	1	unnamed,unnamed,unnamed	SMAD3
GO Biological Process	GO:0052150	modulation by symbiont of host apoptotic process	38	7.66709e-05	0.990359	0.0260621	18.4359	0.216968	4	0.000526621	0.00970874	76	0.000432364	1	0.0734848	16.7652	0.178942	3	5	0.00446429	0.6	unnamed,unnamed,unnamed,unnamed	BCL2L11,CASP8,SERPINB9
GO Biological Process	GO:0006914	autophagy	39	8.2343e-05	1	0.0272724	2.77539	6.84588	19	0.0166162	0.0461165	670	0.0338153	1	0.651928	1.69004	8.87554	15	248	0.0223214	0.0604839	unnamed,unnamed,unnamed,unnamed,unnamed,unnamed,unnamed,unnamed,unnamed,unnamed,unnamed,unnamed,unnamed,unnamed,unnamed,unnamed,unnamed,unnamed,unnamed	ATG16L1,C19orf12,CHMP6,DRAM1,FNBP1L,GABARAPL1,HMGB1,HSP90AA1,LRRK2,MAP1LC3B2,TOMM20,TOMM6,UBB,UBC,VPS13A
GO Biological Process	GO:0052040	modulation by symbiont of host programmed cell death	40	8.7947e-05	1	0.0284003	17.7865	0.22489	4	0.000545848	0.00970874	118	0.0008417	1	0.0921376	13.971	0.214731	3	6	0.00446429	0.5	unnamed,unnamed,unnamed,unnamed	BCL2L11,CASP8,SERPINB9
GO Biological Process	GO:0052433	modulation by organism of apoptotic process in other organism involved in symbiotic interaction	40	8.7947e-05	1	0.0284003	17.7865	0.22489	4	0.000545848	0.00970874	118	0.0008417	1	0.0921376	13.971	0.214731	3	6	0.00446429	0.5	unnamed,unnamed,unnamed,unnamed	BCL2L11,CASP8,SERPINB9
GO Biological Process	GO:0071902	positive regulation of protein serine/threonine kinase activity	42	9.0956e-05	1	0.0279733	2.09052	15.3072	32	0.0371533	0.0776699	7	3.24992e-06	0.0419792	0.00599703	2.58063	11.2376	29	314	0.0431548	0.0923567	unnamed,unnamed,unnamed,unnamed,unnamed,unnamed,unnamed,unnamed,unnamed,unnamed,unnamed,unnamed,unnamed,unnamed,unnamed,unnamed,unnamed,unnamed,unnamed,unnamed,unnamed,unnamed,unnamed,unnamed,unnamed,unnamed,unnamed,unnamed,unnamed,unnamed,unnamed,unnamed	ACSL1,ADORA2B,AKAP13,ALK,CALM3,CCND1,CCNL1,CXCR4,DUSP6,FLT1,GADD45B,HTR2A,KITLG,LRRK2,MAP2K3,MAP3K2,MAP4K3,MAPK10,MAS1,PARP16,PROK2,RGCC,RPTOR,SAA1,SPAG9,UBB,UBC,VEGFA,ZEB2
GO Biological Process	GO:0002684	positive regulation of immune system process	43	9.24306e-05	1	0.0277657	1.71882	30.8351	53	0.0748424	0.128641	75	0.000432269	1	0.0744483	1.61982	32.1022	52	897	0.077381	0.057971	unnamed,unnamed,unnamed,unnamed,unnamed,unnamed,unnamed,unnamed,unnamed,unnamed,unnamed,unnamed,unnamed,unnamed,unnamed,unnamed,unnamed,unnamed,unnamed,unnamed,unnamed,unnamed,unnamed,unnamed,unnamed,unnamed,unnamed,unnamed,unnamed,unnamed,unnamed,unnamed,unnamed,unnamed,unnamed,unnamed,unnamed,unnamed,unnamed,unnamed,unnamed,unnamed,unnamed,unnamed,unnamed,unnamed,unnamed,unnamed,unnamed,unnamed…	ACVR1B,ADORA2B,APP,ARPC5,BCL2,BTLA,CASP8,CD226,CD47,CD86,CRTAM,CUL1,FOS,GPR183,HAVCR2,HIF1A,HLA-DMB,HLA-DPA1,HLA-DPB1,HMGB1,HSP90AA1,IGLL5,IL6ST,INPP5D,ITGB2,ITPKB,KCNN4,KITLG,LAG3,MAP3K1,MAP3K8,NFATC2,PIK3R1,PLCG2,PRKCH,PRKCQ,PSMB9,RAB7B,RAC2,RAPGEF1,RGCC,RIPOR2,SH2D1A,TMEM173,TNFRSF13C,TNFSF18,TRIL,UBB,UBC,UBE2D2,VEGFA,ZMIZ1
GO Biological Process	GO:0010942	positive regulation of cell death	44	9.63418e-05	1	0.0282829	1.77512	27.0404	48	0.0656321	0.116505	159	0.00178439	1	0.144962	1.65131	23.012	38	643	0.0565476	0.059098	unnamed,unnamed,unnamed,unnamed,unnamed,unnamed,unnamed,unnamed,unnamed,unnamed,unnamed,unnamed,unnamed,unnamed,unnamed,unnamed,unnamed,unnamed,unnamed,unnamed,unnamed,unnamed,unnamed,unnamed,unnamed,unnamed,unnamed,unnamed,unnamed,unnamed,unnamed,unnamed,unnamed,unnamed,unnamed,unnamed,unnamed,unnamed,unnamed,unnamed,unnamed,unnamed,unnamed,unnamed,unnamed,unnamed,unnamed,unnamed	ABR,AKAP13,ANKRD1,ATF2,BCL2,BCL2L11,CASP8,CTNNB1,CYSLTR2,DNMT3A,DUSP1,DUSP6,ERCC3,FASLG,FOS,GADD45B,GAL,GNA13,GSN,HDAC4,HMGB1,HTT,INPP5D,JAK2,LRRK2,MYC,MYCN,NSMAF,PPIF,PREX1,PSEN2,RGCC,RYBP,SIAH1,SMAD3,SORT1,UBB,UBC
GO Biological Process	GO:0033033	negative regulation of myeloid cell apoptotic process	45	0.000106138	1	0.0304663	11.0579	0.452165	5	0.00109749	0.0121359	391	0.0123663	1	0.408532	5.98756	0.501039	3	14	0.00446429	0.214286	unnamed,unnamed,unnamed,unnamed,unnamed	BCL2,ITPKB,KITLG
GO Biological Process	GO:0050867	positive regulation of cell activation	46	0.000110721	1	0.0310908	2.19828	12.7372	28	0.0309156	0.0679612	42	0.000103666	1	0.0318821	2.29786	10.8797	25	304	0.0372024	0.0822368	unnamed,unnamed,unnamed,unnamed,unnamed,unnamed,unnamed,unnamed,unnamed,unnamed,unnamed,unnamed,unnamed,unnamed,unnamed,unnamed,unnamed,unnamed,unnamed,unnamed,unnamed,unnamed,unnamed,unnamed,unnamed,unnamed,unnamed,unnamed	ADORA2B,APP,BCL2,BTLA,CD226,CD47,CD86,GPR183,HAVCR2,HLA-DMB,HLA-DPA1,HLA-DPB1,HMGB1,IGLL5,IL6ST,INPP5D,ITGB2,ITPKB,JAK2,MAP3K8,NFATC2,PIK3R1,PRKCQ,TNFRSF13C,ZMIZ1
GO Biological Process	GO:0070585	protein localization to mitochondrion	47	0.00011603	1	0.0318885	4.43013	2.25727	10	0.00547881	0.0242718	932	0.0490399	1	0.679666	2.26557	2.64835	6	74	0.00892857	0.0810811	unnamed,unnamed,unnamed,unnamed,unnamed,unnamed,unnamed,unnamed,unnamed,unnamed	BCL2L11,HSP90AA1,LRRK2,PDE2A,TIMM22,TOMM20
GO Biological Process	GO:0070486	leukocyte aggregation	48	0.000139695	1	0.0375926	2.3903	9.62222	23	0.0233549	0.0558252	58	0.000213423	1	0.0475307	2.45105	8.15977	20	228	0.0297619	0.0877193	unnamed,unnamed,unnamed,unnamed,unnamed,unnamed,unnamed,unnamed,unnamed,unnamed,unnamed,unnamed,unnamed,unnamed,unnamed,unnamed,unnamed,unnamed,unnamed,unnamed,unnamed,unnamed,unnamed	APBB1IP,BCL2,CASP8,CD44,CD86,CTNNB1,CXADR,FOXP1,GPR18,GPR183,HMGB1,ITPKB,NKX2-3,PREX1,RAC2,SATB1,SEMA4A,SMAD3,TNFSF18,ZFP36L2
GO Biological Process	GO:0045785	positive regulation of cell adhesion	49	0.000144764	1	0.0381615	1.93983	18.5584	36	0.0450446	0.0873786	6	2.53699e-06	0.0327703	0.00546172	2.43294	13.5638	33	379	0.0491071	0.0870712	unnamed,unnamed,unnamed,unnamed,unnamed,unnamed,unnamed,unnamed,unnamed,unnamed,unnamed,unnamed,unnamed,unnamed,unnamed,unnamed,unnamed,unnamed,unnamed,unnamed,unnamed,unnamed,unnamed,unnamed,unnamed,unnamed,unnamed,unnamed,unnamed,unnamed,unnamed,unnamed,unnamed,unnamed,unnamed,unnamed	APBB1IP,BTLA,CARMIL1,CD44,CD47,CD86,CRKL,HAVCR2,HLA-DMB,HLA-DPA1,HLA-DPB1,HMGB1,HSD17B12,IL6ST,ITGA3,ITPKB,JAK2,MAP3K8,NID1,NINJ1,PIK3R1,PLPP3,PREX1,PRKCQ,RREB1,SAA1,SMAD3,SMAD7,SPOCK2,TNFRSF13C,TNFSF18,VEGFA,ZMIZ1
GO Biological Process	GO:0031098	stress-activated protein kinase signaling cascade	50	0.000145527	1	0.0375955	2.9592	5.40687	16	0.0131235	0.038835	34	7.07609e-05	0.914019	0.0268829	3.19946	4.68829	15	131	0.0223214	0.114504	unnamed,unnamed,unnamed,unnamed,unnamed,unnamed,unnamed,unnamed,unnamed,unnamed,unnamed,unnamed,unnamed,unnamed,unnamed,unnamed	ADORA2B,CASR,CRKL,CUL1,MAP2K3,MAP3K1,MAP3K2,MAP3K8,MAP4K3,MAPK10,OXSR1,SPAG9,TNFRSF19,UBB,UBC
GO Biological Process	GO:0006874	cellular calcium ion homeostasis	51	0.00015058	1	0.0381381	2.0606	15.0442	31	0.036515	0.0752427	48	0.000154406	1	0.0415514	2.1617	12.4902	27	349	0.0401786	0.0773639	unnamed,unnamed,unnamed,unnamed,unnamed,unnamed,unnamed,unnamed,unnamed,unnamed,unnamed,unnamed,unnamed,unnamed,unnamed,unnamed,unnamed,unnamed,unnamed,unnamed,unnamed,unnamed,unnamed,unnamed,unnamed,unnamed,unnamed,unnamed,unnamed,unnamed,unnamed	APP,ATP1B1,BCL2,C19orf12,CASR,CDH23,CXCR4,FASLG,GNA13,GNA15,GPR18,GPR20,GPR65,GRIN2B,HMGB1,HTR2A,JAK2,JPH2,KCTD17,P2RY1,PLCG2,PROK2,S1PR4,SAA1,SLC30A1,SMAD3,TPCN2
GO Biological Process	GO:0045321	leukocyte activation	52	0.000152338	1	0.0378414	1.72844	28.3492	49	0.0688088	0.118932	169	0.00194471	1	0.148638	1.5434	31.1002	48	869	0.0714286	0.0552359	unnamed,unnamed,unnamed,unnamed,unnamed,unnamed,unnamed,unnamed,unnamed,unnamed,unnamed,unnamed,unnamed,unnamed,unnamed,unnamed,unnamed,unnamed,unnamed,unnamed,unnamed,unnamed,unnamed,unnamed,unnamed,unnamed,unnamed,unnamed,unnamed,unnamed,unnamed,unnamed,unnamed,unnamed,unnamed,unnamed,unnamed,unnamed,unnamed,unnamed,unnamed,unnamed,unnamed,unnamed,unnamed,unnamed,unnamed,unnamed,unnamed	APBB1IP,ARPC5,BCL2,CASP8,CD44,CD47,CD86,COMMD9,CREG1,CRISPLD2,CSTB,CTNNB1,CXADR,CYSTM1,DYNC1H1,FGL2,FOXP1,GLIPR1,GPR18,GPR183,GSN,HAVCR2,HDAC4,HDAC9,HMGB1,HSP90AA1,ITGB2,ITPKB,KMT2E,LRMP,NKX2-3,OLR1,PDXK,PIK3R1,PLAU,PLCG2,PREX1,RAB14,RAB18,SATB1,SEMA4A,SERPINB1,SIGLEC5,SMAD3,TMEM173,TNFSF18,VCL,ZFP36L2
GO Biological Process	GO:0032909	regulation of transforming growth factor beta2 production	53	0.000152521	1	0.0371721	10.2227	0.489105	5	0.00118715	0.0121359	177	0.00223324	1	0.162976	10.4782	0.286308	3	8	0.00446429	0.375	unnamed,unnamed,unnamed,unnamed,unnamed	ATF2,HIF1A,SMAD3
GO Biological Process	GO:0007005	mitochondrion organization	54	0.000154215	1	0.0368888	2.08768	14.37	30	0.0348787	0.0728155	1321	0.0777982	1	0.760726	1.34535	19.3258	26	540	0.0386905	0.0481482	unnamed,unnamed,unnamed,unnamed,unnamed,unnamed,unnamed,unnamed,unnamed,unnamed,unnamed,unnamed,unnamed,unnamed,unnamed,unnamed,unnamed,unnamed,unnamed,unnamed,unnamed,unnamed,unnamed,unnamed,unnamed,unnamed,unnamed,unnamed,unnamed,unnamed	ATF2,ATP5G3,ATP5I,ATP5J,BCL2,BCL2L11,CASP8,CHCHD6,CNP,CXADR,GABARAPL1,GCLC,HSP90AA1,LRRK2,MAP1LC3B2,MRPL47,MRPS18A,MRPS9,NDUFA10,NDUFB5,PDE2A,PPIF,SESN2,TIMM22,TOMM20,TYMP
GO Biological Process	GO:0009894	regulation of catabolic process	55	0.00015503	1	0.0364094	1.8736	20.8156	39	0.0505232	0.0946602	129	0.00117993	1	0.118149	1.73399	20.1847	35	564	0.0520833	0.0620567	unnamed,unnamed,unnamed,unnamed,unnamed,unnamed,unnamed,unnamed,unnamed,unnamed,unnamed,unnamed,unnamed,unnamed,unnamed,unnamed,unnamed,unnamed,unnamed,unnamed,unnamed,unnamed,unnamed,unnamed,unnamed,unnamed,unnamed,unnamed,unnamed,unnamed,unnamed,unnamed,unnamed,unnamed,unnamed,unnamed,unnamed,unnamed,unnamed	ANAPC16,CDC20,CUL1,EGLN1,GCLC,GTPBP1,HDAC4,HIF1A,HMGB1,HTR2A,HTT,LAMP3,LRRK2,NUP153,PFKFB3,PRR5L,PSMB9,RNF144B,RNF19A,RYBP,SCARB1,SESN2,SMAD3,SMAD7,SPTLC1,TIPARP,TNRC6B,TNRC6C,TOB1,TWIST1,UBB,UBC,UBE3A,USP25,ZFP36L2
GO Biological Process	GO:0072503	cellular divalent inorganic cation homeostasis	56	0.000157489	1	0.0363265	2.02734	15.7842	32	0.0383111	0.0776699	49	0.000155292	1	0.0409368	2.12602	13.1701	28	368	0.0416667	0.076087	unnamed,unnamed,unnamed,unnamed,unnamed,unnamed,unnamed,unnamed,unnamed,unnamed,unnamed,unnamed,unnamed,unnamed,unnamed,unnamed,unnamed,unnamed,unnamed,unnamed,unnamed,unnamed,unnamed,unnamed,unnamed,unnamed,unnamed,unnamed,unnamed,unnamed,unnamed,unnamed	APP,ATP1B1,BCL2,C19orf12,CASR,CDH23,CXCR4,FASLG,GNA13,GNA15,GPR18,GPR20,GPR65,GRIN2B,HMGB1,HTR2A,JAK2,JPH2,KCTD17,P2RY1,PLCG2,PROK2,S1PR4,SAA1,SLC30A1,SLC30A5,SMAD3,TPCN2
GO Biological Process	GO:1990542	mitochondrial transmembrane transport	57	0.000160218	1	0.0363076	4.71446	1.90902	9	0.00463354	0.0218447	1280	0.0768571	1	0.775597	2.0199	2.97044	6	83	0.00892857	0.0722892	unnamed,unnamed,unnamed,unnamed,unnamed,unnamed,unnamed,unnamed,unnamed	ATP5G3,ATP5I,ATP5J,HSP90AA1,TIMM22,TOMM20
GO Biological Process	GO:0055065	metal ion homeostasis	58	0.000177048	1	0.0394298	1.86122	20.954	39	0.0508592	0.0946602	59	0.000246997	1	0.0540756	1.89162	18.5026	35	517	0.0520833	0.0676983	unnamed,unnamed,unnamed,unnamed,unnamed,unnamed,unnamed,unnamed,unnamed,unnamed,unnamed,unnamed,unnamed,unnamed,unnamed,unnamed,unnamed,unnamed,unnamed,unnamed,unnamed,unnamed,unnamed,unnamed,unnamed,unnamed,unnamed,unnamed,unnamed,unnamed,unnamed,unnamed,unnamed,unnamed,unnamed,unnamed,unnamed,unnamed,unnamed	APP,ATP1B1,BCL2,C19orf12,CASR,CDH23,CUL1,CXCR4,EGLN1,FASLG,GNA13,GNA15,GPR18,GPR20,GPR65,GRIN2B,HIF1A,HMGB1,HTR2A,JAK2,JPH2,KCTD17,MYC,P2RY1,PLCG2,PROK2,S1PR4,SAA1,SLC25A28,SLC30A1,SLC30A5,SMAD3,TPCN2,UBB,UBC
GO Biological Process	GO:1902895	positive regulation of pri-miRNA transcription from RNA polymerase II promoter	59	0.00018345	1	0.0401632	7.4685	0.803374	6	0.00194994	0.0145631	96	0.000573183	1	0.0771229	6.98549	0.715769	5	20	0.00744048	0.25	unnamed,unnamed,unnamed,unnamed,unnamed,unnamed	BMPR1A,FOS,HIF1A,SMAD3,SMAD6
GO Biological Process	GO:0002696	positive regulation of leukocyte activation	60	0.000184591	1	0.0397393	2.16635	12.4634	27	0.0302509	0.065534	51	0.000158435	1	0.0401275	2.28098	10.5218	24	294	0.0357143	0.0816327	unnamed,unnamed,unnamed,unnamed,unnamed,unnamed,unnamed,unnamed,unnamed,unnamed,unnamed,unnamed,unnamed,unnamed,unnamed,unnamed,unnamed,unnamed,unnamed,unnamed,unnamed,unnamed,unnamed,unnamed,unnamed,unnamed,unnamed	ADORA2B,APP,BCL2,BTLA,CD226,CD47,CD86,GPR183,HAVCR2,HLA-DMB,HLA-DPA1,HLA-DPB1,HMGB1,IGLL5,IL6ST,INPP5D,ITGB2,ITPKB,MAP3K8,NFATC2,PIK3R1,PRKCQ,TNFRSF13C,ZMIZ1
GO Biological Process	GO:0023014	signal transduction by protein phosphorylation	61	0.000186874	1	0.0395714	1.93541	18.084	35	0.0438932	0.0849515	14	1.14764e-05	0.148241	0.0105886	2.26557	14.5659	33	407	0.0491071	0.0810811	unnamed,unnamed,unnamed,unnamed,unnamed,unnamed,unnamed,unnamed,unnamed,unnamed,unnamed,unnamed,unnamed,unnamed,unnamed,unnamed,unnamed,unnamed,unnamed,unnamed,unnamed,unnamed,unnamed,unnamed,unnamed,unnamed,unnamed,unnamed,unnamed,unnamed,unnamed,unnamed,unnamed,unnamed,unnamed	ACVR1B,ADORA2B,BMPR1A,BTC,CASR,CRKL,CUL1,CUL3,DUSP6,FRS3,GRIN2B,ITPKB,JAK2,KCNH8,KITLG,LRRK2,MAP2K3,MAP3K1,MAP3K2,MAP3K8,MAP4K3,MAPK10,MEN1,MYC,NRG2,OXSR1,PSMB9,RASGRP3,SPAG9,TNFRSF19,UBB,UBC,ZFP36L2
GO Biological Process	GO:0043410	positive regulation of MAPK cascade	62	0.000190312	1	0.0396493	1.78985	24.0244	43	0.0583115	0.104369	8	3.53212e-06	0.0456244	0.00570306	2.20594	17.6795	39	494	0.0580357	0.0789474	unnamed,unnamed,unnamed,unnamed,unnamed,unnamed,unnamed,unnamed,unnamed,unnamed,unnamed,unnamed,unnamed,unnamed,unnamed,unnamed,unnamed,unnamed,unnamed,unnamed,unnamed,unnamed,unnamed,unnamed,unnamed,unnamed,unnamed,unnamed,unnamed,unnamed,unnamed,unnamed,unnamed,unnamed,unnamed,unnamed,unnamed,unnamed,unnamed,unnamed,unnamed,unnamed,unnamed	ADORA2B,AKAP13,ALK,APP,CCL4L2,CD44,CRKL,CTNNB1,CXCR4,CYSLTR2,DNAJC27,DUSP6,FLT1,GADD45B,GAREM1,GPR183,HAVCR2,HMGB1,HTR2A,JAK2,KITLG,LRRK2,MAP2K3,MAP3K1,MAP3K2,MAP3K8,MAP4K3,MAPK10,NDST1,P2RY1,PROK2,RAPGEF1,SAA1,SPAG9,TNFRSF19,UBB,UBC,VEGFA,ZEB2
GO Biological Process	GO:0042327	positive regulation of phosphorylation	63	0.000192886	1	0.0395477	1.56983	41.4058	65	0.1005	0.157767	11	6.19506e-06	0.0800215	0.00727469	1.79152	34.6075	62	967	0.0922619	0.0641158	unnamed,unnamed,unnamed,unnamed,unnamed,unnamed,unnamed,unnamed,unnamed,unnamed,unnamed,unnamed,unnamed,unnamed,unnamed,unnamed,unnamed,unnamed,unnamed,unnamed,unnamed,unnamed,unnamed,unnamed,unnamed,unnamed,unnamed,unnamed,unnamed,unnamed,unnamed,unnamed,unnamed,unnamed,unnamed,unnamed,unnamed,unnamed,unnamed,unnamed,unnamed,unnamed,unnamed,unnamed,unnamed,unnamed,unnamed,unnamed,unnamed,unnamed…	ACSL1,ACVR1B,ADORA2B,AKAP13,ALK,APP,AREG,BCAR3,BCL2,BMPR1A,CALM3,CCL4L2,CCND1,CCNL1,CD44,CNTN1,CRKL,CTNNB1,CXCR4,CYSLTR2,DNAJC27,DUSP6,FLT1,GADD45B,GAREM1,GDF7,GPR183,HAVCR2,HIF1A,HMGB1,HTR2A,IL6ST,INHA,JAK2,KITLG,LRRK2,MAP2K3,MAP3K1,MAP3K2,MAP3K8,MAP4K3,MAPK10,MAS1,NDST1,OXSR1,P2RY1,PARP16,PFKFB3,PROK2,PRR5L,RAPGEF1,RGCC,RPS6KA4,RPTOR,SAA1,SPAG9,TNFRSF19,TNFSF18,UBB,UBC,VEGFA,ZEB2
GO Biological Process	GO:0002520	immune system development	64	0.000194545	1	0.0392646	1.75991	25.5695	45	0.0620619	0.109223	50	0.000158278	1	0.0408895	1.85962	20.972	39	586	0.0580357	0.0665529	unnamed,unnamed,unnamed,unnamed,unnamed,unnamed,unnamed,unnamed,unnamed,unnamed,unnamed,unnamed,unnamed,unnamed,unnamed,unnamed,unnamed,unnamed,unnamed,unnamed,unnamed,unnamed,unnamed,unnamed,unnamed,unnamed,unnamed,unnamed,unnamed,unnamed,unnamed,unnamed,unnamed,unnamed,unnamed,unnamed,unnamed,unnamed,unnamed,unnamed,unnamed,unnamed,unnamed,unnamed,unnamed	ADAR,APP,BCL2,BCL2L11,CASP8,CD86,CRKL,CTNNB1,ETV6,FOXP1,GPR18,GPR183,HAVCR2,HDAC4,HDAC9,HIF1A,HMGB1,INHA,ITPKB,JAK2,KITLG,KMT2E,L3MBTL3,MB,NKX2-3,PIK3R1,PIP4K2A,PLCG2,PREX1,RPS14,SATB1,SEMA4A,SH2B3,SMAD3,SMAD5,TIPARP,VEGFA,WNT2B,ZFP36L2
GO Biological Process	GO:0019049	evasion or tolerance of host defenses by virus	65	0.000207864	1	0.0413074	27.0499	0.110906	3	0.000269189	0.00728155	1809	0.135661	1	0.968674	6.98549	0.143154	1	4	0.0014881	0.25	unnamed,unnamed,unnamed	SMAD3
GO Biological Process	GO:0072655	establishment of protein localization to mitochondrion	66	0.000208108	1	0.0407294	4.54891	1.9785	9	0.00480218	0.0218447	1441	0.0960742	1	0.861201	2.05456	2.43362	5	68	0.00744048	0.0735294	unnamed,unnamed,unnamed,unnamed,unnamed,unnamed,unnamed,unnamed,unnamed	BCL2L11,HSP90AA1,PDE2A,TIMM22,TOMM20
GO Biological Process	GO:0001934	positive regulation of protein phosphorylation	67	0.000209881	1	0.0404632	1.57893	39.9004	63	0.0968455	0.152913	10	5.96836e-06	0.0770933	0.00770933	1.81441	33.0685	60	924	0.0892857	0.0649351	unnamed,unnamed,unnamed,unnamed,unnamed,unnamed,unnamed,unnamed,unnamed,unnamed,unnamed,unnamed,unnamed,unnamed,unnamed,unnamed,unnamed,unnamed,unnamed,unnamed,unnamed,unnamed,unnamed,unnamed,unnamed,unnamed,unnamed,unnamed,unnamed,unnamed,unnamed,unnamed,unnamed,unnamed,unnamed,unnamed,unnamed,unnamed,unnamed,unnamed,unnamed,unnamed,unnamed,unnamed,unnamed,unnamed,unnamed,unnamed,unnamed,unnamed…	ACSL1,ACVR1B,ADORA2B,AKAP13,ALK,APP,AREG,BCAR3,BCL2,BMPR1A,CALM3,CCL4L2,CCND1,CCNL1,CD44,CNTN1,CRKL,CTNNB1,CXCR4,CYSLTR2,DNAJC27,DUSP6,FLT1,GADD45B,GAREM1,GDF7,GPR183,HAVCR2,HMGB1,HTR2A,IL6ST,INHA,JAK2,KITLG,LRRK2,MAP2K3,MAP3K1,MAP3K2,MAP3K8,MAP4K3,MAPK10,MAS1,NDST1,OXSR1,P2RY1,PARP16,PROK2,PRR5L,RAPGEF1,RGCC,RPS6KA4,RPTOR,SAA1,SPAG9,TNFRSF19,TNFSF18,UBB,UBC,VEGFA,ZEB2
GO Biological Process	GO:1902893	regulation of pri-miRNA transcription from RNA polymerase II promoter	68	0.000221094	1	0.041998	5.09128	1.57132	8	0.00381387	0.0194175	83	0.000482498	1	0.0750896	5.7811	1.03787	6	29	0.00892857	0.206897	unnamed,unnamed,unnamed,unnamed,unnamed,unnamed,unnamed,unnamed	BMPR1A,FOS,HDAC4,HIF1A,SMAD3,SMAD6
GO Biological Process	GO:0033689	negative regulation of osteoblast proliferation	69	0.000224448	1	0.0420174	9.39662	0.532107	5	0.00129152	0.0121359	805	0.0389619	1	0.625181	6.20932	0.322096	2	9	0.00297619	0.222222	unnamed,unnamed,unnamed,unnamed,unnamed	BCL2,SMAD3
GO Biological Process	GO:0071363	cellular response to growth factor stimulus	70	0.000240644	1	0.0444057	1.77003	24.2934	43	0.0589645	0.104369	3	8.95773e-07	0.0115707	0.0038569	2.33348	16.7132	39	467	0.0580357	0.0835118	unnamed,unnamed,unnamed,unnamed,unnamed,unnamed,unnamed,unnamed,unnamed,unnamed,unnamed,unnamed,unnamed,unnamed,unnamed,unnamed,unnamed,unnamed,unnamed,unnamed,unnamed,unnamed,unnamed,unnamed,unnamed,unnamed,unnamed,unnamed,unnamed,unnamed,unnamed,unnamed,unnamed,unnamed,unnamed,unnamed,unnamed,unnamed,unnamed,unnamed,unnamed,unnamed,unnamed	ANKRD1,APP,BMPR1A,CASR,CD44,COL4A2,CTNNB1,FGFBP1,FGFRL1,FLT1,FOS,FRS3,GAREM1,GCLC,GDF7,HEYL,INHA,KIF16B,MARS,MICALL1,MTSS1L,NDST1,NR3C1,PDE2A,RAB14,RAPGEF1,SMAD3,SMAD5,SMAD6,SMAD7,SORT1,TOB1,TWIST1,UBB,UBC,UBE3A,VEGFA,ZFP36L2,ZYX
GO Biological Process	GO:0007159	leukocyte cell-cell adhesion	71	0.00024733	1	0.0449967	2.24758	10.6781	24	0.0259178	0.0582524	79	0.000436802	1	0.0714199	2.26557	9.26921	21	259	0.03125	0.0810811	unnamed,unnamed,unnamed,unnamed,unnamed,unnamed,unnamed,unnamed,unnamed,unnamed,unnamed,unnamed,unnamed,unnamed,unnamed,unnamed,unnamed,unnamed,unnamed,unnamed,unnamed,unnamed,unnamed,unnamed	APBB1IP,BCL2,CASP8,CD44,CD86,CTNNB1,CXADR,FOXP1,GPR18,GPR183,HMGB1,ITGB2,ITPKB,NKX2-3,PREX1,RAC2,SATB1,SEMA4A,SMAD3,TNFSF18,ZFP36L2
GO Biological Process	GO:0030150	protein import into mitochondrial matrix	72	0.000250977	1	0.0450259	13.4938	0.296432	4	0.000719495	0.00970874	3977	0.461962	1	1	1.64365	0.608404	1	17	0.0014881	0.0588235	unnamed,unnamed,unnamed,unnamed	TOMM20
GO Biological Process	GO:0071593	lymphocyte aggregation	73	0.000255637	1	0.0452337	2.34246	9.39182	22	0.0227957	0.0533981	74	0.000414633	1	0.072376	2.39143	7.94504	19	222	0.0282738	0.0855856	unnamed,unnamed,unnamed,unnamed,unnamed,unnamed,unnamed,unnamed,unnamed,unnamed,unnamed,unnamed,unnamed,unnamed,unnamed,unnamed,unnamed,unnamed,unnamed,unnamed,unnamed,unnamed	APBB1IP,BCL2,CASP8,CD86,CTNNB1,CXADR,FOXP1,GPR18,GPR183,HMGB1,ITPKB,NKX2-3,PREX1,RAC2,SATB1,SEMA4A,SMAD3,TNFSF18,ZFP36L2
GO Biological Process	GO:0002643	regulation of tolerance induction	74	0.000261951	1	0.0457247	9.08354	0.550446	5	0.00133603	0.0121359	194	0.00266656	1	0.177546	6.57458	0.608404	4	17	0.00595238	0.235294	unnamed,unnamed,unnamed,unnamed,unnamed	CD86,HAVCR2,HMGB1,PHLPP1
GO Biological Process	GO:0048878	chemical homeostasis	75	0.000263471	1	0.0453767	1.61124	35.3766	57	0.0858655	0.138349	85	0.0005016	1	0.0762255	1.601	33.1043	53	925	0.078869	0.0572973	unnamed,unnamed,unnamed,unnamed,unnamed,unnamed,unnamed,unnamed,unnamed,unnamed,unnamed,unnamed,unnamed,unnamed,unnamed,unnamed,unnamed,unnamed,unnamed,unnamed,unnamed,unnamed,unnamed,unnamed,unnamed,unnamed,unnamed,unnamed,unnamed,unnamed,unnamed,unnamed,unnamed,unnamed,unnamed,unnamed,unnamed,unnamed,unnamed,unnamed,unnamed,unnamed,unnamed,unnamed,unnamed,unnamed,unnamed,unnamed,unnamed,unnamed…	ABCA1,APP,ATP1B1,ATP6V1G2,BCL2,C19orf12,CASR,CDH23,COMMD9,CUL1,CXCR4,EGLN1,FASLG,GCLC,GNA13,GNA15,GPCPD1,GPR18,GPR20,GPR65,GRIN2B,HIF1A,HMGB1,HTR2A,JAK2,JPH2,KCTD17,LDLRAP1,LRRK2,MEN1,MYC,P2RY1,PIK3R1,PLCG2,POMC,POU3F3,PROK2,RAB20,S1PR4,SAA1,SCARB1,SESN2,SLC25A28,SLC26A9,SLC30A1,SLC30A5,SLC4A3,SLC9A3,SMAD3,TPCN2,UBB,UBC,VEGFA
GO Biological Process	GO:0055074	calcium ion homeostasis	76	0.000308827	1	0.0524883	1.97562	15.6913	31	0.0380857	0.0752427	64	0.000266463	1	0.0537798	2.08984	12.9196	27	361	0.0401786	0.0747922	unnamed,unnamed,unnamed,unnamed,unnamed,unnamed,unnamed,unnamed,unnamed,unnamed,unnamed,unnamed,unnamed,unnamed,unnamed,unnamed,unnamed,unnamed,unnamed,unnamed,unnamed,unnamed,unnamed,unnamed,unnamed,unnamed,unnamed,unnamed,unnamed,unnamed,unnamed	APP,ATP1B1,BCL2,C19orf12,CASR,CDH23,CXCR4,FASLG,GNA13,GNA15,GPR18,GPR20,GPR65,GRIN2B,HMGB1,HTR2A,JAK2,JPH2,KCTD17,P2RY1,PLCG2,PROK2,S1PR4,SAA1,SLC30A1,SMAD3,TPCN2
GO Biological Process	GO:0050900	leukocyte migration	77	0.000338325	1	0.0567551	2.19866	10.9157	24	0.0264945	0.0582524	135	0.00128632	1	0.123077	2.04227	10.7723	22	301	0.0327381	0.0730897	unnamed,unnamed,unnamed,unnamed,unnamed,unnamed,unnamed,unnamed,unnamed,unnamed,unnamed,unnamed,unnamed,unnamed,unnamed,unnamed,unnamed,unnamed,unnamed,unnamed,unnamed,unnamed,unnamed,unnamed	ATP1B1,CCL4L2,CD44,CD47,CD48,CXADR,CXCR4,FLT1,GPR183,HMGB1,INPP5D,ITGA3,ITGB2,LYST,MCOLN2,NKX2-3,OLR1,PIK3R1,PREX1,SAA1,SLC7A5,THBD
GO Biological Process	GO:0007296	vitellogenesis	78	0.000343184	1	0.0568321	12.4156	0.322174	4	0.000781977	0.00970874	297	0.00731361	1	0.31808	13.971	0.143154	2	4	0.00297619	0.5	unnamed,unnamed,unnamed,unnamed	ETV6,ZMIZ1
GO Biological Process	GO:0051090	regulation of sequence-specific DNA binding transcription factor activity	79	0.000375443	1	0.0613873	1.92809	16.5967	32	0.0402833	0.0776699	46	0.000141783	1	0.0398133	2.10472	13.7786	29	385	0.0431548	0.0753247	unnamed,unnamed,unnamed,unnamed,unnamed,unnamed,unnamed,unnamed,unnamed,unnamed,unnamed,unnamed,unnamed,unnamed,unnamed,unnamed,unnamed,unnamed,unnamed,unnamed,unnamed,unnamed,unnamed,unnamed,unnamed,unnamed,unnamed,unnamed,unnamed,unnamed,unnamed,unnamed	ALK,APP,ATF2,CTNNB1,EGLN1,FOS,HAVCR2,HDAC4,HEYL,ITGB2,JAK2,MAPK10,MEN1,NFKBIL1,PLPP3,PRKCH,PRKCQ,RAB7B,RGCC,RPS6KA4,SGK1,SMAD7,SMO,TAX1BP1,TNFSF18,TWIST1,UBB,UBC,VEGFA
GO Biological Process	GO:0051403	stress-activated MAPK cascade	80	0.000377825	1	0.0610045	3.10935	4.18093	13	0.0101479	0.0315534	63	0.000259608	1	0.0532279	3.31984	3.61463	12	101	0.0178571	0.118812	unnamed,unnamed,unnamed,unnamed,unnamed,unnamed,unnamed,unnamed,unnamed,unnamed,unnamed,unnamed,unnamed	ADORA2B,CASR,CRKL,CUL1,MAP3K2,MAP3K8,MAP4K3,MAPK10,SPAG9,TNFRSF19,UBB,UBC
GO Biological Process	GO:0035195	gene silencing by miRNA	81	0.00038706	1	0.0617241	5.3919	1.29824	7	0.00315108	0.0169903	495	0.0198619	1	0.518294	3.17522	1.57469	5	44	0.00744048	0.113636	unnamed,unnamed,unnamed,unnamed,unnamed,unnamed,unnamed	ADAR,DICER1,SMAD3,TNRC6B,TNRC6C
GO Biological Process	GO:0032916	positive regulation of transforming growth factor beta3 production	82	0.000410364	1	0.0646423	21.4078	0.140136	3	0.000340136	0.00728155	1112	0.0702979	1	0.816581	13.971	0.0715769	1	2	0.0014881	0.5	unnamed,unnamed,unnamed	SMAD3
GO Biological Process	GO:0009896	positive regulation of catabolic process	83	0.000427966	1	0.0666028	2.05117	13.1632	27	0.0319495	0.065534	69	0.000349484	1	0.0654243	2.08762	12.4544	26	348	0.0386905	0.0747126	unnamed,unnamed,unnamed,unnamed,unnamed,unnamed,unnamed,unnamed,unnamed,unnamed,unnamed,unnamed,unnamed,unnamed,unnamed,unnamed,unnamed,unnamed,unnamed,unnamed,unnamed,unnamed,unnamed,unnamed,unnamed,unnamed,unnamed	ANAPC16,CDC20,CUL1,GCLC,GTPBP1,HIF1A,HMGB1,HTR2A,HTT,LRRK2,PFKFB3,PRR5L,PSMB9,RNF144B,RNF19A,SESN2,SMAD7,SPTLC1,TIPARP,TNRC6B,TNRC6C,TOB1,TWIST1,UBB,UBC,ZFP36L2
GO Biological Process	GO:0060033	anatomical structure regression	84	0.00043971	1	0.0676159	11.6193	0.344255	4	0.00083557	0.00970874	80	0.000438797	1	0.0708492	10.1607	0.393673	4	11	0.00595238	0.363636	unnamed,unnamed,unnamed,unnamed	BMPR1A,GLI1,NINJ1,SMAD5
GO Biological Process	GO:0048070	regulation of developmental pigmentation	85	0.000442796	1	0.0672894	5.27014	1.32824	7	0.00322388	0.0169903	60	0.000250101	1	0.0538426	8.21823	0.608404	5	17	0.00744048	0.294118	unnamed,unnamed,unnamed,unnamed,unnamed,unnamed,unnamed	BCL2,BCL2L11,GNAQ,KITLG,ZEB2
GO Biological Process	GO:0034163	regulation of toll-like receptor 9 signaling pathway	86	0.000456505	1	0.068566	20.634	0.145391	3	0.000352891	0.00728155	540	0.0238296	1	0.570013	7.98342	0.250519	2	7	0.00297619	0.285714	unnamed,unnamed,unnamed	HMGB1,RAB7B
GO Biological Process	GO:0000165	MAPK cascade	87	0.000459263	1	0.0681874	1.92892	16.0712	31	0.0390077	0.0752427	31	5.8407e-05	0.754443	0.0243369	2.21398	13.0986	29	366	0.0431548	0.079235	unnamed,unnamed,unnamed,unnamed,unnamed,unnamed,unnamed,unnamed,unnamed,unnamed,unnamed,unnamed,unnamed,unnamed,unnamed,unnamed,unnamed,unnamed,unnamed,unnamed,unnamed,unnamed,unnamed,unnamed,unnamed,unnamed,unnamed,unnamed,unnamed,unnamed,unnamed	ADORA2B,BTC,CASR,CRKL,CUL1,CUL3,DUSP6,FRS3,GRIN2B,ITPKB,JAK2,KITLG,LRRK2,MAP2K3,MAP3K1,MAP3K2,MAP3K8,MAP4K3,MAPK10,MEN1,MYC,NRG2,PSMB9,RASGRP3,SPAG9,TNFRSF19,UBB,UBC,ZFP36L2
GO Biological Process	GO:0070646	protein modification by small protein removal	88	0.000460531	1	0.0675986	2.2934	9.15671	21	0.022225	0.0509709	1368	0.084439	1	0.797294	1.46102	10.9513	16	306	0.0238095	0.0522876	unnamed,unnamed,unnamed,unnamed,unnamed,unnamed,unnamed,unnamed,unnamed,unnamed,unnamed,unnamed,unnamed,unnamed,unnamed,unnamed,unnamed,unnamed,unnamed,unnamed,unnamed	CCNA1,CDC20,EIF3F,HIF1A,JOSD1,MYC,MYSM1,OTUD1,PSMB9,SMAD3,SMAD7,TOMM20,UBB,UBC,USP25,USPL1
GO Biological Process	GO:0072507	divalent inorganic cation homeostasis	89	0.000471717	1	0.0684625	1.90212	16.8233	32	0.0408333	0.0776699	70	0.000369403	1	0.0681653	2.01643	13.8859	28	388	0.0416667	0.072165	unnamed,unnamed,unnamed,unnamed,unnamed,unnamed,unnamed,unnamed,unnamed,unnamed,unnamed,unnamed,unnamed,unnamed,unnamed,unnamed,unnamed,unnamed,unnamed,unnamed,unnamed,unnamed,unnamed,unnamed,unnamed,unnamed,unnamed,unnamed,unnamed,unnamed,unnamed,unnamed	APP,ATP1B1,BCL2,C19orf12,CASR,CDH23,CXCR4,FASLG,GNA13,GNA15,GPR18,GPR20,GPR65,GRIN2B,HMGB1,HTR2A,JAK2,JPH2,KCTD17,P2RY1,PLCG2,PROK2,S1PR4,SAA1,SLC30A1,SLC30A5,SMAD3,TPCN2
GO Biological Process	GO:0034101	erythrocyte homeostasis	90	0.000492566	1	0.0706941	3.68382	2.71457	10	0.00658877	0.0242718	73	0.000406728	1	0.0719686	3.62883	2.75571	10	77	0.014881	0.12987	unnamed,unnamed,unnamed,unnamed,unnamed,unnamed,unnamed,unnamed,unnamed,unnamed	ADAR,INHA,JAK2,KMT2E,L3MBTL3,MB,RPS14,RPS24,SMAD5,VEGFA
GO Biological Process	GO:0051347	positive regulation of transferase activity	91	0.00049445	1	0.0701847	1.64074	29.8645	49	0.0724866	0.118932	19	2.40725e-05	0.310944	0.0163655	1.90138	24.193	46	676	0.0684524	0.0680473	unnamed,unnamed,unnamed,unnamed,unnamed,unnamed,unnamed,unnamed,unnamed,unnamed,unnamed,unnamed,unnamed,unnamed,unnamed,unnamed,unnamed,unnamed,unnamed,unnamed,unnamed,unnamed,unnamed,unnamed,unnamed,unnamed,unnamed,unnamed,unnamed,unnamed,unnamed,unnamed,unnamed,unnamed,unnamed,unnamed,unnamed,unnamed,unnamed,unnamed,unnamed,unnamed,unnamed,unnamed,unnamed,unnamed,unnamed,unnamed,unnamed	ACSL1,ADORA2B,AKAP13,ALK,ANAPC16,CALM3,CCND1,CCNL1,CDC20,CRKL,CTNNB1,CUL1,CXCR4,DUSP6,EPM2AIP1,FLT1,GADD45B,HMGB1,HSP90AA1,HTR2A,JAK2,KITLG,LRRK2,MAP2K3,MAP3K1,MAP3K2,MAP3K8,MAP4K3,MAPK10,MAS1,MYC,NEK2,OXSR1,PARP16,PRKCQ,PROK2,PSMB9,RAPGEF1,RGCC,RPTOR,SAA1,SPAG9,UBB,UBC,VEGFA,ZEB2
GO Biological Process	GO:0080058	protein deglutathionylation	92	0.000503204	1	0.070651	62.3012	0.0321021	2	7.79177e-05	0.00485437	685	0.0357885	1	0.674861	27.942	0.0357885	1	1	0.0014881	1	unnamed,unnamed	GLRX
GO Biological Process	GO:0043068	positive regulation of programmed cell death	93	0.000510551	1	0.0709118	1.70636	25.1998	43	0.0611646	0.104369	254	0.00536493	1	0.27283	1.59133	21.3657	34	597	0.0505952	0.0569514	unnamed,unnamed,unnamed,unnamed,unnamed,unnamed,unnamed,unnamed,unnamed,unnamed,unnamed,unnamed,unnamed,unnamed,unnamed,unnamed,unnamed,unnamed,unnamed,unnamed,unnamed,unnamed,unnamed,unnamed,unnamed,unnamed,unnamed,unnamed,unnamed,unnamed,unnamed,unnamed,unnamed,unnamed,unnamed,unnamed,unnamed,unnamed,unnamed,unnamed,unnamed,unnamed,unnamed	ABR,AKAP13,ANKRD1,ATF2,BCL2,BCL2L11,CASP8,CTNNB1,DUSP1,DUSP6,ERCC3,FASLG,GADD45B,GAL,GNA13,GSN,HDAC4,HMGB1,HTT,INPP5D,JAK2,LRRK2,MYC,NSMAF,PPIF,PREX1,PSEN2,RGCC,RYBP,SIAH1,SMAD3,SORT1,UBB,UBC
GO Biological Process	GO:0051249	regulation of lymphocyte activation	94	0.00051748	1	0.0711095	1.8916	16.9169	32	0.0410605	0.0776699	43	0.000118171	1	0.035498	2.09565	14.3154	30	400	0.0446429	0.075	unnamed,unnamed,unnamed,unnamed,unnamed,unnamed,unnamed,unnamed,unnamed,unnamed,unnamed,unnamed,unnamed,unnamed,unnamed,unnamed,unnamed,unnamed,unnamed,unnamed,unnamed,unnamed,unnamed,unnamed,unnamed,unnamed,unnamed,unnamed,unnamed,unnamed,unnamed,unnamed	BCL2,BTLA,CD47,CD86,CTNNB1,GAL,GPR183,GSN,HAVCR2,HLA-DMB,HLA-DPA1,HLA-DPB1,HMGB1,IGLL5,IL6ST,INHA,INPP5D,ITPKB,LAG3,MAP3K8,NFATC2,PIK3R1,PRKCQ,RAC2,RIPOR2,SMAD7,TNFRSF13C,TNFSF18,ZFP36L2,ZMIZ1
GO Biological Process	GO:0030155	regulation of cell adhesion	95	0.000535051	1	0.07275	1.61559	31.5673	51	0.0766198	0.123786	4	2.0211e-06	0.0261066	0.00652664	2.05393	23.3699	48	653	0.0714286	0.0735069	unnamed,unnamed,unnamed,unnamed,unnamed,unnamed,unnamed,unnamed,unnamed,unnamed,unnamed,unnamed,unnamed,unnamed,unnamed,unnamed,unnamed,unnamed,unnamed,unnamed,unnamed,unnamed,unnamed,unnamed,unnamed,unnamed,unnamed,unnamed,unnamed,unnamed,unnamed,unnamed,unnamed,unnamed,unnamed,unnamed,unnamed,unnamed,unnamed,unnamed,unnamed,unnamed,unnamed,unnamed,unnamed,unnamed,unnamed,unnamed,unnamed,unnamed…	APBB1IP,BCL2,BTLA,CARMIL1,CD44,CD47,CD86,CRKL,CTNNB1,GSN,HAVCR2,HLA-DMB,HLA-DPA1,HLA-DPB1,HMGB1,HSD17B12,IL6ST,ITGA3,ITPKB,JAK2,LAG3,LAMA4,MAP3K8,MEN1,NFATC2,NID1,NINJ1,NUAK1,PIK3R1,PLAU,PLPP3,PREX1,PRKCQ,RAC2,RGCC,RIPOR2,RREB1,SAA1,SMAD3,SMAD7,SPOCK2,TACSTD2,TGFBI,TNFRSF13C,TNFSF18,UBASH3B,VEGFA,ZMIZ1
GO Biological Process	GO:0032147	activation of protein kinase activity	96	0.000564102	1	0.0759011	1.95546	14.8303	29	0.0359958	0.0703884	35	7.14198e-05	0.922529	0.026358	2.30632	11.2734	26	315	0.0386905	0.0825397	unnamed,unnamed,unnamed,unnamed,unnamed,unnamed,unnamed,unnamed,unnamed,unnamed,unnamed,unnamed,unnamed,unnamed,unnamed,unnamed,unnamed,unnamed,unnamed,unnamed,unnamed,unnamed,unnamed,unnamed,unnamed,unnamed,unnamed,unnamed,unnamed	ADORA2B,ALK,CRKL,CXCR4,DUSP6,GADD45B,HMGB1,JAK2,LRRK2,MAP2K3,MAP3K1,MAP3K2,MAP3K8,MAP4K3,MAPK10,MAS1,OXSR1,PROK2,RAPGEF1,RGCC,RPTOR,SAA1,SPAG9,UBB,UBC,VEGFA
GO Biological Process	GO:0030279	negative regulation of ossification	97	0.000598375	1	0.0796826	3.1262	3.83852	12	0.0093168	0.0291262	53	0.000184041	1	0.044854	3.99171	2.50519	10	70	0.014881	0.142857	unnamed,unnamed,unnamed,unnamed,unnamed,unnamed,unnamed,unnamed,unnamed,unnamed,unnamed,unnamed	AREG,BCL2,HDAC4,HIF1A,MEN1,SMAD3,SMAD6,TOB1,TWIST1,TWIST2
GO Biological Process	GO:0042110	T cell activation	98	0.000606389	1	0.0799258	2.24409	9.35791	21	0.0227134	0.0509709	125	0.000983918	1	0.101674	2.28616	7.87346	18	220	0.0267857	0.0818182	unnamed,unnamed,unnamed,unnamed,unnamed,unnamed,unnamed,unnamed,unnamed,unnamed,unnamed,unnamed,unnamed,unnamed,unnamed,unnamed,unnamed,unnamed,unnamed,unnamed,unnamed	APBB1IP,BCL2,CASP8,CD86,CTNNB1,CXADR,FOXP1,GPR18,GPR183,HMGB1,ITPKB,NKX2-3,PREX1,SATB1,SEMA4A,SMAD3,TNFSF18,ZFP36L2
GO Biological Process	GO:0016236	macroautophagy	99	0.000608387	1	0.0793791	3.12019	3.84592	12	0.00933476	0.0291262	2183	0.170183	1	1	1.49024	5.36827	8	150	0.0119048	0.0533333	unnamed,unnamed,unnamed,unnamed,unnamed,unnamed,unnamed,unnamed,unnamed,unnamed,unnamed,unnamed	ATG16L1,CHMP6,GABARAPL1,MAP1LC3B2,TOMM20,TOMM6,UBB,UBC
GO Biological Process	GO:0061014	positive regulation of mRNA catabolic process	100	0.000612364	1	0.079099	5.93607	1.01077	6	0.00245333	0.0145631	55	0.000203203	1	0.0477232	6.70607	0.894712	6	25	0.00892857	0.24	unnamed,unnamed,unnamed,unnamed,unnamed,unnamed	GTPBP1,PRR5L,TNRC6B,TNRC6C,TOB1,ZFP36L2
GO Biological Process	GO:0045668	negative regulation of osteoblast differentiation	101	0.000617202	1	0.0789346	3.90743	2.3033	9	0.00559054	0.0218447	94	0.00056722	1	0.0779445	4.77058	1.46733	7	41	0.0104167	0.170732	unnamed,unnamed,unnamed,unnamed,unnamed,unnamed,unnamed,unnamed,unnamed	AREG,HDAC4,MEN1,SMAD3,TOB1,TWIST1,TWIST2
GO Biological Process	GO:0002837	regulation of immune response to tumor cell	102	0.000619586	1	0.0784627	10.5954	0.377522	4	0.000916315	0.00970874	105	0.000639616	1	0.078685	9.31399	0.429462	4	12	0.00595238	0.333333	unnamed,unnamed,unnamed,unnamed	CD226,CRTAM,HAVCR2,HMGB1
GO Biological Process	GO:0065002	intracellular protein transmembrane transport	103	0.000640792	1	0.0803603	4.94704	1.41499	7	0.00343444	0.0169903	1949	0.140017	1	0.927961	1.99585	2.00415	4	56	0.00595238	0.0714286	unnamed,unnamed,unnamed,unnamed,unnamed,unnamed,unnamed	C2CD5,HSP90AA1,TIMM22,TOMM20
GO Biological Process	GO:0002882	positive regulation of chronic inflammatory response to non-antigenic stimulus	104	0.000652815	1	0.0810808	54.6166	0.0366189	2	8.88808e-05	0.00485437	685	0.0357885	1	0.674861	27.942	0.0357885	1	1	0.0014881	1	unnamed,unnamed	ADORA2B
GO Biological Process	GO:0019058	viral life cycle	105	0.000672381	1	0.0827156	2.3393	8.1221	19	0.0197138	0.0461165	379	0.0112039	1	0.381848	1.78154	10.665	19	298	0.0282738	0.0637584	unnamed,unnamed,unnamed,unnamed,unnamed,unnamed,unnamed,unnamed,unnamed,unnamed,unnamed,unnamed,unnamed,unnamed,unnamed,unnamed,unnamed,unnamed,unnamed	ATG16L1,ATP6V1G2-DDX39B,CD86,CHMP6,CTBP2,CXADR,CXCR4,DEK,EIF3F,HAVCR1,HTR2A,NUP153,RPL27A,RPL31,RPS14,RPS24,SCARB1,UBB,UBC
GO Biological Process	GO:0048742	regulation of skeletal muscle fiber development	106	0.000703001	1	0.0856666	7.29441	0.685457	5	0.00166373	0.0121359	270	0.00607194	1	0.290486	7.62054	0.393673	3	11	0.00446429	0.272727	unnamed,unnamed,unnamed,unnamed,unnamed	BCL2,HDAC4,HDAC9
GO Biological Process	GO:0002263	cell activation involved in immune response	107	0.000706289	1	0.085263	1.85628	17.2388	32	0.0418418	0.0776699	226	0.00393727	1	0.225034	1.61115	21.7236	35	607	0.0520833	0.0576606	unnamed,unnamed,unnamed,unnamed,unnamed,unnamed,unnamed,unnamed,unnamed,unnamed,unnamed,unnamed,unnamed,unnamed,unnamed,unnamed,unnamed,unnamed,unnamed,unnamed,unnamed,unnamed,unnamed,unnamed,unnamed,unnamed,unnamed,unnamed,unnamed,unnamed,unnamed,unnamed	APBB1IP,APP,ARPC5,CD44,CD47,CD86,COMMD9,CREG1,CRISPLD2,CSTB,CYSTM1,DYNC1H1,FGL2,FOXP1,GLIPR1,GPR183,GSN,HAVCR2,HMGB1,HSP90AA1,ITGB2,LRMP,NKX2-3,OLR1,PDXK,PLAU,PLCG2,RAB14,RAB18,SEMA4A,SERPINB1,SIGLEC5,TMEM173,TNFSF18,VCL
GO Biological Process	GO:0016579	protein deubiquitination	108	0.000713511	1	0.0853373	2.26828	8.81726	20	0.0214011	0.0485437	1480	0.099027	1	0.864278	1.44527	10.3787	15	290	0.0223214	0.0517241	unnamed,unnamed,unnamed,unnamed,unnamed,unnamed,unnamed,unnamed,unnamed,unnamed,unnamed,unnamed,unnamed,unnamed,unnamed,unnamed,unnamed,unnamed,unnamed,unnamed	CCNA1,CDC20,EIF3F,HIF1A,JOSD1,MYC,MYSM1,OTUD1,PSMB9,SMAD3,SMAD7,TOMM20,UBB,UBC,USP25
GO Biological Process	GO:0006915	apoptotic process	109	0.000735807	1	0.0871966	1.55945	35.2689	55	0.085604	0.133495	253	0.00524127	1	0.267595	1.46581	32.7465	48	915	0.0714286	0.052459	unnamed,unnamed,unnamed,unnamed,unnamed,unnamed,unnamed,unnamed,unnamed,unnamed,unnamed,unnamed,unnamed,unnamed,unnamed,unnamed,unnamed,unnamed,unnamed,unnamed,unnamed,unnamed,unnamed,unnamed,unnamed,unnamed,unnamed,unnamed,unnamed,unnamed,unnamed,unnamed,unnamed,unnamed,unnamed,unnamed,unnamed,unnamed,unnamed,unnamed,unnamed,unnamed,unnamed,unnamed,unnamed,unnamed,unnamed,unnamed,unnamed,unnamed…	ACVR1B,APP,ATF2,BCL2,BCL2L11,BCL2L14,C19orf12,CASP8,CASR,CUL1,CUL3,CXCR4,DICER1,DNMT3A,DRAM1,ERCC3,ETV6,FASLG,GADD45B,GCLC,GPR65,GSN,HIC1,HMGB1,HTT,INPP5D,ITGB2,JAK2,KITLG,MYC,NR3C1,PHLPP1,PIK3R1,PPIF,PRKCQ,RNF144B,RRAGC,RYBP,SATB1,SERPINB9,SGK1,SIAH1,SMAD3,SORT1,SSTR3,TAX1BP1,TMEM173,TNFRSF19
GO Biological Process	GO:0015747	urate transport	110	0.000743854	1	0.0873488	17.4194	0.172222	3	0.000418014	0.00728155	233	0.00453563	1	0.251445	8.38259	0.357885	3	10	0.00446429	0.3	unnamed,unnamed,unnamed	SLC22A11,SLC22A12,SLC22A13
GO Biological Process	GO:0043065	positive regulation of apoptotic process	111	0.000773649	1	0.090029	1.68333	24.9505	42	0.0605594	0.101942	333	0.0080111	1	0.310749	1.56021	21.151	33	591	0.0491071	0.0558376	unnamed,unnamed,unnamed,unnamed,unnamed,unnamed,unnamed,unnamed,unnamed,unnamed,unnamed,unnamed,unnamed,unnamed,unnamed,unnamed,unnamed,unnamed,unnamed,unnamed,unnamed,unnamed,unnamed,unnamed,unnamed,unnamed,unnamed,unnamed,unnamed,unnamed,unnamed,unnamed,unnamed,unnamed,unnamed,unnamed,unnamed,unnamed,unnamed,unnamed,unnamed,unnamed	ABR,AKAP13,ANKRD1,ATF2,BCL2,BCL2L11,CASP8,CTNNB1,DUSP1,DUSP6,ERCC3,FASLG,GADD45B,GAL,GNA13,GSN,HDAC4,HMGB1,HTT,INPP5D,JAK2,MYC,NSMAF,PPIF,PREX1,PSEN2,RGCC,RYBP,SIAH1,SMAD3,SORT1,UBB,UBC
GO Biological Process	GO:0007254	JNK cascade	112	0.000778871	1	0.0898275	3.2251	3.41074	11	0.0082785	0.026699	101	0.000612864	1	0.0783798	3.44963	2.89887	10	81	0.014881	0.123457	unnamed,unnamed,unnamed,unnamed,unnamed,unnamed,unnamed,unnamed,unnamed,unnamed,unnamed	ADORA2B,CASR,CRKL,MAP3K2,MAP4K3,MAPK10,SPAG9,TNFRSF19,UBB,UBC
GO Biological Process	GO:0007346	regulation of mitotic cell cycle	113	0.000795913	1	0.0909805	1.70706	23.4321	40	0.0568741	0.0970874	152	0.00168954	1	0.143577	1.65647	22.9404	38	641	0.0565476	0.0592824	unnamed,unnamed,unnamed,unnamed,unnamed,unnamed,unnamed,unnamed,unnamed,unnamed,unnamed,unnamed,unnamed,unnamed,unnamed,unnamed,unnamed,unnamed,unnamed,unnamed,unnamed,unnamed,unnamed,unnamed,unnamed,unnamed,unnamed,unnamed,unnamed,unnamed,unnamed,unnamed,unnamed,unnamed,unnamed,unnamed,unnamed,unnamed,unnamed,unnamed	ANAPC16,APP,ATF2,BCL2,BTC,BTG3,CCDC8,CCND1,CDC20,CEP135,CEP78,CTNNB1,CUL1,CUL3,DUSP1,DYNC1H1,DYNC1I2,ERCC3,HECA,HSP90AA1,MAP2K3,MAP3K1,MAP3K2,MAP3K8,MAP4K3,MKI67,NEK2,OBSL1,OXSR1,PSMB9,RAD9B,RGCC,RPTOR,SMAD3,STAG2,UBB,UBC,ZFP36L2
GO Biological Process	GO:0000186	activation of MAPKK activity	114	0.000819272	1	0.0928293	3.75187	2.3988	9	0.00582234	0.0218447	102	0.000626707	1	0.0793644	4.13955	1.93258	8	54	0.0119048	0.148148	unnamed,unnamed,unnamed,unnamed,unnamed,unnamed,unnamed,unnamed,unnamed	CRKL,GADD45B,JAK2,LRRK2,MAP3K1,MAP3K2,MAP3K8,RAPGEF1
GO Biological Process	GO:0010830	regulation of myotube differentiation	115	0.000822049	1	0.092334	4.16118	1.92253	8	0.00466634	0.0194175	409	0.013455	1	0.424934	3.04821	1.96837	6	55	0.00892857	0.109091	unnamed,unnamed,unnamed,unnamed,unnamed,unnamed,unnamed,unnamed	BCL2,HDAC4,HDAC9,MAMSTR,NFATC2,RIPOR2
GO Biological Process	GO:0032957	inositol trisphosphate metabolic process	116	0.000825632	1	0.091937	16.7978	0.178595	3	0.000433483	0.00728155	297	0.00731361	1	0.31808	13.971	0.143154	2	4	0.00297619	0.5	unnamed,unnamed,unnamed	ITPKB,PLCG2
GO Biological Process	GO:0051338	regulation of transferase activity	117	0.000839196	1	0.0926487	1.49095	42.9256	64	0.104188	0.15534	17	1.49768e-05	0.193455	0.0113797	1.74111	35.6095	62	995	0.0922619	0.0623116	unnamed,unnamed,unnamed,unnamed,unnamed,unnamed,unnamed,unnamed,unnamed,unnamed,unnamed,unnamed,unnamed,unnamed,unnamed,unnamed,unnamed,unnamed,unnamed,unnamed,unnamed,unnamed,unnamed,unnamed,unnamed,unnamed,unnamed,unnamed,unnamed,unnamed,unnamed,unnamed,unnamed,unnamed,unnamed,unnamed,unnamed,unnamed,unnamed,unnamed,unnamed,unnamed,unnamed,unnamed,unnamed,unnamed,unnamed,unnamed,unnamed,unnamed…	ACSL1,ADAR,ADORA2B,AKAP13,ALK,ANAPC16,APP,CALM3,CCND1,CCNL1,CDC20,CHMP6,CRKL,CTNNB1,CUL1,CXCR4,DUSP1,DUSP6,EPM2AIP1,FAM212B,FLT1,GADD45B,GNAQ,HMGB1,HSP90AA1,HTR2A,JAK2,KITLG,LRRK2,MAP2K3,MAP3K1,MAP3K2,MAP3K8,MAP4K3,MAPK10,MAS1,MEN1,MYC,NEK2,OXSR1,PARP16,PIK3R1,PREX1,PRKCQ,PROK2,PSMB9,RAC2,RAPGEF1,RGCC,RGS2,RPTOR,SAA1,SESN2,SH3BP5,SMAD7,SPAG9,UBASH3B,UBB,UBC,VAC14,VEGFA,ZEB2
GO Biological Process	GO:0044003	modification by symbiont of host morphology or physiology	118	0.000849471	1	0.0929883	4.71141	1.48575	7	0.0036062	0.0169903	1374	0.0866986	1	0.815055	2.37804	1.68206	4	47	0.00595238	0.0851064	unnamed,unnamed,unnamed,unnamed,unnamed,unnamed,unnamed	BCL2L11,CASP8,SERPINB9,SMAD3
GO Biological Process	GO:0052200	response to host defenses	119	0.000856233	1	0.0929409	16.5859	0.180876	3	0.000439019	0.00728155	2535	0.225202	1	1	3.99171	0.250519	1	7	0.0014881	0.142857	unnamed,unnamed,unnamed	SMAD3
GO Biological Process	GO:1903428	positive regulation of reactive oxygen species biosynthetic process	120	0.000872379	1	0.0939044	4.12242	1.94061	8	0.00471021	0.0194175	660	0.0325885	1	0.637796	2.7942	1.78942	5	50	0.00744048	0.1	unnamed,unnamed,unnamed,unnamed,unnamed,unnamed,unnamed,unnamed	HDAC4,HSP90AA1,ITGB2,JAK2,SMAD3
GO Biological Process	GO:0043405	regulation of MAP kinase activity	121	0.000875375	1	0.0934481	1.85328	16.7271	31	0.0405998	0.0752427	20	2.73503e-05	0.353284	0.0176642	2.34947	11.9176	28	333	0.0416667	0.0840841	unnamed,unnamed,unnamed,unnamed,unnamed,unnamed,unnamed,unnamed,unnamed,unnamed,unnamed,unnamed,unnamed,unnamed,unnamed,unnamed,unnamed,unnamed,unnamed,unnamed,unnamed,unnamed,unnamed,unnamed,unnamed,unnamed,unnamed,unnamed,unnamed,unnamed,unnamed	ADORA2B,AKAP13,ALK,CRKL,CXCR4,DUSP1,DUSP6,FLT1,GADD45B,HTR2A,JAK2,KITLG,LRRK2,MAP2K3,MAP3K1,MAP3K2,MAP3K8,MAP4K3,MAPK10,PROK2,RAPGEF1,RGS2,SAA1,SPAG9,UBB,UBC,VEGFA,ZEB2
GO Biological Process	GO:0051480	regulation of cytosolic calcium ion concentration	122	0.000889622	1	0.0941905	2.08801	11.0153	23	0.0267361	0.0558252	95	0.000572435	1	0.077833	2.2717	8.80396	20	246	0.0297619	0.0813008	unnamed,unnamed,unnamed,unnamed,unnamed,unnamed,unnamed,unnamed,unnamed,unnamed,unnamed,unnamed,unnamed,unnamed,unnamed,unnamed,unnamed,unnamed,unnamed,unnamed,unnamed,unnamed,unnamed	CDH23,CXCR4,FASLG,GNA13,GNA15,GPR18,GPR20,GPR65,GRIN2B,HMGB1,HTR2A,JAK2,JPH2,P2RY1,PLCG2,PROK2,S1PR4,SAA1,SMAD3,TPCN2
GO Biological Process	GO:0006626	protein targeting to mitochondrion	123	0.000903158	1	0.0948463	4.66138	1.5017	7	0.0036449	0.0169903	1783	0.133549	1	0.967501	2.03214	1.96837	4	55	0.00595238	0.0727273	unnamed,unnamed,unnamed,unnamed,unnamed,unnamed,unnamed	HSP90AA1,PDE2A,TIMM22,TOMM20
GO Biological Process	GO:0043408	regulation of MAPK cascade	124	0.000904438	1	0.0942147	1.56908	33.1405	52	0.080438	0.126214	18	1.84486e-05	0.2383	0.0132389	1.90606	24.6582	47	689	0.0699405	0.0682148	unnamed,unnamed,unnamed,unnamed,unnamed,unnamed,unnamed,unnamed,unnamed,unnamed,unnamed,unnamed,unnamed,unnamed,unnamed,unnamed,unnamed,unnamed,unnamed,unnamed,unnamed,unnamed,unnamed,unnamed,unnamed,unnamed,unnamed,unnamed,unnamed,unnamed,unnamed,unnamed,unnamed,unnamed,unnamed,unnamed,unnamed,unnamed,unnamed,unnamed,unnamed,unnamed,unnamed,unnamed,unnamed,unnamed,unnamed,unnamed,unnamed,unnamed…	ADORA2B,AKAP13,ALK,APP,CCL4L2,CD44,CRKL,CTNNB1,CXCR4,CYSLTR2,DNAJC27,DUSP1,DUSP6,FLT1,GADD45B,GAREM1,GDF7,GPR183,HAVCR2,HMGB1,HTR2A,INHA,JAK2,KITLG,LRRK2,MAP2K3,MAP3K1,MAP3K2,MAP3K8,MAP4K3,MAPK10,MEN1,MYC,NDST1,P2RY1,PHLPP1,PROK2,RAPGEF1,RGS2,SAA1,SPAG9,SPRY4,TNFRSF19,UBB,UBC,VEGFA,ZEB2
GO Biological Process	GO:0007040	lysosome organization	125	0.000907355	1	0.0937624	4.65762	1.50292	7	0.00364785	0.0169903	409	0.013455	1	0.424934	3.04821	1.96837	6	55	0.00892857	0.109091	unnamed,unnamed,unnamed,unnamed,unnamed,unnamed,unnamed	ABCA1,LRRK2,LYST,MYO7A,RAB20,TPCN2
GO Biological Process	GO:0030097	hemopoiesis	126	0.000908532	1	0.0931389	1.72316	22.0526	38	0.0535256	0.092233	54	0.000198099	1	0.0473861	1.91383	18.2879	35	511	0.0520833	0.0684932	unnamed,unnamed,unnamed,unnamed,unnamed,unnamed,unnamed,unnamed,unnamed,unnamed,unnamed,unnamed,unnamed,unnamed,unnamed,unnamed,unnamed,unnamed,unnamed,unnamed,unnamed,unnamed,unnamed,unnamed,unnamed,unnamed,unnamed,unnamed,unnamed,unnamed,unnamed,unnamed,unnamed,unnamed,unnamed,unnamed,unnamed,unnamed	ADAR,APP,BCL2,CASP8,CD86,CTNNB1,ETV6,FOXP1,GPR18,GPR183,HDAC4,HDAC9,HIF1A,HMGB1,INHA,ITPKB,JAK2,KITLG,KMT2E,L3MBTL3,MB,NKX2-3,PIK3R1,PIP4K2A,PLCG2,PREX1,RPS14,SATB1,SEMA4A,SH2B3,SMAD5,TIPARP,VEGFA,WNT2B,ZFP36L2
GO Biological Process	GO:0002667	regulation of T cell anergy	127	0.000911085	1	0.0926652	16.2304	0.184839	3	0.000448638	0.00728155	458	0.0174308	1	0.491602	9.31399	0.214731	2	6	0.00297619	0.333333	unnamed,unnamed,unnamed	CD86,PHLPP1
GO Biological Process	GO:0002252	immune effector process	128	0.000914959	1	0.0923322	1.66871	25.1691	42	0.06109	0.101942	370	0.0104857	1	0.366065	1.42183	32.3528	46	904	0.0684524	0.050885	unnamed,unnamed,unnamed,unnamed,unnamed,unnamed,unnamed,unnamed,unnamed,unnamed,unnamed,unnamed,unnamed,unnamed,unnamed,unnamed,unnamed,unnamed,unnamed,unnamed,unnamed,unnamed,unnamed,unnamed,unnamed,unnamed,unnamed,unnamed,unnamed,unnamed,unnamed,unnamed,unnamed,unnamed,unnamed,unnamed,unnamed,unnamed,unnamed,unnamed,unnamed,unnamed	ADAR,APBB1IP,APP,ARPC5,BCL2,CD44,CD47,CD86,COMMD9,CREG1,CRISPLD2,CSTB,CYSTM1,DYNC1H1,FGL2,FOXP1,GLIPR1,GPR183,GSN,HAVCR2,HMGB1,HSP90AA1,IGLL5,INPP5D,ITGB2,KMT2E,LRMP,LYST,NKX2-3,OLR1,PDXK,PIK3R1,PLAU,PLCG2,RAB14,RAB18,RAET1G,RGCC,SEMA4A,SERPINB1,SERPINB9,SIGLEC5,TMEM173,TNFSF18,VCL,ZNF175
GO Biological Process	GO:0044743	intracellular protein transmembrane import	129	0.000944226	1	0.0945471	5.45512	1.09988	6	0.00266962	0.0145631	2454	0.207938	1	1	1.90513	1.57469	3	44	0.00446429	0.0681818	unnamed,unnamed,unnamed,unnamed,unnamed,unnamed	HSP90AA1,TIMM22,TOMM20
GO Biological Process	GO:0071496	cellular response to external stimulus	130	0.000949313	1	0.0943252	2.07763	11.0703	23	0.0268696	0.0558252	276	0.00618007	1	0.289232	1.88931	10.0566	19	281	0.0282738	0.0676157	unnamed,unnamed,unnamed,unnamed,unnamed,unnamed,unnamed,unnamed,unnamed,unnamed,unnamed,unnamed,unnamed,unnamed,unnamed,unnamed,unnamed,unnamed,unnamed,unnamed,unnamed,unnamed,unnamed	ADORA2B,ANKRD1,BCL2,CASP8,CASR,FOS,GABARAPL1,GCLC,HDAC4,LRRK2,MAP1LC3B2,MAP3K1,MAP3K2,MARS,PDE2A,RPTOR,RRAGC,SESN2,WNT2B
GO Biological Process	GO:0033030	negative regulation of neutrophil apoptotic process	131	0.00094992	1	0.0936651	45.1622	0.0442848	2	0.000107487	0.00485437	685	0.0357885	1	0.674861	27.942	0.0357885	1	1	0.0014881	1	unnamed,unnamed	ITPKB
GO Biological Process	GO:0001776	leukocyte homeostasis	132	0.000987415	1	0.0966245	3.65177	2.46456	9	0.00598193	0.0218447	355	0.00987773	1	0.35941	2.91931	2.39783	7	67	0.0104167	0.104478	unnamed,unnamed,unnamed,unnamed,unnamed,unnamed,unnamed,unnamed,unnamed	BCL2,BCL2L11,GPR183,HIF1A,HMGB1,NKX2-3,TNFRSF13C
GO Biological Process	GO:0030218	erythrocyte differentiation	133	0.000994712	1	0.0966067	3.64786	2.4672	9	0.00598834	0.0218447	115	0.000759724	1	0.0853335	3.6446	2.4694	9	69	0.0133929	0.130435	unnamed,unnamed,unnamed,unnamed,unnamed,unnamed,unnamed,unnamed,unnamed	ADAR,INHA,JAK2,KMT2E,L3MBTL3,MB,RPS14,SMAD5,VEGFA
GO Biological Process	GO:0035194	posttranscriptional gene silencing by RNA	134	0.000997489	1	0.0961535	4.58117	1.52799	7	0.00370872	0.0169903	676	0.0351069	1	0.670822	2.73941	1.82521	5	51	0.00744048	0.0980392	unnamed,unnamed,unnamed,unnamed,unnamed,unnamed,unnamed	ADAR,DICER1,SMAD3,TNRC6B,TNRC6C
GO Biological Process	GO:0014916	regulation of lung blood pressure	135	0.00100451	1	0.0961128	15.686	0.191254	3	0.000464208	0.00728155	1504	0.103574	1	0.889539	9.31399	0.107365	1	3	0.0014881	0.333333	unnamed,unnamed,unnamed	SMAD3
GO Biological Process	GO:0010939	regulation of necrotic cell death	136	0.00101921	1	0.0968023	9.25638	0.432134	4	0.00104887	0.00970874	420	0.0148252	1	0.455946	4.13955	0.966288	4	27	0.00595238	0.148148	unnamed,unnamed,unnamed,unnamed	CASP8,PPIF,UBB,UBC
GO Biological Process	GO:0051453	regulation of intracellular pH	137	0.00102578	1	0.0967157	3.34143	2.99273	10	0.00726391	0.0242718	457	0.0172417	1	0.487332	2.42974	3.29254	8	92	0.0119048	0.0869565	unnamed,unnamed,unnamed,unnamed,unnamed,unnamed,unnamed,unnamed,unnamed,unnamed	ATP6V1G2,BCL2,FASLG,LRRK2,RAB20,SLC26A9,SLC4A3,SLC9A3
GO Biological Process	GO:0048534	hematopoietic or lymphoid organ development	138	0.00103694	1	0.0970588	1.67006	24.55	41	0.0595875	0.0995146	62	0.000257875	1	0.0537253	1.84947	20.0057	37	559	0.0550595	0.0661896	unnamed,unnamed,unnamed,unnamed,unnamed,unnamed,unnamed,unnamed,unnamed,unnamed,unnamed,unnamed,unnamed,unnamed,unnamed,unnamed,unnamed,unnamed,unnamed,unnamed,unnamed,unnamed,unnamed,unnamed,unnamed,unnamed,unnamed,unnamed,unnamed,unnamed,unnamed,unnamed,unnamed,unnamed,unnamed,unnamed,unnamed,unnamed,unnamed,unnamed,unnamed	ADAR,APP,BCL2,BCL2L11,CASP8,CD86,CRKL,CTNNB1,ETV6,FOXP1,GPR18,GPR183,HDAC4,HDAC9,HIF1A,HMGB1,INHA,ITPKB,JAK2,KITLG,KMT2E,L3MBTL3,MB,NKX2-3,PIK3R1,PIP4K2A,PLCG2,PREX1,RPS14,SATB1,SEMA4A,SH2B3,SMAD5,TIPARP,VEGFA,WNT2B,ZFP36L2
GO Biological Process	GO:0032910	regulation of transforming growth factor beta3 production	139	0.00105716	1	0.0982395	15.408	0.194703	3	0.000472581	0.00728155	1504	0.103574	1	0.889539	9.31399	0.107365	1	3	0.0014881	0.333333	unnamed,unnamed,unnamed	SMAD3
GO Biological Process	GO:0016441	posttranscriptional gene silencing	140	0.00107359	1	0.0990543	4.5225	1.54782	7	0.00375684	0.0169903	797	0.0377423	1	0.61169	2.68673	1.861	5	52	0.00744048	0.0961538	unnamed,unnamed,unnamed,unnamed,unnamed,unnamed,unnamed	ADAR,DICER1,SMAD3,TNRC6B,TNRC6C
GO Biological Process	GO:0045637	regulation of myeloid cell differentiation	141	0.0010765	1	0.098618	2.14239	9.80212	21	0.0237916	0.0509709	124	0.000967687	1	0.100803	2.23066	8.51765	19	238	0.0282738	0.0798319	unnamed,unnamed,unnamed,unnamed,unnamed,unnamed,unnamed,unnamed,unnamed,unnamed,unnamed,unnamed,unnamed,unnamed,unnamed,unnamed,unnamed,unnamed,unnamed,unnamed,unnamed	ACVR1B,CASP8,CTNNB1,FOS,FOXP1,HIF1A,HMGB1,INHA,INPP5D,ITPKB,KITLG,KMT2E,MYC,PIK3R1,PRKCQ,RAB7B,TNRC6B,TNRC6C,UBASH3B
GO Biological Process	GO:0002366	leukocyte activation involved in immune response	142	0.00108199	1	0.098423	1.82847	16.954	31	0.0411506	0.0752427	278	0.00622515	1	0.289246	1.5755	21.5804	34	603	0.0505952	0.0563847	unnamed,unnamed,unnamed,unnamed,unnamed,unnamed,unnamed,unnamed,unnamed,unnamed,unnamed,unnamed,unnamed,unnamed,unnamed,unnamed,unnamed,unnamed,unnamed,unnamed,unnamed,unnamed,unnamed,unnamed,unnamed,unnamed,unnamed,unnamed,unnamed,unnamed,unnamed	APBB1IP,ARPC5,CD44,CD47,CD86,COMMD9,CREG1,CRISPLD2,CSTB,CYSTM1,DYNC1H1,FGL2,FOXP1,GLIPR1,GPR183,GSN,HAVCR2,HMGB1,HSP90AA1,ITGB2,LRMP,NKX2-3,OLR1,PDXK,PLAU,PLCG2,RAB14,RAB18,SEMA4A,SERPINB1,SIGLEC5,TMEM173,TNFSF18,VCL
GO Biological Process	GO:1905337	positive regulation of aggrephagy	143	0.00110372	1	0.0996974	41.8492	0.0477907	2	0.000115997	0.00485437	685	0.0357885	1	0.674861	27.942	0.0357885	1	1	0.0014881	1	unnamed,unnamed	HTT
GO Biological Process	GO:0030641	regulation of cellular pH	144	0.00115758	1	0.103836	3.28714	3.04215	10	0.00738387	0.0242718	523	0.0217276	1	0.536625	2.3285	3.43569	8	96	0.0119048	0.0833333	unnamed,unnamed,unnamed,unnamed,unnamed,unnamed,unnamed,unnamed,unnamed,unnamed	ATP6V1G2,BCL2,FASLG,LRRK2,RAB20,SLC26A9,SLC4A3,SLC9A3
GO Biological Process	GO:1903706	regulation of hemopoiesis	145	0.00116654	1	0.103919	1.81967	17.0361	31	0.0413497	0.0752427	186	0.00255485	1	0.177424	1.77409	15.7827	28	441	0.0416667	0.0634921	unnamed,unnamed,unnamed,unnamed,unnamed,unnamed,unnamed,unnamed,unnamed,unnamed,unnamed,unnamed,unnamed,unnamed,unnamed,unnamed,unnamed,unnamed,unnamed,unnamed,unnamed,unnamed,unnamed,unnamed,unnamed,unnamed,unnamed,unnamed,unnamed,unnamed,unnamed	ACVR1B,CASP8,CD86,CTNNB1,FOS,FOXP1,HIF1A,HMGB1,INHA,INPP5D,ITPKB,KITLG,KMT2E,MYC,NFATC2,PIK3R1,PRKCQ,PSMB9,RAB7B,SMAD7,TNFSF18,TNRC6B,TNRC6C,UBASH3B,UBB,UBC,ZFP36L2,ZMIZ1
GO Biological Process	GO:0038092	nodal signaling pathway	146	0.00117025	1	0.103535	8.91305	0.44878	4	0.00108927	0.00970874	805	0.0389619	1	0.625181	6.20932	0.322096	2	9	0.00297619	0.222222	unnamed,unnamed,unnamed,unnamed	ACVR1B,SMAD3
GO Biological Process	GO:0006895	Golgi to endosome transport	147	0.00119063	1	0.104621	6.47309	0.772428	5	0.00187483	0.0121359	96	0.000573183	1	0.0771229	6.98549	0.715769	5	20	0.00744048	0.25	unnamed,unnamed,unnamed,unnamed,unnamed	DOPEY2,KIF16B,RAB14,SORT1,VPS13A
GO Biological Process	GO:0071806	protein transmembrane transport	148	0.00121988	1	0.106467	4.42196	1.58301	7	0.00384226	0.0169903	2278	0.188464	1	1	1.77409	2.25467	4	63	0.00595238	0.0634921	unnamed,unnamed,unnamed,unnamed,unnamed,unnamed,unnamed	C2CD5,HSP90AA1,TIMM22,TOMM20
GO Biological Process	GO:0001666	response to hypoxia	149	0.00123472	1	0.107039	1.96671	12.7116	25	0.0308534	0.0606796	236	0.00476291	1	0.260688	1.83499	11.9891	22	335	0.0327381	0.0656716	unnamed,unnamed,unnamed,unnamed,unnamed,unnamed,unnamed,unnamed,unnamed,unnamed,unnamed,unnamed,unnamed,unnamed,unnamed,unnamed,unnamed,unnamed,unnamed,unnamed,unnamed,unnamed,unnamed,unnamed,unnamed	ADSL,ANKRD1,ATP1B1,BCL2,CASR,CXCR4,DNMT3A,EGLN1,ERCC3,HIF1A,MB,MYC,PLAU,PSEN2,PSMB9,RGCC,SMAD3,TWIST1,UBB,UBC,UBE2D2,VEGFA
GO Biological Process	GO:0030225	macrophage differentiation	150	0.00124212	1	0.106963	6.41071	0.779944	5	0.00189307	0.0121359	110	0.000730316	1	0.0857591	6.65285	0.751558	5	21	0.00744048	0.238095	unnamed,unnamed,unnamed,unnamed,unnamed	APP,CASP8,L3MBTL3,NKX2-3,VEGFA
GO Biological Process	GO:0001782	B cell homeostasis	151	0.00124591	1	0.106579	5.16447	1.16179	6	0.00281986	0.0145631	351	0.00976592	1	0.359391	4.65699	0.858923	4	24	0.00595238	0.166667	unnamed,unnamed,unnamed,unnamed,unnamed,unnamed	BCL2,BCL2L11,HIF1A,TNFRSF13C
GO Biological Process	GO:0006909	phagocytosis	152	0.00129287	1	0.109869	2.40997	6.63908	16	0.0161143	0.038835	180	0.00234572	1	0.168332	2.30291	6.5135	15	182	0.0223214	0.0824176	unnamed,unnamed,unnamed,unnamed,unnamed,unnamed,unnamed,unnamed,unnamed,unnamed,unnamed,unnamed,unnamed,unnamed,unnamed,unnamed	ABCA1,ARPC5,CD47,GSN,HMGB1,HSP90AA1,IGLL5,ITGB2,MYO7A,NCF2,PIK3R1,PLCG2,RAB20,SCARB1,TUB
GO Biological Process	GO:0071559	response to transforming growth factor beta	153	0.00133961	1	0.113096	2.20306	8.62436	19	0.0209329	0.0461165	39	8.24278e-05	1	0.0273005	3.02075	5.29669	16	148	0.0238095	0.108108	unnamed,unnamed,unnamed,unnamed,unnamed,unnamed,unnamed,unnamed,unnamed,unnamed,unnamed,unnamed,unnamed,unnamed,unnamed,unnamed,unnamed,unnamed,unnamed	ANKRD1,BMPR1A,COL4A2,FOS,MEN1,NR3C1,PDE2A,SMAD3,SMAD5,SMAD6,SMAD7,UBB,UBC,ZFHX3,ZFP36L2,ZYX
GO Biological Process	GO:0002678	positive regulation of chronic inflammatory response	154	0.00134888	1	0.113139	37.7914	0.052922	2	0.000128452	0.00485437	1809	0.135661	1	0.968674	6.98549	0.143154	1	4	0.0014881	0.25	unnamed,unnamed	ADORA2B
GO Biological Process	GO:0045860	positive regulation of protein kinase activity	155	0.0014145	1	0.117878	1.66723	23.3921	39	0.056777	0.0946602	36	7.27381e-05	0.939558	0.0260988	1.9919	18.0732	36	505	0.0535714	0.0712871	unnamed,unnamed,unnamed,unnamed,unnamed,unnamed,unnamed,unnamed,unnamed,unnamed,unnamed,unnamed,unnamed,unnamed,unnamed,unnamed,unnamed,unnamed,unnamed,unnamed,unnamed,unnamed,unnamed,unnamed,unnamed,unnamed,unnamed,unnamed,unnamed,unnamed,unnamed,unnamed,unnamed,unnamed,unnamed,unnamed,unnamed,unnamed,unnamed	ACSL1,ADORA2B,AKAP13,ALK,CALM3,CCND1,CCNL1,CRKL,CXCR4,DUSP6,FLT1,GADD45B,HMGB1,HTR2A,JAK2,KITLG,LRRK2,MAP2K3,MAP3K1,MAP3K2,MAP3K8,MAP4K3,MAPK10,MAS1,OXSR1,PARP16,PROK2,RAPGEF1,RGCC,RPTOR,SAA1,SPAG9,UBB,UBC,VEGFA,ZEB2
GO Biological Process	GO:0002880	regulation of chronic inflammatory response to non-antigenic stimulus	156	0.00142624	1	0.118094	36.7338	0.0544458	2	0.00013215	0.00485437	1112	0.0702979	1	0.816581	13.971	0.0715769	1	2	0.0014881	0.5	unnamed,unnamed	ADORA2B
GO Biological Process	GO:0046649	lymphocyte activation	157	0.0014701	1	0.120951	1.88452	14.3273	27	0.0347749	0.065534	217	0.0036599	1	0.217857	1.84674	12.4544	23	348	0.0342262	0.0660919	unnamed,unnamed,unnamed,unnamed,unnamed,unnamed,unnamed,unnamed,unnamed,unnamed,unnamed,unnamed,unnamed,unnamed,unnamed,unnamed,unnamed,unnamed,unnamed,unnamed,unnamed,unnamed,unnamed,unnamed,unnamed,unnamed,unnamed	APBB1IP,BCL2,CASP8,CD86,CTNNB1,CXADR,FOXP1,GPR18,GPR183,HDAC4,HDAC9,HMGB1,ITGB2,ITPKB,NKX2-3,PIK3R1,PLCG2,PREX1,SATB1,SEMA4A,SMAD3,TNFSF18,ZFP36L2
GO Biological Process	GO:0033668	negative regulation by symbiont of host apoptotic process	158	0.00148974	1	0.121791	35.9278	0.0556672	2	0.000135115	0.00485437	297	0.00731361	1	0.31808	13.971	0.143154	2	4	0.00297619	0.5	unnamed,unnamed	CASP8,SERPINB9
GO Biological Process	GO:0008625	extrinsic apoptotic signaling pathway via death domain receptors	159	0.00154529	1	0.125538	4.94752	1.21273	6	0.00294351	0.0145631	265	0.00598023	1	0.291497	4.23363	1.18102	5	33	0.00744048	0.151515	unnamed,unnamed,unnamed,unnamed,unnamed,unnamed	BCL2,CASP8,FASLG,PIK3R1,SORT1
GO Biological Process	GO:0036293	response to decreased oxygen levels	160	0.00158258	1	0.127764	1.93064	12.9491	25	0.0314299	0.0606796	280	0.00624886	1	0.288273	1.7922	12.2754	22	343	0.0327381	0.0641399	unnamed,unnamed,unnamed,unnamed,unnamed,unnamed,unnamed,unnamed,unnamed,unnamed,unnamed,unnamed,unnamed,unnamed,unnamed,unnamed,unnamed,unnamed,unnamed,unnamed,unnamed,unnamed,unnamed,unnamed,unnamed	ADSL,ANKRD1,ATP1B1,BCL2,CASR,CXCR4,DNMT3A,EGLN1,ERCC3,HIF1A,MB,MYC,PLAU,PSEN2,PSMB9,RGCC,SMAD3,TWIST1,UBB,UBC,UBE2D2,VEGFA
GO Biological Process	GO:0042269	regulation of natural killer cell mediated cytotoxicity	161	0.00159132	1	0.127671	4.91853	1.21988	6	0.00296086	0.0145631	100	0.000585056	1	0.0755717	5.58839	1.07365	6	30	0.00892857	0.2	unnamed,unnamed,unnamed,unnamed,unnamed,unnamed	CD226,CRTAM,HAVCR2,LAG3,SERPINB9,SH2D1A
GO Biological Process	GO:0030099	myeloid cell differentiation	162	0.00160095	1	0.127651	2.28749	7.43174	17	0.0180382	0.0412621	88	0.000525153	1	0.0770841	2.48698	6.8356	17	191	0.0252976	0.0890052	unnamed,unnamed,unnamed,unnamed,unnamed,unnamed,unnamed,unnamed,unnamed,unnamed,unnamed,unnamed,unnamed,unnamed,unnamed,unnamed,unnamed	ADAR,APP,CASP8,CD86,CTNNB1,FOXP1,GPR183,INHA,JAK2,KMT2E,L3MBTL3,MB,NKX2-3,PIP4K2A,RPS14,SMAD5,VEGFA
GO Biological Process	GO:0034499	late endosome to Golgi transport	163	0.00160937	1	0.127535	34.5412	0.0579018	2	0.000140538	0.00485437	1504	0.103574	1	0.889539	9.31399	0.107365	1	3	0.0014881	0.333333	unnamed,unnamed	RAB7B
GO Biological Process	GO:0007033	vacuole organization	164	0.00161279	1	0.127027	2.94044	3.74093	11	0.00907993	0.026699	852	0.0422488	1	0.640525	1.94944	4.61671	9	129	0.0133929	0.0697674	unnamed,unnamed,unnamed,unnamed,unnamed,unnamed,unnamed,unnamed,unnamed,unnamed,unnamed	ABCA1,ATG16L1,GABARAPL1,LRRK2,LYST,MAP1LC3B2,MYO7A,RAB20,TPCN2
GO Biological Process	GO:0010038	response to metal ion	165	0.00165187	1	0.129316	1.95565	12.2721	24	0.0297867	0.0582524	161	0.00180926	1	0.145157	1.95339	11.7744	23	329	0.0342262	0.0699088	unnamed,unnamed,unnamed,unnamed,unnamed,unnamed,unnamed,unnamed,unnamed,unnamed,unnamed,unnamed,unnamed,unnamed,unnamed,unnamed,unnamed,unnamed,unnamed,unnamed,unnamed,unnamed,unnamed,unnamed	ALOX5AP,APP,ATF1,BCL2,CALM3,CASP8,CASR,CCND1,CD86,DNMT3A,DUSP1,FOS,GCLC,GSN,HAAO,HIF1A,ITPKB,KCNIP2,LRRK2,PPIF,SLC25A12,SLC30A1,SLC30A5
GO Biological Process	GO:0030168	platelet activation	166	0.00165567	1	0.128833	2.52705	5.54006	14	0.0134467	0.0339806	151	0.00167272	1	0.14309	2.57621	5.04617	13	141	0.0193452	0.0921986	unnamed,unnamed,unnamed,unnamed,unnamed,unnamed,unnamed,unnamed,unnamed,unnamed,unnamed,unnamed,unnamed,unnamed	GNA13,GNA14,GNA15,GNAQ,P2RY1,PIK3R1,PLCG2,PRKCH,PRKCQ,RAC2,SAA1,UBASH3B,VCL
GO Biological Process	GO:0035196	production of miRNAs involved in gene silencing by miRNA	167	0.00173026	1	0.133831	5.9399	0.841765	5	0.00204312	0.0121359	1232	0.0706785	1	0.741034	3.10466	0.966288	3	27	0.00446429	0.111111	unnamed,unnamed,unnamed,unnamed,unnamed	ADAR,DICER1,SMAD3
GO Biological Process	GO:0032732	positive regulation of interleukin-1 production	168	0.00173778	1	0.133613	4.15237	1.68578	7	0.00409171	0.0169903	442	0.0164865	1	0.481801	3.32642	1.50312	5	42	0.00744048	0.119048	unnamed,unnamed,unnamed,unnamed,unnamed,unnamed,unnamed	HAVCR2,HMGB1,JAK2,SAA1,SMAD3
GO Biological Process	GO:0051345	positive regulation of hydrolase activity	169	0.00177978	1	0.136032	1.55227	30.9225	48	0.0750546	0.116505	189	0.00261412	1	0.178659	1.58235	25.9108	41	724	0.0610119	0.0566298	unnamed,unnamed,unnamed,unnamed,unnamed,unnamed,unnamed,unnamed,unnamed,unnamed,unnamed,unnamed,unnamed,unnamed,unnamed,unnamed,unnamed,unnamed,unnamed,unnamed,unnamed,unnamed,unnamed,unnamed,unnamed,unnamed,unnamed,unnamed,unnamed,unnamed,unnamed,unnamed,unnamed,unnamed,unnamed,unnamed,unnamed,unnamed,unnamed,unnamed,unnamed,unnamed,unnamed,unnamed,unnamed,unnamed,unnamed,unnamed	ABR,APP,ARFGAP3,ARHGAP20,ARHGAP24,ARHGAP26,ATP1B1,BCL2L11,CALM3,CASP8,CASR,CCL4L2,CHN2,DYNC1I2,FAM13A,FASLG,FLT1,GNA13,GNA15,GNAQ,GPR65,GSN,HMGB1,HTR2A,JAK2,LRRK2,MTSS1L,MYC,PARP16,PREX1,RACGAP1,RAPGEF1,RASGRP3,RGS12,RGS2,S1PR4,SMAD3,TBC1D26,TBC1D3I,TBC1D8,VEGFA
GO Biological Process	GO:0002076	osteoblast development	170	0.00183018	1	0.139061	4.78226	1.25464	6	0.00304523	0.0145631	512	0.0213378	1	0.53832	4.93093	0.608404	3	17	0.00446429	0.176471	unnamed,unnamed,unnamed,unnamed,unnamed,unnamed	HDAC4,MEN1,SMAD3
GO Biological Process	GO:0010810	regulation of cell-substrate adhesion	171	0.00191174	1	0.144409	2.04202	10.2839	21	0.024961	0.0509709	44	0.000120325	1	0.0353236	2.71868	6.62087	18	185	0.0267857	0.0972973	unnamed,unnamed,unnamed,unnamed,unnamed,unnamed,unnamed,unnamed,unnamed,unnamed,unnamed,unnamed,unnamed,unnamed,unnamed,unnamed,unnamed,unnamed,unnamed,unnamed,unnamed	BCL2,CARMIL1,CRKL,HSD17B12,ITGA3,JAK2,MEN1,NID1,NINJ1,PIK3R1,PLAU,PREX1,RAC2,RREB1,SMAD3,SPOCK2,TACSTD2,VEGFA
GO Biological Process	GO:0030260	entry into host cell	172	0.00191351	1	0.143702	3.0675	3.25998	10	0.00791258	0.0242718	211	0.00356297	1	0.218118	2.73941	3.65042	10	102	0.014881	0.0980392	unnamed,unnamed,unnamed,unnamed,unnamed,unnamed,unnamed,unnamed,unnamed,unnamed	CD86,CTNNB1,CXADR,CXCR4,HAVCR1,HTR2A,NUP153,SCARB1,UBB,UBC
GO Biological Process	GO:0031341	regulation of cell killing	173	0.00196166	1	0.146467	3.61989	2.21001	8	0.0053641	0.0194175	295	0.00709894	1	0.310837	3.10466	2.25467	7	63	0.0104167	0.111111	unnamed,unnamed,unnamed,unnamed,unnamed,unnamed,unnamed,unnamed	BCL2L11,CD226,CRTAM,HAVCR2,LAG3,SERPINB9,SH2D1A
GO Biological Process	GO:0019048	modulation by virus of host morphology or physiology	174	0.0019708	1	0.146304	4.71136	1.27352	6	0.00309106	0.0145631	1927	0.137028	1	0.918524	2.3285	1.28838	3	36	0.00446429	0.0833333	unnamed,unnamed,unnamed,unnamed,unnamed,unnamed	BCL2L11,CASP8,SMAD3
GO Biological Process	GO:0001845	phagolysosome assembly	175	0.00199274	1	0.147087	12.3249	0.24341	3	0.0005908	0.00728155	1006	0.0567899	1	0.72918	5.08036	0.393673	2	11	0.00297619	0.181818	unnamed,unnamed,unnamed	MYO7A,RAB20
GO Biological Process	GO:0006897	endocytosis	176	0.00205308	1	0.15068	1.70169	19.9801	34	0.0484955	0.0825243	113	0.000754262	1	0.0862195	1.81513	18.1805	33	508	0.0491071	0.0649606	unnamed,unnamed,unnamed,unnamed,unnamed,unnamed,unnamed,unnamed,unnamed,unnamed,unnamed,unnamed,unnamed,unnamed,unnamed,unnamed,unnamed,unnamed,unnamed,unnamed,unnamed,unnamed,unnamed,unnamed,unnamed,unnamed,unnamed,unnamed,unnamed,unnamed,unnamed,unnamed,unnamed,unnamed	ABCA1,APP,ARPC5,CARMIL1,CD47,CLEC9A,DNAJC6,FNBP1L,GSN,HMGB1,HSP90AA1,HSPG2,IGLL5,ITGB2,LDLRAP1,LOXL4,LRP2,LRRK2,MICALL1,MYO7A,NCF2,OLR1,PACSIN2,PIK3R1,PLCG2,PSTPIP1,RAB20,REPS1,SAA1,SCARB1,SORT1,TUB,UBE3A
GO Biological Process	GO:0045724	positive regulation of cilium assembly	177	0.00208274	1	0.151993	5.68957	0.878802	5	0.00213301	0.0121359	241	0.00498539	1	0.267204	5.58839	0.715769	4	20	0.00595238	0.2	unnamed,unnamed,unnamed,unnamed,unnamed	CEP135,HTT,KCTD17,SEPT9
GO Biological Process	GO:0051031	tRNA transport	178	0.00222234	1	0.16127	5.6041	0.892204	5	0.00216555	0.0121359	3466	0.357997	1	1	1.59668	1.2526	2	35	0.00297619	0.0571429	unnamed,unnamed,unnamed,unnamed,unnamed	NUP153,TOMM20
GO Biological Process	GO:0002715	regulation of natural killer cell mediated immunity	179	0.00225365	1	0.162628	4.58503	1.30861	6	0.00317623	0.0145631	117	0.000840249	1	0.0927649	5.23912	1.14523	6	32	0.00892857	0.1875	unnamed,unnamed,unnamed,unnamed,unnamed,unnamed	CD226,CRTAM,HAVCR2,LAG3,SERPINB9,SH2D1A
GO Biological Process	GO:0045634	regulation of melanocyte differentiation	180	0.00226874	1	0.162807	5.5771	0.896523	5	0.00217603	0.0121359	29	5.22051e-05	0.674334	0.0232529	15.9668	0.250519	4	7	0.00595238	0.571429	unnamed,unnamed,unnamed,unnamed,unnamed	BCL2,GNAQ,KITLG,ZEB2
GO Biological Process	GO:0046902	regulation of mitochondrial membrane permeability	181	0.00228568	1	0.163116	3.53025	2.26613	8	0.00550031	0.0194175	895	0.0464037	1	0.669717	2.2966	2.61256	6	73	0.00892857	0.0821918	unnamed,unnamed,unnamed,unnamed,unnamed,unnamed,unnamed,unnamed	ATF2,BCL2,BCL2L11,CASP8,CNP,PPIF
GO Biological Process	GO:0050863	regulation of T cell activation	182	0.00231844	1	0.164546	1.90446	12.602	24	0.0305873	0.0582524	114	0.000755411	1	0.0855934	2.08657	11.0229	23	308	0.0342262	0.0746753	unnamed,unnamed,unnamed,unnamed,unnamed,unnamed,unnamed,unnamed,unnamed,unnamed,unnamed,unnamed,unnamed,unnamed,unnamed,unnamed,unnamed,unnamed,unnamed,unnamed,unnamed,unnamed,unnamed,unnamed	BTLA,CD47,CD86,CTNNB1,GSN,HAVCR2,HLA-DMB,HLA-DPA1,HLA-DPB1,HMGB1,IL6ST,ITPKB,LAG3,MAP3K8,NFATC2,PIK3R1,PRKCQ,RAC2,RIPOR2,SMAD7,TNFRSF13C,TNFSF18,ZMIZ1
GO Biological Process	GO:0050932	regulation of pigment cell differentiation	183	0.00240084	1	0.169463	5.50372	0.908477	5	0.00220504	0.0121359	52	0.000177434	1	0.0440753	12.4186	0.322096	4	9	0.00595238	0.444444	unnamed,unnamed,unnamed,unnamed,unnamed	BCL2,GNAQ,KITLG,ZEB2
GO Biological Process	GO:2001235	positive regulation of apoptotic signaling pathway	184	0.00243038	1	0.170615	2.42148	5.78158	14	0.014033	0.0339806	1440	0.0955809	1	0.857374	1.60586	6.22719	10	174	0.014881	0.0574713	unnamed,unnamed,unnamed,unnamed,unnamed,unnamed,unnamed,unnamed,unnamed,unnamed,unnamed,unnamed,unnamed,unnamed	BCL2,BCL2L11,CASP8,FASLG,GSN,JAK2,PPIF,SIAH1,SMAD3,UBB
GO Biological Process	GO:0009595	detection of biotic stimulus	185	0.00245998	1	0.171759	7.25588	0.551277	4	0.00133805	0.00970874	787	0.0375678	1	0.616599	3.99171	0.751558	3	21	0.00446429	0.142857	unnamed,unnamed,unnamed,unnamed	CRTAM,SCARB1,SMO
GO Biological Process	GO:0036323	vascular endothelial growth factor receptor-1 signaling pathway	186	0.00247688	1	0.17201	27.712	0.0721708	2	0.000175172	0.00485437	685	0.0357885	1	0.674861	27.942	0.0357885	1	1	0.0014881	1	unnamed,unnamed	FLT1
GO Biological Process	GO:0009611	response to wounding	187	0.00247767	1	0.171144	1.63921	22.5719	37	0.0547862	0.0898058	171	0.00203403	1	0.153646	1.69345	20.0773	34	561	0.0505952	0.0606061	unnamed,unnamed,unnamed,unnamed,unnamed,unnamed,unnamed,unnamed,unnamed,unnamed,unnamed,unnamed,unnamed,unnamed,unnamed,unnamed,unnamed,unnamed,unnamed,unnamed,unnamed,unnamed,unnamed,unnamed,unnamed,unnamed,unnamed,unnamed,unnamed,unnamed,unnamed,unnamed,unnamed,unnamed,unnamed,unnamed,unnamed	BCL2,CAPZA1,CARMIL1,CD44,GLI1,GNA13,GNA14,GNA15,GNAQ,GSN,HIF1A,HPS5,JAK2,LAMB2,LARGE1,LNPK,NINJ1,P2RY1,PABPC4,PIK3R1,PLAU,PLCG2,PRKCH,PRKCQ,RAC2,SAA1,SCARB1,SH2B3,SMAD3,SULF2,THBD,UBASH3B,VCL,ZFP36L2
GO Biological Process	GO:0006468	protein phosphorylation	188	0.00248613	1	0.170815	1.4463	41.4853	60	0.100693	0.145631	30	5.36194e-05	0.692602	0.0230867	1.70235	34.0706	58	952	0.0863095	0.0609244	unnamed,unnamed,unnamed,unnamed,unnamed,unnamed,unnamed,unnamed,unnamed,unnamed,unnamed,unnamed,unnamed,unnamed,unnamed,unnamed,unnamed,unnamed,unnamed,unnamed,unnamed,unnamed,unnamed,unnamed,unnamed,unnamed,unnamed,unnamed,unnamed,unnamed,unnamed,unnamed,unnamed,unnamed,unnamed,unnamed,unnamed,unnamed,unnamed,unnamed,unnamed,unnamed,unnamed,unnamed,unnamed,unnamed,unnamed,unnamed,unnamed,unnamed…	ACVR1B,ADCK5,ADORA2B,AKAP13,ALK,APP,BCL2,BMPR1A,BTC,CASR,CCND1,CDKL4,CRKL,CUL1,CUL3,DCLK3,DUSP6,ENSG00000258989,ERCC3,FLT1,FRS3,GDF7,GRIN2B,HSP90AA1,ITPKB,JAK2,KCNH8,KITLG,LIPE,LRRK2,MAP2K3,MAP3K1,MAP3K2,MAP3K8,MAP4K3,MAPK10,MEN1,MORC3,MYC,NEK2,NRG2,NUAK1,OXSR1,PAN3,PIK3R1,PRKCH,PRKCQ,PSMB9,RASGRP3,RPS6KA4,SGK1,SMAD5,SMAD7,SPAG9,TNFRSF19,UBB,UBC,ZFP36L2
GO Biological Process	GO:0001880	Mullerian duct regression	189	0.0024901	1	0.170183	27.6366	0.0723678	2	0.00017565	0.00485437	297	0.00731361	1	0.31808	13.971	0.143154	2	4	0.00297619	0.5	unnamed,unnamed	BMPR1A,SMAD5
GO Biological Process	GO:0006885	regulation of pH	190	0.00251469	1	0.170959	2.95206	3.38747	10	0.00822201	0.0242718	653	0.0314587	1	0.622284	2.17025	3.68621	8	103	0.0119048	0.0776699	unnamed,unnamed,unnamed,unnamed,unnamed,unnamed,unnamed,unnamed,unnamed,unnamed	ATP6V1G2,BCL2,FASLG,LRRK2,RAB20,SLC26A9,SLC4A3,SLC9A3
GO Biological Process	GO:0031347	regulation of defense response	191	0.00251522	1	0.1701	1.63771	22.5925	37	0.0548362	0.0898058	953	0.0513152	1	0.695529	1.3342	26.2329	35	733	0.0520833	0.047749	unnamed,unnamed,unnamed,unnamed,unnamed,unnamed,unnamed,unnamed,unnamed,unnamed,unnamed,unnamed,unnamed,unnamed,unnamed,unnamed,unnamed,unnamed,unnamed,unnamed,unnamed,unnamed,unnamed,unnamed,unnamed,unnamed,unnamed,unnamed,unnamed,unnamed,unnamed,unnamed,unnamed,unnamed,unnamed,unnamed,unnamed	ABR,ADAR,ADORA2B,CASP8,CD226,CD47,CD86,CRTAM,CUL1,FOXP1,HAVCR2,HMGB1,IL6ST,ITGB2,JAK2,LAG3,MAP3K1,MAS1,METRNL,NFKBIL1,PDE2A,PLCG2,PSMB9,RAB7B,SAA1,SERPINB9,SH2D1A,SMAD3,TMEM173,TNFSF18,TRIL,UBB,UBC,UBE2D2,ZYX
GO Biological Process	GO:0002703	regulation of leukocyte mediated immunity	192	0.0025355	1	0.170578	2.50961	5.18009	13	0.012573	0.0315534	396	0.0125797	1	0.410334	2.09565	5.72615	12	160	0.0178571	0.075	unnamed,unnamed,unnamed,unnamed,unnamed,unnamed,unnamed,unnamed,unnamed,unnamed,unnamed,unnamed,unnamed	ABR,ADORA2B,CD226,CRTAM,HAVCR2,HMGB1,ITGB2,LAG3,RAC2,SERPINB9,SH2D1A,SMAD7
GO Biological Process	GO:0042787	protein ubiquitination involved in ubiquitin-dependent protein catabolic process	193	0.0026751	1	0.179038	2.39541	5.8445	14	0.0141857	0.0339806	145	0.00156848	1	0.139724	2.59461	5.01039	13	140	0.0193452	0.0928571	unnamed,unnamed,unnamed,unnamed,unnamed,unnamed,unnamed,unnamed,unnamed,unnamed,unnamed,unnamed,unnamed,unnamed	ANAPC16,ASB2,BTBD1,CDC20,CUL1,CUL3,KLHL25,RNF144B,RNF19A,SIAH1,UBB,UBC,UBE2L5P
GO Biological Process	GO:0043502	regulation of muscle adaptation	194	0.00269315	1	0.179317	2.74924	4.0011	11	0.00971141	0.026699	202	0.00315279	1	0.201607	3.23965	2.4694	8	69	0.0119048	0.115942	unnamed,unnamed,unnamed,unnamed,unnamed,unnamed,unnamed,unnamed,unnamed,unnamed,unnamed	AKAP13,ATP6V1G2-DDX39B,GTF2IRD1,HDAC4,IL6ST,LMCD1,RGS2,SMAD3
GO Biological Process	GO:0051251	positive regulation of lymphocyte activation	195	0.00273278	1	0.181022	1.94362	11.3191	22	0.0274735	0.0533981	133	0.00124854	1	0.121259	2.13297	9.37658	20	262	0.0297619	0.0763359	unnamed,unnamed,unnamed,unnamed,unnamed,unnamed,unnamed,unnamed,unnamed,unnamed,unnamed,unnamed,unnamed,unnamed,unnamed,unnamed,unnamed,unnamed,unnamed,unnamed,unnamed,unnamed	BCL2,BTLA,CD47,CD86,GPR183,HAVCR2,HLA-DMB,HLA-DPA1,HLA-DPB1,HMGB1,IGLL5,IL6ST,INPP5D,ITPKB,MAP3K8,NFATC2,PIK3R1,PRKCQ,TNFRSF13C,ZMIZ1
GO Biological Process	GO:0061013	regulation of mRNA catabolic process	196	0.00274018	1	0.180586	4.40568	1.36188	6	0.00330553	0.0145631	108	0.000703753	1	0.0841702	5.40812	1.10944	6	31	0.00892857	0.193548	unnamed,unnamed,unnamed,unnamed,unnamed,unnamed	GTPBP1,PRR5L,TNRC6B,TNRC6C,TOB1,ZFP36L2
GO Biological Process	GO:0071359	cellular response to dsRNA	197	0.00274162	1	0.179764	4.4052	1.36203	6	0.00330589	0.0145631	1640	0.108985	1	0.858391	2.19153	1.82521	4	51	0.00595238	0.0784314	unnamed,unnamed,unnamed,unnamed,unnamed,unnamed	ADAR,DICER1,SMAD3,TMEM173
GO Biological Process	GO:0007596	blood coagulation	198	0.00275105	1	0.179471	1.97902	10.6113	21	0.0257557	0.0509709	146	0.00158625	1	0.14034	2.0089	10.9513	22	306	0.0327381	0.0718954	unnamed,unnamed,unnamed,unnamed,unnamed,unnamed,unnamed,unnamed,unnamed,unnamed,unnamed,unnamed,unnamed,unnamed,unnamed,unnamed,unnamed,unnamed,unnamed,unnamed,unnamed	CAPZA1,CARMIL1,GNA13,GNA14,GNA15,GNAQ,HPS5,JAK2,LNPK,P2RY1,PABPC4,PIK3R1,PLAU,PLCG2,PRKCH,PRKCQ,RAC2,SAA1,SH2B3,THBD,UBASH3B,VCL
GO Biological Process	GO:0050817	coagulation	199	0.00278361	1	0.180683	1.97699	10.6222	21	0.0257821	0.0509709	155	0.00172195	1	0.1435	1.99585	11.0229	22	308	0.0327381	0.0714286	unnamed,unnamed,unnamed,unnamed,unnamed,unnamed,unnamed,unnamed,unnamed,unnamed,unnamed,unnamed,unnamed,unnamed,unnamed,unnamed,unnamed,unnamed,unnamed,unnamed,unnamed	CAPZA1,CARMIL1,GNA13,GNA14,GNA15,GNAQ,HPS5,JAK2,LNPK,P2RY1,PABPC4,PIK3R1,PLAU,PLCG2,PRKCH,PRKCQ,RAC2,SAA1,SH2B3,THBD,UBASH3B,VCL
GO Biological Process	GO:0051050	positive regulation of transport	200	0.00285581	1	0.184443	1.46	38.3562	56	0.0930975	0.135922	334	0.00811139	1	0.313697	1.42472	34.3927	49	961	0.0729167	0.0509886	unnamed,unnamed,unnamed,unnamed,unnamed,unnamed,unnamed,unnamed,unnamed,unnamed,unnamed,unnamed,unnamed,unnamed,unnamed,unnamed,unnamed,unnamed,unnamed,unnamed,unnamed,unnamed,unnamed,unnamed,unnamed,unnamed,unnamed,unnamed,unnamed,unnamed,unnamed,unnamed,unnamed,unnamed,unnamed,unnamed,unnamed,unnamed,unnamed,unnamed,unnamed,unnamed,unnamed,unnamed,unnamed,unnamed,unnamed,unnamed,unnamed,unnamed…	ABCA1,ABR,ADORA2B,ANKRD1,APP,ATP1B1,BCL2,BCL2L11,BMPR1A,C2CD5,CALM3,CASP8,CASR,CD47,CLEC9A,CNTN1,CRTAM,DYNC1H1,GAL,GLRX,HAVCR2,HIF1A,HMGB1,HTT,INHA,ITGB2,JAK2,JPH2,KCNN4,KHDRBS1,LDLRAP1,LRRK2,P2RY1,PIK3R1,PLCG2,PRR5L,RAC2,RAPGEF1,RGCC,SAA1,SGK1,SMAD3,SMO,SULF2,TMEM173,TRPV2,TUB,TWIST1,VEGFA
GO Biological Process	GO:0042119	neutrophil activation	201	0.00286835	1	0.184331	1.87241	12.8177	24	0.0311109	0.0582524	456	0.0172146	1	0.487635	1.54597	17.4648	27	488	0.0401786	0.0553279	unnamed,unnamed,unnamed,unnamed,unnamed,unnamed,unnamed,unnamed,unnamed,unnamed,unnamed,unnamed,unnamed,unnamed,unnamed,unnamed,unnamed,unnamed,unnamed,unnamed,unnamed,unnamed,unnamed,unnamed	ARPC5,CD44,CD47,COMMD9,CREG1,CRISPLD2,CSTB,CYSTM1,DYNC1H1,FGL2,GLIPR1,GSN,HMGB1,HSP90AA1,ITGB2,KMT2E,LRMP,OLR1,PDXK,PLAU,PREX1,RAB14,RAB18,SERPINB1,SIGLEC5,TMEM173,VCL
GO Biological Process	GO:0046040	IMP metabolic process	202	0.00287862	1	0.184075	10.8122	0.277464	3	0.000673456	0.00728155	358	0.00997818	1	0.360023	6.44815	0.46525	3	13	0.00446429	0.230769	unnamed,unnamed,unnamed	ADSL,ADSSL1,GART
GO Biological Process	GO:0036230	granulocyte activation	203	0.00289508	1	0.184216	1.87102	12.8272	24	0.0311341	0.0582524	484	0.0184749	1	0.493057	1.53652	17.5721	27	491	0.0401786	0.0549898	unnamed,unnamed,unnamed,unnamed,unnamed,unnamed,unnamed,unnamed,unnamed,unnamed,unnamed,unnamed,unnamed,unnamed,unnamed,unnamed,unnamed,unnamed,unnamed,unnamed,unnamed,unnamed,unnamed,unnamed	ARPC5,CD44,CD47,COMMD9,CREG1,CRISPLD2,CSTB,CYSTM1,DYNC1H1,FGL2,GLIPR1,GSN,HMGB1,HSP90AA1,ITGB2,KMT2E,LRMP,OLR1,PDXK,PLAU,PREX1,RAB14,RAB18,SERPINB1,SIGLEC5,TMEM173,VCL
GO Biological Process	GO:0050994	regulation of lipid catabolic process	204	0.00290142	1	0.183714	3.78395	1.84992	7	0.00449009	0.0169903	938	0.0494698	1	0.681239	2.49482	2.00415	5	56	0.00744048	0.0892857	unnamed,unnamed,unnamed,unnamed,unnamed,unnamed,unnamed	HTT,SCARB1,SESN2,SPTLC1,TWIST1
GO Biological Process	GO:0070482	response to oxygen levels	205	0.00297476	1	0.187439	1.83929	13.5922	25	0.0329907	0.0606796	406	0.0131269	1	0.417636	1.675	13.1344	22	367	0.0327381	0.0599455	unnamed,unnamed,unnamed,unnamed,unnamed,unnamed,unnamed,unnamed,unnamed,unnamed,unnamed,unnamed,unnamed,unnamed,unnamed,unnamed,unnamed,unnamed,unnamed,unnamed,unnamed,unnamed,unnamed,unnamed,unnamed	ADSL,ANKRD1,ATP1B1,BCL2,CASR,CXCR4,DNMT3A,EGLN1,ERCC3,HIF1A,MB,MYC,PLAU,PSEN2,PSMB9,RGCC,SMAD3,TWIST1,UBB,UBC,UBE2D2,VEGFA
GO Biological Process	GO:0045834	positive regulation of lipid metabolic process	206	0.00298905	1	0.187425	2.46091	5.2826	13	0.0128218	0.0315534	448	0.016723	1	0.482168	2.18297	4.58092	10	128	0.014881	0.078125	unnamed,unnamed,unnamed,unnamed,unnamed,unnamed,unnamed,unnamed,unnamed,unnamed,unnamed,unnamed,unnamed	ELOVL5,FLT1,HTR2A,HTT,LDLRAP1,NSMAF,SCARB1,SESN2,SPTLC1,TWIST1
GO Biological Process	GO:0007599	hemostasis	207	0.00301939	1	0.188413	1.96297	10.6981	21	0.0259662	0.0509709	168	0.00194401	1	0.149469	1.9766	11.1302	22	311	0.0327381	0.0707395	unnamed,unnamed,unnamed,unnamed,unnamed,unnamed,unnamed,unnamed,unnamed,unnamed,unnamed,unnamed,unnamed,unnamed,unnamed,unnamed,unnamed,unnamed,unnamed,unnamed,unnamed	CAPZA1,CARMIL1,GNA13,GNA14,GNA15,GNAQ,HPS5,JAK2,LNPK,P2RY1,PABPC4,PIK3R1,PLAU,PLCG2,PRKCH,PRKCQ,RAC2,SAA1,SH2B3,THBD,UBASH3B,VCL
GO Biological Process	GO:1902582	single-organism intracellular transport	208	0.00302019	1	0.187556	1.66022	20.4792	34	0.0497069	0.0825243	419	0.0147828	1	0.455726	1.49205	22.1173	33	618	0.0491071	0.0533981	unnamed,unnamed,unnamed,unnamed,unnamed,unnamed,unnamed,unnamed,unnamed,unnamed,unnamed,unnamed,unnamed,unnamed,unnamed,unnamed,unnamed,unnamed,unnamed,unnamed,unnamed,unnamed,unnamed,unnamed,unnamed,unnamed,unnamed,unnamed,unnamed,unnamed,unnamed,unnamed,unnamed,unnamed	ABCA1,APP,ATP1B1,ATP5G3,ATP5I,ATP5J,CTNNB1,DNAJC6,DYNC1H1,DYNC1I2,FNBP1L,HIF1A,HSP90AA1,HTT,IFT22,IPO9,JAK2,KIF13A,LDLRAP1,MICALL1,MYO7A,NUP153,PIK3R1,RERE,RPL27A,RPL31,RPS14,RPS24,SSR1,TIMM22,TOB1,TOMM20,UBB
GO Biological Process	GO:0031647	regulation of protein stability	209	0.00302201	1	0.186772	2.09431	8.59473	18	0.020861	0.0436893	1048	0.0612716	1	0.755196	1.58376	8.83975	14	247	0.0208333	0.0566802	unnamed,unnamed,unnamed,unnamed,unnamed,unnamed,unnamed,unnamed,unnamed,unnamed,unnamed,unnamed,unnamed,unnamed,unnamed,unnamed,unnamed,unnamed	ATP1B1,BCL2,DPM3,GNAQ,GSN,HSP90AA1,HTT,MORC3,PIK3R1,PLPP3,SIAH1,SMAD3,SMAD7,SMO
GO Biological Process	GO:0015920	lipopolysaccharide transport	210	0.00309389	1	0.190304	24.724	0.0808929	2	0.000196342	0.00485437	1112	0.0702979	1	0.816581	13.971	0.0715769	1	2	0.0014881	0.5	unnamed,unnamed	SCARB1
GO Biological Process	GO:0009168	purine ribonucleoside monophosphate biosynthetic process	211	0.00310715	1	0.190214	4.29328	1.39753	6	0.00339207	0.0145631	586	0.0266387	1	0.587187	2.61956	2.29046	6	64	0.00892857	0.09375	unnamed,unnamed,unnamed,unnamed,unnamed,unnamed	ADSL,ADSSL1,ATP5G3,ATP5I,ATP5J,GART
GO Biological Process	GO:0010811	positive regulation of cell-substrate adhesion	212	0.00316371	1	0.192763	2.35013	5.95712	14	0.014459	0.0339806	81	0.00044446	1	0.0708776	3.13368	3.82937	12	107	0.0178571	0.112149	unnamed,unnamed,unnamed,unnamed,unnamed,unnamed,unnamed,unnamed,unnamed,unnamed,unnamed,unnamed,unnamed,unnamed	CARMIL1,CRKL,HSD17B12,ITGA3,JAK2,NID1,NINJ1,PREX1,RREB1,SMAD3,SPOCK2,VEGFA
GO Biological Process	GO:0038095	Fc-epsilon receptor signaling pathway	213	0.00322773	1	0.19574	2.54936	4.70707	12	0.0114249	0.0291262	143	0.00153809	1	0.138934	2.72605	4.40198	12	123	0.0178571	0.097561	unnamed,unnamed,unnamed,unnamed,unnamed,unnamed,unnamed,unnamed,unnamed,unnamed,unnamed,unnamed	CUL1,FOS,MAP3K1,MAPK10,NFATC2,PIK3R1,PLCG2,PRKCQ,PSMB9,UBB,UBC,UBE2D2
GO Biological Process	GO:0031587	positive regulation of inositol 1,4,5-trisphosphate-sensitive calcium-release channel activity	214	0.00327992	1	0.197975	23.9932	0.083357	2	0.000202323	0.00485437	1504	0.103574	1	0.889539	9.31399	0.107365	1	3	0.0014881	0.333333	unnamed,unnamed	HTT
GO Biological Process	GO:0045859	regulation of protein kinase activity	215	0.00329148	1	0.197749	1.48205	34.4118	51	0.0835239	0.123786	38	7.67876e-05	0.991865	0.0261017	1.77352	27.6287	49	772	0.0729167	0.0634715	unnamed,unnamed,unnamed,unnamed,unnamed,unnamed,unnamed,unnamed,unnamed,unnamed,unnamed,unnamed,unnamed,unnamed,unnamed,unnamed,unnamed,unnamed,unnamed,unnamed,unnamed,unnamed,unnamed,unnamed,unnamed,unnamed,unnamed,unnamed,unnamed,unnamed,unnamed,unnamed,unnamed,unnamed,unnamed,unnamed,unnamed,unnamed,unnamed,unnamed,unnamed,unnamed,unnamed,unnamed,unnamed,unnamed,unnamed,unnamed,unnamed,unnamed…	ACSL1,ADAR,ADORA2B,AKAP13,ALK,APP,CALM3,CCND1,CCNL1,CHMP6,CRKL,CXCR4,DUSP1,DUSP6,FAM212B,FLT1,GADD45B,GNAQ,HMGB1,HTR2A,JAK2,KITLG,LRRK2,MAP2K3,MAP3K1,MAP3K2,MAP3K8,MAP4K3,MAPK10,MAS1,MEN1,OXSR1,PARP16,PREX1,PROK2,RAC2,RAPGEF1,RGCC,RGS2,RPTOR,SAA1,SESN2,SH3BP5,SPAG9,UBASH3B,UBB,UBC,VEGFA,ZEB2
GO Biological Process	GO:0034164	negative regulation of toll-like receptor 9 signaling pathway	216	0.00334698	1	0.200153	23.7448	0.0842291	2	0.00020444	0.00485437	1504	0.103574	1	0.889539	9.31399	0.107365	1	3	0.0014881	0.333333	unnamed,unnamed	RAB7B
GO Biological Process	GO:0010831	positive regulation of myotube differentiation	217	0.0033734	1	0.200803	5.07936	0.984376	5	0.00238926	0.0121359	584	0.0264155	1	0.584262	3.49275	1.14523	4	32	0.00595238	0.125	unnamed,unnamed,unnamed,unnamed,unnamed	BCL2,MAMSTR,NFATC2,RIPOR2
GO Biological Process	GO:0030004	cellular monovalent inorganic cation homeostasis	218	0.003375	1	0.199977	2.66736	4.12393	11	0.0100095	0.026699	454	0.017211	1	0.48968	2.28616	3.93673	9	110	0.0133929	0.0818182	unnamed,unnamed,unnamed,unnamed,unnamed,unnamed,unnamed,unnamed,unnamed,unnamed,unnamed	ATP1B1,ATP6V1G2,BCL2,FASLG,LRRK2,RAB20,SLC26A9,SLC4A3,SLC9A3
GO Biological Process	GO:0071456	cellular response to hypoxia	219	0.00339101	1	0.200008	2.25246	6.65937	15	0.0161635	0.0364078	279	0.00623663	1	0.28874	2.13764	6.54929	14	183	0.0208333	0.0765027	unnamed,unnamed,unnamed,unnamed,unnamed,unnamed,unnamed,unnamed,unnamed,unnamed,unnamed,unnamed,unnamed,unnamed,unnamed	ANKRD1,BCL2,CASR,DNMT3A,EGLN1,HIF1A,MYC,PSMB9,RGCC,TWIST1,UBB,UBC,UBE2D2,VEGFA
GO Biological Process	GO:0002286	T cell activation involved in immune response	220	0.00340425	1	0.199876	3.67414	1.90521	7	0.00462429	0.0169903	263	0.00595028	1	0.292243	3.20646	2.1831	7	61	0.0104167	0.114754	unnamed,unnamed,unnamed,unnamed,unnamed,unnamed,unnamed	APBB1IP,CD86,FOXP1,GPR183,HMGB1,SEMA4A,TNFSF18
GO Biological Process	GO:0060087	relaxation of vascular smooth muscle	221	0.00344443	1	0.20132	10.1386	0.295899	3	0.0007182	0.00728155	458	0.0174308	1	0.491602	9.31399	0.214731	2	6	0.00297619	0.333333	unnamed,unnamed,unnamed	ADORA2B,RGS2
GO Biological Process	GO:1903037	regulation of leukocyte cell-cell adhesion	222	0.00349221	1	0.203193	1.81614	13.7654	25	0.0334113	0.0606796	104	0.000628468	1	0.078057	2.07618	11.5597	24	323	0.0357143	0.0743034	unnamed,unnamed,unnamed,unnamed,unnamed,unnamed,unnamed,unnamed,unnamed,unnamed,unnamed,unnamed,unnamed,unnamed,unnamed,unnamed,unnamed,unnamed,unnamed,unnamed,unnamed,unnamed,unnamed,unnamed,unnamed	BTLA,CD44,CD47,CD86,CTNNB1,GSN,HAVCR2,HLA-DMB,HLA-DPA1,HLA-DPB1,HMGB1,IL6ST,ITPKB,LAG3,MAP3K8,NFATC2,PIK3R1,PRKCQ,RAC2,RIPOR2,SMAD7,TNFRSF13C,TNFSF18,ZMIZ1
GO Biological Process	GO:0001973	adenosine receptor signaling pathway	223	0.00354467	1	0.205321	10.0346	0.298966	3	0.000725645	0.00728155	805	0.0389619	1	0.625181	6.20932	0.322096	2	9	0.00297619	0.222222	unnamed,unnamed,unnamed	ADORA2B,P2RY1
GO Biological Process	GO:0007028	cytoplasm organization	224	0.00355348	1	0.204912	6.54153	0.611478	4	0.00148417	0.00970874	904	0.0475684	1	0.679692	5.58839	0.357885	2	10	0.00297619	0.2	unnamed,unnamed,unnamed,unnamed	ETV6,ZMIZ1
GO Biological Process	GO:0016197	endosomal transport	225	0.00364456	1	0.20923	2.1085	8.06261	17	0.0195694	0.0412621	494	0.0195676	1	0.51165	1.77409	9.01869	16	252	0.0238095	0.0634921	unnamed,unnamed,unnamed,unnamed,unnamed,unnamed,unnamed,unnamed,unnamed,unnamed,unnamed,unnamed,unnamed,unnamed,unnamed,unnamed,unnamed	ABCA1,CHMP6,DOPEY2,FAM109A,KIF13A,KIF16B,LYST,MICALL1,RAB14,RAB7B,RHOBTB3,SORT1,SPAG9,UBB,UBC,VPS13A
GO Biological Process	GO:0043473	pigmentation	226	0.00366043	1	0.209211	2.50882	4.78312	12	0.0116095	0.0291262	149	0.00165682	1	0.143632	3.03717	3.29254	10	92	0.014881	0.108696	unnamed,unnamed,unnamed,unnamed,unnamed,unnamed,unnamed,unnamed,unnamed,unnamed,unnamed,unnamed	BCL2,BCL2L11,GNAQ,HPS5,KIF13A,LYST,MYO7A,MYSM1,POMC,ZEB2
GO Biological Process	GO:0006189	'de novo' IMP biosynthetic process	227	0.0037061	1	0.210889	22.5313	0.0887652	2	0.00021545	0.00485437	458	0.0174308	1	0.491602	9.31399	0.214731	2	6	0.00297619	0.333333	unnamed,unnamed	ADSL,GART
GO Biological Process	GO:2001188	regulation of T cell activation via T cell receptor contact with antigen bound to MHC molecule on antigen presenting cell	228	0.00374564	1	0.212204	22.4085	0.0892517	2	0.00021663	0.00485437	297	0.00731361	1	0.31808	13.971	0.143154	2	4	0.00297619	0.5	unnamed,unnamed	HAVCR2,HLA-DMB
GO Biological Process	GO:0033674	positive regulation of kinase activity	229	0.00375037	1	0.211544	1.57498	24.7622	39	0.0601025	0.0946602	61	0.000253021	1	0.0535783	1.86972	19.2542	36	538	0.0535714	0.0669145	unnamed,unnamed,unnamed,unnamed,unnamed,unnamed,unnamed,unnamed,unnamed,unnamed,unnamed,unnamed,unnamed,unnamed,unnamed,unnamed,unnamed,unnamed,unnamed,unnamed,unnamed,unnamed,unnamed,unnamed,unnamed,unnamed,unnamed,unnamed,unnamed,unnamed,unnamed,unnamed,unnamed,unnamed,unnamed,unnamed,unnamed,unnamed,unnamed	ACSL1,ADORA2B,AKAP13,ALK,CALM3,CCND1,CCNL1,CRKL,CXCR4,DUSP6,FLT1,GADD45B,HMGB1,HTR2A,JAK2,KITLG,LRRK2,MAP2K3,MAP3K1,MAP3K2,MAP3K8,MAP4K3,MAPK10,MAS1,OXSR1,PARP16,PROK2,RAPGEF1,RGCC,RPTOR,SAA1,SPAG9,UBB,UBC,VEGFA,ZEB2
GO Biological Process	GO:0010899	regulation of phosphatidylcholine catabolic process	230	0.00375705	1	0.210999	22.3734	0.0893917	2	0.00021697	0.00485437	1504	0.103574	1	0.889539	9.31399	0.107365	1	3	0.0014881	0.333333	unnamed,unnamed	SCARB1
GO Biological Process	GO:0045088	regulation of innate immune response	231	0.00376604	1	0.210589	1.85996	12.3659	23	0.0300142	0.0558252	585	0.0266222	1	0.587827	1.54487	14.888	23	416	0.0342262	0.0552885	unnamed,unnamed,unnamed,unnamed,unnamed,unnamed,unnamed,unnamed,unnamed,unnamed,unnamed,unnamed,unnamed,unnamed,unnamed,unnamed,unnamed,unnamed,unnamed,unnamed,unnamed,unnamed,unnamed	ADAR,CASP8,CD226,CD86,CRTAM,CUL1,HAVCR2,HMGB1,ITGB2,JAK2,LAG3,MAP3K1,NFKBIL1,PLCG2,PSMB9,RAB7B,SERPINB9,SH2D1A,TMEM173,TRIL,UBB,UBC,UBE2D2
GO Biological Process	GO:0060544	regulation of necroptotic process	232	0.00376922	1	0.209858	9.81518	0.305649	3	0.000741866	0.00728155	664	0.0330562	1	0.643053	4.1913	0.715769	3	20	0.00446429	0.15	unnamed,unnamed,unnamed	CASP8,UBB,UBC
GO Biological Process	GO:0070918	production of small RNA involved in gene silencing by RNA	233	0.00382357	1	0.21197	4.92999	1.0142	5	0.00246165	0.0121359	1413	0.0908058	1	0.830105	2.7942	1.07365	3	30	0.00446429	0.1	unnamed,unnamed,unnamed,unnamed,unnamed	ADAR,DICER1,SMAD3
GO Biological Process	GO:0010035	response to inorganic substance	234	0.00385626	1	0.212869	1.69668	17.6816	30	0.0429164	0.0728155	232	0.00426078	1	0.237226	1.69169	17.1427	29	479	0.0431548	0.0605428	unnamed,unnamed,unnamed,unnamed,unnamed,unnamed,unnamed,unnamed,unnamed,unnamed,unnamed,unnamed,unnamed,unnamed,unnamed,unnamed,unnamed,unnamed,unnamed,unnamed,unnamed,unnamed,unnamed,unnamed,unnamed,unnamed,unnamed,unnamed,unnamed,unnamed	ALOX5AP,APP,AREG,ATF1,ATF2,BCL2,CALM3,CASP8,CASR,CCND1,CD86,DNMT3A,DUSP1,EGLN1,FOS,GART,GCLC,GSN,HAAO,HIF1A,ITPKB,KCNIP2,LRRK2,MB,PPIF,SLC25A12,SLC30A1,SLC30A5,UBE3A
GO Biological Process	GO:0009108	coenzyme biosynthetic process	235	0.00386894	1	0.21266	2.49107	4.8172	12	0.0116922	0.0291262	191	0.00262227	1	0.17734	2.55957	4.68829	12	131	0.0178571	0.0916031	unnamed,unnamed,unnamed,unnamed,unnamed,unnamed,unnamed,unnamed,unnamed,unnamed,unnamed,unnamed	ACSL1,DLD,ELOVL5,GART,HAAO,HSD17B12,PARP16,PDHX,PDXK,PPCDC,SLC22A13,TPK1
GO Biological Process	GO:0044208	'de novo' AMP biosynthetic process	236	0.00389103	1	0.212968	21.9731	0.0910204	2	0.000220923	0.00485437	218	0.00374565	1	0.221938	18.628	0.107365	2	3	0.00297619	0.666667	unnamed,unnamed	ADSL,ADSSL1
GO Biological Process	GO:0043375	CD8-positive, alpha-beta T cell lineage commitment	237	0.00390336	1	0.212742	21.9373	0.0911691	2	0.000221284	0.00485437	685	0.0357885	1	0.674861	27.942	0.0357885	1	1	0.0014881	1	unnamed,unnamed	BCL2
GO Biological Process	GO:0032848	negative regulation of cellular pH reduction	237	0.00390336	1	0.212742	21.9373	0.0911691	2	0.000221284	0.00485437	685	0.0357885	1	0.674861	27.942	0.0357885	1	1	0.0014881	1	unnamed,unnamed	BCL2
GO Biological Process	GO:0046671	negative regulation of retinal cell programmed cell death	237	0.00390336	1	0.212742	21.9373	0.0911691	2	0.000221284	0.00485437	685	0.0357885	1	0.674861	27.942	0.0357885	1	1	0.0014881	1	unnamed,unnamed	BCL2
GO Biological Process	GO:0051091	positive regulation of sequence-specific DNA binding transcription factor activity	240	0.00390556	1	0.210201	1.95579	10.2261	20	0.0248206	0.0485437	200	0.00296155	1	0.191272	2.06977	8.6966	18	243	0.0267857	0.0740741	unnamed,unnamed,unnamed,unnamed,unnamed,unnamed,unnamed,unnamed,unnamed,unnamed,unnamed,unnamed,unnamed,unnamed,unnamed,unnamed,unnamed,unnamed,unnamed,unnamed	ALK,APP,ATF2,CTNNB1,HDAC4,ITGB2,JAK2,PLPP3,PRKCH,PRKCQ,RAB7B,RGCC,RPS6KA4,SMO,TNFSF18,UBB,UBC,VEGFA
GO Biological Process	GO:0046916	cellular transition metal ion homeostasis	241	0.00393001	1	0.210639	2.96648	3.03389	9	0.00736382	0.0218447	288	0.00695024	1	0.311723	2.64713	3.3999	9	95	0.0133929	0.0947368	unnamed,unnamed,unnamed,unnamed,unnamed,unnamed,unnamed,unnamed,unnamed	APP,CUL1,EGLN1,HIF1A,MYC,SLC30A1,SLC30A5,UBB,UBC
GO Biological Process	GO:2001244	positive regulation of intrinsic apoptotic signaling pathway	242	0.00396046	1	0.211394	4.0825	1.46969	6	0.00356721	0.0145631	1758	0.127208	1	0.934668	2.06977	1.93258	4	54	0.00595238	0.0740741	unnamed,unnamed,unnamed,unnamed,unnamed,unnamed	BCL2,BCL2L11,SIAH1,UBB
GO Biological Process	GO:0061418	regulation of transcription from RNA polymerase II promoter in response to hypoxia	243	0.00401809	1	0.213587	3.56265	1.96483	7	0.004769	0.0169903	518	0.0214984	1	0.536092	2.50761	2.7915	7	78	0.0104167	0.0897436	unnamed,unnamed,unnamed,unnamed,unnamed,unnamed,unnamed	EGLN1,HIF1A,PSMB9,UBB,UBC,UBE2D2,VEGFA
GO Biological Process	GO:0042776	mitochondrial ATP synthesis coupled proton transport	244	0.00405617	1	0.214728	9.55888	0.313844	3	0.000761758	0.00728155	787	0.0375678	1	0.616599	3.99171	0.751558	3	21	0.00446429	0.142857	unnamed,unnamed,unnamed	ATP5G3,ATP5I,ATP5J
GO Biological Process	GO:1901203	positive regulation of extracellular matrix assembly	245	0.00406358	1	0.214242	6.29669	0.635254	4	0.00154188	0.00970874	805	0.0389619	1	0.625181	6.20932	0.322096	2	9	0.00297619	0.222222	unnamed,unnamed,unnamed,unnamed	RGCC,SMAD3
GO Biological Process	GO:0016337	single organismal cell-cell adhesion	246	0.00409074	1	0.214797	1.70754	16.9835	29	0.0412221	0.0703884	109	0.000715927	1	0.0848406	1.99039	13.0628	26	365	0.0386905	0.0712329	unnamed,unnamed,unnamed,unnamed,unnamed,unnamed,unnamed,unnamed,unnamed,unnamed,unnamed,unnamed,unnamed,unnamed,unnamed,unnamed,unnamed,unnamed,unnamed,unnamed,unnamed,unnamed,unnamed,unnamed,unnamed,unnamed,unnamed,unnamed,unnamed	APBB1IP,BCL2,CASP8,CD44,CD86,CTNNB1,CXADR,FOXP1,GPR18,GPR183,HMGB1,ITGB2,ITPKB,KIFC3,NKX2-3,NRXN2,PLPP3,PREX1,RAC2,SATB1,SEMA4A,SMAD3,TNFSF18,UBASH3B,VCL,ZFP36L2
GO Biological Process	GO:0007007	inner mitochondrial membrane organization	247	0.00409879	1	0.214349	4.84866	1.03121	5	0.00250294	0.0121359	413	0.0135156	1	0.422714	3.49275	1.43154	5	40	0.00744048	0.125	unnamed,unnamed,unnamed,unnamed,unnamed	ATP5G3,ATP5I,ATP5J,CHCHD6,TIMM22
GO Biological Process	GO:0043280	positive regulation of cysteine-type endopeptidase activity involved in apoptotic process	248	0.00412924	1	0.21507	2.5953	4.23844	11	0.0102875	0.026699	1049	0.0614193	1	0.756294	1.89437	4.22304	8	118	0.0119048	0.0677966	unnamed,unnamed,unnamed,unnamed,unnamed,unnamed,unnamed,unnamed,unnamed,unnamed,unnamed	BCL2L11,CASP8,FASLG,GSN,HMGB1,JAK2,MYC,SMAD3
GO Biological Process	GO:0071560	cellular response to transforming growth factor beta stimulus	249	0.0041621	1	0.215911	2.08005	8.17289	17	0.0198371	0.0412621	99	0.000582105	1	0.0759499	2.75484	5.08196	14	142	0.0208333	0.0985916	unnamed,unnamed,unnamed,unnamed,unnamed,unnamed,unnamed,unnamed,unnamed,unnamed,unnamed,unnamed,unnamed,unnamed,unnamed,unnamed,unnamed	ANKRD1,BMPR1A,COL4A2,FOS,NR3C1,PDE2A,SMAD3,SMAD5,SMAD6,SMAD7,UBB,UBC,ZFP36L2,ZYX
GO Biological Process	GO:0036294	cellular response to decreased oxygen levels	250	0.00416596	1	0.215247	2.20174	6.81278	15	0.0165359	0.0364078	341	0.00857808	1	0.324935	2.05888	6.79981	14	190	0.0208333	0.0736842	unnamed,unnamed,unnamed,unnamed,unnamed,unnamed,unnamed,unnamed,unnamed,unnamed,unnamed,unnamed,unnamed,unnamed,unnamed	ANKRD1,BCL2,CASR,DNMT3A,EGLN1,HIF1A,MYC,PSMB9,RGCC,TWIST1,UBB,UBC,UBE2D2,VEGFA
GO Biological Process	GO:0050778	positive regulation of immune response	251	0.00423366	1	0.217873	1.66856	18.5788	31	0.0450943	0.0752427	337	0.00840275	1	0.322072	1.55495	21.2226	33	593	0.0491071	0.0556492	unnamed,unnamed,unnamed,unnamed,unnamed,unnamed,unnamed,unnamed,unnamed,unnamed,unnamed,unnamed,unnamed,unnamed,unnamed,unnamed,unnamed,unnamed,unnamed,unnamed,unnamed,unnamed,unnamed,unnamed,unnamed,unnamed,unnamed,unnamed,unnamed,unnamed,unnamed	ADORA2B,ARPC5,BCL2,CASP8,CD226,CD86,CRTAM,CUL1,HAVCR2,HLA-DMB,HLA-DPA1,HLA-DPB1,HMGB1,HSP90AA1,IGLL5,IL6ST,INPP5D,ITGB2,LAG3,MAP3K1,NFATC2,PIK3R1,PLCG2,PRKCQ,PSMB9,RGCC,SH2D1A,TMEM173,TNFRSF13C,TRIL,UBB,UBC,UBE2D2
GO Biological Process	GO:0060290	transdifferentiation	252	0.00425278	1	0.217989	9.39681	0.319257	3	0.000774897	0.00728155	2310	0.196435	1	1	4.65699	0.214731	1	6	0.0014881	0.166667	unnamed,unnamed,unnamed	SMAD3
GO Biological Process	GO:1902686	mitochondrial outer membrane permeabilization involved in programmed cell death	253	0.00428982	1	0.219018	6.20007	0.645154	4	0.00156591	0.00970874	566	0.0249388	1	0.569143	4.65699	0.644192	3	18	0.00446429	0.166667	unnamed,unnamed,unnamed,unnamed	ATF2,BCL2L11,PPIF
GO Biological Process	GO:0034138	toll-like receptor 3 signaling pathway	254	0.00437243	1	0.222357	9.30298	0.322477	3	0.000782712	0.00728155	270	0.00607194	1	0.290486	7.62054	0.393673	3	11	0.00446429	0.272727	unnamed,unnamed,unnamed	CASP8,CD86,HAVCR2
GO Biological Process	GO:0008637	apoptotic mitochondrial changes	255	0.00443233	1	0.224519	3.49781	2.00125	7	0.00485741	0.0169903	1040	0.0595225	1	0.739281	2.36796	2.11152	5	59	0.00744048	0.0847458	unnamed,unnamed,unnamed,unnamed,unnamed,unnamed,unnamed	ATF2,BCL2,BCL2L11,GCLC,PPIF
GO Biological Process	GO:0002274	myeloid leukocyte activation	256	0.00445235	1	0.224652	1.73602	15.5528	27	0.0377495	0.065534	491	0.0191343	1	0.503377	1.49422	20.0773	30	561	0.0446429	0.0534759	unnamed,unnamed,unnamed,unnamed,unnamed,unnamed,unnamed,unnamed,unnamed,unnamed,unnamed,unnamed,unnamed,unnamed,unnamed,unnamed,unnamed,unnamed,unnamed,unnamed,unnamed,unnamed,unnamed,unnamed,unnamed,unnamed,unnamed	ARPC5,CD44,CD47,CD86,COMMD9,CREG1,CRISPLD2,CSTB,CYSTM1,DYNC1H1,FGL2,FOXP1,GLIPR1,GSN,HAVCR2,HMGB1,HSP90AA1,ITGB2,KMT2E,LRMP,OLR1,PDXK,PLAU,PREX1,RAB14,RAB18,SERPINB1,SIGLEC5,TMEM173,VCL
GO Biological Process	GO:0042060	wound healing	257	0.00445655	1	0.22399	1.66252	18.6464	31	0.0452582	0.0752427	210	0.00346679	1	0.21324	1.71677	16.8922	29	472	0.0431548	0.0614407	unnamed,unnamed,unnamed,unnamed,unnamed,unnamed,unnamed,unnamed,unnamed,unnamed,unnamed,unnamed,unnamed,unnamed,unnamed,unnamed,unnamed,unnamed,unnamed,unnamed,unnamed,unnamed,unnamed,unnamed,unnamed,unnamed,unnamed,unnamed,unnamed,unnamed,unnamed	CAPZA1,CARMIL1,CD44,GNA13,GNA14,GNA15,GNAQ,GSN,HIF1A,HPS5,JAK2,LARGE1,LNPK,NINJ1,P2RY1,PABPC4,PIK3R1,PLAU,PLCG2,PRKCH,PRKCQ,RAC2,SAA1,SCARB1,SH2B3,SMAD3,THBD,UBASH3B,VCL
GO Biological Process	GO:0000187	activation of MAPK activity	258	0.00454209	1	0.227404	2.18057	6.87894	15	0.0166965	0.0364078	158	0.00178262	1	0.145735	2.55807	5.08196	13	142	0.0193452	0.0915493	unnamed,unnamed,unnamed,unnamed,unnamed,unnamed,unnamed,unnamed,unnamed,unnamed,unnamed,unnamed,unnamed,unnamed,unnamed	ADORA2B,ALK,CXCR4,DUSP6,LRRK2,MAP2K3,MAP3K2,MAPK10,PROK2,SAA1,SPAG9,UBB,UBC
GO Biological Process	GO:0043406	positive regulation of MAP kinase activity	259	0.00461432	1	0.230128	1.89013	11.1103	21	0.0269668	0.0509709	66	0.000293823	1	0.0575047	2.45786	7.73031	19	216	0.0282738	0.087963	unnamed,unnamed,unnamed,unnamed,unnamed,unnamed,unnamed,unnamed,unnamed,unnamed,unnamed,unnamed,unnamed,unnamed,unnamed,unnamed,unnamed,unnamed,unnamed,unnamed,unnamed	ADORA2B,AKAP13,ALK,CXCR4,DUSP6,FLT1,HTR2A,KITLG,LRRK2,MAP2K3,MAP3K2,MAPK10,PROK2,SAA1,SPAG9,UBB,UBC,VEGFA,ZEB2
GO Biological Process	GO:0000086	G2/M transition of mitotic cell cycle	260	0.00464056	1	0.230547	2.55405	4.30688	11	0.0104536	0.026699	203	0.00316232	1	0.20122	2.50226	4.79565	12	134	0.0178571	0.0895522	unnamed,unnamed,unnamed,unnamed,unnamed,unnamed,unnamed,unnamed,unnamed,unnamed,unnamed	CALM3,CEP135,CEP78,CUL1,DYNC1H1,DYNC1I2,HSP90AA1,KDM8,KHDRBS1,NEK2,UBB,UBC
GO Biological Process	GO:0046632	alpha-beta T cell differentiation	261	0.00465317	1	0.230288	3.13316	2.55333	8	0.00619741	0.0194175	65	0.000274394	1	0.0545283	4.65699	1.71785	8	48	0.0119048	0.166667	unnamed,unnamed,unnamed,unnamed,unnamed,unnamed,unnamed,unnamed	BCL2,FOXP1,GPR18,GPR183,HMGB1,NKX2-3,SATB1,SEMA4A
GO Biological Process	GO:1902117	positive regulation of organelle assembly	262	0.00473808	1	0.233594	3.12347	2.56126	8	0.00621664	0.0194175	485	0.018566	1	0.494469	2.84156	2.11152	6	59	0.00892857	0.101695	unnamed,unnamed,unnamed,unnamed,unnamed,unnamed,unnamed,unnamed	CEP135,HTT,KCTD17,PAN3,PIP4K2A,SEPT9
GO Biological Process	GO:0033032	regulation of myeloid cell apoptotic process	263	0.00476478	1	0.234018	4.6762	1.06925	5	0.00259525	0.0121359	1062	0.0644726	1	0.784173	3.22407	0.9305	3	26	0.00446429	0.115385	unnamed,unnamed,unnamed,unnamed,unnamed	BCL2,ITPKB,KITLG
GO Biological Process	GO:0044839	cell cycle G2/M phase transition	264	0.00480304	1	0.235004	2.54196	4.32737	11	0.0105033	0.026699	213	0.0035699	1	0.21649	2.46547	4.86723	12	136	0.0178571	0.0882353	unnamed,unnamed,unnamed,unnamed,unnamed,unnamed,unnamed,unnamed,unnamed,unnamed,unnamed	CALM3,CEP135,CEP78,CUL1,DYNC1H1,DYNC1I2,HSP90AA1,KDM8,KHDRBS1,NEK2,UBB,UBC
GO Biological Process	GO:0051098	regulation of binding	265	0.00481667	1	0.234781	1.72548	15.6478	27	0.0379801	0.065534	193	0.0026464	1	0.177117	1.89577	12.1323	23	339	0.0342262	0.0678466	unnamed,unnamed,unnamed,unnamed,unnamed,unnamed,unnamed,unnamed,unnamed,unnamed,unnamed,unnamed,unnamed,unnamed,unnamed,unnamed,unnamed,unnamed,unnamed,unnamed,unnamed,unnamed,unnamed,unnamed,unnamed,unnamed,unnamed	APP,BCL2,BTBD1,CALM3,CCPG1,CTBP2,CTNNB1,HDAC4,HMGB1,JAK2,LDLRAP1,LRRK2,MEN1,NEK2,P2RY1,RIPOR2,SMAD3,SMO,SPAG9,TMEM173,TNFSF18,TWIST1,UBASH3B
GO Biological Process	GO:0090305	nucleic acid phosphodiester bond hydrolysis	266	0.00488666	1	0.237297	2.16271	6.93575	15	0.0168343	0.0364078	1750	0.123655	1	0.912718	1.41223	9.9134	14	277	0.0208333	0.0505415	unnamed,unnamed,unnamed,unnamed,unnamed,unnamed,unnamed,unnamed,unnamed,unnamed,unnamed,unnamed,unnamed,unnamed,unnamed	DICER1,ERCC3,HMGB1,PAN3,PGAP1,PNLDC1,POP5,RAD9B,RPP21,UBB,UBC,XRN2,ZC3H12C,ZC3H12D
GO Biological Process	GO:0090559	regulation of membrane permeability	267	0.00490822	1	0.237451	3.1046	2.57682	8	0.00625441	0.0194175	1111	0.0700376	1	0.814289	2.06977	2.89887	6	81	0.00892857	0.0740741	unnamed,unnamed,unnamed,unnamed,unnamed,unnamed,unnamed,unnamed	ATF2,BCL2,BCL2L11,CASP8,CNP,PPIF
GO Biological Process	GO:0050996	positive regulation of lipid catabolic process	268	0.00492691	1	0.237466	4.63854	1.07793	5	0.00261632	0.0121359	420	0.0148252	1	0.455946	4.13955	0.966288	4	27	0.00595238	0.148148	unnamed,unnamed,unnamed,unnamed,unnamed	HTT,SESN2,SPTLC1,TWIST1
GO Biological Process	GO:0050851	antigen receptor-mediated signaling pathway	269	0.00494529	1	0.237466	2.23128	6.27444	14	0.0152292	0.0339806	216	0.00361491	1	0.216175	2.27435	6.15562	14	172	0.0208333	0.0813954	unnamed,unnamed,unnamed,unnamed,unnamed,unnamed,unnamed,unnamed,unnamed,unnamed,unnamed,unnamed,unnamed,unnamed	BCL2,CUL1,HLA-DPA1,HLA-DPB1,IGLL5,INPP5D,NFATC2,PIK3R1,PLCG2,PRKCQ,PSMB9,UBB,UBC,UBE2D2
GO Biological Process	GO:0032411	positive regulation of transporter activity	270	0.00498534	1	0.238503	2.5289	4.34971	11	0.0105576	0.026699	411	0.0134636	1	0.423137	2.54018	3.14939	8	88	0.0119048	0.0909091	unnamed,unnamed,unnamed,unnamed,unnamed,unnamed,unnamed,unnamed,unnamed,unnamed,unnamed	ATP1B1,CALM3,GAL,GLRX,HTT,JPH2,PLCG2,SGK1
GO Biological Process	GO:0006995	cellular response to nitrogen starvation	271	0.00503679	1	0.240074	8.83783	0.33945	3	0.000823908	0.00728155	1076	0.0665713	1	0.799165	4.65699	0.429462	2	12	0.00297619	0.166667	unnamed,unnamed,unnamed	GABARAPL1,MAP1LC3B2
GO Biological Process	GO:0002446	neutrophil mediated immunity	272	0.0050523	1	0.239929	1.81398	12.6793	23	0.0307751	0.0558252	632	0.0308142	1	0.629789	1.47961	17.5721	26	491	0.0386905	0.0529532	unnamed,unnamed,unnamed,unnamed,unnamed,unnamed,unnamed,unnamed,unnamed,unnamed,unnamed,unnamed,unnamed,unnamed,unnamed,unnamed,unnamed,unnamed,unnamed,unnamed,unnamed,unnamed,unnamed	ARPC5,CD44,CD47,COMMD9,CREG1,CRISPLD2,CSTB,CYSTM1,DYNC1H1,FGL2,GLIPR1,GSN,HMGB1,HSP90AA1,ITGB2,KMT2E,LRMP,OLR1,PDXK,PLAU,RAB14,RAB18,SERPINB1,SIGLEC5,TMEM173,VCL
GO Biological Process	GO:0002858	regulation of natural killer cell mediated cytotoxicity directed against tumor cell target	273	0.0050666	1	0.239726	8.81889	0.340179	3	0.000825677	0.00728155	204	0.00326115	1	0.206491	9.31399	0.322096	3	9	0.00446429	0.333333	unnamed,unnamed,unnamed	CD226,CRTAM,HAVCR2
GO Biological Process	GO:1903426	regulation of reactive oxygen species biosynthetic process	274	0.00512965	1	0.241824	3.08112	2.59646	8	0.00630209	0.0194175	1701	0.120328	1	0.913741	1.91383	2.61256	5	73	0.00744048	0.0684932	unnamed,unnamed,unnamed,unnamed,unnamed,unnamed,unnamed,unnamed	HDAC4,HSP90AA1,ITGB2,JAK2,SMAD3
GO Biological Process	GO:1903599	positive regulation of mitophagy	275	0.00520535	1	0.2445	8.73267	0.343538	3	0.000833829	0.00728155	1006	0.0567899	1	0.72918	5.08036	0.393673	2	11	0.00297619	0.181818	unnamed,unnamed,unnamed	HIF1A,HTT
GO Biological Process	GO:0051409	response to nitrosative stress	276	0.00553823	1	0.259193	8.53773	0.351382	3	0.000852868	0.00728155	633	0.0310284	1	0.633165	6.98549	0.286308	2	8	0.00297619	0.25	unnamed,unnamed,unnamed	DUSP6,GCLC
GO Biological Process	GO:0031053	primary miRNA processing	277	0.00556216	1	0.259373	8.52431	0.351934	3	0.00085421	0.00728155	2936	0.279689	1	1	3.10466	0.322096	1	9	0.0014881	0.111111	unnamed,unnamed,unnamed	SMAD3
GO Biological Process	GO:0044802	single-organism membrane organization	278	0.00559852	1	0.26013	1.4915	29.5006	44	0.0716033	0.106796	593	0.0276835	1	0.603014	1.3697	29.2034	40	816	0.0595238	0.0490196	unnamed,unnamed,unnamed,unnamed,unnamed,unnamed,unnamed,unnamed,unnamed,unnamed,unnamed,unnamed,unnamed,unnamed,unnamed,unnamed,unnamed,unnamed,unnamed,unnamed,unnamed,unnamed,unnamed,unnamed,unnamed,unnamed,unnamed,unnamed,unnamed,unnamed,unnamed,unnamed,unnamed,unnamed,unnamed,unnamed,unnamed,unnamed,unnamed,unnamed,unnamed,unnamed,unnamed,unnamed	ABCA1,ATF2,ATL2,ATP10A,ATP1B1,ATP5G3,ATP5I,ATP5J,BCL2,BCL2L11,C2CD5,CASP8,CHCHD6,CHRNB1,CNP,CXCR4,FNBP1L,HSP90AA1,ITGB2,KCNIP2,KCNN4,KIF13A,LRMP,MICALL1,MTSS1L,NRXN2,NUP153,P2RY1,PACSIN2,PPIF,RAB20,REEP3,RPL27A,RPL31,RPS14,RPS24,SSR1,TIMM22,TOMM20,TUB
GO Biological Process	GO:0031584	activation of phospholipase D activity	279	0.00564537	1	0.261367	18.1267	0.110335	2	0.000267803	0.00485437	2310	0.196435	1	1	4.65699	0.214731	1	6	0.0014881	0.166667	unnamed,unnamed	GNA13
GO Biological Process	GO:0002757	immune response-activating signal transduction	280	0.00565822	1	0.261026	1.79627	12.8043	23	0.0310785	0.0558252	374	0.0108474	1	0.374642	1.68237	13.6712	23	382	0.0342262	0.0602094	unnamed,unnamed,unnamed,unnamed,unnamed,unnamed,unnamed,unnamed,unnamed,unnamed,unnamed,unnamed,unnamed,unnamed,unnamed,unnamed,unnamed,unnamed,unnamed,unnamed,unnamed,unnamed,unnamed	ARPC5,BCL2,CASP8,CD86,CUL1,HAVCR2,HLA-DPA1,HLA-DPB1,HMGB1,HSP90AA1,IGLL5,INPP5D,ITGB2,MAP3K1,NFATC2,PIK3R1,PLCG2,PRKCQ,PSMB9,TRIL,UBB,UBC,UBE2D2
GO Biological Process	GO:0046668	regulation of retinal cell programmed cell death	281	0.00569628	1	0.261846	18.0424	0.11085	2	0.000269053	0.00485437	1112	0.0702979	1	0.816581	13.971	0.0715769	1	2	0.0014881	0.5	unnamed,unnamed	BCL2
GO Biological Process	GO:0048677	axon extension involved in regeneration	282	0.00570285	1	0.261219	174.852	0.00571913	1	1.38814e-05	0.00242718	685	0.0357885	1	0.674861	27.942	0.0357885	1	1	0.0014881	1	unnamed	LAMB2
GO Biological Process	GO:0072274	metanephric glomerular basement membrane development	282	0.00570285	1	0.261219	174.852	0.00571913	1	1.38814e-05	0.00242718	685	0.0357885	1	0.674861	27.942	0.0357885	1	1	0.0014881	1	unnamed	LAMB2
GO Biological Process	GO:0070663	regulation of leukocyte proliferation	284	0.00570556	1	0.259503	1.96642	9.15368	18	0.0222177	0.0436893	91	0.000540583	1	0.0767331	2.40648	7.47979	18	209	0.0267857	0.0861244	unnamed,unnamed,unnamed,unnamed,unnamed,unnamed,unnamed,unnamed,unnamed,unnamed,unnamed,unnamed,unnamed,unnamed,unnamed,unnamed,unnamed,unnamed	BCL2,CD86,CTNNB1,GAL,GPR183,HAVCR2,HLA-DMB,HLA-DPA1,HLA-DPB1,HMGB1,IL6ST,INPP5D,KITLG,NFATC2,PRKCQ,RAC2,TNFRSF13C,TNFSF18
GO Biological Process	GO:0071786	endoplasmic reticulum tubular network organization	285	0.00573103	1	0.259746	8.43181	0.355796	3	0.000863582	0.00728155	326	0.00788272	1	0.312335	6.98549	0.429462	3	12	0.00446429	0.25	unnamed,unnamed,unnamed	ATL2,LNPK,RAB18
GO Biological Process	GO:0035794	positive regulation of mitochondrial membrane permeability	286	0.00575051	1	0.259718	5.69916	0.701858	4	0.00170354	0.00970874	664	0.0330562	1	0.643053	4.1913	0.715769	3	20	0.00446429	0.15	unnamed,unnamed,unnamed,unnamed	ATF2,BCL2L11,PPIF
GO Biological Process	GO:0097152	mesenchymal cell apoptotic process	287	0.00576485	1	0.259459	17.9307	0.111541	2	0.000270729	0.00485437	1112	0.0702979	1	0.816581	13.971	0.0715769	1	2	0.0014881	0.5	unnamed,unnamed	ETV6
GO Biological Process	GO:1902745	positive regulation of lamellipodium organization	288	0.0058137	1	0.260749	4.45583	1.12213	5	0.00272361	0.0121359	420	0.0148252	1	0.455946	4.13955	0.966288	4	27	0.00595238	0.148148	unnamed,unnamed,unnamed,unnamed,unnamed	CARMIL1,HDAC4,RAC2,RREB1
GO Biological Process	GO:0043374	CD8-positive, alpha-beta T cell differentiation	289	0.0060434	1	0.270113	5.61775	0.712029	4	0.00172822	0.00970874	204	0.00326115	1	0.206491	9.31399	0.322096	3	9	0.00446429	0.333333	unnamed,unnamed,unnamed,unnamed	BCL2,GPR18,SATB1
GO Biological Process	GO:0050764	regulation of phagocytosis	290	0.00606756	1	0.270258	3.29575	2.12395	7	0.00515521	0.0169903	674	0.0345589	1	0.66231	2.46547	2.43362	6	68	0.00892857	0.0882353	unnamed,unnamed,unnamed,unnamed,unnamed,unnamed,unnamed	ABR,CD47,HMGB1,RAPGEF1,SCARB1,TUB
GO Biological Process	GO:0051056	regulation of small GTPase mediated signal transduction	291	0.00607446	1	0.269635	1.71454	15.1644	26	0.0368068	0.0631068	123	0.000939126	1	0.0986235	2.05324	11.2018	23	313	0.0342262	0.0734824	unnamed,unnamed,unnamed,unnamed,unnamed,unnamed,unnamed,unnamed,unnamed,unnamed,unnamed,unnamed,unnamed,unnamed,unnamed,unnamed,unnamed,unnamed,unnamed,unnamed,unnamed,unnamed,unnamed,unnamed,unnamed,unnamed	ABCA1,ABR,AKAP13,ARHGAP20,ARHGAP24,ARHGAP26,CHN2,CUL3,FAM13A,GNA13,GPR18,GPR20,GPR65,ITGA3,ITPKB,KITLG,PLEKHG4B,PREX1,PSD2,RAC2,RACGAP1,RAPGEF1,RIPOR2
GO Biological Process	GO:0007183	SMAD protein complex assembly	292	0.00612869	1	0.271111	8.22762	0.364625	3	0.000885013	0.00728155	2752	0.252942	1	1	3.49275	0.286308	1	8	0.0014881	0.125	unnamed,unnamed,unnamed	SMAD3
GO Biological Process	GO:2000377	regulation of reactive oxygen species metabolic process	293	0.00621336	1	0.273918	2.24952	5.779	13	0.0140267	0.0315534	1751	0.124369	1	0.917459	1.56197	5.76194	9	161	0.0133929	0.0559006	unnamed,unnamed,unnamed,unnamed,unnamed,unnamed,unnamed,unnamed,unnamed,unnamed,unnamed,unnamed,unnamed	BCL2,HDAC4,HIF1A,HSP90AA1,ITGB2,JAK2,MYCN,RAC2,SMAD3
GO Biological Process	GO:0045429	positive regulation of nitric oxide biosynthetic process	294	0.00626463	1	0.275239	3.70549	1.61922	6	0.00393015	0.0145631	1028	0.0579982	1	0.728758	2.72605	1.46733	4	41	0.00595238	0.097561	unnamed,unnamed,unnamed,unnamed,unnamed,unnamed	HSP90AA1,ITGB2,JAK2,SMAD3
GO Biological Process	GO:0007204	positive regulation of cytosolic calcium ion concentration	295	0.00626728	1	0.274422	1.94768	9.24175	18	0.0224314	0.0436893	82	0.000454971	1	0.071669	2.44153	7.37242	18	206	0.0267857	0.0873786	unnamed,unnamed,unnamed,unnamed,unnamed,unnamed,unnamed,unnamed,unnamed,unnamed,unnamed,unnamed,unnamed,unnamed,unnamed,unnamed,unnamed,unnamed	CXCR4,FASLG,GNA13,GNA15,GPR18,GPR20,GPR65,GRIN2B,HMGB1,HTR2A,JAK2,JPH2,P2RY1,PLCG2,PROK2,S1PR4,SAA1,TPCN2
GO Biological Process	GO:1900740	positive regulation of protein insertion into mitochondrial membrane involved in apoptotic signaling pathway	296	0.00629037	1	0.274502	4.37085	1.14394	5	0.00277656	0.0121359	1351	0.0838538	1	0.801731	2.89055	1.03787	3	29	0.00446429	0.103448	unnamed,unnamed,unnamed,unnamed,unnamed	BCL2,BCL2L11,CASP8
GO Biological Process	GO:0034983	peptidyl-lysine deacetylation	297	0.00634296	1	0.275866	8.12477	0.369241	3	0.000896217	0.00728155	540	0.0238296	1	0.570013	7.98342	0.250519	2	7	0.00297619	0.285714	unnamed,unnamed,unnamed	HDAC4,HDAC9
GO Biological Process	GO:0010638	positive regulation of organelle organization	298	0.00641438	1	0.278035	1.6051	19.9364	32	0.0483894	0.0776699	1278	0.0765142	1	0.773344	1.34785	19.29	26	539	0.0386905	0.0482375	unnamed,unnamed,unnamed,unnamed,unnamed,unnamed,unnamed,unnamed,unnamed,unnamed,unnamed,unnamed,unnamed,unnamed,unnamed,unnamed,unnamed,unnamed,unnamed,unnamed,unnamed,unnamed,unnamed,unnamed,unnamed,unnamed,unnamed,unnamed,unnamed,unnamed,unnamed,unnamed	ARPC5,BCL2,BCL2L11,BTC,C2CD5,CARMIL1,CASP8,CEP135,CTNNB1,CUL3,GPR65,GSN,HIF1A,HTT,KCTD17,LNPK,NEK2,PAN3,PIP4K2A,PPIF,PRKCQ,RAC2,RGCC,RGS2,SEPT9,SMAD3
GO Biological Process	GO:0019886	antigen processing and presentation of exogenous peptide antigen via MHC class II	299	0.00644749	1	0.278536	2.9612	2.70161	8	0.0065573	0.0194175	288	0.00695024	1	0.311723	2.64713	3.3999	9	95	0.0133929	0.0947368	unnamed,unnamed,unnamed,unnamed,unnamed,unnamed,unnamed,unnamed	CAPZA1,CTSE,DYNC1H1,DYNC1I2,HLA-DMB,HLA-DPA1,HLA-DPB1,LAG3,RACGAP1
GO Biological Process	GO:0006605	protein targeting	300	0.00647211	1	0.278668	1.77526	12.9558	23	0.0314462	0.0558252	1671	0.11258	1	0.870252	1.35433	14.0291	19	392	0.0282738	0.0484694	unnamed,unnamed,unnamed,unnamed,unnamed,unnamed,unnamed,unnamed,unnamed,unnamed,unnamed,unnamed,unnamed,unnamed,unnamed,unnamed,unnamed,unnamed,unnamed,unnamed,unnamed,unnamed,unnamed	AKAP12,CTNNB1,HSP90AA1,IPO9,JAK2,MICALL1,NUP153,PAN3,PDE2A,PIK3R1,RERE,RPL27A,RPL31,RPS14,RPS24,SSR1,TIMM22,TOB1,TOMM20
GO Biological Process	GO:0002224	toll-like receptor signaling pathway	301	0.00650844	1	0.279301	2.57011	3.89088	10	0.00944388	0.0242718	185	0.00246519	1	0.172123	2.88062	3.47148	10	97	0.014881	0.103093	unnamed,unnamed,unnamed,unnamed,unnamed,unnamed,unnamed,unnamed,unnamed,unnamed	CASP8,CD86,HAVCR2,HMGB1,ITGB2,MAP3K1,TRIL,UBB,UBC,UBE2D2
GO Biological Process	GO:0006910	phagocytosis, recognition	302	0.00653047	1	0.279318	5.4927	0.728239	4	0.00176757	0.00970874	512	0.0213378	1	0.53832	4.93093	0.608404	3	17	0.00446429	0.176471	unnamed,unnamed,unnamed,unnamed	IGLL5,SCARB1,TUB
GO Biological Process	GO:0046323	glucose import	303	0.00653567	1	0.278618	8.03614	0.373314	3	0.000906101	0.00728155	358	0.00997818	1	0.360023	6.44815	0.46525	3	13	0.00446429	0.230769	unnamed,unnamed,unnamed	SESN2,SLC2A12,SORT1
GO Biological Process	GO:0002764	immune response-regulating signaling pathway	304	0.00653816	1	0.277807	1.72565	14.4873	25	0.0351633	0.0606796	324	0.00785788	1	0.313273	1.68732	14.8164	25	414	0.0372024	0.0603865	unnamed,unnamed,unnamed,unnamed,unnamed,unnamed,unnamed,unnamed,unnamed,unnamed,unnamed,unnamed,unnamed,unnamed,unnamed,unnamed,unnamed,unnamed,unnamed,unnamed,unnamed,unnamed,unnamed,unnamed,unnamed	ARPC5,BCL2,CASP8,CD86,CUL1,FOS,HAVCR2,HLA-DPA1,HLA-DPB1,HMGB1,HSP90AA1,IGLL5,INPP5D,ITGB2,MAP3K1,MAPK10,NFATC2,PIK3R1,PLCG2,PRKCQ,PSMB9,TRIL,UBB,UBC,UBE2D2
GO Biological Process	GO:0043367	CD4-positive, alpha-beta T cell differentiation	305	0.0065856	1	0.278905	3.66601	1.63665	6	0.00397246	0.0145631	126	0.000996274	1	0.102134	5.08036	1.18102	6	33	0.00892857	0.181818	unnamed,unnamed,unnamed,unnamed,unnamed,unnamed	FOXP1,GPR183,HMGB1,NKX2-3,SATB1,SEMA4A
GO Biological Process	GO:0060696	regulation of phospholipid catabolic process	306	0.006666	1	0.281388	16.6269	0.120287	2	0.000291959	0.00485437	2310	0.196435	1	1	4.65699	0.214731	1	6	0.0014881	0.166667	unnamed,unnamed	SCARB1
GO Biological Process	GO:0031585	regulation of inositol 1,4,5-trisphosphate-sensitive calcium-release channel activity	307	0.00673729	1	0.283471	16.5351	0.120955	2	0.00029358	0.00485437	1809	0.135661	1	0.968674	6.98549	0.143154	1	4	0.0014881	0.25	unnamed,unnamed	HTT
GO Biological Process	GO:0007160	cell-matrix adhesion	308	0.00675805	1	0.283421	2.42348	4.53892	11	0.0110168	0.026699	590	0.0271326	1	0.59402	2.11326	4.25883	9	119	0.0133929	0.0756302	unnamed,unnamed,unnamed,unnamed,unnamed,unnamed,unnamed,unnamed,unnamed,unnamed,unnamed	BCL2,BCL2L11,CD44,CTNNB1,ITGA3,ITGB2,NID1,VCL,ZYX
GO Biological Process	GO:0031958	corticosteroid receptor signaling pathway	309	0.00689249	1	0.288124	7.88087	0.380669	3	0.000923953	0.00728155	805	0.0389619	1	0.625181	6.20932	0.322096	2	9	0.00297619	0.222222	unnamed,unnamed,unnamed	JAK2,NR3C1
GO Biological Process	GO:0045953	negative regulation of natural killer cell mediated cytotoxicity	310	0.00693229	1	0.288853	16.2911	0.122766	2	0.000297976	0.00485437	633	0.0310284	1	0.633165	6.98549	0.286308	2	8	0.00297619	0.25	unnamed,unnamed	HAVCR2,SERPINB9
GO Biological Process	GO:0009607	response to biotic stimulus	311	0.00707867	1	0.294004	1.5339	24.1215	37	0.0585475	0.0898058	3232	0.326248	1	1	1.09308	29.275	32	818	0.0476191	0.0391198	unnamed,unnamed,unnamed,unnamed,unnamed,unnamed,unnamed,unnamed,unnamed,unnamed,unnamed,unnamed,unnamed,unnamed,unnamed,unnamed,unnamed,unnamed,unnamed,unnamed,unnamed,unnamed,unnamed,unnamed,unnamed,unnamed,unnamed,unnamed,unnamed,unnamed,unnamed,unnamed,unnamed,unnamed,unnamed,unnamed,unnamed	ABCA1,ABR,ADAR,ANKRD1,ATG16L1,BCL2,BCL2L11,CASP8,CD47,CD86,CNP,CRTAM,CXCR4,FASLG,FOS,FOXP1,HAVCR2,IGLL5,JAK2,LYST,LYZL2,NFKBIL1,PLCG2,RAB14,SCARB1,SERPINB9,SMAD3,SMO,SRR,THBD,TMEM173,ZNF175
GO Biological Process	GO:0006808	regulation of nitrogen utilization	312	0.00709973	1	0.293933	16.0898	0.124302	2	0.000301705	0.00485437	1504	0.103574	1	0.889539	9.31399	0.107365	1	3	0.0014881	0.333333	unnamed,unnamed	BCL2
GO Biological Process	GO:0031349	positive regulation of defense response	313	0.00717379	1	0.296051	1.75917	13.0743	23	0.0317338	0.0558252	345	0.00870735	1	0.326008	1.69345	14.1722	24	396	0.0357143	0.0606061	unnamed,unnamed,unnamed,unnamed,unnamed,unnamed,unnamed,unnamed,unnamed,unnamed,unnamed,unnamed,unnamed,unnamed,unnamed,unnamed,unnamed,unnamed,unnamed,unnamed,unnamed,unnamed,unnamed	ADORA2B,CASP8,CD226,CD47,CD86,CRTAM,CUL1,HAVCR2,HMGB1,IL6ST,ITGB2,JAK2,LAG3,MAP3K1,PDE2A,PLCG2,PSMB9,SH2D1A,TMEM173,TNFSF18,TRIL,UBB,UBC,UBE2D2
GO Biological Process	GO:0002521	leukocyte differentiation	314	0.00718995	1	0.295772	1.75882	13.0769	23	0.0317401	0.0558252	198	0.00286848	1	0.187132	1.94944	10.7723	21	301	0.03125	0.0697674	unnamed,unnamed,unnamed,unnamed,unnamed,unnamed,unnamed,unnamed,unnamed,unnamed,unnamed,unnamed,unnamed,unnamed,unnamed,unnamed,unnamed,unnamed,unnamed,unnamed,unnamed,unnamed,unnamed	APP,BCL2,CASP8,CD86,CTNNB1,FOXP1,GPR18,GPR183,HDAC4,HDAC9,HMGB1,ITPKB,L3MBTL3,NKX2-3,PIK3R1,PLCG2,PREX1,SATB1,SEMA4A,VEGFA,ZFP36L2
GO Biological Process	GO:0043549	regulation of kinase activity	315	0.00720436	1	0.295425	1.41089	37.565	53	0.0911772	0.128641	45	0.00012724	1	0.0365234	1.71485	29.7402	51	831	0.0758929	0.0613718	unnamed,unnamed,unnamed,unnamed,unnamed,unnamed,unnamed,unnamed,unnamed,unnamed,unnamed,unnamed,unnamed,unnamed,unnamed,unnamed,unnamed,unnamed,unnamed,unnamed,unnamed,unnamed,unnamed,unnamed,unnamed,unnamed,unnamed,unnamed,unnamed,unnamed,unnamed,unnamed,unnamed,unnamed,unnamed,unnamed,unnamed,unnamed,unnamed,unnamed,unnamed,unnamed,unnamed,unnamed,unnamed,unnamed,unnamed,unnamed,unnamed,unnamed…	ACSL1,ADAR,ADORA2B,AKAP13,ALK,APP,CALM3,CCND1,CCNL1,CHMP6,CRKL,CXCR4,DUSP1,DUSP6,FAM212B,FLT1,GADD45B,GNAQ,HMGB1,HTR2A,JAK2,KITLG,LRRK2,MAP2K3,MAP3K1,MAP3K2,MAP3K8,MAP4K3,MAPK10,MAS1,MEN1,OXSR1,PARP16,PIK3R1,PREX1,PROK2,RAC2,RAPGEF1,RGCC,RGS2,RPTOR,SAA1,SESN2,SH3BP5,SPAG9,UBASH3B,UBB,UBC,VAC14,VEGFA,ZEB2
GO Biological Process	GO:0043312	neutrophil degranulation	316	0.00720844	1	0.294656	1.78493	12.3254	22	0.029916	0.0533981	802	0.0381845	1	0.615	1.4614	17.1069	25	478	0.0372024	0.0523013	unnamed,unnamed,unnamed,unnamed,unnamed,unnamed,unnamed,unnamed,unnamed,unnamed,unnamed,unnamed,unnamed,unnamed,unnamed,unnamed,unnamed,unnamed,unnamed,unnamed,unnamed,unnamed	ARPC5,CD44,CD47,COMMD9,CREG1,CRISPLD2,CSTB,CYSTM1,DYNC1H1,FGL2,GLIPR1,GSN,HMGB1,HSP90AA1,ITGB2,LRMP,OLR1,PDXK,PLAU,RAB14,RAB18,SERPINB1,SIGLEC5,TMEM173,VCL
GO Biological Process	GO:1905710	positive regulation of membrane permeability	317	0.00721482	1	0.293987	5.33536	0.749715	4	0.0018197	0.00970874	854	0.0423765	1	0.640956	3.81027	0.787346	3	22	0.00446429	0.136364	unnamed,unnamed,unnamed,unnamed	ATF2,BCL2L11,PPIF
GO Biological Process	GO:1903313	positive regulation of mRNA metabolic process	318	0.00724629	1	0.294341	3.59133	1.67069	6	0.00405507	0.0145631	368	0.010334	1	0.36273	3.22407	1.861	6	52	0.00892857	0.115385	unnamed,unnamed,unnamed,unnamed,unnamed,unnamed	GTPBP1,PRR5L,TNRC6B,TNRC6C,TOB1,ZFP36L2
GO Biological Process	GO:1904037	positive regulation of epithelial cell apoptotic process	319	0.00736712	1	0.29831	4.20428	1.18927	5	0.00288656	0.0121359	250	0.00522508	1	0.26997	4.36593	1.14523	5	32	0.00744048	0.15625	unnamed,unnamed,unnamed,unnamed,unnamed	FASLG,GSN,JAK2,RGCC,SORT1
GO Biological Process	GO:0043691	reverse cholesterol transport	320	0.00738294	1	0.298017	7.68409	0.390417	3	0.000947615	0.00728155	1727	0.122168	1	0.913748	3.28729	0.608404	2	17	0.00297619	0.117647	unnamed,unnamed,unnamed	ABCA1,SCARB1
GO Biological Process	GO:0002309	T cell proliferation involved in immune response	321	0.00743575	1	0.299214	15.7064	0.127337	2	0.00030907	0.00485437	297	0.00731361	1	0.31808	13.971	0.143154	2	4	0.00297619	0.5	unnamed,unnamed	CD86,TNFSF18
GO Biological Process	GO:0051707	response to other organism	322	0.00744955	1	0.298838	1.55052	22.5731	35	0.0547891	0.0849515	3479	0.359962	1	1	1.07884	27.8076	30	777	0.0446429	0.03861	unnamed,unnamed,unnamed,unnamed,unnamed,unnamed,unnamed,unnamed,unnamed,unnamed,unnamed,unnamed,unnamed,unnamed,unnamed,unnamed,unnamed,unnamed,unnamed,unnamed,unnamed,unnamed,unnamed,unnamed,unnamed,unnamed,unnamed,unnamed,unnamed,unnamed,unnamed,unnamed,unnamed,unnamed,unnamed	ABCA1,ABR,ADAR,ANKRD1,ATG16L1,BCL2,BCL2L11,CASP8,CD47,CD86,CNP,CXCR4,FASLG,FOS,FOXP1,HAVCR2,IGLL5,JAK2,LYST,LYZL2,NFKBIL1,PLCG2,RAB14,SCARB1,SERPINB9,SMAD3,SRR,THBD,TMEM173,ZNF175
GO Biological Process	GO:0046415	urate metabolic process	323	0.00766447	1	0.306508	7.57882	0.39584	3	0.000960777	0.00728155	358	0.00997818	1	0.360023	6.44815	0.46525	3	13	0.00446429	0.230769	unnamed,unnamed,unnamed	CARMIL1,SLC22A11,SLC22A12
GO Biological Process	GO:0045930	negative regulation of mitotic cell cycle	324	0.00768764	1	0.306486	1.8687	10.1675	19	0.0246784	0.0461165	1320	0.0773637	1	0.757051	1.50226	9.98498	15	279	0.0223214	0.0537634	unnamed,unnamed,unnamed,unnamed,unnamed,unnamed,unnamed,unnamed,unnamed,unnamed,unnamed,unnamed,unnamed,unnamed,unnamed,unnamed,unnamed,unnamed,unnamed	ATF2,BCL2,BTG3,CCND1,CTNNB1,CUL1,DUSP1,HECA,PSMB9,RAD9B,RGCC,SMAD3,UBB,UBC,ZFP36L2
GO Biological Process	GO:0050670	regulation of lymphocyte proliferation	325	0.0077049	1	0.306229	1.94942	8.72056	17	0.0211664	0.0412621	120	0.000883584	1	0.0951104	2.37507	7.15769	17	200	0.0252976	0.085	unnamed,unnamed,unnamed,unnamed,unnamed,unnamed,unnamed,unnamed,unnamed,unnamed,unnamed,unnamed,unnamed,unnamed,unnamed,unnamed,unnamed	BCL2,CD86,CTNNB1,GAL,GPR183,HAVCR2,HLA-DMB,HLA-DPA1,HLA-DPB1,HMGB1,IL6ST,INPP5D,NFATC2,PRKCQ,RAC2,TNFRSF13C,TNFSF18
GO Biological Process	GO:1903243	negative regulation of cardiac muscle hypertrophy in response to stress	326	0.00775236	1	0.307169	7.547	0.397509	3	0.000964827	0.00728155	2310	0.196435	1	1	4.65699	0.214731	1	6	0.0014881	0.166667	unnamed,unnamed,unnamed	SMAD3
GO Biological Process	GO:0035710	CD4-positive, alpha-beta T cell activation	327	0.00777423	1	0.307094	3.5371	1.6963	6	0.00411725	0.0145631	139	0.00137417	1	0.127699	4.79005	1.2526	6	35	0.00892857	0.171429	unnamed,unnamed,unnamed,unnamed,unnamed,unnamed	FOXP1,GPR183,HMGB1,NKX2-3,SATB1,SEMA4A
GO Biological Process	GO:0071453	cellular response to oxygen levels	328	0.00779173	1	0.306847	2.04987	7.31755	15	0.017761	0.0364078	444	0.0165305	1	0.48091	1.89897	7.37242	14	206	0.0208333	0.0679612	unnamed,unnamed,unnamed,unnamed,unnamed,unnamed,unnamed,unnamed,unnamed,unnamed,unnamed,unnamed,unnamed,unnamed,unnamed	ANKRD1,BCL2,CASR,DNMT3A,EGLN1,HIF1A,MYC,PSMB9,RGCC,TWIST1,UBB,UBC,UBE2D2,VEGFA
GO Biological Process	GO:0030949	positive regulation of vascular endothelial growth factor receptor signaling pathway	329	0.00790742	1	0.310456	5.19398	0.770122	4	0.00186923	0.00970874	426	0.0150532	1	0.456437	5.58839	0.536827	3	15	0.00446429	0.2	unnamed,unnamed,unnamed,unnamed	FLT1,HIF1A,VEGFA
GO Biological Process	GO:0002283	neutrophil activation involved in immune response	330	0.00792515	1	0.31021	1.76948	12.4331	22	0.0301773	0.0533981	832	0.0397974	1	0.617865	1.45531	17.1785	25	480	0.0372024	0.0520833	unnamed,unnamed,unnamed,unnamed,unnamed,unnamed,unnamed,unnamed,unnamed,unnamed,unnamed,unnamed,unnamed,unnamed,unnamed,unnamed,unnamed,unnamed,unnamed,unnamed,unnamed,unnamed	ARPC5,CD44,CD47,COMMD9,CREG1,CRISPLD2,CSTB,CYSTM1,DYNC1H1,FGL2,GLIPR1,GSN,HMGB1,HSP90AA1,ITGB2,LRMP,OLR1,PDXK,PLAU,RAB14,RAB18,SERPINB1,SIGLEC5,TMEM173,VCL
GO Biological Process	GO:0032944	regulation of mononuclear cell proliferation	331	0.00794966	1	0.310229	1.94283	8.7501	17	0.0212381	0.0412621	122	0.000933972	1	0.0988862	2.36325	7.19348	17	201	0.0252976	0.0845771	unnamed,unnamed,unnamed,unnamed,unnamed,unnamed,unnamed,unnamed,unnamed,unnamed,unnamed,unnamed,unnamed,unnamed,unnamed,unnamed,unnamed	BCL2,CD86,CTNNB1,GAL,GPR183,HAVCR2,HLA-DMB,HLA-DPA1,HLA-DPB1,HMGB1,IL6ST,INPP5D,NFATC2,PRKCQ,RAC2,TNFRSF13C,TNFSF18
GO Biological Process	GO:0051900	regulation of mitochondrial depolarization	332	0.00804253	1	0.312908	5.1682	0.773965	4	0.00187856	0.00970874	664	0.0330562	1	0.643053	4.1913	0.715769	3	20	0.00446429	0.15	unnamed,unnamed,unnamed,unnamed	BCL2,GCLC,LRRK2
GO Biological Process	GO:0090382	phagosome maturation	333	0.00814552	1	0.315963	4.10098	1.21922	5	0.00295928	0.0121359	975	0.0537986	1	0.712734	2.7942	1.43154	4	40	0.00595238	0.1	unnamed,unnamed,unnamed,unnamed,unnamed	ATP6V1G2,MYO7A,RAB14,RAB20
GO Biological Process	GO:2001056	positive regulation of cysteine-type endopeptidase activity	334	0.00815041	1	0.315206	2.35962	4.66176	11	0.011315	0.026699	1405	0.0888859	1	0.817181	1.74637	4.58092	8	128	0.0119048	0.0625	unnamed,unnamed,unnamed,unnamed,unnamed,unnamed,unnamed,unnamed,unnamed,unnamed,unnamed	BCL2L11,CASP8,FASLG,GSN,HMGB1,JAK2,MYC,SMAD3
GO Biological Process	GO:0035666	TRIF-dependent toll-like receptor signaling pathway	335	0.00816384	1	0.314783	5.1455	0.777378	4	0.00188684	0.00970874	489	0.0189705	1	0.501109	3.85406	1.03787	4	29	0.00595238	0.137931	unnamed,unnamed,unnamed,unnamed	CASP8,UBB,UBC,UBE2D2
GO Biological Process	GO:0038093	Fc receptor signaling pathway	336	0.00822248	1	0.316101	2.09879	6.67049	14	0.0161905	0.0339806	283	0.00653559	1	0.298305	2.12602	6.58508	14	184	0.0208333	0.076087	unnamed,unnamed,unnamed,unnamed,unnamed,unnamed,unnamed,unnamed,unnamed,unnamed,unnamed,unnamed,unnamed,unnamed	ARPC5,CUL1,FOS,HSP90AA1,MAP3K1,MAPK10,NFATC2,PIK3R1,PLCG2,PRKCQ,PSMB9,UBB,UBC,UBE2D2
GO Biological Process	GO:0043207	response to external biotic stimulus	337	0.00827239	1	0.317075	1.53932	22.7373	35	0.0551876	0.0849515	3504	0.368001	1	1	1.07469	27.915	30	780	0.0446429	0.0384615	unnamed,unnamed,unnamed,unnamed,unnamed,unnamed,unnamed,unnamed,unnamed,unnamed,unnamed,unnamed,unnamed,unnamed,unnamed,unnamed,unnamed,unnamed,unnamed,unnamed,unnamed,unnamed,unnamed,unnamed,unnamed,unnamed,unnamed,unnamed,unnamed,unnamed,unnamed,unnamed,unnamed,unnamed,unnamed	ABCA1,ABR,ADAR,ANKRD1,ATG16L1,BCL2,BCL2L11,CASP8,CD47,CD86,CNP,CXCR4,FASLG,FOS,FOXP1,HAVCR2,IGLL5,JAK2,LYST,LYZL2,NFKBIL1,PLCG2,RAB14,SCARB1,SERPINB9,SMAD3,SRR,THBD,TMEM173,ZNF175
GO Biological Process	GO:0002253	activation of immune response	338	0.00827569	1	0.316264	1.71332	14.0079	24	0.0339997	0.0582524	451	0.0167498	1	0.479727	1.58043	15.8185	25	442	0.0372024	0.0565611	unnamed,unnamed,unnamed,unnamed,unnamed,unnamed,unnamed,unnamed,unnamed,unnamed,unnamed,unnamed,unnamed,unnamed,unnamed,unnamed,unnamed,unnamed,unnamed,unnamed,unnamed,unnamed,unnamed,unnamed	ARPC5,BCL2,CASP8,CD86,CUL1,HAVCR2,HLA-DPA1,HLA-DPB1,HMGB1,HSP90AA1,IGLL5,INPP5D,ITGB2,MAP3K1,NFATC2,PIK3R1,PLCG2,PRKCQ,PSMB9,RGCC,TMEM173,TRIL,UBB,UBC,UBE2D2
GO Biological Process	GO:0010518	positive regulation of phospholipase activity	339	0.00829987	1	0.316252	3.10216	2.2565	7	0.00547693	0.0169903	293	0.00702134	1	0.309538	3.49275	1.71785	6	48	0.00892857	0.125	unnamed,unnamed,unnamed,unnamed,unnamed,unnamed,unnamed	FLT1,GNA13,GNA15,GNAQ,HTR2A,S1PR4
GO Biological Process	GO:0009886	post-embryonic animal morphogenesis	340	0.00831119	1	0.315752	5.11849	0.781481	4	0.0018968	0.00970874	326	0.00788272	1	0.312335	6.98549	0.429462	3	12	0.00446429	0.25	unnamed,unnamed,unnamed,unnamed	BCL2L11,MYO7A,NKX2-3
GO Biological Process	GO:0030595	leukocyte chemotaxis	341	0.00833891	1	0.315876	2.35188	4.6771	11	0.0113522	0.026699	448	0.016723	1	0.482168	2.18297	4.58092	10	128	0.014881	0.078125	unnamed,unnamed,unnamed,unnamed,unnamed,unnamed,unnamed,unnamed,unnamed,unnamed,unnamed	CCL4L2,CXADR,CXCR4,FLT1,GPR183,HMGB1,ITGB2,LYST,PREX1,SAA1
GO Biological Process	GO:0043470	regulation of carbohydrate catabolic process	342	0.00834802	1	0.315296	3.09865	2.25904	7	0.00548312	0.0169903	985	0.0545837	1	0.715795	2.20594	2.71992	6	76	0.00892857	0.0789474	unnamed,unnamed,unnamed,unnamed,unnamed,unnamed,unnamed	HDAC4,HIF1A,HMGB1,HTR2A,NUP153,PFKFB3
GO Biological Process	GO:0010517	regulation of phospholipase activity	343	0.00836729	1	0.315103	2.82806	2.82879	8	0.006866	0.0194175	229	0.00407546	1	0.229881	3.43147	2.03994	7	57	0.0104167	0.122807	unnamed,unnamed,unnamed,unnamed,unnamed,unnamed,unnamed,unnamed	FLT1,GNA13,GNA15,GNAQ,HTR2A,RGS2,S1PR4
GO Biological Process	GO:0050885	neuromuscular process controlling balance	344	0.00836857	1	0.314235	3.09717	2.26013	7	0.00548575	0.0169903	321	0.00776483	1	0.312456	3.42146	1.75364	6	49	0.00892857	0.122449	unnamed,unnamed,unnamed,unnamed,unnamed,unnamed,unnamed	ABR,APP,CDH23,HERC1,IGDCC3,MYO7A
GO Biological Process	GO:0046129	purine ribonucleoside biosynthetic process	345	0.00839221	1	0.314209	3.09546	2.26138	7	0.00548878	0.0169903	781	0.0362695	1	0.599863	2.2482	3.1136	7	87	0.0104167	0.0804598	unnamed,unnamed,unnamed,unnamed,unnamed,unnamed,unnamed	ADSL,ADSSL1,ATP5G3,ATP5I,ATP5J,NME7,PPCDC
GO Biological Process	GO:0042407	cristae formation	346	0.00840604	1	0.313817	5.10141	0.784097	4	0.00190315	0.00970874	536	0.0237667	1	0.57275	3.60541	1.10944	4	31	0.00595238	0.129032	unnamed,unnamed,unnamed,unnamed	ATP5G3,ATP5I,ATP5J,CHCHD6
GO Biological Process	GO:0032924	activin receptor signaling pathway	347	0.00844642	1	0.314416	4.06415	1.23027	5	0.00298609	0.0121359	854	0.0423765	1	0.640956	3.81027	0.787346	3	22	0.00446429	0.136364	unnamed,unnamed,unnamed,unnamed,unnamed	ACVR1B,GDF7,SMAD3
GO Biological Process	GO:1900153	positive regulation of nuclear-transcribed mRNA catabolic process, deadenylation-dependent decay	348	0.00859188	1	0.318912	5.06864	0.789166	4	0.00191545	0.00970874	172	0.00209798	1	0.157556	6.98549	0.572615	4	16	0.00595238	0.25	unnamed,unnamed,unnamed,unnamed	TNRC6B,TNRC6C,TOB1,ZFP36L2
GO Biological Process	GO:0015706	nitrate transport	349	0.00859778	1	0.318216	115.81	0.00863486	1	2.09584e-05	0.00242718	685	0.0357885	1	0.674861	27.942	0.0357885	1	1	0.0014881	1	unnamed	AQP6
GO Biological Process	GO:0015986	ATP synthesis coupled proton transport	350	0.00862612	1	0.318353	7.25475	0.413522	3	0.00100369	0.00728155	1351	0.0838538	1	0.801731	2.89055	1.03787	3	29	0.00446429	0.103448	unnamed,unnamed,unnamed	ATP5G3,ATP5I,ATP5J
GO Biological Process	GO:1903555	regulation of tumor necrosis factor superfamily cytokine production	351	0.00863694	1	0.317844	2.46194	4.06184	10	0.00985882	0.0242718	313	0.00733488	1	0.302699	2.47274	4.0441	10	113	0.014881	0.0884956	unnamed,unnamed,unnamed,unnamed,unnamed,unnamed,unnamed,unnamed,unnamed,unnamed	CD86,FOXP1,GPR18,HAVCR2,HMGB1,JAK2,NFKBIL1,PIK3R1,POMC,TWIST1
GO Biological Process	GO:0043618	regulation of transcription from RNA polymerase II promoter in response to stress	352	0.00863889	1	0.317013	2.812	2.84495	8	0.00690522	0.0194175	948	0.049971	1	0.68088	1.97819	4.0441	8	113	0.0119048	0.0707965	unnamed,unnamed,unnamed,unnamed,unnamed,unnamed,unnamed,unnamed	EGLN1,HIF1A,PSMB9,SESN2,UBB,UBC,UBE2D2,VEGFA
GO Biological Process	GO:1903903	regulation of establishment of T cell polarity	353	0.00867696	1	0.317508	14.4887	0.138039	2	0.000335045	0.00485437	297	0.00731361	1	0.31808	13.971	0.143154	2	4	0.00297619	0.5	unnamed,unnamed	GSN,RIPOR2
GO Biological Process	GO:0046718	viral entry into host cell	354	0.00872312	1	0.318295	2.80713	2.84989	8	0.0069172	0.0194175	863	0.0423897	1	0.634469	2.17326	3.22096	7	90	0.0104167	0.0777778	unnamed,unnamed,unnamed,unnamed,unnamed,unnamed,unnamed,unnamed	CD86,CXADR,CXCR4,HAVCR1,HTR2A,NUP153,SCARB1
GO Biological Process	GO:0021747	cochlear nucleus development	355	0.00873472	1	0.317821	14.4384	0.138519	2	0.000336211	0.00485437	1504	0.103574	1	0.889539	9.31399	0.107365	1	3	0.0014881	0.333333	unnamed,unnamed	BCL2
GO Biological Process	GO:0033688	regulation of osteoblast proliferation	356	0.00874297	1	0.317227	4.02936	1.24089	5	0.00301188	0.0121359	2401	0.198274	1	1	2.42974	0.823135	2	23	0.00297619	0.0869565	unnamed,unnamed,unnamed,unnamed,unnamed	BCL2,SMAD3
GO Biological Process	GO:0046661	male sex differentiation	357	0.0087727	1	0.317415	1.96863	8.12747	16	0.0197269	0.038835	156	0.00175255	1	0.145113	2.4603	5.69037	14	159	0.0208333	0.0880503	unnamed,unnamed,unnamed,unnamed,unnamed,unnamed,unnamed,unnamed,unnamed,unnamed,unnamed,unnamed,unnamed,unnamed,unnamed,unnamed	BCL2,BCL2L11,BMPR1A,CCND1,CTNNB1,FNDC3A,HOXD13,INHA,KITLG,LRP2,MAS1,RHOBTB3,SMAD5,WNT2B
GO Biological Process	GO:0033158	regulation of protein import into nucleus, translocation	358	0.00884757	1	0.319229	5.02497	0.796025	4	0.0019321	0.00970874	241	0.00498539	1	0.267204	5.58839	0.715769	4	20	0.00595238	0.2	unnamed,unnamed,unnamed,unnamed	JAK2,LRRK2,PDE2A,TMEM173
GO Biological Process	GO:0098602	single organism cell adhesion	359	0.00894467	1	0.321834	1.60915	18.022	29	0.0437427	0.0703884	163	0.00184637	1	0.146317	1.8628	13.9575	26	390	0.0386905	0.0666667	unnamed,unnamed,unnamed,unnamed,unnamed,unnamed,unnamed,unnamed,unnamed,unnamed,unnamed,unnamed,unnamed,unnamed,unnamed,unnamed,unnamed,unnamed,unnamed,unnamed,unnamed,unnamed,unnamed,unnamed,unnamed,unnamed,unnamed,unnamed,unnamed	APBB1IP,BCL2,CASP8,CD44,CD86,CTNNB1,CXADR,FOXP1,GPR18,GPR183,HMGB1,ITGB2,ITPKB,KIFC3,NKX2-3,NRXN2,PLPP3,PREX1,RAC2,SATB1,SEMA4A,SMAD3,TNFSF18,UBASH3B,VCL,ZFP36L2
GO Biological Process	GO:0007568	aging	360	0.00916441	1	0.328824	1.80278	11.094	20	0.0269271	0.0485437	291	0.00696867	1	0.309327	1.90513	9.44815	18	264	0.0267857	0.0681818	unnamed,unnamed,unnamed,unnamed,unnamed,unnamed,unnamed,unnamed,unnamed,unnamed,unnamed,unnamed,unnamed,unnamed,unnamed,unnamed,unnamed,unnamed,unnamed,unnamed	APP,BCL2,CD86,CNP,DLD,DNMT3A,FOS,GCLC,GSN,HELT,HTR2A,INPP5D,ITGB2,LRRK2,MORC3,P2RY1,SRR,ZMIZ1
GO Biological Process	GO:0015949	nucleobase-containing small molecule interconversion	361	0.00919664	1	0.329066	4.96781	0.805183	4	0.00195433	0.00970874	1413	0.0908058	1	0.830105	2.7942	1.07365	3	30	0.00446429	0.1	unnamed,unnamed,unnamed,unnamed	AK4,GLRX,NME7
GO Biological Process	GO:0045636	positive regulation of melanocyte differentiation	362	0.00925247	1	0.330149	4.95892	0.806627	4	0.00195783	0.00970874	76	0.000432364	1	0.0734848	16.7652	0.178942	3	5	0.00446429	0.6	unnamed,unnamed,unnamed,unnamed	BCL2,KITLG,ZEB2
GO Biological Process	GO:2000276	negative regulation of oxidative phosphorylation uncoupler activity	363	0.00931781	1	0.331565	13.9575	0.143292	2	0.000347796	0.00485437	134	0.00127898	1	0.123288	27.942	0.0715769	2	2	0.00297619	1	unnamed,unnamed	PPIF,TWIST1
GO Biological Process	GO:0055076	transition metal ion homeostasis	364	0.00942605	1	0.334495	2.42898	4.11695	10	0.0099926	0.0242718	399	0.0129372	1	0.41882	2.2717	4.40198	10	123	0.014881	0.0813008	unnamed,unnamed,unnamed,unnamed,unnamed,unnamed,unnamed,unnamed,unnamed,unnamed	APP,CUL1,EGLN1,HIF1A,MYC,SLC25A28,SLC30A1,SLC30A5,UBB,UBC
GO Biological Process	GO:0060191	regulation of lipase activity	365	0.00945802	1	0.33471	2.57569	3.49422	9	0.00848111	0.0218447	346	0.00898223	1	0.335328	2.72605	2.93465	8	82	0.0119048	0.097561	unnamed,unnamed,unnamed,unnamed,unnamed,unnamed,unnamed,unnamed,unnamed	FLT1,GNA13,GNA15,GNAQ,HTR2A,RGS2,S1PR4,SORT1
GO Biological Process	GO:0002495	antigen processing and presentation of peptide antigen via MHC class II	366	0.00951577	1	0.335834	2.76371	2.89466	8	0.00702588	0.0194175	315	0.00743312	1	0.304805	2.61956	3.43569	9	96	0.0133929	0.09375	unnamed,unnamed,unnamed,unnamed,unnamed,unnamed,unnamed,unnamed	CAPZA1,CTSE,DYNC1H1,DYNC1I2,HLA-DMB,HLA-DPA1,HLA-DPB1,LAG3,RACGAP1
GO Biological Process	GO:0002504	antigen processing and presentation of peptide or polysaccharide antigen via MHC class II	367	0.00953116	1	0.33546	2.7629	2.8955	8	0.00702792	0.0194175	330	0.0079412	1	0.310838	2.59255	3.47148	9	97	0.0133929	0.0927835	unnamed,unnamed,unnamed,unnamed,unnamed,unnamed,unnamed,unnamed	CAPZA1,CTSE,DYNC1H1,DYNC1I2,HLA-DMB,HLA-DPA1,HLA-DPB1,LAG3,RACGAP1
GO Biological Process	GO:0043402	glucocorticoid mediated signaling pathway	368	0.00956374	1	0.335693	13.768	0.145264	2	0.000352584	0.00485437	685	0.0357885	1	0.674861	27.942	0.0357885	1	1	0.0014881	1	unnamed,unnamed	NR3C1
GO Biological Process	GO:0043467	regulation of generation of precursor metabolites and energy	369	0.00960185	1	0.336117	2.42204	4.12875	10	0.0100212	0.0242718	652	0.0311885	1	0.617887	2.06129	4.36619	9	122	0.0133929	0.0737705	unnamed,unnamed,unnamed,unnamed,unnamed,unnamed,unnamed,unnamed,unnamed,unnamed	EPM2AIP1,HDAC4,HIF1A,HMGB1,HTR2A,NUP153,PFKFB3,POMC,PPIF
GO Biological Process	GO:0002444	myeloid leukocyte mediated immunity	370	0.00962507	1	0.336019	1.71322	13.425	23	0.0325849	0.0558252	604	0.0288416	1	0.616799	1.47639	18.2879	27	511	0.0401786	0.0528376	unnamed,unnamed,unnamed,unnamed,unnamed,unnamed,unnamed,unnamed,unnamed,unnamed,unnamed,unnamed,unnamed,unnamed,unnamed,unnamed,unnamed,unnamed,unnamed,unnamed,unnamed,unnamed,unnamed	ARPC5,CD44,CD47,COMMD9,CREG1,CRISPLD2,CSTB,CYSTM1,DYNC1H1,FGL2,GLIPR1,GSN,HMGB1,HSP90AA1,ITGB2,KMT2E,LRMP,OLR1,PDXK,PLAU,RAB14,RAB18,SERPINB1,SERPINB9,SIGLEC5,TMEM173,VCL
GO Biological Process	GO:0090385	phagosome-lysosome fusion	371	0.00963012	1	0.335289	13.7181	0.145793	2	0.000353866	0.00485437	2535	0.225202	1	1	3.99171	0.250519	1	7	0.0014881	0.142857	unnamed,unnamed	RAB20
GO Biological Process	GO:0007179	transforming growth factor beta receptor signaling pathway	372	0.00968792	1	0.336395	2.4187	4.13446	10	0.0100351	0.0242718	269	0.00605685	1	0.290841	2.70406	3.32833	9	93	0.0133929	0.0967742	unnamed,unnamed,unnamed,unnamed,unnamed,unnamed,unnamed,unnamed,unnamed,unnamed	BMPR1A,FOS,SMAD3,SMAD5,SMAD6,SMAD7,UBB,UBC,ZYX
[truncated: 132 more rows]

## Sheet: mregDC_vs_cDC2_up
# GREAT version 4.0.4	Species assembly: hg38	Association rule: Basal+extension: 5000 bp upstream, 1000 bp downstream, 1000000 bp max extension, curated regulatory domains included
# Ontology summary statistics are provided in the footer.
#
# Ontology	ID	Desc	BinomRank	BinomP	BinomBonfP	BinomFdrQ	RegionFoldEnrich	ExpRegions	ObsRegions	GenomeFrac	SetCov	HyperRank	HyperP	HyperBonfP	HyperFdrQ	GeneFoldEnrich	ExpGenes	ObsGenes	TotalGenes	GeneSetCov	TermCov	Regions	Genes
[truncated: 504 more rows]

## Sheet: mregDC_vs_cDC2_down
# GREAT version 4.0.4	Species assembly: hg38	Association rule: Basal+extension: 5000 bp upstream, 1000 bp downstream, 1000000 bp max extension, curated regulatory domains included
[truncated: 507 more rows]
