# Supplementary material for: Mature and migratory dendritic cells promote immune infiltration and response to anti-PD-1 checkpoint blockade in metastatic melanoma
Source: Nat Commun. 2025 Sep 1;16:8151. doi: 10.1038/s41467-025-62878-5 (PMC12402436; doi:10.1038/s41467-025-62878-5)
Supplement: Supplementary file 15 — Supplementary Dataset 14 [file 41467_2025_62878_MOESM15_ESM.xlsx]

## Sheet: Supp Table 14 - cell type
Supplementary Data 14. Cell-cell communications showing differential activities between mregDC high and low samples. Two-sided Wilcoxon rank sum tests were used without multiple comparison adjustments. See Supplementary Fig. 8.
interacting_pair	interacting_cells	num_nonzero_mDC_high	num_nonzero_mDC_low	avg_nonzero_mean_mDC_high	avg_nonzero_mean_mDC_low	sig_mean_coeff	sig_mean_pval
CD48_CD244	B|Cycling T	1	2	0.577	0.894	0.382787	0.861108
TGFB1_TGFBR3	B|Cycling T	1	0	0.745	0	27.0847	0.998503
LTB_LTBR	B|Endothelial	7	15	1.09014	0.998867	-0.24737	0.794379
TGFB1_TGFbeta_receptor1	B|Fibroblast	3	6	0.435	0.346667	1.99366	0.484967
LTB_LTBR	B|Fibroblast	7	17	1.09443	1.00776	-0.428396	0.689391
TGFB1_TGFbeta_receptor1	B|Monocyte/Macrophage	2	3	0.376	0.319667	1.18458	0.815882
LTB_LTBR	B|Monocyte/Macrophage	4	15	1.124	0.983333	-1.3074	0.263748
CLEC2B_KLRF1	B|NK	5	8	0.9106	0.951875	2.0916	0.133476
CD48_CD244	B|NK	4	8	0.71025	0.760875	-1.05299	0.502615
TGFB1_TGFBR3	B|NK	3	3	0.402	0.627333	4.98861	0.305869
LTB_LTBR	B|Tumor	7	9	1.14186	1.08633	1.00873	0.32962
CRTAM_CADM1	Cycling T|Cycling T	0	1	0	0.491	1.17745	0.999962
CD70_CD27	Cycling T|Cycling T	5	14	0.6616	0.728643	-2.60758	0.141223
CCL5_CCR5	Cycling T|Cycling T	1	11	0.775	1.19236	-4777	0.992406
CADM1_CADM1	Cycling T|Cycling T	1	2	0.483	0.2765	3.06064	0.503521
LTA_TNFRSF1B	Cycling T|Cycling T	4	2	0.45075	0.466	16.9236	0.362292
CD86_CD28	Cycling T|Cycling T	0	1	0	0.197	2.93466	0.999962
CD86_CTLA4	Cycling T|Cycling T	0	1	0	0.697	0.829452	0.999962
CCL4_CCR5	Cycling T|Cycling T	1	12	0.566	0.996	-4.20103	0.149757
LCK_CD8_receptor	Cycling T|Cycling T	7	14	0.865571	0.991214	-0.167726	0.888352
CD40LG_integrin_a5b1_complex	Cycling T|Cycling T	0	1	0	0.364	1.59487	0.99996
LPAR2_ADGRE5	Cycling T|Cycling T	2	1	0.3725	0.309	125.606	0.993332
LTA_TNFRSF14	Cycling T|Cycling T	1	1	0.194	0.235	-9.14208	0.462786
CCL5_CCR1	Cycling T|Cycling T	1	2	1.329	1.0755	-0.469829	0.73284
ICAM2_integrin_aLb2_complex	Cycling T|Cycling T	3	4	0.372333	0.32325	11.4434	0.15938
ICAM3_integrin_aLb2_complex	Cycling T|Cycling T	6	12	0.5905	0.584833	1.03148	0.527489
KLRB1_CLEC2D	Cycling T|Cycling T	2	3	1.0465	0.672	0.546362	0.684982
CD48_CD244	Cycling T|Cycling T	1	1	0.442	0.473	1.78117	0.619903
ICAM1_integrin_aLb2_complex	Cycling T|Cycling T	2	6	0.281	0.406833	-2.42069	0.499469
ProstaglandinE2_byPTGES2_PTGER2	Cycling T|Cycling T	1	0	0.381	0	55.9826	0.998417
ICAM1_ITGAL	Cycling T|Cycling T	2	6	0.281	0.406833	-2.42069	0.499469
ProstaglandinE2_byPTGES3_PTGER2	Cycling T|Cycling T	2	2	1.195	0.94	24.499	0.995869
BAG6_NCR3	Cycling T|Cycling T	2	1	0.1775	0.157	202.491	0.994534
Cholesterol_byLIPA_RORA	Cycling T|Cycling T	1	4	0.278	0.5585	-389.193	0.994459
SIRPG_CD47	Cycling T|Cycling T	4	13	0.4775	0.579	-3.52077	0.130697
ProstaglandinE2_byPTGES3_PTGER4	Cycling T|Cycling T	3	12	1.034	0.859083	-0.321036	0.777688
CD58_CD2	Cycling T|Cycling T	6	14	0.94	1.04479	-0.669786	0.503215
ProstaglandinE2_byPTGES2_PTGER4	Cycling T|Cycling T	0	4	0	0.33975	-86.2149	0.995756
SELPLG_SELL	Cycling T|Cycling T	4	6	0.49825	0.386333	3.36783	0.231374
HLA-E_KLRC1	Cycling T|Cycling T	0	4	0	1.1345	-62.9199	0.995682
HLA-E_CD94:NKG2A	Cycling T|Cycling T	0	5	0	1.0722	-65.2207	0.995253
TGFB1_TGFBR3	Cycling T|Cycling T	2	0	0.556	0	42.9151	0.997493
ICAM1_SPN	Cycling T|Cycling T	3	8	0.387667	0.3185	0.461887	0.876667
SEMA4A_PLXND1	Cycling T|Endothelial	0	3	0	0.39	-361.535	0.99667
CCL5_ACKR1	Cycling T|Endothelial	4	13	1.62075	1.539	-0.461962	0.481032
COL9A2_integrin_a1b1_complex	Cycling T|Endothelial	2	2	0.238	0.218	8.32867	0.255812
CD44_SELE	Cycling T|Endothelial	3	7	1.20633	0.907286	1.0595	0.397965
SELPLG_SELE	Cycling T|Endothelial	4	7	0.631	0.666143	1.43347	0.382979
LTA_TNFRSF1A	Cycling T|Endothelial	3	2	0.411	0.2895	4.5889	0.309099
LTA_TNFRSF1B	Cycling T|Endothelial	2	1	0.2555	0.165	105.704	0.995583
TNFSF14_LTBR	Cycling T|Endothelial	3	3	0.238	0.237667	3.09841	0.530874
CD40LG_integrin_a5b1_complex	Cycling T|Endothelial	2	1	0.4665	0.533	59.6381	0.995893
CD40LG_CD40	Cycling T|Endothelial	2	1	0.373	0.365	53.9732	0.99694
LTA_TNFRSF14	Cycling T|Endothelial	1	1	0.201	0.254	-9.69245	0.41836
IFNG_Type_II_IFNR	Cycling T|Endothelial	2	11	0.507	0.660364	-4.79511	0.099947
SIRPG_CD47	Cycling T|Endothelial	3	10	0.383333	0.4255	-3.49554	0.20932
TNFSF10_TNFRSF10D	Cycling T|Endothelial	2	6	0.3455	0.330833	-1.56509	0.658856
TNFSF10_TNFRSF10B	Cycling T|Endothelial	2	7	0.375	0.369143	-1.60173	0.616032
LTB_LTBR	Cycling T|Endothelial	2	5	0.8495	0.503	1.27907	0.493408
VSIR_HLA-F	Cycling T|Endothelial	2	4	0.712	0.5235	3.37094	0.260575
VSIR_HLA-E	Cycling T|Endothelial	4	7	1.45525	1.40714	0.612757	0.485565
SEMA4A_PLXND1	Cycling T|Fibroblast	0	3	0	0.132333	-618.891	0.995992
COL9A2_integrin_a1b1_complex	Cycling T|Fibroblast	3	1	0.268	0.481	271.234	0.991659
LTA_TNFRSF1A	Cycling T|Fibroblast	5	3	0.3562	0.343	7.71321	0.136444
TNFSF14_LTBR	Cycling T|Fibroblast	4	4	0.2325	0.28025	5.50374	0.235034
OSM_OSMR	Cycling T|Fibroblast	2	4	0.3065	0.2995	1.24785	0.759011
ProstaglandinE2_byPTGES3_PTGER3	Cycling T|Fibroblast	2	6	0.677	0.863167	-0.362616	0.841894
CD40LG_integrin_a5b1_complex	Cycling T|Fibroblast	3	1	0.293667	0.233	82.2519	0.996764
LPAR2_ADGRE5	Cycling T|Fibroblast	1	0	0.155	0	137.609	0.998417
CD40LG_CD40	Cycling T|Fibroblast	2	1	0.2805	0.252	90.5806	0.996553
LTA_TNFRSF14	Cycling T|Fibroblast	0	1	0	0.17	-378.463	0.997431
ProstaglandinE2_byPTGES2_PTGER3	Cycling T|Fibroblast	2	2	0.1915	0.2275	2.38023	0.692077
LGALS9_P4HB	Cycling T|Fibroblast	5	8	0.8226	0.764125	1.26237	0.336451
TGFB1_TGFbeta_receptor1	Cycling T|Fibroblast	2	6	0.622	0.355333	0.799708	0.719705
IFNG_Type_II_IFNR	Cycling T|Fibroblast	3	13	0.459	0.682231	-4.03195	0.0903406
SIRPG_CD47	Cycling T|Fibroblast	3	15	0.398667	0.483133	-6.88544	0.0366839
LTB_LTBR	Cycling T|Fibroblast	4	5	0.5955	0.5334	2.56417	0.282686
COL9A2_integrin_a2b1_complex	Cycling T|Keratinocyte	1	0	0.376	0	53.6652	0.998503
LTA_TNFRSF1A	Cycling T|Keratinocyte	1	1	0.154	0.45	-22.4446	0.0531969
OSM_OSMR	Cycling T|Keratinocyte	0	1	0	0.273	2.56734	0.999952
LTA_TNFRSF14	Cycling T|Keratinocyte	0	1	0	0.25	-257.355	0.997431
ICAM1_SPN	Cycling T|Mast	1	0	0.298	0	61.0941	0.998649
HLA-G_LILRB2	Cycling T|Monocyte/Macrophage	0	1	0	0.447	-41.8591	0.998612
HLA-G_LILRB1	Cycling T|Monocyte/Macrophage	0	1	0	0.375	-49.8961	0.998612
ICAM2_CD209	Cycling T|Monocyte/Macrophage	2	2	0.287	0.177	2.70198	0.679124
SPN_SIGLEC1	Cycling T|Monocyte/Macrophage	5	10	0.381	0.3719	-0.951497	0.734529
LTA_TNFRSF1A	Cycling T|Monocyte/Macrophage	5	3	0.2222	0.225333	13.4618	0.150449
ICAM3_CD209	Cycling T|Monocyte/Macrophage	3	7	0.647	0.474	-0.337082	0.858383
LTA_TNFRSF1B	Cycling T|Monocyte/Macrophage	4	2	0.36725	0.2745	1379.94	0.994901
LPAR2_ADGRE5	Cycling T|Monocyte/Macrophage	3	1	0.321667	0.355	111.868	0.995752
CD40LG_CD40	Cycling T|Monocyte/Macrophage	3	1	0.278	0.23	83.0507	0.996769
LTA_TNFRSF14	Cycling T|Monocyte/Macrophage	1	2	0.217	0.3095	-9.49303	0.390587
CD47_SIRB1_complex	Cycling T|Monocyte/Macrophage	3	7	0.344	0.434286	1.16945	0.654627
CCL5_CCR1	Cycling T|Monocyte/Macrophage	6	16	0.948	1.29737	-1.11382	0.172035
CD99_PILRA	Cycling T|Monocyte/Macrophage	7	20	0.891	0.9337	-0.143595	0.909828
TGFB1_TGFbeta_receptor1	Cycling T|Monocyte/Macrophage	1	6	0.476	0.3025	-1.04669	0.74729
PTPRC_MRC1	Cycling T|Monocyte/Macrophage	6	17	1.37133	1.17447	0.0577177	0.936216
LGALS9_HAVCR2	Cycling T|Monocyte/Macrophage	3	6	0.302333	0.276667	-0.243243	0.944688
HLA-F_LILRB1	Cycling T|Monocyte/Macrophage	5	13	0.627	0.629	-1.67915	0.34838
HLA-F_LILRB2	Cycling T|Monocyte/Macrophage	8	15	0.64825	0.6868	0.244067	0.878368
IFNG_Type_II_IFNR	Cycling T|Monocyte/Macrophage	6	17	0.505667	0.738647	-2.25759	0.148305
SIRPG_CD47	Cycling T|Monocyte/Macrophage	4	13	0.38875	0.506615	-3.77843	0.0939331
ProstaglandinE2_byPTGES3_PTGER4	Cycling T|Monocyte/Macrophage	4	12	0.80275	0.922333	-0.634675	0.63358
LTB_LTBR	Cycling T|Monocyte/Macrophage	1	4	0.316	0.53025	-2.43465	0.545449
VSIR_HLA-E	Cycling T|Monocyte/Macrophage	2	5	1.148	1.1446	0.311885	0.758057
CD70_CD27	Cycling T|NK	0	2	0	0.4245	-150.211	0.995272
LTA_TNFRSF1B	Cycling T|NK	4	2	0.36375	0.399	19.0876	0.200318
LPAR2_ADGRE5	Cycling T|NK	4	1	0.721	0.426	62.9561	0.995434
Cholesterol_byDHCR7_RORA	Cycling T|NK	0	3	0	0.477	-42.2268	0.996903
LTA_TNFRSF14	Cycling T|NK	2	2	0.246	0.27	10.6707	0.270929
CLEC2B_KLRF1	Cycling T|NK	7	16	1.03586	1.02925	-0.186315	0.859702
CCL5_CCR1	Cycling T|NK	1	0	1.25	0	17.0635	0.998417
ICAM2_integrin_aLb2_complex	Cycling T|NK	5	7	0.5148	0.448429	3.15818	0.227463
ICAM3_integrin_aLb2_complex	Cycling T|NK	7	14	0.695143	0.722286	1.32217	0.376471
KLRB1_CLEC2D	Cycling T|NK	2	3	0.706	0.73	1.46498	0.471062
CD48_CD244	Cycling T|NK	4	4	0.92875	0.60725	1.81408	0.215165
PECAM1_CD38	Cycling T|NK	1	1	0.381	0.381	43.3808	0.997162
ICAM1_integrin_aLb2_complex	Cycling T|NK	3	4	0.364667	0.473	1.36862	0.609886
ProstaglandinE2_byPTGES2_PTGER2	Cycling T|NK	5	3	0.2784	0.259	18.479	0.0828183
ICAM1_ITGAL	Cycling T|NK	3	4	0.364667	0.473	1.36862	0.609886
ProstaglandinE2_byPTGES3_PTGER2	Cycling T|NK	5	10	0.941	0.9157	1.17955	0.346604
LGALS9_HAVCR2	Cycling T|NK	4	6	0.355	0.341833	2.40553	0.441493
BAG6_NCR3	Cycling T|NK	6	8	0.359	0.332125	6.175	0.0680273
Cholesterol_byLIPA_RORA	Cycling T|NK	2	6	0.4235	0.517	-9.16802	0.57491
SIRPG_CD47	Cycling T|NK	7	14	0.529571	0.605214	-1.64381	0.374295
ProstaglandinE2_byPTGES3_PTGER4	Cycling T|NK	3	16	0.991333	0.961437	-2.42238	0.144003
CD58_CD2	Cycling T|NK	5	8	0.6944	0.62925	0.539747	0.714215
ProstaglandinE2_byPTGES2_PTGER4	Cycling T|NK	3	8	0.452	0.362875	1.70739	0.538268
SELPLG_SELL	Cycling T|NK	4	11	0.53125	0.398	0.93862	0.613301
HLA-E_KLRC1	Cycling T|NK	9	16	1.70611	1.42213	1.20427	0.230835
TNFSF10_TNFRSF10B	Cycling T|NK	0	1	0	0.195	-98.9599	0.998568
HLA-E_CD94:NKG2A	Cycling T|NK	9	16	1.70611	1.42213	1.20427	0.230835
TGFB1_TGFBR3	Cycling T|NK	3	4	0.604333	0.3575	4.4747	0.15353
ICAM1_SPN	Cycling T|NK	2	5	0.2535	0.3482	-0.0843795	0.985827
VSIR_HLA-F	Cycling T|NK	7	10	0.74	0.7314	2.80197	0.0702131
VSIR_HLA-E	Cycling T|NK	6	10	1.534	1.46	0.925675	0.207778
CD70_CD27	Cycling T|Other T	5	13	0.424	0.556077	-2.96863	0.166324
LTA_TNFRSF1B	Cycling T|Other T	2	2	0.252	0.2785	0.779102	0.914568
CD86_CD28	Cycling T|Other T	0	2	0	0.211	3.04344	0.999939
CD86_CTLA4	Cycling T|Other T	0	2	0	0.683	0.915658	0.999941
LCK_CD8_receptor	Cycling T|Other T	9	16	1.09411	0.798875	3.2696	0.0555178
LPAR2_ADGRE5	Cycling T|Other T	4	1	0.40475	0.316	129.529	0.994844
Cholesterol_byDHCR7_RORA	Cycling T|Other T	1	3	0.373	0.434667	1.65533	0.742343
LTA_TNFRSF14	Cycling T|Other T	2	2	0.2805	0.269	10.2437	0.232054
TNFSF14_TNFRSF14	Cycling T|Other T	4	3	0.32225	0.302667	7.93786	0.11787
KLRB1_CLEC2D	Cycling T|Other T	2	5	0.8515	0.7866	0.601448	0.716451
Cholesterol_byLIPA_RORA	Cycling T|Other T	2	5	0.3055	0.4484	-468.459	0.994849
SIRPG_CD47	Cycling T|Other T	7	16	0.412143	0.486875	-3.69539	0.140031
CD58_CD2	Cycling T|Other T	6	15	0.7565	0.907867	-0.557809	0.635882
SELPLG_SELL	Cycling T|Other T	4	8	0.4965	0.40125	2.99481	0.242538
VSIR_HLA-F	Cycling T|Other T	4	5	0.6915	0.7416	1.99584	0.268506
VSIR_HLA-E	Cycling T|Other T	4	10	1.34075	1.3835	0.219052	0.775177
CADM1_NECTIN3	Cycling T|Tumor	1	0	0.315	0	64.0575	0.998503
LTA_TNFRSF1A	Cycling T|Tumor	2	1	0.2115	0.278	2.17315	0.796232
TNFSF14_LTBR	Cycling T|Tumor	5	2	0.1672	0.312	5.25341	0.247897
LTA_TNFRSF14	Cycling T|Tumor	3	2	0.3	0.311	-1.86191	0.762402
TNFSF14_TNFRSF14	Cycling T|Tumor	3	0	0.326	0	113.16	0.996906
IFNG_Type_II_IFNR	Cycling T|Tumor	2	4	0.3045	0.69075	-11.8993	0.194739
SIRPG_CD47	Cycling T|Tumor	4	11	0.35275	0.457364	-5.83498	0.0548821
LTB_LTBR	Cycling T|Tumor	2	3	0.772	0.596333	2.46014	0.367478
HLA-G_LILRB1	Cycling T|cDC	0	1	0	0.298	-62.7887	0.998612
LTA_TNFRSF1B	Cycling T|cDC	2	2	0.287	0.2235	-0.67467	0.935452
LPAR2_ADGRE5	Cycling T|cDC	1	0	0.262	0	81.4098	0.998417
CD40LG_CD40	Cycling T|cDC	3	1	0.426667	0.281	48.8724	0.99735
LTA_TNFRSF14	Cycling T|cDC	2	2	0.3345	0.306	2.43201	0.608562
TNFSF14_TNFRSF14	Cycling T|cDC	2	3	0.3575	0.355333	2.59996	0.433306
CD47_SIRB1_complex	Cycling T|cDC	1	2	0.269	0.5815	0.209866	0.948157
CD99_PILRA	Cycling T|cDC	5	12	0.8264	0.84675	0.362887	0.779459
PTPRC_MRC1	Cycling T|cDC	5	14	1.2528	1.11143	0.143132	0.844655
HLA-F_LILRB1	Cycling T|cDC	3	7	0.594	0.625857	-0.399384	0.836817
HLA-F_LILRB2	Cycling T|cDC	4	11	0.62075	0.642636	-1.42499	0.367627
IFNG_Type_II_IFNR	Cycling T|cDC	6	16	0.458833	0.6695	-2.26032	0.183538
SIRPG_CD47	Cycling T|cDC	4	12	0.41525	0.459083	-3.55803	0.12878
CD320_JAML	Cycling T|cDC	7	16	0.517143	0.622687	-0.872736	0.611823
SELPLG_SELL	Cycling T|cDC	3	12	0.475667	0.36175	-1.0396	0.65554
TNFSF10_TNFRSF10B	Cycling T|cDC	4	9	0.3125	0.34	0.362281	0.900459
ICAM1_SPN	Cycling T|cDC	1	1	0.262	0.208	61.9501	0.996767
LTD4_byGGT1_CYSLTR1	Cycling T|pDC	0	2	0	0.301	-51.3345	0.998118
BST2_LILRA4	Cycling T|pDC	7	15	1.32643	1.30107	-0.342868	0.647044
TNFSF10_TNFRSF11B	Cycling T|pDC	1	3	0.221	0.199667	5.59764	0.454559
CD320_JAML	Cycling T|pDC	7	15	0.651571	0.775	-1.32203	0.37506
SELPLG_SELL	Cycling T|pDC	7	12	0.791429	0.614667	1.09748	0.421094
CXCL12_CXCR4	Endothelial|B	7	17	1.31086	1.32341	-1.09096	0.205012
APP_CD74	Endothelial|B	8	21	2.32762	2.25695	-0.229791	0.68744
EFNB2_EPHB6	Endothelial|Cycling T	2	1	0.603	0.352	3.06006	0.455717
CCL14_CCR1	Endothelial|Cycling T	1	1	0.415	0.472	-3.6245	0.533963
DLL4_NOTCH1	Endothelial|Cycling T	3	4	0.345667	0.30175	1.28345	0.618305
EFNB1_EPHB6	Endothelial|Cycling T	2	1	0.198	0.323	1.48121	0.836774
JAG2_NOTCH1	Endothelial|Cycling T	3	6	0.378667	0.337667	0.0388024	0.988441
PODXL_SELL	Endothelial|Cycling T	6	8	0.608167	0.584	2.23569	0.211774
CD34_SELL	Endothelial|Cycling T	7	9	0.838429	0.561333	2.82989	0.0677806
F11R_integrin_aLb2_complex	Endothelial|Cycling T	4	10	0.2825	0.4156	-1.49251	0.61952
FBN1_integrin_a5b1_complex	Endothelial|Cycling T	0	1	0	0.373	1.55639	0.99996
JAG1_NOTCH1	Endothelial|Cycling T	3	8	0.393	0.34225	-1.36854	0.634536
TNFSF12_TNFRSF25	Endothelial|Cycling T	2	5	0.2345	0.2358	-14.1447	0.146756
ICAM2_integrin_aLb2_complex	Endothelial|Cycling T	5	15	0.5276	0.587	-1.51673	0.370051
IGFBP3_TMEM219	Endothelial|Cycling T	5	9	0.7974	0.775444	0.535743	0.633965
PECAM1_CD38	Endothelial|Cycling T	3	16	1.11933	0.991062	-1.72187	0.103389
FN1_integrin_a5b1_complex	Endothelial|Cycling T	0	1	0	0.305	1.90338	0.99996
BAG6_NCR3	Endothelial|Cycling T	1	0	0.358	0	55.3544	0.99853
CXCL12_CXCR4	Endothelial|Cycling T	5	15	1.4164	1.07053	-0.493568	0.51466
CD55_ADGRE5	Endothelial|Cycling T	3	9	0.863333	0.704333	0.647415	0.615819
THY1_ADGRE5	Endothelial|Cycling T	4	10	0.72125	0.5802	0.58978	0.672354
ProstaglandinE2_byPTGES3_PTGER4	Endothelial|Cycling T	1	5	1.353	0.6226	0.0755846	0.956585
CD58_CD2	Endothelial|Cycling T	4	11	0.921	0.945	-0.42591	0.711567
NECTIN2_TIGIT	Endothelial|Cycling T	5	19	1.0002	0.746474	-1.03718	0.366096
ProstaglandinE2_byPTGES2_PTGER4	Endothelial|Cycling T	1	4	0.725	0.276	0.720159	0.795431
integrin_aVb1_complex_ADGRE5	Endothelial|Cycling T	5	11	0.706	0.582091	0.60089	0.649096
APP_SORL1	Endothelial|Cycling T	4	2	0.83375	0.633	41.3559	0.995097
HLA-E_KLRC1	Endothelial|Cycling T	0	5	0	1.3588	-51.7584	0.995139
CD93_IFNGR1	Endothelial|Cycling T	1	6	0.872	0.519667	-2.8852	0.227078
HLA-E_CD94:NKG2A	Endothelial|Cycling T	0	5	0	1.3504	-53.6002	0.99505
TGFB1_TGFBR3	Endothelial|Cycling T	1	0	0.591	0	34.1423	0.998503
ICAM1_SPN	Endothelial|Cycling T	5	10	0.8098	0.4904	1.92681	0.317687
APP_CD74	Endothelial|Cycling T	6	16	1.81233	1.8505	-0.209188	0.697106
VSIR_HLA-F	Endothelial|Cycling T	4	9	0.723	0.674556	-1.16828	0.463155
VSIR_HLA-E	Endothelial|Cycling T	5	8	1.5018	1.31238	0.629241	0.432962
VEGFC_KDR	Endothelial|Endothelial	7	12	0.526	0.601333	1.08827	0.567596
APLN_APLNR	Endothelial|Endothelial	2	3	0.8075	0.803667	23.0353	0.995755
CDH5_CDH5	Endothelial|Endothelial	8	23	1.01375	0.917478	-0.823	0.54454
VEGFC_FLT4	Endothelial|Endothelial	6	11	0.234167	0.340455	-0.421077	0.902698
JAG2_NOTCH4	Endothelial|Endothelial	8	15	0.46925	0.525667	0.268301	0.879824
DLL4_NOTCH4	Endothelial|Endothelial	8	16	0.445875	0.48325	0.616927	0.730077
COL13A1_integrin_a1b1_complex	Endothelial|Endothelial	2	4	0.2935	0.3445	-0.148959	0.98018
COL21A1_integrin_a1b1_complex	Endothelial|Endothelial	5	5	0.2634	0.3048	2.17214	0.459235
PGF_FLT1	Endothelial|Endothelial	7	10	0.648714	0.6998	1.70579	0.218583
JAM2_JAM3	Endothelial|Endothelial	7	12	0.411857	0.392167	4.00829	0.196137
EFNB2_EPHB4	Endothelial|Endothelial	7	22	0.542714	0.514455	-2.50722	0.255561
PGF_FLT1_complex	Endothelial|Endothelial	7	9	0.540286	0.600889	2.46219	0.181443
DLL4_NOTCH1	Endothelial|Endothelial	7	16	0.372857	0.365625	1.76825	0.455876
TGM2_ADGRG1	Endothelial|Endothelial	7	16	0.561	0.528625	-0.468241	0.835027
JAG1_NOTCH4	Endothelial|Endothelial	7	20	0.523	0.49105	-3.10929	0.278019
JAG2_NOTCH1	Endothelial|Endothelial	7	15	0.401714	0.4178	0.552269	0.802659
COL15A1_integrin_a1b1_complex	Endothelial|Endothelial	7	15	0.901143	0.778133	1.10128	0.511032
COL12A1_integrin_a1b1_complex	Endothelial|Endothelial	3	7	0.362667	0.508	-2.33721	0.512079
COL18A1_integrin_a1b1_complex	Endothelial|Endothelial	7	19	0.653429	0.599526	0.449248	0.784244
COL6A2_integrin_a1b1_complex	Endothelial|Endothelial	3	14	0.473667	0.414786	-1.5672	0.519866
ADM_RAMP3	Endothelial|Endothelial	6	13	0.844167	0.771615	0.0479751	0.968339
COL1A2_integrin_a1b1_complex	Endothelial|Endothelial	0	3	0	0.295333	-198.797	0.995396
COL3A1_integrin_a1b1_complex	Endothelial|Endothelial	1	2	0.146	0.273	-5.99671	0.34903
COL4A1_integrin_a1b1_complex	Endothelial|Endothelial	7	18	1.03471	0.903	0.07082	0.947403
COL5A1_integrin_a1b1_complex	Endothelial|Endothelial	0	1	0	0.786	-1.27256	0.999931
COL5A2_integrin_a1b1_complex	Endothelial|Endothelial	2	6	0.3125	0.293333	-5.41522	0.242921
COL6A1_integrin_a1b1_complex	Endothelial|Endothelial	4	7	0.285	0.358714	0.212312	0.944605
COL4A2_integrin_a1b1_complex	Endothelial|Endothelial	7	18	0.932	0.829056	-0.0114187	0.992765
JAM3_JAM3	Endothelial|Endothelial	7	13	0.235714	0.253308	3.21492	0.412725
CCL2_ACKR1	Endothelial|Endothelial	6	10	1.18117	0.8062	2.08129	0.0752303
ESAM_ESAM	Endothelial|Endothelial	8	23	0.925875	0.856478	-1.40081	0.418607
SEMA4C_PLXNB2	Endothelial|Endothelial	6	8	0.214833	0.235875	5.49357	0.208424
JAG1_NOTCH3	Endothelial|Endothelial	0	1	0	0.338	1.71044	0.999962
EFNB1_EPHB4	Endothelial|Endothelial	7	18	0.292143	0.367611	-4.34654	0.145664
PGF_NRP1	Endothelial|Endothelial	7	9	0.574857	0.650556	3.0958	0.113443
SELE_GLG1	Endothelial|Endothelial	6	8	0.6725	0.6795	2.36733	0.157323
PGF_NRP2	Endothelial|Endothelial	7	9	0.514286	0.549222	4.4822	0.058782
FBN1_integrin_a5b1_complex	Endothelial|Endothelial	7	18	0.728429	0.553333	0.904994	0.600672
MPZL1_MPZL1	Endothelial|Endothelial	6	12	0.363333	0.3525	2.34244	0.42057
FN1_integrin_aVb1_complex	Endothelial|Endothelial	6	11	0.575833	0.546636	0.407543	0.785533
LAMC1_integrin_a6b1_complex	Endothelial|Endothelial	7	16	0.741	0.715437	1.6132	0.314851
JAG1_NOTCH1	Endothelial|Endothelial	6	19	0.450167	0.398053	-1.3174	0.585427
GJC1_GJC1	Endothelial|Endothelial	3	5	0.145	0.1256	0.279463	0.971338
GJA1_GJA1	Endothelial|Endothelial	7	17	0.593143	0.627471	1.13392	0.540781
GJC1_GJA1	Endothelial|Endothelial	4	7	0.42525	0.434286	0.19883	0.935581
JAG1_CD46	Endothelial|Endothelial	7	20	0.509571	0.4697	-1.46275	0.519991
IGFBP3_TMEM219	Endothelial|Endothelial	7	18	0.794	0.738778	-0.333891	0.809458
FN1_integrin_a5b1_complex	Endothelial|Endothelial	7	16	0.8	0.70775	-0.22696	0.876781
CXCL12_CXCR4	Endothelial|Endothelial	1	6	0.675	0.733833	0.127859	0.960023
THY1_ADGRE5	Endothelial|Endothelial	1	2	0.212	0.2545	-8.40746	0.387265
TNFSF10_TNFRSF10D	Endothelial|Endothelial	8	11	0.70375	0.651455	3.63163	0.0604611
CD93_IFNGR1	Endothelial|Endothelial	8	16	0.782625	0.779625	0.468459	0.775399
TNFSF10_TNFRSF10B	Endothelial|Endothelial	7	13	0.720714	0.643077	2.30383	0.158783
APP_CD74	Endothelial|Endothelial	8	20	1.637	1.6795	0.0439853	0.945203
VSIR_HLA-F	Endothelial|Endothelial	7	12	0.519857	0.515917	3.12479	0.174133
VSIR_HLA-E	Endothelial|Endothelial	7	14	1.34929	1.38343	0.539765	0.549842
JAG2_VASN	Endothelial|Fibroblast	8	15	0.483125	0.398333	5.34599	0.0765828
EDN1_EDNRA	Endothelial|Fibroblast	7	17	0.497	0.401412	0.173909	0.953509
COL13A1_integrin_a1b1_complex	Endothelial|Fibroblast	2	5	0.4255	0.5134	0.175671	0.959572
COL21A1_integrin_a1b1_complex	Endothelial|Fibroblast	5	5	0.344	0.472	2.53649	0.300164
FN1_integrin_aVb5_complex	Endothelial|Fibroblast	6	16	0.5665	0.65225	-2.18571	0.260252
JAM2_JAM3	Endothelial|Fibroblast	7	15	0.409429	0.360467	3.82009	0.211714
PDGFB_PDGFR_complex	Endothelial|Fibroblast	6	14	0.5605	0.485	0.72421	0.718131
PDGFB_PDGFRA	Endothelial|Fibroblast	6	14	0.5605	0.488357	0.615438	0.758472
DLL4_NOTCH3	Endothelial|Fibroblast	8	15	0.538	0.5546	1.88521	0.312807
JAG2_NOTCH3	Endothelial|Fibroblast	8	15	0.56125	0.565133	1.46149	0.425169
PDGFA_PDGFRA	Endothelial|Fibroblast	4	5	0.4405	0.4974	3.96876	0.145495
DLL4_NOTCH1	Endothelial|Fibroblast	5	7	0.265	0.306571	3.67272	0.273568
DLL4_NOTCH2	Endothelial|Fibroblast	6	14	0.368333	0.335286	1.95648	0.525272
COL1A1_integrin_a1b1_complex	Endothelial|Fibroblast	0	2	0	0.623	-29.03	0.997877
JAG1_VASN	Endothelial|Fibroblast	8	19	0.494125	0.393158	4.02936	0.170501
JAG2_NOTCH2	Endothelial|Fibroblast	6	14	0.397	0.364929	1.02148	0.700256
JAG2_NOTCH1	Endothelial|Fibroblast	5	8	0.3054	0.310375	2.7485	0.36575
COL15A1_integrin_a1b1_complex	Endothelial|Fibroblast	7	17	0.882857	0.874588	-0.237605	0.857384
GAS6_AXL	Endothelial|Fibroblast	8	18	0.31525	0.509056	-1.41387	0.589141
COL12A1_integrin_a1b1_complex	Endothelial|Fibroblast	3	9	0.424667	0.534556	-1.92683	0.474107
COL18A1_integrin_a1b1_complex	Endothelial|Fibroblast	7	21	0.678429	0.718905	-1.9198	0.282762
COL6A2_integrin_a1b1_complex	Endothelial|Fibroblast	3	15	0.596667	0.6258	-3.73358	0.12456
COL1A2_integrin_a1b1_complex	Endothelial|Fibroblast	0	4	0	0.431	-213.642	0.996119
COL3A1_integrin_a1b1_complex	Endothelial|Fibroblast	1	4	0.252	0.49875	-3.94208	0.328388
COL4A1_integrin_a1b1_complex	Endothelial|Fibroblast	7	20	1.04243	1.04685	-1.18419	0.288784
COL5A1_integrin_a1b1_complex	Endothelial|Fibroblast	0	2	0	0.6515	-51.1096	0.99654
COL5A2_integrin_a1b1_complex	Endothelial|Fibroblast	2	8	0.4445	0.44475	-3.56423	0.274056
COL6A1_integrin_a1b1_complex	Endothelial|Fibroblast	3	9	0.418667	0.541889	-0.349114	0.879382
COL4A2_integrin_a1b1_complex	Endothelial|Fibroblast	7	20	0.946286	0.98175	-1.79955	0.208552
JAM3_JAM3	Endothelial|Fibroblast	6	14	0.245833	0.231786	2.07782	0.613957
ESAM_ESAM	Endothelial|Fibroblast	5	12	0.5986	0.67375	0.208365	0.918613
SEMA4C_PLXNB2	Endothelial|Fibroblast	6	9	0.238833	0.268667	5.69099	0.217685
PDGFB_PDGFRB	Endothelial|Fibroblast	7	16	0.962286	0.792063	2.68159	0.221747
APP_TNFRSF21	Endothelial|Fibroblast	6	12	0.8935	0.814	2.23536	0.113398
JAG1_NOTCH3	Endothelial|Fibroblast	7	21	0.623571	0.555333	-2.49362	0.339279
PGF_NRP1	Endothelial|Fibroblast	7	10	0.418571	0.4532	4.68783	0.0980503
SELE_GLG1	Endothelial|Fibroblast	7	8	0.693429	0.670375	3.64858	0.0664183
JAG1_NOTCH2	Endothelial|Fibroblast	6	18	0.413167	0.361722	-0.141156	0.96274
THY1_ADGRE2	Endothelial|Fibroblast	1	3	0.172	0.308667	105.03	0.996511
FBN1_integrin_a5b1_complex	Endothelial|Fibroblast	4	12	0.53	0.46375	-1.13592	0.560777
MPZL1_MPZL1	Endothelial|Fibroblast	8	16	0.34375	0.366625	1.35147	0.66051
FN1_integrin_aVb1_complex	Endothelial|Fibroblast	7	18	0.579857	0.651722	-2.76673	0.183534
JAG1_NOTCH1	Endothelial|Fibroblast	5	11	0.3	0.318182	0.258679	0.938167
GJC1_GJC1	Endothelial|Fibroblast	3	5	0.185333	0.2368	0.456149	0.936473
THBS1_CD36	Endothelial|Fibroblast	3	6	0.371333	0.546667	2.82819	0.398126
GJA1_GJA1	Endothelial|Fibroblast	6	12	0.528	0.498833	0.721169	0.707532
GJC1_GJA1	Endothelial|Fibroblast	4	6	0.3075	0.375	-1.4374	0.634406
JAG1_CD46	Endothelial|Fibroblast	6	18	0.443833	0.390444	-1.22561	0.66263
IGFBP3_TMEM219	Endothelial|Fibroblast	7	15	0.738571	0.768467	-0.444911	0.752696
LGALS9_P4HB	Endothelial|Fibroblast	7	16	0.962143	0.807187	0.0477422	0.970893
TGFB1_TGFbeta_receptor1	Endothelial|Fibroblast	3	10	0.432667	0.4023	-1.21857	0.611748
FN1_integrin_a5b1_complex	Endothelial|Fibroblast	4	12	0.63775	0.63075	-1.11756	0.43944
PLAU_PLAUR	Endothelial|Fibroblast	5	7	0.5144	0.394429	0.959164	0.588085
THY1_ADGRE5	Endothelial|Fibroblast	3	6	0.225	0.324667	0.455969	0.915991
TNFSF12_TNFRSF12A	Endothelial|Fibroblast	5	13	0.5352	0.393231	-0.13219	0.940321
CD93_IFNGR1	Endothelial|Fibroblast	8	19	0.77675	0.719895	-0.0730576	0.960041
VSIR_HLA-F	Endothelial|Fibroblast	6	9	0.448167	0.357333	6.91492	0.080494
VSIR_HLA-E	Endothelial|Fibroblast	2	7	1.0825	0.777143	0.114758	0.925082
COL13A1_integrin_a2b1_complex	Endothelial|Keratinocyte	1	0	0.182	0	109.773	0.998518
COL21A1_integrin_a2b1_complex	Endothelial|Keratinocyte	3	1	0.232667	0.345	86.3043	0.996276
COL6A2_integrin_a2b1_complex	Endothelial|Keratinocyte	1	2	0.341	0.4035	-0.873893	0.839911
COL6A1_integrin_a2b1_complex	Endothelial|Keratinocyte	1	1	0.249	0.346	73.8223	0.996969
COL4A1_integrin_a2b1_complex	Endothelial|Keratinocyte	4	4	1.09475	0.58625	1.94541	0.164991
COL3A1_integrin_a2b1_complex	Endothelial|Keratinocyte	0	1	0	0.466	-42.7153	0.998523
COL5A2_integrin_a2b1_complex	Endothelial|Keratinocyte	1	0	0.149	0	134.085	0.998518
COL18A1_integrin_a2b1_complex	Endothelial|Keratinocyte	4	4	0.6545	0.5125	3.04532	0.159747
COL15A1_integrin_a2b1_complex	Endothelial|Keratinocyte	4	2	0.8385	0.722	2.95189	0.108631
COL12A1_integrin_a2b1_complex	Endothelial|Keratinocyte	2	0	0.2785	0	73.9707	0.997839
EFNB2_EPHB4	Endothelial|Keratinocyte	2	2	0.296	0.468	64.5316	0.996347
MDK_PTPRZ1	Endothelial|Keratinocyte	1	1	0.233	0.361	78.8793	0.996647
12oxoLeukotrieneB4_byPTGR1_LTB4R	Endothelial|Keratinocyte	2	1	0.2545	0.16	135.231	0.996238
LAMC1_integrin_a2b1_complex	Endothelial|Keratinocyte	4	2	0.5145	0.4845	4.59631	0.134671
COL4A2_integrin_a2b1_complex	Endothelial|Keratinocyte	4	4	0.94325	0.5675	2.10266	0.162673
FN1_integrin_a2b1_complex	Endothelial|Keratinocyte	3	2	0.508667	0.4855	3.19936	0.252588
HBEGF_EGFR	Endothelial|Keratinocyte	3	3	0.387333	0.392333	3.09257	0.292922
THBS1_integrin_a3b1_complex	Endothelial|Keratinocyte	2	1	0.83	0.282	30.18	0.996415
FN1_integrin_a3b1_complex	Endothelial|Keratinocyte	2	1	0.4855	0.402	58.7638	0.996664
EFNB1_EPHB4	Endothelial|Keratinocyte	2	1	0.168	0.513	113.824	0.994733
LeukotrieneB4_byLTA4H_LTB4R	Endothelial|Keratinocyte	2	2	0.2585	0.224	7.02249	0.249068
FBN1_integrin_a5b1_complex	Endothelial|Keratinocyte	1	0	0.468	0	42.3438	0.99853
FN1_integrin_aVb1_complex	Endothelial|Keratinocyte	0	3	0	0.390333	-50.2867	0.996996
LAMC1_integrin_a6b1_complex	Endothelial|Keratinocyte	3	2	0.590667	0.454	4.46163	0.190154
GJA1_GJA1	Endothelial|Keratinocyte	4	3	0.58725	0.742333	3.03673	0.141292
GJC1_GJA1	Endothelial|Keratinocyte	2	1	0.4235	0.618	2.3109	0.438671
IGFBP3_TMEM219	Endothelial|Keratinocyte	3	3	0.710333	0.537	1.27036	0.481309
TNFSF12_TNFRSF12A	Endothelial|Keratinocyte	1	4	0.617	0.78975	-1.93854	0.384937
APP_SORL1	Endothelial|Keratinocyte	0	1	0	1.095	2.11608	0.999842
EDN1_EDNRB	Endothelial|Mast	0	1	0	1.228	-1.2148	0.999898
GAS6_MERTK	Endothelial|Mast	0	1	0	0.946	0.61367	0.99996
IGFBP3_TMEM219	Endothelial|Mast	2	1	0.5725	0.65	0.86004	0.70552
TNFSF12_TNFRSF12A	Endothelial|Mast	1	0	0.536	0	33.9665	0.998649
CD93_IFNGR1	Endothelial|Mast	2	2	1.035	0.855	0.479609	0.805937
ICAM1_SPN	Endothelial|Mast	2	1	0.732	0.463	1.97341	0.401529
CCL14_CCR1	Endothelial|Monocyte/Macrophage	5	14	0.3526	0.440071	-0.837842	0.707977
SEMA3F_NRP2	Endothelial|Monocyte/Macrophage	6	9	0.383167	0.451889	2.06105	0.394889
HEBP1_FPR3	Endothelial|Monocyte/Macrophage	7	14	0.472286	0.3875	5.07445	0.104971
ICAM2_CD209	Endothelial|Monocyte/Macrophage	2	7	0.444	0.461	-4.62777	0.191301
JAM3_integrin_aMb2_complex	Endothelial|Monocyte/Macrophage	5	12	0.2658	0.349333	-1.29487	0.693742
THY1_integrin_aXb2_complex	Endothelial|Monocyte/Macrophage	5	11	0.3952	0.458818	1.4675	0.555287
THY1_integrin_aMb2_complex	Endothelial|Monocyte/Macrophage	4	9	0.26275	0.381889	-0.44886	0.863913
SEMA4C_PLXNB2	Endothelial|Monocyte/Macrophage	5	7	0.2088	0.233857	4.28933	0.41438
APP_TNFRSF21	Endothelial|Monocyte/Macrophage	2	5	1.034	0.821	-0.800218	0.49484
Adenosine_byNT5E_and_SLC29A1_ADORA3	Endothelial|Monocyte/Macrophage	1	2	0.097	0.1865	-10.187	0.537085
PGF_NRP1	Endothelial|Monocyte/Macrophage	6	7	0.368	0.444429	3.61099	0.146021
APP_TREM2_receptor	Endothelial|Monocyte/Macrophage	4	12	0.99875	0.957917	-1.16484	0.28499
SELE_GLG1	Endothelial|Monocyte/Macrophage	5	6	0.6578	0.5975	3.6552	0.0822059
GAS6_MERTK	Endothelial|Monocyte/Macrophage	3	6	0.227	0.3705	-2.12524	0.576164
PGF_NRP2	Endothelial|Monocyte/Macrophage	5	7	0.5624	0.448429	2.81239	0.126149
THY1_ADGRE2	Endothelial|Monocyte/Macrophage	3	11	0.216333	0.318909	-3.04182	0.460224
THBS1_CD36	Endothelial|Monocyte/Macrophage	5	11	0.4598	0.433364	1.23222	0.600264
CD99_PILRA	Endothelial|Monocyte/Macrophage	8	21	0.93475	0.892524	0.248519	0.857992
JAG1_CD46	Endothelial|Monocyte/Macrophage	4	17	0.353	0.399353	-4.35459	0.188145
IGFBP3_TMEM219	Endothelial|Monocyte/Macrophage	7	16	0.716	0.835125	-0.337822	0.77595
TGFB1_TGFbeta_receptor1	Endothelial|Monocyte/Macrophage	2	8	0.386	0.377625	-4.20341	0.221117
PLAU_PLAUR	Endothelial|Monocyte/Macrophage	5	9	1.1212	0.787556	0.802028	0.451004
LGALS9_HAVCR2	Endothelial|Monocyte/Macrophage	6	14	0.377833	0.334929	-0.011072	0.997127
integrin_aVb1_complex_ADGRE2	Endothelial|Monocyte/Macrophage	6	14	0.288	0.276214	-0.711413	0.822211
HLA-F_LILRB1	Endothelial|Monocyte/Macrophage	4	16	0.459	0.450125	-2.60375	0.241891
HLA-F_LILRB2	Endothelial|Monocyte/Macrophage	6	18	0.485167	0.518833	-1.25799	0.531094
CXCL12_CXCR4	Endothelial|Monocyte/Macrophage	6	16	0.666	0.77425	-1.7499	0.295625
CD55_ADGRE5	Endothelial|Monocyte/Macrophage	3	8	0.407	0.517375	1.93295	0.46232
THY1_ADGRE5	Endothelial|Monocyte/Macrophage	3	10	0.293333	0.4012	-2.31037	0.440352
APP_SORL1	Endothelial|Monocyte/Macrophage	6	17	0.879833	0.901882	0.0544494	0.959634
CD93_IFNGR1	Endothelial|Monocyte/Macrophage	7	22	0.813143	0.772636	-1.36507	0.341739
APP_CD74	Endothelial|Monocyte/Macrophage	9	23	2.23656	2.27074	-0.765785	0.255651
VSIR_HLA-F	Endothelial|Monocyte/Macrophage	4	9	0.42	0.377778	-0.556654	0.828931
VSIR_HLA-E	Endothelial|Monocyte/Macrophage	4	12	1.02625	1.07717	-0.52337	0.62021
CD200_CD200R1	Endothelial|NK	0	1	0	0.323	2.16992	0.999952
TGM2_ADGRG1	Endothelial|NK	4	15	0.56725	0.622733	-3.70994	0.0826779
PODXL_SELL	Endothelial|NK	7	12	0.662	0.673917	0.267226	0.852924
CD34_SELL	Endothelial|NK	8	11	0.937875	0.705727	2.42966	0.112454
F11R_integrin_aLb2_complex	Endothelial|NK	6	11	0.373667	0.457273	-0.128013	0.960717
SELE_GLG1	Endothelial|NK	4	5	0.66175	0.594	1.33938	0.409796
CLEC2B_KLRF1	Endothelial|NK	7	20	1.02443	0.92295	-0.994981	0.490591
TNFSF12_TNFRSF25	Endothelial|NK	1	1	0.147	0.207	4.88766	0.600185
ICAM2_integrin_aLb2_complex	Endothelial|NK	6	18	0.62	0.627556	-2.70913	0.172505
ICAM3_integrin_aLb2_complex	Endothelial|NK	3	4	0.221333	0.4535	-0.480693	0.887868
IGFBP3_TMEM219	Endothelial|NK	5	9	0.643	0.455111	0.57631	0.752824
PECAM1_CD38	Endothelial|NK	5	20	1.1956	0.93125	-1.52784	0.16718
ICAM1_integrin_aLb2_complex	Endothelial|NK	6	12	0.680667	0.5035	1.17687	0.503621
ICAM1_ITGAL	Endothelial|NK	7	12	0.680143	0.5035	2.24149	0.19405
ProstaglandinE2_byPTGES3_PTGER2	Endothelial|NK	4	9	0.6505	0.587333	0.197008	0.908685
LGALS9_HAVCR2	Endothelial|NK	7	15	0.472857	0.3748	3.22262	0.235208
BAG6_NCR3	Endothelial|NK	5	10	0.399	0.3303	2.21924	0.412108
LTC4_byLTC4S_CYSLTR1	Endothelial|NK	0	3	0	0.273667	-89.2743	0.996075
Cholesterol_byLIPA_RORA	Endothelial|NK	4	16	0.4405	0.540063	-2.76349	0.246648
CXCL12_CXCR4	Endothelial|NK	7	20	1.52857	1.34315	-1.32814	0.203381
CD55_ADGRE5	Endothelial|NK	7	18	0.828	0.7255	0.147592	0.90592
THY1_ADGRE5	Endothelial|NK	4	13	0.7995	0.665538	-0.523405	0.680635
ProstaglandinE2_byPTGES3_PTGER4	Endothelial|NK	5	13	0.8136	0.706923	0.67476	0.638955
CD58_CD2	Endothelial|NK	3	11	0.636667	0.579727	-0.591764	0.735692
NECTIN2_TIGIT	Endothelial|NK	5	15	0.7196	0.538267	-0.572168	0.724098
ProstaglandinE2_byPTGES2_PTGER4	Endothelial|NK	4	8	0.4655	0.4425	0.750241	0.738325
integrin_aVb1_complex_ADGRE5	Endothelial|NK	6	15	0.845333	0.649533	0.278961	0.830541
APP_SORL1	Endothelial|NK	7	15	0.951286	0.869133	0.826985	0.459469
HLA-E_KLRC1	Endothelial|NK	8	21	1.71175	1.60476	-0.185875	0.817436
CD93_IFNGR1	Endothelial|NK	7	15	0.869286	0.638267	1.43759	0.401168
TNFSF10_TNFRSF10B	Endothelial|NK	0	2	0	0.55	-36.4549	0.997653
HLA-E_CD94:NKG2A	Endothelial|NK	8	21	1.69762	1.60476	-0.238371	0.769982
TGFB1_TGFBR3	Endothelial|NK	2	7	0.487	0.472	-1.53487	0.57895
ICAM1_SPN	Endothelial|NK	7	13	0.595143	0.522615	3.03968	0.214416
APP_CD74	Endothelial|NK	8	18	1.369	1.37122	0.525264	0.513097
VSIR_HLA-F	Endothelial|NK	8	14	0.694125	0.693286	0.0961466	0.955262
VSIR_HLA-E	Endothelial|NK	6	16	1.47683	1.45919	-1.01252	0.26585
PODXL_SELL	Endothelial|Other T	5	12	0.6232	0.661083	-1.66205	0.338132
CD34_SELL	Endothelial|Other T	6	13	0.8805	0.591769	0.953784	0.46249
SELE_GLG1	Endothelial|Other T	5	7	0.6016	0.605857	1.9887	0.235357
IGFBP3_TMEM219	Endothelial|Other T	5	12	0.6468	0.687333	-0.0202534	0.988329
Cholesterol_byLIPA_RORA	Endothelial|Other T	6	17	0.393667	0.444353	-1.76615	0.437026
CXCL12_CXCR4	Endothelial|Other T	8	22	1.49238	1.42173	-2.23468	0.0810033
CD55_ADGRE5	Endothelial|Other T	3	11	0.528	0.661182	-1.18204	0.472591
THY1_ADGRE5	Endothelial|Other T	4	11	0.4625	0.536455	-0.941464	0.595629
CD58_CD2	Endothelial|Other T	5	16	0.7768	0.824562	-0.86571	0.52095
NECTIN2_TIGIT	Endothelial|Other T	8	21	0.688875	0.560952	1.73971	0.428645
integrin_aVb1_complex_ADGRE5	Endothelial|Other T	6	12	0.503333	0.576167	0.237036	0.887929
CD93_IFNGR1	Endothelial|Other T	7	12	0.689857	0.57175	1.48912	0.383888
APP_CD74	Endothelial|Other T	7	18	1.24657	1.31028	0.214157	0.767784
VSIR_HLA-F	Endothelial|Other T	5	14	0.6656	0.610357	-1.14613	0.476906
VSIR_HLA-E	Endothelial|Other T	6	15	1.33767	1.297	-0.622752	0.475482
EDN1_EDNRB	Endothelial|Tumor	6	16	0.820667	0.642188	0.192415	0.855372
SEMA3F_NRP2	Endothelial|Tumor	5	8	0.3938	0.397125	2.751	0.314533
DLL4_NOTCH2	Endothelial|Tumor	3	4	0.244667	0.31025	10.9246	0.136899
TGM2_ADGRG1	Endothelial|Tumor	6	15	0.5955	0.5654	-0.606658	0.75855
GAS6_TYRO3	Endothelial|Tumor	4	6	0.2155	0.389167	1.42863	0.736711
JAG2_NOTCH2	Endothelial|Tumor	3	4	0.218	0.342	6.36124	0.267775
NECTIN2_NECTIN3	Endothelial|Tumor	2	4	0.454	0.3425	2.62045	0.453989
SEMA4C_PLXNB2	Endothelial|Tumor	4	5	0.15875	0.217	19.7698	0.079549
AGRN_PTPRS	Endothelial|Tumor	2	2	0.185	0.2885	8.74095	0.307301
SELE_GLG1	Endothelial|Tumor	5	5	0.668	0.5918	4.16005	0.076709
JAG1_NOTCH2	Endothelial|Tumor	3	5	0.342667	0.404	0.792973	0.831862
PGF_NRP2	Endothelial|Tumor	4	5	0.362	0.517	2.68751	0.350695
MPZL1_MPZL1	Endothelial|Tumor	1	6	0.161	0.316667	-4.24262	0.535961
FN1_integrin_aVb1_complex	Endothelial|Tumor	1	4	0.449	0.49675	2.2636	0.545334
LAMC1_integrin_a6b1_complex	Endothelial|Tumor	3	4	0.536333	0.64325	4.6093	0.174449
JAG1_CD46	Endothelial|Tumor	5	13	0.3556	0.359462	0.521769	0.8451
IGFBP3_TMEM219	Endothelial|Tumor	6	19	0.755833	0.797105	-1.17065	0.444997
LGALS9_P4HB	Endothelial|Tumor	6	13	0.645167	0.622615	-0.924832	0.620207
THY1_ADGRE5	Endothelial|Tumor	1	1	0.137	0.174	134.413	0.997014
TNFSF12_TNFRSF12A	Endothelial|Tumor	4	9	0.39425	0.332111	-0.380958	0.879882
CD93_IFNGR1	Endothelial|Tumor	3	7	0.678333	0.697286	1.11708	0.457793
JAM2_integrin_a4b1_complex	Endothelial|cDC	6	18	0.432	0.365833	-1.87406	0.564274
DLL4_NOTCH2	Endothelial|cDC	5	11	0.256	0.281455	-0.304921	0.933028
FN1_integrin_a4b1_complex	Endothelial|cDC	4	12	0.51575	0.565917	-1.9213	0.31548
JAG2_NOTCH2	Endothelial|cDC	5	11	0.2936	0.329909	-0.941799	0.734855
JAM3_integrin_aMb2_complex	Endothelial|cDC	2	10	0.2445	0.2736	-5.96437	0.302888
THY1_integrin_aXb2_complex	Endothelial|cDC	3	14	0.272	0.419571	-4.62906	0.157
FN1_integrin_a4b7_complex	Endothelial|cDC	3	10	0.444	0.5261	-2.18535	0.308738
THY1_integrin_aMb2_complex	Endothelial|cDC	3	9	0.226667	0.325111	-0.667015	0.848888
PODXL_SELL	Endothelial|cDC	4	16	0.529	0.605812	-5.54046	0.0482247
CD34_SELL	Endothelial|cDC	5	16	0.8388	0.571937	-0.845526	0.521376
APP_TREM2_receptor	Endothelial|cDC	0	3	0	0.951	-21.6988	0.997173
SELE_GLG1	Endothelial|cDC	6	7	0.596667	0.547286	4.19131	0.0609951
JAG1_NOTCH2	Endothelial|cDC	5	15	0.3208	0.337667	-1.93893	0.496711
THY1_ADGRE2	Endothelial|cDC	2	8	0.203	0.32975	-2.67501	0.626816
CD99_PILRA	Endothelial|cDC	4	15	1.0315	0.8194	-0.949865	0.440354
IGFBP3_TMEM219	Endothelial|cDC	7	16	0.689143	0.818375	0.079109	0.94056
PECAM1_CD38	Endothelial|cDC	4	16	1.06525	0.918125	-1.41478	0.208964
PLAU_PLAUR	Endothelial|cDC	5	9	0.732	0.776	0.0244838	0.984455
LGALS9_HAVCR2	Endothelial|cDC	5	13	0.4054	0.384077	-1.4116	0.590406
HLA-F_LILRB1	Endothelial|cDC	1	9	0.528	0.404	-3.10146	0.379158
HLA-F_LILRB2	Endothelial|cDC	6	12	0.425667	0.423667	1.99684	0.399256
CCL2_CCR2	Endothelial|cDC	0	7	0	0.352286	-252.489	0.996115
LTC4_byLTC4S_CYSLTR1	Endothelial|cDC	1	7	0.231	0.216714	-9.99042	0.256835
CXCL12_CXCR4	Endothelial|cDC	6	17	0.761833	0.954176	-2.69842	0.0725276
CD55_ADGRE5	Endothelial|cDC	3	6	0.362333	0.400833	1.03836	0.714002
THY1_ADGRE5	Endothelial|cDC	3	7	0.235667	0.467143	-1.42384	0.654336
CD320_JAML	Endothelial|cDC	8	20	0.5115	0.5806	-3.70114	0.117631
APP_SORL1	Endothelial|cDC	3	13	0.757667	0.796077	-2.13738	0.195804
CD93_IFNGR1	Endothelial|cDC	8	23	0.792625	0.794913	-2.25807	0.220516
TNFSF10_TNFRSF10B	Endothelial|cDC	7	14	0.625857	0.583071	2.21857	0.242548
APP_CD74	Endothelial|cDC	9	23	2.79267	2.86748	-0.537532	0.402181
VSIR_HLA-F	Endothelial|cDC	6	10	0.481167	0.4618	1.76533	0.428466
EFNB2_EPHB1	Endothelial|pDC	5	12	0.6518	0.49375	-1.46188	0.445797
EFNB1_EPHB1	Endothelial|pDC	5	11	0.3624	0.381909	-5.18517	0.104665
PODXL_SELL	Endothelial|pDC	6	13	1.0685	0.972154	-0.201193	0.840855
CD34_SELL	Endothelial|pDC	7	14	1.343	0.936714	0.863887	0.317387
BST2_LILRA4	Endothelial|pDC	6	15	1.316	1.43967	-0.94897	0.220271
TNFSF10_TNFRSF11B	Endothelial|pDC	1	3	0.392	0.554	-0.0650675	0.981663
IGFBP3_TMEM219	Endothelial|pDC	5	8	0.853	0.754625	0.647442	0.565656
LTC4_byLTC4S_CYSLTR1	Endothelial|pDC	4	11	0.358	0.410273	-5.10525	0.0918882
CXCL12_CXCR4	Endothelial|pDC	6	15	1.89017	1.51973	-0.543292	0.438036
CD320_JAML	Endothelial|pDC	7	13	0.732143	0.852154	-2.32998	0.195983
APP_CD74	Endothelial|pDC	8	19	2.76262	2.68484	-0.0422137	0.929428
CXCL12_CXCR4	Fibroblast|B	8	20	1.56563	1.27715	-0.0330457	0.96929
TGFB3_TGFBR3	Fibroblast|Cycling T	2	1	0.471	0.361	54.9718	0.997089
CCL26_CCR2	Fibroblast|Cycling T	1	0	0.935	0	21.8362	0.998485
CCL26_CCR1	Fibroblast|Cycling T	1	1	0.219	0.405	-14.1648	0.152347
RARRES2_CCRL2	Fibroblast|Cycling T	1	0	1.274	0	14.2905	0.998649
LPAR1_ADGRE5	Fibroblast|Cycling T	5	8	0.6664	0.588375	1.66729	0.285334
FBN1_integrin_a5b1_complex	Fibroblast|Cycling T	0	2	0	0.488	1.47587	0.999933
JAG1_NOTCH1	Fibroblast|Cycling T	5	10	0.3166	0.3768	0.640609	0.767819
TNFSF12_TNFRSF25	Fibroblast|Cycling T	4	9	0.303	0.28	3.66737	0.490689
FN1_integrin_a5b1_complex	Fibroblast|Cycling T	0	2	0	0.7955	0.828677	0.999937
BAG6_NCR3	Fibroblast|Cycling T	1	0	0.274	0	72.3244	0.99853
CCL2_CCR2	Fibroblast|Cycling T	1	0	0.785	0	26.0087	0.998485
CXCL12_CXCR4	Fibroblast|Cycling T	7	16	1.527	1.23475	0.537985	0.497921
THY1_ADGRE5	Fibroblast|Cycling T	8	18	1.21263	1.19022	-0.382676	0.645662
ProstaglandinE2_byPTGES3_PTGER4	Fibroblast|Cycling T	1	5	1.178	0.6934	-1.39563	0.427272
NECTIN2_TIGIT	Fibroblast|Cycling T	6	14	0.705167	0.614214	-0.87776	0.603724
ProstaglandinE2_byPTGES2_PTGER4	Fibroblast|Cycling T	1	6	0.757	0.293	-1.02869	0.707709
integrin_aVb1_complex_ADGRE5	Fibroblast|Cycling T	7	15	0.682143	0.677467	-0.241864	0.85029
HLA-E_KLRC1	Fibroblast|Cycling T	0	4	0	0.76475	-84.9504	0.995991
HLA-E_CD94:NKG2A	Fibroblast|Cycling T	0	4	0	0.75425	-89.9612	0.995882
TGFB1_TGFBR3	Fibroblast|Cycling T	1	0	0.6	0	33.6302	0.998503
CXCL1_ACKR1	Fibroblast|Endothelial	5	3	1.0354	0.699333	3.70994	0.0263831
WNT5A_FZD6_LRP6	Fibroblast|Endothelial	4	4	0.42175	0.32075	15.3309	0.163842
WNT5A_FZD4_LRP6	Fibroblast|Endothelial	4	6	0.42375	0.408333	1.16777	0.589547
COL14A1_integrin_a1b1_complex	Fibroblast|Endothelial	6	17	0.620667	0.589412	-0.140209	0.918288
COL5A3_integrin_a1b1_complex	Fibroblast|Endothelial	6	15	0.480667	0.409133	2.4552	0.357123
COL8A1_integrin_a1b1_complex	Fibroblast|Endothelial	5	12	0.3396	0.458	-1.82942	0.47348
COL10A1_integrin_a1b1_complex	Fibroblast|Endothelial	4	3	0.32075	0.613667	-0.792512	0.699894
COL11A1_integrin_a1b1_complex	Fibroblast|Endothelial	3	9	0.183	0.367889	-5.47028	0.252374
PGF_FLT1	Fibroblast|Endothelial	7	19	0.668571	0.635789	-0.491903	0.769722
COL27A1_integrin_a1b1_complex	Fibroblast|Endothelial	6	5	0.282667	0.31	12.417	0.0493769
VEGFA_FLT1	Fibroblast|Endothelial	7	14	0.725714	0.609071	2.12157	0.152165
TNC_integrin_a9b1_complex	Fibroblast|Endothelial	6	16	0.577	0.450813	2.2446	0.31423
VCAM1_integrin_a9b1_complex	Fibroblast|Endothelial	5	14	0.3634	0.354286	-2.48511	0.400466
VEGFA_KDR	Fibroblast|Endothelial	7	13	0.609714	0.543231	2.14346	0.21294
PGF_FLT1_complex	Fibroblast|Endothelial	7	18	0.547857	0.570778	-1.74137	0.451322
VEGFA_FLT1_complex	Fibroblast|Endothelial	7	13	0.605143	0.506692	2.72449	0.143986
JAG1_NOTCH4	Fibroblast|Endothelial	7	20	0.453286	0.5349	-6.5496	0.090461
COL1A1_integrin_a1b1_complex	Fibroblast|Endothelial	7	19	1.91729	1.86853	-0.256308	0.662184
COL16A1_integrin_a1b1_complex	Fibroblast|Endothelial	6	15	0.400333	0.396067	0.805448	0.781782
COL15A1_integrin_a1b1_complex	Fibroblast|Endothelial	6	14	0.584167	0.523929	0.427275	0.841215
COL12A1_integrin_a1b1_complex	Fibroblast|Endothelial	7	19	0.585714	0.603053	-0.494601	0.759504
COL18A1_integrin_a1b1_complex	Fibroblast|Endothelial	7	18	0.875286	0.767333	0.662829	0.604991
COL7A1_integrin_a1b1_complex	Fibroblast|Endothelial	5	5	0.3502	0.3918	2.94323	0.324203
COL6A2_integrin_a1b1_complex	Fibroblast|Endothelial	7	19	1.76314	1.532	0.394753	0.626712
ADM_RAMP3	Fibroblast|Endothelial	6	12	1.03033	0.834333	0.117445	0.905307
COL1A2_integrin_a1b1_complex	Fibroblast|Endothelial	7	19	1.84371	1.88132	-0.348619	0.580508
COL3A1_integrin_a1b1_complex	Fibroblast|Endothelial	7	19	1.739	1.75142	-0.448624	0.508809
COL6A3_integrin_a1b1_complex	Fibroblast|Endothelial	7	19	1.32286	1.11979	0.180458	0.854608
COL4A1_integrin_a1b1_complex	Fibroblast|Endothelial	7	18	0.751429	0.918222	-0.771628	0.545221
COL5A1_integrin_a1b1_complex	Fibroblast|Endothelial	6	19	0.7275	0.668789	-1.17506	0.462997
COL5A2_integrin_a1b1_complex	Fibroblast|Endothelial	7	19	0.867714	0.866579	-0.728921	0.556125
COL6A1_integrin_a1b1_complex	Fibroblast|Endothelial	7	18	1.44129	1.32044	0.335986	0.717086
VEGFB_FLT1	Fibroblast|Endothelial	8	19	0.653375	0.657579	0.115258	0.939541
COL4A2_integrin_a1b1_complex	Fibroblast|Endothelial	7	18	0.761857	0.887333	-0.480184	0.689451
JAM3_JAM3	Fibroblast|Endothelial	6	14	0.245833	0.231786	2.07782	0.613957
CCL2_ACKR1	Fibroblast|Endothelial	7	14	1.19114	0.930357	1.52952	0.173235
CD44_SELE	Fibroblast|Endothelial	7	8	1.12314	0.96925	2.51322	0.0482932
VEGFB_FLT1_complex	Fibroblast|Endothelial	8	18	0.540875	0.559778	-0.284585	0.879163
COL3A1_ADGRG1	Fibroblast|Endothelial	8	18	1.68287	1.72622	-0.221886	0.779224
ESAM_ESAM	Fibroblast|Endothelial	5	12	0.5986	0.67375	0.208365	0.918613
SDC2_ADGRA2	Fibroblast|Endothelial	7	17	0.467	0.497	-1.75417	0.491483
JAG1_NOTCH3	Fibroblast|Endothelial	0	1	0	0.229	2.52458	0.999962
THBS2_CD36	Fibroblast|Endothelial	2	13	0.4835	0.657846	-6.37484	0.0201147
VEGFA_NRP1	Fibroblast|Endothelial	6	13	0.567	0.553077	1.70779	0.384392
PGF_NRP1	Fibroblast|Endothelial	7	18	0.546714	0.583722	-0.904445	0.671163
PGF_NRP2	Fibroblast|Endothelial	7	17	0.505429	0.503471	-0.818315	0.703231
LPAR1_ADGRE5	Fibroblast|Endothelial	2	1	0.168	0.209	-0.612883	0.940706
FBN1_integrin_a5b1_complex	Fibroblast|Endothelial	8	21	0.866625	0.850048	-0.609373	0.594691
MPZL1_MPZL1	Fibroblast|Endothelial	8	16	0.34375	0.366625	1.35147	0.66051
FN1_integrin_aVb1_complex	Fibroblast|Endothelial	7	15	1.17486	1.4204	-0.298215	0.66751
LAMC1_integrin_a6b1_complex	Fibroblast|Endothelial	8	16	0.683	0.743687	1.9445	0.27364
JAG1_NOTCH1	Fibroblast|Endothelial	6	19	0.402333	0.436895	-2.79876	0.343367
GJC1_GJC1	Fibroblast|Endothelial	3	5	0.185333	0.2368	0.456149	0.936473
THBS1_CD36	Fibroblast|Endothelial	2	15	0.6325	0.639867	-4.23261	0.0696585
GJA1_GJA1	Fibroblast|Endothelial	6	12	0.528	0.498833	0.721169	0.707532
GJC1_GJA1	Fibroblast|Endothelial	6	13	0.4205	0.492	2.43738	0.393211
JAG1_CD46	Fibroblast|Endothelial	7	20	0.439571	0.51385	-3.45814	0.247384
VEGFB_NRP1	Fibroblast|Endothelial	8	18	0.5515	0.579778	0.398849	0.828877
FN1_integrin_a5b1_complex	Fibroblast|Endothelial	8	21	1.38437	1.45043	-1.00515	0.231355
CXCL12_CXCR4	Fibroblast|Endothelial	2	5	0.5235	0.6538	0.0284352	0.988133
THY1_ADGRE5	Fibroblast|Endothelial	2	7	1.1685	0.933857	-1.06576	0.341255
APP_CD74	Fibroblast|Endothelial	5	16	1.5368	1.53844	-0.285056	0.672191
SLIT2_ROBO1	Fibroblast|Fibroblast	7	14	0.234857	0.238286	2.36366	0.567793
CDH6_CDH6	Fibroblast|Fibroblast	2	12	0.2115	0.257333	-15.7118	0.166121
WNT5A_SFRP2	Fibroblast|Fibroblast	4	4	0.77075	1.2175	0.925082	0.445749
WNT5A_FRZB	Fibroblast|Fibroblast	3	0	0.304	0	130.382	0.996427
COL14A1_integrin_a1b1_complex	Fibroblast|Fibroblast	7	19	0.658286	0.716158	-0.941492	0.515229
COL5A3_integrin_a1b1_complex	Fibroblast|Fibroblast	8	18	0.473625	0.518833	0.478306	0.816165
COL8A1_integrin_a1b1_complex	Fibroblast|Fibroblast	6	15	0.4295	0.606267	-3.0479	0.162437
COL10A1_integrin_a1b1_complex	Fibroblast|Fibroblast	4	4	0.39375	0.87	-0.872261	0.570088
COL11A1_integrin_a1b1_complex	Fibroblast|Fibroblast	4	11	0.32225	0.503636	-2.07095	0.441521
FN1_integrin_aVb5_complex	Fibroblast|Fibroblast	8	19	1.31812	1.44816	-0.7227	0.347415
COL27A1_integrin_a1b1_complex	Fibroblast|Fibroblast	7	6	0.337571	0.4885	8.99939	0.0428414
TGFB3_TGFbeta_receptor1	Fibroblast|Fibroblast	6	12	0.256833	0.269333	-3.3855	0.453046
PDGFA_PDGFRA	Fibroblast|Fibroblast	5	17	0.4742	0.399176	-1.14061	0.590488
COL1A1_integrin_a1b1_complex	Fibroblast|Fibroblast	9	21	1.869	1.96448	-0.432644	0.525776
JAG1_VASN	Fibroblast|Fibroblast	10	20	0.4217	0.42345	4.91182	0.0994887
COL16A1_integrin_a1b1_complex	Fibroblast|Fibroblast	7	18	0.430857	0.491389	-2.83215	0.346701
COL15A1_integrin_a1b1_complex	Fibroblast|Fibroblast	7	17	0.601286	0.642059	-1.21394	0.424351
GAS6_AXL	Fibroblast|Fibroblast	8	19	0.45975	0.530158	-0.19003	0.933361
COL12A1_integrin_a1b1_complex	Fibroblast|Fibroblast	9	21	0.616556	0.710857	-1.77779	0.362754
COL18A1_integrin_a1b1_complex	Fibroblast|Fibroblast	9	21	0.890222	0.894571	-0.026754	0.984489
COL7A1_integrin_a1b1_complex	Fibroblast|Fibroblast	6	6	0.430667	0.4985	3.00491	0.192412
COL6A2_integrin_a1b1_complex	Fibroblast|Fibroblast	9	21	1.672	1.64386	0.310489	0.719913
COL1A2_integrin_a1b1_complex	Fibroblast|Fibroblast	9	21	1.812	1.96748	-0.461995	0.519398
COL3A1_integrin_a1b1_complex	Fibroblast|Fibroblast	9	21	1.67478	1.8789	-0.805796	0.292311
COL6A3_integrin_a1b1_complex	Fibroblast|Fibroblast	9	21	1.28544	1.262	-0.121264	0.892096
COL4A1_integrin_a1b1_complex	Fibroblast|Fibroblast	9	21	0.745778	1.01519	-2.31458	0.209894
COL5A1_integrin_a1b1_complex	Fibroblast|Fibroblast	7	21	0.761571	0.824238	-3.16277	0.127999
COL5A2_integrin_a1b1_complex	Fibroblast|Fibroblast	9	21	0.852111	1.00981	-1.2862	0.297729
COL6A1_integrin_a1b1_complex	Fibroblast|Fibroblast	9	21	1.37411	1.42314	-0.0139203	0.987092
COL4A2_integrin_a1b1_complex	Fibroblast|Fibroblast	9	21	0.755889	0.998333	-1.70275	0.294333
JAM3_JAM3	Fibroblast|Fibroblast	7	17	0.252857	0.231118	3.14679	0.458002
ESAM_ESAM	Fibroblast|Fibroblast	4	11	0.2315	0.356545	-6.42251	0.18576
SDC2_ADGRA2	Fibroblast|Fibroblast	9	20	0.531444	0.59535	-0.952978	0.735488
APP_TNFRSF21	Fibroblast|Fibroblast	6	12	0.487	0.544333	3.27388	0.167722
JAG1_NOTCH3	Fibroblast|Fibroblast	9	23	0.528444	0.589391	-1.36648	0.564362
THBS2_CD36	Fibroblast|Fibroblast	2	12	0.472	0.571417	-7.34227	0.0334819
VEGFA_NRP1	Fibroblast|Fibroblast	7	14	0.536429	0.455214	2.67878	0.196372
PGF_NRP1	Fibroblast|Fibroblast	8	19	0.441	0.453579	-1.12056	0.704489
JAG1_NOTCH2	Fibroblast|Fibroblast	7	18	0.344714	0.398611	-0.03676	0.9903
PGF_NRP2	Fibroblast|Fibroblast	6	12	0.361333	0.389833	-0.070708	0.976537
THY1_ADGRE2	Fibroblast|Fibroblast	2	7	1.098	0.949714	-1.12505	0.371091
LPAR1_ADGRE5	Fibroblast|Fibroblast	6	6	0.255	0.258667	7.79829	0.10459
FBN1_integrin_a5b1_complex	Fibroblast|Fibroblast	7	14	0.692429	0.838286	-0.0943702	0.923714
MPZL1_MPZL1	Fibroblast|Fibroblast	10	18	0.4153	0.432444	3.53366	0.206357
FN1_integrin_aVb1_complex	Fibroblast|Fibroblast	10	22	1.2256	1.47627	-0.735471	0.356846
JAG1_NOTCH1	Fibroblast|Fibroblast	7	12	0.268286	0.339917	2.18036	0.412743
GJC1_GJC1	Fibroblast|Fibroblast	8	14	0.20175	0.3175	0.701762	0.865122
THBS1_CD36	Fibroblast|Fibroblast	3	12	0.439333	0.581667	-5.77523	0.0669103
GJA1_GJA1	Fibroblast|Fibroblast	7	14	0.4	0.407143	-0.256382	0.891828
GJC1_GJA1	Fibroblast|Fibroblast	8	12	0.30375	0.292583	4.59411	0.244037
ProstaglandinE2_byPTGES2_PTGER3	Fibroblast|Fibroblast	4	7	0.19625	0.165286	8.37398	0.227132
JAG1_CD46	Fibroblast|Fibroblast	8	20	0.372125	0.4175	-0.411597	0.892405
VEGFB_NRP1	Fibroblast|Fibroblast	9	19	0.428222	0.458579	0.775417	0.790769
TGFB1_TGFbeta_receptor1	Fibroblast|Fibroblast	5	9	0.3134	0.336667	-0.400099	0.889644
FN1_integrin_a5b1_complex	Fibroblast|Fibroblast	7	14	1.39943	1.57579	0.161956	0.759753
PLAU_PLAUR	Fibroblast|Fibroblast	6	14	0.577833	0.465214	-0.238694	0.84134
integrin_aVb1_complex_ADGRE2	Fibroblast|Fibroblast	2	7	0.333	0.411429	-2.70021	0.387608
THY1_ADGRE5	Fibroblast|Fibroblast	8	19	0.857375	0.895895	-2.20349	0.19328
TNFSF12_TNFRSF12A	Fibroblast|Fibroblast	7	20	0.5	0.3835	-0.446896	0.826902
COL14A1_integrin_a2b1_complex	Fibroblast|Keratinocyte	3	4	0.444667	0.565	2.1436	0.404936
COL5A3_integrin_a2b1_complex	Fibroblast|Keratinocyte	4	3	0.39725	0.275667	11.3934	0.120456
COL11A1_integrin_a2b1_complex	Fibroblast|Keratinocyte	2	1	0.2025	0.179	7.96518	0.314982
COL8A1_integrin_a2b1_complex	Fibroblast|Keratinocyte	3	1	0.358667	0.372	74.839	0.996278
COL10A1_integrin_a2b1_complex	Fibroblast|Keratinocyte	2	0	0.309	0	106.955	0.996618
COL27A1_integrin_a2b1_complex	Fibroblast|Keratinocyte	4	2	0.26575	0.346	93.7177	0.995991
PTN_PTPRZ1	Fibroblast|Keratinocyte	1	2	0.542	0.5495	1.11088	0.6993
COL6A3_integrin_a2b1_complex	Fibroblast|Keratinocyte	4	4	1.25	0.8685	1.78899	0.122284
COL6A2_integrin_a2b1_complex	Fibroblast|Keratinocyte	4	4	1.73375	1.29475	1.34446	0.100976
COL6A1_integrin_a2b1_complex	Fibroblast|Keratinocyte	4	4	1.549	1.0915	1.61682	0.0932616
WNT5A_SFRP1	Fibroblast|Keratinocyte	1	0	0.331	0	60.961	0.998503
COL5A1_integrin_a2b1_complex	Fibroblast|Keratinocyte	4	4	0.6205	0.581	2.93323	0.162251
COL4A1_integrin_a2b1_complex	Fibroblast|Keratinocyte	4	4	0.704	0.729	1.69891	0.263027
COL3A1_integrin_a2b1_complex	Fibroblast|Keratinocyte	4	4	1.59275	1.4625	0.956417	0.192112
COL1A2_integrin_a2b1_complex	Fibroblast|Keratinocyte	4	4	1.69375	1.50925	1.04022	0.152325
COL1A1_integrin_a2b1_complex	Fibroblast|Keratinocyte	4	4	1.80325	1.519	1.09436	0.130367
COL5A2_integrin_a2b1_complex	Fibroblast|Keratinocyte	4	4	0.886	0.67125	2.43999	0.133881
COL7A1_integrin_a2b1_complex	Fibroblast|Keratinocyte	3	1	0.381333	0.34	58.1699	0.996958
COL18A1_integrin_a2b1_complex	Fibroblast|Keratinocyte	4	4	0.82175	0.67125	2.91646	0.0989151
COL16A1_integrin_a2b1_complex	Fibroblast|Keratinocyte	4	3	0.33575	0.413333	8.57878	0.0866579
COL15A1_integrin_a2b1_complex	Fibroblast|Keratinocyte	4	3	0.485	0.457667	4.83435	0.103584
COL12A1_integrin_a2b1_complex	Fibroblast|Keratinocyte	4	4	0.585	0.46325	3.74457	0.132107
CSPG4_integrin_a3b1_complex	Fibroblast|Keratinocyte	1	1	0.277	0.227	64.1638	0.996337
MDK_PTPRZ1	Fibroblast|Keratinocyte	1	2	0.463	0.407	1.77604	0.628393
12oxoLeukotrieneB4_byPTGR1_LTB4R	Fibroblast|Keratinocyte	2	2	0.316	0.251	7.38697	0.232427
LAMC1_integrin_a2b1_complex	Fibroblast|Keratinocyte	4	4	0.46475	0.4475	3.96955	0.147185
COL4A2_integrin_a2b1_complex	Fibroblast|Keratinocyte	4	4	0.658	0.739	1.83277	0.260061
FN1_integrin_a2b1_complex	Fibroblast|Keratinocyte	4	4	1.19025	0.8675	1.71175	0.169649
THBS1_integrin_a3b1_complex	Fibroblast|Keratinocyte	3	5	0.655667	0.447	2.85271	0.243766
FN1_integrin_a3b1_complex	Fibroblast|Keratinocyte	4	5	1.02475	1.0126	0.742199	0.476893
COL3A1_ADGRG1	Fibroblast|Keratinocyte	4	3	1.5565	1.67	1.55852	0.0906033
LeukotrieneB4_byLTA4H_LTB4R	Fibroblast|Keratinocyte	2	1	0.231	0.164	149.748	0.996034
FBN1_integrin_a5b1_complex	Fibroblast|Keratinocyte	2	2	0.7295	0.6685	1.32519	0.484555
FN1_integrin_aVb1_complex	Fibroblast|Keratinocyte	3	7	1.138	1.05243	-0.36082	0.683922
LAMC1_integrin_a6b1_complex	Fibroblast|Keratinocyte	3	3	0.525333	0.431667	3.2372	0.213908
GJA1_GJA1	Fibroblast|Keratinocyte	4	3	0.51075	0.706667	2.36833	0.229813
GJC1_GJA1	Fibroblast|Keratinocyte	4	2	0.3775	0.538	4.65222	0.11623
FN1_integrin_a5b1_complex	Fibroblast|Keratinocyte	2	2	1.335	1.337	-0.0355364	0.971602
TNFSF12_TNFRSF12A	Fibroblast|Keratinocyte	4	4	0.446	0.85475	-0.322368	0.80184
CD248_IL6R	Fibroblast|Mast	2	1	0.797	0.705	0.998743	0.592177
GAS6_MERTK	Fibroblast|Mast	0	1	0	0.764	0.759858	0.99996
TNFSF12_TNFRSF12A	Fibroblast|Mast	1	0	0.564	0	32.2802	0.998649
IL34_CSF1R	Fibroblast|Monocyte/Macrophage	6	13	0.387167	0.376154	-1.08014	0.684219
RARRES2_CMKLR1	Fibroblast|Monocyte/Macrophage	5	10	0.9034	0.7476	-0.624853	0.646932
CSF1_CSF1R	Fibroblast|Monocyte/Macrophage	6	18	0.378167	0.426889	-5.4205	0.112047
TGFB3_TGFbeta_receptor1	Fibroblast|Monocyte/Macrophage	5	10	0.2962	0.2528	-1.57981	0.702305
CCL26_CCR1	Fibroblast|Monocyte/Macrophage	6	7	0.49	0.287143	5.24249	0.16212
RARRES2_CCRL2	Fibroblast|Monocyte/Macrophage	8	18	0.901125	0.713667	0.446494	0.717572
HEBP1_FPR3	Fibroblast|Monocyte/Macrophage	8	15	0.407	0.355733	3.81135	0.206452
JAM3_integrin_aMb2_complex	Fibroblast|Monocyte/Macrophage	7	13	0.290714	0.331538	2.22875	0.424575
THY1_integrin_aXb2_complex	Fibroblast|Monocyte/Macrophage	8	21	1.05563	1.00038	-0.724823	0.540237
THY1_integrin_aMb2_complex	Fibroblast|Monocyte/Macrophage	7	18	0.976571	0.929167	-0.910123	0.411728
APOE_TREM2_receptor	Fibroblast|Monocyte/Macrophage	4	5	1.013	0.8684	0.70771	0.560651
THBS2_CD36	Fibroblast|Monocyte/Macrophage	5	16	0.5608	0.592812	-1.6874	0.316056
Adenosine_byNT5E_and_SLC29A1_ADORA3	Fibroblast|Monocyte/Macrophage	2	4	0.0915	0.15	-24.6773	0.14849
VEGFA_NRP1	Fibroblast|Monocyte/Macrophage	7	7	0.443	0.333571	3.82542	0.136872
PGF_NRP1	Fibroblast|Monocyte/Macrophage	8	10	0.3675	0.3623	2.51354	0.238571
APP_TREM2_receptor	Fibroblast|Monocyte/Macrophage	5	12	0.5162	0.663083	-2.93498	0.107932
GAS6_MERTK	Fibroblast|Monocyte/Macrophage	4	7	0.31325	0.373	-1.14333	0.714235
PGF_NRP2	Fibroblast|Monocyte/Macrophage	7	10	0.498571	0.3845	2.10925	0.209896
THY1_ADGRE2	Fibroblast|Monocyte/Macrophage	7	19	0.859143	0.902947	-1.98143	0.148135
LPAR1_ADGRE5	Fibroblast|Monocyte/Macrophage	7	13	0.312429	0.398	1.00044	0.667446
THBS1_CD36	Fibroblast|Monocyte/Macrophage	6	18	0.571333	0.545	-0.589741	0.709639
CD99_PILRA	Fibroblast|Monocyte/Macrophage	9	21	0.939111	1.04462	-0.4063	0.760543
JAG1_CD46	Fibroblast|Monocyte/Macrophage	6	18	0.327833	0.438722	-0.85283	0.73304
VEGFB_NRP1	Fibroblast|Monocyte/Macrophage	7	10	0.376429	0.3915	1.62151	0.463605
TGFB1_TGFbeta_receptor1	Fibroblast|Monocyte/Macrophage	2	8	0.3815	0.322375	-5.36865	0.180976
PLAU_PLAUR	Fibroblast|Monocyte/Macrophage	7	19	1.02886	0.854053	-0.0723335	0.934614
integrin_aVb1_complex_ADGRE2	Fibroblast|Monocyte/Macrophage	6	18	0.371	0.438278	-3.37507	0.175011
HLA-F_LILRB1	Fibroblast|Monocyte/Macrophage	4	13	0.466	0.328923	-0.7859	0.771938
HLA-F_LILRB2	Fibroblast|Monocyte/Macrophage	7	15	0.448	0.411333	0.0367845	0.990197
CXCL12_CXCR4	Fibroblast|Monocyte/Macrophage	7	17	1.01329	0.852706	1.34684	0.20577
THY1_ADGRE5	Fibroblast|Monocyte/Macrophage	9	21	0.927556	1.02657	-1.03724	0.357869
integrin_aVb1_complex_ADGRE5	Fibroblast|Monocyte/Macrophage	8	20	0.4425	0.5342	-1.77944	0.423074
APP_SORL1	Fibroblast|Monocyte/Macrophage	6	16	0.512667	0.646563	-0.616204	0.721193
APP_CD74	Fibroblast|Monocyte/Macrophage	10	22	1.813	2.02673	-0.631685	0.389673
CXCL1_CXCR2	Fibroblast|NK	0	2	0	0.442	-33.803	0.998101
CXCL3_CXCR2	Fibroblast|NK	0	3	0	0.296333	-96.0011	0.996299
TGFB3_TGFBR3	Fibroblast|NK	5	10	0.323	0.3627	2.01635	0.520472
CCL26_CCR1	Fibroblast|NK	2	0	0.595	0	137.093	0.995767
CXCL2_CXCR2	Fibroblast|NK	0	3	0	0.324333	-91.9649	0.995802
COL3A1_ADGRG1	Fibroblast|NK	7	17	1.591	1.80935	-0.360465	0.498795
LPAR1_ADGRE5	Fibroblast|NK	6	12	0.738167	0.637167	0.806701	0.554236
CLEC2B_KLRF1	Fibroblast|NK	8	17	0.95125	0.815824	1.00481	0.470695
TNFSF12_TNFRSF25	Fibroblast|NK	1	1	0.186	0.236	4.7785	0.544231
ICAM3_integrin_aLb2_complex	Fibroblast|NK	2	7	0.2335	0.461857	-8.42608	0.1103
ProstaglandinE2_byPTGES2_PTGER2	Fibroblast|NK	5	8	0.376	0.262625	2.25947	0.446512
BAG6_NCR3	Fibroblast|NK	5	12	0.377	0.325167	-0.276148	0.926432
Cholesterol_byLIPA_RORA	Fibroblast|NK	3	13	0.414333	0.457615	-5.08025	0.108444
CXCL12_CXCR4	Fibroblast|NK	9	22	1.65667	1.38268	0.748065	0.398654
CD55_ADGRE5	Fibroblast|NK	6	14	0.737833	0.780429	-0.889897	0.474775
THY1_ADGRE5	Fibroblast|NK	9	23	1.38278	1.29304	-0.965049	0.339918
ProstaglandinE2_byPTGES3_PTGER4	Fibroblast|NK	5	10	0.848	0.8115	0.255118	0.848769
NECTIN2_TIGIT	Fibroblast|NK	5	10	0.4922	0.4064	-1.24861	0.654245
ProstaglandinE2_byPTGES2_PTGER4	Fibroblast|NK	4	9	0.483	0.418444	-0.567884	0.815927
integrin_aVb1_complex_ADGRE5	Fibroblast|NK	9	22	0.827889	0.773136	-0.541044	0.734426
APP_SORL1	Fibroblast|NK	7	14	0.589429	0.662214	0.191066	0.907919
HLA-E_KLRC1	Fibroblast|NK	8	12	1.43475	1.16867	1.62758	0.173233
HLA-E_CD94:NKG2A	Fibroblast|NK	8	13	1.42075	1.14169	1.16477	0.25688
TGFB1_TGFBR3	Fibroblast|NK	3	4	0.448333	0.49425	2.98305	0.399898
APP_CD74	Fibroblast|NK	4	12	1.16675	1.17442	-0.205831	0.802037
LPAR1_ADGRE5	Fibroblast|Other T	7	11	0.416857	0.551545	1.76815	0.351554
CCL2_CCR2	Fibroblast|Other T	0	2	0	0.259	5.89523	0.999861
Cholesterol_byLIPA_RORA	Fibroblast|Other T	4	10	0.38825	0.4658	-3.06385	0.200453
CXCL12_CXCR4	Fibroblast|Other T	9	23	1.73933	1.50348	0.428781	0.675007
CD55_ADGRE5	Fibroblast|Other T	4	10	0.4885	0.7294	-1.35811	0.388394
THY1_ADGRE5	Fibroblast|Other T	10	18	0.9982	1.16244	-0.0653806	0.948182
NECTIN2_TIGIT	Fibroblast|Other T	9	19	0.435	0.438684	1.36436	0.660039
integrin_aVb1_complex_ADGRE5	Fibroblast|Other T	9	17	0.514222	0.668882	0.134274	0.937029
APP_CD74	Fibroblast|Other T	4	13	1.02625	1.10246	-0.58811	0.505614
WNT5A_SFRP1	Fibroblast|Tumor	2	2	0.4975	0.358	4.48809	0.390038
VEGFA_NRP2	Fibroblast|Tumor	6	4	0.434	0.398	4.86109	0.0809222
TGFB3_TGFBR3	Fibroblast|Tumor	1	0	0.173	0	116.636	0.998503
GAS6_TYRO3	Fibroblast|Tumor	5	6	0.34	0.393667	3.63282	0.225863
CD248_IL6R	Fibroblast|Tumor	5	4	0.3574	0.4915	2.66137	0.231399
NECTIN2_NECTIN3	Fibroblast|Tumor	1	3	0.271	0.341333	-12.59	0.198068
COL3A1_ADGRG1	Fibroblast|Tumor	9	16	1.74422	1.80337	0.546854	0.376019
AGRN_PTPRS	Fibroblast|Tumor	2	3	0.152	0.190667	2.41623	0.802481
JAG1_NOTCH2	Fibroblast|Tumor	3	5	0.284333	0.3572	-0.0481098	0.991774
PGF_NRP2	Fibroblast|Tumor	5	10	0.44	0.4234	-0.136475	0.962522
LPAR1_ADGRE5	Fibroblast|Tumor	3	2	0.222	0.194	8.42374	0.183707
MPZL1_MPZL1	Fibroblast|Tumor	4	8	0.32425	0.30275	1.85088	0.561055
FN1_integrin_aVb1_complex	Fibroblast|Tumor	6	9	1.1985	1.40589	0.819146	0.277204
LAMC1_integrin_a6b1_complex	Fibroblast|Tumor	4	5	0.398	0.5906	4.06611	0.188141
JAG1_CD46	Fibroblast|Tumor	6	12	0.350833	0.344417	4.22165	0.269835
THY1_ADGRE5	Fibroblast|Tumor	5	10	0.8398	0.9291	0.0211322	0.986609
integrin_aVb1_complex_ADGRE5	Fibroblast|Tumor	4	8	0.295	0.3735	1.68301	0.659916
TNC_integrin_a4b1_complex	Fibroblast|cDC	7	17	0.682429	0.449118	1.94301	0.283455
VCAM1_integrin_a4b1_complex	Fibroblast|cDC	6	13	0.388667	0.338154	-3.69574	0.312017
VCAM1_integrin_a4b7_complex	Fibroblast|cDC	3	10	0.341667	0.3267	-5.6482	0.139554
FN1_integrin_a4b1_complex	Fibroblast|cDC	8	21	1.23388	1.29571	-0.61718	0.38327
PLAUR_integrin_a4b1_complex	Fibroblast|cDC	5	10	0.4492	0.383	0.297372	0.88668
CD248_IL6R	Fibroblast|cDC	8	18	0.42925	0.447667	0.0748263	0.973945
CCL26_CCR2	Fibroblast|cDC	1	4	0.974	0.21025	1.02698	0.660024
RARRES2_CCRL2	Fibroblast|cDC	5	12	0.7962	0.733917	-0.177276	0.873649
JAM3_integrin_aMb2_complex	Fibroblast|cDC	4	10	0.264	0.25	0.947491	0.784851
THY1_integrin_aXb2_complex	Fibroblast|cDC	8	23	1.0085	1.03448	-2.61193	0.0808113
FN1_integrin_a4b7_complex	Fibroblast|cDC	5	16	1.0976	1.15387	-0.662504	0.391312
THY1_integrin_aMb2_complex	Fibroblast|cDC	4	14	0.87075	0.867143	-2.40368	0.118709
APOE_TREM2_receptor	Fibroblast|cDC	0	2	0	0.1895	-184.686	0.996554
Adenosine_byNT5E_and_SLC29A1_ADORA3	Fibroblast|cDC	1	0	0.12	0	170.14	0.998485
THY1_ADGRE2	Fibroblast|cDC	7	15	0.788714	0.861667	-0.890615	0.484137
LPAR1_ADGRE5	Fibroblast|cDC	7	7	0.277429	0.420286	1.91513	0.422612
CD99_PILRA	Fibroblast|cDC	6	17	0.847	0.936118	-1.39763	0.232924
PLAU_PLAUR	Fibroblast|cDC	6	18	0.815167	0.784611	-1.06859	0.340327
integrin_aVb1_complex_ADGRE2	Fibroblast|cDC	6	14	0.329167	0.422	-2.05173	0.398222
HLA-F_LILRB1	Fibroblast|cDC	2	8	0.563	0.295	0.917321	0.756841
HLA-F_LILRB2	Fibroblast|cDC	5	10	0.3212	0.3254	1.79843	0.530374
CCL2_CCR2	Fibroblast|cDC	1	10	0.824	0.4266	-1.51765	0.54098
CXCL12_CXCR4	Fibroblast|cDC	7	18	1.11086	1.01289	0.121893	0.896206
THY1_ADGRE5	Fibroblast|cDC	10	19	0.8544	0.981316	-0.654755	0.663215
integrin_aVb1_complex_ADGRE5	Fibroblast|cDC	6	14	0.409167	0.535	-1.59383	0.417059
APP_CD74	Fibroblast|cDC	10	22	2.3816	2.60832	-0.048114	0.950036
RARRES2_CMKLR1	Fibroblast|pDC	6	11	0.923	0.725091	0.804767	0.486266
BST2_LILRA4	Fibroblast|pDC	8	15	1.2585	1.20507	-0.166922	0.846315
TNFSF10_TNFRSF11B	Fibroblast|pDC	1	2	0.28	0.41	-0.22522	0.95264
CXCL12_CXCR4	Fibroblast|pDC	8	18	1.99188	1.58722	0.508791	0.414856
APP_CD74	Fibroblast|pDC	9	17	2.32322	2.41571	0.448656	0.433709
CXCL14_CXCR4	Keratinocyte|B	4	3	1.19575	2.35233	-0.183519	0.814188
EFNB1_EPHB6	Keratinocyte|Cycling T	0	1	0	0.24	-76.1843	0.998643
CDH1_KLRG1	Keratinocyte|Cycling T	1	3	0.101	0.506	-112.139	0.996564
CDH1_integrin_aEb7_complex	Keratinocyte|Cycling T	3	1	0.355333	0.512	0.618441	0.839094
F11R_integrin_aLb2_complex	Keratinocyte|Cycling T	3	3	0.295667	0.389333	5.39083	0.23368
CXCL14_CXCR4	Keratinocyte|Cycling T	4	3	1.47325	1.82367	0.504205	0.513595
JAG1_NOTCH1	Keratinocyte|Cycling T	1	1	0.631	0.18	2.46065	0.547874
ProstaglandinE2_byPTGES3_PTGER2	Keratinocyte|Cycling T	2	0	0.6675	0	38.004	0.997163
NECTIN2_TIGIT	Keratinocyte|Cycling T	2	7	0.7615	0.620286	-0.674353	0.662521
ProstaglandinE2_byPTGES2_PTGER4	Keratinocyte|Cycling T	1	0	0.785	0	25.7046	0.998503
integrin_aVb1_complex_ADGRE5	Keratinocyte|Cycling T	1	3	0.718	0.664667	-2.26444	0.391099
HLA-E_KLRC1	Keratinocyte|Cycling T	0	1	0	0.517	-124.446	0.997431
HLA-E_CD94:NKG2A	Keratinocyte|Cycling T	0	1	0	0.476	-135.165	0.997431
COL17A1_integrin_a1b1_complex	Keratinocyte|Endothelial	2	2	0.6075	0.7155	2.25244	0.351256
COL4A5_integrin_a1b1_complex	Keratinocyte|Endothelial	1	1	0.194	0.146	94.0072	0.996429
WNT5B_FZD4_LRP6	Keratinocyte|Endothelial	1	0	0.12	0	168.151	0.998503
WNT5B_FZD6_LRP6	Keratinocyte|Endothelial	1	0	0.12	0	168.151	0.998503
FLRT3_ADGRL2	Keratinocyte|Endothelial	1	1	0.137	0.42	-3.58187	0.555696
TENM4_ADGRL2	Keratinocyte|Endothelial	1	0	0.115	0	175.462	0.998503
TENM2_FLRT3_complex_ADGRL2	Keratinocyte|Endothelial	1	0	0.137	0	147.285	0.998503
TNC_integrin_a9b1_complex	Keratinocyte|Endothelial	1	2	0.377	0.1905	0.764686	0.87802
SDC1_ADGRA2	Keratinocyte|Endothelial	4	5	0.404	0.5062	1.46035	0.475904
JAG1_NOTCH4	Keratinocyte|Endothelial	3	6	0.454	0.449	-0.168481	0.935618
COL16A1_integrin_a1b1_complex	Keratinocyte|Endothelial	0	1	0	0.144	4.86725	0.999952
COL7A1_integrin_a1b1_complex	Keratinocyte|Endothelial	2	2	0.3125	0.2805	3.68304	0.38961
TENM2_ADGRL2	Keratinocyte|Endothelial	2	1	0.3025	0.143	102.55	0.997158
CD44_SELE	Keratinocyte|Endothelial	3	3	1.312	1.188	2.7174	0.091861
THBS2_CD36	Keratinocyte|Endothelial	0	1	0	0.298	-62.7887	0.998612
EFNB1_EPHB4	Keratinocyte|Endothelial	2	3	0.2675	0.304	2.77225	0.531417
SEMA3C_NRP2	Keratinocyte|Endothelial	2	3	0.532	0.389	0.14648	0.956004
CXCL14_CXCR4	Keratinocyte|Endothelial	2	0	0.6045	0	61.7038	0.996328
JAG1_NOTCH1	Keratinocyte|Endothelial	3	4	0.451	0.30525	3.3319	0.296956
GJA1_GJA1	Keratinocyte|Endothelial	4	3	0.58725	0.742333	3.03673	0.141292
JAG1_CD46	Keratinocyte|Endothelial	3	5	0.485333	0.4394	1.17612	0.588394
TNFSF10_TNFRSF10D	Keratinocyte|Endothelial	5	2	0.3688	0.536	3.86723	0.162588
APP_CD74	Keratinocyte|Endothelial	4	4	1.23575	1.41575	0.872425	0.290622
PDGFC_PDGFRA	Keratinocyte|Fibroblast	1	5	0.451	0.412	-2.37751	0.548613
COL17A1_integrin_a1b1_complex	Keratinocyte|Fibroblast	3	2	0.571333	0.7635	3.11808	0.162714
COL4A5_integrin_a1b1_complex	Keratinocyte|Fibroblast	1	1	0.305	0.197	60.335	0.996682
WNT5B_FRZB	Keratinocyte|Fibroblast	1	0	0.077	0	262.053	0.998503
WNT5B_SFRP2	Keratinocyte|Fibroblast	2	0	0.553	0	83.0006	0.995889
WNT10A_FRZB	Keratinocyte|Fibroblast	0	2	0	0.2245	-68.0797	0.998071
FLRT3_ADGRL2	Keratinocyte|Fibroblast	1	1	0.111	0.369	157.343	0.994969
TENM4_ADGRL2	Keratinocyte|Fibroblast	1	0	0.089	0	226.72	0.998503
TENM2_FLRT3_complex_ADGRL2	Keratinocyte|Fibroblast	1	0	0.111	0	181.785	0.998503
PDGFB_PDGFR_complex	Keratinocyte|Fibroblast	0	1	0	0.367	-51.7433	0.998591
PDGFB_PDGFRA	Keratinocyte|Fibroblast	0	1	0	0.367	-51.7433	0.998591
SDC1_ADGRA2	Keratinocyte|Fibroblast	6	5	0.4025	0.5824	1.64116	0.409559
JAG1_VASN	Keratinocyte|Fibroblast	3	3	0.611	0.374333	3.46442	0.191423
COL16A1_integrin_a1b1_complex	Keratinocyte|Fibroblast	2	2	0.2135	0.2155	6.23779	0.321286
COL7A1_integrin_a1b1_complex	Keratinocyte|Fibroblast	2	2	0.329	0.328	3.1841	0.408462
TENM2_ADGRL2	Keratinocyte|Fibroblast	1	1	0.159	0.111	115.217	0.996557
SEMA4C_PLXNB2	Keratinocyte|Fibroblast	0	1	0	0.11	6.37167	0.999952
PDGFB_PDGFRB	Keratinocyte|Fibroblast	0	1	0	0.504	-37.6782	0.998591
JAG1_NOTCH3	Keratinocyte|Fibroblast	3	5	0.421	0.6116	-1.04748	0.589332
THBS2_CD36	Keratinocyte|Fibroblast	0	1	0	0.299	-62.5787	0.998612
JAG1_NOTCH2	Keratinocyte|Fibroblast	2	1	0.4165	0.355	69.2778	0.9966
SEMA3C_NRP2	Keratinocyte|Fibroblast	1	1	0.317	0.334	-5.8499	0.442394
JAG1_NOTCH1	Keratinocyte|Fibroblast	1	1	0.46	0.177	2.23136	0.667984
THBS1_CD36	Keratinocyte|Fibroblast	0	3	0	0.454667	-1513.49	0.997322
GJA1_GJA1	Keratinocyte|Fibroblast	4	3	0.51075	0.706667	2.36833	0.229813
JAG1_CD46	Keratinocyte|Fibroblast	2	3	0.529	0.299667	3.4536	0.331441
PLAU_PLAUR	Keratinocyte|Fibroblast	3	1	0.575667	0.344	44.3559	0.997061
integrin_aVb1_complex_ADGRE2	Keratinocyte|Fibroblast	1	0	0.247	0	81.6927	0.998503
integrin_aVb1_complex_ADGRE5	Keratinocyte|Fibroblast	2	1	0.3105	0.29	69.6848	0.996961
COL17A1_integrin_a2b1_complex	Keratinocyte|Keratinocyte	3	2	0.568333	0.7865	3.74772	0.13251
CDH1_integrin_a2b1_complex	Keratinocyte|Keratinocyte	2	4	0.3695	0.666	-0.712608	0.69305
LAMA3_integrin_a3b1_complex	Keratinocyte|Keratinocyte	2	1	0.399	0.313	61.8153	0.997058
COL4A5_integrin_a2b1_complex	Keratinocyte|Keratinocyte	1	1	0.282	0.353	66.1028	0.997017
IL1RAP_PTPRF	Keratinocyte|Keratinocyte	2	2	0.323	0.323	0.48581	0.913827
COL7A1_integrin_a2b1_complex	Keratinocyte|Keratinocyte	2	2	0.306	0.351	4.63685	0.332116
COL16A1_integrin_a2b1_complex	Keratinocyte|Keratinocyte	1	1	0.281	0.352	66.3349	0.997016
CSPG4_integrin_a3b1_complex	Keratinocyte|Keratinocyte	1	0	0.166	0	121.555	0.998503
DSC2_DSG2	Keratinocyte|Keratinocyte	3	3	0.404333	0.755667	0.578986	0.742972
COL4A2_integrin_a2b1_complex	Keratinocyte|Keratinocyte	0	1	0	0.482	4.80728	0.999842
WNT5B_SFRP1	Keratinocyte|Keratinocyte	1	0	0.234	0	86.2312	0.998503
AREG_EGFR	Keratinocyte|Keratinocyte	3	2	0.712333	0.582	5.60198	0.267421
FN1_integrin_a2b1_complex	Keratinocyte|Keratinocyte	0	2	0	1.2945	-11.4187	0.997862
THBS1_integrin_a3b1_complex	Keratinocyte|Keratinocyte	0	3	0	0.413333	-561.896	0.995598
FN1_integrin_a3b1_complex	Keratinocyte|Keratinocyte	0	1	0	0.918	2.52408	0.999842
CHL1_CHL1	Keratinocyte|Keratinocyte	2	1	0.2345	0.128	139.182	0.995065
EFNB1_EPHB4	Keratinocyte|Keratinocyte	2	1	0.1745	0.261	142.982	0.995764
GJA1_GJA1	Keratinocyte|Keratinocyte	4	3	0.5565	0.938333	1.58054	0.291914
JAG1_CD46	Keratinocyte|Keratinocyte	2	5	0.5155	0.5132	-0.336937	0.879799
FN1_integrin_a5b1_complex	Keratinocyte|Keratinocyte	0	1	0	0.083	-775.166	0.997431
THBS2_CD36	Keratinocyte|Monocyte/Macrophage	1	1	0.352	0.231	52.2314	0.996657
APP_TREM2_receptor	Keratinocyte|Monocyte/Macrophage	0	2	0	0.55	-111.97	0.995422
SEMA3C_NRP2	Keratinocyte|Monocyte/Macrophage	1	1	0.507	0.287	0.368862	0.934057
CXCL14_CXCR4	Keratinocyte|Monocyte/Macrophage	5	3	0.7278	1.531	0.594863	0.573715
THBS1_CD36	Keratinocyte|Monocyte/Macrophage	0	3	0	0.387667	-377.9	0.995407
PLAU_PLAUR	Keratinocyte|Monocyte/Macrophage	3	4	1.21233	0.7675	1.68742	0.236024
integrin_aVb1_complex_ADGRE2	Keratinocyte|Monocyte/Macrophage	2	3	0.282	0.337333	6.46952	0.210916
integrin_aVb1_complex_ADGRE5	Keratinocyte|Monocyte/Macrophage	1	5	0.241	0.4392	-1.83787	0.702921
APP_CD74	Keratinocyte|Monocyte/Macrophage	6	7	1.533	2.08586	0.225295	0.646524
CDH1_KLRG1	Keratinocyte|NK	3	5	0.396333	0.4364	0.633077	0.806338
CDH1_integrin_aEb7_complex	Keratinocyte|NK	4	5	0.41875	0.5214	-0.187268	0.909317
F11R_integrin_aLb2_complex	Keratinocyte|NK	3	5	0.323667	0.4044	-0.763117	0.820264
CXCL14_CXCR4	Keratinocyte|NK	4	3	1.50725	1.944	0.453495	0.524047
ProstaglandinE2_byPTGES2_PTGER2	Keratinocyte|NK	0	2	0	0.2635	-73.8554	0.997968
ProstaglandinE2_byPTGES3_PTGER2	Keratinocyte|NK	1	1	0.569	0.502	2.54315	0.415703
ProstaglandinE2_byPTGES3_PTGER4	Keratinocyte|NK	1	1	0.644	0.977	30.2615	0.99637
NECTIN2_TIGIT	Keratinocyte|NK	2	6	0.3375	0.466	-5.28789	0.229529
ProstaglandinE2_byPTGES2_PTGER4	Keratinocyte|NK	1	3	0.281	0.289333	-8.95184	0.243288
integrin_aVb1_complex_ADGRE5	Keratinocyte|NK	2	7	0.618	0.651714	-1.52553	0.407544
APP_SORL1	Keratinocyte|NK	3	3	0.463	0.415333	2.71233	0.33373
HLA-E_KLRC1	Keratinocyte|NK	4	4	1.11775	1.45275	1.574	0.106745
HLA-E_CD94:NKG2A	Keratinocyte|NK	5	4	1.0074	1.45275	1.77974	0.0742056
TGFB1_TGFBR3	Keratinocyte|NK	1	0	0.299	0	66.8182	0.998518
CDH1_KLRG1	Keratinocyte|Other T	1	5	0.128	0.631	-1606.03	0.997545
CDH1_integrin_aEb7_complex	Keratinocyte|Other T	3	3	0.416333	0.339333	4.23563	0.389265
CXCL14_CXCR4	Keratinocyte|Other T	5	3	1.4594	2.25967	0.579086	0.387076
NECTIN2_TIGIT	Keratinocyte|Other T	4	4	0.34425	0.37175	2.3257	0.440231
integrin_aVb1_complex_ADGRE5	Keratinocyte|Other T	3	6	0.393333	0.467667	-0.000611794	0.999802
APP_CD74	Keratinocyte|Other T	2	2	0.7355	0.8595	0.896172	0.66392
NECTIN1_NECTIN3	Keratinocyte|Tumor	3	0	0.255667	0	38699.9	0.99054
WNT5B_SFRP1	Keratinocyte|Tumor	2	0	0.282	0	128.772	0.997706
CHL1_CHL1	Keratinocyte|Tumor	1	1	0.178	0.739	-1.21911	0.757576
SEMA3C_NRP2	Keratinocyte|Tumor	2	2	0.4145	0.2505	3.07444	0.462359
integrin_aVb1_complex_ADGRE5	Keratinocyte|Tumor	1	1	0.316	0.289	2.66193	0.622934
TNC_integrin_a4b1_complex	Keratinocyte|cDC	0	1	0	0.198	-100.532	0.998523
FN1_integrin_a4b1_complex	Keratinocyte|cDC	0	2	0	1.144	-13.1416	0.997825
CDH1_integrin_aEb7_complex	Keratinocyte|cDC	3	4	0.174667	0.317	1.09611	0.836999
FN1_integrin_a4b7_complex	Keratinocyte|cDC	0	1	0	0.783	2.95927	0.999842
JAG1_NOTCH2	Keratinocyte|cDC	1	1	0.516	0.319	35.7515	0.996749
CXCL14_CXCR4	Keratinocyte|cDC	4	3	0.9455	1.61767	0.260096	0.794489
PLAU_PLAUR	Keratinocyte|cDC	3	4	0.676667	0.66	1.09939	0.56893
integrin_aVb1_complex_ADGRE2	Keratinocyte|cDC	2	2	0.242	0.2985	82.0822	0.996628
HLA-F_LILRB2	Keratinocyte|cDC	2	1	0.1755	0.337	110.404	0.995787
CCL2_CCR2	Keratinocyte|cDC	0	3	0	0.259333	-306.597	0.995832
CD320_JAML	Keratinocyte|cDC	2	2	0.3125	0.723	-4.26447	0.281144
integrin_aVb1_complex_ADGRE5	Keratinocyte|cDC	1	1	0.242	0.37	78.9523	0.996414
APP_SORL1	Keratinocyte|cDC	1	0	0.41	0	49.2149	0.998503
TNFSF10_TNFRSF10B	Keratinocyte|cDC	3	1	0.389667	0.391	104.681	0.994965
APP_CD74	Keratinocyte|cDC	6	7	2.27117	2.64114	0.409003	0.30469
EFNB1_EPHB1	Keratinocyte|pDC	1	1	0.186	0.408	94.4341	0.995982
CXCL14_CXCR4	Keratinocyte|pDC	4	3	1.5325	2.47133	0.0604731	0.922997
TNFSF10_TNFRSF11B	Keratinocyte|pDC	2	1	0.41	0.793	75.343	0.99456
CD320_JAML	Keratinocyte|pDC	2	1	0.383	0.866	-4.18512	0.256656
APP_CD74	Keratinocyte|pDC	5	5	2.2088	2.3578	0.735363	0.170194
CCL3_CCR5	Mast|Cycling T	0	1	0	1.17	0.496181	0.99996
CCL4_CCR5	Mast|Cycling T	0	3	0	0.872333	-20.6107	0.996903
SIRPA_CD47	Mast|Cycling T	2	0	0.8465	0	38.2348	0.996961
CD58_CD2	Mast|Cycling T	3	3	0.967333	1.24033	0.622955	0.629788
HLA-E_CD94:NKG2A	Mast|Cycling T	0	2	0	0.79	-26.4126	0.997364
TYROBP_CD44	Mast|Cycling T	3	7	1.316	1.594	-0.00100611	0.99905
VSIR_HLA-F	Mast|Cycling T	2	4	0.888	0.76875	-0.100755	0.953965
VSIR_HLA-E	Mast|Cycling T	2	4	1.621	1.287	-0.0619061	0.948493
CCL2_ACKR1	Mast|Endothelial	3	5	1.05967	1.0784	3.7904	0.0706798
CD226_NECTIN2	Mast|Endothelial	1	0	0.804	0	22.6443	0.998649
TNFSF10_TNFRSF10D	Mast|Endothelial	4	5	0.72075	0.5202	1.65273	0.323126
TNFSF10_TNFRSF10B	Mast|Endothelial	4	5	0.7735	0.5302	1.91464	0.256636
VSIR_HLA-F	Mast|Endothelial	2	3	0.79	0.565333	0.543172	0.812543
VSIR_HLA-E	Mast|Endothelial	2	4	1.6665	1.30075	0.0656373	0.948598
CD226_NECTIN2	Mast|Fibroblast	1	0	0.475	0	38.3285	0.998649
TYROBP_CD44	Mast|Fibroblast	6	7	1.30267	1.53971	2.27198	0.0555643
VSIR_HLA-F	Mast|Fibroblast	2	2	0.6485	0.6825	1.47563	0.589246
VSIR_HLA-E	Mast|Fibroblast	1	3	1.171	0.981	-0.149982	0.915287
TYROBP_CD44	Mast|Keratinocyte	3	2	1.206	1.372	3.9429	0.0677946
CTSG_FPR1	Mast|Monocyte/Macrophage	5	5	1.541	1.7012	1.55863	0.125848
CLU_TREM2_receptor	Mast|Monocyte/Macrophage	4	5	0.97975	1.3272	0.0965924	0.908623
SPN_SIGLEC1	Mast|Monocyte/Macrophage	2	1	0.3005	0.286	1.57982	0.767765
ANXA1_FPR1	Mast|Monocyte/Macrophage	7	9	1.56943	1.77678	0.996143	0.162157
ANXA1_FPR3	Mast|Monocyte/Macrophage	7	8	1.55443	1.69512	1.23118	0.0835051
CD226_NECTIN2	Mast|Monocyte/Macrophage	1	0	0.416	0	43.7646	0.998649
SEMA3C_NRP2	Mast|Monocyte/Macrophage	0	1	0	0.223	-91.9439	0.998479
PTPRC_MRC1	Mast|Monocyte/Macrophage	2	4	0.603	1.1545	-0.711175	0.62148
SIRPA_CD47	Mast|Monocyte/Macrophage	1	2	0.318	0.6425	-2.79423	0.342025
TYROBP_CD44	Mast|Monocyte/Macrophage	8	8	1.48287	1.62037	1.83971	0.0321113
VSIR_HLA-F	Mast|Monocyte/Macrophage	2	3	0.5875	0.523667	-0.296586	0.916504
VSIR_HLA-E	Mast|Monocyte/Macrophage	1	4	1.122	1.20375	-0.505033	0.701915
SIRPA_CD47	Mast|NK	2	1	0.4795	1.067	-1.44749	0.503148
LTC4_byLTC4S_CYSLTR1	Mast|NK	1	2	1.08	0.7495	0.238383	0.900593
CD58_CD2	Mast|NK	2	1	0.6675	0.631	1.20059	0.580028
HLA-E_KLRC1	Mast|NK	8	5	1.56587	1.2872	2.9528	0.0141441
HLA-E_CD94:NKG2A	Mast|NK	8	5	1.55175	1.2872	2.94578	0.0147147
TYROBP_CD44	Mast|NK	7	7	1.51129	1.57614	1.38033	0.0763022
VSIR_HLA-F	Mast|NK	2	3	0.9265	0.846	-0.147343	0.936959
VSIR_HLA-E	Mast|NK	2	4	1.821	1.49575	-0.03927	0.964353
CD58_CD2	Mast|Other T	3	3	0.741	1.06267	0.655447	0.679942
TYROBP_CD44	Mast|Other T	7	7	1.411	1.60129	1.76865	0.0559836
VSIR_HLA-F	Mast|Other T	2	4	0.8465	0.73975	-0.171487	0.931821
VSIR_HLA-E	Mast|Other T	2	4	1.6315	1.35875	-0.0495273	0.959569
SIRPA_CD47	Mast|Tumor	1	0	0.31	0	64.4473	0.998518
TYROBP_CD44	Mast|Tumor	7	6	1.52557	1.63833	2.23104	0.0354923
CTSG_FPR1	Mast|cDC	5	4	1.4336	1.28275	1.64967	0.132047
CLU_TREM2_receptor	Mast|cDC	0	1	0	1.547	-12.2171	0.998598
ANXA1_FPR1	Mast|cDC	7	6	1.46143	1.42067	1.37133	0.103514
ANXA1_FPR3	Mast|cDC	5	8	1.3712	1.43338	1.23078	0.135443
CD226_NECTIN2	Mast|cDC	1	0	0.293	0	62.1367	0.998649
PTPRC_MRC1	Mast|cDC	2	4	0.472	1.11025	-0.887027	0.583896
SIRPA_CD47	Mast|cDC	1	2	0.349	0.652	-2.60451	0.35333
CCL2_CCR2	Mast|cDC	0	3	0	0.847333	-0.815181	0.999909
LTC4_byLTC4S_CYSLTR1	Mast|cDC	2	4	1.081	0.89525	-0.381925	0.746178
TNFSF10_TNFRSF10B	Mast|cDC	4	3	0.65425	0.588333	2.37886	0.205421
VSIR_HLA-F	Mast|cDC	2	3	0.668	0.582333	0.0736481	0.977153
VSIR_HLA-E	Mast|cDC	1	3	0.916	1.14667	-0.735396	0.633198
LTC4_byLTC4S_CYSLTR1	Mast|pDC	6	4	1.198	0.903	2.65191	0.0403349
VSIR_HLA-E	Mast|pDC	2	3	1.3505	1.223	-0.0557873	0.961996
CCL8_CCR5	Monocyte/Macrophage|Cycling T	1	5	0.169	0.2818	-3.82752	0.594969
CCL8_CCR2	Monocyte/Macrophage|Cycling T	1	0	0.138	0	147.948	0.998485
CCL13_CCR2	Monocyte/Macrophage|Cycling T	1	0	0.552	0	36.987	0.998485
CCL8_CCR1	Monocyte/Macrophage|Cycling T	1	0	0.339	0	62.9185	0.998417
CCL3_CCR5	Monocyte/Macrophage|Cycling T	2	12	0.6345	0.857	-5.06635	0.0754794
CXCL16_CXCR6	Monocyte/Macrophage|Cycling T	4	11	0.38575	0.549909	-2.83	0.183254
CCL3L1_CCR1	Monocyte/Macrophage|Cycling T	1	2	0.95	0.68	-2.07545	0.426285
CD86_CD28	Monocyte/Macrophage|Cycling T	6	6	0.497167	0.3635	4.91214	0.0834004
CD86_CTLA4	Monocyte/Macrophage|Cycling T	7	17	0.63	0.610471	0.267317	0.857234
CCL3_CCR1	Monocyte/Macrophage|Cycling T	1	2	1.481	0.9335	-0.775568	0.632924
CCL4_CCR5	Monocyte/Macrophage|Cycling T	1	8	0.904	0.855625	-3.11046	0.149484
ALCAM_CD6	Monocyte/Macrophage|Cycling T	6	7	0.402333	0.301286	6.59914	0.0840432
TNFSF12_TNFRSF25	Monocyte/Macrophage|Cycling T	3	8	0.242333	0.26925	-10.2088	0.0903467
ADORA3_ENTPD1	Monocyte/Macrophage|Cycling T	2	2	0.1345	0.4505	-28.1246	0.0326728
CD48_CD244	Monocyte/Macrophage|Cycling T	1	0	0.421	0	50.6636	0.998417
ICAM1_integrin_aLb2_complex	Monocyte/Macrophage|Cycling T	7	14	0.569143	0.594286	2.0632	0.227801
ICAM1_ITGAL	Monocyte/Macrophage|Cycling T	7	14	0.569143	0.604929	2.04197	0.23319
SIRPA_CD47	Monocyte/Macrophage|Cycling T	6	11	0.644833	0.561091	0.977537	0.541393
CCL2_CCR2	Monocyte/Macrophage|Cycling T	1	0	0.382	0	53.4471	0.998485
Cholesterol_byLIPA_RORA	Monocyte/Macrophage|Cycling T	4	15	0.571	0.696667	-2.77239	0.0979852
CD55_ADGRE5	Monocyte/Macrophage|Cycling T	5	13	0.8942	0.813308	0.673994	0.532592
ProstaglandinE2_byPTGES3_PTGER4	Monocyte/Macrophage|Cycling T	1	5	1.271	0.6066	-0.530133	0.734567
CD58_CD2	Monocyte/Macrophage|Cycling T	7	13	0.904	0.992923	-0.440382	0.737124
NECTIN2_TIGIT	Monocyte/Macrophage|Cycling T	6	12	0.664333	0.594667	0.0498793	0.975586
ProstaglandinE2_byPTGES2_PTGER4	Monocyte/Macrophage|Cycling T	1	2	0.725	0.2485	2.16336	0.502243
SELPLG_SELL	Monocyte/Macrophage|Cycling T	3	5	0.294667	0.2822	4.67704	0.302674
HLA-E_KLRC1	Monocyte/Macrophage|Cycling T	0	5	0	1.0638	-61.4595	0.995359
TNF_TNFRSF1B	Monocyte/Macrophage|Cycling T	5	9	0.7084	0.655778	0.319902	0.80463
HLA-E_CD94:NKG2A	Monocyte/Macrophage|Cycling T	0	5	0	1.0556	-64.0031	0.995263
TGFB1_TGFBR3	Monocyte/Macrophage|Cycling T	2	0	0.6395	0	40.2079	0.997289
ICAM1_SPN	Monocyte/Macrophage|Cycling T	7	14	0.695857	0.513714	2.52594	0.177653
TYROBP_CD44	Monocyte/Macrophage|Cycling T	8	20	1.80862	1.8646	-0.0592897	0.924577
VSIR_HLA-F	Monocyte/Macrophage|Cycling T	7	13	0.725857	0.818923	0.358672	0.802819
VSIR_HLA-E	Monocyte/Macrophage|Cycling T	6	12	1.37183	1.39292	0.648769	0.425327
SPP1_integrin_a9b1_complex	Monocyte/Macrophage|Endothelial	5	9	0.8346	0.930333	0.466475	0.625898
CXCL8_ACKR1	Monocyte/Macrophage|Endothelial	6	13	2.4385	1.28546	1.1452	0.0674027
VEGFA_FLT1	Monocyte/Macrophage|Endothelial	6	14	0.7365	0.730286	1.05633	0.466535
VEGFA_KDR	Monocyte/Macrophage|Endothelial	6	13	0.620333	0.644538	0.830576	0.635013
DHEAsulfate_bySULT2B_PPARG	Monocyte/Macrophage|Endothelial	3	5	0.185667	0.1804	1.60209	0.790593
ThromboxaneA2_byTBXAS1_TBXA2R	Monocyte/Macrophage|Endothelial	3	7	0.188667	0.276429	-3.89706	0.428074
VEGFA_FLT1_complex	Monocyte/Macrophage|Endothelial	6	13	0.615	0.618154	1.15325	0.52809
ADM_RAMP3	Monocyte/Macrophage|Endothelial	6	13	0.879333	0.844615	0.00964412	0.994064
VEGFB_FLT1	Monocyte/Macrophage|Endothelial	8	16	0.633	0.612313	0.911983	0.5299
CCL2_ACKR1	Monocyte/Macrophage|Endothelial	5	11	1.0856	0.962182	0.513546	0.657103
VEGFB_FLT1_complex	Monocyte/Macrophage|Endothelial	8	14	0.520625	0.527786	0.972341	0.589062
SELPLG_SELE	Monocyte/Macrophage|Endothelial	4	7	0.71725	0.574143	2.68437	0.177912
SDC2_ADGRA2	Monocyte/Macrophage|Endothelial	4	5	0.28325	0.263	-0.123524	0.974619
VEGFA_NRP1	Monocyte/Macrophage|Endothelial	6	13	0.6145	0.677	1.03925	0.538014
ADORA3_ENTPD1	Monocyte/Macrophage|Endothelial	1	3	0.393	0.344667	-4.86525	0.359609
VEGFB_NRP1	Monocyte/Macrophage|Endothelial	8	14	0.53125	0.538643	1.59937	0.386995
Cholesterol_byLIPA_RORA	Monocyte/Macrophage|Endothelial	4	10	0.4485	0.5863	-1.46395	0.461591
TNF_TNFRSF1A	Monocyte/Macrophage|Endothelial	6	14	0.636833	0.534214	1.21898	0.47171
TNFSF10_TNFRSF10D	Monocyte/Macrophage|Endothelial	5	10	0.3234	0.4363	0.126938	0.953426
CD93_IFNGR1	Monocyte/Macrophage|Endothelial	6	12	0.388333	0.411333	-1.94974	0.497069
TNFSF10_TNFRSF10B	Monocyte/Macrophage|Endothelial	3	11	0.374667	0.416091	-1.14189	0.645145
TNF_TNFRSF1B	Monocyte/Macrophage|Endothelial	5	6	0.5028	0.574333	2.60297	0.227791
TYROBP_CD44	Monocyte/Macrophage|Endothelial	5	11	1.3396	1.60809	-0.779162	0.301694
VSIR_HLA-F	Monocyte/Macrophage|Endothelial	6	17	0.518833	0.622	-1.49768	0.432307
VSIR_HLA-E	Monocyte/Macrophage|Endothelial	6	19	1.34333	1.49842	-0.851785	0.342954
atRetinoicAcid_byALDH1A1_RAreceptor_RXRA	Monocyte/Macrophage|Fibroblast	4	7	0.17425	0.270286	1.76025	0.693178
atRetinoicAcid_byALDH1A1_RAreceptor_RXRB	Monocyte/Macrophage|Fibroblast	3	5	0.122667	0.2862	-1.45683	0.796162
GAS6_AXL	Monocyte/Macrophage|Fibroblast	5	12	0.2816	0.37825	-3.91483	0.226557
SDC2_ADGRA2	Monocyte/Macrophage|Fibroblast	7	7	0.366714	0.369857	4.31156	0.111265
VEGFA_NRP1	Monocyte/Macrophage|Fibroblast	7	13	0.564571	0.491077	1.98633	0.271632
OSM_OSMR	Monocyte/Macrophage|Fibroblast	5	14	0.461	0.3515	0.192708	0.942075
ProstaglandinE2_byPTGES2_PTGER3	Monocyte/Macrophage|Fibroblast	3	4	0.188333	0.1615	5.63076	0.46463
LGALS9_P4HB	Monocyte/Macrophage|Fibroblast	9	23	0.959444	0.867739	-0.880692	0.598057
VEGFB_NRP1	Monocyte/Macrophage|Fibroblast	9	15	0.405	0.416467	3.85352	0.253604
TGFB1_TGFbeta_receptor1	Monocyte/Macrophage|Fibroblast	6	12	0.383333	0.403833	0.0587795	0.979037
PLAU_PLAUR	Monocyte/Macrophage|Fibroblast	7	9	0.405	0.426556	0.82703	0.63723
TNF_TNFRSF1A	Monocyte/Macrophage|Fibroblast	7	13	0.622143	0.574692	1.3581	0.464209
TNFSF12_TNFRSF12A	Monocyte/Macrophage|Fibroblast	4	14	0.37375	0.421	-7.25928	0.070239
CD93_IFNGR1	Monocyte/Macrophage|Fibroblast	7	14	0.431714	0.417357	0.632487	0.758039
TYROBP_CD44	Monocyte/Macrophage|Fibroblast	10	20	1.8542	1.9696	0.834297	0.428992
VSIR_HLA-F	Monocyte/Macrophage|Fibroblast	7	14	0.481857	0.490643	-0.221452	0.923294
VSIR_HLA-E	Monocyte/Macrophage|Fibroblast	2	11	1.06	0.962273	-1.34727	0.257141
HBEGF_EGFR	Monocyte/Macrophage|Keratinocyte	4	4	0.31875	0.44	3.14091	0.313252
OSM_OSMR	Monocyte/Macrophage|Keratinocyte	1	2	0.144	0.1415	-11.4072	0.49122
LeukotrieneB4_byLTA4H_LTB4R	Monocyte/Macrophage|Keratinocyte	2	2	0.3035	0.303	4.24071	0.322963
TNFSF12_TNFRSF12A	Monocyte/Macrophage|Keratinocyte	0	5	0	0.7622	-1286.92	0.9975
TYROBP_CD44	Monocyte/Macrophage|Keratinocyte	5	5	1.7334	1.777	0.815923	0.191477
LGALS3_MERTK	Monocyte/Macrophage|Mast	0	1	0	1.392	0.417049	0.99996
TNFSF12_TNFRSF12A	Monocyte/Macrophage|Mast	1	0	0.565	0	32.2231	0.998649
CD93_IFNGR1	Monocyte/Macrophage|Mast	2	1	0.4875	0.466	-0.280814	0.939319
ICAM1_SPN	Monocyte/Macrophage|Mast	3	1	0.639333	0.397	3.17124	0.216875
CCL23_CCR1	Monocyte/Macrophage|Monocyte/Macrophage	1	0	0.737	0	27.7026	0.998485
CCL8_CCR1	Monocyte/Macrophage|Monocyte/Macrophage	3	7	0.407333	0.391143	2.0086	0.474291
HEBP1_FPR3	Monocyte/Macrophage|Monocyte/Macrophage	7	18	0.389857	0.2925	2.96408	0.29485
ANXA1_FPR3	Monocyte/Macrophage|Monocyte/Macrophage	8	15	1.072	0.835733	0.93221	0.316383
APOE_TREM2_receptor	Monocyte/Macrophage|Monocyte/Macrophage	4	8	1.378	1.753	-0.659745	0.389529
VEGFA_NRP1	Monocyte/Macrophage|Monocyte/Macrophage	7	8	0.471143	0.45575	2.83232	0.183757
CCL3L1_CCR1	Monocyte/Macrophage|Monocyte/Macrophage	7	18	0.812714	0.720944	-0.43535	0.73217
APP_TREM2_receptor	Monocyte/Macrophage|Monocyte/Macrophage	4	8	0.356	0.381	-2.13858	0.493459
CCL3_CCR1	Monocyte/Macrophage|Monocyte/Macrophage	7	20	1.18986	1.0763	-0.527721	0.517529
GAS6_MERTK	Monocyte/Macrophage|Monocyte/Macrophage	4	5	0.17175	0.23	-3.02813	0.571638
LAIR1_LILRB4	Monocyte/Macrophage|Monocyte/Macrophage	8	22	0.455	0.466091	-2.551	0.243984
ICAM1_integrin_aMb2_complex	Monocyte/Macrophage|Monocyte/Macrophage	7	17	0.586571	0.510529	1.27543	0.408732
CD47_SIRB1_complex	Monocyte/Macrophage|Monocyte/Macrophage	2	8	0.353	0.335625	-0.302109	0.928748
ICAM1_integrin_aXb2_complex	Monocyte/Macrophage|Monocyte/Macrophage	8	20	0.6365	0.5347	2.59681	0.186393
ADORA3_ENTPD1	Monocyte/Macrophage|Monocyte/Macrophage	2	5	0.1515	0.2234	-24.1365	0.11403
LGALS9_P4HB	Monocyte/Macrophage|Monocyte/Macrophage	7	16	0.702857	0.68775	-1.60789	0.350857
VEGFB_NRP1	Monocyte/Macrophage|Monocyte/Macrophage	6	6	0.341833	0.432667	2.54531	0.304141
TGFB1_TGFbeta_receptor1	Monocyte/Macrophage|Monocyte/Macrophage	4	10	0.4495	0.3896	-0.762563	0.744308
PTPRC_MRC1	Monocyte/Macrophage|Monocyte/Macrophage	5	19	0.8702	0.898947	-1.03404	0.301279
PLAU_PLAUR	Monocyte/Macrophage|Monocyte/Macrophage	7	10	0.98	0.9801	1.06029	0.337336
LGALS9_HAVCR2	Monocyte/Macrophage|Monocyte/Macrophage	8	21	0.384375	0.440619	-2.8819	0.246276
SIRPA_CD47	Monocyte/Macrophage|Monocyte/Macrophage	8	13	0.409875	0.445	0.735551	0.757326
HLA-F_LILRB1	Monocyte/Macrophage|Monocyte/Macrophage	4	17	0.339	0.377412	-3.70509	0.183326
HLA-F_LILRB2	Monocyte/Macrophage|Monocyte/Macrophage	8	20	0.37825	0.44815	-1.76021	0.482339
CD55_ADGRE5	Monocyte/Macrophage|Monocyte/Macrophage	4	17	0.6325	0.686412	0.0974688	0.948316
TNF_TNFRSF1A	Monocyte/Macrophage|Monocyte/Macrophage	6	17	0.4735	0.450059	0.100765	0.95673
CD93_IFNGR1	Monocyte/Macrophage|Monocyte/Macrophage	7	18	0.459857	0.491444	-0.823584	0.680464
TNF_TNFRSF1B	Monocyte/Macrophage|Monocyte/Macrophage	8	15	0.634375	0.588533	1.61221	0.280189
TYROBP_CD44	Monocyte/Macrophage|Monocyte/Macrophage	10	24	1.9668	1.94675	0.51141	0.618111
APP_CD74	Monocyte/Macrophage|Monocyte/Macrophage	8	15	1.73037	1.62327	0.489084	0.435579
VSIR_HLA-F	Monocyte/Macrophage|Monocyte/Macrophage	7	19	0.423714	0.532316	-0.846371	0.641572
VSIR_HLA-E	Monocyte/Macrophage|Monocyte/Macrophage	6	19	1.11817	1.26484	-0.249492	0.771368
CXCL8_CXCR2	Monocyte/Macrophage|NK	0	4	0	1.62325	-29.1572	0.995662
CXCL3_CXCR2	Monocyte/Macrophage|NK	0	3	0	1.03	-33.5887	0.997285
CCL8_CCR1	Monocyte/Macrophage|NK	2	0	0.2565	0	81.1127	0.997788
CXCL2_CXCR2	Monocyte/Macrophage|NK	0	3	0	1.09633	-25.0276	0.996205
CXCL16_CXCR6	Monocyte/Macrophage|NK	3	7	0.388333	0.416857	-7.52602	0.181764
CCL3L1_CCR1	Monocyte/Macrophage|NK	2	2	0.781	0.2925	5.40731	0.180441
LipoxinA4_byALOX5_CYSLTR1	Monocyte/Macrophage|NK	0	1	0	0.216	3.24483	0.999952
CCL3_CCR1	Monocyte/Macrophage|NK	2	1	1.251	0.309	3.82791	0.245104
LeukotrieneC4_byLTC4S_CYSLTR1	Monocyte/Macrophage|NK	0	1	0	0.216	3.24483	0.999952
CLEC2B_KLRF1	Monocyte/Macrophage|NK	8	21	0.902125	0.903905	-1.00967	0.500367
ALCAM_CD6	Monocyte/Macrophage|NK	0	3	0	0.209333	-372.691	0.995982
TNFSF12_TNFRSF25	Monocyte/Macrophage|NK	1	1	0.177	0.226	4.96064	0.547532
CD48_CD244	Monocyte/Macrophage|NK	2	6	0.477	0.462333	-0.495024	0.849316
PECAM1_CD38	Monocyte/Macrophage|NK	6	15	0.329167	0.429667	-2.43546	0.269377
ICAM1_integrin_aLb2_complex	Monocyte/Macrophage|NK	7	16	0.618143	0.586437	0.856623	0.593168
ProstaglandinE2_byPTGES2_PTGER2	Monocyte/Macrophage|NK	4	8	0.309	0.232875	1.50155	0.678751
ICAM1_ITGAL	Monocyte/Macrophage|NK	8	17	0.65075	0.589647	2.2498	0.203691
ProstaglandinE2_byPTGES3_PTGER2	Monocyte/Macrophage|NK	4	6	0.64925	0.602333	-0.173631	0.912629
LGALS9_HAVCR2	Monocyte/Macrophage|NK	8	21	0.489125	0.489952	-0.199517	0.927359
SIRPA_CD47	Monocyte/Macrophage|NK	8	17	0.5245	0.576471	1.23549	0.518526
LTC4_byLTC4S_CYSLTR1	Monocyte/Macrophage|NK	0	1	0	0.216	3.24483	0.999952
Cholesterol_byLIPA_RORA	Monocyte/Macrophage|NK	4	22	0.688	0.732727	-4.43648	0.0288765
CD55_ADGRE5	Monocyte/Macrophage|NK	8	21	0.933125	0.889476	0.589479	0.635006
ProstaglandinE2_byPTGES3_PTGER4	Monocyte/Macrophage|NK	5	11	0.6654	0.708182	-0.0588751	0.971594
CD58_CD2	Monocyte/Macrophage|NK	6	13	0.7495	0.585615	0.852499	0.529639
NECTIN2_TIGIT	Monocyte/Macrophage|NK	4	6	0.41625	0.421667	-0.79076	0.784807
ProstaglandinE2_byPTGES2_PTGER4	Monocyte/Macrophage|NK	3	8	0.465	0.31175	-2.67013	0.450437
SELPLG_SELL	Monocyte/Macrophage|NK	3	11	0.444	0.391545	-0.195715	0.927804
HLA-E_KLRC1	Monocyte/Macrophage|NK	9	21	1.51744	1.419	0.772508	0.500411
CD93_IFNGR1	Monocyte/Macrophage|NK	7	11	0.431714	0.405364	1.83251	0.505177
TNFSF10_TNFRSF10B	Monocyte/Macrophage|NK	0	1	0	0.226	-85.3857	0.998568
TNF_TNFRSF1B	Monocyte/Macrophage|NK	7	7	0.576714	0.628286	3.31467	0.087557
HLA-E_CD94:NKG2A	Monocyte/Macrophage|NK	9	21	1.50489	1.419	0.68056	0.545796
TGFB1_TGFBR3	Monocyte/Macrophage|NK	5	11	0.433	0.497455	1.77533	0.437859
ICAM1_SPN	Monocyte/Macrophage|NK	8	19	0.598375	0.594211	2.36397	0.211345
TYROBP_CD44	Monocyte/Macrophage|NK	10	23	1.981	1.90287	0.947573	0.566804
VSIR_HLA-F	Monocyte/Macrophage|NK	9	22	0.746	0.829045	0.00654797	0.996788
VSIR_HLA-E	Monocyte/Macrophage|NK	8	23	1.50188	1.57252	-0.754544	0.43855
CXCL16_CXCR6	Monocyte/Macrophage|Other T	5	15	0.4238	0.455467	-1.9404	0.358098
CD86_CD28	Monocyte/Macrophage|Other T	8	14	0.394875	0.361071	5.33537	0.124324
CD86_CTLA4	Monocyte/Macrophage|Other T	5	10	0.396	0.5629	1.32285	0.478194
ALCAM_CD6	Monocyte/Macrophage|Other T	7	12	0.317429	0.323417	1.21351	0.732426
ADORA3_ENTPD1	Monocyte/Macrophage|Other T	0	1	0	0.286	-64.8082	0.998625
Cholesterol_byLIPA_RORA	Monocyte/Macrophage|Other T	6	22	0.623333	0.682091	-4.56203	0.042684
CD55_ADGRE5	Monocyte/Macrophage|Other T	5	16	0.7254	0.814187	0.547093	0.668474
CD58_CD2	Monocyte/Macrophage|Other T	8	19	0.745625	0.853579	0.0194428	0.990263
NECTIN2_TIGIT	Monocyte/Macrophage|Other T	8	16	0.379	0.3825	2.94094	0.376147
SELPLG_SELL	Monocyte/Macrophage|Other T	5	11	0.3386	0.298909	3.0648	0.371107
CD93_IFNGR1	Monocyte/Macrophage|Other T	6	9	0.3365	0.399778	0.431193	0.870371
TNF_TNFRSF1B	Monocyte/Macrophage|Other T	8	13	0.49525	0.511462	2.45416	0.211562
TYROBP_CD44	Monocyte/Macrophage|Other T	10	24	1.9134	1.94504	-0.121694	0.928188
APP_CD74	Monocyte/Macrophage|Other T	2	6	0.7445	0.558833	-0.880914	0.640051
VSIR_HLA-F	Monocyte/Macrophage|Other T	8	20	0.63725	0.77535	-0.660542	0.671487
VSIR_HLA-E	Monocyte/Macrophage|Other T	8	21	1.35163	1.44214	-0.18209	0.821732
VEGFA_NRP2	Monocyte/Macrophage|Tumor	6	5	0.500833	0.435	5.47682	0.0553775
DSC2_DSG2	Monocyte/Macrophage|Tumor	0	1	0	0.342	-55.263	0.998598
GAS6_TYRO3	Monocyte/Macrophage|Tumor	2	4	0.248	0.225	-1.2753	0.792618
NECTIN2_NECTIN3	Monocyte/Macrophage|Tumor	1	3	0.308	0.159667	1.60054	0.82297
LGALS9_P4HB	Monocyte/Macrophage|Tumor	8	22	0.631375	0.674864	-3.8839	0.10749
SIRPA_CD47	Monocyte/Macrophage|Tumor	7	10	0.371	0.414	1.49601	0.510856
TNF_TNFRSF1A	Monocyte/Macrophage|Tumor	6	9	0.447	0.459889	1.93981	0.375445
TNFSF12_TNFRSF12A	Monocyte/Macrophage|Tumor	4	8	0.338	0.359625	-3.22274	0.406543
CD93_IFNGR1	Monocyte/Macrophage|Tumor	3	3	0.411667	0.284	4.10998	0.225975
TGFB1_TGFBR3	Monocyte/Macrophage|Tumor	1	0	0.379	0	53.2404	0.998503
TYROBP_CD44	Monocyte/Macrophage|Tumor	10	24	2.0304	1.90896	3.97128	0.192491
SPP1_integrin_a4b1_complex	Monocyte/Macrophage|cDC	7	8	0.985143	1.02812	0.728448	0.421796
PLAUR_integrin_a4b1_complex	Monocyte/Macrophage|cDC	8	20	0.928875	0.74515	1.50505	0.266413
CCL8_CCR2	Monocyte/Macrophage|cDC	1	4	0.177	0.2295	-1.876	0.775586
CCL13_CCR2	Monocyte/Macrophage|cDC	1	3	0.592	0.293	0.0807377	0.978532
APOE_TREM2_receptor	Monocyte/Macrophage|cDC	0	3	0	1.40967	-16.9976	0.996904
LipoxinA4_byALOX5_CYSLTR1	Monocyte/Macrophage|cDC	1	1	0.171	0.143	-2.8888	0.833711
LeukotrieneC4_byLTC4S_CYSLTR1	Monocyte/Macrophage|cDC	1	1	0.171	0.143	-2.8888	0.833711
LAIR1_LILRB4	Monocyte/Macrophage|cDC	8	17	0.35125	0.373118	-1.20225	0.614858
CD47_SIRB1_complex	Monocyte/Macrophage|cDC	2	3	0.3335	0.342333	3.92368	0.342571
ICAM1_integrin_aXb2_complex	Monocyte/Macrophage|cDC	7	22	0.565143	0.548773	-0.428427	0.784178
ADORA3_ENTPD1	Monocyte/Macrophage|cDC	2	3	0.205	0.217333	-7.97076	0.369325
PECAM1_CD38	Monocyte/Macrophage|cDC	6	11	0.213333	0.268727	-2.23302	0.513468
PTPRC_MRC1	Monocyte/Macrophage|cDC	4	17	0.669	0.820647	-1.3479	0.244183
PLAU_PLAUR	Monocyte/Macrophage|cDC	7	10	0.639857	0.9312	-0.0725143	0.956596
LGALS9_HAVCR2	Monocyte/Macrophage|cDC	8	18	0.374875	0.469444	-2.87248	0.226086
SIRPA_CD47	Monocyte/Macrophage|cDC	7	12	0.459857	0.445	2.06261	0.335744
HLA-F_LILRB2	Monocyte/Macrophage|cDC	4	14	0.275	0.344857	-3.53299	0.256019
CCL2_CCR2	Monocyte/Macrophage|cDC	1	9	0.422	0.400333	-7.8963	0.116713
LTC4_byLTC4S_CYSLTR1	Monocyte/Macrophage|cDC	1	2	0.171	0.1505	-2.8888	0.833711
CD55_ADGRE5	Monocyte/Macrophage|cDC	4	12	0.56575	0.747333	0.437595	0.770151
SELPLG_SELL	Monocyte/Macrophage|cDC	2	12	0.2585	0.30225	-5.45979	0.162389
CD93_IFNGR1	Monocyte/Macrophage|cDC	7	18	0.465	0.531333	-1.16519	0.552089
TNFSF10_TNFRSF10B	Monocyte/Macrophage|cDC	5	13	0.299	0.440154	-0.979859	0.663581
ICAM1_SPN	Monocyte/Macrophage|cDC	7	15	0.525429	0.489667	3.63799	0.14061
TYROBP_CD44	Monocyte/Macrophage|cDC	10	25	1.7862	1.86888	-1.53761	0.287965
APP_CD74	Monocyte/Macrophage|cDC	8	15	2.26125	2.27853	0.49548	0.34525
VSIR_HLA-F	Monocyte/Macrophage|cDC	8	18	0.5305	0.591056	0.629033	0.718681
VSIR_HLA-E	Monocyte/Macrophage|cDC	4	15	1.03475	1.1736	-1.35867	0.147379
LipoxinA4_byALOX5_CYSLTR1	Monocyte/Macrophage|pDC	2	2	0.2465	0.4785	-38.6923	0.0552198
LeukotrieneC4_byLTC4S_CYSLTR1	Monocyte/Macrophage|pDC	2	2	0.2465	0.4785	-38.6923	0.0552198
LAIR1_LILRB4	Monocyte/Macrophage|pDC	8	16	0.749125	0.735875	-0.357551	0.799981
BST2_LILRA4	Monocyte/Macrophage|pDC	7	16	1.22214	1.21725	-0.648392	0.41783
TNFSF10_TNFRSF11B	Monocyte/Macrophage|pDC	1	3	0.255	0.510667	-0.0463453	0.987934
LGALS9_P4HB	Monocyte/Macrophage|pDC	7	12	0.862143	0.818	1.39681	0.269141
LTC4_byLTC4S_CYSLTR1	Monocyte/Macrophage|pDC	2	4	0.2465	0.39275	-37.379	0.0628849
SELPLG_SELL	Monocyte/Macrophage|pDC	5	14	0.787	0.636429	0.317152	0.827703
TYROBP_CD44	Monocyte/Macrophage|pDC	9	16	1.65333	1.85906	1.45849	0.126644
CCL5_CCR5	NK|Cycling T	2	13	1.5015	1.69315	-1.62121	0.0760628
TNFSF4_TNFRSF4	NK|Cycling T	0	1	0	0.465	-40.645	0.998598
CCL3_CCR5	NK|Cycling T	2	13	0.7565	0.924538	-8.35876	0.0725958
CCL3L1_CCR1	NK|Cycling T	1	2	1.046	0.675	-1.2337	0.594255
CCL3_CCR1	NK|Cycling T	1	2	2.006	1.081	-0.270791	0.818
CCL4_CCR5	NK|Cycling T	2	13	1.2935	1.54862	-2.5342	0.109135
LCK_CD8_receptor	NK|Cycling T	7	15	0.583857	0.755133	-2.67179	0.151653
TNFSF14_TNFRSF14	NK|Cycling T	5	9	0.385	0.381556	2.63633	0.340525
CD160_TNFRSF14	NK|Cycling T	3	9	0.406667	0.555667	-17.2974	0.0931562
CCL5_CCR1	NK|Cycling T	1	2	1.394	1.642	-1.50101	0.322626
TNFSF12_TNFRSF25	NK|Cycling T	2	5	0.2495	0.272	-1.74061	0.777925
ICAM2_integrin_aLb2_complex	NK|Cycling T	4	9	0.33475	0.491556	2.19866	0.438783
ICAM3_integrin_aLb2_complex	NK|Cycling T	6	17	0.599333	0.629471	-0.0571545	0.972037
KLRB1_CLEC2D	NK|Cycling T	8	20	1.32713	1.361	-0.852931	0.334044
CD48_CD244	NK|Cycling T	1	1	0.944	0.733	1.49433	0.449186
ICAM1_integrin_aLb2_complex	NK|Cycling T	5	6	0.4576	0.393667	2.79382	0.229374
ICAM1_ITGAL	NK|Cycling T	5	6	0.4576	0.393667	2.79382	0.229374
SEMA4D_PTPRC	NK|Cycling T	4	11	1.15225	1.19909	0.270659	0.747923
BAG6_NCR3	NK|Cycling T	1	0	0.225	0	90.7414	0.998485
HLA-E_KLRC1	NK|Cycling T	0	7	0	1.50786	-37.4837	0.994975
TNF_TNFRSF1B	NK|Cycling T	2	5	0.655	0.6594	2.97582	0.195769
HLA-E_CD94:NKG2A	NK|Cycling T	0	7	0	1.50186	-38.4882	0.994906
ICAM1_SPN	NK|Cycling T	6	6	0.552833	0.407833	2.90968	0.186468
TYROBP_CD44	NK|Cycling T	7	17	1.516	1.31382	0.381973	0.623616
VSIR_HLA-F	NK|Cycling T	3	7	0.745667	0.672143	-2.05208	0.31419
VSIR_HLA-E	NK|Cycling T	2	5	1.473	1.3044	-0.40717	0.665874
VCAM1_integrin_a9b1_complex	NK|Endothelial	0	2	0	0.1935	-99.2206	0.997966
CCL5_ACKR1	NK|Endothelial	7	14	1.79471	1.95571	0.0523487	0.928516
TNFSF4_TNFRSF4	NK|Endothelial	0	2	0	0.6165	-56.7029	0.996413
TNFSF14_LTBR	NK|Endothelial	6	14	0.371833	0.354857	-0.388659	0.918692
SEMA4D_PLXNB2	NK|Endothelial	4	10	0.33575	0.3501	-0.231746	0.935004
CD160_TNFRSF14	NK|Endothelial	6	10	0.412167	0.5151	-1.04997	0.697408
IFNG_Type_II_IFNR	NK|Endothelial	4	12	0.61425	0.642583	-1.06542	0.494682
TNF_TNFRSF1A	NK|Endothelial	1	6	0.806	0.503	2.15579	0.355682
TNFSF10_TNFRSF10D	NK|Endothelial	6	5	0.384	0.3252	6.76131	0.0776994
TNF_TNFRSF1B	NK|Endothelial	1	3	0.404	0.511667	1.25325	0.683397
LTB_LTBR	NK|Endothelial	5	11	0.4702	0.467909	-0.168861	0.931123
VSIR_HLA-F	NK|Endothelial	3	7	0.647667	0.433286	-0.165068	0.938793
VSIR_HLA-E	NK|Endothelial	3	12	1.519	1.36833	-1.66059	0.202095
ProstaglandinD2_byAKR1C3_PTGDR	NK|Fibroblast	2	2	0.1525	0.447	-3.93604	0.390985
PGD2_byPTGDS_PTGDR	NK|Fibroblast	0	1	0	0.319	-3.10705	0.999936
TNFSF14_LTBR	NK|Fibroblast	7	16	0.368286	0.389125	0.979858	0.803262
OSM_OSMR	NK|Fibroblast	4	4	0.33875	0.287	3.40957	0.340919
SEMA4D_PLXNB2	NK|Fibroblast	6	16	0.3865	0.362625	1.57475	0.592988
CD160_TNFRSF14	NK|Fibroblast	3	7	0.337667	0.423143	-11.4992	0.046447
IFNG_Type_II_IFNR	NK|Fibroblast	5	15	0.623	0.653133	-0.86244	0.546702
TNF_TNFRSF1A	NK|Fibroblast	2	7	0.5335	0.556429	1.88567	0.383924
TNFSF12_TNFRSF12A	NK|Fibroblast	2	10	0.3915	0.3524	-3.5326	0.243955
LTB_LTBR	NK|Fibroblast	6	10	0.466	0.4905	0.559392	0.759358
TYROBP_CD44	NK|Fibroblast	7	19	1.55543	1.38205	-0.223738	0.765292
VSIR_HLA-F	NK|Fibroblast	2	7	0.674	0.324429	-0.487915	0.834138
VSIR_HLA-E	NK|Fibroblast	1	5	1.11	0.8124	-1.11213	0.487758
CD96_NECTIN1	NK|Keratinocyte	6	3	0.3985	0.462667	11.2428	0.0544253
AREG_EGFR	NK|Keratinocyte	4	6	1.17925	0.935667	1.30562	0.222431
OSM_OSMR	NK|Keratinocyte	0	1	0	0.11	-584.898	0.997431
LeukotrieneB4_byLTA4H_LTB4R	NK|Keratinocyte	1	1	0.355	0.174	52.6128	0.997066
TNFSF14_TNFRSF14	NK|Keratinocyte	0	2	0	0.634	-18.7739	0.998348
CD160_TNFRSF14	NK|Keratinocyte	0	4	0	0.67475	-711.483	0.997484
TNF_TNFRSF1A	NK|Keratinocyte	1	0	0.38	0	56.1299	0.998417
TNFSF12_TNFRSF12A	NK|Keratinocyte	1	5	0.581	0.7862	-2.20882	0.349944
TYROBP_CD44	NK|Keratinocyte	3	4	1.47867	1.49575	0.60825	0.471687
SEMA4D_PTPRC	NK|Mast	1	3	0.355	1.004	-2.32906	0.48751
ICAM1_SPN	NK|Mast	2	1	0.459	0.314	2.7065	0.486655
ICAM2_CD209	NK|Monocyte/Macrophage	2	5	0.194	0.243	-16.2134	0.123835
SPN_SIGLEC1	NK|Monocyte/Macrophage	5	12	0.316	0.383167	-0.300929	0.922979
SEMA4D_CD72	NK|Monocyte/Macrophage	2	12	0.328	0.318583	-5.85691	0.0931957
ICAM3_CD209	NK|Monocyte/Macrophage	3	8	0.616667	0.474375	-1.14965	0.596544
CCL3L1_CCR1	NK|Monocyte/Macrophage	4	12	0.58725	0.454	-0.95088	0.558077
CCL3_CCR1	NK|Monocyte/Macrophage	6	18	0.942333	0.938833	-0.912538	0.309771
LAIR1_LILRB4	NK|Monocyte/Macrophage	4	11	0.33625	0.313	-3.54915	0.321433
SEMA4D_PLXNB2	NK|Monocyte/Macrophage	4	15	0.33625	0.341733	-1.41158	0.668296
ICAM1_integrin_aMb2_complex	NK|Monocyte/Macrophage	5	8	0.4372	0.267625	2.67789	0.318601
CD160_TNFRSF14	NK|Monocyte/Macrophage	6	11	0.369	0.515455	-2.76152	0.324846
CD47_SIRB1_complex	NK|Monocyte/Macrophage	5	10	0.4638	0.5337	2.90371	0.218387
CCL5_CCR1	NK|Monocyte/Macrophage	8	22	1.29763	1.57968	-1.22512	0.129604
ICAM1_integrin_aXb2_complex	NK|Monocyte/Macrophage	6	10	0.454167	0.3238	3.21063	0.233266
CD99_PILRA	NK|Monocyte/Macrophage	5	19	0.7944	0.837474	-2.12852	0.13928
SEMA4D_PTPRC	NK|Monocyte/Macrophage	2	12	0.611	0.907833	-1.57299	0.312819
PTPRC_MRC1	NK|Monocyte/Macrophage	7	23	1.319	1.21804	-1.58301	0.161569
HLA-F_LILRB1	NK|Monocyte/Macrophage	6	20	0.731	0.67195	-1.64337	0.336261
HLA-F_LILRB2	NK|Monocyte/Macrophage	9	21	0.699333	0.744429	0.424611	0.797657
IFNG_Type_II_IFNR	NK|Monocyte/Macrophage	7	18	0.668857	0.7135	-0.470835	0.729037
TNF_TNFRSF1A	NK|Monocyte/Macrophage	2	8	0.4045	0.456375	3.45763	0.271177
TNF_TNFRSF1B	NK|Monocyte/Macrophage	2	6	0.5035	0.5875	3.65725	0.18977
LTB_LTBR	NK|Monocyte/Macrophage	1	7	0.642	0.439286	-2.41569	0.387566
TYROBP_CD44	NK|Monocyte/Macrophage	7	23	1.69529	1.37209	-0.3974	0.594539
VSIR_HLA-E	NK|Monocyte/Macrophage	2	10	1.2115	1.0753	-1.28916	0.283116
ProstaglandinD2_byAKR1C3_PTGDR	NK|NK	5	9	0.3584	0.422	3.75961	0.20902
PGD2_byPTGDS_PTGDR	NK|NK	2	2	0.562	0.4545	39.1983	0.996483
TNFSF4_TNFRSF4	NK|NK	0	1	0	0.374	-2.67442	0.999931
CCL3L1_CCR1	NK|NK	1	2	0.966	0.359	4.73249	0.280647
CCL3_CCR1	NK|NK	2	2	1.3945	1.028	2.73927	0.18562
CLEC2B_KLRF1	NK|NK	9	20	1.17744	1.20165	-0.169844	0.875715
CD160_TNFRSF14	NK|NK	5	11	0.3652	0.566636	-4.63644	0.138755
CCL5_CCR1	NK|NK	2	2	1.55	1.085	2.33726	0.151873
TNFSF12_TNFRSF25	NK|NK	0	1	0	0.248	-74.7385	0.998625
ICAM2_integrin_aLb2_complex	NK|NK	7	15	0.396	0.5134	0.084881	0.969124
ICAM3_integrin_aLb2_complex	NK|NK	8	18	0.726125	0.736611	-0.0110527	0.994073
KLRB1_CLEC2D	NK|NK	10	19	1.1167	1.12821	1.52595	0.256705
CD48_CD244	NK|NK	5	11	0.7618	0.745455	1.0528	0.449167
ICAM1_integrin_aLb2_complex	NK|NK	6	11	0.501167	0.516091	1.29055	0.531018
ICAM1_ITGAL	NK|NK	6	11	0.501167	0.516091	1.29055	0.531018
SEMA4D_PTPRC	NK|NK	7	16	1.24471	1.19094	0.703911	0.392396
BAG6_NCR3	NK|NK	6	6	0.330667	0.3515	5.39905	0.102982
Cholesterol_byLIPA_RORA	NK|NK	0	3	0	0.634	-0.0842908	0.999993
HLA-E_KLRC1	NK|NK	10	23	1.8605	1.72387	2.83395	0.223285
TNF_TNFRSF1B	NK|NK	2	5	0.4705	0.5446	2.61103	0.326909
HLA-E_CD94:NKG2A	NK|NK	10	24	1.8492	1.67829	2.5176	0.236472
TGFB1_TGFBR3	NK|NK	6	14	0.759667	0.747286	1.55893	0.255076
ICAM1_SPN	NK|NK	6	10	0.463	0.4838	1.51148	0.472734
TYROBP_CD44	NK|NK	7	21	1.73243	1.36667	-0.13867	0.873232
VSIR_HLA-F	NK|NK	6	16	0.7785	0.752812	-1.2903	0.360972
VSIR_HLA-E	NK|NK	6	16	1.578	1.49094	-0.673561	0.339723
TNFSF4_TNFRSF4	NK|Other T	1	2	0.33	0.334	3.33608	0.507816
LCK_CD8_receptor	NK|Other T	8	19	0.705	0.663053	0.0844647	0.957669
TNFSF14_TNFRSF14	NK|Other T	8	16	0.397125	0.429812	2.16831	0.486831
CD160_TNFRSF14	NK|Other T	6	11	0.426333	0.560455	-2.26952	0.366801
KLRB1_CLEC2D	NK|Other T	10	24	1.2477	1.21254	-0.477964	0.759735
SEMA4D_PTPRC	NK|Other T	7	17	1.17614	1.15571	0.617233	0.485935
Cholesterol_byLIPA_RORA	NK|Other T	0	3	0	0.575667	-28.7101	0.997405
TNF_TNFRSF1B	NK|Other T	2	6	0.415	0.567	1.79896	0.474406
TYROBP_CD44	NK|Other T	8	23	1.53525	1.38522	-0.678348	0.465189
VSIR_HLA-F	NK|Other T	5	13	0.6826	0.656615	-1.45577	0.371418
VSIR_HLA-E	NK|Other T	6	17	1.403	1.31335	-0.680917	0.394117
TNFSF14_LTBR	NK|Tumor	7	9	0.317857	0.368444	6.43998	0.193976
SEMA4D_PLXNB2	NK|Tumor	3	7	0.275333	0.340286	4.88513	0.317423
TNFSF14_TNFRSF14	NK|Tumor	7	12	0.408714	0.464083	1.87315	0.523628
CD160_TNFRSF14	NK|Tumor	5	9	0.4202	0.595889	-4.42742	0.177619
KLRB1_CLEC2D	NK|Tumor	2	2	0.9805	0.8715	-2.7489	0.307674
IFNG_Type_II_IFNR	NK|Tumor	2	4	0.4265	0.6165	-2.67342	0.442283
TNFSF12_TNFRSF12A	NK|Tumor	3	5	0.519667	0.2952	5.71594	0.110252
LTB_LTBR	NK|Tumor	4	6	0.391	0.531333	-0.472055	0.836613
TYROBP_CD44	NK|Tumor	8	21	1.60088	1.41176	0.0620689	0.940627
SEMA4D_CD72	NK|cDC	3	16	0.273667	0.360438	-3.59607	0.246887
LAIR1_LILRB4	NK|cDC	4	10	0.1845	0.2776	-7.60763	0.165145
SEMA4D_PLXNB2	NK|cDC	6	13	0.300167	0.327769	3.19385	0.32762
ICAM1_integrin_aMb2_complex	NK|cDC	3	6	0.421	0.249333	1.39254	0.641771
TNFSF14_TNFRSF14	NK|cDC	7	12	0.435	0.47575	3.47234	0.237181
CD160_TNFRSF14	NK|cDC	6	9	0.3935	0.531222	-0.354803	0.903845
CD47_SIRB1_complex	NK|cDC	2	4	0.4325	0.5615	7.23534	0.180331
ICAM1_integrin_aXb2_complex	NK|cDC	6	10	0.4315	0.3764	1.26756	0.589534
CD99_PILRA	NK|cDC	3	18	0.642333	0.727278	-5.22637	0.0368544
SEMA4D_PTPRC	NK|cDC	2	11	0.588	0.924727	-1.6354	0.288462
PTPRC_MRC1	NK|cDC	7	18	1.20371	1.20106	-0.296599	0.714842
HLA-F_LILRB1	NK|cDC	5	12	0.7298	0.690583	1.07728	0.523598
HLA-F_LILRB2	NK|cDC	8	17	0.5895	0.661294	0.189134	0.906542
IFNG_Type_II_IFNR	NK|cDC	7	15	0.617	0.6898	-0.0649079	0.964021
CD320_JAML	NK|cDC	5	11	0.5082	0.535818	0.919784	0.673187
TNFSF10_TNFRSF10B	NK|cDC	6	6	0.333333	0.301	3.47054	0.215918
TNF_TNFRSF1B	NK|cDC	2	3	0.4115	0.497333	4.05749	0.206275
ICAM1_SPN	NK|cDC	4	7	0.311	0.324143	-1.01653	0.799399
VSIR_HLA-F	NK|cDC	3	8	0.549667	0.442125	-1.6351	0.621938
LAIR1_LILRB4	NK|pDC	5	9	0.574	0.708556	-1.90866	0.321012
BST2_LILRA4	NK|pDC	8	15	1.33575	1.2806	0.0907916	0.902262
TNFSF10_TNFRSF11B	NK|pDC	1	3	0.186	0.194	9.5997	0.356388
CD320_JAML	NK|pDC	6	11	0.693667	0.702091	0.901134	0.537124
CCL5_CCR5	Other T|Cycling T	2	13	0.7215	1.32638	-5.57696	0.105291
CCL4_CCR5	Other T|Cycling T	1	11	0.292	0.985455	-1132.62	0.99671
LCK_CD8_receptor	Other T|Cycling T	7	17	0.670714	0.828529	-2.23538	0.163071
CCL5_CCR1	Other T|Cycling T	1	2	1.172	1.2855	-1.87237	0.310468
ICAM2_integrin_aLb2_complex	Other T|Cycling T	4	7	0.34775	0.323857	2.75935	0.402701
ICAM3_integrin_aLb2_complex	Other T|Cycling T	6	16	0.493333	0.614812	-0.382397	0.824061
KLRB1_CLEC2D	Other T|Cycling T	6	18	0.812167	0.875222	-1.46494	0.200832
CD48_CD244	Other T|Cycling T	1	2	0.56	0.7505	0.886294	0.729477
HLA-E_KLRC1	Other T|Cycling T	0	8	0	1.36312	-41.8399	0.994644
TNF_TNFRSF1B	Other T|Cycling T	3	10	0.524333	0.5877	-1.58986	0.498027
HLA-E_CD94:NKG2A	Other T|Cycling T	0	8	0	1.35787	-43.1021	0.994562
TGFB1_TGFBR3	Other T|Cycling T	2	2	0.699	0.621	5.12455	0.25417
VSIR_HLA-F	Other T|Cycling T	3	6	0.722667	0.671667	-0.261899	0.873598
VSIR_HLA-E	Other T|Cycling T	2	4	1.4045	1.20425	0.507266	0.587997
CCL5_ACKR1	Other T|Endothelial	7	14	1.41986	1.59893	0.118323	0.861696
CD40LG_integrin_a5b1_complex	Other T|Endothelial	2	10	0.553	0.3586	-1.31194	0.59018
CD40LG_CD40	Other T|Endothelial	2	10	0.2755	0.2973	-4.79111	0.299794
IFNG_Type_II_IFNR	Other T|Endothelial	2	9	0.5315	0.561444	-2.39422	0.358006
TNF_TNFRSF1A	Other T|Endothelial	4	11	0.604	0.402545	1.38558	0.483271
TNFSF10_TNFRSF10D	Other T|Endothelial	5	8	0.276	0.296875	4.08096	0.247092
TNFSF10_TNFRSF10B	Other T|Endothelial	5	11	0.3146	0.305091	1.26757	0.667476
TNF_TNFRSF1B	Other T|Endothelial	3	5	0.372667	0.4162	1.86313	0.489993
LTB_LTBR	Other T|Endothelial	7	20	0.797	0.84815	-2.04725	0.136767
VSIR_HLA-F	Other T|Endothelial	3	7	0.517	0.45	0.921651	0.691358
VSIR_HLA-E	Other T|Endothelial	5	12	1.3866	1.37308	0.107909	0.895079
CD40LG_integrin_a5b1_complex	Other T|Fibroblast	2	5	0.381	0.3066	2.82687	0.459869
CD40LG_CD40	Other T|Fibroblast	1	7	0.277	0.206571	-10.7407	0.167361
TGFB1_TGFbeta_receptor1	Other T|Fibroblast	7	13	0.442571	0.451538	1.64035	0.460467
IFNG_Type_II_IFNR	Other T|Fibroblast	3	12	0.509333	0.571417	-1.28221	0.561793
TNF_TNFRSF1A	Other T|Fibroblast	5	10	0.5256	0.492	0.533931	0.794189
LTB_LTBR	Other T|Fibroblast	9	21	0.780778	0.871952	-1.81782	0.264137
VSIR_HLA-F	Other T|Fibroblast	3	3	0.588333	0.320667	2.97512	0.314782
VSIR_HLA-E	Other T|Fibroblast	2	3	1.0175	0.770667	0.169427	0.905541
CD96_NECTIN1	Other T|Keratinocyte	5	3	0.3516	0.426	13.3137	0.0526392
CD40LG_integrin_a5b1_complex	Other T|Keratinocyte	0	2	0	0.268	-315.278	0.996514
TNF_TNFRSF1A	Other T|Keratinocyte	3	2	0.411667	0.5185	2.51496	0.447529
ICAM2_CD209	Other T|Monocyte/Macrophage	2	4	0.2875	0.1815	-1.66861	0.760728
ICAM3_CD209	Other T|Monocyte/Macrophage	3	8	0.470667	0.42425	-1.79122	0.491794
CD40LG_CD40	Other T|Monocyte/Macrophage	2	5	0.2625	0.2634	-4.27443	0.397818
CCL5_CCR1	Other T|Monocyte/Macrophage	8	22	0.864875	1.22914	-1.67656	0.10268
CD99_PILRA	Other T|Monocyte/Macrophage	8	19	0.636875	0.768158	0.171715	0.914007
TGFB1_TGFbeta_receptor1	Other T|Monocyte/Macrophage	5	10	0.431	0.4343	-0.0247768	0.992292
PTPRC_MRC1	Other T|Monocyte/Macrophage	7	23	1.28457	1.16974	-1.54512	0.182187
HLA-F_LILRB1	Other T|Monocyte/Macrophage	5	20	0.5918	0.5916	-2.74139	0.163762
HLA-F_LILRB2	Other T|Monocyte/Macrophage	8	20	0.58325	0.683	-0.705613	0.68255
IFNG_Type_II_IFNR	Other T|Monocyte/Macrophage	4	18	0.52625	0.576	-2.28703	0.276461
TNF_TNFRSF1A	Other T|Monocyte/Macrophage	5	11	0.4098	0.409636	2.53532	0.345819
TNF_TNFRSF1B	Other T|Monocyte/Macrophage	5	10	0.558	0.5332	3.16755	0.12252
LTB_LTBR	Other T|Monocyte/Macrophage	3	20	0.777333	0.81	-2.88258	0.0481242
VSIR_HLA-F	Other T|Monocyte/Macrophage	2	3	0.365	0.370667	-1.44204	0.678881
VSIR_HLA-E	Other T|Monocyte/Macrophage	3	8	0.999667	1.122	-0.108294	0.921091
CLEC2B_KLRF1	Other T|NK	9	20	0.952222	1.0326	0.010833	0.994065
CCL5_CCR1	Other T|NK	2	2	0.987	0.484	5.13038	0.281172
ICAM2_integrin_aLb2_complex	Other T|NK	6	11	0.401	0.437455	0.781462	0.774839
ICAM3_integrin_aLb2_complex	Other T|NK	8	18	0.622	0.717056	-0.72257	0.652708
KLRB1_CLEC2D	Other T|NK	6	16	0.668833	0.692438	-0.262108	0.832697
CD48_CD244	Other T|NK	6	11	0.764	0.885909	0.684198	0.601665
HLA-E_KLRC1	Other T|NK	10	24	1.6875	1.54083	3.05182	0.218815
TNFSF10_TNFRSF10B	Other T|NK	0	1	0	0.208	-92.7749	0.998568
TNF_TNFRSF1B	Other T|NK	4	8	0.50025	0.52975	0.988876	0.614858
HLA-E_CD94:NKG2A	Other T|NK	10	24	1.6762	1.54083	2.43552	0.297461
TGFB1_TGFBR3	Other T|NK	6	13	0.469833	0.564769	1.59968	0.413415
VSIR_HLA-F	Other T|NK	7	13	0.720571	0.790769	0.282127	0.85345
VSIR_HLA-E	Other T|NK	8	14	1.46362	1.46314	0.569587	0.47575
LCK_CD8_receptor	Other T|Other T	8	21	0.796875	0.698048	-0.544211	0.710279
KLRB1_CLEC2D	Other T|Other T	9	21	0.707889	0.820952	-1.08747	0.48131
TNF_TNFRSF1B	Other T|Other T	4	12	0.4845	0.47425	-0.183093	0.928438
VSIR_HLA-F	Other T|Other T	7	11	0.603143	0.739818	0.867626	0.577113
VSIR_HLA-E	Other T|Other T	8	14	1.29388	1.34664	0.765053	0.362221
KLRB1_CLEC2D	Other T|Tumor	1	2	0.465	0.6125	-7.31441	0.17376
IFNG_Type_II_IFNR	Other T|Tumor	1	4	0.301	0.463	-8.24513	0.259222
TNF_TNFRSF1A	Other T|Tumor	5	4	0.381	0.33475	4.14811	0.155664
TGFB1_TGFBR3	Other T|Tumor	2	1	0.3875	0.486	3.64068	0.299082
LTB_LTBR	Other T|Tumor	6	13	0.765333	0.867769	-0.122523	0.909645
CD40LG_CD40	Other T|cDC	3	8	0.327667	0.3235	-0.107273	0.971708
PTPRC_MRC1	Other T|cDC	7	17	1.16271	1.15118	-0.0589838	0.944249
HLA-F_LILRB1	Other T|cDC	5	12	0.5652	0.60925	1.00253	0.624693
HLA-F_LILRB2	Other T|cDC	7	16	0.489857	0.623062	-0.630721	0.725393
IFNG_Type_II_IFNR	Other T|cDC	4	15	0.48025	0.5486	-1.75295	0.410468
TNFSF10_TNFRSF10B	Other T|cDC	3	10	0.22	0.269	-2.38656	0.523781
TNF_TNFRSF1B	Other T|cDC	3	5	0.668	0.4386	2.03996	0.263017
VSIR_HLA-F	Other T|cDC	3	5	0.448667	0.5236	-0.439844	0.862253
BST2_LILRA4	Other T|pDC	8	16	1.14675	1.08737	-0.0403886	0.962808
TNFSF10_TNFRSF11B	Other T|pDC	1	3	0.119	0.247	1.29	0.871952
DLL3_NOTCH1	Tumor|Cycling T	1	4	0.16	0.25175	-1408.96	0.99376
NECTIN3_TIGIT	Tumor|Cycling T	2	3	0.7625	0.541667	1.58861	0.515901
PVR_TIGIT	Tumor|Cycling T	2	2	0.738	0.557	1.75432	0.478716
PODXL2_SELL	Tumor|Cycling T	1	2	0.287	0.233	-1.14963	0.881236
ProstaglandinE2_byPTGES2_PTGER2	Tumor|Cycling T	2	3	0.503	0.247	5.04384	0.328939
ProstaglandinE2_byPTGES3_PTGER2	Tumor|Cycling T	2	1	0.7665	0.497	2.26241	0.324253
BAG6_NCR3	Tumor|Cycling T	3	1	0.223	0.184	173.992	0.993572
CD55_ADGRE5	Tumor|Cycling T	3	8	0.867333	0.6725	-0.458631	0.718581
ProstaglandinE2_byPTGES3_PTGER4	Tumor|Cycling T	1	6	1.271	0.658333	-0.179018	0.900131
CD320_JAML	Tumor|Cycling T	6	5	0.339333	0.423	4.81263	0.141322
CD58_CD2	Tumor|Cycling T	6	9	0.903667	1.01411	0.714118	0.618526
NECTIN2_TIGIT	Tumor|Cycling T	4	6	0.624	0.675667	0.433234	0.777997
ProstaglandinE2_byPTGES2_PTGER4	Tumor|Cycling T	1	9	0.749	0.334333	0.112442	0.96585
integrin_aVb1_complex_ADGRE5	Tumor|Cycling T	3	6	0.472333	0.539333	-0.855693	0.689366
HLA-E_CD94:NKG2A	Tumor|Cycling T	0	1	0	0.542	-118.706	0.997431
ICAM1_SPN	Tumor|Cycling T	5	6	0.4476	0.397833	2.32364	0.359925
SEMA6A_PlexinA2_complex1	Tumor|Endothelial	4	1	0.212	0.376	148.633	0.995558
DLL3_NOTCH4	Tumor|Endothelial	1	6	0.275	0.457667	-8.42336	0.279587
PODXL2_SELE	Tumor|Endothelial	2	2	0.872	0.6225	3.59258	0.181889
DLL3_NOTCH3	Tumor|Endothelial	0	1	0	0.356	1.62396	0.999962
DLL3_NOTCH1	Tumor|Endothelial	1	6	0.235	0.359833	-5.86319	0.38626
VEGFB_FLT1	Tumor|Endothelial	7	21	0.715429	0.688476	-0.298126	0.827979
CD44_SELE	Tumor|Endothelial	7	8	1.24843	0.836375	3.23676	0.0533268
VEGFB_FLT1_complex	Tumor|Endothelial	7	20	0.594714	0.6055	-0.679345	0.681392
MPZL1_MPZL1	Tumor|Endothelial	1	6	0.161	0.316667	-4.24262	0.535961
LAMC1_integrin_a6b1_complex	Tumor|Endothelial	5	9	0.4744	0.563778	2.39172	0.294386
VEGFB_NRP1	Tumor|Endothelial	7	20	0.593571	0.6175	-0.29945	0.854456
FN1_integrin_a5b1_complex	Tumor|Endothelial	7	6	0.662714	1.04567	1.6918	0.171987
APP_CD74	Tumor|Endothelial	4	9	1.342	1.17122	0.374985	0.596707
WNT5B_SFRP2	Tumor|Fibroblast	1	0	0.466	0	86.0487	0.998196
DLL3_NOTCH2	Tumor|Fibroblast	1	5	0.237	0.2658	0.109479	0.986678
DLL3_NOTCH3	Tumor|Fibroblast	2	6	0.3665	0.468667	-1.68765	0.619085
atRetinoicAcid_byALDH1A1_RAreceptor_RXRA	Tumor|Fibroblast	2	8	0.4085	0.281	-1.39491	0.578229
atRetinoicAcid_byALDH1A1_RAreceptor_RXRB	Tumor|Fibroblast	1	6	0.109	0.3065	-13.8194	0.148262
DLL3_NOTCH1	Tumor|Fibroblast	2	3	0.164	0.206333	1.80644	0.847118
CCL28_CCR10	Tumor|Fibroblast	2	3	0.0985	0.188	-24.6447	0.138905
APP_TNFRSF21	Tumor|Fibroblast	5	4	0.3774	0.3	17.7412	0.073648
ProstaglandinE2_byPTGES3_PTGER3	Tumor|Fibroblast	4	5	0.533	0.6364	3.11032	0.210762
MPZL1_MPZL1	Tumor|Fibroblast	4	8	0.32425	0.30275	1.85088	0.561055
ProstaglandinE2_byPTGES2_PTGER3	Tumor|Fibroblast	4	7	0.188	0.194429	8.15769	0.281155
LGALS9_P4HB	Tumor|Fibroblast	0	1	0	0.551	1.27202	0.999952
VEGFB_NRP1	Tumor|Fibroblast	8	19	0.507375	0.509789	1.94969	0.441244
integrin_aVb1_complex_ADGRE2	Tumor|Fibroblast	1	1	0.249	0.144	75.9909	0.997369
MDK_PTPRZ1	Tumor|Keratinocyte	2	3	0.278	0.980667	0.176869	0.916546
12oxoLeukotrieneB4_byPTGR1_LTB4R	Tumor|Keratinocyte	2	1	0.2655	0.655	148.783	0.99484
LAMC1_integrin_a2b1_complex	Tumor|Keratinocyte	3	1	0.291333	0.349	5.60169	0.173497
FN1_integrin_a2b1_complex	Tumor|Keratinocyte	3	0	0.387667	0	58.3433	0.997027
HBEGF_EGFR	Tumor|Keratinocyte	3	1	0.295	0.144	13.4628	0.273171
FN1_integrin_a3b1_complex	Tumor|Keratinocyte	2	1	0.343	0.402	1.0229	0.82114
CHL1_CHL1	Tumor|Keratinocyte	1	1	0.178	0.739	-1.21911	0.757576
LeukotrieneB4_byLTA4H_LTB4R	Tumor|Keratinocyte	2	1	0.26	0.469	135.16	0.99598
LAMC1_integrin_a6b1_complex	Tumor|Keratinocyte	2	0	0.405	0	50.1451	0.997833
LGALS3_MERTK	Tumor|Mast	0	1	0	0.968	0.599723	0.99996
ICAM1_SPN	Tumor|Mast	1	0	0.279	0	65.2547	0.998649
HEBP1_FPR3	Tumor|Monocyte/Macrophage	8	14	0.425375	0.314	6.33288	0.0984991
ANXA1_FPR1	Tumor|Monocyte/Macrophage	8	13	0.779625	0.692769	1.45841	0.309553
ICAM3_CD209	Tumor|Monocyte/Macrophage	1	2	0.207	0.212	-13.1838	0.271379
ANXA1_FPR3	Tumor|Monocyte/Macrophage	7	12	0.665286	0.663667	-0.4056	0.795617
APOE_TREM2_receptor	Tumor|Monocyte/Macrophage	5	10	0.9466	1.2017	-1.85408	0.143563
APP_TNFRSF21	Tumor|Monocyte/Macrophage	1	2	0.135	0.239	-12.2448	0.330159
LGALS3_MERTK	Tumor|Monocyte/Macrophage	5	6	1.2436	1.24567	-0.457284	0.654242
APP_TREM2_receptor	Tumor|Monocyte/Macrophage	4	9	0.37725	0.484667	-2.51021	0.386465
ICAM1_integrin_aMb2_complex	Tumor|Monocyte/Macrophage	5	9	0.341	0.325222	1.51951	0.483116
CD47_SIRB1_complex	Tumor|Monocyte/Macrophage	2	6	0.2555	0.281167	-0.140533	0.969546
ICAM1_integrin_aXb2_complex	Tumor|Monocyte/Macrophage	7	12	0.387143	0.385	4.97951	0.149441
CD99_PILRA	Tumor|Monocyte/Macrophage	9	18	0.722222	0.629056	2.15522	0.274387
VEGFB_NRP1	Tumor|Monocyte/Macrophage	8	9	0.43375	0.461778	3.74171	0.100887
SIRPA_CD47	Tumor|Monocyte/Macrophage	3	4	0.374333	0.38775	7.33768	0.0728314
integrin_aVb1_complex_ADGRE2	Tumor|Monocyte/Macrophage	3	9	0.231667	0.230556	1.16895	0.790678
ProstaglandinE2_byPTGES3_PTGER4	Tumor|Monocyte/Macrophage	5	13	0.5988	0.603	-2.12658	0.272468
CD320_JAML	Tumor|Monocyte/Macrophage	6	18	0.401333	0.472778	-3.11926	0.208951
ProstaglandinE2_byPTGES2_PTGER4	Tumor|Monocyte/Macrophage	4	12	0.2165	0.288583	-2.66754	0.520752
APP_SORL1	Tumor|Monocyte/Macrophage	5	11	0.3634	0.441273	0.575035	0.824027
APP_CD74	Tumor|Monocyte/Macrophage	8	15	1.72775	1.7894	0.0483994	0.934584
PVR_CD96	Tumor|NK	2	3	0.2885	0.189333	8.47478	0.277721
NECTIN3_TIGIT	Tumor|NK	1	3	0.282	0.467333	-365.512	0.993862
PVR_TIGIT	Tumor|NK	1	2	0.283	0.4965	-364.996	0.995148
PODXL2_SELL	Tumor|NK	3	2	0.368	0.332	31.8347	0.0518775
CLEC2B_KLRF1	Tumor|NK	7	10	0.675571	0.7568	1.41275	0.355484
ICAM3_integrin_aLb2_complex	Tumor|NK	3	5	0.208333	0.387	-2.86496	0.537755
ICAM1_integrin_aLb2_complex	Tumor|NK	5	8	0.3554	0.458375	2.16395	0.453541
ProstaglandinE2_byPTGES2_PTGER2	Tumor|NK	6	12	0.292	0.283833	3.92441	0.283635
ICAM1_ITGAL	Tumor|NK	5	8	0.3554	0.458375	2.16395	0.453541
ProstaglandinE2_byPTGES3_PTGER2	Tumor|NK	5	13	0.6648	0.606154	-0.0860756	0.954745
SIRPA_CD47	Tumor|NK	5	5	0.4288	0.6436	4.86046	0.117208
BAG6_NCR3	Tumor|NK	7	11	0.298429	0.342727	0.873342	0.801585
Cholesterol_byLIPA_RORA	Tumor|NK	2	4	0.4015	0.50425	-1.53727	0.722393
CD55_ADGRE5	Tumor|NK	7	8	0.754429	0.75375	1.54475	0.287628
ProstaglandinE2_byPTGES3_PTGER4	Tumor|NK	5	13	0.7448	0.742	-0.137035	0.928869
CD58_CD2	Tumor|NK	4	7	0.68025	0.655857	1.65165	0.412978
NECTIN2_TIGIT	Tumor|NK	3	4	0.326	0.448	0.883813	0.802442
ProstaglandinE2_byPTGES2_PTGER4	Tumor|NK	5	15	0.4364	0.447867	0.704672	0.794276
integrin_aVb1_complex_ADGRE5	Tumor|NK	5	9	0.6364	0.626444	1.68506	0.323147
APP_SORL1	Tumor|NK	5	6	0.4352	0.415333	1.22302	0.521312
HLA-E_KLRC1	Tumor|NK	8	14	1.27475	1.04271	1.74955	0.0925307
HLA-E_CD94:NKG2A	Tumor|NK	8	14	1.26063	1.04271	1.73906	0.0968069
ICAM1_SPN	Tumor|NK	5	9	0.3188	0.489222	1.20433	0.619488
PVR_CD96	Tumor|Other T	2	3	0.2685	0.235	6.30002	0.399047
NECTIN3_TIGIT	Tumor|Other T	3	5	0.271	0.3038	5.97911	0.265431
PVR_TIGIT	Tumor|Other T	2	3	0.2815	0.250333	2.69118	0.596306
PODXL2_SELL	Tumor|Other T	3	3	0.257333	0.248	25.0493	0.0748352
Cholesterol_byLIPA_RORA	Tumor|Other T	3	3	0.401	0.449667	1.64288	0.612745
CD55_ADGRE5	Tumor|Other T	3	7	0.577	0.655857	-0.572293	0.706141
CD58_CD2	Tumor|Other T	6	11	0.6995	0.870636	1.04814	0.574422
NECTIN2_TIGIT	Tumor|Other T	6	9	0.349167	0.354667	6.5191	0.113123
integrin_aVb1_complex_ADGRE5	Tumor|Other T	5	8	0.419	0.53525	2.38955	0.295736
APP_CD74	Tumor|Other T	3	8	0.899333	0.841875	-0.379605	0.741111
CDH2_CDH2	Tumor|Tumor	2	1	0.1285	0.182	19.6686	0.142322
CDH3_CDH3	Tumor|Tumor	4	3	0.2235	0.145667	12.8563	0.122966
NECTIN3_PVR	Tumor|Tumor	2	3	0.125	0.0923333	26.7791	0.174926
Ldopa_byTYR_GPR143	Tumor|Tumor	7	10	0.564571	0.5047	2.44582	0.178891
PPIA_BSG	Tumor|Tumor	8	20	1.6705	1.6601	-0.322502	0.652221
LRPAP1_SORT1	Tumor|Tumor	8	10	0.515375	0.5387	3.98514	0.0917376
DLL3_NOTCH2	Tumor|Tumor	2	4	0.1315	0.252	-33.8299	0.143473
CCL28_CCR10	Tumor|Tumor	1	1	0.147	0.121	130.141	0.995739
WNT5B_SFRP1	Tumor|Tumor	1	0	0.465	0	86.2338	0.998196
CHL1_CHL1	Tumor|Tumor	3	8	0.455	0.574	-0.332383	0.826867
SEMA3C_NRP2	Tumor|Tumor	4	7	0.40975	0.401571	3.28524	0.237156
ANXA1_FPR1	Tumor|cDC	6	7	0.590333	0.855	0.355379	0.782917
FN1_integrin_a4b7_complex	Tumor|cDC	4	4	0.23775	0.65975	-1.75159	0.59448
ANXA1_FPR3	Tumor|cDC	4	7	0.498	0.749	-0.610437	0.68012
PODXL2_SELL	Tumor|cDC	1	4	0.247	0.3295	-8.14853	0.299085
SIRPA_CD47	Tumor|cDC	3	1	0.428333	0.573	70.6057	0.996425
integrin_aVb1_complex_ADGRE2	Tumor|cDC	4	5	0.16925	0.307	7.69825	0.19893
CD320_JAML	Tumor|cDC	7	17	0.566571	0.646235	-1.01455	0.525231
ICAM1_SPN	Tumor|cDC	4	7	0.18525	0.358	-4.72163	0.343248
APP_CD74	Tumor|cDC	8	15	2.29625	2.4104	0.186392	0.70093
PODXL2_SELL	Tumor|pDC	2	5	0.775	0.6472	0.895447	0.704265
BST2_LILRA4	Tumor|pDC	5	9	1.1808	1.23333	-0.536459	0.601968
CD320_JAML	Tumor|pDC	8	15	0.66225	0.814333	-1.37444	0.370685
APP_CD74	Tumor|pDC	7	9	2.24286	2.28378	0.742799	0.191364
CCL3_CCR5	cDC|Cycling T	0	6	0	0.782	-68.769	0.995497
CXCL16_CXCR6	cDC|Cycling T	4	11	0.3935	0.528	-2.73284	0.183229
F11R_integrin_aLb2_complex	cDC|Cycling T	6	4	0.269333	0.30225	8.14142	0.0549542
CD86_CD28	cDC|Cycling T	6	6	0.5845	0.423333	4.07394	0.0749711
CD86_CTLA4	cDC|Cycling T	7	18	0.719	0.634556	0.239614	0.866021
CCL4_CCR5	cDC|Cycling T	0	5	0	0.6768	-101.627	0.995313
ALCAM_CD6	cDC|Cycling T	6	14	0.401	0.365071	2.97252	0.272381
TNFSF12_TNFRSF25	cDC|Cycling T	2	6	0.218	0.3375	-6.94827	0.365747
ICAM2_integrin_aLb2_complex	cDC|Cycling T	2	6	0.292	0.3665	1.06952	0.752703
ADORA3_ENTPD1	cDC|Cycling T	1	0	0.123	0	165.99	0.998485
ICAM3_integrin_aLb2_complex	cDC|Cycling T	4	10	0.35475	0.5204	-1.80887	0.433979
CD48_CD244	cDC|Cycling T	1	0	0.523	0	40.7827	0.998417
PECAM1_CD38	cDC|Cycling T	3	8	0.274667	0.294875	-8.19054	0.156181
ICAM1_integrin_aLb2_complex	cDC|Cycling T	7	15	0.494	0.520533	1.55021	0.376497
ProstaglandinE2_byPTGES2_PTGER2	cDC|Cycling T	2	2	0.618	0.2515	4.72139	0.287358
ICAM1_ITGAL	cDC|Cycling T	6	15	0.520667	0.530533	0.929834	0.564414
SEMA4D_PTPRC	cDC|Cycling T	2	5	1.1125	1.0922	-0.369504	0.725867
ProstaglandinE2_byPTGES3_PTGER2	cDC|Cycling T	2	0	0.705	0	42.4083	0.99664
BAG6_NCR3	cDC|Cycling T	1	0	0.211	0	96.7621	0.998485
ProstaglandinE2_byPTGES3_PTGER4	cDC|Cycling T	1	4	1.263	0.73225	0.567253	0.725201
CD58_CD2	cDC|Cycling T	8	12	0.943375	0.988167	1.8435	0.158638
NECTIN2_TIGIT	cDC|Cycling T	7	11	0.668429	0.602636	2.9924	0.0904346
ProstaglandinE2_byPTGES2_PTGER4	cDC|Cycling T	3	10	0.581667	0.3578	-0.0257731	0.990574
SELPLG_SELL	cDC|Cycling T	4	9	0.3965	0.305444	2.46337	0.377447
HLA-E_KLRC1	cDC|Cycling T	0	4	0	1.0195	-62.4356	0.995892
TNF_TNFRSF1B	cDC|Cycling T	4	10	0.575	0.6303	-0.050818	0.974299
HLA-E_CD94:NKG2A	cDC|Cycling T	0	5	0	0.9568	-64.7971	0.995521
ICAM1_SPN	cDC|Cycling T	7	11	0.598	0.507364	2.22683	0.260233
TYROBP_CD44	cDC|Cycling T	8	16	1.34525	1.27525	0.822737	0.323431
VSIR_HLA-F	cDC|Cycling T	6	14	0.725	0.844429	-1.08466	0.384406
VSIR_HLA-E	cDC|Cycling T	5	14	1.3874	1.38864	-0.682076	0.327578
CXCL8_ACKR1	cDC|Endothelial	6	12	1.691	0.9915	1.1468	0.133324
COL8A2_integrin_a1b1_complex	cDC|Endothelial	0	1	0	0.128	-150.759	0.998568
DHEAsulfate_bySULT2B_PPARG	cDC|Endothelial	1	4	0.128	0.18325	-13.2113	0.268998
ThromboxaneA2_byTBXAS1_TBXA2R	cDC|Endothelial	1	7	0.141	0.247714	-13.1502	0.224957
COL9A2_integrin_a1b1_complex	cDC|Endothelial	2	3	0.2665	0.183333	85.9877	0.996219
VEGFB_FLT1	cDC|Endothelial	7	18	0.636286	0.564667	0.351711	0.811201
VEGFB_FLT1_complex	cDC|Endothelial	7	17	0.507857	0.479412	-0.132861	0.943514
SELPLG_SELE	cDC|Endothelial	5	8	0.6562	0.57325	3.04039	0.136969
EFNB1_EPHB4	cDC|Endothelial	1	5	0.15	0.2354	-0.0304509	0.996604
VEGFB_NRP1	cDC|Endothelial	7	16	0.522429	0.513312	1.00921	0.576109
TNF_TNFRSF1A	cDC|Endothelial	4	13	0.48	0.527385	0.0250559	0.990931
TNFSF10_TNFRSF10D	cDC|Endothelial	3	10	0.287333	0.3898	-1.83391	0.516227
TNFSF10_TNFRSF10B	cDC|Endothelial	2	10	0.337	0.4187	-2.33422	0.388818
TNF_TNFRSF1B	cDC|Endothelial	3	8	0.290333	0.47575	-0.359797	0.893969
LTB_LTBR	cDC|Endothelial	2	6	0.5695	0.3565	1.59096	0.54905
TYROBP_CD44	cDC|Endothelial	4	9	1.12025	1.10278	0.0474926	0.960194
VSIR_HLA-F	cDC|Endothelial	5	16	0.5788	0.6195	-2.87565	0.172593
VSIR_HLA-E	cDC|Endothelial	6	19	1.43	1.48526	-1.21084	0.272035
COL8A2_integrin_a1b1_complex	cDC|Fibroblast	0	1	0	0.125	-154.377	0.998568
GAS6_AXL	cDC|Fibroblast	8	14	0.321875	0.403571	2.38684	0.348273
COL9A2_integrin_a1b1_complex	cDC|Fibroblast	2	3	0.399	0.322	47.3616	0.997087
SEMA4D_PLXNB2	cDC|Fibroblast	3	6	0.265	0.3205	2.14147	0.57908
LGALS9_P4HB	cDC|Fibroblast	9	22	1.07022	0.938591	-0.274094	0.85658
VEGFB_NRP1	cDC|Fibroblast	8	14	0.387	0.426214	2.95727	0.287386
TNF_TNFRSF1A	cDC|Fibroblast	5	14	0.4796	0.562	-1.32363	0.462892
TNFSF12_TNFRSF12A	cDC|Fibroblast	4	13	0.40575	0.426923	-1.52807	0.488336
LTB_LTBR	cDC|Fibroblast	4	8	0.45	0.326125	5.62931	0.111257
TYROBP_CD44	cDC|Fibroblast	9	19	1.51256	1.40195	0.834261	0.28993
VSIR_HLA-F	cDC|Fibroblast	5	13	0.4994	0.518462	-4.03296	0.147886
VSIR_HLA-E	cDC|Fibroblast	3	8	1.154	0.908625	-0.217461	0.821203
EREG_EGFR	cDC|Keratinocyte	4	3	0.6215	0.410667	4.19247	0.109699
COL9A2_integrin_a2b1_complex	cDC|Keratinocyte	1	2	0.146	0.3325	122.086	0.996117
AREG_EGFR	cDC|Keratinocyte	4	6	0.5935	0.496833	2.3651	0.247939
HBEGF_EGFR	cDC|Keratinocyte	4	4	0.2635	0.4745	1.45058	0.668002
EFNB1_EPHB4	cDC|Keratinocyte	1	0	0.107	0	188.58	0.998503
LeukotrieneB4_byLTA4H_LTB4R	cDC|Keratinocyte	2	2	0.268	0.2625	4.99072	0.320773
TNF_TNFRSF1A	cDC|Keratinocyte	2	2	0.3065	0.404	0.731117	0.901622
TNFSF12_TNFRSF12A	cDC|Keratinocyte	1	4	0.551	0.5355	-1.51281	0.643359
TYROBP_CD44	cDC|Keratinocyte	5	3	1.5336	1.65667	1.81167	0.0436393
LGALS3_MERTK	cDC|Mast	0	1	0	1.487	0.390405	0.99996
GAS6_MERTK	cDC|Mast	0	1	0	0.732	0.793076	0.99996
SEMA4D_PTPRC	cDC|Mast	0	1	0	1.219	-15.158	0.998629
TNFSF12_TNFRSF12A	cDC|Mast	1	0	0.415	0	43.87	0.998649
ICAM1_SPN	cDC|Mast	3	1	0.647	0.298	3.76265	0.173122
CD1D_LILRB2	cDC|Monocyte/Macrophage	5	18	0.3034	0.402556	-5.30203	0.0828075
CSF1_CSF1R	cDC|Monocyte/Macrophage	0	1	0	0.512	-36.9139	0.998598
SPN_SIGLEC1	cDC|Monocyte/Macrophage	4	11	0.23625	0.274455	-4.01758	0.341429
SEMA4D_CD72	cDC|Monocyte/Macrophage	1	5	0.102	0.2338	-11.1566	0.277462
ICAM3_CD209	cDC|Monocyte/Macrophage	2	5	0.3335	0.32	0.218855	0.943726
LAIR1_LILRB4	cDC|Monocyte/Macrophage	4	15	0.32275	0.326	-4.46239	0.161436
SEMA4D_PLXNB2	cDC|Monocyte/Macrophage	2	6	0.162	0.273167	-4.82396	0.36713
ICAM1_integrin_aMb2_complex	cDC|Monocyte/Macrophage	7	17	0.491857	0.42	0.873156	0.581893
CD47_SIRB1_complex	cDC|Monocyte/Macrophage	2	4	0.3595	0.30575	4.81259	0.271248
ICAM1_integrin_aXb2_complex	cDC|Monocyte/Macrophage	8	21	0.5365	0.470667	1.54612	0.413733
ADORA3_ENTPD1	cDC|Monocyte/Macrophage	1	0	0.134	0	152.364	0.998485
VEGFB_NRP1	cDC|Monocyte/Macrophage	4	5	0.415	0.4392	1.64948	0.452389
SEMA4D_PTPRC	cDC|Monocyte/Macrophage	2	7	0.463	0.758714	-1.70819	0.349606
PTPRC_MRC1	cDC|Monocyte/Macrophage	5	18	0.898	0.952778	-1.21378	0.212494
PLAU_PLAUR	cDC|Monocyte/Macrophage	3	9	1.092	0.854889	0.182811	0.848029
LGALS9_HAVCR2	cDC|Monocyte/Macrophage	8	21	0.494375	0.50181	-1.56347	0.451334
HLA-F_LILRB1	cDC|Monocyte/Macrophage	5	16	0.4736	0.424438	-1.70554	0.438846
HLA-F_LILRB2	cDC|Monocyte/Macrophage	8	20	0.482375	0.51165	-0.438922	0.832239
TNF_TNFRSF1A	cDC|Monocyte/Macrophage	4	15	0.403	0.473333	-1.36595	0.530893
CD93_IFNGR1	cDC|Monocyte/Macrophage	6	16	0.337167	0.425438	-3.56184	0.180158
TNF_TNFRSF1B	cDC|Monocyte/Macrophage	6	16	0.513	0.5355	0.846359	0.63481
LTB_LTBR	cDC|Monocyte/Macrophage	1	6	0.53	0.336	0.225838	0.95258
TYROBP_CD44	cDC|Monocyte/Macrophage	10	21	1.5508	1.43538	1.04908	0.182052
APP_CD74	cDC|Monocyte/Macrophage	9	17	1.59656	1.62282	0.89398	0.188477
VSIR_HLA-F	cDC|Monocyte/Macrophage	5	17	0.4672	0.539059	-3.34876	0.0927817
VSIR_HLA-E	cDC|Monocyte/Macrophage	5	19	1.0886	1.27879	-1.50007	0.128089
CXCL8_CXCR2	cDC|NK	0	3	0	1.33767	-81.491	0.995867
CXCL2_CXCR2	cDC|NK	0	3	0	0.984333	-112.769	0.995735
CXCL16_CXCR6	cDC|NK	3	5	0.365667	0.4752	-5.81256	0.232692
F11R_integrin_aLb2_complex	cDC|NK	6	9	0.312833	0.414778	0.558653	0.851308
LipoxinA4_byALOX5_CYSLTR1	cDC|NK	0	2	0	0.152	-129.768	0.99711
LeukotrieneC4_byLTC4S_CYSLTR1	cDC|NK	0	2	0	0.152	-129.768	0.99711
Cholesterol_byDHCR7_RORA	cDC|NK	0	1	0	0.382	-50.5162	0.998568
CLEC2B_KLRF1	cDC|NK	9	20	0.789889	0.9411	-1.41965	0.353553
ALCAM_CD6	cDC|NK	0	5	0	0.2796	-310.851	0.994453
TNFSF12_TNFRSF25	cDC|NK	1	0	0.172	0	124.008	0.998417
ICAM2_integrin_aLb2_complex	cDC|NK	3	7	0.376667	0.492143	0.441954	0.891849
ICAM3_integrin_aLb2_complex	cDC|NK	5	14	0.4154	0.588929	-3.19316	0.167725
CD48_CD244	cDC|NK	2	8	0.4695	0.62675	-2.10964	0.467919
PECAM1_CD38	cDC|NK	4	13	0.2455	0.366538	-5.61363	0.162316
ICAM1_integrin_aLb2_complex	cDC|NK	8	16	0.523625	0.551	0.622522	0.697357
ProstaglandinE2_byPTGES2_PTGER2	cDC|NK	6	10	0.393667	0.3495	4.97394	0.137407
ICAM1_ITGAL	cDC|NK	9	17	0.527889	0.540353	1.76673	0.337342
SEMA4D_PTPRC	cDC|NK	3	8	1.07867	1.14863	0.00921328	0.991833
ProstaglandinE2_byPTGES3_PTGER2	cDC|NK	5	4	0.5962	0.62925	2.43786	0.145694
LGALS9_HAVCR2	cDC|NK	9	21	0.580444	0.548952	1.36559	0.522408
BAG6_NCR3	cDC|NK	7	12	0.330571	0.333833	4.25343	0.197988
LTC4_byLTC4S_CYSLTR1	cDC|NK	0	2	0	0.1905	-117.894	0.996985
CD55_ADGRE5	cDC|NK	9	22	0.878444	0.883136	0.0436263	0.973821
ProstaglandinE2_byPTGES3_PTGER4	cDC|NK	3	7	0.609333	0.821571	1.6427	0.375557
CD58_CD2	cDC|NK	7	13	0.801857	0.612231	2.02289	0.140278
NECTIN2_TIGIT	cDC|NK	5	6	0.3964	0.389167	9.21766	0.0784027
ProstaglandinE2_byPTGES2_PTGER4	cDC|NK	6	15	0.497333	0.438733	3.28704	0.324826
SELPLG_SELL	cDC|NK	4	12	0.459	0.445167	-0.159422	0.934537
HLA-E_KLRC1	cDC|NK	8	18	1.44312	1.306	0.646307	0.425765
CD93_IFNGR1	cDC|NK	6	11	0.335667	0.336727	-2.41165	0.456432
TNFSF10_TNFRSF10B	cDC|NK	0	1	0	0.392	-49.2275	0.998568
TNF_TNFRSF1B	cDC|NK	4	9	0.41875	0.525444	2.30441	0.387476
HLA-E_CD94:NKG2A	cDC|NK	8	19	1.429	1.27905	0.497452	0.542066
TGFB1_TGFBR3	cDC|NK	4	9	0.41075	0.532556	1.99755	0.432324
ICAM1_SPN	cDC|NK	9	18	0.450667	0.551278	1.38454	0.465528
TYROBP_CD44	cDC|NK	10	22	1.5649	1.33514	2.42581	0.0826849
VSIR_HLA-F	cDC|NK	8	22	0.753125	0.831545	-1.77767	0.296512
VSIR_HLA-E	cDC|NK	8	23	1.51862	1.57796	-0.814595	0.385302
CXCL16_CXCR6	cDC|Other T	5	13	0.4622	0.481462	-1.21375	0.536216
CD86_CD28	cDC|Other T	8	15	0.516625	0.413533	11.7192	0.0521249
CD86_CTLA4	cDC|Other T	5	11	0.5456	0.590909	2.03858	0.257863
Cholesterol_byDHCR7_RORA	cDC|Other T	0	2	0	0.377	-52.5762	0.997827
ALCAM_CD6	cDC|Other T	9	18	0.304444	0.351278	3.01387	0.43685
SEMA4D_PTPRC	cDC|Other T	2	10	1.1305	1.0449	-0.617111	0.538361
CD58_CD2	cDC|Other T	9	18	0.791222	0.861611	2.09539	0.181653
NECTIN2_TIGIT	cDC|Other T	9	15	0.397778	0.417267	8.66996	0.0300385
SELPLG_SELL	cDC|Other T	5	12	0.317	0.3595	-0.129368	0.962241
TNF_TNFRSF1B	cDC|Other T	5	13	0.3992	0.529692	-0.957874	0.629777
TYROBP_CD44	cDC|Other T	10	22	1.4973	1.40005	1.45055	0.236591
APP_CD74	cDC|Other T	2	6	0.812	0.585333	-0.0941929	0.949652
VSIR_HLA-F	cDC|Other T	7	20	0.631143	0.7632	-1.62948	0.270917
VSIR_HLA-E	cDC|Other T	8	22	1.35375	1.43977	-0.594895	0.484847
LGALS9_P4HB	cDC|Tumor	8	23	0.7415	0.709391	-2.12497	0.250986
LTB_LTBR	cDC|Tumor	3	2	0.457333	0.4265	8.71674	0.121389
TYROBP_CD44	cDC|Tumor	10	23	1.6146	1.33822	3.30119	0.0443914
CD1D_LILRB2	cDC|cDC	3	15	0.230667	0.315067	-8.49567	0.0842791
PLAUR_integrin_a4b1_complex	cDC|cDC	8	20	0.57775	0.63625	-1.13499	0.500248
SEMA4D_CD72	cDC|cDC	2	5	0.093	0.3162	-6.71379	0.371666
LipoxinA4_byALOX5_CYSLTR1	cDC|cDC	0	5	0	0.1394	-174.572	0.996885
LeukotrieneC4_byLTC4S_CYSLTR1	cDC|cDC	0	5	0	0.1394	-174.572	0.996885
SEMA4D_PLXNB2	cDC|cDC	1	2	0.132	0.1895	-6.7947	0.494954
ICAM1_integrin_aMb2_complex	cDC|cDC	4	13	0.58625	0.414	0.60466	0.707015
CD47_SIRB1_complex	cDC|cDC	1	2	0.305	0.32	1.58022	0.77062
ICAM1_integrin_aXb2_complex	cDC|cDC	8	21	0.45525	0.521381	-0.732186	0.653292
ADORA3_ENTPD1	cDC|cDC	1	0	0.209	0	97.6881	0.998485
PECAM1_CD38	cDC|cDC	2	9	0.181	0.191333	-9.96241	0.121775
SEMA4D_PTPRC	cDC|cDC	1	6	0.404	0.899167	-3.00233	0.205599
PTPRC_MRC1	cDC|cDC	4	15	0.7055	0.894933	-1.4304	0.181103
LGALS9_HAVCR2	cDC|cDC	9	19	0.481111	0.523053	-1.12485	0.57646
HLA-F_LILRB1	cDC|cDC	2	8	0.486	0.387125	-0.869099	0.748145
HLA-F_LILRB2	cDC|cDC	5	12	0.403	0.395417	-0.0902431	0.96863
LTC4_byLTC4S_CYSLTR1	cDC|cDC	0	5	0	0.1852	-152.96	0.996605
CD320_JAML	cDC|cDC	0	3	0	0.617333	-108.603	0.996294
SELPLG_SELL	cDC|cDC	3	16	0.297667	0.335062	-6.32579	0.0520008
CD93_IFNGR1	cDC|cDC	6	16	0.3485	0.481875	-3.85539	0.128068
TNFSF10_TNFRSF10B	cDC|cDC	5	12	0.2604	0.365917	-1.04485	0.665827
ICAM1_SPN	cDC|cDC	6	13	0.420167	0.458615	0.776231	0.727364
TYROBP_CD44	cDC|cDC	10	20	1.3703	1.39135	0.989675	0.226232
APP_CD74	cDC|cDC	9	17	2.229	2.27082	1.22612	0.109775
VSIR_HLA-F	cDC|cDC	6	15	0.558167	0.607933	-2.25672	0.225791
EFNB1_EPHB1	cDC|pDC	1	2	0.297	0.3065	61.1029	0.995813
LipoxinA4_byALOX5_CYSLTR1	cDC|pDC	2	6	0.201	0.353667	-47.4784	0.0565233
LeukotrieneC4_byLTC4S_CYSLTR1	cDC|pDC	2	6	0.201	0.353667	-47.4784	0.0565233
LAIR1_LILRB4	cDC|pDC	4	12	0.635	0.608417	-1.91015	0.271243
BST2_LILRA4	cDC|pDC	8	16	1.22725	1.25131	-0.271883	0.731387
TNFSF10_TNFRSF11B	cDC|pDC	1	3	0.177	0.348667	-0.268117	0.94845
LGALS9_P4HB	cDC|pDC	8	14	0.965375	0.912214	1.39889	0.241898
LTC4_byLTC4S_CYSLTR1	cDC|pDC	1	6	0.302	0.392	-102.031	0.996355
CD320_JAML	cDC|pDC	0	4	0	0.697	-64.6949	0.995024
SELPLG_SELL	cDC|pDC	5	14	0.7828	0.652286	-0.289061	0.824585
TYROBP_CD44	cDC|pDC	6	14	1.3105	1.35829	1.06259	0.214338
VSIR_HLA-E	cDC|pDC	3	8	1.25033	1.4025	-0.284284	0.733883
ALCAM_CD6	pDC|Cycling T	7	10	0.409571	0.3317	5.59082	0.0536356
PECAM1_CD38	pDC|Cycling T	5	12	0.366	0.489583	-5.60788	0.0893549
ICAM1_integrin_aLb2_complex	pDC|Cycling T	6	9	0.538667	0.589111	1.33836	0.44638
ProstaglandinE2_byPTGES2_PTGER2	pDC|Cycling T	2	0	0.5295	0	70.178	0.995972
ICAM1_ITGAL	pDC|Cycling T	5	9	0.5904	0.589111	0.821301	0.61704
ProstaglandinE2_byPTGES3_PTGER2	pDC|Cycling T	1	1	1.132	0.96	15.8312	0.99628
ProstaglandinE2_byPTGES3_PTGER4	pDC|Cycling T	1	3	1.276	0.936667	-0.173806	0.892467
CD320_JAML	pDC|Cycling T	4	1	0.32175	0.326	189.375	0.994837
ProstaglandinE2_byPTGES2_PTGER4	pDC|Cycling T	1	2	0.724	0.531	-2.8785	0.373487
SELPLG_SELL	pDC|Cycling T	7	7	0.536571	0.558286	3.01424	0.111412
APP_SORL1	pDC|Cycling T	4	2	0.7795	0.7965	83.219	0.995804
HLA-E_KLRC1	pDC|Cycling T	0	4	0	0.94275	-80.5386	0.995591
HLA-E_CD94:NKG2A	pDC|Cycling T	0	4	0	0.93225	-85.0537	0.995474
ICAM1_SPN	pDC|Cycling T	6	8	0.69	0.58925	1.93045	0.224685
VSIR_HLA-F	pDC|Cycling T	3	6	0.68	0.678833	0.230577	0.887074
VSIR_HLA-E	pDC|Cycling T	3	7	1.34167	1.37514	0.106361	0.899518
SELPLG_SELE	pDC|Endothelial	6	6	0.8215	0.906167	2.56857	0.116202
LTB_LTBR	pDC|Endothelial	7	11	1.26743	1.06636	0.705975	0.432617
VSIR_HLA-F	pDC|Endothelial	3	5	0.531	0.7292	2.38724	0.28685
VSIR_HLA-E	pDC|Endothelial	5	9	1.3628	1.52256	0.893103	0.297922
WNT10A_FRZB	pDC|Fibroblast	4	5	0.43075	0.4994	1.33976	0.514899
ProstaglandinE2_byPTGES2_PTGER3	pDC|Fibroblast	4	0	0.18825	0	139.501	0.995685
LTB_LTBR	pDC|Fibroblast	8	12	1.29188	1.09108	1.37498	0.156279
VSIR_HLA-F	pDC|Fibroblast	3	5	0.614333	0.6438	3.23195	0.211272
VSIR_HLA-E	pDC|Fibroblast	2	5	1.054	1.0698	0.445015	0.715255
APP_SORL1	pDC|Keratinocyte	0	1	0	1.549	1.49587	0.999842
VSIR_HLA-F	pDC|Keratinocyte	1	0	0.281	0	71.0984	0.998518
ICAM1_SPN	pDC|Mast	3	1	0.596	0.317	3.83186	0.20249
ICAM1_integrin_aMb2_complex	pDC|Monocyte/Macrophage	5	8	0.5434	0.5495	0.973294	0.532577
ICAM1_integrin_aXb2_complex	pDC|Monocyte/Macrophage	7	11	0.569857	0.545182	3.05083	0.151709
ProstaglandinE2_byPTGES2_PTGER4	pDC|Monocyte/Macrophage	2	3	0.209	0.443667	-10.6958	0.0591899
LTB_LTBR	pDC|Monocyte/Macrophage	4	11	1.34325	1.08636	-0.060943	0.947372
APP_CD74	pDC|Monocyte/Macrophage	9	18	2.18033	2.33967	-0.0758514	0.887543
VSIR_HLA-E	pDC|Monocyte/Macrophage	3	7	1.016	1.29214	0.110639	0.908878
ALCAM_CD6	pDC|NK	1	3	0.207	0.308667	1.0518	0.872603
PECAM1_CD38	pDC|NK	6	8	0.378833	0.576375	-1.26397	0.625372
ICAM1_integrin_aLb2_complex	pDC|NK	7	11	0.671714	0.648455	2.45175	0.132217
ProstaglandinE2_byPTGES2_PTGER2	pDC|NK	7	4	0.336	0.37175	3.57221	0.260674
ICAM1_ITGAL	pDC|NK	7	11	0.671714	0.648455	2.45175	0.132217
ProstaglandinE2_byPTGES3_PTGER2	pDC|NK	5	6	0.654	0.852833	1.29867	0.358968
BAG6_NCR3	pDC|NK	7	10	0.328	0.3381	4.68357	0.137995
ProstaglandinE2_byPTGES3_PTGER4	pDC|NK	3	10	0.716	0.9663	-0.425288	0.718594
ProstaglandinE2_byPTGES2_PTGER4	pDC|NK	6	5	0.507	0.4784	2.22844	0.373512
SELPLG_SELL	pDC|NK	9	12	0.646444	0.633833	3.49961	0.0649875
APP_SORL1	pDC|NK	6	13	0.987167	0.935538	0.144173	0.875048
HLA-E_KLRC1	pDC|NK	8	12	1.54975	1.53033	1.9408	0.0878752
HLA-E_CD94:NKG2A	pDC|NK	8	12	1.54975	1.53033	1.9408	0.0878752
ICAM1_SPN	pDC|NK	7	9	0.599286	0.601444	2.23845	0.17142
APP_CD74	pDC|NK	5	13	1.4916	1.342	-0.307352	0.646533
VSIR_HLA-F	pDC|NK	8	11	0.676625	0.915273	1.71123	0.242345
VSIR_HLA-E	pDC|NK	8	13	1.41025	1.558	1.0518	0.2517
ALCAM_CD6	pDC|Other T	9	15	0.343444	0.4082	5.36781	0.1162
SELPLG_SELL	pDC|Other T	7	10	0.616	0.5726	2.11806	0.207933
APP_CD74	pDC|Other T	6	14	1.23817	1.30407	-0.144745	0.843968
VSIR_HLA-F	pDC|Other T	5	9	0.6012	0.849111	0.00633025	0.996497
VSIR_HLA-E	pDC|Other T	6	11	1.294	1.44273	0.0270791	0.972473
LTB_LTBR	pDC|Tumor	7	7	1.24529	1.09671	2.4015	0.0438045
ICAM1_integrin_aMb2_complex	pDC|cDC	3	6	0.526333	0.421667	0.826706	0.666368
ICAM1_integrin_aXb2_complex	pDC|cDC	7	10	0.586429	0.5704	1.63324	0.268916
PECAM1_CD38	pDC|cDC	6	5	0.262833	0.3624	-2.36336	0.50503
CD320_JAML	pDC|cDC	6	14	0.563167	0.590857	1.15886	0.503531
SELPLG_SELL	pDC|cDC	5	12	0.5086	0.63875	-1.07146	0.495031
APP_SORL1	pDC|cDC	2	12	0.841	0.736333	-3.04727	0.152429
ICAM1_SPN	pDC|cDC	5	6	0.5018	0.5155	1.26151	0.51514
APP_CD74	pDC|cDC	9	18	2.74933	2.84122	0.204333	0.648402
VSIR_HLA-F	pDC|cDC	3	7	0.483	0.604	1.02887	0.657765
VSIR_HLA-E	pDC|cDC	3	6	0.977	1.15217	0.572784	0.593244
BST2_LILRA4	pDC|pDC	8	15	1.49038	1.33187	0.289115	0.675747
CD320_JAML	pDC|pDC	7	15	0.739143	0.727	1.15382	0.401826
SELPLG_SELL	pDC|pDC	8	14	1.03212	0.933357	0.754174	0.444209
APP_CD74	pDC|pDC	9	18	2.66089	2.66967	0.347998	0.472867
VSIR_HLA-E	pDC|pDC	2	5	1.174	1.2772	0.275656	0.79438
LeukotrieneE4_byDPEP1_CYSLTR1	B|B	1	2	0.133	0.1265	-0.305021	0.97838
LTC4_byLTC4S_CYSLTR1	B|B	1	1	0.112	0.104	5.29164	0.724549
CADM1_CADM1	B|B	0	2	0	0.2285	-206.658	0.99564
PECAM1_CD38	B|B	1	4	0.587	0.453	-0.566872	0.822408
ProstaglandinE2_byPTGES2_PTGER4	B|CD4 T	4	4	0.437	0.3385	5.0752	0.125668
VSIR_HLA-E	B|CD4 T	2	7	1.1285	1.35214	-1.31341	0.202929
ICAM2_integrin_aLb2_complex	B|CD8 T	4	10	0.36375	0.3959	1.51156	0.609325
PECAM1_CD38	B|CD8 T	1	4	0.33	0.33275	-0.541182	0.900211
CD55_ADGRE5	B|CD8 T	7	17	0.683857	0.743588	-0.75409	0.60178
ICAM3_integrin_aLb2_complex	B|CD8 T	5	14	0.6258	0.543357	0.393356	0.83032
CD320_JAML	B|CD8 T	1	2	0.307	0.253	-1.11463	0.841455
ProstaglandinE2_byPTGES2_PTGER4	B|CD8 T	1	5	0.417	0.2808	-0.240585	0.959821
VSIR_HLA-F	B|CD8 T	2	9	0.5125	0.650333	-4.12494	0.0928188
VSIR_HLA-E	B|CD8 T	1	8	1.199	1.37288	-2.73985	0.0517448
ICAM2_integrin_aLb2_complex	B|Cycling T	4	8	0.3505	0.378625	1.70177	0.582318
PECAM1_CD38	B|Cycling T	1	4	0.325	0.35375	-1.03408	0.79748
CD55_ADGRE5	B|Cycling T	4	10	0.857	0.751	0.776066	0.621979
ICAM3_integrin_aLb2_complex	B|Cycling T	4	9	0.58725	0.550222	2.68258	0.363886
ProstaglandinE2_byPTGES2_PTGER4	B|Cycling T	0	3	0	0.291667	-97.5258	0.996404
VSIR_HLA-F	B|Cycling T	0	6	0	0.638167	-104.079	0.995579
VSIR_HLA-E	B|Cycling T	0	6	0	1.25833	-87.9768	0.996358
CD24_SELP	B|Endothelial	4	7	0.457	0.325571	2.34978	0.451033
SDC1_ADGRA2	B|Endothelial	1	7	0.206	0.253571	-5.96603	0.251922
LeukotrieneE4_byDPEP1_CYSLTR1	B|Endothelial	0	2	0	0.1515	-128.94	0.99797
SEMA4A_PLXND1	B|Endothelial	1	5	0.384	0.3672	-1.77853	0.64539
LTC4_byLTC4S_CYSLTR1	B|Endothelial	0	2	0	0.1415	-137.356	0.997943
VSIR_HLA-E	B|Endothelial	1	8	1.245	1.36587	-2.4519	0.140234
SDC1_ADGRA2	B|Fibroblast	2	8	0.3685	0.345875	-0.736823	0.789273
ProstaglandinE2_byPTGES2_PTGER3	B|Fibroblast	2	1	0.2105	0.167	5.67518	0.498108
SEMA4A_PLXND1	B|Fibroblast	1	2	0.257	0.1185	4.92455	0.500591
ProstaglandinE2_byPTGES3_PTGER3	B|Fibroblast	2	2	0.728	0.477	3.33814	0.248858
GAS6_AXL	B|Fibroblast	3	5	0.497333	0.3562	0.781087	0.687206
ICAM2_CD209	B|Monocyte/Macrophage	1	6	0.444	0.252833	-0.906025	0.806081
ICAM3_CD209	B|Monocyte/Macrophage	3	6	0.458	0.434	0.105848	0.965105
GAS6_AXL	B|Monocyte/Macrophage	0	5	0	0.2356	-89.5253	0.99632
HLA-F_LILRB2	B|Monocyte/Macrophage	7	14	0.480571	0.477929	0.833515	0.652626
CD99_PILRA	B|Monocyte/Macrophage	3	4	0.419	0.44825	0.780445	0.801844
ICAM2_integrin_aLb2_complex	B|Monocyte/Macrophage	0	4	0	0.22675	-105.203	0.996701
PECAM1_CD38	B|Monocyte/Macrophage	1	3	0.298	0.257	-0.636764	0.892065
HLA-F_LILRB1	B|Monocyte/Macrophage	3	10	0.35	0.3971	-6.88024	0.0900807
CD320_JAML	B|Monocyte/Macrophage	0	1	0	0.353	-54.4513	0.998574
BAG6_NCR3	B|NK	5	4	0.307	0.269	7.28121	0.0768201
HLA-E_KLRC1	B|NK	8	19	1.61213	1.35011	1.76346	0.193117
HLA-E_CD94:NKG2A	B|NK	8	20	1.598	1.3156	1.44215	0.272546
ICAM2_integrin_aLb2_complex	B|NK	5	9	0.4128	0.486667	2.64867	0.285087
CD55_ADGRE5	B|NK	7	20	0.966714	0.8754	-0.0622251	0.956054
ICAM3_integrin_aLb2_complex	B|NK	7	15	0.612	0.621467	0.347001	0.84891
ProstaglandinE2_byPTGES2_PTGER4	B|NK	4	7	0.4755	0.347	2.31517	0.361877
VSIR_HLA-F	B|NK	2	9	0.626	0.701111	-3.18517	0.11948
VSIR_HLA-E	B|NK	2	10	1.204	1.4046	-1.83822	0.0679333
ProstaglandinE2_byPTGES2_PTGER4	B|Other T	4	5	0.4535	0.3422	3.68669	0.2611
VSIR_HLA-E	B|Other T	2	8	1.078	1.33275	-1.44594	0.180275
GAS6_TYRO3	B|Tumor	0	2	0	0.2195	-136.702	0.996957
PSAP_GPR37	B|Tumor	0	2	0	0.513	-39.4422	0.997924
CADM1_CADM1	B|Tumor	0	1	0	0.123	-156.271	0.998574
LRPAP1_SORT1	B|Tumor	4	2	0.321	0.3255	6.17658	0.118114
CADM1_CADM1	B|cDC	0	1	0	0.3	-64.0711	0.998574
GAS6_AXL	B|cDC	2	5	0.12	0.2086	-3.44451	0.590114
ICAM2_integrin_aLb2_complex	B|cDC	1	4	0.208	0.208	-2.65996	0.686697
CD320_JAML	B|cDC	1	3	0.629	0.580667	-0.116234	0.958495
ProstaglandinE2_byPTGES2_PTGER4	B|cDC	0	5	0	0.3996	-76.9071	0.996979
VSIR_HLA-F	B|cDC	0	5	0	0.4754	-189.98	0.996975
LeukotrieneE4_byDPEP1_CYSLTR1	B|pDC	1	2	0.377	0.2355	1.41502	0.767757
LTC4_byLTC4S_CYSLTR1	B|pDC	1	2	0.357	0.265	0.980373	0.835924
BST2_LILRA4	B|pDC	7	13	1.12929	0.987077	1.2122	0.197955
CD47_SIRB1_complex	B|pDC	6	9	0.343667	0.360778	6.47454	0.0807401
HLA-F_LILRB1	B|pDC	6	7	0.4835	0.468286	3.14711	0.139152
CD320_JAML	B|pDC	2	2	0.593	0.6675	0.92974	0.67049
CD40LG_CD40	CD4 T|B	6	16	0.451	0.361063	4.09982	0.156714
KLRB1_CLEC2D	CD4 T|B	5	11	0.6322	0.728545	-1.21017	0.36187
KLRB1_CLEC2D	CD4 T|CD4 T	8	22	0.7995	0.845273	-2.12195	0.141098
TNF_TNFRSF1B	CD4 T|CD4 T	4	11	0.42275	0.556909	-1.55787	0.488059
SELPLG_SELL	CD4 T|CD4 T	6	17	0.460833	0.378412	-2.31161	0.361339
VSIR_HLA-E	CD4 T|CD4 T	7	21	1.368	1.37181	-2.02291	0.100902
LCK_CD8_receptor	CD4 T|CD8 T	7	22	0.875	0.9525	-2.0411	0.11187
ICAM2_integrin_aLb2_complex	CD4 T|CD8 T	6	15	0.365	0.4122	-2.84173	0.281208
HLA-E_CD94:NKG2C	CD4 T|CD8 T	3	6	1.396	1.51367	0.508569	0.514112
HLA-E_KLRC2	CD4 T|CD8 T	3	6	1.396	1.51367	0.508569	0.514112
ICAM3_integrin_aLb2_complex	CD4 T|CD8 T	6	18	0.659833	0.686667	-0.631147	0.668287
KLRB1_CLEC2D	CD4 T|CD8 T	6	23	0.918	0.916348	-2.32882	0.0970181
TNF_TNFRSF1B	CD4 T|CD8 T	3	12	0.487667	0.570167	-1.45657	0.488042
VSIR_HLA-F	CD4 T|CD8 T	5	21	0.662	0.651	-2.37606	0.147081
VSIR_HLA-E	CD4 T|CD8 T	4	20	1.42075	1.40495	-1.72255	0.0413985
LCK_CD8_receptor	CD4 T|Cycling T	7	17	0.719	0.880412	-1.94453	0.181982
ICAM2_integrin_aLb2_complex	CD4 T|Cycling T	5	12	0.3648	0.397667	-0.658752	0.791936
HLA-E_CD94:NKG2C	CD4 T|Cycling T	3	6	1.323	1.36317	0.0961057	0.898651
HLA-E_KLRC2	CD4 T|Cycling T	3	7	1.323	1.399	-0.115157	0.876384
ICAM3_integrin_aLb2_complex	CD4 T|Cycling T	7	17	0.56	0.678588	0.123631	0.936783
KLRB1_CLEC2D	CD4 T|Cycling T	8	16	0.904	0.949562	-0.411728	0.700327
SIRPG_CD47	CD4 T|Cycling T	3	11	0.405667	0.527273	-2.03208	0.406176
TNF_TNFRSF1A	CD4 T|Cycling T	0	4	0	0.26175	-97.6118	0.996206
TNF_TNFRSF1B	CD4 T|Cycling T	2	8	0.454	0.613125	-6.09045	0.175388
VSIR_HLA-F	CD4 T|Cycling T	4	11	0.6925	0.701273	-0.909566	0.548678
CD40LG_integrin_a5b1_complex	CD4 T|Endothelial	5	17	0.5632	0.426882	-1.22391	0.536147
CCL5_ACKR1	CD4 T|Endothelial	4	12	0.96	0.990667	-0.946179	0.426402
TGFB1_TGFBR3	CD4 T|Endothelial	6	19	0.447667	0.477	-4.21172	0.152242
SELPLG_SELE	CD4 T|Endothelial	3	5	0.563333	0.4252	1.92213	0.412855
SELPLG_SELP	CD4 T|Endothelial	4	7	0.36325	0.345429	0.787711	0.819245
CD44_SELE	CD4 T|Endothelial	5	8	1.2652	0.993125	1.55993	0.160323
CD40LG_CD40	CD4 T|Endothelial	4	17	0.41975	0.352471	-2.0542	0.435843
LTB_LTBR	CD4 T|Endothelial	6	19	1.12617	1.26779	-4.42569	0.0213499
KLRB1_CLEC2D	CD4 T|Endothelial	0	3	0	0.629667	-42.5927	0.996826
TNF_TNFRSF1A	CD4 T|Endothelial	2	11	0.3975	0.450636	-4.84367	0.137892
TNF_TNFRSF1B	CD4 T|Endothelial	1	5	0.438	0.4424	-1.13455	0.715585
VSIR_HLA-E	CD4 T|Endothelial	4	16	1.39725	1.39706	-1.56837	0.151351
PPIA_BSG	CD4 T|Endothelial	2	4	1.339	1.392	0.760424	0.596971
AREG_EGFR	CD4 T|Fibroblast	6	7	0.366833	0.371857	2.08752	0.416775
ProstaglandinE2_byPTGES3_PTGER3	CD4 T|Fibroblast	4	5	0.5135	0.603	1.85456	0.398223
CD40LG_CD40	CD4 T|Fibroblast	5	12	0.3326	0.268667	1.00069	0.772581
LTB_LTBR	CD4 T|Fibroblast	7	20	1.08229	1.2935	-4.27943	0.0207796
TNF_TNFRSF1A	CD4 T|Fibroblast	4	11	0.406	0.516182	-2.51104	0.265088
PPIA_BSG	CD4 T|Fibroblast	3	6	1.30867	1.395	2.51757	0.139508
ICAM2_CD209	CD4 T|Monocyte/Macrophage	2	6	0.3155	0.2455	-3.00643	0.507223
PTPRC_MRC1	CD4 T|Monocyte/Macrophage	7	22	1.33029	1.23532	-1.40245	0.18288
ICAM3_CD209	CD4 T|Monocyte/Macrophage	3	7	0.528333	0.479143	0.403394	0.848126
SPN_SIGLEC1	CD4 T|Monocyte/Macrophage	5	11	0.2318	0.277182	-2.60435	0.501557
ANXA1_FPR3	CD4 T|Monocyte/Macrophage	7	15	0.805286	0.826667	0.846473	0.550705
ANXA1_FPR1	CD4 T|Monocyte/Macrophage	7	17	0.845143	0.965824	0.274453	0.804246
CD52_SIGLEC10	CD4 T|Monocyte/Macrophage	4	14	1.14225	1.30329	-0.370812	0.639267
HLA-F_LILRB2	CD4 T|Monocyte/Macrophage	8	21	0.574125	0.634286	-1.31375	0.487147
CD99_PILRA	CD4 T|Monocyte/Macrophage	7	21	0.665143	0.713095	-1.14595	0.452718
CD40LG_CD40	CD4 T|Monocyte/Macrophage	6	13	0.316833	0.300077	-0.304333	0.918126
LTB_LTBR	CD4 T|Monocyte/Macrophage	5	19	1.0498	1.239	-3.39016	0.0211177
HLA-F_LILRB1	CD4 T|Monocyte/Macrophage	5	19	0.5622	0.582526	-4.12002	0.0720629
ICAM3_integrin_aLb2_complex	CD4 T|Monocyte/Macrophage	1	12	0.432	0.550333	-3.60448	0.177294
SIRPG_CD47	CD4 T|Monocyte/Macrophage	2	13	0.413	0.405923	-4.42665	0.110533
TNF_TNFRSF1A	CD4 T|Monocyte/Macrophage	4	12	0.31875	0.441583	-2.25457	0.434024
TNF_TNFRSF1B	CD4 T|Monocyte/Macrophage	3	9	0.53	0.573333	0.132011	0.946001
HLA-E_KLRC1	CD4 T|NK	8	23	1.798	1.58639	-0.862245	0.380676
[truncated: 18,802 more rows]

## Sheet: Supp_Table_14_subtypes
interacting_pair	interacting_cells	num_nonzero_mDC_high	num_nonzero_mDC_low	avg_nonzero_mean_mDC_high	avg_nonzero_mean_mDC_low	sig_mean_coeff	sig_mean_pval
CD70_CD27	Cycling T|Cycling T	4	13	0.72275	0.740462	-2.9054	0.130402
LCK_CD8_receptor	Cycling T|Cycling T	7	15	0.865571	0.965333	-0.167726	0.888352
CRTAM_CADM1	Cycling T|Cycling T	1	1	0.461	0.491	39.0237	0.996673
LTA_TNFRSF1B	Cycling T|Cycling T	4	2	0.45075	0.466	16.9236	0.362292
CCL5_CCR5	Cycling T|Cycling T	1	9	0.775	1.19278	-624.649	0.994148
CD40LG_integrin_a5b1_complex	Cycling T|Cycling T	0	1	0	0.364	1.59487	0.99996
LPAR2_ADGRE5	Cycling T|Cycling T	2	0	0.3725	0	128.772	0.995762
CADM1_CADM1	Cycling T|Cycling T	1	1	0.483	0.305	39.0954	0.997323
LTA_TNFRSF14	Cycling T|Cycling T	0	1	0	0.235	-273.782	0.997431
ICAM2_integrin_aLb2_complex	Cycling T|Cycling T	2	2	0.3925	0.439	178.68	0.993428
CD48_CD244	Cycling T|Cycling T	1	0	0.442	0	48.2565	0.998417
CD86_CTLA4	Cycling T|Cycling T	0	0	0	0	NA	NA
BAG6_NCR3	Cycling T|Cycling T	2	1	0.1775	0.157	202.491	0.994534
CCL5_CCR1	Cycling T|Cycling T	1	0	1.329	0	16.0492	0.998417
ICAM3_integrin_aLb2_complex	Cycling T|Cycling T	6	11	0.5905	0.594	1.79628	0.316468
ProstaglandinE2_byPTGES2_PTGER2	Cycling T|Cycling T	1	0	0.381	0	55.9826	0.998417
SIRPG_CD47	Cycling T|Cycling T	4	12	0.4775	0.5965	-2.80715	0.184857
KLRB1_CLEC2D	Cycling T|Cycling T	2	2	1.0465	0.6765	0.869247	0.565436
ProstaglandinE2_byPTGES3_PTGER2	Cycling T|Cycling T	2	2	1.195	0.94	24.499	0.995869
HLA-E_KLRC1	Cycling T|Cycling T	0	3	0	1.18633	-15.3986	0.997234
HLA-E_CD94:NKG2A	Cycling T|Cycling T	0	3	0	1.18633	-15.3986	0.997234
ProstaglandinE2_byPTGES3_PTGER4	Cycling T|Cycling T	2	10	1.0735	0.8608	-0.417234	0.750513
SELPLG_SELL	Cycling T|Cycling T	4	5	0.49825	0.4184	3.36783	0.231374
CD58_CD2	Cycling T|Cycling T	6	12	0.94	1.08675	-0.419313	0.677277
ProstaglandinE2_byPTGES2_PTGER4	Cycling T|Cycling T	0	3	0	0.364	-87.3449	0.996153
ICAM1_SPN	Cycling T|Cycling T	1	6	0.349	0.308833	-4.85424	0.366923
CD70_CD27	Cycling T|DN NKT	4	12	0.58825	0.641417	-1.65269	0.318545
LCK_CD8_receptor	Cycling T|DN NKT	9	13	1.09111	0.868154	3.2285	0.0809018
CRTAM_CADM1	Cycling T|DN NKT	2	1	0.3145	0.54	75.3017	0.996604
COL9A2_integrin_a1b1_complex	Cycling T|DN NKT	2	0	0.1655	0	250.665	0.996216
CCL20_CCR6	Cycling T|DN NKT	0	0	0	0	NA	NA
LTA_TNFRSF1B	Cycling T|DN NKT	4	2	0.47925	0.383	895.598	0.994341
LTA_TNFRSF1A	Cycling T|DN NKT	2	1	0.154	0.238	-3.50542	0.792928
LPAR2_ADGRE5	Cycling T|DN NKT	4	1	0.56925	0.35	63.9022	0.993732
CADM1_CADM1	Cycling T|DN NKT	0	0	0	0	NA	NA
LTA_TNFRSF14	Cycling T|DN NKT	1	3	0.418	0.369	0.226747	0.967381
ICAM2_integrin_aLb2_complex	Cycling T|DN NKT	5	5	0.5376	0.3788	5.14637	0.120113
CLEC2B_KLRF1	Cycling T|DN NKT	3	2	0.55	0.575	1.75195	0.495508
CCL5_CCR1	Cycling T|DN NKT	1	0	0.747	0	53.6797	0.998196
ICAM3_integrin_aLb2_complex	Cycling T|DN NKT	7	13	0.719286	0.614154	2.83228	0.113485
Cholesterol_byDHCR7_RORA	Cycling T|DN NKT	1	2	0.448	0.3415	2.78857	0.571068
ProstaglandinE2_byPTGES2_PTGER2	Cycling T|DN NKT	0	1	0	0.229	-4.32816	0.999936
SIRPG_CD47	Cycling T|DN NKT	5	14	0.4438	0.534929	-3.33613	0.154384
KLRB1_CLEC2D	Cycling T|DN NKT	3	4	0.897333	0.88675	2.32705	0.196275
ProstaglandinE2_byPTGES3_PTGER2	Cycling T|DN NKT	4	6	0.8955	0.854	1.59693	0.358684
TNFSF14_TNFRSF14	Cycling T|DN NKT	1	2	0.432	0.4225	3.31451	0.418773
TGFB1_TGFBR3	Cycling T|DN NKT	2	0	0.416	0	113.824	0.995799
Cholesterol_byLIPA_RORA	Cycling T|DN NKT	1	5	0.529	0.569	7.69429	0.188587
HLA-E_CD94:NKG2A	Cycling T|DN NKT	3	6	1.36267	1.25167	0.0120831	0.988446
SELPLG_SELL	Cycling T|DN NKT	2	4	0.539	0.56025	3.15787	0.35761
CD58_CD2	Cycling T|DN NKT	5	15	1.0266	0.910133	-0.33812	0.744209
VSIR_HLA-E	Cycling T|DN NKT	6	8	1.43933	1.51975	0.999751	0.175496
CEACAM1_SELE	Cycling T|Endothelial	0	0	0	0	NA	NA
CCL5_ACKR1	Cycling T|Endothelial	4	11	1.62075	1.64364	-0.158083	0.8048
SELPLG_SELE	Cycling T|Endothelial	4	7	0.631	0.666143	1.43347	0.382979
COL9A2_integrin_a1b1_complex	Cycling T|Endothelial	2	2	0.238	0.218	8.32867	0.255812
CD44_SELE	Cycling T|Endothelial	3	7	1.20633	0.907286	1.0595	0.397965
SEMA4A_PLXND1	Cycling T|Endothelial	0	3	0	0.39	-361.535	0.99667
LTA_TNFRSF1B	Cycling T|Endothelial	2	0	0.2555	0	108.984	0.996604
CD40LG_integrin_a5b1_complex	Cycling T|Endothelial	2	1	0.4665	0.533	59.6381	0.995893
LTA_TNFRSF1A	Cycling T|Endothelial	3	2	0.411	0.2895	4.5889	0.309099
LPAR2_ADGRE5	Cycling T|Endothelial	0	0	0	0	NA	NA
TNFSF10_TNFRSF10D	Cycling T|Endothelial	3	6	0.288	0.330833	-0.758363	0.833167
CD40LG_CD40	Cycling T|Endothelial	2	1	0.373	0.365	53.9732	0.99694
LTA_TNFRSF14	Cycling T|Endothelial	0	1	0	0.254	-253.302	0.997431
SIRPG_CD47	Cycling T|Endothelial	3	8	0.383333	0.41275	-3.49554	0.20932
TNFSF10_TNFRSF10B	Cycling T|Endothelial	2	5	0.375	0.401	-0.0126318	0.997046
IFNG_Type_II_IFNR	Cycling T|Endothelial	3	11	0.488	0.660364	-4.11538	0.133041
LTB_LTBR	Cycling T|Endothelial	1	3	1.351	0.766333	2.10311	0.439428
VSIR_HLA-E	Cycling T|Endothelial	3	5	1.467	1.4526	1.05596	0.237366
COL9A2_integrin_a11b1_complex	Cycling T|Inflammatory fibroblast	2	1	0.339	0.215	91.2648	0.995362
PDGFA_PDGFRA	Cycling T|Inflammatory fibroblast	0	0	0	0	NA	NA
COL9A2_integrin_a1b1_complex	Cycling T|Inflammatory fibroblast	2	1	0.2675	0.181	100.988	0.995916
TGFB1_TGFbeta_receptor2	Cycling T|Inflammatory fibroblast	2	7	0.6955	0.317714	2.82812	0.320648
CD40LG_integrin_a5b1_complex	Cycling T|Inflammatory fibroblast	3	1	0.311667	0.306	68.9686	0.996795
LTA_TNFRSF1A	Cycling T|Inflammatory fibroblast	3	3	0.424667	0.303	3.10222	0.430895
LPAR2_ADGRE5	Cycling T|Inflammatory fibroblast	0	0	0	0	NA	NA
CD40LG_CD40	Cycling T|Inflammatory fibroblast	2	1	0.1995	0.273	106.722	0.996212
LTA_TNFRSF14	Cycling T|Inflammatory fibroblast	0	1	0	0.161	-399.62	0.997431
ProstaglandinE2_byPTGES3_PTGER3	Cycling T|Inflammatory fibroblast	1	5	0.624	0.883	-0.84455	0.688639
ProstaglandinE2_byPTGES2_PTGER3	Cycling T|Inflammatory fibroblast	1	2	0.231	0.2125	2.0187	0.756522
TGFB1_TGFbeta_receptor1	Cycling T|Inflammatory fibroblast	1	5	0.93	0.3544	0.836671	0.722199
SIRPG_CD47	Cycling T|Inflammatory fibroblast	3	11	0.444667	0.536818	-4.37873	0.121819
TNFSF14_LTBR	Cycling T|Inflammatory fibroblast	5	4	0.221	0.44175	7.15232	0.126273
TNFSF10_TNFRSF10B	Cycling T|Inflammatory fibroblast	1	3	0.43	0.291333	-1.39017	0.702187
IFNG_Type_II_IFNR	Cycling T|Inflammatory fibroblast	3	14	0.469667	0.679786	-4.34092	0.0584393
LTB_LTBR	Cycling T|Inflammatory fibroblast	3	4	0.662667	0.899	4.09985	0.284684
COL9A2_integrin_a2b1_complex	Cycling T|Keratinocyte	1	0	0.376	0	53.6652	0.998503
THBS1_integrin_a3b1_complex	Cycling T|Keratinocyte	0	0	0	0	NA	NA
IL1RAP_PTPRF	Cycling T|Keratinocyte	0	0	0	0	NA	NA
CD40LG_integrin_a5b1_complex	Cycling T|Keratinocyte	0	0	0	0	NA	NA
LTA_TNFRSF1A	Cycling T|Keratinocyte	0	1	0	0.45	-142.975	0.997431
LTA_TNFRSF14	Cycling T|Keratinocyte	0	1	0	0.25	-257.355	0.997431
OSM_OSMR	Cycling T|Keratinocyte	0	1	0	0.273	2.56734	0.999952
TNFSF14_TNFRSF14	Cycling T|Keratinocyte	0	0	0	0	NA	NA
HLA-G_LILRB1	Cycling T|Macrophage M1	0	1	0	0.317	-59.0253	0.998612
LTD4_byGGT1_CYSLTR1	Cycling T|Macrophage M1	0	0	0	0	NA	NA
HLA-G_LILRB2	Cycling T|Macrophage M1	0	1	0	0.415	-45.0868	0.998612
LTA_TNFRSF1B	Cycling T|Macrophage M1	2	2	0.3285	0.35	-4.69634	0.543101
LTA_TNFRSF1A	Cycling T|Macrophage M1	5	3	0.2552	0.285	7.26485	0.20228
LPAR2_ADGRE5	Cycling T|Macrophage M1	2	1	0.42	0.404	59.3094	0.997138
CD40LG_CD40	Cycling T|Macrophage M1	3	1	0.423333	0.339	46.7547	0.997208
LTA_TNFRSF14	Cycling T|Macrophage M1	1	2	0.301	0.3585	-3.79022	0.635511
RNASET2_TLR8	Cycling T|Macrophage M1	2	2	0.313	0.342	1.71366	0.746162
CD52_SIGLEC10	Cycling T|Macrophage M1	4	13	0.9165	1.11969	-1.27431	0.183157
SPN_SIGLEC1	Cycling T|Macrophage M1	6	11	0.442833	0.367818	1.36515	0.602071
THBS1_CD36	Cycling T|Macrophage M1	0	0	0	0	NA	NA
CCL5_CCR1	Cycling T|Macrophage M1	6	15	1.0205	1.33553	-0.585857	0.449602
ProstaglandinE2_byPTGES2_PTGER2	Cycling T|Macrophage M1	2	0	0.2235	0	93.1509	0.997804
SIRPG_CD47	Cycling T|Macrophage M1	4	12	0.4795	0.576083	-2.0692	0.247373
TNFSF14_LTBR	Cycling T|Macrophage M1	5	3	0.1814	0.204333	9.86611	0.0973128
ProstaglandinE2_byPTGES3_PTGER2	Cycling T|Macrophage M1	3	6	0.769667	0.857833	30.7808	0.99611
IFNG_Type_II_IFNR	Cycling T|Macrophage M1	6	17	0.562167	0.773294	-2.11956	0.14413
HLA-F_LILRB1	Cycling T|Macrophage M1	8	16	0.67925	0.688	0.894992	0.59514
ProstaglandinE2_byPTGES3_PTGER4	Cycling T|Macrophage M1	2	12	0.7945	0.956917	-2.42265	0.144358
SELPLG_SELL	Cycling T|Macrophage M1	1	5	0.274	0.4092	-2.74474	0.544342
CD99_PILRA	Cycling T|Macrophage M1	8	19	0.991	0.940895	1.00529	0.475057
PTPRC_MRC1	Cycling T|Macrophage M1	6	17	1.43717	1.20829	0.0535258	0.936824
ProstaglandinE2_byPTGES2_PTGER4	Cycling T|Macrophage M1	1	6	0.365	0.393	-3.67441	0.303891
LTB_LTBR	Cycling T|Macrophage M1	2	3	0.8095	0.637	2.3159	0.358673
HLA-F_LILRB2	Cycling T|Macrophage M1	8	15	0.70275	0.780467	0.783354	0.623113
CD320_JAML	Cycling T|Macrophage M1	7	13	0.438571	0.564769	0.106439	0.951978
VSIR_HLA-E	Cycling T|Macrophage M1	2	5	1.306	1.285	0.297041	0.747073
CEACAM1_CD209	Cycling T|Macrophage M2	0	0	0	0	NA	NA
HLA-G_LILRB1	Cycling T|Macrophage M2	0	1	0	0.245	-76.3716	0.998612
HLA-G_LILRB2	Cycling T|Macrophage M2	0	1	0	0.245	-76.3716	0.998612
ICAM2_CD209	Cycling T|Macrophage M2	2	2	0.4065	0.179	69.9801	0.996451
LTA_TNFRSF1B	Cycling T|Macrophage M2	1	1	0.15	0.277	-20.6625	0.152943
LTA_TNFRSF1A	Cycling T|Macrophage M2	3	2	0.206333	0.214	2.8503	0.66922
LPAR2_ADGRE5	Cycling T|Macrophage M2	1	0	0.215	0	99.2064	0.998417
ICAM3_CD209	Cycling T|Macrophage M2	4	7	0.715	0.556143	1.62084	0.284926
CD40LG_CD40	Cycling T|Macrophage M2	2	1	0.187	0.186	109.938	0.996927
LTA_TNFRSF14	Cycling T|Macrophage M2	0	1	0	0.269	-239.178	0.997431
SPN_SIGLEC1	Cycling T|Macrophage M2	4	10	0.4705	0.4364	-0.947661	0.664835
THBS1_CD36	Cycling T|Macrophage M2	0	0	0	0	NA	NA
CCL5_CCR1	Cycling T|Macrophage M2	3	12	1.111	1.29692	-1.16235	0.165306
SIRPG_CD47	Cycling T|Macrophage M2	3	10	0.434	0.5043	-4.19239	0.107847
IFNG_Type_II_IFNR	Cycling T|Macrophage M2	4	14	0.46075	0.712714	-3.12034	0.106753
HLA-F_LILRB1	Cycling T|Macrophage M2	4	10	0.632	0.6053	-1.95645	0.300202
ProstaglandinE2_byPTGES3_PTGER4	Cycling T|Macrophage M2	2	8	0.771	0.920375	-3.21676	0.208869
CD99_PILRA	Cycling T|Macrophage M2	6	12	1.0195	0.918	2.04846	0.145047
PTPRC_MRC1	Cycling T|Macrophage M2	6	15	1.48233	1.361	0.426855	0.516292
HLA-F_LILRB2	Cycling T|Macrophage M2	5	9	0.6464	0.706111	-0.537155	0.73255
CEACAM1_CD209	Cycling T|Macrophage tumor-associated	0	0	0	0	NA	NA
HLA-G_LILRB1	Cycling T|Macrophage tumor-associated	0	0	0	0	NA	NA
HLA-G_LILRB2	Cycling T|Macrophage tumor-associated	0	0	0	0	NA	NA
ICAM2_CD209	Cycling T|Macrophage tumor-associated	1	2	0.287	0.2925	-0.196023	0.963107
LTA_TNFRSF1B	Cycling T|Macrophage tumor-associated	5	2	0.5456	0.491	137.54	0.996103
CCL5_CCR5	Cycling T|Macrophage tumor-associated	4	4	0.872	1.35275	0.385986	0.665453
CD40LG_integrin_a5b1_complex	Cycling T|Macrophage tumor-associated	3	0	0.281667	0	95.0518	0.996309
LTA_TNFRSF1A	Cycling T|Macrophage tumor-associated	4	2	0.27025	0.2265	4857.56	0.99412
LPAR2_ADGRE5	Cycling T|Macrophage tumor-associated	1	0	0.625	0	64.1579	0.998196
ICAM3_CD209	Cycling T|Macrophage tumor-associated	2	8	0.623	0.513125	-1.54328	0.43924
CD40LG_CD40	Cycling T|Macrophage tumor-associated	2	1	0.202	0.22	128.535	0.996172
LTA_TNFRSF14	Cycling T|Macrophage tumor-associated	0	1	0	0.264	-243.707	0.997431
SPN_SIGLEC1	Cycling T|Macrophage tumor-associated	4	10	0.509	0.3398	1.08057	0.647404
CD47_SIRB1_complex	Cycling T|Macrophage tumor-associated	3	7	0.431667	0.489143	1.86543	0.480379
THBS1_CD36	Cycling T|Macrophage tumor-associated	0	0	0	0	NA	NA
CCL5_CCR1	Cycling T|Macrophage tumor-associated	6	12	0.9585	1.35567	-0.0372113	0.957452
SIRPG_CD47	Cycling T|Macrophage tumor-associated	2	8	0.3295	0.54425	-60.1893	0.410684
IFNG_Type_II_IFNR	Cycling T|Macrophage tumor-associated	6	13	0.571667	0.757385	-0.749162	0.611753
HLA-F_LILRB1	Cycling T|Macrophage tumor-associated	6	10	0.6395	0.6668	0.629108	0.703361
ProstaglandinE2_byPTGES3_PTGER4	Cycling T|Macrophage tumor-associated	4	10	0.9665	0.9746	-0.22696	0.843647
PTPRC_MRC1	Cycling T|Macrophage tumor-associated	6	12	1.36883	1.32783	0.257365	0.700297
HLA-F_LILRB2	Cycling T|Macrophage tumor-associated	5	14	0.6414	0.722286	-1.282	0.417644
ICAM1_SPN	Cycling T|Mast	1	0	0.298	0	61.0941	0.998649
LTD4_byGGT1_CYSLTR1	Cycling T|Monocyte classical	0	0	0	0	NA	NA
HLA-G_LILRB2	Cycling T|Monocyte classical	0	1	0	1.142	-16.3844	0.998612
LTA_TNFRSF1B	Cycling T|Monocyte classical	4	2	0.5125	0.253	167.736	0.995455
LTA_TNFRSF1A	Cycling T|Monocyte classical	5	3	0.4616	0.233667	13.2798	0.155132
DHEAsulfate_bySULT2B_PPARG	Cycling T|Monocyte classical	1	0	0.122	0	167.351	0.998485
LPAR2_ADGRE5	Cycling T|Monocyte classical	2	1	0.417	0.435	80.0114	0.997065
CD40LG_CD40	Cycling T|Monocyte classical	1	0	0.2	0	106.647	0.998417
THBS1_CD36	Cycling T|Monocyte classical	0	0	0	0	NA	NA
CCL5_CCR1	Cycling T|Monocyte classical	3	13	1.07233	1.448	-1.39166	0.0953361
SIRPG_CD47	Cycling T|Monocyte classical	4	5	0.60325	0.556	0.463789	0.770533
TNFSF14_LTBR	Cycling T|Monocyte classical	3	2	0.176667	0.171	9.9951	0.196159
IFNG_Type_II_IFNR	Cycling T|Monocyte classical	4	17	0.4885	0.753647	-4.0914	0.0429721
SELPLG_SELL	Cycling T|Monocyte classical	4	12	0.60625	0.645833	1.98035	0.313641
PTPRC_MRC1	Cycling T|Monocyte classical	5	7	1.261	1.14471	0.554235	0.485471
LTB_LTBR	Cycling T|Monocyte classical	0	2	0	0.321	-57.7365	0.998021
HLA-F_LILRB2	Cycling T|Monocyte classical	6	14	0.7435	0.827286	-1.10013	0.350901
CD320_JAML	Cycling T|Monocyte classical	4	14	0.52225	0.642571	-2.83762	0.160425
HLA-G_LILRB1	Cycling T|Monocyte non-classical	0	1	0	1.283	-14.5838	0.998612
LTD4_byGGT1_CYSLTR1	Cycling T|Monocyte non-classical	0	0	0	0	NA	NA
HLA-G_LILRB2	Cycling T|Monocyte non-classical	0	1	0	1.283	-14.5838	0.998612
DHEAsulfate_bySULT2B_PPARD	Cycling T|Monocyte non-classical	0	0	0	0	NA	NA
LTA_TNFRSF1B	Cycling T|Monocyte non-classical	4	3	0.72025	0.637333	126.05	0.994371
CCL5_CCR5	Cycling T|Monocyte non-classical	2	3	0.9	1.25933	-0.588495	0.570642
CD40LG_integrin_a5b1_complex	Cycling T|Monocyte non-classical	2	0	0.205	0	415.858	0.995596
LTA_TNFRSF1A	Cycling T|Monocyte non-classical	4	3	0.33625	0.267	7.30214	0.328081
CD40LG_CD40	Cycling T|Monocyte non-classical	1	0	0.427	0	49.9517	0.998417
LTA_TNFRSF14	Cycling T|Monocyte non-classical	0	2	0	0.5015	-127.11	0.995331
RNASET2_TLR8	Cycling T|Monocyte non-classical	2	5	0.269	0.4172	5.28821	0.314286
CD52_SIGLEC10	Cycling T|Monocyte non-classical	3	18	1.13033	1.14756	-0.331127	0.71231
SPN_SIGLEC1	Cycling T|Monocyte non-classical	3	4	0.667	0.275	4.73726	0.158161
CCL5_CCR1	Cycling T|Monocyte non-classical	5	12	0.9414	1.255	0.116273	0.885168
TGFB1_TGFbeta_receptor1	Cycling T|Monocyte non-classical	0	0	0	0	NA	NA
SIRPG_CD47	Cycling T|Monocyte non-classical	2	9	0.456	0.659	-4.45268	0.153884
ProstaglandinE2_byPTGES3_PTGER2	Cycling T|Monocyte non-classical	3	8	0.909333	0.928625	0.578348	0.678102
TNFSF14_TNFRSF14	Cycling T|Monocyte non-classical	2	2	0.383	0.493	4.41992	0.35041
TNFSF10_TNFRSF10B	Cycling T|Monocyte non-classical	3	6	0.432333	0.405167	-3.37226	0.289983
IFNG_Type_II_IFNR	Cycling T|Monocyte non-classical	5	18	0.6662	0.803778	-2.21138	0.135968
HLA-F_LILRB1	Cycling T|Monocyte non-classical	6	16	0.928167	0.80875	0.0323938	0.977381
CD99_PILRA	Cycling T|Monocyte non-classical	8	21	1.0775	1.0761	0.262473	0.801979
PTPRC_MRC1	Cycling T|Monocyte non-classical	6	7	1.295	1.32229	1.07474	0.166036
LTB_LTBR	Cycling T|Monocyte non-classical	0	2	0	0.622	-45.1607	0.996714
HLA-F_LILRB2	Cycling T|Monocyte non-classical	6	18	1.11483	0.973333	-0.177276	0.835734
CD320_JAML	Cycling T|Monocyte non-classical	2	12	0.9015	0.593833	-1.24341	0.507392
CRTAM_CADM1	Cycling T|Myofibroblast	3	1	0.339	0.488	116.807	0.996888
COL9A2_integrin_a1b1_complex	Cycling T|Myofibroblast	3	1	0.390667	0.672	173.82	0.992127
SEMA4A_PLXND1	Cycling T|Myofibroblast	0	2	0	0.3215	-83.3545	0.996976
CD40LG_integrin_a5b1_complex	Cycling T|Myofibroblast	2	1	0.4015	0.205	79.7035	0.997191
LTA_TNFRSF1A	Cycling T|Myofibroblast	4	3	0.42775	0.429333	7.20102	0.182047
LPAR2_ADGRE5	Cycling T|Myofibroblast	0	0	0	0	NA	NA
CADM1_CADM1	Cycling T|Myofibroblast	1	0	0.308	0	65.5133	0.998503
CD40LG_CD40	Cycling T|Myofibroblast	2	1	0.3365	0.244	69.5192	0.997038
LTA_TNFRSF14	Cycling T|Myofibroblast	0	1	0	0.178	-361.454	0.997431
ProstaglandinE2_byPTGES3_PTGER3	Cycling T|Myofibroblast	3	3	0.747667	0.777333	1.16796	0.466772
ProstaglandinE2_byPTGES2_PTGER3	Cycling T|Myofibroblast	2	2	0.2505	0.247	2.57539	0.623231
THBS1_CD36	Cycling T|Myofibroblast	0	0	0	0	NA	NA
OSM_OSMR	Cycling T|Myofibroblast	2	1	0.348	0.317	52.7939	0.995586
TNFSF14_LTBR	Cycling T|Myofibroblast	2	2	0.287	0.2615	4.10523	0.421595
LTB_LTBR	Cycling T|Myofibroblast	1	3	1.373	0.623667	1.68727	0.456774
LTD4_byGGT1_CYSLTR1	Cycling T|NK	0	0	0	0	NA	NA
CXCL3_CXCR2	Cycling T|NK	0	0	0	0	NA	NA
CD70_CD27	Cycling T|NK	0	1	0	0.412	-156.162	0.997431
Cholesterol_byDHCR7_RORC	Cycling T|NK	0	0	0	0	NA	NA
Cholesterol_byLIPA_RORC	Cycling T|NK	0	0	0	0	NA	NA
LTA_TNFRSF1B	Cycling T|NK	4	2	0.36375	0.399	19.0876	0.200318
LPAR2_ADGRE5	Cycling T|NK	4	1	0.721	0.426	62.9561	0.995434
TNFSF10_TNFRSF10D	Cycling T|NK	0	0	0	0	NA	NA
LTA_TNFRSF14	Cycling T|NK	0	1	0	0.264	-243.707	0.997431
ICAM2_integrin_aLb2_complex	Cycling T|NK	5	6	0.5148	0.467333	4.78619	0.112294
ProstaglandinE2_byPTGES3_PTGER3	Cycling T|NK	0	0	0	0	NA	NA
CD48_CD244	Cycling T|NK	4	3	0.92875	0.648	2.28761	0.165791
ProstaglandinE2_byPTGES2_PTGER3	Cycling T|NK	0	0	0	0	NA	NA
BAG6_NCR3	Cycling T|NK	6	8	0.359	0.332125	6.175	0.0680273
CLEC2B_KLRF1	Cycling T|NK	7	16	1.03586	1.02925	-0.186315	0.859702
CCL5_CCR1	Cycling T|NK	1	0	1.25	0	17.0635	0.998417
ICAM1_integrin_aLb2_complex	Cycling T|NK	1	3	0.351	0.479	-3.5998	0.458569
ICAM3_integrin_aLb2_complex	Cycling T|NK	6	12	0.675833	0.7215	0.771836	0.605091
ICAM1_ITGAL	Cycling T|NK	1	3	0.351	0.479	-3.5998	0.458569
Cholesterol_byDHCR7_RORA	Cycling T|NK	0	3	0	0.477	-42.2268	0.996903
ProstaglandinE2_byPTGES2_PTGER2	Cycling T|NK	5	4	0.2784	0.24325	12.993	0.084946
SIRPG_CD47	Cycling T|NK	7	14	0.529571	0.605214	-1.64381	0.374295
KLRB1_CLEC2D	Cycling T|NK	1	1	0.644	1.098	28.068	0.996527
ProstaglandinE2_byPTGES3_PTGER2	Cycling T|NK	5	8	0.941	0.97525	1.74712	0.19289
TNFSF10_TNFRSF10B	Cycling T|NK	0	0	0	0	NA	NA
HLA-E_KLRC1	Cycling T|NK	9	13	1.70611	1.51062	1.97328	0.0655061
TGFB1_TGFBR3	Cycling T|NK	3	3	0.604333	0.347667	7.55009	0.145605
Cholesterol_byLIPA_RORA	Cycling T|NK	2	6	0.4235	0.531667	0.95928	0.787465
HLA-E_CD94:NKG2A	Cycling T|NK	9	13	1.70611	1.51062	1.97328	0.0655061
ProstaglandinE2_byPTGES3_PTGER4	Cycling T|NK	4	13	1.046	1.00954	0.122355	0.915501
SELPLG_SELL	Cycling T|NK	4	10	0.53125	0.412	1.2349	0.507448
CD58_CD2	Cycling T|NK	4	7	0.66975	0.648857	-0.170314	0.91611
ProstaglandinE2_byPTGES2_PTGER4	Cycling T|NK	3	7	0.452	0.372429	2.04025	0.44058
ICAM1_SPN	Cycling T|NK	1	5	0.266	0.3482	-6.12055	0.397589
VSIR_HLA-F	Cycling T|NK	7	7	0.74	0.754286	3.26964	0.0292531
VSIR_HLA-E	Cycling T|NK	5	9	1.5734	1.45389	0.801552	0.256643
COL9A2_integrin_a10b1_complex	Cycling T|Tumor - Cell Cycle - G1/S	0	0	0	0	NA	NA
COL9A2_integrin_a2b1_complex	Cycling T|Tumor - Cell Cycle - G1/S	1	0	0.073	0	549.297	0.998196
CADM1_NECTIN3	Cycling T|Tumor - Cell Cycle - G1/S	0	0	0	0	NA	NA
LTA_TNFRSF1A	Cycling T|Tumor - Cell Cycle - G1/S	1	2	0.291	0.2365	-2239.11	0.992985
LPAR2_ADGRE5	Cycling T|Tumor - Cell Cycle - G1/S	0	0	0	0	NA	NA
LTA_TNFRSF14	Cycling T|Tumor - Cell Cycle - G1/S	0	2	0	0.417	-120.068	0.996407
SIRPG_CD47	Cycling T|Tumor - Cell Cycle - G1/S	1	6	0.409	0.543	-305.553	0.995226
TNFSF14_LTBR	Cycling T|Tumor - Cell Cycle - G1/S	1	0	0.245	0	163.668	0.998196
TNFSF14_TNFRSF14	Cycling T|Tumor - Cell Cycle - G1/S	0	1	0	0.319	-3.10705	0.999936
IFNG_Type_II_IFNR	Cycling T|Tumor - Cell Cycle - G1/S	1	3	0.402	0.684	-280.312	0.996434
LTB_LTBR	Cycling T|Tumor - Cell Cycle - G1/S	0	3	0	0.618667	-46.2281	0.996113
PPIA_BSG	Cycling T|Tumor - Cell Cycle - G1/S	2	9	2.108	1.83233	-531.174	0.996849
CADM1_NECTIN3	Cycling T|Tumor - Cell Cycle - G2/M	0	0	0	0	NA	NA
LTA_TNFRSF1A	Cycling T|Tumor - Cell Cycle - G2/M	1	1	0.233	0.289	-1120.53	0.99591
LPAR2_ADGRE5	Cycling T|Tumor - Cell Cycle - G2/M	0	0	0	0	NA	NA
LTA_TNFRSF14	Cycling T|Tumor - Cell Cycle - G2/M	0	1	0	0.466	-138.066	0.997431
SIRPG_CD47	Cycling T|Tumor - Cell Cycle - G2/M	2	7	0.3525	0.530143	-7.01099	0.201054
TNFSF14_LTBR	Cycling T|Tumor - Cell Cycle - G2/M	3	1	0.201333	0.13	42.7429	0.0596485
TNFSF14_TNFRSF14	Cycling T|Tumor - Cell Cycle - G2/M	1	1	0.384	0.681	41.3306	0.996215
IFNG_Type_II_IFNR	Cycling T|Tumor - Cell Cycle - G2/M	2	4	0.509	0.629	-1.68937	0.541137
LTB_LTBR	Cycling T|Tumor - Cell Cycle - G2/M	1	3	1.257	0.617	1.50099	0.487934
PPIA_BSG	Cycling T|Tumor - Cell Cycle - G2/M	3	12	1.79533	1.80342	-1.37479	0.122484
LTA_TNFRSF1A	Cycling T|Tumor - Cell Cycle HMG-rich	0	0	0	0	NA	NA
LTA_TNFRSF14	Cycling T|Tumor - Cell Cycle HMG-rich	0	1	0	0.275	-233.959	0.997431
SIRPG_CD47	Cycling T|Tumor - Cell Cycle HMG-rich	0	4	0	0.54375	-89.0478	0.996563
COL9A2_integrin_a2b1_complex	Cycling T|Tumor - Protein maturation	0	0	0	0	NA	NA
LTA_TNFRSF1A	Cycling T|Tumor - Protein maturation	0	0	0	0	NA	NA
LPAR2_ADGRE5	Cycling T|Tumor - Protein maturation	0	0	0	0	NA	NA
LTA_TNFRSF14	Cycling T|Tumor - Protein maturation	2	1	0.557	0.484	33.6947	0.996724
SIRPG_CD47	Cycling T|Tumor - Protein maturation	1	4	0.338	0.7005	-2.48347	0.340324
TNFSF14_LTBR	Cycling T|Tumor - Protein maturation	2	0	0.218	0	95.1507	0.997469
TNFSF14_TNFRSF14	Cycling T|Tumor - Protein maturation	3	0	0.455333	0	106.935	0.99632
TGFB1_TGFBR3	Cycling T|Tumor - Protein maturation	0	0	0	0	NA	NA
IFNG_Type_II_IFNR	Cycling T|Tumor - Protein maturation	2	4	0.4155	0.52475	-0.0666994	0.977546
LTB_LTBR	Cycling T|Tumor - Protein maturation	0	1	0	1.194	0.486208	0.99996
LGALS9_P4HB	Cycling T|Tumor - Protein maturation	2	3	0.797	0.86	-0.546287	0.734946
PPIA_BSG	Cycling T|Tumor - Protein maturation	3	7	2.13	1.95243	-0.13445	0.795046
COL9A2_integrin_a10b1_complex	Cycling T|Tumor - Stress	0	0	0	0	NA	NA
LTA_TNFRSF1A	Cycling T|Tumor - Stress	4	2	0.269	0.293	4.9979	0.390027
LPAR2_ADGRE5	Cycling T|Tumor - Stress	0	0	0	0	NA	NA
LTA_TNFRSF14	Cycling T|Tumor - Stress	3	3	0.551	0.445	0.908423	0.799378
SIRPG_CD47	Cycling T|Tumor - Stress	3	10	0.303333	0.6002	-5.75995	0.122538
TNFSF14_LTBR	Cycling T|Tumor - Stress	5	1	0.2498	0.37	9.32301	0.0698067
TNFSF14_TNFRSF14	Cycling T|Tumor - Stress	3	1	0.577	0.289	5.56107	0.265699
LTB_LTBR	Cycling T|Tumor - Stress	3	3	0.712	0.659667	3.02487	0.267662
PPIA_BSG	Cycling T|Tumor - Stress	6	14	1.86833	2.01286	-0.365078	0.495046
HLA-G_LILRB1	Cycling T|cDC2	0	1	0	0.298	-62.7887	0.998612
LTD4_byGGT1_CYSLTR1	Cycling T|cDC2	0	1	0	0.081	-12.2364	0.999936
HLA-G_LILRB2	Cycling T|cDC2	0	0	0	0	NA	NA
CCL20_CCR6	Cycling T|cDC2	0	0	0	0	NA	NA
Dihydrotestosterone_bySRD5A3_AR	Cycling T|cDC2	0	0	0	0	NA	NA
LTA_TNFRSF1B	Cycling T|cDC2	2	2	0.384	0.2975	-2.26529	0.721054
Testosterone_byHSD17B12_AR	Cycling T|cDC2	0	0	0	0	NA	NA
LPAR2_ADGRE5	Cycling T|cDC2	1	0	0.365	0	58.4366	0.998417
CD40LG_CD40	Cycling T|cDC2	2	1	0.368	0.185	54.5093	0.996518
LTA_TNFRSF14	Cycling T|cDC2	2	1	0.3175	0.292	3.16145	0.536641
CD47_SIRB1_complex	Cycling T|cDC2	2	5	0.359	0.4612	0.917311	0.719613
SIRPG_CD47	Cycling T|cDC2	6	10	0.420333	0.5102	-1.9684	0.353599
TNFSF14_TNFRSF14	Cycling T|cDC2	2	2	0.3405	0.35	3.05553	0.401371
TNFSF10_TNFRSF10B	Cycling T|cDC2	3	7	0.362333	0.373714	-0.00473786	0.99872
IFNG_Type_II_IFNR	Cycling T|cDC2	6	16	0.478833	0.693187	-2.05319	0.20154
HLA-F_LILRB1	Cycling T|cDC2	6	9	0.651333	0.640556	1.73792	0.402073
SELPLG_SELL	Cycling T|cDC2	3	8	0.521333	0.392625	0.165377	0.936545
PTPRC_MRC1	Cycling T|cDC2	7	14	1.27157	1.16093	0.623341	0.400544
HLA-F_LILRB2	Cycling T|cDC2	6	13	0.617	0.658	-0.371255	0.809576
CD320_JAML	Cycling T|cDC2	7	16	0.691	0.853187	-0.947475	0.480948
CD70_CD27	Cycling T|other T	4	12	0.412	0.525583	-4.01102	0.130457
CRTAM_CADM1	Cycling T|other T	0	0	0	0	NA	NA
CCL20_CCR6	Cycling T|other T	0	0	0	0	NA	NA
LTA_TNFRSF1B	Cycling T|other T	1	2	0.162	0.253	-16.4954	0.247025
LPAR2_ADGRE5	Cycling T|other T	2	0	0.417	0	64.2495	0.997344
CADM1_CADM1	Cycling T|other T	0	0	0	0	NA	NA
LTA_TNFRSF14	Cycling T|other T	1	1	0.294	0.256	-0.636019	0.964631
CD86_CTLA4	Cycling T|other T	0	1	0	0.588	1.19198	0.999952
Cholesterol_byDHCR7_RORA	Cycling T|other T	1	3	0.335	0.449667	0.839057	0.866328
SIRPG_CD47	Cycling T|other T	6	14	0.392	0.484071	-4.12452	0.0939841
KLRB1_CLEC2D	Cycling T|other T	2	3	0.8205	0.893333	1.61948	0.412348
Cholesterol_byLIPA_RORA	Cycling T|other T	2	2	0.294	0.5905	2.79046	0.59136
ProstaglandinE2_byPTGES3_PTGER4	Cycling T|other T	4	11	0.9675	1.02955	0.297466	0.820559
SELPLG_SELL	Cycling T|other T	4	9	0.511	0.385222	2.55398	0.280968
CD58_CD2	Cycling T|other T	6	12	0.734833	0.928	-0.247397	0.844077
ProstaglandinE2_byPTGES2_PTGER4	Cycling T|other T	5	4	0.403	0.40775	3.18396	0.225115
VSIR_HLA-E	Cycling T|other T	2	6	1.443	1.371	0.313765	0.726545
LTD4_byGGT1_CYSLTR1	Cycling T|pDC	0	2	0	0.301	-51.3345	0.998118
TNFSF10_TNFRSF11B	Cycling T|pDC	1	3	0.221	0.199667	5.59764	0.454559
BST2_LILRA4	Cycling T|pDC	7	15	1.32643	1.30107	-0.342868	0.647044
SELPLG_SELL	Cycling T|pDC	7	11	0.791429	0.641455	1.09748	0.421094
CD320_JAML	Cycling T|pDC	7	14	0.651571	0.761143	0.429771	0.760426
EFNB1_EPHB6	DN NKT|Cycling T	0	0	0	0	NA	NA
LCK_CD8_receptor	DN NKT|Cycling T	7	17	0.736429	0.897471	-1.65788	0.237322
CCL5_CCR5	DN NKT|Cycling T	2	13	1.3815	1.71838	-1.94031	0.0796393
CADM1_CADM1	DN NKT|Cycling T	0	0	0	0	NA	NA
CD86_CD28	DN NKT|Cycling T	0	0	0	0	NA	NA
ICAM2_integrin_aLb2_complex	DN NKT|Cycling T	1	5	0.569	0.4134	-2.82966	0.521424
CCL3_CCR5	DN NKT|Cycling T	1	9	0.639	0.701	-6.25087	0.231146
CD48_CD244	DN NKT|Cycling T	1	2	0.498	0.772	0.687983	0.798688
CCL4_CCR5	DN NKT|Cycling T	2	13	1.4195	1.56169	-1.65217	0.10176
CD86_CTLA4	DN NKT|Cycling T	0	0	0	0	NA	NA
TNFSF12_TNFRSF25	DN NKT|Cycling T	2	5	0.242	0.3222	2.74456	0.582237
CCL5_CCR1	DN NKT|Cycling T	1	2	1.392	1.713	-1.61761	0.293927
SIRPG_CD47	DN NKT|Cycling T	3	7	0.532667	0.489143	2.78238	0.325123
KLRB1_CLEC2D	DN NKT|Cycling T	8	16	0.992375	1.16475	-0.57845	0.461147
HLA-E_KLRC1	DN NKT|Cycling T	0	6	0	1.48967	-40.3757	0.995286
HLA-E_CD94:NKG2A	DN NKT|Cycling T	0	6	0	1.48267	-41.486	0.995221
TNF_TNFRSF1B	DN NKT|Cycling T	2	11	0.705	0.618091	-1.89996	0.387285
LCK_CD8_receptor	DN NKT|DN NKT	9	17	0.814444	0.861176	0.0895623	0.944746
VCAM1_integrin_a4b1_complex	DN NKT|DN NKT	3	5	0.47	0.5566	2.86437	0.276978
VCAM1_integrin_a4b7_complex	DN NKT|DN NKT	2	6	0.309	0.417	0.777855	0.815255
CADM1_CADM1	DN NKT|DN NKT	2	1	0.2585	0.28	75.3462	0.996192
ICAM2_integrin_aLb2_complex	DN NKT|DN NKT	5	11	0.4634	0.491364	0.442284	0.855946
CLEC2B_KLRF1	DN NKT|DN NKT	4	5	0.7245	0.98	0.881396	0.599079
CCL5_CCR1	DN NKT|DN NKT	2	1	1.356	1.718	1.41434	0.236066
Cholesterol_byDHCR7_RORA	DN NKT|DN NKT	1	1	0.314	0.818	55.5094	0.995734
KLRB1_CLEC2D	DN NKT|DN NKT	9	19	0.905778	1.04432	-1.78402	0.210777
HLA-E_KLRC1	DN NKT|DN NKT	7	12	1.41514	1.37308	0.849149	0.356102
HLA-E_CD94:NKG2A	DN NKT|DN NKT	7	12	1.38171	1.37308	0.7543	0.406156
TNF_TNFRSF1B	DN NKT|DN NKT	5	14	0.5552	0.599857	-0.170794	0.921321
VSIR_HLA-F	DN NKT|DN NKT	7	11	0.852143	0.793091	1.68484	0.195599
VSIR_HLA-E	DN NKT|DN NKT	5	11	1.5158	1.44691	-0.302853	0.663795
VCAM1_integrin_a9b1_complex	DN NKT|Endothelial	0	6	0	0.418833	-55.1779	0.997135
CCL5_ACKR1	DN NKT|Endothelial	6	13	2.27083	2.11454	0.0886327	0.868867
EFNB1_EPHB4	DN NKT|Endothelial	1	0	0.214	0	94.2902	0.998503
TNFSF10_TNFRSF10D	DN NKT|Endothelial	5	6	0.2778	0.327333	2.59001	0.479961
TNFSF10_TNFRSF10B	DN NKT|Endothelial	4	6	0.37275	0.3835	0.113012	0.965982
IFNG_Type_II_IFNR	DN NKT|Endothelial	5	12	0.7142	0.676333	-0.177913	0.889535
TNF_TNFRSF1A	DN NKT|Endothelial	5	14	0.51	0.467	-0.0651299	0.972352
LTB_LTBR	DN NKT|Endothelial	3	15	0.665667	0.713133	-3.25868	0.0457928
VSIR_HLA-E	DN NKT|Endothelial	3	9	1.55033	1.36756	-0.0164482	0.982908
ProstaglandinF2a_byAKR1B1_PTGFR	DN NKT|Inflammatory fibroblast	4	6	0.26175	0.276833	1.42974	0.691834
SEMA4C_PLXNB2	DN NKT|Inflammatory fibroblast	1	3	0.296	0.353333	56.3107	0.997332
OSM_OSMR	DN NKT|Inflammatory fibroblast	3	4	0.347667	0.28325	1.66514	0.634111
KLRB1_CLEC2D	DN NKT|Inflammatory fibroblast	1	3	0.609	0.929333	-1.5522	0.381245
TNFSF10_TNFRSF10B	DN NKT|Inflammatory fibroblast	1	4	0.351	0.347	-4.60562	0.2259
IFNG_Type_II_IFNR	DN NKT|Inflammatory fibroblast	6	16	0.745333	0.72525	-0.104588	0.933428
TNFSF12_TNFRSF12A	DN NKT|Inflammatory fibroblast	6	11	0.4265	0.481	-0.631479	0.721517
TNF_TNFRSF1A	DN NKT|Inflammatory fibroblast	5	14	0.5208	0.543857	-0.433395	0.803532
LTB_LTBR	DN NKT|Inflammatory fibroblast	6	16	0.592833	0.796875	-1.64906	0.276594
CD96_NECTIN1	DN NKT|Keratinocyte	4	3	0.36025	0.459	8.75675	0.0723127
EFNB1_EPHB4	DN NKT|Keratinocyte	1	0	0.171	0	118.001	0.998503
12oxoLeukotrieneB4_byPTGR1_LTB4R	DN NKT|Keratinocyte	0	0	0	0	NA	NA
OSM_OSMR	DN NKT|Keratinocyte	0	1	0	0.231	-278.523	0.997431
TNFSF12_TNFRSF12A	DN NKT|Keratinocyte	0	3	0	0.943	-11.0479	0.997903
VCAM1_integrin_a4b1_complex	DN NKT|Macrophage M1	1	2	0.313	0.395	0.265073	0.957403
VCAM1_integrin_a4b7_complex	DN NKT|Macrophage M1	1	2	0.254	0.4205	-0.371661	0.94513
CD52_SIGLEC10	DN NKT|Macrophage M1	6	15	0.890667	1.2084	-0.822692	0.343245
SPN_SIGLEC1	DN NKT|Macrophage M1	6	14	0.346667	0.373571	0.986917	0.752733
CCL5_CCR1	DN NKT|Macrophage M1	7	20	1.73457	1.76735	-0.910799	0.230317
SIRPG_CD47	DN NKT|Macrophage M1	3	11	0.654333	0.525545	-0.548847	0.764821
KLRB1_CLEC2D	DN NKT|Macrophage M1	2	5	0.6335	0.936	-1.41689	0.292661
LAIR1_LILRB4	DN NKT|Macrophage M1	1	3	0.426	0.445667	0.636078	0.879792
IFNG_Type_II_IFNR	DN NKT|Macrophage M1	8	20	0.779375	0.75615	0.69063	0.63413
CCL3_CCR1	DN NKT|Macrophage M1	6	16	0.750333	0.80975	-0.262667	0.814081
HLA-F_LILRB1	DN NKT|Macrophage M1	8	17	0.82025	0.738118	2.30321	0.163335
CD99_PILRA	DN NKT|Macrophage M1	6	19	0.9125	0.903263	-1.38058	0.283677
TNF_TNFRSF1A	DN NKT|Macrophage M1	4	13	0.44725	0.463462	-0.653188	0.757218
PTPRC_MRC1	DN NKT|Macrophage M1	8	21	1.41312	1.29943	0.101096	0.899174
LTB_LTBR	DN NKT|Macrophage M1	3	16	0.63	0.7065	-2.8852	0.0740154
TNF_TNFRSF1B	DN NKT|Macrophage M1	3	10	0.574333	0.5882	-0.0582531	0.97657
HLA-F_LILRB2	DN NKT|Macrophage M1	9	21	0.818778	0.758333	1.8601	0.346125
VSIR_HLA-E	DN NKT|Macrophage M1	2	6	1.3525	1.231	-0.444739	0.648134
SPN_SIGLEC1	DN NKT|Macrophage M2	4	12	0.424	0.394583	-0.72002	0.769772
SEMA4C_PLXNB2	DN NKT|Macrophage M2	1	2	0.111	0.28	143.566	0.996321
CCL5_CCR1	DN NKT|Macrophage M2	5	17	1.531	1.79029	-1.35577	0.0909979
SIRPG_CD47	DN NKT|Macrophage M2	2	7	0.417	0.458429	-0.416163	0.889834
LAIR1_LILRB4	DN NKT|Macrophage M2	1	2	0.305	0.357	1.95922	0.76483
IFNG_Type_II_IFNR	DN NKT|Macrophage M2	5	16	0.6776	0.7205	-0.323157	0.823845
HLA-F_LILRB1	DN NKT|Macrophage M2	5	13	0.7024	0.602308	-0.431883	0.79025
PTPRC_MRC1	DN NKT|Macrophage M2	6	20	1.52817	1.3731	-0.310122	0.663107
HLA-F_LILRB2	DN NKT|Macrophage M2	6	16	0.749333	0.63725	0.0073502	0.996415
CCL5_CCR5	DN NKT|Macrophage tumor-associated	7	8	1.43429	1.7555	1.20575	0.148877
CCL4_CCR5	DN NKT|Macrophage tumor-associated	6	8	1.42633	1.75275	0.558003	0.385454
SPN_SIGLEC1	DN NKT|Macrophage tumor-associated	4	11	0.442	0.371818	1.07701	0.693128
CCL5_CCR1	DN NKT|Macrophage tumor-associated	8	18	1.59	1.85478	-0.18832	0.750529
SIRPG_CD47	DN NKT|Macrophage tumor-associated	2	6	0.564	0.4935	-0.541254	0.812729
LAIR1_LILRB4	DN NKT|Macrophage tumor-associated	1	2	0.28	0.4145	-0.613636	0.906029
IFNG_Type_II_IFNR	DN NKT|Macrophage tumor-associated	8	15	0.854125	0.753933	2.72066	0.110763
HLA-F_LILRB1	DN NKT|Macrophage tumor-associated	7	14	0.828571	0.722143	2.42622	0.126103
PTPRC_MRC1	DN NKT|Macrophage tumor-associated	8	15	1.41225	1.38847	0.383904	0.640798
TNF_TNFRSF1B	DN NKT|Macrophage tumor-associated	6	8	0.730333	0.79875	3.8585	0.0514025
HLA-F_LILRB2	DN NKT|Macrophage tumor-associated	8	15	0.788875	0.836667	1.98752	0.22804
VSIR_HLA-E	DN NKT|Macrophage tumor-associated	2	3	1.298	1.08367	0.527808	0.608381
TNFSF12_TNFRSF12A	DN NKT|Mast	1	0	0.514	0	35.4203	0.998649
12oxoLeukotrieneB4_byPTGR1_LTB4R	DN NKT|Monocyte classical	0	0	0	0	NA	NA
SEMA4C_PLXNB2	DN NKT|Monocyte classical	1	0	0.115	0	158.314	0.998649
CCL5_CCR1	DN NKT|Monocyte classical	4	17	1.61075	1.85318	-1.37797	0.0399497
SIRPG_CD47	DN NKT|Monocyte classical	3	4	0.793333	0.43625	1.58085	0.422821
IFNG_Type_II_IFNR	DN NKT|Monocyte classical	5	19	0.7908	0.802947	-1.11226	0.276753
PTPRC_MRC1	DN NKT|Monocyte classical	6	8	1.30117	1.17575	0.293618	0.691692
LTB_LTBR	DN NKT|Monocyte classical	3	9	0.596	0.723333	-0.550692	0.690443
TNF_TNFRSF1B	DN NKT|Monocyte classical	6	13	0.697833	0.786692	1.25899	0.337583
HLA-F_LILRB2	DN NKT|Monocyte classical	7	17	0.887857	0.908235	-0.566623	0.588144
CCL5_CCR5	DN NKT|Monocyte non-classical	3	6	1.462	1.63317	-0.494004	0.464231
VCAM1_integrin_a4b1_complex	DN NKT|Monocyte non-classical	1	4	0.523	0.518	1.63221	0.626689
VCAM1_integrin_a4b7_complex	DN NKT|Monocyte non-classical	0	1	0	0.47	-40.2126	0.998598
RNASET2_TLR8	DN NKT|Monocyte non-classical	5	11	0.3612	0.383727	2.49271	0.38976
CCL4_CCR5	DN NKT|Monocyte non-classical	3	6	1.55933	1.66667	-0.263113	0.671568
CD52_SIGLEC10	DN NKT|Monocyte non-classical	5	20	1.1606	1.20605	-0.00485101	0.994937
SPN_SIGLEC1	DN NKT|Monocyte non-classical	3	4	0.456	0.26175	7.48411	0.128167
CCL5_CCR1	DN NKT|Monocyte non-classical	6	17	1.77967	1.74	0.212025	0.700556
SIRPG_CD47	DN NKT|Monocyte non-classical	2	6	0.7435	0.521667	0.668806	0.74301
KLRB1_CLEC2D	DN NKT|Monocyte non-classical	0	2	0	0.7395	-28.7654	0.997462
LAIR1_LILRB4	DN NKT|Monocyte non-classical	1	3	0.243	0.393667	-0.581936	0.923991
TNFSF10_TNFRSF10B	DN NKT|Monocyte non-classical	3	4	0.441	0.3685	0.324214	0.890478
IFNG_Type_II_IFNR	DN NKT|Monocyte non-classical	8	21	0.86425	0.825286	0.80491	0.527753
HLA-F_LILRB1	DN NKT|Monocyte non-classical	7	21	1.08229	0.856857	0.136821	0.899073
TNF_TNFRSF1A	DN NKT|Monocyte non-classical	3	12	0.460667	0.495583	-1.55454	0.502978
PTPRC_MRC1	DN NKT|Monocyte non-classical	7	10	1.42514	1.3605	1.19996	0.123239
LTB_LTBR	DN NKT|Monocyte non-classical	3	13	0.802667	0.765769	-1.84696	0.212879
TNF_TNFRSF1B	DN NKT|Monocyte non-classical	4	14	1.0325	0.974143	0.523678	0.624773
HLA-F_LILRB2	DN NKT|Monocyte non-classical	8	22	1.16125	1.01536	0.0641982	0.947672
WNT10A_FRZB	DN NKT|Myofibroblast	1	2	0.895	0.3845	20.0173	0.996947
CADM1_CADM1	DN NKT|Myofibroblast	2	1	0.298	0.228	79.9115	0.996288
SEMA4C_PLXNB2	DN NKT|Myofibroblast	1	3	0.152	0.436	103.393	0.99595
OSM_OSMR	DN NKT|Myofibroblast	3	2	0.4	0.219	57.6886	0.99687
TNF_TNFRSF1A	DN NKT|Myofibroblast	6	11	0.53	0.510364	1.8737	0.340547
LTB_LTBR	DN NKT|Myofibroblast	3	12	0.651333	0.698333	-2.59757	0.100057
Cholesterol_byDHCR7_RORC	DN NKT|NK	0	0	0	0	NA	NA
TNFSF10_TNFRSF10D	DN NKT|NK	0	0	0	0	NA	NA
ICAM2_integrin_aLb2_complex	DN NKT|NK	5	14	0.4402	0.463286	-2.37089	0.359691
CD48_CD244	DN NKT|NK	5	9	0.7092	0.949444	0.135684	0.909802
TNFSF12_TNFRSF25	DN NKT|NK	0	1	0	0.225	-82.3784	0.998625
CLEC2B_KLRF1	DN NKT|NK	9	18	1.13556	1.14239	1.06422	0.447833
CCL5_CCR1	DN NKT|NK	2	1	1.3035	1.389	15.4953	0.997062
ICAM3_integrin_aLb2_complex	DN NKT|NK	8	17	0.71975	0.730235	0.57624	0.716794
Cholesterol_byDHCR7_RORA	DN NKT|NK	0	1	0	0.725	3.19601	0.999842
SIRPG_CD47	DN NKT|NK	6	12	0.603833	0.556	1.1652	0.489795
KLRB1_CLEC2D	DN NKT|NK	7	14	0.722429	1.01721	-0.805444	0.411178
TNFSF10_TNFRSF10B	DN NKT|NK	0	1	0	0.237	-81.4227	0.998568
HLA-E_KLRC1	DN NKT|NK	9	23	1.85422	1.66161	0.0633859	0.947621
TGFB1_TGFBR3	DN NKT|NK	4	12	0.52825	0.664917	1.29316	0.476337
HLA-E_CD94:NKG2A	DN NKT|NK	9	23	1.85422	1.66161	0.0633859	0.947621
VSIR_HLA-F	DN NKT|NK	7	9	0.774143	0.790111	1.40353	0.315845
VSIR_HLA-E	DN NKT|NK	7	11	1.56671	1.48073	0.550154	0.423723
WNT10A_FZD7_LRP5	DN NKT|Tumor - Cell Cycle - G1/S	0	0	0	0	NA	NA
WNT10A_FZD7_LRP6	DN NKT|Tumor - Cell Cycle - G1/S	0	0	0	0	NA	NA
CADM1_NECTIN3	DN NKT|Tumor - Cell Cycle - G1/S	0	1	0	0.17	-2.00312	0.999978
EFNB1_EPHB4	DN NKT|Tumor - Cell Cycle - G1/S	0	0	0	0	NA	NA
HLA-E_KLRC2	DN NKT|Tumor - Cell Cycle - G1/S	0	0	0	0	NA	NA
OSM_OSMR	DN NKT|Tumor - Cell Cycle - G1/S	1	0	0.117	0	342.724	0.998196
SIRPG_CD47	DN NKT|Tumor - Cell Cycle - G1/S	0	5	0	0.4526	-56.0298	0.995524
KLRB1_CLEC2D	DN NKT|Tumor - Cell Cycle - G1/S	0	3	0	0.740333	-61.2588	0.995496
IFNG_Type_II_IFNR	DN NKT|Tumor - Cell Cycle - G1/S	1	4	0.514	0.5985	-4.17177	0.457737
TNFSF12_TNFRSF12A	DN NKT|Tumor - Cell Cycle - G1/S	2	3	0.91	0.642	1.36126	0.404025
LTB_LTBR	DN NKT|Tumor - Cell Cycle - G1/S	0	6	0	0.758833	-93.1495	0.995309
PPIA_BSG	DN NKT|Tumor - Cell Cycle - G1/S	2	3	1.6375	1.80967	0.0897989	0.911972
WNT10A_FZD5_LRP6	DN NKT|Tumor - Cell Cycle - G2/M	0	0	0	0	NA	NA
WNT10A_FZD7_LRP6	DN NKT|Tumor - Cell Cycle - G2/M	0	0	0	0	NA	NA
CADM1_NECTIN3	DN NKT|Tumor - Cell Cycle - G2/M	0	0	0	0	NA	NA
HLA-E_KLRC2	DN NKT|Tumor - Cell Cycle - G2/M	0	0	0	0	NA	NA
OSM_OSMR	DN NKT|Tumor - Cell Cycle - G2/M	1	0	0.156	0	257.043	0.998196
SIRPG_CD47	DN NKT|Tumor - Cell Cycle - G2/M	1	5	0.464	0.4954	-1.64559	0.606311
KLRB1_CLEC2D	DN NKT|Tumor - Cell Cycle - G2/M	0	2	0	0.704	-65.0902	0.99657
IFNG_Type_II_IFNR	DN NKT|Tumor - Cell Cycle - G2/M	3	4	0.605	0.60425	1.40491	0.443928
LTB_LTBR	DN NKT|Tumor - Cell Cycle - G2/M	1	5	0.888	0.7264	-3.2059	0.252638
HLA-E_KLRC2	DN NKT|Tumor - Protein maturation	0	0	0	0	NA	NA
OSM_OSMR	DN NKT|Tumor - Protein maturation	0	0	0	0	NA	NA
SIRPG_CD47	DN NKT|Tumor - Protein maturation	2	4	0.611	0.6195	-0.403402	0.813347
KLRB1_CLEC2D	DN NKT|Tumor - Protein maturation	0	0	0	0	NA	NA
IFNG_Type_II_IFNR	DN NKT|Tumor - Protein maturation	1	5	0.955	0.613	0.160417	0.926759
TNFSF12_TNFRSF12A	DN NKT|Tumor - Protein maturation	2	4	0.4135	0.31475	3.447	0.520671
LTB_LTBR	DN NKT|Tumor - Protein maturation	1	4	0.927	0.758	-0.641663	0.657457
PPIA_BSG	DN NKT|Tumor - Protein maturation	3	6	1.861	1.493	0.108019	0.866334
HLA-E_KLRC2	DN NKT|Tumor - Stress	0	0	0	0	NA	NA
OSM_OSMR	DN NKT|Tumor - Stress	1	0	0.124	0	323.377	0.998196
SIRPG_CD47	DN NKT|Tumor - Stress	1	11	0.45	0.509909	-7.77965	0.124319
KLRB1_CLEC2D	DN NKT|Tumor - Stress	2	2	0.8055	0.9035	-0.177327	0.924222
TNFSF12_TNFRSF12A	DN NKT|Tumor - Stress	5	8	0.5164	0.400375	2.08491	0.23694
LTB_LTBR	DN NKT|Tumor - Stress	5	10	0.6248	0.7453	-1.32239	0.368968
PPIA_BSG	DN NKT|Tumor - Stress	6	11	1.44817	1.63527	-0.252062	0.706744
VCAM1_integrin_a4b1_complex	DN NKT|cDC2	2	3	0.351	0.576667	2.74131	0.433791
VCAM1_integrin_a4b7_complex	DN NKT|cDC2	2	4	0.237	0.37325	0.454375	0.90277
SIRPG_CD47	DN NKT|cDC2	2	8	0.4055	0.49775	-1.02379	0.739437
TNFSF10_TNFRSF10B	DN NKT|cDC2	2	8	0.3855	0.308875	-3.12309	0.350928
IFNG_Type_II_IFNR	DN NKT|cDC2	8	18	0.727875	0.692167	1.1588	0.473901
HLA-F_LILRB1	DN NKT|cDC2	7	16	0.831429	0.643375	2.62939	0.13969
PTPRC_MRC1	DN NKT|cDC2	9	19	1.37367	1.23242	1.06634	0.244936
HLA-F_LILRB2	DN NKT|cDC2	9	17	0.719667	0.701	2.84861	0.133906
CADM1_CADM1	DN NKT|other T	0	0	0	0	NA	NA
CD86_CTLA4	DN NKT|other T	0	0	0	0	NA	NA
Cholesterol_byDHCR7_RORA	DN NKT|other T	1	1	0.335	0.492	54.2421	0.99693
KLRB1_CLEC2D	DN NKT|other T	9	21	0.849889	0.982619	-1.37078	0.270454
TNF_TNFRSF1B	DN NKT|other T	4	10	0.45025	0.4698	0.270397	0.906393
VSIR_HLA-E	DN NKT|other T	4	7	1.43625	1.29586	-0.2104	0.784353
EFNB1_EPHB1	DN NKT|pDC	0	0	0	0	NA	NA
TNFSF10_TNFRSF11B	DN NKT|pDC	1	3	0.162	0.243	3.20071	0.673121
BST2_LILRA4	DN NKT|pDC	8	15	1.2925	1.2082	0.137312	0.859676
LAIR1_LILRB4	DN NKT|pDC	1	1	0.687	0.949	55.3197	0.995127
EFNB2_EPHB6	Endothelial|Cycling T	2	1	0.603	0.352	3.06006	0.455717
IL33_IL33_receptor	Endothelial|Cycling T	0	0	0	0	NA	NA
EFNB1_EPHB6	Endothelial|Cycling T	1	1	0.307	0.323	-0.386838	0.958815
JAG2_NOTCH1	Endothelial|Cycling T	3	6	0.378667	0.337667	0.0388024	0.988441
DLL4_NOTCH1	Endothelial|Cycling T	3	4	0.345667	0.30175	1.28345	0.618305
CD34_SELL	Endothelial|Cycling T	7	8	0.838429	0.5975	3.26356	0.0644195
PODXL_SELL	Endothelial|Cycling T	6	8	0.608167	0.584	2.23569	0.211774
JAG1_NOTCH1	Endothelial|Cycling T	3	8	0.393	0.34225	-1.36854	0.634536
F11R_integrin_aLb2_complex	Endothelial|Cycling T	5	10	0.2708	0.4156	-0.774601	0.800695
FBN1_integrin_a5b1_complex	Endothelial|Cycling T	0	1	0	0.373	1.55639	0.99996
ICAM2_integrin_aLb2_complex	Endothelial|Cycling T	4	15	0.54675	0.587	-1.87471	0.257895
PECAM1_CD38	Endothelial|Cycling T	3	16	1.11933	0.991062	-1.72187	0.103389
FN1_integrin_a5b1_complex	Endothelial|Cycling T	0	1	0	0.305	1.90338	0.99996
CXCL12_CXCR4	Endothelial|Cycling T	4	12	1.38025	1.12158	-0.295434	0.690261
TNFSF12_TNFRSF25	Endothelial|Cycling T	1	5	0.302	0.2358	-12865.8	0.996326
IGFBP3_TMEM219	Endothelial|Cycling T	5	9	0.7974	0.775444	0.535743	0.633965
BAG6_NCR3	Endothelial|Cycling T	1	0	0.358	0	55.3544	0.99853
CCL2_CCR2	Endothelial|Cycling T	0	0	0	0	NA	NA
HLA-E_KLRC1	Endothelial|Cycling T	0	5	0	1.3588	-51.7584	0.995139
APP_SORL1	Endothelial|Cycling T	4	2	0.83375	0.633	41.3559	0.995097
TGFB1_TGFBR3	Endothelial|Cycling T	1	0	0.591	0	34.1423	0.998503
CD93_IFNGR1	Endothelial|Cycling T	1	6	0.872	0.519667	-2.8852	0.227078
THY1_ADGRE5	Endothelial|Cycling T	4	10	0.72125	0.5802	0.58978	0.672354
HLA-E_CD94:NKG2A	Endothelial|Cycling T	0	5	0	1.3504	-53.6002	0.99505
NECTIN2_TIGIT	Endothelial|Cycling T	5	19	1.0002	0.746474	-1.03718	0.366096
ProstaglandinE2_byPTGES3_PTGER4	Endothelial|Cycling T	1	2	1.353	0.633	1.3858	0.449771
CD58_CD2	Endothelial|Cycling T	3	9	0.891333	1.02467	-0.54276	0.641
ProstaglandinE2_byPTGES2_PTGER4	Endothelial|Cycling T	1	2	0.725	0.271	3.09435	0.421909
CD55_ADGRE5	Endothelial|Cycling T	3	5	0.863333	0.7312	1.79412	0.267989
integrin_aVb1_complex_ADGRE5	Endothelial|Cycling T	5	11	0.706	0.582091	0.60089	0.649096
ICAM1_SPN	Endothelial|Cycling T	5	9	0.8098	0.510667	2.7302	0.181272
CD320_JAML	Endothelial|Cycling T	3	5	0.387333	0.3454	2.02952	0.54623
APP_CD74	Endothelial|Cycling T	5	15	1.6714	1.8844	-0.501562	0.347971
VSIR_HLA-F	Endothelial|Cycling T	3	8	0.669667	0.692625	-2.47777	0.180849
COL13A1_integrin_a1b1_complex	Endothelial|DN NKT	1	1	0.128	0.326	-5.24603	0.635085
COL21A1_integrin_a1b1_complex	Endothelial|DN NKT	2	0	0.175	0	119.054	0.997773
CD200_CD200R1	Endothelial|DN NKT	1	2	0.534	0.371	0.47511	0.874768
CCL14_CCR1	Endothelial|DN NKT	0	0	0	0	NA	NA
CD34_SELL	Endothelial|DN NKT	5	8	0.8476	0.557375	1.84215	0.25286
PODXL_SELL	Endothelial|DN NKT	4	8	0.5825	0.598625	-0.478807	0.812356
JAM2_integrin_a4b1_complex	Endothelial|DN NKT	6	13	0.6695	0.493	1.40572	0.46093
SELE_GLG1	Endothelial|DN NKT	4	6	0.60125	0.637167	1.5804	0.363469
F11R_integrin_aLb2_complex	Endothelial|DN NKT	6	13	0.410667	0.413615	0.444072	0.86231
COL15A1_integrin_a1b1_complex	Endothelial|DN NKT	3	5	0.698667	0.6852	0.681919	0.70016
COL4A1_integrin_a1b1_complex	Endothelial|DN NKT	3	5	0.728667	0.8846	0.0410876	0.978391
COL4A2_integrin_a1b1_complex	Endothelial|DN NKT	3	5	0.707333	0.8402	0.174702	0.911801
COL18A1_integrin_a1b1_complex	Endothelial|DN NKT	3	5	0.467	0.5838	0.380304	0.873577
ICAM2_integrin_aLb2_complex	Endothelial|DN NKT	6	19	0.6565	0.598737	-1.07845	0.535414
FN1_integrin_a4b7_complex	Endothelial|DN NKT	4	10	0.49225	0.572	-0.459185	0.783357
PECAM1_CD38	Endothelial|DN NKT	3	11	1.16567	0.889909	-0.964226	0.339093
TGM2_ADGRG1	Endothelial|DN NKT	4	9	0.52275	0.550667	0.623582	0.747912
CXCL12_CXCR4	Endothelial|DN NKT	7	19	1.66129	1.55421	-1.91338	0.100605
IGFBP3_TMEM219	Endothelial|DN NKT	4	10	0.7115	0.5574	-0.702691	0.714228
CLEC2B_KLRF1	Endothelial|DN NKT	3	4	0.737	0.76425	0.470312	0.788843
HLA-E_KLRC1	Endothelial|DN NKT	5	11	1.446	1.42564	0.418659	0.6095
TGFB1_TGFBR3	Endothelial|DN NKT	1	3	0.452	0.433333	-7.47313	0.1374
CD93_IFNGR1	Endothelial|DN NKT	5	14	0.8264	0.623714	-0.380428	0.78313
THY1_ADGRE5	Endothelial|DN NKT	3	12	0.775667	0.614583	-0.767038	0.574289
Cholesterol_byLIPA_RORA	Endothelial|DN NKT	4	14	0.49575	0.655929	-2.18001	0.258395
HLA-E_CD94:NKG2A	Endothelial|DN NKT	5	11	1.3992	1.42564	0.354665	0.671076
NECTIN2_TIGIT	Endothelial|DN NKT	7	21	0.900714	0.659429	1.22149	0.485365
CD99_PILRA	Endothelial|DN NKT	0	0	0	0	NA	NA
CD58_CD2	Endothelial|DN NKT	5	15	0.9118	0.848733	-0.308836	0.80688
CD55_ADGRE5	Endothelial|DN NKT	2	10	0.818	0.7608	-1.19907	0.371456
APP_CD74	Endothelial|DN NKT	7	17	1.46629	1.48541	0.19846	0.795845
VSIR_HLA-F	Endothelial|DN NKT	7	10	0.793143	0.6612	2.65086	0.176699
VSIR_HLA-E	Endothelial|DN NKT	7	14	1.45671	1.39729	-0.268273	0.769599
APLN_APLNR	Endothelial|Endothelial	2	3	0.8075	0.803667	23.0353	0.995755
JAG2_NOTCH4	Endothelial|Endothelial	8	15	0.46925	0.525667	0.268301	0.879824
VEGFC_KDR	Endothelial|Endothelial	7	12	0.526	0.601333	1.08827	0.567596
CDH5_CDH5	Endothelial|Endothelial	8	23	1.01375	0.917478	-0.823	0.54454
VEGFC_FLT4	Endothelial|Endothelial	6	11	0.234167	0.340455	-0.421077	0.902698
DLL4_NOTCH4	Endothelial|Endothelial	8	15	0.445875	0.493133	1.04885	0.52279
PGF_FLT1	Endothelial|Endothelial	7	10	0.648714	0.6998	1.70579	0.218583
JAG1_NOTCH4	Endothelial|Endothelial	7	20	0.523	0.49105	-3.10929	0.278019
JAG2_NOTCH3	Endothelial|Endothelial	0	0	0	0	NA	NA
PGF_FLT1_complex	Endothelial|Endothelial	7	9	0.540286	0.600889	2.46219	0.181443
ESAM_ESAM	Endothelial|Endothelial	8	23	0.925875	0.856478	-1.40081	0.418607
COL13A1_integrin_a1b1_complex	Endothelial|Endothelial	2	4	0.2935	0.3445	-0.148959	0.98018
COL21A1_integrin_a1b1_complex	Endothelial|Endothelial	5	5	0.2634	0.3048	2.17214	0.459235
EFNB2_EPHB4	Endothelial|Endothelial	7	22	0.542714	0.514455	-2.50722	0.255561
DLL4_NOTCH3	Endothelial|Endothelial	0	0	0	0	NA	NA
JAG2_NOTCH1	Endothelial|Endothelial	7	15	0.401714	0.4178	0.552269	0.802659
JAM2_JAM3	Endothelial|Endothelial	7	12	0.411857	0.392167	4.00829	0.196137
PDGFB_PDGFRB	Endothelial|Endothelial	0	0	0	0	NA	NA
DLL4_NOTCH1	Endothelial|Endothelial	7	15	0.372857	0.376467	2.16968	0.338064
ADM_RAMP3	Endothelial|Endothelial	6	13	0.844167	0.771615	0.0479751	0.968339
JAM3_JAM3	Endothelial|Endothelial	7	13	0.235714	0.255308	2.86079	0.481887
JAG1_NOTCH3	Endothelial|Endothelial	0	1	0	0.338	1.71044	0.999962
GJA1_GJA1	Endothelial|Endothelial	7	17	0.593143	0.627471	1.13392	0.540781
COL5A1_integrin_a1b1_complex	Endothelial|Endothelial	0	1	0	0.786	-1.27256	0.999931
JAG1_NOTCH1	Endothelial|Endothelial	6	19	0.450167	0.398053	-1.3174	0.585427
SELE_GLG1	Endothelial|Endothelial	6	8	0.6725	0.6795	2.36733	0.157323
COL6A2_integrin_a1b1_complex	Endothelial|Endothelial	3	14	0.473667	0.414786	-1.5672	0.519866
COL12A1_integrin_a1b1_complex	Endothelial|Endothelial	3	7	0.362667	0.508	-2.33721	0.512079
COL15A1_integrin_a1b1_complex	Endothelial|Endothelial	7	15	0.901143	0.778133	1.10128	0.511032
COL4A1_integrin_a1b1_complex	Endothelial|Endothelial	7	18	1.03471	0.903	0.07082	0.947403
COL4A2_integrin_a1b1_complex	Endothelial|Endothelial	7	18	0.932	0.829056	-0.0114187	0.992765
COL18A1_integrin_a1b1_complex	Endothelial|Endothelial	7	19	0.653429	0.599526	0.449248	0.784244
PGF_NRP1	Endothelial|Endothelial	7	9	0.574857	0.650556	3.0958	0.113443
EFNB1_EPHB4	Endothelial|Endothelial	7	18	0.292143	0.367611	-4.34654	0.145664
TNFSF10_TNFRSF10D	Endothelial|Endothelial	8	11	0.70375	0.651455	3.63163	0.0604611
GJC1_GJA1	Endothelial|Endothelial	4	7	0.42525	0.434286	0.19883	0.935581
FBN1_integrin_a5b1_complex	Endothelial|Endothelial	7	18	0.728429	0.553333	0.904994	0.600672
TGM2_ADGRG1	Endothelial|Endothelial	7	16	0.561	0.528625	-0.468241	0.835027
JAG1_CD46	Endothelial|Endothelial	7	20	0.509571	0.4697	-1.46275	0.519991
FN1_integrin_a5b1_complex	Endothelial|Endothelial	7	16	0.8	0.762938	0.390543	0.763871
PGF_NRP2	Endothelial|Endothelial	7	10	0.514286	0.536	4.22975	0.0803487
CXCL12_CXCR4	Endothelial|Endothelial	1	4	0.675	0.7965	0.986535	0.706093
IGFBP3_TMEM219	Endothelial|Endothelial	7	19	0.794	0.739842	-0.762785	0.623575
LAMC1_integrin_a6b1_complex	Endothelial|Endothelial	7	16	0.741	0.715437	1.6132	0.314851
SEMA4C_PLXNB2	Endothelial|Endothelial	6	8	0.214833	0.235875	5.49357	0.208424
MPZL1_MPZL1	Endothelial|Endothelial	6	12	0.363333	0.352083	1.96487	0.513361
TNFSF10_TNFRSF10B	Endothelial|Endothelial	7	13	0.720714	0.643077	2.30383	0.158783
CD93_IFNGR1	Endothelial|Endothelial	8	16	0.782625	0.779625	0.468459	0.775399
APP_CD74	Endothelial|Endothelial	8	19	1.637	1.68174	0.251017	0.723617
VSIR_HLA-F	Endothelial|Endothelial	7	8	0.519857	0.57125	4.80081	0.058008
VSIR_HLA-E	Endothelial|Endothelial	7	14	1.34929	1.38343	0.539765	0.549842
COL21A1_integrin_a11b1_complex	Endothelial|Inflammatory fibroblast	4	5	0.18475	0.2422	4.19494	0.427685
COL13A1_integrin_a11b1_complex	Endothelial|Inflammatory fibroblast	2	5	0.2005	0.2356	-2.27385	0.706793
PDGFB_PDGFR_complex	Endothelial|Inflammatory fibroblast	6	15	0.6645	0.569733	0.819363	0.663813
PDGFB_PDGFRA	Endothelial|Inflammatory fibroblast	6	15	0.6645	0.582333	0.439634	0.812452
EDN1_EDNRA	Endothelial|Inflammatory fibroblast	6	15	0.3865	0.3608	-1.97678	0.488921
JAG2_VASN	Endothelial|Inflammatory fibroblast	8	14	0.447625	0.384	5.93599	0.0602765
COL18A1_integrin_a11b1_complex	Endothelial|Inflammatory fibroblast	5	17	0.5986	0.577	-0.890582	0.599819
COL15A1_integrin_a11b1_complex	Endothelial|Inflammatory fibroblast	5	15	0.8828	0.728	-0.810861	0.528236
COL12A1_integrin_a11b1_complex	Endothelial|Inflammatory fibroblast	2	9	0.254	0.361444	-5.97131	0.234767
COL5A1_integrin_a11b1_complex	Endothelial|Inflammatory fibroblast	0	2	0	0.3915	-60.84	0.99734
COL4A2_integrin_a11b1_complex	Endothelial|Inflammatory fibroblast	5	16	0.8308	0.85175	-1.1914	0.314906
COL4A1_integrin_a11b1_complex	Endothelial|Inflammatory fibroblast	5	16	0.918	0.918438	-1.01385	0.341397
COL6A2_integrin_a11b1_complex	Endothelial|Inflammatory fibroblast	3	12	0.396	0.436667	-1.86213	0.422555
PDGFA_PDGFRA	Endothelial|Inflammatory fibroblast	4	6	0.5515	0.513833	3.49614	0.137191
JAG2_NOTCH3	Endothelial|Inflammatory fibroblast	7	13	0.456286	0.400231	4.04653	0.202788
COL13A1_integrin_a1b1_complex	Endothelial|Inflammatory fibroblast	2	5	0.276	0.3872	-0.186658	0.965677
COL21A1_integrin_a1b1_complex	Endothelial|Inflammatory fibroblast	5	5	0.2606	0.3086	6.19255	0.131067
FN1_integrin_a11b1_complex	Endothelial|Inflammatory fibroblast	4	15	0.46425	0.581933	-3.20477	0.116737
DLL4_NOTCH3	Endothelial|Inflammatory fibroblast	7	12	0.422857	0.38125	5.42075	0.0937679
JAG1_VASN	Endothelial|Inflammatory fibroblast	8	18	0.458375	0.378111	4.74073	0.104746
JAG2_NOTCH1	Endothelial|Inflammatory fibroblast	4	6	0.3555	0.359333	2.01561	0.501417
JAM2_JAM3	Endothelial|Inflammatory fibroblast	8	14	0.416125	0.389143	6.25213	0.0904778
PDGFB_PDGFRB	Endothelial|Inflammatory fibroblast	7	16	0.916	0.677937	4.01497	0.123416
SEMA3F_NRP2	Endothelial|Inflammatory fibroblast	5	11	0.4188	0.445455	0.328387	0.875917
DLL4_NOTCH1	Endothelial|Inflammatory fibroblast	4	4	0.29025	0.41875	3.47328	0.310391
JAM3_JAM3	Endothelial|Inflammatory fibroblast	7	14	0.237286	0.243357	3.39941	0.451349
JAG1_NOTCH3	Endothelial|Inflammatory fibroblast	7	17	0.463143	0.407059	0.408237	0.888224
GJA1_GJA1	Endothelial|Inflammatory fibroblast	7	16	0.547714	0.5725	0.653333	0.757957
JAG2_NOTCH2	Endothelial|Inflammatory fibroblast	6	14	0.432	0.400929	0.862325	0.722301
FN1_integrin_aVb5_complex	Endothelial|Inflammatory fibroblast	5	15	0.57	0.705733	-2.4252	0.17511
HBEGF_ERBB2	Endothelial|Inflammatory fibroblast	3	5	0.284667	0.2046	3.65882	0.44153
JAG1_NOTCH1	Endothelial|Inflammatory fibroblast	4	9	0.33175	0.327111	-1.70162	0.611142
SELE_GLG1	Endothelial|Inflammatory fibroblast	7	8	0.708714	0.7015	3.41092	0.0752917
COL6A2_integrin_a1b1_complex	Endothelial|Inflammatory fibroblast	3	14	0.480667	0.5295	-4.23618	0.151428
COL12A1_integrin_a1b1_complex	Endothelial|Inflammatory fibroblast	2	9	0.329	0.425889	-4.01883	0.254665
COL15A1_integrin_a1b1_complex	Endothelial|Inflammatory fibroblast	7	16	0.809429	0.769312	0.152208	0.907495
COL4A1_integrin_a1b1_complex	Endothelial|Inflammatory fibroblast	7	19	0.968857	0.954737	-0.802586	0.443733
COL4A2_integrin_a1b1_complex	Endothelial|Inflammatory fibroblast	7	19	0.873	0.885737	-1.20425	0.34334
DLL4_NOTCH2	Endothelial|Inflammatory fibroblast	6	13	0.403167	0.381231	2.77367	0.31635
COL18A1_integrin_a1b1_complex	Endothelial|Inflammatory fibroblast	7	20	0.604714	0.62405	-1.14892	0.509863
TGFB1_TGFbeta_receptor2	Endothelial|Inflammatory fibroblast	4	11	0.4085	0.385818	-0.673856	0.797121
PGF_NRP1	Endothelial|Inflammatory fibroblast	7	10	0.420143	0.442	5.03396	0.081853
GAS6_AXL	Endothelial|Inflammatory fibroblast	8	18	0.30325	0.484667	-1.6408	0.546598
GJC1_GJA1	Endothelial|Inflammatory fibroblast	4	7	0.3655	0.389286	-1.22758	0.651417
FBN1_integrin_a5b1_complex	Endothelial|Inflammatory fibroblast	5	14	0.5092	0.445643	-1.06656	0.612139
JAG1_CD46	Endothelial|Inflammatory fibroblast	6	17	0.413	0.387353	-0.288916	0.917942
JAG1_NOTCH2	Endothelial|Inflammatory fibroblast	6	18	0.448	0.398444	-0.177789	0.949626
FN1_integrin_a5b1_complex	Endothelial|Inflammatory fibroblast	4	13	0.57075	0.630154	-2.04721	0.19772
PGF_NRP2	Endothelial|Inflammatory fibroblast	6	8	0.386333	0.484375	2.53348	0.288753
THY1_ADGRE2	Endothelial|Inflammatory fibroblast	1	2	0.163	0.1665	112.403	0.996887
IGFBP3_TMEM219	Endothelial|Inflammatory fibroblast	7	14	0.727143	0.830929	0.091969	0.94658
FN1_integrin_aVb1_complex	Endothelial|Inflammatory fibroblast	6	17	0.589167	0.688	-2.52633	0.146421
APP_TNFRSF21	Endothelial|Inflammatory fibroblast	6	8	0.909333	0.924375	3.46812	0.0873276
SEMA4C_PLXNB2	Endothelial|Inflammatory fibroblast	8	9	0.237375	0.282222	6.60317	0.118105
TGFB1_TGFbeta_receptor1	Endothelial|Inflammatory fibroblast	4	9	0.4395	0.463333	-0.0831855	0.971931
MPZL1_MPZL1	Endothelial|Inflammatory fibroblast	8	16	0.37775	0.4015	1.24927	0.675386
TNFSF10_TNFRSF10B	Endothelial|Inflammatory fibroblast	4	14	0.58175	0.564	-0.0738536	0.96693
CD93_IFNGR1	Endothelial|Inflammatory fibroblast	8	19	0.78075	0.734211	-0.00562013	0.996958
TNFSF12_TNFRSF12A	Endothelial|Inflammatory fibroblast	5	13	0.5866	0.429846	-0.109464	0.947017
PLAU_PLAUR	Endothelial|Inflammatory fibroblast	5	7	0.594	0.453857	1.08654	0.516801
LGALS9_P4HB	Endothelial|Inflammatory fibroblast	7	16	1.02	0.888188	-0.11683	0.925318
COL13A1_integrin_a2b1_complex	Endothelial|Keratinocyte	1	0	0.182	0	109.773	0.998518
COL21A1_integrin_a2b1_complex	Endothelial|Keratinocyte	3	1	0.232667	0.345	86.3043	0.996276
EFNB2_EPHB4	Endothelial|Keratinocyte	2	2	0.296	0.468	64.5316	0.996347
COL1A2_integrin_a2b1_complex	Endothelial|Keratinocyte	0	0	0	0	NA	NA
COL12A1_integrin_a2b1_complex	Endothelial|Keratinocyte	2	0	0.2785	0	73.9707	0.997839
COL6A3_integrin_a2b1_complex	Endothelial|Keratinocyte	0	0	0	0	NA	NA
COL1A1_integrin_a2b1_complex	Endothelial|Keratinocyte	0	0	0	0	NA	NA
COL5A1_integrin_a2b1_complex	Endothelial|Keratinocyte	0	0	0	0	NA	NA
COL6A2_integrin_a2b1_complex	Endothelial|Keratinocyte	1	2	0.341	0.4035	-0.873893	0.839911
COL6A1_integrin_a2b1_complex	Endothelial|Keratinocyte	0	1	0	0.346	6.69684	0.999842
COL4A1_integrin_a2b1_complex	Endothelial|Keratinocyte	4	4	1.09475	0.58625	1.94541	0.164991
GJA1_GJA1	Endothelial|Keratinocyte	4	3	0.58725	0.742333	3.03673	0.141292
COL5A2_integrin_a2b1_complex	Endothelial|Keratinocyte	0	0	0	0	NA	NA
THBS1_integrin_a3b1_complex	Endothelial|Keratinocyte	2	1	0.83	0.282	30.18	0.996415
COL15A1_integrin_a2b1_complex	Endothelial|Keratinocyte	4	2	0.8385	0.722	2.95189	0.108631
COL18A1_integrin_a2b1_complex	Endothelial|Keratinocyte	4	4	0.6545	0.5125	3.04532	0.159747
COL4A2_integrin_a2b1_complex	Endothelial|Keratinocyte	4	4	0.94325	0.5675	2.10266	0.162673
COL3A1_integrin_a2b1_complex	Endothelial|Keratinocyte	0	1	0	0.466	-42.7153	0.998523
HBEGF_EGFR	Endothelial|Keratinocyte	3	3	0.387333	0.392333	3.09257	0.292922
FN1_integrin_a3b1_complex	Endothelial|Keratinocyte	1	1	0.315	0.402	59.1029	0.996986
LAMC1_integrin_a2b1_complex	Endothelial|Keratinocyte	4	3	0.5145	0.395667	4.05778	0.149564
FN1_integrin_a2b1_complex	Endothelial|Keratinocyte	2	2	0.453	0.4855	2.08874	0.506337
AGRN_PTPRS	Endothelial|Keratinocyte	0	0	0	0	NA	NA
MDK_PTPRZ1	Endothelial|Keratinocyte	1	2	0.233	0.32	2.05684	0.745462
EFNB1_EPHB4	Endothelial|Keratinocyte	2	1	0.168	0.513	113.824	0.994733
GJC1_GJA1	Endothelial|Keratinocyte	2	1	0.4235	0.618	2.3109	0.438671
TGM2_ADGRG1	Endothelial|Keratinocyte	3	3	0.389333	1.16333	0.284824	0.799175
IGFBP3_TMEM219	Endothelial|Keratinocyte	4	2	0.64475	0.526	8.90103	0.17358
12oxoLeukotrieneB4_byPTGR1_LTB4R	Endothelial|Keratinocyte	2	1	0.2545	0.16	135.231	0.996238
FN1_integrin_aVb1_complex	Endothelial|Keratinocyte	0	3	0	0.390333	-50.2867	0.996996
LAMC1_integrin_a6b1_complex	Endothelial|Keratinocyte	3	2	0.590667	0.454	4.46163	0.190154
LeukotrieneB4_byLTA4H_LTB4R	Endothelial|Keratinocyte	2	2	0.2585	0.224	7.02249	0.249068
APP_SORL1	Endothelial|Keratinocyte	0	0	0	0	NA	NA
TNFSF12_TNFRSF12A	Endothelial|Keratinocyte	2	4	0.3885	0.78975	-1.52318	0.424098
SEMA3F_NRP2	Endothelial|Macrophage M1	5	11	0.3742	0.426182	1.24567	0.603881
CCL14_CCR1	Endothelial|Macrophage M1	4	14	0.33225	0.420714	-2.74371	0.345116
CD34_SELL	Endothelial|Macrophage M1	3	10	0.776667	0.5617	0.281498	0.826683
PODXL_SELL	Endothelial|Macrophage M1	2	10	0.294	0.6306	-4.36397	0.128113
JAM2_integrin_a4b1_complex	Endothelial|Macrophage M1	4	14	0.5075	0.370214	-1.0649	0.69892
JAG2_NOTCH2	Endothelial|Macrophage M1	4	11	0.31	0.354091	-1.69833	0.579831
SELE_GLG1	Endothelial|Macrophage M1	4	7	0.66575	0.558571	2.67954	0.190035
DLL4_NOTCH2	Endothelial|Macrophage M1	4	10	0.3	0.3225	0.738948	0.811475
FN1_integrin_a4b1_complex	Endothelial|Macrophage M1	3	11	0.538	0.574091	-2.23002	0.235384
APP_FPR2	Endothelial|Macrophage M1	4	7	0.882	0.867571	1.29439	0.291795
JAM3_integrin_aMb2_complex	Endothelial|Macrophage M1	5	12	0.2226	0.329417	-1.81347	0.613501
THY1_integrin_aMb2_complex	Endothelial|Macrophage M1	3	9	0.206667	0.360889	-2.25401	0.509975
PGF_NRP1	Endothelial|Macrophage M1	3	4	0.262	0.60275	0.196855	0.950448
THY1_integrin_aXb2_complex	Endothelial|Macrophage M1	4	12	0.37075	0.449583	-0.599207	0.810225
PECAM1_CD38	Endothelial|Macrophage M1	3	15	1.07233	0.9576	-1.57261	0.124922
JAG1_CD46	Endothelial|Macrophage M1	4	16	0.36475	0.394313	-4.47087	0.158634
JAG1_NOTCH2	Endothelial|Macrophage M1	4	14	0.338	0.3495	-1.09445	0.724103
PGF_NRP2	Endothelial|Macrophage M1	4	8	0.41175	0.445125	2.04107	0.414265
CXCL12_CXCR4	Endothelial|Macrophage M1	4	13	0.78875	0.841154	-3.21941	0.0803046
THY1_ADGRE2	Endothelial|Macrophage M1	1	10	0.298	0.3412	-3.8968	0.34653
IGFBP3_TMEM219	Endothelial|Macrophage M1	7	17	0.775	0.839529	-0.298904	0.795401
APP_TNFRSF21	Endothelial|Macrophage M1	2	4	1.015	0.894	0.265511	0.821714
THBS1_CD36	Endothelial|Macrophage M1	5	11	0.4624	0.463091	1.2056	0.587504
SEMA4C_PLXNB2	Endothelial|Macrophage M1	4	7	0.253	0.272857	1.87184	0.666935
LTC4_byLTC4S_CYSLTR1	Endothelial|Macrophage M1	2	11	0.206	0.213455	-6.42719	0.251938
ProstaglandinE2_byPTGES2_PTGER2	Endothelial|Macrophage M1	1	3	0.226	0.232333	79.8595	0.996758
HEBP1_FPR3	Endothelial|Macrophage M1	5	18	0.513	0.438611	-2.6372	0.319672
integrin_aVb1_complex_ADGRE2	Endothelial|Macrophage M1	3	13	0.336667	0.299538	-1.80959	0.574436
APP_SORL1	Endothelial|Macrophage M1	7	16	0.881143	0.88275	0.942675	0.448338
CD93_IFNGR1	Endothelial|Macrophage M1	7	23	0.927571	0.831913	-2.10115	0.229381
THY1_ADGRE5	Endothelial|Macrophage M1	2	8	0.3095	0.4825	-3.09366	0.301118
HLA-F_LILRB1	Endothelial|Macrophage M1	5	17	0.553	0.492471	-1.39372	0.506742
CD99_PILRA	Endothelial|Macrophage M1	7	19	1.05229	0.924842	0.424172	0.724526
LGALS9_HAVCR2	Endothelial|Macrophage M1	6	15	0.401333	0.369067	-0.886188	0.753459
PLAU_PLAUR	Endothelial|Macrophage M1	5	8	1.0986	0.81675	1.36629	0.25174
ProstaglandinE2_byPTGES2_PTGER4	Endothelial|Macrophage M1	1	7	0.24	0.357857	-5.47965	0.20667
CD55_ADGRE5	Endothelial|Macrophage M1	3	4	0.458333	0.6805	4.09281	0.14864
HLA-F_LILRB2	Endothelial|Macrophage M1	5	17	0.5898	0.593353	-1.63856	0.432637
CD320_JAML	Endothelial|Macrophage M1	6	17	0.495167	0.576353	-2.99409	0.108621
APP_CD74	Endothelial|Macrophage M1	8	23	2.694	2.67191	-0.597393	0.224429
VSIR_HLA-E	Endothelial|Macrophage M1	3	10	1.27333	1.2676	-0.434645	0.60388
CCL14_CCR1	Endothelial|Macrophage M2	3	11	0.389	0.412091	-3.17145	0.291357
Adenosine_byNT5E_and_SLC29A1_ADORA3	Endothelial|Macrophage M2	3	4	0.143667	0.238	4.42762	0.520594
ICAM2_CD209	Endothelial|Macrophage M2	3	8	0.598333	0.54225	-0.178987	0.92339
SELE_GLG1	Endothelial|Macrophage M2	5	5	0.6556	0.6882	3.91929	0.0800687
JAM3_integrin_aMb2_complex	Endothelial|Macrophage M2	3	9	0.264333	0.363222	-1.25257	0.686992
THY1_integrin_aMb2_complex	Endothelial|Macrophage M2	2	9	0.3015	0.352333	-2.36911	0.462137
PGF_NRP1	Endothelial|Macrophage M2	5	9	0.4212	0.486778	2.42824	0.271868
GAS6_MERTK	Endothelial|Macrophage M2	3	8	0.234333	0.336875	-2.94965	0.434564
THY1_integrin_aXb2_complex	Endothelial|Macrophage M2	3	7	0.295	0.436286	-0.388981	0.897119
JAG1_CD46	Endothelial|Macrophage M2	4	13	0.346	0.386923	-2.51019	0.309631
PGF_NRP2	Endothelial|Macrophage M2	4	9	0.533	0.456333	2.17266	0.277485
THY1_ADGRE2	Endothelial|Macrophage M2	3	6	0.215333	0.254667	-0.806061	0.836901
IGFBP3_TMEM219	Endothelial|Macrophage M2	7	16	0.751714	0.874375	0.215657	0.840068
APP_TNFRSF21	Endothelial|Macrophage M2	3	5	0.842667	0.9704	0.825857	0.531328
THBS1_CD36	Endothelial|Macrophage M2	2	8	0.534	0.53825	0.0246708	0.991927
SEMA4C_PLXNB2	Endothelial|Macrophage M2	4	7	0.22475	0.253286	4.71171	0.33531
TGFB1_TGFbeta_receptor1	Endothelial|Macrophage M2	2	6	0.3685	0.469667	-1.08135	0.706123
APP_TREM2_receptor	Endothelial|Macrophage M2	5	13	1.0786	0.997231	-0.420384	0.657097
HEBP1_FPR3	Endothelial|Macrophage M2	5	14	0.5298	0.442429	1.95688	0.44688
CD93_IFNGR1	Endothelial|Macrophage M2	4	21	0.8665	0.726286	-2.1818	0.132159
HLA-F_LILRB1	Endothelial|Macrophage M2	4	12	0.48175	0.4025	-1.25298	0.590885
CD99_PILRA	Endothelial|Macrophage M2	5	14	1.1554	0.888214	0.0175967	0.987986
LGALS9_HAVCR2	Endothelial|Macrophage M2	4	13	0.359	0.365077	-2.03696	0.492703
PLAU_PLAUR	Endothelial|Macrophage M2	5	7	0.673	0.495857	1.12825	0.460002
HLA-F_LILRB2	Endothelial|Macrophage M2	5	11	0.5412	0.485	0.483784	0.825034
APP_CD74	Endothelial|Macrophage M2	9	23	2.28956	2.42548	-0.503626	0.430937
VSIR_HLA-E	Endothelial|Macrophage M2	2	6	1.128	1.14133	0.638679	0.567063
CCL14_CCR1	Endothelial|Macrophage tumor-associated	5	10	0.3882	0.4768	0.571484	0.802809
ICAM2_CD209	Endothelial|Macrophage tumor-associated	1	9	0.27	0.501556	-11.1684	0.15986
JAG2_NOTCH2	Endothelial|Macrophage tumor-associated	6	8	0.414667	0.4455	4.79171	0.0876675
SELE_GLG1	Endothelial|Macrophage tumor-associated	6	6	0.673167	0.627	4.24775	0.0431557
DLL4_NOTCH2	Endothelial|Macrophage tumor-associated	6	8	0.3835	0.402875	8.12342	0.0486842
JAM3_integrin_aMb2_complex	Endothelial|Macrophage tumor-associated	5	12	0.3318	0.394583	-0.43945	0.885831
THY1_integrin_aMb2_complex	Endothelial|Macrophage tumor-associated	4	9	0.30325	0.404889	-0.218252	0.930617
PGF_NRP1	Endothelial|Macrophage tumor-associated	6	7	0.421	0.518143	3.36192	0.155948
THY1_integrin_aXb2_complex	Endothelial|Macrophage tumor-associated	4	11	0.43525	0.544091	-0.211148	0.917225
FBN1_integrin_a5b1_complex	Endothelial|Macrophage tumor-associated	6	9	0.456333	0.500444	2.42006	0.369819
JAG1_NOTCH2	Endothelial|Macrophage tumor-associated	5	12	0.3994	0.413667	0.336049	0.913571
PGF_NRP2	Endothelial|Macrophage tumor-associated	5	7	0.6518	0.544	2.47894	0.149086
CXCL12_CXCR4	Endothelial|Macrophage tumor-associated	5	9	0.8172	1.051	0.454292	0.674554
THY1_ADGRE2	Endothelial|Macrophage tumor-associated	2	10	0.2665	0.3369	-4.59546	0.332149
IGFBP3_TMEM219	Endothelial|Macrophage tumor-associated	6	11	0.758833	1.047	0.285861	0.758773
THBS1_CD36	Endothelial|Macrophage tumor-associated	6	10	0.525833	0.5037	1.96466	0.415195
TGFB1_TGFbeta_receptor1	Endothelial|Macrophage tumor-associated	3	7	0.455	0.436429	0.130394	0.959357
APP_TREM2_receptor	Endothelial|Macrophage tumor-associated	6	12	1.09733	0.991583	-0.00540265	0.995704
MPZL1_MPZL1	Endothelial|Macrophage tumor-associated	7	5	0.361857	0.3008	14.5346	0.073684
HEBP1_FPR3	Endothelial|Macrophage tumor-associated	7	8	0.527714	0.47675	4.35553	0.0919966
integrin_aVb1_complex_ADGRE2	Endothelial|Macrophage tumor-associated	5	9	0.3482	0.293111	1.75222	0.569795
CD93_IFNGR1	Endothelial|Macrophage tumor-associated	8	17	0.864875	0.814941	0.189716	0.886548
THY1_ADGRE5	Endothelial|Macrophage tumor-associated	1	7	0.425	0.430714	-4.94136	0.250923
ICAM1_integrin_aMb2_complex	Endothelial|Macrophage tumor-associated	6	10	0.684833	0.5151	2.76744	0.192198
HLA-F_LILRB1	Endothelial|Macrophage tumor-associated	5	10	0.4766	0.4839	0.858732	0.654404
CD99_PILRA	Endothelial|Macrophage tumor-associated	8	15	0.992125	0.9012	2.08053	0.150471
LGALS9_HAVCR2	Endothelial|Macrophage tumor-associated	6	9	0.428333	0.406111	1.96088	0.446638
PLAU_PLAUR	Endothelial|Macrophage tumor-associated	5	7	1.3418	1.03429	0.906617	0.322406
CD55_ADGRE5	Endothelial|Macrophage tumor-associated	1	2	0.44	0.6715	1.15736	0.721741
HLA-F_LILRB2	Endothelial|Macrophage tumor-associated	6	12	0.4695	0.619583	0.159683	0.9342
APP_CD74	Endothelial|Macrophage tumor-associated	9	19	2.257	2.27847	0.326466	0.574715
VSIR_HLA-E	Endothelial|Macrophage tumor-associated	4	8	1.21225	1.08213	0.372164	0.698654
EDN1_EDNRB	Endothelial|Mast	0	0	0	0	NA	NA
GAS6_MERTK	Endothelial|Mast	0	1	0	0.946	0.61367	0.99996
IGFBP3_TMEM219	Endothelial|Mast	2	1	0.5725	0.65	0.86004	0.70552
CD93_IFNGR1	Endothelial|Mast	2	2	1.035	0.855	0.479609	0.805937
TNFSF12_TNFRSF12A	Endothelial|Mast	1	0	0.536	0	33.9665	0.998649
ICAM1_SPN	Endothelial|Mast	2	1	0.732	0.463	1.97341	0.401529
CCL14_CCR1	Endothelial|Monocyte classical	3	10	0.483667	0.4688	-2.11801	0.42734
CD34_SELL	Endothelial|Monocyte classical	5	18	1.0192	0.872889	-0.354727	0.724186
PODXL_SELL	Endothelial|Monocyte classical	4	17	0.69225	0.903765	-2.6153	0.103439
SELE_GLG1	Endothelial|Monocyte classical	3	5	0.692333	0.5286	0.871062	0.59399
APP_FPR2	Endothelial|Monocyte classical	5	17	1.1934	1.03771	-0.0347738	0.965608
THY1_integrin_aXb2_complex	Endothelial|Monocyte classical	5	11	0.4172	0.477909	0.230963	0.911958
THY1_ADGRE2	Endothelial|Monocyte classical	3	10	0.265667	0.4263	-3.52493	0.244806
IGFBP3_TMEM219	Endothelial|Monocyte classical	2	13	0.6155	0.873	-4.84076	0.0858981
12oxoLeukotrieneB4_byPTGR1_LTB4R	Endothelial|Monocyte classical	3	6	0.179	0.348167	-10.0753	0.113749
THBS1_CD36	Endothelial|Monocyte classical	5	9	0.6352	0.586444	0.0531907	0.96883
SEMA4C_PLXNB2	Endothelial|Monocyte classical	3	4	0.265	0.2685	-0.121282	0.973192
LTC4_byLTC4S_CYSLTR1	Endothelial|Monocyte classical	1	7	0.257	0.243286	-12.7441	0.0860238
LeukotrieneB4_byLTA4H_LTB4R	Endothelial|Monocyte classical	1	7	0.148	0.390286	-22.0972	0.059073
integrin_aVb1_complex_ADGRE2	Endothelial|Monocyte classical	4	12	0.34475	0.392833	-2.55536	0.303055
CD93_IFNGR1	Endothelial|Monocyte classical	5	21	1.0744	0.818	-1.25772	0.244218
THY1_ADGRE5	Endothelial|Monocyte classical	1	8	0.411	0.50525	-2.26713	0.457899
ANXA1_FPR1	Endothelial|Monocyte classical	6	17	1.133	1.34818	-0.976044	0.298826
CD99_PILRA	Endothelial|Monocyte classical	6	18	0.963833	1.01872	-1.21074	0.300675
LGALS9_HAVCR2	Endothelial|Monocyte classical	3	5	0.405333	0.4448	-0.203564	0.94282
PLAU_PLAUR	Endothelial|Monocyte classical	5	8	1.1834	0.995875	0.494729	0.604436
CD55_ADGRE5	Endothelial|Monocyte classical	2	7	0.4455	0.687286	1.23002	0.58026
HLA-F_LILRB2	Endothelial|Monocyte classical	5	17	0.627	0.68	-2.30575	0.136921
CD320_JAML	Endothelial|Monocyte classical	5	18	0.5524	0.670444	-5.28018	0.0319468
APP_CD74	Endothelial|Monocyte classical	7	18	2.07671	2.00878	-0.446053	0.326044
VSIR_HLA-F	Endothelial|Monocyte classical	0	4	0	0.6555	-38.0177	0.995857
VSIR_HLA-E	Endothelial|Monocyte classical	1	7	1.261	1.15786	-1.39685	0.316123
Adenosine_byNT5E_and_SLC29A1_ADORA2B	Endothelial|Monocyte non-classical	2	0	0.146	0	131.508	0.997714
CCL14_CCR1	Endothelial|Monocyte non-classical	4	11	0.33125	0.423091	0.531791	0.799653
JAM2_integrin_a4b1_complex	Endothelial|Monocyte non-classical	3	15	0.554	0.476333	-1.85455	0.349188
Adenosine_byNT5E_and_SLC29A1_ADORA3	Endothelial|Monocyte non-classical	0	2	0	0.1555	-96.9458	0.998066
JAG2_NOTCH2	Endothelial|Monocyte non-classical	5	15	0.4304	0.4464	-1.58666	0.492473
DLL4_NOTCH2	Endothelial|Monocyte non-classical	5	14	0.3736	0.429143	0.33675	0.889581
FN1_integrin_a4b1_complex	Endothelial|Monocyte non-classical	1	10	0.698	0.7339	-3.71379	0.153283
JAM3_integrin_aMb2_complex	Endothelial|Monocyte non-classical	4	12	0.3035	0.330333	-3.28501	0.317312
THY1_integrin_aMb2_complex	Endothelial|Monocyte non-classical	2	9	0.21	0.332111	-7.53257	0.180368
THY1_integrin_aXb2_complex	Endothelial|Monocyte non-classical	4	12	0.53625	0.4975	-0.791973	0.684213
FBN1_integrin_a5b1_complex	Endothelial|Monocyte non-classical	2	7	0.6035	0.430571	-0.786665	0.757097
FN1_integrin_a4b7_complex	Endothelial|Monocyte non-classical	1	2	0.539	0.5585	-3.19103	0.404527
PECAM1_CD38	Endothelial|Monocyte non-classical	2	7	1.124	0.969714	-0.118083	0.91027
JAG1_NOTCH2	Endothelial|Monocyte non-classical	5	17	0.3894	0.456588	-2.14133	0.39187
CXCL12_CXCR4	Endothelial|Monocyte non-classical	2	14	1.529	1.27857	-1.65788	0.074293
IGFBP3_TMEM219	Endothelial|Monocyte non-classical	5	12	0.9006	0.90875	-0.153029	0.879054
APP_TNFRSF21	Endothelial|Monocyte non-classical	2	4	1.0355	1.0015	-0.256184	0.818277
LTC4_byLTC4S_CYSLTR1	Endothelial|Monocyte non-classical	3	9	0.288667	0.261778	-2.72392	0.572883
TGFB1_TGFbeta_receptor1	Endothelial|Monocyte non-classical	1	5	0.34	0.4214	-4.01198	0.327284
APP_TREM2_receptor	Endothelial|Monocyte non-classical	3	5	1.07533	0.8058	-0.125835	0.90104
HEBP1_FPR3	Endothelial|Monocyte non-classical	6	9	0.5235	0.347556	2.97434	0.20346
TNFSF10_TNFRSF10B	Endothelial|Monocyte non-classical	4	13	0.90425	0.626077	-0.0761483	0.950077
APP_SORL1	Endothelial|Monocyte non-classical	6	18	0.984167	0.903	-0.263626	0.796892
CD93_IFNGR1	Endothelial|Monocyte non-classical	6	22	0.959833	0.946636	-2.34775	0.139475
HLA-F_LILRB1	Endothelial|Monocyte non-classical	5	18	0.7982	0.713778	-0.985874	0.462071
CD99_PILRA	Endothelial|Monocyte non-classical	8	22	1.12825	1.04964	0.218686	0.84177
PLAU_PLAUR	Endothelial|Monocyte non-classical	4	9	1.46125	1.21578	-0.0344959	0.963775
HLA-F_LILRB2	Endothelial|Monocyte non-classical	6	20	0.931667	0.85845	-0.722802	0.502946
CD320_JAML	Endothelial|Monocyte non-classical	5	15	0.624	0.595333	-2.94504	0.113299
APP_CD74	Endothelial|Monocyte non-classical	8	22	2.52988	2.29982	-0.216222	0.678
VSIR_HLA-F	Endothelial|Monocyte non-classical	3	6	0.631667	0.681	1.3353	0.517497
VSIR_HLA-E	Endothelial|Monocyte non-classical	2	7	1.285	1.389	0.448611	0.642219
EDN1_EDNRA	Endothelial|Myofibroblast	8	17	0.627875	0.485294	4.98135	0.0830732
JAG2_VASN	Endothelial|Myofibroblast	8	13	0.54025	0.409231	6.08807	0.0442963
JAG2_NOTCH3	Endothelial|Myofibroblast	8	14	0.880375	0.926429	2.06047	0.216004
ESAM_ESAM	Endothelial|Myofibroblast	7	18	0.711714	0.751389	0.0370508	0.980462
COL13A1_integrin_a1b1_complex	Endothelial|Myofibroblast	2	5	0.672	0.738	-0.348971	0.881454
COL21A1_integrin_a1b1_complex	Endothelial|Myofibroblast	5	5	0.5782	0.646	2.22651	0.226547
LAMC1_integrin_a7b1_complex	Endothelial|Myofibroblast	7	15	0.601	0.532333	3.79212	0.0848045
DLL4_NOTCH3	Endothelial|Myofibroblast	8	14	0.857125	0.909143	2.74256	0.139585
JAG1_VASN	Endothelial|Myofibroblast	8	17	0.551125	0.407176	4.97778	0.0874169
JAG2_NOTCH1	Endothelial|Myofibroblast	5	9	0.3106	0.329111	2.58853	0.386408
JAM2_JAM3	Endothelial|Myofibroblast	5	12	0.4696	0.35625	2.00152	0.457291
PDGFB_PDGFRB	Endothelial|Myofibroblast	7	14	1.07143	0.931286	3.17137	0.130177
DLL4_NOTCH1	Endothelial|Myofibroblast	5	8	0.2726	0.32175	3.78282	0.230504
JAM3_JAM3	Endothelial|Myofibroblast	4	10	0.277	0.2481	3.17449	0.406707
JAG1_NOTCH3	Endothelial|Myofibroblast	8	19	0.89125	0.892158	0.144138	0.914955
THBS1_integrin_a3b1_complex	Endothelial|Myofibroblast	5	7	0.5878	0.431	5.14117	0.0911198
COL3A1_integrin_a1b1_complex	Endothelial|Myofibroblast	1	4	0.354	0.68775	-3.01786	0.286935
COL1A2_integrin_a1b1_complex	Endothelial|Myofibroblast	0	6	0	0.851167	-33.1188	0.996678
COL6A3_integrin_a1b1_complex	Endothelial|Myofibroblast	0	0	0	0	NA	NA
COL6A1_integrin_a1b1_complex	Endothelial|Myofibroblast	4	10	0.52675	0.7673	-0.396161	0.798766
COL5A1_integrin_a1b1_complex	Endothelial|Myofibroblast	0	2	0	0.849	-42.2733	0.996343
JAG2_NOTCH2	Endothelial|Myofibroblast	7	6	0.335714	0.334	8.81323	0.0665936
JAG1_NOTCH1	Endothelial|Myofibroblast	5	10	0.3374	0.3463	2.90397	0.316304
COL5A2_integrin_a1b1_complex	Endothelial|Myofibroblast	2	7	0.691	0.756571	-2.30129	0.25069
SELE_GLG1	Endothelial|Myofibroblast	7	8	0.654286	0.58125	4.66326	0.0474379
COL6A2_integrin_a1b1_complex	Endothelial|Myofibroblast	4	15	0.78375	0.812933	-1.51852	0.25507
COL12A1_integrin_a1b1_complex	Endothelial|Myofibroblast	3	7	0.724333	0.795286	0.200265	0.90401
FN1_integrin_a3b1_complex	Endothelial|Myofibroblast	2	8	0.467	0.519	-1.62966	0.447564
COL15A1_integrin_a1b1_complex	Endothelial|Myofibroblast	8	15	1.04425	1.10607	1.30189	0.287263
COL4A1_integrin_a1b1_complex	Endothelial|Myofibroblast	8	19	1.16562	1.19447	-0.127793	0.871412
COL4A2_integrin_a1b1_complex	Endothelial|Myofibroblast	8	19	1.07038	1.11789	-0.192202	0.828947
DLL4_NOTCH2	Endothelial|Myofibroblast	7	4	0.302429	0.31225	641.113	0.997325
COL18A1_integrin_a1b1_complex	Endothelial|Myofibroblast	8	20	0.83	0.8895	-0.157217	0.893069
PGF_NRP1	Endothelial|Myofibroblast	7	10	0.400429	0.45	4.41471	0.114809
GAS6_AXL	Endothelial|Myofibroblast	7	16	0.370429	0.509875	0.735792	0.789575
GJC1_GJC1	Endothelial|Myofibroblast	4	5	0.3555	0.3686	3.84033	0.282154
FBN1_integrin_a5b1_complex	Endothelial|Myofibroblast	4	8	0.522	0.44875	0.648009	0.742284
JAG1_CD46	Endothelial|Myofibroblast	7	15	0.46	0.431667	1.933	0.472682
JAG1_NOTCH2	Endothelial|Myofibroblast	7	5	0.342429	0.436	8.53124	0.0535501
THY1_ADGRE2	Endothelial|Myofibroblast	1	2	0.185	0.4035	97.8142	0.996558
IGFBP3_TMEM219	Endothelial|Myofibroblast	7	14	0.744429	0.763	0.585654	0.64558
ProstaglandinE2_byPTGES2_PTGER3	Endothelial|Myofibroblast	5	5	0.2014	0.203	10.3369	0.119494
APP_TNFRSF21	Endothelial|Myofibroblast	3	10	0.861667	0.8199	-0.525844	0.705113
THBS1_CD36	Endothelial|Myofibroblast	5	8	0.6362	0.705625	2.41223	0.179141
SEMA4C_PLXNB2	Endothelial|Myofibroblast	5	7	0.2284	0.266	5.74432	0.23091
MPZL1_MPZL1	Endothelial|Myofibroblast	4	8	0.388	0.362	1.23062	0.659751
THY1_ADGRE5	Endothelial|Myofibroblast	1	5	0.337	0.4606	-4.82421	0.4421
LGALS9_P4HB	Endothelial|Myofibroblast	7	12	0.834143	0.723667	2.37545	0.167814
VSIR_HLA-F	Endothelial|Myofibroblast	4	5	0.758	0.4642	4.45848	0.111279
CD200_CD200R1	Endothelial|NK	0	1	0	0.323	2.16992	0.999952
CD34_SELL	Endothelial|NK	8	11	0.937875	0.705727	2.42966	0.112454
PODXL_SELL	Endothelial|NK	7	12	0.662	0.673917	0.267226	0.852924
Cholesterol_byLIPA_RORC	Endothelial|NK	0	0	0	0	NA	NA
F11R_integrin_aLb2_complex	Endothelial|NK	6	11	0.373667	0.457273	-0.128013	0.960717
GJC1_GJC1	Endothelial|NK	0	0	0	0	NA	NA
TNFSF10_TNFRSF10D	Endothelial|NK	0	0	0	0	NA	NA
ICAM2_integrin_aLb2_complex	Endothelial|NK	6	18	0.62	0.627556	-2.70913	0.172505
PECAM1_CD38	Endothelial|NK	5	20	1.1956	0.93125	-1.52784	0.16718
TGM2_ADGRG1	Endothelial|NK	4	15	0.56725	0.622733	-3.70994	0.0826779
CXCL12_CXCR4	Endothelial|NK	7	19	1.52857	1.36989	-1.32814	0.203381
TNFSF12_TNFRSF25	Endothelial|NK	1	1	0.147	0.207	4.88766	0.600185
THY1_ADGRE2	Endothelial|NK	0	0	0	0	NA	NA
IGFBP3_TMEM219	Endothelial|NK	5	9	0.643	0.455111	0.57631	0.752824
BAG6_NCR3	Endothelial|NK	5	10	0.399	0.3303	2.21924	0.412108
CLEC2B_KLRF1	Endothelial|NK	7	19	1.02443	0.932579	-0.994981	0.490591
ICAM1_integrin_aLb2_complex	Endothelial|NK	6	12	0.680667	0.5035	1.17687	0.503621
ICAM3_integrin_aLb2_complex	Endothelial|NK	2	2	0.2475	0.508	2.79153	0.492487
ICAM1_ITGAL	Endothelial|NK	7	12	0.680143	0.5035	2.24149	0.19405
TNFSF10_TNFRSF10B	Endothelial|NK	0	2	0	0.55	-36.4549	0.997653
HLA-E_KLRC1	Endothelial|NK	8	20	1.71175	1.63525	0.0931546	0.90201
APP_SORL1	Endothelial|NK	7	15	0.951286	0.869133	0.826985	0.459469
TGFB1_TGFBR3	Endothelial|NK	2	4	0.487	0.54575	1.03081	0.782849
CD93_IFNGR1	Endothelial|NK	7	15	0.869286	0.638267	1.43759	0.401168
THY1_ADGRE5	Endothelial|NK	4	13	0.7995	0.665538	-0.523405	0.680635
Cholesterol_byLIPA_RORA	Endothelial|NK	4	16	0.4405	0.540063	-2.76349	0.246648
HLA-E_CD94:NKG2A	Endothelial|NK	8	20	1.69762	1.63525	0.0521946	0.945577
NECTIN2_TIGIT	Endothelial|NK	5	13	0.7196	0.521538	-0.26565	0.86893
ProstaglandinE2_byPTGES3_PTGER4	Endothelial|NK	5	9	0.8136	0.757667	0.878269	0.563431
LGALS9_HAVCR2	Endothelial|NK	7	13	0.472857	0.371846	3.5814	0.176894
CD58_CD2	Endothelial|NK	3	9	0.636667	0.582444	-0.291757	0.86147
ProstaglandinE2_byPTGES2_PTGER4	Endothelial|NK	4	7	0.4655	0.435	2.18364	0.418378
CD55_ADGRE5	Endothelial|NK	7	17	0.828	0.725412	0.147592	0.90592
integrin_aVb1_complex_ADGRE5	Endothelial|NK	6	14	0.845333	0.658071	0.278961	0.830541
ICAM1_SPN	Endothelial|NK	7	13	0.595143	0.522615	3.03968	0.214416
VSIR_HLA-F	Endothelial|NK	8	13	0.694125	0.708692	0.412209	0.798708
VSIR_HLA-E	Endothelial|NK	6	14	1.47683	1.49671	-0.751907	0.377021
COL13A1_integrin_a10b1_complex	Endothelial|Tumor - Cell Cycle - G1/S	0	2	0	0.3985	-30.064	0.998404
COL21A1_integrin_a10b1_complex	Endothelial|Tumor - Cell Cycle - G1/S	0	1	0	0.167	-2.03911	0.999978
COL13A1_integrin_a2b1_complex	Endothelial|Tumor - Cell Cycle - G1/S	0	1	0	0.421	-44.8929	0.998598
COL21A1_integrin_a2b1_complex	Endothelial|Tumor - Cell Cycle - G1/S	0	0	0	0	NA	NA
NECTIN2_NECTIN3	Endothelial|Tumor - Cell Cycle - G1/S	0	3	0	0.389333	-455.787	0.996497
EFNB2_EPHB4	Endothelial|Tumor - Cell Cycle - G1/S	0	4	0	0.379	-403.426	0.996059
EDN1_EDNRB	Endothelial|Tumor - Cell Cycle - G1/S	1	10	0.319	0.73	-156.257	0.996913
Adenosine_byNT5E_and_SLC29A1_ADORA2B	Endothelial|Tumor - Cell Cycle - G1/S	0	0	0	0	NA	NA
SEMA3F_NRP2	Endothelial|Tumor - Cell Cycle - G1/S	0	6	0	0.408667	-34.6165	0.996765
COL12A1_integrin_a10b1_complex	Endothelial|Tumor - Cell Cycle - G1/S	0	1	0	0.569	-33.216	0.998598
COL4A1_integrin_a2b1_complex	Endothelial|Tumor - Cell Cycle - G1/S	0	1	0	1.185	-15.9493	0.998598
COL15A1_integrin_a2b1_complex	Endothelial|Tumor - Cell Cycle - G1/S	0	1	0	1.065	-17.7464	0.998598
COL18A1_integrin_a10b1_complex	Endothelial|Tumor - Cell Cycle - G1/S	0	2	0	0.713	-25.3456	0.997829
COL4A1_integrin_a10b1_complex	Endothelial|Tumor - Cell Cycle - G1/S	0	2	0	1.3685	-12.98	0.99786
COL4A2_integrin_a10b1_complex	Endothelial|Tumor - Cell Cycle - G1/S	0	2	0	1.2435	-13.2433	0.997988
COL15A1_integrin_a10b1_complex	Endothelial|Tumor - Cell Cycle - G1/S	0	2	0	1.135	-14.3401	0.998007
JAG2_NOTCH2	Endothelial|Tumor - Cell Cycle - G1/S	0	4	0	0.2085	-99.1062	0.996569
COL18A1_integrin_a2b1_complex	Endothelial|Tumor - Cell Cycle - G1/S	0	1	0	0.509	-37.1315	0.998598
COL4A2_integrin_a2b1_complex	Endothelial|Tumor - Cell Cycle - G1/S	0	1	0	1.168	-16.1814	0.998598
SELE_GLG1	Endothelial|Tumor - Cell Cycle - G1/S	0	4	0	0.6215	-52.3907	0.997004
LAMC1_integrin_a2b1_complex	Endothelial|Tumor - Cell Cycle - G1/S	0	1	0	0.447	-42.2817	0.998598
DLL4_NOTCH2	Endothelial|Tumor - Cell Cycle - G1/S	0	2	0	0.2625	-79.4835	0.99741
AGRN_PTPRS	Endothelial|Tumor - Cell Cycle - G1/S	0	0	0	0	NA	NA
MDK_PTPRZ1	Endothelial|Tumor - Cell Cycle - G1/S	0	3	0	0.383333	-445.418	0.996614
EFNB1_EPHB4	Endothelial|Tumor - Cell Cycle - G1/S	0	3	0	0.225	-456.345	0.995462
GAS6_TYRO3	Endothelial|Tumor - Cell Cycle - G1/S	1	5	0.326	0.2654	-3.97264	0.551981
TGM2_ADGRG1	Endothelial|Tumor - Cell Cycle - G1/S	1	8	0.545	0.58225	-32.6394	0.108649
JAG1_CD46	Endothelial|Tumor - Cell Cycle - G1/S	0	5	0	0.2954	-490.528	0.995782
JAG1_NOTCH2	Endothelial|Tumor - Cell Cycle - G1/S	0	5	0	0.3276	-177.068	0.995894
PGF_NRP2	Endothelial|Tumor - Cell Cycle - G1/S	0	3	0	0.498333	-33.6393	0.997575
IGFBP3_TMEM219	Endothelial|Tumor - Cell Cycle - G1/S	1	9	1.103	0.947111	-7.78491	0.0282374
LAMC1_integrin_a6b1_complex	Endothelial|Tumor - Cell Cycle - G1/S	0	3	0	0.445667	-29.4274	0.997803
SEMA4C_PLXNB2	Endothelial|Tumor - Cell Cycle - G1/S	0	3	0	0.240333	-69.3228	0.99735
MPZL1_MPZL1	Endothelial|Tumor - Cell Cycle - G1/S	0	5	0	0.2486	-86.8309	0.995922
HLA-E_KLRC2	Endothelial|Tumor - Cell Cycle - G1/S	0	0	0	0	NA	NA
TGFB1_TGFBR3	Endothelial|Tumor - Cell Cycle - G1/S	0	0	0	0	NA	NA
CD93_IFNGR1	Endothelial|Tumor - Cell Cycle - G1/S	0	5	0	0.663	-30.0318	0.996222
THY1_ADGRE5	Endothelial|Tumor - Cell Cycle - G1/S	0	1	0	0.566	1.02567	0.99996
TNFSF12_TNFRSF12A	Endothelial|Tumor - Cell Cycle - G1/S	1	3	0.683	0.616	-2.20483	0.480608
LGALS9_P4HB	Endothelial|Tumor - Cell Cycle - G1/S	1	8	0.994	0.752625	-10.8229	0.0636387
PPIA_BSG	Endothelial|Tumor - Cell Cycle - G1/S	2	4	1.5445	1.6755	-0.307224	0.705935
COL13A1_integrin_a10b1_complex	Endothelial|Tumor - Cell Cycle - G2/M	0	1	0	0.386	-48.9635	0.998598
COL21A1_integrin_a10b1_complex	Endothelial|Tumor - Cell Cycle - G2/M	1	0	0.151	0	141.254	0.998417
NECTIN2_NECTIN3	Endothelial|Tumor - Cell Cycle - G2/M	0	2	0	0.3395	-458.146	0.995165
EFNB2_EPHB4	Endothelial|Tumor - Cell Cycle - G2/M	0	3	0	0.328333	-413.101	0.996794
EDN1_EDNRB	Endothelial|Tumor - Cell Cycle - G2/M	3	11	0.361667	0.683727	-6.10102	0.0679549
SEMA3F_NRP2	Endothelial|Tumor - Cell Cycle - G2/M	4	5	0.3875	0.5022	0.452105	0.832491
COL18A1_integrin_a10b1_complex	Endothelial|Tumor - Cell Cycle - G2/M	1	2	0.4	0.5195	0.264341	0.938974
COL4A1_integrin_a10b1_complex	Endothelial|Tumor - Cell Cycle - G2/M	1	2	0.543	0.958	-0.414421	0.84306
COL4A2_integrin_a10b1_complex	Endothelial|Tumor - Cell Cycle - G2/M	1	2	0.579	0.953	-0.297209	0.885479
COL15A1_integrin_a10b1_complex	Endothelial|Tumor - Cell Cycle - G2/M	1	2	0.623	0.911	-0.0875405	0.966636
JAG2_NOTCH2	Endothelial|Tumor - Cell Cycle - G2/M	2	4	0.2565	0.251	2.45724	0.593988
SELE_GLG1	Endothelial|Tumor - Cell Cycle - G2/M	2	4	0.544	0.626	1.32032	0.537129
DLL4_NOTCH2	Endothelial|Tumor - Cell Cycle - G2/M	2	3	0.2055	0.186667	15.862	0.182745
AGRN_PTPRS	Endothelial|Tumor - Cell Cycle - G2/M	1	2	0.262	0.3035	-1.59312	0.757231
EFNB1_EPHB4	Endothelial|Tumor - Cell Cycle - G2/M	0	3	0	0.230333	-459.242	0.995453
TGM2_ADGRG1	Endothelial|Tumor - Cell Cycle - G2/M	3	9	0.491	0.539667	-2.63769	0.253007
JAG1_CD46	Endothelial|Tumor - Cell Cycle - G2/M	3	6	0.244	0.335667	-2.2059	0.53859
JAG1_NOTCH2	Endothelial|Tumor - Cell Cycle - G2/M	2	5	0.2225	0.3458	-8.25178	0.155173
PGF_NRP2	Endothelial|Tumor - Cell Cycle - G2/M	3	3	0.313667	0.607	0.0476323	0.984757
IGFBP3_TMEM219	Endothelial|Tumor - Cell Cycle - G2/M	3	11	0.793333	0.925727	-1.52158	0.304388
APP_TNFRSF21	Endothelial|Tumor - Cell Cycle - G2/M	0	4	0	0.79	-220.493	0.995788
LAMC1_integrin_a6b1_complex	Endothelial|Tumor - Cell Cycle - G2/M	2	3	0.425	0.519333	2.03643	0.499727
SEMA4C_PLXNB2	Endothelial|Tumor - Cell Cycle - G2/M	1	3	0.159	0.204	1.06502	0.90133
MPZL1_MPZL1	Endothelial|Tumor - Cell Cycle - G2/M	2	3	0.224	0.281	8.29045	0.247731
HLA-E_KLRC2	Endothelial|Tumor - Cell Cycle - G2/M	0	0	0	0	NA	NA
TGFB1_TGFBR3	Endothelial|Tumor - Cell Cycle - G2/M	0	0	0	0	NA	NA
CD93_IFNGR1	Endothelial|Tumor - Cell Cycle - G2/M	2	5	0.7275	0.6328	0.540698	0.742315
LGALS9_P4HB	Endothelial|Tumor - Cell Cycle - G2/M	3	8	0.829	0.670875	-0.979224	0.524625
PPIA_BSG	Endothelial|Tumor - Cell Cycle - G2/M	3	5	1.471	1.5942	-0.0726041	0.917541
TGM2_ADGRG1	Endothelial|Tumor - Cell Cycle HMG-rich	1	2	0.557	0.3495	0.533478	0.893575
IGFBP3_TMEM219	Endothelial|Tumor - Cell Cycle HMG-rich	4	10	0.74125	0.7482	-0.148787	0.908909
COL13A1_integrin_a2b1_complex	Endothelial|Tumor - Protein maturation	1	0	0.081	0	224.766	0.998649
COL21A1_integrin_a2b1_complex	Endothelial|Tumor - Protein maturation	1	0	0.09	0	202.29	0.998649
EDN1_EDNRB	Endothelial|Tumor - Protein maturation	3	5	1.01367	0.8336	0.341673	0.712193
JAG2_NOTCH1	Endothelial|Tumor - Protein maturation	0	0	0	0	NA	NA
SEMA3F_NRP2	Endothelial|Tumor - Protein maturation	2	4	0.474	0.34625	1.48724	0.635587
DLL4_NOTCH1	Endothelial|Tumor - Protein maturation	0	0	0	0	NA	NA
COL4A1_integrin_a2b1_complex	Endothelial|Tumor - Protein maturation	1	1	1.067	0.646	-0.645462	0.802784
COL15A1_integrin_a2b1_complex	Endothelial|Tumor - Protein maturation	1	1	0.951	0.555	-0.685715	0.81581
JAG2_NOTCH2	Endothelial|Tumor - Protein maturation	1	2	0.128	0.2065	-0.0472653	0.995437
COL18A1_integrin_a2b1_complex	Endothelial|Tumor - Protein maturation	1	1	0.65	0.311	-0.658116	0.887685
COL4A2_integrin_a2b1_complex	Endothelial|Tumor - Protein maturation	1	1	0.897	0.562	-0.804111	0.790779
HBEGF_ERBB2	Endothelial|Tumor - Protein maturation	2	1	0.1925	0.183	149.936	0.996802
JAG1_NOTCH1	Endothelial|Tumor - Protein maturation	0	0	0	0	NA	NA
LAMC1_integrin_a2b1_complex	Endothelial|Tumor - Protein maturation	1	1	0.343	0.222	-2.18888	0.779531
DLL4_NOTCH2	Endothelial|Tumor - Protein maturation	1	3	0.188	0.298333	-0.547121	0.925286
GAS6_TYRO3	Endothelial|Tumor - Protein maturation	2	3	0.2165	0.350333	-3.87476	0.390981
COL3A1_ADGRG1	Endothelial|Tumor - Protein maturation	1	1	0.31	0.312	0.986774	0.852632
TGM2_ADGRG1	Endothelial|Tumor - Protein maturation	2	8	0.698	0.6885	-1.99636	0.255084
JAG1_CD46	Endothelial|Tumor - Protein maturation	2	5	0.366	0.3042	-1.4623	0.66986
JAG1_NOTCH2	Endothelial|Tumor - Protein maturation	1	2	0.197	0.205	1.44846	0.824548
PGF_NRP2	Endothelial|Tumor - Protein maturation	2	3	0.4165	0.320333	1.60295	0.628084
IGFBP3_TMEM219	Endothelial|Tumor - Protein maturation	3	7	0.988	0.916	-0.577262	0.631476
FN1_integrin_aVb1_complex	Endothelial|Tumor - Protein maturation	2	3	0.445	0.468667	1.0695	0.727416
LAMC1_integrin_a6b1_complex	Endothelial|Tumor - Protein maturation	1	2	0.35	0.241	1.10269	0.814042
SEMA4C_PLXNB2	Endothelial|Tumor - Protein maturation	3	2	0.282667	0.1985	7.33588	0.243955
HLA-E_KLRC2	Endothelial|Tumor - Protein maturation	0	0	0	0	NA	NA
TGFB1_TGFBR3	Endothelial|Tumor - Protein maturation	0	0	0	0	NA	NA
CD93_IFNGR1	Endothelial|Tumor - Protein maturation	3	5	0.661667	0.5252	0.260511	0.876669
THY1_ADGRE5	Endothelial|Tumor - Protein maturation	1	1	0.249	0.63	63.4286	0.996085
LGALS9_P4HB	Endothelial|Tumor - Protein maturation	3	5	0.921333	0.75	0.25232	0.849095
PPIA_BSG	Endothelial|Tumor - Protein maturation	3	7	1.927	1.48014	-0.250743	0.67257
IGFBP3_TMEM219	Endothelial|Tumor - Respiration	5	10	0.8624	0.9008	-0.0641463	0.956973
COL13A1_integrin_a10b1_complex	Endothelial|Tumor - Stress	0	1	0	0.61	-30.9835	0.998598
COL21A1_integrin_a10b1_complex	Endothelial|Tumor - Stress	1	0	0.191	0	111.672	0.998417
EFNB2_EPHB4	Endothelial|Tumor - Stress	2	8	0.5545	0.382375	-2.5299	0.393944
EDN1_EDNRB	Endothelial|Tumor - Stress	7	14	0.798571	0.737	1.10149	0.352402
SEMA3F_NRP2	Endothelial|Tumor - Stress	6	9	0.598833	0.495667	3.72235	0.151207
COL18A1_integrin_a10b1_complex	Endothelial|Tumor - Stress	1	3	0.441	0.643667	-1.22567	0.65476
COL4A1_integrin_a10b1_complex	Endothelial|Tumor - Stress	1	3	0.584	0.996	-1.01623	0.583243
COL4A2_integrin_a10b1_complex	Endothelial|Tumor - Stress	1	3	0.619	0.981333	-0.914741	0.616869
COL15A1_integrin_a10b1_complex	Endothelial|Tumor - Stress	1	3	0.663	1.047	-0.877036	0.610578
JAG2_NOTCH2	Endothelial|Tumor - Stress	5	7	0.2934	0.303143	9.75289	0.0904875
DLL4_NOTCH2	Endothelial|Tumor - Stress	5	7	0.28	0.344571	6.03536	0.103953
AGRN_PTPRS	Endothelial|Tumor - Stress	5	1	0.1904	0.128	27.3336	0.0479275
EFNB1_EPHB4	Endothelial|Tumor - Stress	2	8	0.15	0.269125	-47.2189	0.10684
GAS6_TYRO3	Endothelial|Tumor - Stress	3	9	0.282667	0.319889	-2.79545	0.468134
TGM2_ADGRG1	Endothelial|Tumor - Stress	6	15	0.639	0.697467	-1.3068	0.438934
JAG1_CD46	Endothelial|Tumor - Stress	6	14	0.384667	0.3985	-0.225615	0.937278
JAG1_NOTCH2	Endothelial|Tumor - Stress	5	9	0.3322	0.342444	1.63223	0.656669
PGF_NRP2	Endothelial|Tumor - Stress	5	6	0.465	0.575167	2.44529	0.305272
IGFBP3_TMEM219	Endothelial|Tumor - Stress	6	13	0.7955	0.915077	0.120267	0.902571
LAMC1_integrin_a6b1_complex	Endothelial|Tumor - Stress	6	6	0.451833	0.557167	5.41197	0.0833905
SEMA4C_PLXNB2	Endothelial|Tumor - Stress	6	4	0.1925	0.2965	23.154	0.0487603
MPZL1_MPZL1	Endothelial|Tumor - Stress	3	9	0.272	0.291333	0.565464	0.906981
HLA-E_KLRC2	Endothelial|Tumor - Stress	0	0	0	0	NA	NA
THY1_ADGRE5	Endothelial|Tumor - Stress	0	3	0	0.453	-34.3323	0.997277
TNFSF12_TNFRSF12A	Endothelial|Tumor - Stress	4	9	0.47725	0.409778	-0.672307	0.74026
CD55_ADGRE5	Endothelial|Tumor - Stress	2	1	0.4645	0.395	43.8744	0.997298
LGALS9_P4HB	Endothelial|Tumor - Stress	6	12	0.6625	0.770083	-1.28492	0.368535
PPIA_BSG	Endothelial|Tumor - Stress	6	11	1.72983	1.69573	-0.234654	0.706102
CD34_SELL	Endothelial|cDC2	6	15	0.912	0.5798	0.0693826	0.954077
PODXL_SELL	Endothelial|cDC2	5	14	0.589	0.624786	-4.38658	0.0789637
JAM2_integrin_a4b1_complex	Endothelial|cDC2	6	17	0.464667	0.394529	-0.539668	0.845102
Adenosine_byNT5E_and_SLC29A1_ADORA3	Endothelial|cDC2	0	0	0	0	NA	NA
JAG2_NOTCH2	Endothelial|cDC2	5	10	0.3698	0.3396	-0.142175	0.957486
DLL4_NOTCH2	Endothelial|cDC2	5	9	0.3234	0.302444	2.19376	0.482985
JAM3_integrin_aMb2_complex	Endothelial|cDC2	6	11	0.222	0.295545	0.523572	0.900687
Testosterone_byHSD17B12_AR	Endothelial|cDC2	0	0	0	0	NA	NA
THY1_integrin_aMb2_complex	Endothelial|cDC2	4	9	0.25275	0.362111	0.546579	0.855301
THY1_integrin_aXb2_complex	Endothelial|cDC2	4	14	0.3925	0.499643	-2.34459	0.297125
FN1_integrin_a4b7_complex	Endothelial|cDC2	4	8	0.4915	0.57775	0.0391844	0.984865
PECAM1_CD38	Endothelial|cDC2	2	13	0.86	0.914385	-2.11593	0.168207
JAG1_NOTCH2	Endothelial|cDC2	5	14	0.3752	0.362	-3.94553	0.230597
THY1_ADGRE2	Endothelial|cDC2	2	9	0.2675	0.347444	-3.00689	0.505287
IGFBP3_TMEM219	Endothelial|cDC2	7	15	0.707714	0.774	0.324861	0.810446
APP_TREM2_receptor	Endothelial|cDC2	2	6	0.875	0.86	-0.0393844	0.976374
TNFSF10_TNFRSF10B	Endothelial|cDC2	8	15	0.6525	0.589133	2.39956	0.173962
APP_SORL1	Endothelial|cDC2	5	15	0.7504	0.800733	-1.96767	0.209461
CD93_IFNGR1	Endothelial|cDC2	8	23	0.84925	0.856913	-2.53561	0.202385
THY1_ADGRE5	Endothelial|cDC2	2	9	0.3365	0.488778	-2.56	0.374862
HLA-F_LILRB1	Endothelial|cDC2	4	10	0.56725	0.4536	0.254575	0.90811
CD99_PILRA	Endothelial|cDC2	8	19	0.888125	0.806316	0.0327713	0.98265
CD55_ADGRE5	Endothelial|cDC2	3	2	0.447667	0.4935	4.69266	0.125665
HLA-F_LILRB2	Endothelial|cDC2	8	12	0.44125	0.476167	4.49138	0.099165
CD320_JAML	Endothelial|cDC2	8	20	0.666875	0.72195	-3.56741	0.0727825
APP_CD74	Endothelial|cDC2	9	23	2.93378	2.86135	-0.331863	0.615975
CD34_SELL	Endothelial|other T	6	15	0.8915	0.575467	0.66404	0.611833
PODXL_SELL	Endothelial|other T	5	14	0.6322	0.650357	-2.20375	0.214349
SELE_GLG1	Endothelial|other T	5	6	0.6036	0.6655	1.93949	0.243145
JAG1_CD46	Endothelial|other T	5	13	0.3846	0.406154	-1.24028	0.644944
CXCL12_CXCR4	Endothelial|other T	8	22	1.48925	1.39945	-2.02971	0.107093
IGFBP3_TMEM219	Endothelial|other T	5	10	0.6494	0.7243	0.570246	0.658023
APP_SORL1	Endothelial|other T	7	15	0.865714	0.801667	0.135538	0.911802
THY1_ADGRE5	Endothelial|other T	3	9	0.481333	0.492778	-1.03009	0.587136
Cholesterol_byLIPA_RORA	Endothelial|other T	5	13	0.3876	0.448692	-1.62839	0.475752
NECTIN2_TIGIT	Endothelial|other T	8	18	0.67425	0.557833	2.39143	0.268177
CD58_CD2	Endothelial|other T	5	14	0.744	0.843786	-0.548797	0.720767
CD55_ADGRE5	Endothelial|other T	3	7	0.516	0.691857	0.0483436	0.977468
APP_CD74	Endothelial|other T	7	17	1.204	1.24865	0.428237	0.573488
VSIR_HLA-F	Endothelial|other T	5	10	0.6356	0.6155	0.758929	0.680094
VSIR_HLA-E	Endothelial|other T	6	10	1.32417	1.2982	0.321363	0.744322
EFNB2_EPHB1	Endothelial|pDC	5	12	0.6518	0.49375	-1.46188	0.445797
EFNB1_EPHB1	Endothelial|pDC	5	11	0.3624	0.381909	-5.18517	0.104665
CD34_SELL	Endothelial|pDC	7	14	1.343	0.936714	0.863887	0.317387
PODXL_SELL	Endothelial|pDC	6	13	1.0685	0.972154	-0.201193	0.840855
TNFSF10_TNFRSF11B	Endothelial|pDC	1	3	0.392	0.554	-0.0650675	0.981663
BST2_LILRA4	Endothelial|pDC	6	15	1.316	1.43967	-0.94897	0.220271
CXCL12_CXCR4	Endothelial|pDC	6	12	1.89017	1.58117	0.33369	0.608384
IGFBP3_TMEM219	Endothelial|pDC	5	8	0.853	0.754625	0.647442	0.565656
LTC4_byLTC4S_CYSLTR1	Endothelial|pDC	4	11	0.358	0.410273	-5.10525	0.0918882
CD320_JAML	Endothelial|pDC	7	13	0.732143	0.852154	-2.32998	0.195983
APP_CD74	Endothelial|pDC	8	18	2.76262	2.70383	0.40431	0.418155
TGFB3_TGFBR3	Inflammatory fibroblast|Cycling T	2	1	0.4885	0.385	51.2056	0.997125
RARRES2_CCRL2	Inflammatory fibroblast|Cycling T	1	0	1.558	0	11.6855	0.998649
LPAR1_ADGRE5	Inflammatory fibroblast|Cycling T	5	12	0.708	0.5505	1.22641	0.421976
FBN1_integrin_a5b1_complex	Inflammatory fibroblast|Cycling T	0	2	0	0.5905	1.12506	0.999934
FN1_integrin_a5b1_complex	Inflammatory fibroblast|Cycling T	0	2	0	1.047	0.626812	0.999937
CXCL12_CXCR4	Inflammatory fibroblast|Cycling T	7	19	1.69229	1.34058	0.342159	0.634514
TNFSF12_TNFRSF25	Inflammatory fibroblast|Cycling T	1	7	0.2	0.270571	-4.28843	0.528586
BAG6_NCR3	Inflammatory fibroblast|Cycling T	1	0	0.274	0	72.3244	0.99853
CCL2_CCR2	Inflammatory fibroblast|Cycling T	1	0	0.851	0	23.9915	0.998485
APP_SORL1	Inflammatory fibroblast|Cycling T	3	1	0.558667	0.54	42.876	0.997205
TGFB1_TGFBR3	Inflammatory fibroblast|Cycling T	1	0	0.592	0	34.0846	0.998503
THY1_ADGRE5	Inflammatory fibroblast|Cycling T	8	18	1.229	1.20233	-0.180578	0.833305
NECTIN2_TIGIT	Inflammatory fibroblast|Cycling T	6	13	0.704	0.648615	-0.341172	0.809548
ProstaglandinE2_byPTGES2_PTGER4	Inflammatory fibroblast|Cycling T	2	3	0.5595	0.314	8.64727	0.249376
integrin_aVb1_complex_ADGRE5	Inflammatory fibroblast|Cycling T	7	16	0.713429	0.687688	-0.147064	0.908001
COL10A1_integrin_a1b1_complex	Inflammatory fibroblast|DN NKT	2	3	0.1865	0.653667	-1.39216	0.618747
COL11A1_integrin_a1b1_complex	Inflammatory fibroblast|DN NKT	2	3	0.171	0.519333	-1.48324	0.667884
COL27A1_integrin_a1b1_complex	Inflammatory fibroblast|DN NKT	4	1	0.20675	0.272	15.7315	0.0971571
CD200_CD200R1	Inflammatory fibroblast|DN NKT	0	0	0	0	NA	NA
COL8A1_integrin_a1b1_complex	Inflammatory fibroblast|DN NKT	4	4	0.248	0.4225	1.54462	0.59113
JAM2_integrin_a4b1_complex	Inflammatory fibroblast|DN NKT	5	10	0.3432	0.3714	1.49027	0.61238
COL5A3_integrin_a1b1_complex	Inflammatory fibroblast|DN NKT	4	4	0.36625	0.269	7.95349	0.106961
COL14A1_integrin_a1b1_complex	Inflammatory fibroblast|DN NKT	4	4	0.667	0.844	1.52068	0.30951
COL7A1_integrin_a1b1_complex	Inflammatory fibroblast|DN NKT	4	2	0.21425	0.3105	11.3461	0.115082
COL1A1_integrin_a1b1_complex	Inflammatory fibroblast|DN NKT	5	5	1.9608	2.0708	0.868234	0.127799
COL3A1_integrin_a1b1_complex	Inflammatory fibroblast|DN NKT	5	5	1.7366	1.9278	0.982381	0.124686
COL1A2_integrin_a1b1_complex	Inflammatory fibroblast|DN NKT	5	5	1.9038	2.127	0.930952	0.117085
COL6A3_integrin_a1b1_complex	Inflammatory fibroblast|DN NKT	5	5	1.3302	1.3276	1.36567	0.125167
COL6A1_integrin_a1b1_complex	Inflammatory fibroblast|DN NKT	5	5	1.1544	1.394	1.07937	0.209433
COL5A1_integrin_a1b1_complex	Inflammatory fibroblast|DN NKT	4	5	0.69125	0.767	1.28072	0.351923
COL5A2_integrin_a1b1_complex	Inflammatory fibroblast|DN NKT	5	5	0.6768	0.853	1.29281	0.309703
COL6A2_integrin_a1b1_complex	Inflammatory fibroblast|DN NKT	5	5	1.5452	1.654	1.16784	0.121535
COL12A1_integrin_a1b1_complex	Inflammatory fibroblast|DN NKT	5	5	0.5016	0.722	1.71356	0.307878
COL15A1_integrin_a1b1_complex	Inflammatory fibroblast|DN NKT	4	4	0.52125	0.457	3.59318	0.170811
TGFB3_TGFBR3	Inflammatory fibroblast|DN NKT	4	6	0.30775	0.287333	1.02349	0.755903
VCAM1_integrin_a4b1_complex	Inflammatory fibroblast|DN NKT	6	9	0.555167	0.551889	0.799317	0.66757
COL4A1_integrin_a1b1_complex	Inflammatory fibroblast|DN NKT	5	5	0.5104	0.4568	5.01305	0.124957
COL4A2_integrin_a1b1_complex	Inflammatory fibroblast|DN NKT	5	5	0.5396	0.4182	6.15516	0.0973095
VCAM1_integrin_a4b7_complex	Inflammatory fibroblast|DN NKT	4	10	0.449	0.3521	-0.131667	0.964582
COL16A1_integrin_a1b1_complex	Inflammatory fibroblast|DN NKT	4	5	0.31475	0.3572	4.68834	0.216377
COL18A1_integrin_a1b1_complex	Inflammatory fibroblast|DN NKT	5	5	0.5716	0.4822	3.53456	0.139494
FN1_integrin_a4b1_complex	Inflammatory fibroblast|DN NKT	9	17	1.41878	1.55047	0.0550638	0.930947
RARRES2_CCRL2	Inflammatory fibroblast|DN NKT	2	0	1.4405	0	14.6062	0.997728
LPAR1_ADGRE5	Inflammatory fibroblast|DN NKT	6	16	0.624333	0.612875	0.49387	0.738307
FN1_integrin_a4b7_complex	Inflammatory fibroblast|DN NKT	7	14	1.16386	1.36243	0.151211	0.824355
COL3A1_ADGRG1	Inflammatory fibroblast|DN NKT	6	11	1.78317	1.91336	0.671852	0.209247
TNC_integrin_a4b1_complex	Inflammatory fibroblast|DN NKT	9	13	0.786556	0.578462	5.24606	0.0328405
CD248_IL6R	Inflammatory fibroblast|DN NKT	3	1	0.278	0.628	118.867	0.993643
CXCL16_CXCR6	Inflammatory fibroblast|DN NKT	2	8	0.235	0.29575	-4.61327	0.257491
CXCL12_CXCR4	Inflammatory fibroblast|DN NKT	8	23	2.01437	1.71491	-0.244784	0.747412
PLAUR_integrin_a4b1_complex	Inflammatory fibroblast|DN NKT	6	10	0.6145	0.5613	1.37415	0.423597
CLEC2B_KLRF1	Inflammatory fibroblast|DN NKT	3	4	0.587333	0.7085	0.9119	0.651899
CCL2_CCR2	Inflammatory fibroblast|DN NKT	0	2	0	0.3325	5.34762	0.999836
TGFB1_TGFBR3	Inflammatory fibroblast|DN NKT	2	4	0.45	0.468	-1.28549	0.780372
THY1_ADGRE5	Inflammatory fibroblast|DN NKT	8	19	1.24325	1.23895	0.271039	0.732752
NECTIN2_TIGIT	Inflammatory fibroblast|DN NKT	7	16	0.616286	0.563	1.11179	0.513985
integrin_aVb1_complex_ADGRE5	Inflammatory fibroblast|DN NKT	8	17	0.72975	0.772529	1.08639	0.411254
WNT2_FZD4_LRP6	Inflammatory fibroblast|Endothelial	3	5	0.201	0.3192	-4.24905	0.299265
WNT5A_FZD4_LRP6	Inflammatory fibroblast|Endothelial	4	7	0.5045	0.417	1.54068	0.441705
VCAM1_integrin_a9b1_complex	Inflammatory fibroblast|Endothelial	5	13	0.399	0.425769	-1.94624	0.451026
CXCL1_ACKR1	Inflammatory fibroblast|Endothelial	5	3	1.1382	0.763333	3.35376	0.0276812
PGF_FLT1	Inflammatory fibroblast|Endothelial	7	15	0.594429	0.448067	2.95672	0.185499
WNT5A_FZD6_LRP6	Inflammatory fibroblast|Endothelial	4	5	0.5025	0.2962	15.7016	0.135178
WNT2_FZD6_LRP6	Inflammatory fibroblast|Endothelial	3	4	0.198333	0.2895	-1.36864	0.746009
PGF_FLT1_complex	Inflammatory fibroblast|Endothelial	7	13	0.485571	0.408692	3.69689	0.175412
COL10A1_integrin_a1b1_complex	Inflammatory fibroblast|Endothelial	4	8	0.35525	0.514375	-2.07815	0.33735
COL11A1_integrin_a1b1_complex	Inflammatory fibroblast|Endothelial	4	10	0.2425	0.5244	-4.61813	0.23246
COL27A1_integrin_a1b1_complex	Inflammatory fibroblast|Endothelial	6	8	0.312667	0.319875	3.13733	0.30784
CCL2_ACKR1	Inflammatory fibroblast|Endothelial	7	14	1.20971	0.998214	1.07915	0.28809
COL24A1_integrin_a1b1_complex	Inflammatory fibroblast|Endothelial	2	2	0.1575	0.228	0.485657	0.945941
JAM2_JAM3	Inflammatory fibroblast|Endothelial	4	10	0.22225	0.1888	1.00558	0.862499
TNC_integrin_a9b1_complex	Inflammatory fibroblast|Endothelial	6	15	0.641333	0.542067	2.06123	0.34334
COL8A1_integrin_a1b1_complex	Inflammatory fibroblast|Endothelial	6	13	0.368667	0.548308	-1.03476	0.639762
ADM_RAMP3	Inflammatory fibroblast|Endothelial	6	18	1.11483	0.836944	-0.116627	0.909386
JAM3_JAM3	Inflammatory fibroblast|Endothelial	7	14	0.237286	0.243357	3.39941	0.451349
VEGFA_FLT1_complex	Inflammatory fibroblast|Endothelial	7	14	0.649429	0.557357	2.02918	0.237821
COL5A3_integrin_a1b1_complex	Inflammatory fibroblast|Endothelial	6	14	0.482833	0.383286	3.19336	0.251679
COL14A1_integrin_a1b1_complex	Inflammatory fibroblast|Endothelial	6	17	0.574667	0.596941	-0.339901	0.803311
VEGFA_FLT1	Inflammatory fibroblast|Endothelial	7	15	0.758	0.663933	1.37355	0.296854
COL7A1_integrin_a1b1_complex	Inflammatory fibroblast|Endothelial	5	6	0.397	0.368333	3.21263	0.250338
COL1A1_integrin_a1b1_complex	Inflammatory fibroblast|Endothelial	7	19	2.09771	2.18874	-0.316919	0.53817
VEGFA_KDR	Inflammatory fibroblast|Endothelial	7	14	0.654143	0.593357	1.56648	0.339601
GJA1_GJA1	Inflammatory fibroblast|Endothelial	7	16	0.547714	0.5725	0.653333	0.757957
COL3A1_integrin_a1b1_complex	Inflammatory fibroblast|Endothelial	7	19	1.86829	2.02295	-0.503923	0.395126
COL1A2_integrin_a1b1_complex	Inflammatory fibroblast|Endothelial	7	19	1.98471	2.15774	-0.413454	0.460568
COL6A3_integrin_a1b1_complex	Inflammatory fibroblast|Endothelial	7	19	1.52371	1.32042	0.138921	0.87023
COL6A1_integrin_a1b1_complex	Inflammatory fibroblast|Endothelial	7	18	1.59657	1.47278	0.219235	0.785255
CD44_SELE	Inflammatory fibroblast|Endothelial	6	7	1.1875	1.102	1.95697	0.062449
COL5A1_integrin_a1b1_complex	Inflammatory fibroblast|Endothelial	6	19	0.800667	0.794368	-1.19297	0.389732
VEGFB_FLT1	Inflammatory fibroblast|Endothelial	8	19	0.66275	0.694526	-0.156497	0.913155
VEGFB_FLT1_complex	Inflammatory fibroblast|Endothelial	8	18	0.5505	0.617611	-0.548085	0.749202
COL5A2_integrin_a1b1_complex	Inflammatory fibroblast|Endothelial	7	19	0.932	0.939368	-0.754192	0.507766
SDC1_ADGRA2	Inflammatory fibroblast|Endothelial	2	8	0.201	0.25925	-4.49476	0.314077
COL6A2_integrin_a1b1_complex	Inflammatory fibroblast|Endothelial	7	19	1.88443	1.65263	0.286698	0.696964
COL12A1_integrin_a1b1_complex	Inflammatory fibroblast|Endothelial	7	18	0.607857	0.683167	-0.454395	0.750228
COL15A1_integrin_a1b1_complex	Inflammatory fibroblast|Endothelial	6	16	0.665167	0.592562	-0.229924	0.895882
COL4A1_integrin_a1b1_complex	Inflammatory fibroblast|Endothelial	7	18	0.625286	0.792	-1.39152	0.414171
COL4A2_integrin_a1b1_complex	Inflammatory fibroblast|Endothelial	7	18	0.655571	0.763778	-0.798639	0.618392
COL16A1_integrin_a1b1_complex	Inflammatory fibroblast|Endothelial	6	16	0.454667	0.43525	0.171776	0.945662
COL18A1_integrin_a1b1_complex	Inflammatory fibroblast|Endothelial	7	17	0.709	0.595882	1.28605	0.47184
SDC2_ADGRA2	Inflammatory fibroblast|Endothelial	7	16	0.443714	0.490938	-1.25909	0.632969
LPAR1_ADGRE5	Inflammatory fibroblast|Endothelial	2	2	0.2435	0.225	-0.846131	0.882397
PGF_NRP1	Inflammatory fibroblast|Endothelial	7	13	0.520429	0.435615	5.84917	0.0685702
THBS2_CD36	Inflammatory fibroblast|Endothelial	2	13	0.5505	0.843615	-5.64405	0.0230144
GJC1_GJA1	Inflammatory fibroblast|Endothelial	2	6	0.4585	0.524	0.457909	0.873765
FBN1_integrin_a5b1_complex	Inflammatory fibroblast|Endothelial	8	21	0.946875	0.982667	-0.652301	0.542009
COL3A1_ADGRG1	Inflammatory fibroblast|Endothelial	8	18	1.81537	2.00617	-0.427134	0.548463
FN1_integrin_a5b1_complex	Inflammatory fibroblast|Endothelial	8	21	1.45713	1.61752	-1.10472	0.194022
CXCL12_CXCR4	Inflammatory fibroblast|Endothelial	1	6	0.882	0.861667	-0.725364	0.631062
FN1_integrin_aVb1_complex	Inflammatory fibroblast|Endothelial	7	15	1.23543	1.5524	-0.301792	0.65018
LAMC1_integrin_a6b1_complex	Inflammatory fibroblast|Endothelial	8	15	0.687875	0.756533	2.74375	0.175184
THBS1_CD36	Inflammatory fibroblast|Endothelial	2	15	0.6885	0.742933	-4.20518	0.0603874
MPZL1_MPZL1	Inflammatory fibroblast|Endothelial	8	16	0.37775	0.4015	1.24927	0.675386
VEGFA_NRP1	Inflammatory fibroblast|Endothelial	6	14	0.657	0.586429	1.7517	0.393714
VEGFB_NRP1	Inflammatory fibroblast|Endothelial	8	18	0.561125	0.629556	-0.0231315	0.989038
THY1_ADGRE5	Inflammatory fibroblast|Endothelial	2	6	1.0605	0.946167	-1.22796	0.307893
integrin_aVb1_complex_ADGRE5	Inflammatory fibroblast|Endothelial	2	3	0.444	0.516333	-1.40403	0.684342
WNT5A_SFRP4	Inflammatory fibroblast|Inflammatory fibroblast	2	1	0.237	0.42	7.3648	0.276191
WNT2_SFRP2	Inflammatory fibroblast|Inflammatory fibroblast	3	6	0.804333	1.14217	-0.810289	0.460529
WNT2_SFRP4	Inflammatory fibroblast|Inflammatory fibroblast	2	5	0.145	0.9532	-3.52984	0.225978
WNT5A_SFRP2	Inflammatory fibroblast|Inflammatory fibroblast	4	4	1.01625	1.2915	1.33209	0.234717
COL27A1_integrin_a11b1_complex	Inflammatory fibroblast|Inflammatory fibroblast	5	9	0.2652	0.231111	6.82731	0.138135
COL11A1_integrin_a11b1_complex	Inflammatory fibroblast|Inflammatory fibroblast	5	10	0.1742	0.4972	-4.39732	0.230809
COL10A1_integrin_a11b1_complex	Inflammatory fibroblast|Inflammatory fibroblast	3	8	0.208667	0.5625	-3.94186	0.219311
COL6A3_integrin_a11b1_complex	Inflammatory fibroblast|Inflammatory fibroblast	7	17	1.51114	1.35306	0.340466	0.613493
COL24A1_integrin_a11b1_complex	Inflammatory fibroblast|Inflammatory fibroblast	2	2	0.1195	0.1765	6.90407	0.569832
COL14A1_integrin_a11b1_complex	Inflammatory fibroblast|Inflammatory fibroblast	6	15	0.508	0.5682	0.426786	0.776203
COL7A1_integrin_a11b1_complex	Inflammatory fibroblast|Inflammatory fibroblast	6	7	0.314167	0.316143	4.35385	0.152479
COL8A1_integrin_a11b1_complex	Inflammatory fibroblast|Inflammatory fibroblast	7	13	0.292143	0.495154	-0.713318	0.726758
CXCL13_ACKR4	Inflammatory fibroblast|Inflammatory fibroblast	0	0	0	0	NA	NA
COL6A1_integrin_a11b1_complex	Inflammatory fibroblast|Inflammatory fibroblast	7	17	1.53971	1.47429	0.254384	0.687463
COL1A2_integrin_a11b1_complex	Inflammatory fibroblast|Inflammatory fibroblast	7	17	2.055	2.15206	0.0790306	0.867747
COL1A1_integrin_a11b1_complex	Inflammatory fibroblast|Inflammatory fibroblast	7	17	2.20157	2.19388	0.134199	0.766911
COL5A2_integrin_a11b1_complex	Inflammatory fibroblast|Inflammatory fibroblast	7	17	0.869143	0.975353	-0.386211	0.67778
COL5A3_integrin_a11b1_complex	Inflammatory fibroblast|Inflammatory fibroblast	7	14	0.415429	0.313	5.39506	0.0863703
COL3A1_integrin_a11b1_complex	Inflammatory fibroblast|Inflammatory fibroblast	7	17	2.00286	2.02324	0.0776002	0.873299
COL18A1_integrin_a11b1_complex	Inflammatory fibroblast|Inflammatory fibroblast	7	17	0.658286	0.550118	1.64128	0.341266
COL16A1_integrin_a11b1_complex	Inflammatory fibroblast|Inflammatory fibroblast	7	15	0.375286	0.395467	2.1298	0.450519
COL15A1_integrin_a11b1_complex	Inflammatory fibroblast|Inflammatory fibroblast	7	17	0.598857	0.560176	0.483226	0.747517
COL12A1_integrin_a11b1_complex	Inflammatory fibroblast|Inflammatory fibroblast	7	17	0.594143	0.625	0.102988	0.942956
COL5A1_integrin_a11b1_complex	Inflammatory fibroblast|Inflammatory fibroblast	7	17	0.705857	0.820059	-0.358758	0.756169
COL4A2_integrin_a11b1_complex	Inflammatory fibroblast|Inflammatory fibroblast	7	17	0.636429	0.701059	0.278792	0.828699
COL4A1_integrin_a11b1_complex	Inflammatory fibroblast|Inflammatory fibroblast	7	17	0.626714	0.719882	0.0249043	0.98468
COL6A2_integrin_a11b1_complex	Inflammatory fibroblast|Inflammatory fibroblast	7	17	1.84143	1.65688	0.462809	0.433965
COL10A1_integrin_a1b1_complex	Inflammatory fibroblast|Inflammatory fibroblast	4	9	0.33525	0.565222	-1.92549	0.308705
COL11A1_integrin_a1b1_complex	Inflammatory fibroblast|Inflammatory fibroblast	5	11	0.2698	0.535727	-2.3488	0.369317
COL27A1_integrin_a1b1_complex	Inflammatory fibroblast|Inflammatory fibroblast	8	9	0.26575	0.373111	6.69826	0.0874779
FN1_integrin_a11b1_complex	Inflammatory fibroblast|Inflammatory fibroblast	7	17	1.31929	1.59194	-0.151764	0.796301
TGFB3_TGFbeta_receptor2	Inflammatory fibroblast|Inflammatory fibroblast	8	16	0.237125	0.248438	-1.86951	0.628387
SLIT2_ROBO1	Inflammatory fibroblast|Inflammatory fibroblast	8	18	0.255875	0.288444	-1.49013	0.701738
PDGFC_PDGFRA	Inflammatory fibroblast|Inflammatory fibroblast	6	10	0.514833	0.4961	1.12148	0.581076
COL24A1_integrin_a1b1_complex	Inflammatory fibroblast|Inflammatory fibroblast	2	2	0.2405	0.421	0.808867	0.870216
JAM2_JAM3	Inflammatory fibroblast|Inflammatory fibroblast	6	11	0.203167	0.224364	5.80177	0.307592
COL8A1_integrin_a1b1_complex	Inflammatory fibroblast|Inflammatory fibroblast	7	15	0.362857	0.599733	-1.86386	0.317692
COL5A3_integrin_a1b1_complex	Inflammatory fibroblast|Inflammatory fibroblast	8	14	0.40525	0.413714	3.86735	0.109
COL14A1_integrin_a1b1_complex	Inflammatory fibroblast|Inflammatory fibroblast	7	18	0.571857	0.603111	-0.1987	0.898299
COL7A1_integrin_a1b1_complex	Inflammatory fibroblast|Inflammatory fibroblast	8	7	0.33175	0.475857	3.59222	0.13408
COL1A1_integrin_a1b1_complex	Inflammatory fibroblast|Inflammatory fibroblast	9	20	1.977	2.2034	-0.289219	0.608253
GJA1_GJA1	Inflammatory fibroblast|Inflammatory fibroblast	10	18	0.4431	0.467889	1.32362	0.51268
COL3A1_integrin_a1b1_complex	Inflammatory fibroblast|Inflammatory fibroblast	9	20	1.75189	2.07665	-0.504789	0.39197
COL1A2_integrin_a1b1_complex	Inflammatory fibroblast|Inflammatory fibroblast	9	20	1.89311	2.16905	-0.324046	0.582419
COL6A3_integrin_a1b1_complex	Inflammatory fibroblast|Inflammatory fibroblast	9	20	1.37278	1.3862	0.00103071	0.99896
COL6A1_integrin_a1b1_complex	Inflammatory fibroblast|Inflammatory fibroblast	9	20	1.40744	1.50235	-0.0536192	0.943089
COL5A1_integrin_a1b1_complex	Inflammatory fibroblast|Inflammatory fibroblast	8	20	0.717875	0.86305	-1.82046	0.203813
FN1_integrin_aVb5_complex	Inflammatory fibroblast|Inflammatory fibroblast	9	19	1.398	1.63089	-0.178082	0.783239
COL5A2_integrin_a1b1_complex	Inflammatory fibroblast|Inflammatory fibroblast	9	20	0.824667	1.0029	-1.0353	0.336375
SDC1_ADGRA2	Inflammatory fibroblast|Inflammatory fibroblast	4	7	0.22225	0.246143	2.45503	0.559884
COL6A2_integrin_a1b1_complex	Inflammatory fibroblast|Inflammatory fibroblast	9	20	1.704	1.68825	0.41082	0.607414
COL12A1_integrin_a1b1_complex	Inflammatory fibroblast|Inflammatory fibroblast	9	19	0.593	0.690789	-0.269321	0.853919
TGFB3_TGFbeta_receptor1	Inflammatory fibroblast|Inflammatory fibroblast	7	16	0.227857	0.269875	-6.16478	0.173823
COL15A1_integrin_a1b1_complex	Inflammatory fibroblast|Inflammatory fibroblast	8	17	0.558625	0.665353	-0.795572	0.552171
COL4A1_integrin_a1b1_complex	Inflammatory fibroblast|Inflammatory fibroblast	9	19	0.577333	0.826632	-2.06542	0.255095
COL4A2_integrin_a1b1_complex	Inflammatory fibroblast|Inflammatory fibroblast	9	20	0.575667	0.8045	-2.05524	0.261805
COL16A1_integrin_a1b1_complex	Inflammatory fibroblast|Inflammatory fibroblast	8	18	0.381375	0.455389	-1.37935	0.63331
COL18A1_integrin_a1b1_complex	Inflammatory fibroblast|Inflammatory fibroblast	9	19	0.666778	0.654263	0.592919	0.758813
TGFB1_TGFbeta_receptor2	Inflammatory fibroblast|Inflammatory fibroblast	3	11	0.372	0.368818	-2.53208	0.485808
SDC2_ADGRA2	Inflammatory fibroblast|Inflammatory fibroblast	9	16	0.493556	0.574375	4.81481	0.122529
LPAR1_ADGRE5	Inflammatory fibroblast|Inflammatory fibroblast	5	9	0.2884	0.296556	1.2554	0.739099
PGF_NRP1	Inflammatory fibroblast|Inflammatory fibroblast	8	14	0.338125	0.355571	4.47666	0.147434
GAS6_AXL	Inflammatory fibroblast|Inflammatory fibroblast	8	19	0.46225	0.513158	0.265482	0.911525
GJC1_GJA1	Inflammatory fibroblast|Inflammatory fibroblast	3	6	0.369667	0.322167	1.90691	0.555597
FBN1_integrin_a5b1_complex	Inflammatory fibroblast|Inflammatory fibroblast	8	16	0.79675	0.879	-0.203538	0.847975
FN1_integrin_a5b1_complex	Inflammatory fibroblast|Inflammatory fibroblast	8	16	1.443	1.64088	-0.203727	0.736542
THY1_ADGRE2	Inflammatory fibroblast|Inflammatory fibroblast	2	7	1.038	0.816286	-0.988332	0.445961
FN1_integrin_aVb1_complex	Inflammatory fibroblast|Inflammatory fibroblast	10	21	1.3408	1.67805	-0.416299	0.543956
APP_TNFRSF21	Inflammatory fibroblast|Inflammatory fibroblast	6	8	0.521333	0.64125	4.76719	0.0770301
SEMA4C_PLXNB2	Inflammatory fibroblast|Inflammatory fibroblast	6	8	0.183167	0.226375	11.2099	0.0977093
TGFB1_TGFbeta_receptor1	Inflammatory fibroblast|Inflammatory fibroblast	5	6	0.341	0.411	1.50693	0.582989
MPZL1_MPZL1	Inflammatory fibroblast|Inflammatory fibroblast	10	18	0.4931	0.5315	2.29888	0.357963
VEGFA_NRP1	Inflammatory fibroblast|Inflammatory fibroblast	7	14	0.559	0.492143	2.29771	0.231448
VEGFB_NRP1	Inflammatory fibroblast|Inflammatory fibroblast	10	18	0.4566	0.520833	3.14605	0.229992
VEGFA_NRP2	Inflammatory fibroblast|Inflammatory fibroblast	6	10	0.541333	0.4884	2.06601	0.259153
integrin_aVb1_complex_ADGRE2	Inflammatory fibroblast|Inflammatory fibroblast	2	7	0.3555	0.447857	-2.68773	0.378095
THY1_ADGRE5	Inflammatory fibroblast|Inflammatory fibroblast	8	19	0.86	0.872211	-0.630891	0.616684
TNFSF12_TNFRSF12A	Inflammatory fibroblast|Inflammatory fibroblast	5	17	0.583	0.427118	-0.607491	0.734183
PLAU_PLAUR	Inflammatory fibroblast|Inflammatory fibroblast	7	14	0.606571	0.574714	-0.171639	0.881502
WNT5A_ROR2	Inflammatory fibroblast|Keratinocyte	0	0	0	0	NA	NA
COL27A1_integrin_a2b1_complex	Inflammatory fibroblast|Keratinocyte	4	2	0.2845	0.365	88.8088	0.995983
COL11A1_integrin_a2b1_complex	Inflammatory fibroblast|Keratinocyte	2	1	0.23	0.244	5.85109	0.35129
COL10A1_integrin_a2b1_complex	Inflammatory fibroblast|Keratinocyte	2	0	0.346	0	81.3649	0.997065
WNT2_SFRP1	Inflammatory fibroblast|Keratinocyte	1	0	0.244	0	82.6972	0.998503
WNT5A_SFRP1	Inflammatory fibroblast|Keratinocyte	1	1	0.363	0.256	-1.14408	0.854052
COL24A1_integrin_a2b1_complex	Inflammatory fibroblast|Keratinocyte	2	0	0.169	0	148.248	0.997441
COL8A1_integrin_a2b1_complex	Inflammatory fibroblast|Keratinocyte	3	1	0.407	0.559	68.9574	0.995583
PTN_PTPRZ1	Inflammatory fibroblast|Keratinocyte	1	2	0.626	0.686	0.764497	0.745728
COL14A1_integrin_a2b1_complex	Inflammatory fibroblast|Keratinocyte	3	4	0.391667	0.61725	1.71485	0.508203
COL7A1_integrin_a2b1_complex	Inflammatory fibroblast|Keratinocyte	4	2	0.37775	0.3085	107.776	0.995106
COL5A3_integrin_a2b1_complex	Inflammatory fibroblast|Keratinocyte	4	2	0.3725	0.311	70.2115	0.996368
COL1A2_integrin_a2b1_complex	Inflammatory fibroblast|Keratinocyte	4	4	1.808	1.992	0.798743	0.19595
COL12A1_integrin_a2b1_complex	Inflammatory fibroblast|Keratinocyte	4	3	0.63575	0.544333	4.88317	0.0948054
COL6A3_integrin_a2b1_complex	Inflammatory fibroblast|Keratinocyte	4	4	1.35425	1.1185	1.48106	0.131008
COL1A1_integrin_a2b1_complex	Inflammatory fibroblast|Keratinocyte	4	4	1.925	2.06425	0.833367	0.170011
COL5A1_integrin_a2b1_complex	Inflammatory fibroblast|Keratinocyte	4	4	0.67325	0.7675	2.4901	0.17283
COL6A2_integrin_a2b1_complex	Inflammatory fibroblast|Keratinocyte	4	4	1.83025	1.52775	1.12551	0.117515
COL6A1_integrin_a2b1_complex	Inflammatory fibroblast|Keratinocyte	4	4	1.652	1.323	1.37532	0.101418
COL4A1_integrin_a2b1_complex	Inflammatory fibroblast|Keratinocyte	4	4	0.58925	0.81075	1.64803	0.327846
GJA1_GJA1	Inflammatory fibroblast|Keratinocyte	5	3	0.5848	0.764667	3.39745	0.072047
COL5A2_integrin_a2b1_complex	Inflammatory fibroblast|Keratinocyte	4	4	0.937	0.80125	2.13046	0.138762
THBS1_integrin_a3b1_complex	Inflammatory fibroblast|Keratinocyte	3	5	0.701	0.5704	2.3914	0.266505
COL16A1_integrin_a2b1_complex	Inflammatory fibroblast|Keratinocyte	4	4	0.37725	0.4695	3.75853	0.203301
COL15A1_integrin_a2b1_complex	Inflammatory fibroblast|Keratinocyte	4	3	0.5255	0.606667	3.5443	0.123272
COL18A1_integrin_a2b1_complex	Inflammatory fibroblast|Keratinocyte	4	3	0.71375	0.750333	3.45261	0.0879778
COL4A2_integrin_a2b1_complex	Inflammatory fibroblast|Keratinocyte	4	4	0.54875	0.81825	1.65112	0.3497
COL3A1_integrin_a2b1_complex	Inflammatory fibroblast|Keratinocyte	4	4	1.699	1.8565	0.758648	0.23287
IL1RAP_PTPRF	Inflammatory fibroblast|Keratinocyte	3	2	0.273	0.5375	0.711806	0.87637
FN1_integrin_a3b1_complex	Inflammatory fibroblast|Keratinocyte	4	5	1.0925	1.1832	0.734812	0.456981
LAMC1_integrin_a2b1_complex	Inflammatory fibroblast|Keratinocyte	4	3	0.464	0.458	6.04121	0.0728336
FN1_integrin_a2b1_complex	Inflammatory fibroblast|Keratinocyte	4	4	1.2435	1.084	1.4907	0.174631
AGRN_PTPRS	Inflammatory fibroblast|Keratinocyte	0	0	0	0	NA	NA
MDK_PTPRZ1	Inflammatory fibroblast|Keratinocyte	2	2	0.3995	0.464	3.5185	0.302299
GJC1_GJA1	Inflammatory fibroblast|Keratinocyte	1	0	0.229	0	87.243	0.998518
FBN1_integrin_a5b1_complex	Inflammatory fibroblast|Keratinocyte	2	2	0.802	0.6535	1.48355	0.412737
COL3A1_ADGRG1	Inflammatory fibroblast|Keratinocyte	4	3	1.663	1.97133	1.28629	0.0970565
FN1_integrin_a5b1_complex	Inflammatory fibroblast|Keratinocyte	2	2	1.348	1.374	-0.0840893	0.932245
12oxoLeukotrieneB4_byPTGR1_LTB4R	Inflammatory fibroblast|Keratinocyte	2	2	0.3155	0.255	7.2777	0.232636
FN1_integrin_aVb1_complex	Inflammatory fibroblast|Keratinocyte	3	7	1.17533	1.21486	-0.418202	0.619776
LAMC1_integrin_a6b1_complex	Inflammatory fibroblast|Keratinocyte	3	2	0.535333	0.496	4.49729	0.120549
LeukotrieneB4_byLTA4H_LTB4R	Inflammatory fibroblast|Keratinocyte	2	1	0.233	0.157	145.185	0.996179
APP_SORL1	Inflammatory fibroblast|Keratinocyte	0	0	0	0	NA	NA
TNFSF12_TNFRSF12A	Inflammatory fibroblast|Keratinocyte	3	3	0.387333	0.976667	-0.251946	0.852588
JAM2_integrin_a4b1_complex	Inflammatory fibroblast|Macrophage M1	4	8	0.198	0.231125	1.78508	0.769204
IL6_IL6_receptor	Inflammatory fibroblast|Macrophage M1	3	5	0.599	0.2754	3.20218	0.289412
IL34_CSF1R	Inflammatory fibroblast|Macrophage M1	7	12	0.428286	0.465583	0.594037	0.819404
RARRES2_CMKLR1	Inflammatory fibroblast|Macrophage M1	4	14	0.9625	1.0165	-0.963557	0.402635
VCAM1_integrin_a4b1_complex	Inflammatory fibroblast|Macrophage M1	4	9	0.46025	0.444222	-1.58908	0.474521
VCAM1_integrin_a4b7_complex	Inflammatory fibroblast|Macrophage M1	1	3	0.201	0.511667	-4.58181	0.306491
FN1_integrin_a4b1_complex	Inflammatory fibroblast|Macrophage M1	6	17	1.17083	1.54459	-0.650162	0.288398
APP_FPR2	Inflammatory fibroblast|Macrophage M1	4	7	0.47475	0.594286	1.14241	0.530191
JAM3_integrin_aMb2_complex	Inflammatory fibroblast|Macrophage M1	7	13	0.285	0.330154	2.2979	0.394205
CSF1_CSF1R	Inflammatory fibroblast|Macrophage M1	7	18	0.455	0.505611	-3.1606	0.224834
THY1_integrin_aMb2_complex	Inflammatory fibroblast|Macrophage M1	7	17	0.945714	0.908941	0.392563	0.703365
RARRES2_CCRL2	Inflammatory fibroblast|Macrophage M1	7	19	1.13514	0.992105	-0.245905	0.779668
LPAR1_ADGRE5	Inflammatory fibroblast|Macrophage M1	6	14	0.4615	0.472786	0.787438	0.727423
GAS6_MERTK	Inflammatory fibroblast|Macrophage M1	2	9	0.335	0.432333	-1.21842	0.666976
THY1_integrin_aXb2_complex	Inflammatory fibroblast|Macrophage M1	9	21	0.998333	1.05424	-0.0877177	0.932393
THBS2_CD36	Inflammatory fibroblast|Macrophage M1	5	18	0.6772	0.756667	-2.13717	0.161604
FN1_integrin_a4b7_complex	Inflammatory fibroblast|Macrophage M1	2	7	1.125	1.61729	-0.502518	0.442716
TNC_integrin_a4b1_complex	Inflammatory fibroblast|Macrophage M1	5	14	0.6798	0.559071	0.322143	0.846625
CD248_IL6R	Inflammatory fibroblast|Macrophage M1	8	18	0.414375	0.440611	0.133209	0.942504
CXCL12_CXCR4	Inflammatory fibroblast|Macrophage M1	4	17	1.339	1.09382	-0.860407	0.297969
THY1_ADGRE2	Inflammatory fibroblast|Macrophage M1	5	19	0.9378	0.937316	-1.41713	0.209675
FN1_integrin_aVb1_complex	Inflammatory fibroblast|Macrophage M1	7	13	1.17643	1.58623	0.478364	0.412804
APP_TNFRSF21	Inflammatory fibroblast|Macrophage M1	2	3	0.5825	0.569333	0.462119	0.823397
PLAUR_integrin_a4b1_complex	Inflammatory fibroblast|Macrophage M1	3	8	0.483333	0.475125	-1.41535	0.535335
THBS1_CD36	Inflammatory fibroblast|Macrophage M1	6	19	0.657167	0.648263	-0.439179	0.776224
HEBP1_FPR3	Inflammatory fibroblast|Macrophage M1	7	17	0.495857	0.415647	1.69623	0.437965
VEGFA_NRP1	Inflammatory fibroblast|Macrophage M1	5	8	0.48	0.462625	2.68959	0.232887
VEGFA_NRP2	Inflammatory fibroblast|Macrophage M1	5	8	0.582	0.50925	3.94873	0.127139
integrin_aVb1_complex_ADGRE2	Inflammatory fibroblast|Macrophage M1	5	18	0.391	0.471944	-2.56658	0.236781
APP_SORL1	Inflammatory fibroblast|Macrophage M1	6	14	0.542	0.665	-0.80662	0.645182
THY1_ADGRE5	Inflammatory fibroblast|Macrophage M1	8	20	1.0755	1.0664	-0.590809	0.563275
HLA-F_LILRB1	Inflammatory fibroblast|Macrophage M1	5	7	0.4898	0.417714	3.8634	0.21812
CD99_PILRA	Inflammatory fibroblast|Macrophage M1	8	20	1.07275	1.1465	-1.67472	0.193555
PLAU_PLAUR	Inflammatory fibroblast|Macrophage M1	8	18	0.956375	0.905333	0.0607763	0.946374
integrin_aVb1_complex_ADGRE5	Inflammatory fibroblast|Macrophage M1	8	17	0.5245	0.637412	-0.14405	0.93568
HLA-F_LILRB2	Inflammatory fibroblast|Macrophage M1	5	12	0.5088	0.456833	1.85385	0.504424
APP_CD74	Inflammatory fibroblast|Macrophage M1	9	21	2.30178	2.52267	-0.233705	0.636647
CLU_TREM2_receptor	Inflammatory fibroblast|Macrophage M2	4	9	0.6855	0.557222	-0.462006	0.757711
IL34_CSF1R	Inflammatory fibroblast|Macrophage M2	4	12	0.47525	0.395333	-0.178235	0.93687
RARRES2_CMKLR1	Inflammatory fibroblast|Macrophage M2	5	12	0.9962	1.02408	-0.703027	0.444243
TGFB3_TGFbeta_receptor1	Inflammatory fibroblast|Macrophage M2	4	8	0.31425	0.251875	2.43421	0.487008
JAM3_integrin_aMb2_complex	Inflammatory fibroblast|Macrophage M2	4	10	0.305	0.3341	0.646767	0.814132
CSF1_CSF1R	Inflammatory fibroblast|Macrophage M2	5	17	0.4512	0.480941	-2.03193	0.366861
THY1_integrin_aMb2_complex	Inflammatory fibroblast|Macrophage M2	4	12	0.93475	0.91625	-1.11397	0.314575
RARRES2_CCRL2	Inflammatory fibroblast|Macrophage M2	3	12	1.22	0.936917	-1.13591	0.280104
LPAR1_ADGRE5	Inflammatory fibroblast|Macrophage M2	3	8	0.338667	0.363	-2.0177	0.515592
PGF_NRP1	Inflammatory fibroblast|Macrophage M2	5	7	0.391	0.324857	6.24189	0.11988
GAS6_MERTK	Inflammatory fibroblast|Macrophage M2	3	8	0.350667	0.41825	-2.23777	0.417496
THY1_integrin_aXb2_complex	Inflammatory fibroblast|Macrophage M2	5	12	0.8906	0.911	0.0512574	0.962309
THBS2_CD36	Inflammatory fibroblast|Macrophage M2	3	12	0.640333	0.836083	-2.12341	0.147668
APOE_TREM2_receptor	Inflammatory fibroblast|Macrophage M2	5	8	0.9494	1.00638	1.7259	0.228843
CXCL12_CXCR4	Inflammatory fibroblast|Macrophage M2	2	9	0.9265	0.882444	-1.41767	0.31688
THY1_ADGRE2	Inflammatory fibroblast|Macrophage M2	4	12	0.7675	0.7935	-0.767808	0.52411
APP_TNFRSF21	Inflammatory fibroblast|Macrophage M2	3	5	0.508333	0.6164	1.10549	0.577344
THBS1_CD36	Inflammatory fibroblast|Macrophage M2	3	12	0.575	0.708667	-1.51446	0.359232
SEMA4C_PLXNB2	Inflammatory fibroblast|Macrophage M2	2	3	0.2065	0.254	6.18484	0.42739
APP_TREM2_receptor	Inflammatory fibroblast|Macrophage M2	6	13	0.618833	0.741538	-1.46989	0.328282
HEBP1_FPR3	Inflammatory fibroblast|Macrophage M2	6	14	0.428667	0.435357	0.308858	0.898027
VEGFA_NRP1	Inflammatory fibroblast|Macrophage M2	5	12	0.6134	0.45525	1.83147	0.292339
VEGFB_NRP1	Inflammatory fibroblast|Macrophage M2	6	10	0.435	0.5541	0.794535	0.651286
integrin_aVb1_complex_ADGRE2	Inflammatory fibroblast|Macrophage M2	4	11	0.38675	0.439091	-1.97498	0.398931
THY1_ADGRE5	Inflammatory fibroblast|Macrophage M2	5	16	0.9296	0.9695	-1.44027	0.181652
CD99_PILRA	Inflammatory fibroblast|Macrophage M2	5	16	1.0832	1.09963	-2.67891	0.0940205
PLAU_PLAUR	Inflammatory fibroblast|Macrophage M2	6	13	0.782833	0.720385	-0.38701	0.726341
integrin_aVb1_complex_ADGRE5	Inflammatory fibroblast|Macrophage M2	3	13	0.521	0.481615	-2.94569	0.193982
HLA-F_LILRB2	Inflammatory fibroblast|Macrophage M2	4	3	0.408	0.378667	5.10843	0.125623
APP_CD74	Inflammatory fibroblast|Macrophage M2	10	22	1.9392	2.21809	-0.130149	0.854762
CLU_TREM2_receptor	Inflammatory fibroblast|Macrophage tumor-associated	4	9	0.76575	0.582111	-0.563956	0.654588
IL34_CSF1R	Inflammatory fibroblast|Macrophage tumor-associated	7	10	0.397	0.4332	2.16699	0.503422
RARRES2_CMKLR1	Inflammatory fibroblast|Macrophage tumor-associated	4	9	1.0245	0.981444	-0.656829	0.526199
TGFB3_TGFbeta_receptor1	Inflammatory fibroblast|Macrophage tumor-associated	8	9	0.283	0.246444	9.49561	0.071435
JAM3_integrin_aMb2_complex	Inflammatory fibroblast|Macrophage tumor-associated	8	12	0.349125	0.388417	4.53658	0.123305
CSF1_CSF1R	Inflammatory fibroblast|Macrophage tumor-associated	7	14	0.392857	0.495357	-1.19707	0.617004
THY1_integrin_aMb2_complex	Inflammatory fibroblast|Macrophage tumor-associated	8	15	1.06225	0.984933	1.20572	0.338378
RARRES2_CCRL2	Inflammatory fibroblast|Macrophage tumor-associated	9	15	1.06511	0.996667	1.39256	0.161688
LPAR1_ADGRE5	Inflammatory fibroblast|Macrophage tumor-associated	7	9	0.341429	0.467444	2.75592	0.260025
PGF_NRP1	Inflammatory fibroblast|Macrophage tumor-associated	6	7	0.361833	0.296857	6.53259	0.0826684
GAS6_AXL	Inflammatory fibroblast|Macrophage tumor-associated	4	3	0.42775	0.524	3.34563	0.244554
THY1_integrin_aXb2_complex	Inflammatory fibroblast|Macrophage tumor-associated	9	17	1.076	1.06229	1.28401	0.342803
THBS2_CD36	Inflammatory fibroblast|Macrophage tumor-associated	6	16	0.732833	0.873625	-1.69694	0.21634
FBN1_integrin_a5b1_complex	Inflammatory fibroblast|Macrophage tumor-associated	10	12	0.7543	0.939083	2.84463	0.0398141
CD248_IL6R	Inflammatory fibroblast|Macrophage tumor-associated	10	16	0.4776	0.49325	2.9238	0.184611
APOE_TREM2_receptor	Inflammatory fibroblast|Macrophage tumor-associated	5	7	1.0242	0.952571	1.44089	0.245304
FN1_integrin_a5b1_complex	Inflammatory fibroblast|Macrophage tumor-associated	10	12	1.2885	1.72725	1.06737	0.0986719
CXCL12_CXCR4	Inflammatory fibroblast|Macrophage tumor-associated	7	16	1.39957	1.13356	1.05409	0.203287
THY1_ADGRE2	Inflammatory fibroblast|Macrophage tumor-associated	8	15	0.97125	0.8992	0.881669	0.420949
THBS1_CD36	Inflammatory fibroblast|Macrophage tumor-associated	7	17	0.675714	0.778353	-0.502561	0.739514
TGFB1_TGFbeta_receptor1	Inflammatory fibroblast|Macrophage tumor-associated	3	5	0.415667	0.3936	2.02736	0.53875
APP_TREM2_receptor	Inflammatory fibroblast|Macrophage tumor-associated	6	12	0.696667	0.701	-1.63485	0.311799
HEBP1_FPR3	Inflammatory fibroblast|Macrophage tumor-associated	7	11	0.517857	0.437273	2.34661	0.256266
VEGFA_NRP1	Inflammatory fibroblast|Macrophage tumor-associated	7	10	0.613	0.4871	3.69795	0.0579056
VEGFB_NRP1	Inflammatory fibroblast|Macrophage tumor-associated	8	11	0.418625	0.508182	1.44886	0.492117
VEGFA_NRP2	Inflammatory fibroblast|Macrophage tumor-associated	6	8	0.804833	0.559375	3.13139	0.0561319
integrin_aVb1_complex_ADGRE2	Inflammatory fibroblast|Macrophage tumor-associated	8	13	0.460125	0.511462	2.13146	0.308614
THY1_ADGRE5	Inflammatory fibroblast|Macrophage tumor-associated	10	14	0.9421	1.02279	1.8426	0.135701
HLA-F_LILRB1	Inflammatory fibroblast|Macrophage tumor-associated	5	6	0.4278	0.372333	4.56855	0.120556
CD99_PILRA	Inflammatory fibroblast|Macrophage tumor-associated	8	16	1.07313	1.1105	0.739453	0.496839
PLAU_PLAUR	Inflammatory fibroblast|Macrophage tumor-associated	8	16	1.25663	1.1495	0.49671	0.509936
integrin_aVb1_complex_ADGRE5	Inflammatory fibroblast|Macrophage tumor-associated	6	13	0.551833	0.627692	0.371758	0.824445
HLA-F_LILRB2	Inflammatory fibroblast|Macrophage tumor-associated	6	8	0.406333	0.430375	1.45087	0.517721
APP_CD74	Inflammatory fibroblast|Macrophage tumor-associated	9	19	1.90056	2.04642	0.0330013	0.95776
GAS6_MERTK	Inflammatory fibroblast|Mast	0	1	0	0.818	0.709697	0.99996
CD248_IL6R	Inflammatory fibroblast|Mast	2	1	0.773	0.79	0.748768	0.675244
LGALS3_MERTK	Inflammatory fibroblast|Mast	0	1	0	1.34	0.433233	0.99996
IL34_CSF1R	Inflammatory fibroblast|Monocyte classical	5	7	0.343	0.334857	-5.63457	0.211516
APP_FPR2	Inflammatory fibroblast|Monocyte classical	6	16	0.691167	0.819625	-0.255681	0.825944
CSF1_CSF1R	Inflammatory fibroblast|Monocyte classical	4	12	0.384	0.521167	-8.47198	0.0578179
RARRES2_CCRL2	Inflammatory fibroblast|Monocyte classical	5	14	1.0842	0.956714	-0.977519	0.290885
LPAR1_ADGRE5	Inflammatory fibroblast|Monocyte classical	5	15	0.3872	0.494267	0.0706554	0.971445
THY1_integrin_aXb2_complex	Inflammatory fibroblast|Monocyte classical	8	21	1.11775	1.04929	-0.424599	0.665892
THBS2_CD36	Inflammatory fibroblast|Monocyte classical	6	15	0.714667	0.907267	-2.99109	0.0770323
CD248_IL6R	Inflammatory fibroblast|Monocyte classical	7	17	0.542571	0.541294	-0.0432521	0.980198
CXCL12_CXCR4	Inflammatory fibroblast|Monocyte classical	3	15	1.54867	1.25033	-0.238783	0.7392
THY1_ADGRE2	Inflammatory fibroblast|Monocyte classical	5	18	0.9686	0.984389	-0.965087	0.300298
12oxoLeukotrieneB4_byPTGR1_LTB4R	Inflammatory fibroblast|Monocyte classical	4	8	0.22225	0.387625	-5.0306	0.209615
THBS1_CD36	Inflammatory fibroblast|Monocyte classical	6	17	0.6955	0.785471	-2.08398	0.163657
SEMA4C_PLXNB2	Inflammatory fibroblast|Monocyte classical	3	3	0.231333	0.191667	7.03511	0.26637
LeukotrieneB4_byLTA4H_LTB4R	Inflammatory fibroblast|Monocyte classical	0	4	0	0.3145	-88.4605	0.995561
integrin_aVb1_complex_ADGRE2	Inflammatory fibroblast|Monocyte classical	5	16	0.4788	0.559937	-1.64246	0.311166
THY1_ADGRE5	Inflammatory fibroblast|Monocyte classical	7	20	1.02643	1.12295	-0.894864	0.367949
CD99_PILRA	Inflammatory fibroblast|Monocyte classical	6	19	1.007	1.23432	-2.50729	0.0456559
PLAU_PLAUR	Inflammatory fibroblast|Monocyte classical	8	17	1.16175	1.10706	0.416508	0.609533
integrin_aVb1_complex_ADGRE5	Inflammatory fibroblast|Monocyte classical	6	16	0.555333	0.65925	0.065934	0.966713
APP_CD74	Inflammatory fibroblast|Monocyte classical	7	15	1.67543	1.90793	-0.69505	0.192331
JAM2_integrin_a4b1_complex	Inflammatory fibroblast|Monocyte non-classical	3	8	0.297333	0.390375	-1.15079	0.690242
CLU_TREM2_receptor	Inflammatory fibroblast|Monocyte non-classical	1	4	0.212	0.51175	-4.62954	0.312885
IL34_CSF1R	Inflammatory fibroblast|Monocyte non-classical	5	12	0.7202	0.48425	0.639897	0.743826
RARRES2_CMKLR1	Inflammatory fibroblast|Monocyte non-classical	5	9	0.8512	0.853556	0.917766	0.366405
TGFB3_TGFbeta_receptor1	Inflammatory fibroblast|Monocyte non-classical	4	8	0.27075	0.235	1.54162	0.664851
VCAM1_integrin_a4b1_complex	Inflammatory fibroblast|Monocyte non-classical	2	9	0.6965	0.467333	-0.90352	0.696267
VCAM1_integrin_a4b7_complex	Inflammatory fibroblast|Monocyte non-classical	1	2	0.7	0.438	-2.26	0.505464
FN1_integrin_a4b1_complex	Inflammatory fibroblast|Monocyte non-classical	5	17	1.5482	1.53994	-0.0644471	0.90956
JAM3_integrin_aMb2_complex	Inflammatory fibroblast|Monocyte non-classical	7	12	0.318857	0.320583	0.944525	0.662758
CSF1_CSF1R	Inflammatory fibroblast|Monocyte non-classical	6	17	0.610833	0.535353	-1.03757	0.523383
THY1_integrin_aMb2_complex	Inflammatory fibroblast|Monocyte non-classical	7	17	1.00757	0.939	-0.538071	0.582123
RARRES2_CCRL2	Inflammatory fibroblast|Monocyte non-classical	7	17	1.218	1.04976	0.165805	0.827457
GAS6_AXL	Inflammatory fibroblast|Monocyte non-classical	1	2	0.504	0.358	1.95533	0.615746
THY1_integrin_aXb2_complex	Inflammatory fibroblast|Monocyte non-classical	8	20	1.231	1.21325	-0.683567	0.464278
THBS2_CD36	Inflammatory fibroblast|Monocyte non-classical	5	12	0.696	0.78975	-1.59264	0.302749
FBN1_integrin_a5b1_complex	Inflammatory fibroblast|Monocyte non-classical	5	10	0.7636	0.8854	0.708172	0.532036
FN1_integrin_a4b7_complex	Inflammatory fibroblast|Monocyte non-classical	2	4	1.6165	1.558	-0.203471	0.777861
TNC_integrin_a4b1_complex	Inflammatory fibroblast|Monocyte non-classical	5	12	0.7868	0.609917	1.80668	0.252563
APOE_TREM2_receptor	Inflammatory fibroblast|Monocyte non-classical	3	2	0.446333	0.55	1.8539	0.398534
FN1_integrin_a5b1_complex	Inflammatory fibroblast|Monocyte non-classical	5	10	1.1202	1.6029	0.245494	0.703484
CXCL12_CXCR4	Inflammatory fibroblast|Monocyte non-classical	6	18	1.6775	1.44056	-0.294856	0.586608
APP_TNFRSF21	Inflammatory fibroblast|Monocyte non-classical	2	4	0.5005	0.6785	-1.2436	0.512843
PLAUR_integrin_a4b1_complex	Inflammatory fibroblast|Monocyte non-classical	3	7	0.64	0.524286	0.162113	0.919617
THBS1_CD36	Inflammatory fibroblast|Monocyte non-classical	6	14	0.666	0.729286	-0.237574	0.867724
TGFB1_TGFbeta_receptor1	Inflammatory fibroblast|Monocyte non-classical	2	5	0.4085	0.4238	-1.65458	0.643072
CCL2_CCR2	Inflammatory fibroblast|Monocyte non-classical	5	7	0.6128	0.534286	0.432104	0.736347
HEBP1_FPR3	Inflammatory fibroblast|Monocyte non-classical	6	8	0.529	0.3595	2.64272	0.213627
APP_SORL1	Inflammatory fibroblast|Monocyte non-classical	6	16	0.583667	0.69625	-1.94411	0.269963
HLA-F_LILRB1	Inflammatory fibroblast|Monocyte non-classical	3	12	0.885	0.525833	-0.448172	0.724774
CD99_PILRA	Inflammatory fibroblast|Monocyte non-classical	8	22	1.1735	1.29009	-1.46125	0.197968
PLAU_PLAUR	Inflammatory fibroblast|Monocyte non-classical	7	18	1.43086	1.29272	-0.176894	0.799884
HLA-F_LILRB2	Inflammatory fibroblast|Monocyte non-classical	6	16	0.853833	0.70475	-0.274284	0.816423
APP_CD74	Inflammatory fibroblast|Monocyte non-classical	9	20	2.09133	2.0886	0.151179	0.802183
WNT2_FRZB	Inflammatory fibroblast|Myofibroblast	3	4	0.319333	0.50375	-1.17638	0.654551
WNT5A_FRZB	Inflammatory fibroblast|Myofibroblast	3	5	0.521667	0.5264	1.75958	0.49556
NTF3_NGFR	Inflammatory fibroblast|Myofibroblast	0	1	0	0.426	5.43922	0.999842
CXCL13_ACKR4	Inflammatory fibroblast|Myofibroblast	0	0	0	0	NA	NA
FLRT2_ADGRL3	Inflammatory fibroblast|Myofibroblast	0	1	0	0.145	4.83368	0.999952
COL10A1_integrin_a1b1_complex	Inflammatory fibroblast|Myofibroblast	4	9	0.6785	0.855	-0.641644	0.602755
COL11A1_integrin_a1b1_complex	Inflammatory fibroblast|Myofibroblast	4	11	0.55375	0.892727	-1.92365	0.277309
COL27A1_integrin_a1b1_complex	Inflammatory fibroblast|Myofibroblast	8	8	0.507	0.65675	4.39384	0.053966
PGD2_byPTGDS_PTGDR	Inflammatory fibroblast|Myofibroblast	2	1	0.6325	0.443	0.79114	0.805295
LAMC1_integrin_a7b1_complex	Inflammatory fibroblast|Myofibroblast	9	15	0.576111	0.5634	3.34582	0.0772045
SLIT2_ROBO1	Inflammatory fibroblast|Myofibroblast	6	9	0.295333	0.281222	2.76084	0.404549
COL24A1_integrin_a1b1_complex	Inflammatory fibroblast|Myofibroblast	2	1	0.4845	0.847	45.5765	0.996577
JAM2_JAM3	Inflammatory fibroblast|Myofibroblast	4	7	0.19375	0.199429	10.4817	0.185596
COL8A1_integrin_a1b1_complex	Inflammatory fibroblast|Myofibroblast	7	14	0.571857	0.947929	-1.03183	0.424424
JAM3_JAM3	Inflammatory fibroblast|Myofibroblast	5	11	0.2784	0.233091	5.94225	0.182058
COL5A3_integrin_a1b1_complex	Inflammatory fibroblast|Myofibroblast	8	14	0.61875	0.712429	2.98056	0.126488
COL14A1_integrin_a1b1_complex	Inflammatory fibroblast|Myofibroblast	8	19	0.75175	0.898737	-0.228674	0.832169
COL7A1_integrin_a1b1_complex	Inflammatory fibroblast|Myofibroblast	7	6	0.556286	0.62	20.2156	0.125608
COL1A1_integrin_a1b1_complex	Inflammatory fibroblast|Myofibroblast	9	20	2.25189	2.4652	0.118613	0.80723
THBS1_integrin_a3b1_complex	Inflammatory fibroblast|Myofibroblast	6	13	0.652	0.625308	2.09265	0.228516
COL3A1_integrin_a1b1_complex	Inflammatory fibroblast|Myofibroblast	9	20	1.98367	2.34525	-0.0715034	0.888654
COL1A2_integrin_a1b1_complex	Inflammatory fibroblast|Myofibroblast	9	20	2.13344	2.417	0.0920965	0.859056
COL6A3_integrin_a1b1_complex	Inflammatory fibroblast|Myofibroblast	9	20	1.56033	1.6115	0.370148	0.604536
COL6A1_integrin_a1b1_complex	Inflammatory fibroblast|Myofibroblast	9	20	1.63078	1.74425	0.248811	0.68257
COL5A1_integrin_a1b1_complex	Inflammatory fibroblast|Myofibroblast	8	20	0.885875	1.10915	-0.862224	0.387264
FN1_integrin_aVb5_complex	Inflammatory fibroblast|Myofibroblast	6	13	1.29067	1.57215	0.22019	0.724718
COL5A2_integrin_a1b1_complex	Inflammatory fibroblast|Myofibroblast	9	20	1.01256	1.26095	-0.385638	0.648188
SDC1_ADGRA2	Inflammatory fibroblast|Myofibroblast	4	7	0.34075	0.403714	1.46046	0.607618
COL6A2_integrin_a1b1_complex	Inflammatory fibroblast|Myofibroblast	9	20	1.93156	1.9642	0.487303	0.433762
COL12A1_integrin_a1b1_complex	Inflammatory fibroblast|Myofibroblast	9	19	0.758556	0.961684	-0.054321	0.96312
FN1_integrin_a3b1_complex	Inflammatory fibroblast|Myofibroblast	7	13	1.24671	1.50377	0.384462	0.575355
COL15A1_integrin_a1b1_complex	Inflammatory fibroblast|Myofibroblast	8	17	0.763375	0.929412	-0.389379	0.74353
COL4A1_integrin_a1b1_complex	Inflammatory fibroblast|Myofibroblast	9	19	0.745	1.10979	-1.18704	0.33407
COL4A2_integrin_a1b1_complex	Inflammatory fibroblast|Myofibroblast	9	19	0.767111	1.10074	-1.06411	0.400021
COL16A1_integrin_a1b1_complex	Inflammatory fibroblast|Myofibroblast	8	17	0.604125	0.751176	-0.500668	0.75654
COL18A1_integrin_a1b1_complex	Inflammatory fibroblast|Myofibroblast	9	19	0.866556	0.932632	0.0744964	0.95091
SDC2_ADGRA2	Inflammatory fibroblast|Myofibroblast	8	17	0.574875	0.638765	0.688746	0.726779
LPAR1_ADGRE5	Inflammatory fibroblast|Myofibroblast	5	6	0.3376	0.329333	8.75636	0.0758168
GAS6_AXL	Inflammatory fibroblast|Myofibroblast	7	18	0.548714	0.583167	1.22719	0.51056
GJC1_GJC1	Inflammatory fibroblast|Myofibroblast	3	5	0.394667	0.4526	4.89609	0.171392
THBS2_CD36	Inflammatory fibroblast|Myofibroblast	5	17	0.8502	0.973706	-1.17063	0.247173
FBN1_integrin_a5b1_complex	Inflammatory fibroblast|Myofibroblast	7	8	0.788857	0.92175	0.785178	0.373446
FN1_integrin_a5b1_complex	Inflammatory fibroblast|Myofibroblast	7	8	1.51086	1.858	0.814959	0.157981
CXCL12_CXCR4	Inflammatory fibroblast|Myofibroblast	2	1	0.7715	1.037	1.87684	0.279999
THY1_ADGRE2	Inflammatory fibroblast|Myofibroblast	1	4	1.001	0.81925	0.581645	0.733
FN1_integrin_aVb1_complex	Inflammatory fibroblast|Myofibroblast	7	19	1.224	1.54989	-0.696802	0.31445
APP_TNFRSF21	Inflammatory fibroblast|Myofibroblast	3	9	0.495	0.568778	-2.02879	0.378966
THBS1_CD36	Inflammatory fibroblast|Myofibroblast	6	17	0.847	0.858647	-0.236956	0.812142
SEMA4C_PLXNB2	Inflammatory fibroblast|Myofibroblast	4	6	0.20725	0.253667	23.3126	0.126085
MPZL1_MPZL1	Inflammatory fibroblast|Myofibroblast	6	12	0.3675	0.395333	0.79464	0.727669
VEGFA_NRP1	Inflammatory fibroblast|Myofibroblast	6	12	0.461667	0.468833	3.78608	0.183219
integrin_aVb1_complex_ADGRE2	Inflammatory fibroblast|Myofibroblast	1	4	0.355	0.40625	2.43898	0.648917
THY1_ADGRE5	Inflammatory fibroblast|Myofibroblast	7	18	0.959857	0.896611	-0.337966	0.791199
integrin_aVb1_complex_ADGRE5	Inflammatory fibroblast|Myofibroblast	5	9	0.4642	0.469778	2.25354	0.393815
CXCL6_CXCR2	Inflammatory fibroblast|NK	0	1	0	0.373	-54.9691	0.998479
CXCL1_CXCR2	Inflammatory fibroblast|NK	0	1	0	0.592	-34.6343	0.998479
CXCL5_CXCR2	Inflammatory fibroblast|NK	0	2	0	0.3985	-49.0715	0.997127
PGD2_byPTGDS_PTGDR	Inflammatory fibroblast|NK	8	15	0.860125	0.745333	1.5547	0.215454
CD200_CD200R1	Inflammatory fibroblast|NK	0	0	0	0	NA	NA
CXCL3_CXCR2	Inflammatory fibroblast|NK	0	3	0	0.308667	-97.5328	0.997217
CXCL2_CXCR2	Inflammatory fibroblast|NK	0	1	0	0.261	-71.0159	0.998625
TGFB3_TGFBR3	Inflammatory fibroblast|NK	6	9	0.279667	0.361333	2.79815	0.398104
LPAR1_ADGRE5	Inflammatory fibroblast|NK	7	16	0.747286	0.665937	1.08233	0.491648
GJC1_GJC1	Inflammatory fibroblast|NK	0	0	0	0	NA	NA
COL3A1_ADGRG1	Inflammatory fibroblast|NK	7	17	1.75243	2.06829	-0.314224	0.523824
CXCL12_CXCR4	Inflammatory fibroblast|NK	9	22	1.81611	1.55068	0.694379	0.403127
TNFSF12_TNFRSF25	Inflammatory fibroblast|NK	1	1	0.179	0.254	3.94771	0.604398
THY1_ADGRE2	Inflammatory fibroblast|NK	0	0	0	0	NA	NA
BAG6_NCR3	Inflammatory fibroblast|NK	5	11	0.3798	0.356636	0.379096	0.892606
CLEC2B_KLRF1	Inflammatory fibroblast|NK	8	17	0.976	0.932	0.478862	0.716933
ICAM3_integrin_aLb2_complex	Inflammatory fibroblast|NK	2	3	0.243	0.475333	-1.04576	0.765838
HLA-E_KLRC1	Inflammatory fibroblast|NK	7	9	1.46157	1.28244	1.4961	0.149625
integrin_aVb1_complex_ADGRE2	Inflammatory fibroblast|NK	0	0	0	0	NA	NA
APP_SORL1	Inflammatory fibroblast|NK	7	13	0.608714	0.705923	0.212968	0.892601
TGFB1_TGFBR3	Inflammatory fibroblast|NK	2	5	0.4355	0.6004	-0.123154	0.976717
THY1_ADGRE5	Inflammatory fibroblast|NK	9	23	1.39522	1.29791	-0.680829	0.482183
HLA-E_CD94:NKG2A	Inflammatory fibroblast|NK	7	10	1.44543	1.2235	1.21446	0.209228
NECTIN2_TIGIT	Inflammatory fibroblast|NK	4	8	0.488	0.4385	-1.60817	0.553124
ProstaglandinE2_byPTGES2_PTGER4	Inflammatory fibroblast|NK	5	10	0.497	0.4332	1.72832	0.497669
CD55_ADGRE5	Inflammatory fibroblast|NK	5	16	0.712	0.8295	-2.43701	0.142707
integrin_aVb1_complex_ADGRE5	Inflammatory fibroblast|NK	9	21	0.858889	0.809	0.115204	0.937547
CXCL12_CXCR4	Inflammatory fibroblast|Transitional B	5	13	1.6658	1.72285	-0.496299	0.416215
WNT2_FZD7_LRP5	Inflammatory fibroblast|Tumor - Cell Cycle - G1/S	0	0	0	0	NA	NA
WNT5A_FZD7_LRP5	Inflammatory fibroblast|Tumor - Cell Cycle - G1/S	0	1	0	0.486	-0.700682	0.999978
WNT2_FZD3_LRP5	Inflammatory fibroblast|Tumor - Cell Cycle - G1/S	0	0	0	0	NA	NA
WNT5A_FZD3_LRP5	Inflammatory fibroblast|Tumor - Cell Cycle - G1/S	0	2	0	0.261	-854.153	0.994653
WNT2_FZD6_LRP5	Inflammatory fibroblast|Tumor - Cell Cycle - G1/S	0	0	0	0	NA	NA
WNT5A_FZD6_LRP5	Inflammatory fibroblast|Tumor - Cell Cycle - G1/S	0	2	0	0.2695	-851.524	0.994371
WNT5A_FZD3_LRP6	Inflammatory fibroblast|Tumor - Cell Cycle - G1/S	0	4	0	0.21375	-751.03	0.99581
WNT2_FZD3_LRP6	Inflammatory fibroblast|Tumor - Cell Cycle - G1/S	0	1	0	0.284	-66.549	0.998598
WNT2_FZD7_LRP6	Inflammatory fibroblast|Tumor - Cell Cycle - G1/S	0	1	0	0.253	-74.7033	0.998598
WNT5A_FZD7_LRP6	Inflammatory fibroblast|Tumor - Cell Cycle - G1/S	0	2	0	0.3125	-84.0636	0.997058
COL27A1_integrin_a10b1_complex	Inflammatory fibroblast|Tumor - Cell Cycle - G1/S	0	2	0	0.387	-32.7881	0.998342
COL11A1_integrin_a10b1_complex	Inflammatory fibroblast|Tumor - Cell Cycle - G1/S	0	1	0	1.114	-16.9658	0.998598
COL10A1_integrin_a10b1_complex	Inflammatory fibroblast|Tumor - Cell Cycle - G1/S	0	2	0	0.833	-12.3765	0.99855
WNT5A_FZD6_LRP6	Inflammatory fibroblast|Tumor - Cell Cycle - G1/S	0	3	0	0.251333	-967.014	0.995249
WNT2_FZD6_LRP6	Inflammatory fibroblast|Tumor - Cell Cycle - G1/S	0	2	0	0.3135	-63.5531	0.99795
COL27A1_integrin_a2b1_complex	Inflammatory fibroblast|Tumor - Cell Cycle - G1/S	1	1	0.074	0.367	-2.2423	0.785656
COL11A1_integrin_a2b1_complex	Inflammatory fibroblast|Tumor - Cell Cycle - G1/S	0	1	0	0.917	-20.6106	0.998598
COL10A1_integrin_a2b1_complex	Inflammatory fibroblast|Tumor - Cell Cycle - G1/S	0	1	0	1.323	-14.2857	0.998598
WNT2_SFRP1	Inflammatory fibroblast|Tumor - Cell Cycle - G1/S	0	2	0	0.3435	-80.6246	0.996902
WNT5A_SFRP1	Inflammatory fibroblast|Tumor - Cell Cycle - G1/S	0	4	0	0.47725	-578.375	0.996786
COL24A1_integrin_a2b1_complex	Inflammatory fibroblast|Tumor - Cell Cycle - G1/S	0	0	0	0	NA	NA
COL24A1_integrin_a10b1_complex	Inflammatory fibroblast|Tumor - Cell Cycle - G1/S	0	0	0	0	NA	NA
SLIT2_ROBO1	Inflammatory fibroblast|Tumor - Cell Cycle - G1/S	0	2	0	0.294	-2.71339	0.999942
COL6A2_integrin_a10b1_complex	Inflammatory fibroblast|Tumor - Cell Cycle - G1/S	0	2	0	2.011	-8.92578	0.997841
COL8A1_integrin_a2b1_complex	Inflammatory fibroblast|Tumor - Cell Cycle - G1/S	1	1	0.087	0.65	-2.10493	0.698196
PTN_PTPRZ1	Inflammatory fibroblast|Tumor - Cell Cycle - G1/S	0	3	0	0.335333	-273.01	0.995884
COL14A1_integrin_a2b1_complex	Inflammatory fibroblast|Tumor - Cell Cycle - G1/S	1	0	0.643	0	62.3619	0.998196
COL6A1_integrin_a10b1_complex	Inflammatory fibroblast|Tumor - Cell Cycle - G1/S	0	2	0	1.859	-10.1475	0.997751
HGF_MET	Inflammatory fibroblast|Tumor - Cell Cycle - G1/S	0	5	0	0.2474	-445.462	0.993748
COL7A1_integrin_a2b1_complex	Inflammatory fibroblast|Tumor - Cell Cycle - G1/S	1	1	0.058	0.381	-3.15633	0.720057
COL1A1_integrin_a10b1_complex	Inflammatory fibroblast|Tumor - Cell Cycle - G1/S	0	2	0	2.492	-6.83903	0.997931
COL6A3_integrin_a10b1_complex	Inflammatory fibroblast|Tumor - Cell Cycle - G1/S	0	2	0	1.8795	-9.47545	0.997855
COL7A1_integrin_a10b1_complex	Inflammatory fibroblast|Tumor - Cell Cycle - G1/S	0	2	0	0.43	-31.7957	0.998255
COL8A1_integrin_a10b1_complex	Inflammatory fibroblast|Tumor - Cell Cycle - G1/S	0	2	0	0.56	-21.9049	0.998379
COL5A3_integrin_a10b1_complex	Inflammatory fibroblast|Tumor - Cell Cycle - G1/S	0	2	0	0.6485	-28.5527	0.997785
COL5A2_integrin_a10b1_complex	Inflammatory fibroblast|Tumor - Cell Cycle - G1/S	0	2	0	1.3445	-11.1027	0.998138
COL5A1_integrin_a10b1_complex	Inflammatory fibroblast|Tumor - Cell Cycle - G1/S	0	2	0	1.079	-13.817	0.998139
COL5A3_integrin_a2b1_complex	Inflammatory fibroblast|Tumor - Cell Cycle - G1/S	1	1	0.098	0.428	-1.4991	0.824736
COL14A1_integrin_a10b1_complex	Inflammatory fibroblast|Tumor - Cell Cycle - G1/S	0	0	0	0	NA	NA
COL1A2_integrin_a10b1_complex	Inflammatory fibroblast|Tumor - Cell Cycle - G1/S	0	2	0	2.319	-7.18974	0.997968
COL3A1_integrin_a10b1_complex	Inflammatory fibroblast|Tumor - Cell Cycle - G1/S	0	2	0	2.3295	-7.38992	0.997914
FN1_integrin_a10b1_complex	Inflammatory fibroblast|Tumor - Cell Cycle - G1/S	0	2	0	2.1445	-7.85432	0.997951
FLRT2_ADGRL1	Inflammatory fibroblast|Tumor - Cell Cycle - G1/S	1	0	0.078	0	514.086	0.998196
COL1A2_integrin_a2b1_complex	Inflammatory fibroblast|Tumor - Cell Cycle - G1/S	1	1	2.069	2.315	0.81963	0.386427
COL12A1_integrin_a2b1_complex	Inflammatory fibroblast|Tumor - Cell Cycle - G1/S	1	1	0.385	1.088	0.0346117	0.988193
COL6A3_integrin_a2b1_complex	Inflammatory fibroblast|Tumor - Cell Cycle - G1/S	1	1	0.755	1.696	0.260182	0.854725
COL1A1_integrin_a2b1_complex	Inflammatory fibroblast|Tumor - Cell Cycle - G1/S	1	1	2.113	2.438	0.749513	0.405291
COL5A1_integrin_a2b1_complex	Inflammatory fibroblast|Tumor - Cell Cycle - G1/S	1	1	0.218	1.124	-0.780298	0.774958
COL6A2_integrin_a2b1_complex	Inflammatory fibroblast|Tumor - Cell Cycle - G1/S	1	1	0.761	1.811	0.185768	0.890367
COL12A1_integrin_a10b1_complex	Inflammatory fibroblast|Tumor - Cell Cycle - G1/S	0	2	0	0.86	-14.431	0.998367
COL6A1_integrin_a2b1_complex	Inflammatory fibroblast|Tumor - Cell Cycle - G1/S	1	1	0.214	1.56	-0.856984	0.702023
IL6_IL6_receptor	Inflammatory fibroblast|Tumor - Cell Cycle - G1/S	0	1	0	0.131	-491.136	0.997431
COL4A1_integrin_a2b1_complex	Inflammatory fibroblast|Tumor - Cell Cycle - G1/S	1	1	0.148	0.417	0.102332	0.98661
COL5A2_integrin_a2b1_complex	Inflammatory fibroblast|Tumor - Cell Cycle - G1/S	1	1	0.243	1.447	-0.741505	0.739991
COL16A1_integrin_a2b1_complex	Inflammatory fibroblast|Tumor - Cell Cycle - G1/S	1	1	0.074	0.403	-2.36311	0.760828
COL15A1_integrin_a2b1_complex	Inflammatory fibroblast|Tumor - Cell Cycle - G1/S	1	1	0.17	0.592	-0.508029	0.91122
COL18A1_integrin_a10b1_complex	Inflammatory fibroblast|Tumor - Cell Cycle - G1/S	0	2	0	0.7425	-22.0965	0.997994
COL16A1_integrin_a10b1_complex	Inflammatory fibroblast|Tumor - Cell Cycle - G1/S	0	2	0	0.475	-30.4759	0.99818
COL4A1_integrin_a10b1_complex	Inflammatory fibroblast|Tumor - Cell Cycle - G1/S	0	2	0	0.69	-28.8441	0.997648
COL4A2_integrin_a10b1_complex	Inflammatory fibroblast|Tumor - Cell Cycle - G1/S	0	2	0	0.6855	-27.0011	0.997786
COL15A1_integrin_a10b1_complex	Inflammatory fibroblast|Tumor - Cell Cycle - G1/S	0	2	0	0.7715	-22.7773	0.997879
COL18A1_integrin_a2b1_complex	Inflammatory fibroblast|Tumor - Cell Cycle - G1/S	1	1	0.137	0.621	-1.11972	0.812636
COL4A2_integrin_a2b1_complex	Inflammatory fibroblast|Tumor - Cell Cycle - G1/S	1	1	0.143	0.465	-0.41396	0.941963
COL3A1_integrin_a2b1_complex	Inflammatory fibroblast|Tumor - Cell Cycle - G1/S	1	1	1.812	2.239	0.746706	0.448903
IL1RAP_PTPRF	Inflammatory fibroblast|Tumor - Cell Cycle - G1/S	0	3	0	0.137333	-710.848	0.995473
TGFB3_TGFBR3	Inflammatory fibroblast|Tumor - Cell Cycle - G1/S	1	1	0.073	0.254	516.972	0.994474
LAMC1_integrin_a2b1_complex	Inflammatory fibroblast|Tumor - Cell Cycle - G1/S	1	1	0.087	0.533	-2.08405	0.73391
FN1_integrin_a2b1_complex	Inflammatory fibroblast|Tumor - Cell Cycle - G1/S	1	1	0.943	2.1	0.217741	0.849249
AGRN_PTPRS	Inflammatory fibroblast|Tumor - Cell Cycle - G1/S	0	2	0	0.0925	-908.941	0.996525
MDK_PTPRZ1	Inflammatory fibroblast|Tumor - Cell Cycle - G1/S	1	3	0.365	0.875333	-321.132	0.995452
LPAR1_ADGRE5	Inflammatory fibroblast|Tumor - Cell Cycle - G1/S	0	0	0	0	NA	NA
GAS6_TYRO3	Inflammatory fibroblast|Tumor - Cell Cycle - G1/S	2	5	0.265	0.2514	-1.2439	0.80951
COL3A1_ADGRG1	Inflammatory fibroblast|Tumor - Cell Cycle - G1/S	2	8	2.0695	2.00425	-1.53883	0.247642
CD248_IL6R	Inflammatory fibroblast|Tumor - Cell Cycle - G1/S	1	4	0.35	0.32175	-8378.61	0.995332
PGF_NRP2	Inflammatory fibroblast|Tumor - Cell Cycle - G1/S	1	2	0.39	0.348	1.56576	0.687989
IGFBP3_TMEM219	Inflammatory fibroblast|Tumor - Cell Cycle - G1/S	2	6	0.57	0.613	-36.6626	0.0969216
FN1_integrin_aVb1_complex	Inflammatory fibroblast|Tumor - Cell Cycle - G1/S	1	4	0.981	1.40175	-285.081	0.996148
LAMC1_integrin_a6b1_complex	Inflammatory fibroblast|Tumor - Cell Cycle - G1/S	1	3	0.205	0.500333	-0.369497	0.923629
MPZL1_MPZL1	Inflammatory fibroblast|Tumor - Cell Cycle - G1/S	1	6	0.336	0.322667	-3.54472	0.494527
VEGFA_NRP2	Inflammatory fibroblast|Tumor - Cell Cycle - G1/S	0	5	0	0.4212	-366.236	0.995676
TGFB1_TGFBR3	Inflammatory fibroblast|Tumor - Cell Cycle - G1/S	0	0	0	0	NA	NA
THY1_ADGRE5	Inflammatory fibroblast|Tumor - Cell Cycle - G1/S	1	4	1.117	0.936	-2.53388	0.556216
integrin_aVb1_complex_ADGRE5	Inflammatory fibroblast|Tumor - Cell Cycle - G1/S	1	2	0.37	0.3775	2.90011	0.512559
PPIA_BSG	Inflammatory fibroblast|Tumor - Cell Cycle - G1/S	2	3	1.64	1.736	-0.169087	0.828235
WNT2_FZD5_LRP6	Inflammatory fibroblast|Tumor - Cell Cycle - G2/M	0	0	0	0	NA	NA
WNT5A_FZD5_LRP6	Inflammatory fibroblast|Tumor - Cell Cycle - G2/M	0	0	0	0	NA	NA
WNT5A_FZD3_LRP6	Inflammatory fibroblast|Tumor - Cell Cycle - G2/M	2	2	0.388	0.0755	7.78096	0.47103
WNT2_FZD3_LRP6	Inflammatory fibroblast|Tumor - Cell Cycle - G2/M	2	1	0.144	0.217	6.98413	0.409369
WNT2_FZD7_LRP6	Inflammatory fibroblast|Tumor - Cell Cycle - G2/M	0	1	0	0.225	-82.3784	0.998625
WNT5A_FZD7_LRP6	Inflammatory fibroblast|Tumor - Cell Cycle - G2/M	0	1	0	0.45	-0.756736	0.999978
COL27A1_integrin_a10b1_complex	Inflammatory fibroblast|Tumor - Cell Cycle - G2/M	1	1	0.156	0.333	1.32498	0.865645
COL11A1_integrin_a10b1_complex	Inflammatory fibroblast|Tumor - Cell Cycle - G2/M	1	2	0.162	0.665	-2.33724	0.57078
COL10A1_integrin_a10b1_complex	Inflammatory fibroblast|Tumor - Cell Cycle - G2/M	1	2	0.171	0.8835	-1.99019	0.569813
WNT5A_FZD6_LRP6	Inflammatory fibroblast|Tumor - Cell Cycle - G2/M	2	3	0.392	0.247333	3.97081	0.428643
WNT2_FZD6_LRP6	Inflammatory fibroblast|Tumor - Cell Cycle - G2/M	2	2	0.1475	0.25	1.30028	0.837769
WNT2_SFRP1	Inflammatory fibroblast|Tumor - Cell Cycle - G2/M	0	3	0	0.596333	-77.9806	0.996505
WNT5A_SFRP1	Inflammatory fibroblast|Tumor - Cell Cycle - G2/M	0	4	0	0.43825	-851.213	0.996552
COL24A1_integrin_a10b1_complex	Inflammatory fibroblast|Tumor - Cell Cycle - G2/M	0	0	0	0	NA	NA
SLIT2_ROBO1	Inflammatory fibroblast|Tumor - Cell Cycle - G2/M	1	4	0.098	0.285	-49.3878	0.0796
COL6A2_integrin_a10b1_complex	Inflammatory fibroblast|Tumor - Cell Cycle - G2/M	1	2	1.861	1.7355	0.384558	0.68295
COL6A1_integrin_a10b1_complex	Inflammatory fibroblast|Tumor - Cell Cycle - G2/M	1	2	1.674	1.4365	0.548941	0.620062
HGF_MET	Inflammatory fibroblast|Tumor - Cell Cycle - G2/M	0	4	0	0.20625	-510.053	0.994853
COL1A1_integrin_a10b1_complex	Inflammatory fibroblast|Tumor - Cell Cycle - G2/M	1	2	2.303	2.4185	0.199914	0.775792
COL6A3_integrin_a10b1_complex	Inflammatory fibroblast|Tumor - Cell Cycle - G2/M	1	2	1.575	1.464	0.463593	0.681761
COL7A1_integrin_a10b1_complex	Inflammatory fibroblast|Tumor - Cell Cycle - G2/M	1	1	0.188	0.346	2.18147	0.765691
COL8A1_integrin_a10b1_complex	Inflammatory fibroblast|Tumor - Cell Cycle - G2/M	1	2	0.194	0.551	-2.03066	0.637304
COL5A3_integrin_a10b1_complex	Inflammatory fibroblast|Tumor - Cell Cycle - G2/M	1	2	0.397	0.277	3.57607	0.494024
COL5A2_integrin_a10b1_complex	Inflammatory fibroblast|Tumor - Cell Cycle - G2/M	1	2	0.94	1.213	0.10886	0.942709
COL5A1_integrin_a10b1_complex	Inflammatory fibroblast|Tumor - Cell Cycle - G2/M	1	2	0.891	1.001	0.37497	0.831121
COL14A1_integrin_a10b1_complex	Inflammatory fibroblast|Tumor - Cell Cycle - G2/M	1	1	0.253	0.929	-0.304743	0.914664
COL1A2_integrin_a10b1_complex	Inflammatory fibroblast|Tumor - Cell Cycle - G2/M	1	2	2.142	2.311	0.190434	0.79706
COL3A1_integrin_a10b1_complex	Inflammatory fibroblast|Tumor - Cell Cycle - G2/M	1	2	2.109	2.1465	0.249419	0.751265
FN1_integrin_a10b1_complex	Inflammatory fibroblast|Tumor - Cell Cycle - G2/M	1	2	1.49	1.835	0.11789	0.905047
FLRT2_ADGRL1	Inflammatory fibroblast|Tumor - Cell Cycle - G2/M	0	0	0	0	NA	NA
COL12A1_integrin_a10b1_complex	Inflammatory fibroblast|Tumor - Cell Cycle - G2/M	1	2	0.443	0.9105	-0.70177	0.76226
IL6_IL6_receptor	Inflammatory fibroblast|Tumor - Cell Cycle - G2/M	1	0	0.165	0	129.269	0.998417
COL18A1_integrin_a10b1_complex	Inflammatory fibroblast|Tumor - Cell Cycle - G2/M	1	2	0.355	0.4975	-0.0231789	0.995104
COL16A1_integrin_a10b1_complex	Inflammatory fibroblast|Tumor - Cell Cycle - G2/M	1	2	0.361	0.362	1.54114	0.739502
COL4A1_integrin_a10b1_complex	Inflammatory fibroblast|Tumor - Cell Cycle - G2/M	1	2	0.355	0.3785	1.21716	0.787911
COL4A2_integrin_a10b1_complex	Inflammatory fibroblast|Tumor - Cell Cycle - G2/M	1	2	0.415	0.365	2.07743	0.640551
COL15A1_integrin_a10b1_complex	Inflammatory fibroblast|Tumor - Cell Cycle - G2/M	1	2	0.432	0.424	1.33894	0.734077
TGFB3_TGFBR3	Inflammatory fibroblast|Tumor - Cell Cycle - G2/M	0	2	0	0.33	-146.639	0.996292
LPAR1_ADGRE5	Inflammatory fibroblast|Tumor - Cell Cycle - G2/M	3	0	0.255	0	115.956	0.996059
GAS6_TYRO3	Inflammatory fibroblast|Tumor - Cell Cycle - G2/M	2	3	0.238	0.381	0.252531	0.939669
COL3A1_ADGRG1	Inflammatory fibroblast|Tumor - Cell Cycle - G2/M	4	9	1.99775	1.979	-0.256395	0.610173
CD248_IL6R	Inflammatory fibroblast|Tumor - Cell Cycle - G2/M	2	4	0.3575	0.4645	-0.589523	0.841568
PGF_NRP2	Inflammatory fibroblast|Tumor - Cell Cycle - G2/M	3	1	0.300667	0.15	20.8724	0.0743409
FN1_integrin_aVb1_complex	Inflammatory fibroblast|Tumor - Cell Cycle - G2/M	3	4	1.299	1.767	0.238031	0.769874
LAMC1_integrin_a6b1_complex	Inflammatory fibroblast|Tumor - Cell Cycle - G2/M	3	3	0.329	0.588333	2.25408	0.418999
MPZL1_MPZL1	Inflammatory fibroblast|Tumor - Cell Cycle - G2/M	3	5	0.257667	0.3184	2.27244	0.594696
VEGFA_NRP2	Inflammatory fibroblast|Tumor - Cell Cycle - G2/M	3	5	0.330333	0.4212	-0.752612	0.76117
THY1_ADGRE5	Inflammatory fibroblast|Tumor - Cell Cycle - G2/M	4	5	1.0115	1.0146	1.0038	0.479151
integrin_aVb1_complex_ADGRE5	Inflammatory fibroblast|Tumor - Cell Cycle - G2/M	4	2	0.40925	0.421	5.79817	0.136098
COL3A1_ADGRG1	Inflammatory fibroblast|Tumor - Cell Cycle HMG-rich	2	2	1.9625	1.984	0.569045	0.495017
COL27A1_integrin_a2b1_complex	Inflammatory fibroblast|Tumor - Protein maturation	1	0	0.105	0	173.391	0.998649
COL11A1_integrin_a2b1_complex	Inflammatory fibroblast|Tumor - Protein maturation	1	1	0.071	0.265	-10.3651	0.561804
COL10A1_integrin_a2b1_complex	Inflammatory fibroblast|Tumor - Protein maturation	1	1	0.093	0.19	-10.3079	0.55428
COL24A1_integrin_a2b1_complex	Inflammatory fibroblast|Tumor - Protein maturation	0	0	0	0	NA	NA
TGFB3_TGFbeta_receptor2	Inflammatory fibroblast|Tumor - Protein maturation	1	1	0.282	0.2	5.45602	0.419808
SLIT2_ROBO1	Inflammatory fibroblast|Tumor - Protein maturation	1	4	0.186	0.33375	-10.6413	0.264899
COL8A1_integrin_a2b1_complex	Inflammatory fibroblast|Tumor - Protein maturation	1	1	0.128	0.322	-6.94064	0.550277
COL14A1_integrin_a2b1_complex	Inflammatory fibroblast|Tumor - Protein maturation	1	1	0.536	0.165	0.323952	0.961164
COL7A1_integrin_a2b1_complex	Inflammatory fibroblast|Tumor - Protein maturation	1	0	0.079	0	230.456	0.998649
COL5A3_integrin_a2b1_complex	Inflammatory fibroblast|Tumor - Protein maturation	1	1	0.38	0.186	-1.19871	0.879408
COL1A2_integrin_a2b1_complex	Inflammatory fibroblast|Tumor - Protein maturation	1	1	2.093	1.925	-0.466402	0.671392
COL12A1_integrin_a2b1_complex	Inflammatory fibroblast|Tumor - Protein maturation	1	1	0.521	0.565	-1.96492	0.631922
COL6A3_integrin_a2b1_complex	Inflammatory fibroblast|Tumor - Protein maturation	1	1	1.541	1.233	-0.588971	0.710803
COL1A1_integrin_a2b1_complex	Inflammatory fibroblast|Tumor - Protein maturation	1	1	2.287	1.987	-0.416009	0.686871
COL5A1_integrin_a2b1_complex	Inflammatory fibroblast|Tumor - Protein maturation	1	1	0.63	0.69	-1.62778	0.629812
COL6A2_integrin_a2b1_complex	Inflammatory fibroblast|Tumor - Protein maturation	1	1	1.699	1.532	-0.569791	0.67667
COL6A1_integrin_a2b1_complex	Inflammatory fibroblast|Tumor - Protein maturation	1	1	1.438	1.458	-0.701312	0.647057
IL6_IL6_receptor	Inflammatory fibroblast|Tumor - Protein maturation	1	1	0.167	0.16	5.68162	0.565163
COL4A1_integrin_a2b1_complex	Inflammatory fibroblast|Tumor - Protein maturation	1	1	0.758	0.557	-1.12432	0.737286
COL5A2_integrin_a2b1_complex	Inflammatory fibroblast|Tumor - Protein maturation	1	1	0.862	0.819	-1.14657	0.662969
COL16A1_integrin_a2b1_complex	Inflammatory fibroblast|Tumor - Protein maturation	1	1	0.38	0.245	-1.96673	0.780859
COL15A1_integrin_a2b1_complex	Inflammatory fibroblast|Tumor - Protein maturation	1	1	0.527	0.679	-1.97182	0.599453
COL18A1_integrin_a2b1_complex	Inflammatory fibroblast|Tumor - Protein maturation	1	1	0.865	0.453	-0.618469	0.854827
FN1_integrin_aVb5_complex	Inflammatory fibroblast|Tumor - Protein maturation	2	4	1.3335	1.224	0.476671	0.650632
COL4A2_integrin_a2b1_complex	Inflammatory fibroblast|Tumor - Protein maturation	1	1	0.663	0.757	-1.55617	0.621265
COL3A1_integrin_a2b1_complex	Inflammatory fibroblast|Tumor - Protein maturation	1	1	2.001	1.954	-0.498503	0.656107
SDC1_ADGRA2	Inflammatory fibroblast|Tumor - Protein maturation	0	1	0	0.164	-117.203	0.998574
TGFB3_TGFbeta_receptor1	Inflammatory fibroblast|Tumor - Protein maturation	1	1	0.323	0.163	6.864	0.316594
TGFB3_TGFBR3	Inflammatory fibroblast|Tumor - Protein maturation	0	1	0	0.177	-108.595	0.998574
LAMC1_integrin_a2b1_complex	Inflammatory fibroblast|Tumor - Protein maturation	1	1	0.285	0.386	-3.64199	0.591729
TGFB1_TGFbeta_receptor2	Inflammatory fibroblast|Tumor - Protein maturation	1	1	0.276	0.219	4.75943	0.468279
FN1_integrin_a2b1_complex	Inflammatory fibroblast|Tumor - Protein maturation	1	1	1.158	1.161	-0.868218	0.649716
SDC2_ADGRA2	Inflammatory fibroblast|Tumor - Protein maturation	0	2	0	0.4585	-47.0645	0.997356
LPAR1_ADGRE5	Inflammatory fibroblast|Tumor - Protein maturation	2	2	0.205	0.346	-1.30652	0.786725
GAS6_TYRO3	Inflammatory fibroblast|Tumor - Protein maturation	2	3	0.294	0.410667	-2.86548	0.420029
COL3A1_ADGRG1	Inflammatory fibroblast|Tumor - Protein maturation	2	8	2.272	2.22262	-0.680315	0.183352
CD248_IL6R	Inflammatory fibroblast|Tumor - Protein maturation	1	1	0.449	0.297	3.73964	0.393397
PGF_NRP2	Inflammatory fibroblast|Tumor - Protein maturation	2	3	0.412	0.292667	1.28376	0.703131
FN1_integrin_aVb1_complex	Inflammatory fibroblast|Tumor - Protein maturation	2	5	1.3335	1.2432	0.224188	0.813148
LAMC1_integrin_a6b1_complex	Inflammatory fibroblast|Tumor - Protein maturation	1	1	0.394	0.456	1.56681	0.677658
VEGFA_NRP2	Inflammatory fibroblast|Tumor - Protein maturation	2	3	0.4645	0.300333	3.4844	0.310204
TGFB1_TGFBR3	Inflammatory fibroblast|Tumor - Protein maturation	0	0	0	0	NA	NA
THY1_ADGRE5	Inflammatory fibroblast|Tumor - Protein maturation	2	3	0.9685	1.17267	-0.208097	0.86828
integrin_aVb1_complex_ADGRE5	Inflammatory fibroblast|Tumor - Protein maturation	2	3	0.461	0.393	0.0953053	0.976088
PPIA_BSG	Inflammatory fibroblast|Tumor - Protein maturation	3	4	1.76967	1.554	-0.0078776	0.990833
COL27A1_integrin_a10b1_complex	Inflammatory fibroblast|Tumor - Stress	1	1	0.196	0.557	-0.218964	0.964996
COL11A1_integrin_a10b1_complex	Inflammatory fibroblast|Tumor - Stress	1	3	0.202	0.717	-2.80552	0.444541
COL10A1_integrin_a10b1_complex	Inflammatory fibroblast|Tumor - Stress	1	2	0.211	1.0395	-1.63711	0.571977
WNT2_SFRP1	Inflammatory fibroblast|Tumor - Stress	1	2	0.156	1.0295	-2.1232	0.638872
WNT5A_SFRP1	Inflammatory fibroblast|Tumor - Stress	2	3	0.544	0.361667	1.97291	0.519039
COL24A1_integrin_a10b1_complex	Inflammatory fibroblast|Tumor - Stress	0	0	0	0	NA	NA
COL6A2_integrin_a10b1_complex	Inflammatory fibroblast|Tumor - Stress	1	3	1.901	1.82933	-0.0461455	0.956136
COL6A1_integrin_a10b1_complex	Inflammatory fibroblast|Tumor - Stress	1	3	1.714	1.58167	-0.0111906	0.990642
HGF_MET	Inflammatory fibroblast|Tumor - Stress	5	8	0.2598	0.336875	2.26131	0.513351
COL1A1_integrin_a10b1_complex	Inflammatory fibroblast|Tumor - Stress	1	3	2.344	2.41833	-0.0821001	0.899418
COL6A3_integrin_a10b1_complex	Inflammatory fibroblast|Tumor - Stress	1	3	1.615	1.574	-0.0718623	0.941423
COL7A1_integrin_a10b1_complex	Inflammatory fibroblast|Tumor - Stress	1	1	0.229	0.57	0.229515	0.961268
COL8A1_integrin_a10b1_complex	Inflammatory fibroblast|Tumor - Stress	1	2	0.234	0.7065	-1.69422	0.620592
COL5A3_integrin_a10b1_complex	Inflammatory fibroblast|Tumor - Stress	1	2	0.437	0.4325	1.20286	0.750252
COL5A2_integrin_a10b1_complex	Inflammatory fibroblast|Tumor - Stress	1	3	0.981	1.22733	-0.429493	0.750814
COL5A1_integrin_a10b1_complex	Inflammatory fibroblast|Tumor - Stress	1	3	0.931	1.02267	-0.299012	0.847953
COL14A1_integrin_a10b1_complex	Inflammatory fibroblast|Tumor - Stress	1	2	0.294	0.8385	-1.17622	0.661915
COL1A2_integrin_a10b1_complex	Inflammatory fibroblast|Tumor - Stress	1	3	2.183	2.40033	-0.129112	0.846713
COL3A1_integrin_a10b1_complex	Inflammatory fibroblast|Tumor - Stress	1	3	2.15	2.239	-0.0982194	0.889035
FN1_integrin_a10b1_complex	Inflammatory fibroblast|Tumor - Stress	1	3	1.531	1.71067	-0.191772	0.836767
COL12A1_integrin_a10b1_complex	Inflammatory fibroblast|Tumor - Stress	1	3	0.483	0.945	-1.28979	0.531913
IL6_IL6_receptor	Inflammatory fibroblast|Tumor - Stress	4	2	0.5815	0.246	6.35502	0.213889
COL18A1_integrin_a10b1_complex	Inflammatory fibroblast|Tumor - Stress	1	3	0.395	0.604667	-1.41507	0.629801
COL16A1_integrin_a10b1_complex	Inflammatory fibroblast|Tumor - Stress	1	3	0.401	0.548333	-1.2369	0.691247
COL4A1_integrin_a10b1_complex	Inflammatory fibroblast|Tumor - Stress	1	3	0.396	0.589333	-1.36397	0.646341
COL4A2_integrin_a10b1_complex	Inflammatory fibroblast|Tumor - Stress	1	3	0.455	0.567	-0.914118	0.750982
COL15A1_integrin_a10b1_complex	Inflammatory fibroblast|Tumor - Stress	1	3	0.472	0.699	-1.06582	0.660474
FN1_integrin_aVb5_complex	Inflammatory fibroblast|Tumor - Stress	7	10	1.16729	1.421	0.777994	0.371131
TGFB3_TGFbeta_receptor1	Inflammatory fibroblast|Tumor - Stress	5	5	0.2464	0.2386	8.40854	0.119319
LPAR1_ADGRE5	Inflammatory fibroblast|Tumor - Stress	4	4	0.30525	0.262	3.73163	0.265528
GAS6_TYRO3	Inflammatory fibroblast|Tumor - Stress	4	9	0.35825	0.376333	-0.385509	0.88321
COL3A1_ADGRG1	Inflammatory fibroblast|Tumor - Stress	9	15	1.90033	2.1218	0.817169	0.319514
CD248_IL6R	Inflammatory fibroblast|Tumor - Stress	7	6	0.362143	0.4455	3.22372	0.184208
PGF_NRP2	Inflammatory fibroblast|Tumor - Stress	6	6	0.421	0.278833	11.7134	0.0879107
IGFBP3_TMEM219	Inflammatory fibroblast|Tumor - Stress	7	11	0.535143	0.668727	-0.0928758	0.951402
FN1_integrin_aVb1_complex	Inflammatory fibroblast|Tumor - Stress	8	12	1.27163	1.47758	0.864454	0.241183
LAMC1_integrin_a6b1_complex	Inflammatory fibroblast|Tumor - Stress	7	6	0.419286	0.554333	7.28371	0.0423415
MPZL1_MPZL1	Inflammatory fibroblast|Tumor - Stress	6	12	0.365	0.350833	2.80401	0.349963
VEGFA_NRP2	Inflammatory fibroblast|Tumor - Stress	6	6	0.5945	0.458833	3.40874	0.0945754
THY1_ADGRE5	Inflammatory fibroblast|Tumor - Stress	6	13	0.9465	0.970385	-0.275292	0.793665
TNFSF12_TNFRSF12A	Inflammatory fibroblast|Tumor - Stress	4	10	0.4765	0.3885	0.0887009	0.963147
integrin_aVb1_complex_ADGRE5	Inflammatory fibroblast|Tumor - Stress	5	7	0.439	0.398	4.72333	0.185674
PPIA_BSG	Inflammatory fibroblast|Tumor - Stress	6	9	1.55517	1.74267	-0.0324498	0.960146
FLRT2_ADGRL1	Inflammatory fibroblast|cDC2	0	0	0	0	NA	NA
JAM2_integrin_a4b1_complex	Inflammatory fibroblast|cDC2	5	9	0.2254	0.249556	1.37621	0.762217
CLU_TREM2_receptor	Inflammatory fibroblast|cDC2	1	4	0.975	0.4335	-0.465203	0.791754
Dihydrotestosterone_bySRD5A3_AR	Inflammatory fibroblast|cDC2	0	0	0	0	NA	NA
VCAM1_integrin_a4b1_complex	Inflammatory fibroblast|cDC2	5	12	0.4476	0.409333	-2.64203	0.301438
VCAM1_integrin_a4b7_complex	Inflammatory fibroblast|cDC2	4	8	0.382	0.354375	-2.41659	0.429459
FN1_integrin_a4b1_complex	Inflammatory fibroblast|cDC2	9	20	1.28978	1.4869	-0.348892	0.614531
Testosterone_byHSD17B12_AR	Inflammatory fibroblast|cDC2	0	0	0	0	NA	NA
THY1_integrin_aMb2_complex	Inflammatory fibroblast|cDC2	8	15	0.903	0.8958	0.145215	0.910295
RARRES2_CCRL2	Inflammatory fibroblast|cDC2	6	17	0.968	0.884941	-0.885429	0.37116
LPAR1_ADGRE5	Inflammatory fibroblast|cDC2	7	12	0.353429	0.462417	0.723474	0.733264
THY1_integrin_aXb2_complex	Inflammatory fibroblast|cDC2	9	23	1.109	1.11417	-1.40521	0.253892
FN1_integrin_a4b7_complex	Inflammatory fibroblast|cDC2	7	14	1.21414	1.3935	0.12573	0.840826
TNC_integrin_a4b1_complex	Inflammatory fibroblast|cDC2	8	16	0.70075	0.525625	2.6131	0.178352
CD248_IL6R	Inflammatory fibroblast|cDC2	8	18	0.425125	0.466667	0.6952	0.715198
APOE_TREM2_receptor	Inflammatory fibroblast|cDC2	2	4	0.647	0.45575	0.0292788	0.986296
CXCL12_CXCR4	Inflammatory fibroblast|cDC2	8	18	1.41275	1.29622	0.00304541	0.996596
THY1_ADGRE2	Inflammatory fibroblast|cDC2	7	18	0.899714	0.949167	-0.728307	0.48684
PLAUR_integrin_a4b1_complex	Inflammatory fibroblast|cDC2	5	7	0.5358	0.514714	0.795906	0.677315
CCL2_CCR2	Inflammatory fibroblast|cDC2	3	13	0.704667	0.454846	-1.5785	0.31588
integrin_aVb1_complex_ADGRE2	Inflammatory fibroblast|cDC2	6	17	0.440833	0.466706	-1.78831	0.409873
APP_SORL1	Inflammatory fibroblast|cDC2	4	12	0.48825	0.599583	-4.91697	0.0852186
THY1_ADGRE5	Inflammatory fibroblast|cDC2	10	20	0.9371	1.04485	0.0257911	0.983709
CD99_PILRA	Inflammatory fibroblast|cDC2	9	18	0.888	1.07083	-1.15922	0.371276
integrin_aVb1_complex_ADGRE5	Inflammatory fibroblast|cDC2	7	15	0.508714	0.6224	0.100168	0.952553
HLA-F_LILRB2	Inflammatory fibroblast|cDC2	6	6	0.385167	0.358167	6.31372	0.0641413
APP_CD74	Inflammatory fibroblast|cDC2	10	22	2.5326	2.63673	0.301517	0.730021
LPAR1_ADGRE5	Inflammatory fibroblast|other T	7	13	0.441143	0.550077	1.74672	0.380464
CXCL16_CXCR6	Inflammatory fibroblast|other T	2	4	0.199	0.2135	0.253762	0.964989
CXCL12_CXCR4	Inflammatory fibroblast|other T	9	24	1.89744	1.62821	0.477401	0.643983
CCL2_CCR2	Inflammatory fibroblast|other T	0	2	0	0.3145	5.71685	0.99984
APP_SORL1	Inflammatory fibroblast|other T	6	13	0.529	0.651615	-2.03975	0.283865
THY1_ADGRE5	Inflammatory fibroblast|other T	10	18	0.9926	1.13717	0.292551	0.78283
NECTIN2_TIGIT	Inflammatory fibroblast|other T	9	11	0.411889	0.434091	3.02176	0.227584
integrin_aVb1_complex_ADGRE5	Inflammatory fibroblast|other T	9	16	0.523778	0.6765	0.781387	0.653477
RARRES2_CMKLR1	Inflammatory fibroblast|pDC	6	11	1.1015	0.926091	0.589005	0.562754
TNFSF10_TNFRSF11B	Inflammatory fibroblast|pDC	2	2	0.2485	0.572	1.26759	0.68095
BST2_LILRA4	Inflammatory fibroblast|pDC	8	14	1.183	1.26336	-0.263021	0.745679
CXCL12_CXCR4	Inflammatory fibroblast|pDC	8	18	2.151	1.75878	0.392268	0.503155
APP_CD74	Inflammatory fibroblast|pDC	9	16	2.33511	2.46769	0.935125	0.137605
Calcitriol_byCYP27B1_VDR	Keratinocyte|Cycling T	0	0	0	0	NA	NA
EFNB1_EPHB6	Keratinocyte|Cycling T	0	1	0	0.24	-76.1843	0.998643
IL1RN_IL1_receptor_inhibitor	Keratinocyte|Cycling T	0	0	0	0	NA	NA
JAG1_NOTCH1	Keratinocyte|Cycling T	1	1	0.631	0.18	2.46065	0.547874
F11R_integrin_aLb2_complex	Keratinocyte|Cycling T	3	3	0.295667	0.389333	5.39083	0.23368
CXCL14_CXCR4	Keratinocyte|Cycling T	4	3	1.47325	1.82367	0.504205	0.513595
CCL2_CCR2	Keratinocyte|Cycling T	0	0	0	0	NA	NA
TGFB1_TGFBR3	Keratinocyte|Cycling T	0	0	0	0	NA	NA
NECTIN2_TIGIT	Keratinocyte|Cycling T	2	6	0.7615	0.6495	-0.443475	0.770983
integrin_aVb1_complex_ADGRE5	Keratinocyte|Cycling T	1	3	0.718	0.664667	-2.26444	0.391099
COL17A1_integrin_a1b1_complex	Keratinocyte|DN NKT	0	0	0	0	NA	NA
COL4A5_integrin_a1b1_complex	Keratinocyte|DN NKT	0	0	0	0	NA	NA
IL15_IL15_receptor	Keratinocyte|DN NKT	0	0	0	0	NA	NA
COL7A1_integrin_a1b1_complex	Keratinocyte|DN NKT	0	0	0	0	NA	NA
F11R_integrin_aLb2_complex	Keratinocyte|DN NKT	3	2	0.382	0.341	7.03338	0.103326
COL16A1_integrin_a1b1_complex	Keratinocyte|DN NKT	0	0	0	0	NA	NA
CXCL14_CXCR4	Keratinocyte|DN NKT	4	3	1.711	2.22967	0.419976	0.521003
TNC_integrin_a4b1_complex	Keratinocyte|DN NKT	1	1	0.398	0.411	0.345591	0.930928
ProstaglandinE2_byPTGES3_PTGER2	Keratinocyte|DN NKT	1	1	0.67	0.506	1.68457	0.550083
TGFB1_TGFBR3	Keratinocyte|DN NKT	0	0	0	0	NA	NA
NECTIN2_TIGIT	Keratinocyte|DN NKT	2	4	0.5455	0.57925	3.85395	0.233363
integrin_aVb1_complex_ADGRE5	Keratinocyte|DN NKT	1	4	0.827	0.6905	-0.315603	0.868276
FLRT3_ADGRL2	Keratinocyte|Endothelial	1	1	0.137	0.42	-3.58187	0.555696
TENM2_FLRT3_complex_ADGRL2	Keratinocyte|Endothelial	1	0	0.137	0	147.285	0.998503
TENM4_ADGRL2	Keratinocyte|Endothelial	1	0	0.115	0	175.462	0.998503
JAG1_NOTCH4	Keratinocyte|Endothelial	3	6	0.454	0.449	-0.168481	0.935618
WNT5B_FZD4_LRP6	Keratinocyte|Endothelial	1	0	0.12	0	168.151	0.998503
COL17A1_integrin_a1b1_complex	Keratinocyte|Endothelial	2	2	0.6075	0.7155	2.25244	0.351256
COL4A5_integrin_a1b1_complex	Keratinocyte|Endothelial	1	1	0.194	0.146	94.0072	0.996429
TENM2_ADGRL2	Keratinocyte|Endothelial	2	1	0.3025	0.143	102.55	0.997158
TNC_integrin_a9b1_complex	Keratinocyte|Endothelial	0	2	0	0.1905	-104.261	0.997862
COL7A1_integrin_a1b1_complex	Keratinocyte|Endothelial	2	2	0.3125	0.2805	3.68304	0.38961
WNT5B_FZD6_LRP6	Keratinocyte|Endothelial	1	0	0.12	0	168.151	0.998503
GJA1_GJA1	Keratinocyte|Endothelial	4	3	0.58725	0.742333	3.03673	0.141292
CD44_SELE	Keratinocyte|Endothelial	3	3	1.312	1.188	2.7174	0.091861
SDC1_ADGRA2	Keratinocyte|Endothelial	4	5	0.404	0.5062	1.46035	0.475904
COL16A1_integrin_a1b1_complex	Keratinocyte|Endothelial	0	1	0	0.144	4.86725	0.999952
CXCL14_CXCR4	Keratinocyte|Endothelial	0	0	0	0	NA	NA
SEMA3C_NRP2	Keratinocyte|Endothelial	2	3	0.532	0.389	0.14648	0.956004
integrin_aVb1_complex_ADGRE5	Keratinocyte|Endothelial	0	0	0	0	NA	NA
COL4A5_integrin_a11b1_complex	Keratinocyte|Inflammatory fibroblast	1	1	0.182	0.161	99.2009	0.996127
COL17A1_integrin_a11b1_complex	Keratinocyte|Inflammatory fibroblast	1	2	0.499	0.761	0.752462	0.78896
PDGFB_PDGFR_complex	Keratinocyte|Inflammatory fibroblast	0	1	0	0.458	-41.4624	0.998591
Calcitriol_byCYP27B1_VDR	Keratinocyte|Inflammatory fibroblast	1	0	0.199	0	99.5823	0.99853
COL7A1_integrin_a11b1_complex	Keratinocyte|Inflammatory fibroblast	1	2	0.289	0.326	0.882982	0.845721
PDGFB_PDGFRA	Keratinocyte|Inflammatory fibroblast	0	1	0	0.47	-40.4038	0.998591
COL16A1_integrin_a11b1_complex	Keratinocyte|Inflammatory fibroblast	1	2	0.181	0.213	1.40065	0.846562
WNT5B_SFRP2	Keratinocyte|Inflammatory fibroblast	2	0	0.7175	0	60.4169	0.996121
WNT5B_SFRP4	Keratinocyte|Inflammatory fibroblast	1	0	0.097	0	208.022	0.998503
COL17A1_integrin_a1b1_complex	Keratinocyte|Inflammatory fibroblast	3	2	0.547333	0.7345	3.40655	0.154195
COL4A5_integrin_a1b1_complex	Keratinocyte|Inflammatory fibroblast	1	1	0.261	0.19	70.0152	0.996487
PDGFC_PDGFRA	Keratinocyte|Inflammatory fibroblast	1	5	0.472	0.5266	-3.77407	0.310127
IL1RN_IL1_receptor	Keratinocyte|Inflammatory fibroblast	4	1	0.27075	0.324	135.288	0.994902
PDGFB_PDGFRB	Keratinocyte|Inflammatory fibroblast	0	1	0	0.458	-41.4624	0.998591
COL7A1_integrin_a1b1_complex	Keratinocyte|Inflammatory fibroblast	1	2	0.367	0.299	2.22966	0.629568
JAG1_NOTCH3	Keratinocyte|Inflammatory fibroblast	2	3	0.3675	0.454333	-0.298004	0.903758
GJA1_GJA1	Keratinocyte|Inflammatory fibroblast	5	3	0.5848	0.764667	3.39745	0.072047
SDC1_ADGRA2	Keratinocyte|Inflammatory fibroblast	6	3	0.376	0.655333	6.44118	0.0583251
COL16A1_integrin_a1b1_complex	Keratinocyte|Inflammatory fibroblast	2	1	0.189	0.189	160.622	0.995996
SEMA4C_PLXNB2	Keratinocyte|Inflammatory fibroblast	1	1	0.173	0.117	106.09	0.996609
SEMA3C_NRP2	Keratinocyte|Inflammatory fibroblast	3	1	0.272667	0.267	4.97876	0.363184
integrin_aVb1_complex_ADGRE2	Keratinocyte|Inflammatory fibroblast	1	1	0.257	0.265	69.8577	0.995949
PLAU_PLAUR	Keratinocyte|Inflammatory fibroblast	3	2	0.64	0.3525	40.9385	0.997249
integrin_aVb1_complex_ADGRE5	Keratinocyte|Inflammatory fibroblast	2	1	0.298	0.304	70.3252	0.996879
[truncated: 196,365 more rows]
